# Supplementary material for: Selection and horizontal gene transfer underlie microdiversity-level heterogeneity in resistance gene fate during wastewater treatment
Source: Nat Commun. 2024 Jun 26;15:5412. doi: 10.1038/s41467-024-49742-8 (PMC11208604; doi:10.1038/s41467-024-49742-8)
Supplement: Supplementary file 4 — Supplementary Data 1 [file 41467_2024_49742_MOESM4_ESM.csv]

Sample_name	Date	Treatment_point	Status	Fraction	Reactor	Condition	Treatment	Depth	reads	16s Copies	Date_Category
AQYSR7679X	1/20/2020	-60	Before	FEED	hospital_ww	10%	10%	5gbp	34002740	66581	Before
STOPY2011U	1/20/2020	-60	Before	FEED	hospital_ww	10%	10%	5gbp	39533672	74518	Before
MFLOV6047U	1/20/2020	-60	Before	FEED	hospital_ww	10%	10%	5gbp	32776164	62285	Before
AWBTU5226J	3/20/2020	-5	Before	FE	O1	10%	0%	3gbp	18189774	8512	Before
HFGVI0044Q	3/20/2020	-5	Before	ML	O1	10%	0%	5gbp	38894514	15025	Before
NJJXB7326T	3/20/2020	-5	Before	FE	O2	10%	0%	3gbp	16628636	14230	Before
XHJCW6359E	3/20/2020	-5	Before	ML	O2	10%	0%	5gbp	30692362	15439	Before
AXMGK3135Q	3/20/2020	-5	Before	FE	O3	10%	0%	3gbp	20601418	13593	Before
PMBNJ0338H	3/20/2020	-5	Before	ML	O3	10%	0%	5gbp	28044174	12314	Before
GQRAR9649I	3/20/2020	-5	Before	FE	P1	0%	0%	3gbp	18746452	17246	Before
YPQCU7286X	3/20/2020	-5	Before	ML	P1	0%	0%	5gbp	37779406	19073	Before
LJSLX5580A	3/20/2020	-5	Before	ML	P2	0%	0%	5gbp	41055436	16116	Before
WUJXT0280Z	3/20/2020	-5	Before	FE	P2	0%	0%	3gbp	21204110	5885	Before
LIIAL0853Z	3/20/2020	-5	Before	FE	P3	0%	0%	3gbp	19457492	11446	Before
NLQVX0980P	3/20/2020	-5	Before	ML	P3	0%	0%	5gbp	34553898	13455	Before
UPKQF5024K	3/22/2020	-3	Before	ML	O1	10%	0%	5gbp	39466754	17241	Before
SMRZL4770S	3/22/2020	-3	Before	ML	O2	10%	0%	5gbp	32616784	14097	Before
HQATZ1945L	3/22/2020	-3	Before	ML	O3	10%	0%	5gbp	41395066	19101	Before
GONKH1834E	3/22/2020	-3	Before	ML	P1	0%	0%	5gbp	40010546	16759	Before
ASZUA0069S	3/22/2020	-3	Before	ML	P2	0%	0%	5gbp	30953442	15153	Before
KMWIQ0712K	3/22/2020	-3	Before	ML	P3	0%	0%	5gbp	39667882	22006	Before
JXBDA6620S	3/24/2020	-1	Before	FEED	municipal_ww	0%	0%	5gbp	39237670	70559	Before
NOAOR5976A	3/24/2020	-1	Before	FEED	municipal_ww	0%	0%	5gbp	35986212	65446	Before
OQKAY0494C	3/24/2020	-1	Before	FEED	municipal_ww	0%	0%	5gbp	38693188	74895	Before
EGUDA3204Z	3/24/2020	-1	Before	FE	O1	10%	0%	3gbp	17651862	8024	Before
HDRFF4542I	3/24/2020	-1	Before	ML	O1	10%	0%	5gbp	50994090	18069	Before
EZZPO6467Z	3/24/2020	-1	Before	ML	O2	10%	0%	5gbp	39233968	17707	Before
FIEDP4142E	3/24/2020	-1	Before	FE	O2	10%	0%	3gbp	19149954	8552	Before
ETWDT7513P	3/24/2020	-1	Before	FE	O3	10%	0%	3gbp	20157354	9739	Before
ZYTXN5029K	3/24/2020	-1	Before	ML	O3	10%	0%	5gbp	31654492	12314	Before
SMAIH8416T	3/24/2020	-1	Before	ML	P1	0%	0%	5gbp	35480644	14623	Before
XQXFX8126Y	3/24/2020	-1	Before	FE	P1	0%	0%	3gbp	18877066	16386	Before
MHETY4827Z	3/24/2020	-1	Before	FE	P2	0%	0%	3gbp	24165290	17070	Before
UIBOQ0127Z	3/24/2020	-1	Before	ML	P2	0%	0%	5gbp	33722962	15897	Before
DJXNB4054F	3/24/2020	-1	Before	FE	P3	0%	0%	3gbp	19221010	16925	Before
TBBIJ6883B	3/24/2020	-1	Before	ML	P3	0%	0%	5gbp	43657962	17503	Before
LIRKT9545S	3/27/2020	2	After	FEED	municipal_ww	0%	0%	5gbp	35661676	64120	Initial
WQYNP1853R	3/27/2020	2	After	FEED	municipal_ww	0%	0%	5gbp	29230800	50621	Initial
ZFYKJ6264T	3/27/2020	2	After	FEED	municipal_ww	0%	0%	5gbp	36003430	63819	Initial
SJIUI4838N	3/27/2020	2	After	FE	O1	10%	10%	3gbp	19172756	12629	Initial
VVJFE8127P	3/27/2020	2	After	ML	O1	10%	10%	5gbp	36839560	16270	Initial
RAMLS4636B	3/27/2020	2	After	FE	O2	10%	10%	3gbp	18087926	11596	Initial
RBHSA3360N	3/27/2020	2	After	ML	O2	10%	10%	5gbp	32642428	14286	Initial
BIHLB6119Y	3/27/2020	2	After	FE	O3	10%	10%	3gbp	20849320	10446	Initial
GXDMU2252I	3/27/2020	2	After	ML	O3	10%	10%	5gbp	40750012	18467	Initial
LSCZF6957Y	3/27/2020	2	After	ML	P1	0%	0%	5gbp	41974052	19321	Initial
RJYXA9040V	3/27/2020	2	After	FE	P1	0%	0%	3gbp	20023968	13275	Initial
RTCST0504P	3/27/2020	2	After	ML	P2	0%	0%	5gbp	32890514	20077	Initial
SGUAO0911C	3/27/2020	2	After	FE	P2	0%	0%	3gbp	21701148	8382	Initial
BDOLL5284I	3/27/2020	2	After	ML	P3	0%	0%	5gbp	38164926	16639	Initial
VKAZC4265A	3/27/2020	2	After	FE	P3	0%	0%	3gbp	22939942	13972	Initial
JUJHF9134P	3/29/2020	4	After	ML	O1	10%	10%	5gbp	40961614	18849	Initial
YTCDV3980T	3/29/2020	4	After	FE	O1	10%	10%	3gbp	26439862	16135	Initial
AYHUY2120D	3/29/2020	4	After	ML	O2	10%	10%	5gbp	34263964	14219	Initial
XVVHV0835V	3/29/2020	4	After	FE	O2	10%	10%	3gbp	23195312	13201	Initial
TFTUD9566I	3/29/2020	4	After	ML	O3	10%	10%	5gbp	39870150	15822	Initial
CVREQ2707V	3/29/2020	4	After	ML	P1	0%	0%	5gbp	31451216	12676	Initial
RVETB4734A	3/29/2020	4	After	FE	P1	0%	0%	3gbp	17608674	14279	Initial
QKLUC6872B	3/29/2020	4	After	FE	P2	0%	0%	3gbp	18692810	8714	Initial
SNLSN1243N	3/29/2020	4	After	ML	P2	0%	0%	5gbp	53016776	22290	Initial
JVDVE4651D	3/29/2020	4	After	FE	P3	0%	0%	3gbp	21331430	10463	Initial
UCOZS4528E	3/29/2020	4	After	ML	P3	0%	0%	5gbp	43931296	17992	Initial
IUDZC4434Q	3/31/2020	6	After	ML	O1	10%	10%	5gbp	35677626	22856	Initial
WEOIY8760C	3/31/2020	6	After	FE	O1	10%	10%	3gbp	17459580	11408	Initial
ABVSK8395E	3/31/2020	6	After	ML	O2	10%	10%	5gbp	44368796	20700	Initial
WJTYV4855R	3/31/2020	6	After	FE	O2	10%	10%	3gbp	17971842	8740	Initial
JXRFG8695L	3/31/2020	6	After	ML	O3	10%	10%	5gbp	39581492	18111	Initial
YOGJP6828Y	3/31/2020	6	After	FE	O3	10%	10%	3gbp	20068756	14682	Initial
KCIJR7559P	3/31/2020	6	After	FE	P1	0%	0%	3gbp	18660166	12121	Initial
SLHEZ2715P	3/31/2020	6	After	ML	P1	0%	0%	5gbp	37397704	23216	Initial
SNUEY9437E	3/31/2020	6	After	ML	P2	0%	0%	5gbp	46470392	23582	Initial
SPGSU7537F	3/31/2020	6	After	FE	P2	0%	0%	3gbp	21672760	11326	Initial
KEIHK1168I	3/31/2020	6	After	ML	P3	0%	0%	5gbp	42066062	30565	Initial
TGQNY1141I	3/31/2020	6	After	FE	P3	0%	0%	3gbp	19842778	8810	Initial
LNBYT5954Z	4/3/2020	9	After	ML	O1	10%	10%	5gbp	43662456	19775	After
UJATH1427C	4/3/2020	9	After	FE	O1	10%	10%	3gbp	24447044	17496	After
AAOLJ3001L	4/3/2020	9	After	ML	O2	10%	10%	5gbp	42854336	16598	After
ZRQMP3158R	4/3/2020	9	After	FE	O2	10%	10%	3gbp	22482316	11325	After
CXVWL1327T	4/3/2020	9	After	FE	O3	10%	10%	3gbp	21095712	11858	After
EWOJK0017V	4/3/2020	9	After	ML	O3	10%	10%	5gbp	45398034	20231	After
KJUPI1833T	4/3/2020	9	After	FE	P1	0%	0%	3gbp	21753304	14501	After
MRGNY0672A	4/3/2020	9	After	ML	P1	0%	0%	5gbp	41478026	24371	After
NQWTN3218U	4/3/2020	9	After	ML	P2	0%	0%	5gbp	32916312	27378	After
WIZOE2839Q	4/3/2020	9	After	FE	P2	0%	0%	3gbp	23643370	14031	After
PPQYX0519D	4/3/2020	9	After	ML	P3	0%	0%	5gbp	41536934	25143	After
XTFIC0638G	4/3/2020	9	After	FE	P3	0%	0%	3gbp	20578180	14817	After
CTKAA1553C	4/7/2020	12	After	FEED	municipal_ww	0%	0%	5gbp	33321100	36475	After
XVJHZ6745S	4/7/2020	12	After	FEED	municipal_ww	0%	0%	5gbp	32516372	36471	After
ZHXHU7580Y	4/7/2020	12	After	FEED	municipal_ww	0%	0%	5gbp	42136582	46792	After
FFNVF9186D	4/7/2020	12	After	FE	O1	10%	10%	3gbp	20991566	12486	After
LZGQG4924W	4/7/2020	12	After	ML	O1	10%	10%	5gbp	45756184	26131	After
NEAWE3101W	4/7/2020	12	After	ML	O2	10%	10%	5gbp	36964754	16680	After
GTAKE7915Y	4/7/2020	12	After	ML	O3	10%	10%	5gbp	33138058	13364	After
UMQML6506P	4/7/2020	12	After	FE	O3	10%	10%	3gbp	17579398	10219	After
IWPCW0716G	4/7/2020	12	After	FE	P1	0%	0%	3gbp	23863510	12381	After
LMGGV4316U	4/7/2020	12	After	ML	P1	0%	0%	5gbp	42580732	18287	After
DNGEE8998Y	4/7/2020	12	After	ML	P2	0%	0%	5gbp	37984636	18597	After
PQLRE3426M	4/7/2020	12	After	FE	P2	0%	0%	3gbp	25498342	15625	After
GFGIA8953L	4/7/2020	12	After	ML	P3	0%	0%	5gbp	40572558	16815	After
IXKAB6328T	4/7/2020	12	After	FE	P3	0%	0%	3gbp	25308030	13454	After
EBZCS4093H	4/10/2020	15	After	ML	O1	10%	10%	5gbp	45761744	19456	After
YGECA1284U	4/10/2020	15	After	FE	O1	10%	10%	3gbp	18083170	9929	After
BKBAA7920Q	4/10/2020	15	After	ML	O2	10%	10%	5gbp	42690128	19270	After
FBLKR3479R	4/10/2020	15	After	FE	O2	10%	10%	3gbp	31678348	14220	After
FQLZW4300W	4/10/2020	15	After	ML	O3	10%	10%	5gbp	39227492	15533	After
FFXIX2867H	4/10/2020	15	After	ML	P1	0%	0%	5gbp	43071846	16890	After
NZVQQ9792V	4/10/2020	15	After	FE	P1	0%	0%	3gbp	18941360	8742	After
OGYXM7861O	4/10/2020	15	After	ML	P2	0%	0%	5gbp	51437662	21350	After
XBASS0297H	4/10/2020	15	After	FE	P2	0%	0%	3gbp	21444594	10134	After
MGTBM3934B	4/10/2020	15	After	ML	P3	0%	0%	5gbp	48217894	21880	After
SZCRM0055T	4/10/2020	15	After	FE	P3	0%	0%	3gbp	18261122	8834	After
CB__Y2020_M4_D10_ML_S45	3/20/2020	-5	Before	ML	O1	10%	0%	NA	204870252	80230	After
CB__Y2020_M4_D7_INF_S46	4/10/2020	15	After	ML	O1	10%	10%	NA	225384872	85992	After
CB_FEED10_Y2020_M3_D31_INF_S39	3/31/2020	6	After	FEED	hospital_ww	10%	10%	NA	803772268	1061543	Initial
CB_FEED10_Y2020_M4_D3_INF_S40	4/3/2020	9	After	FEED	hospital_ww	10%	10%	NA	274815502	347169	After
CB_P2_2020_03_31_INF_S90	3/31/2020	6	After	FEED	municipal_wwtp	0%	0%	NA	204870252	254711	Initial
CB__Y2020_M3_D20_ML_S44	3/31/2020	2	After	FEED	hospital_ww	0%	10%	NA	308279738	749978	Before
