# Supplementary material for: Selection and horizontal gene transfer underlie microdiversity-level heterogeneity in resistance gene fate during wastewater treatment
Source: Nat Commun. 2024 Jun 26;15:5412. doi: 10.1038/s41467-024-49742-8 (PMC11208604; doi:10.1038/s41467-024-49742-8)
Supplement: Supplementary file 5 — Supplementary Data 2 [file 41467_2024_49742_MOESM5_ESM.csv]

user_genome	classification	size	score	completeness	contamination	strain_heterogeneity	N50	cluster	taxonomy	tax_confidence	cluster_members	closest_cluster_member	furthest_cluster_member	completeness_metric	contamination_metric	num_seqs	min_len	avg_len	max_len	Q1	Q2	Q3	sum_gap
bin17	d__Bacteria;p__Proteobacteria;c__Alphaproteobacteria;o__Rickettsiales;f__;g__;s__	2054514	102.6887917	100	0	0	193452	778_1	NA	NA	18	99.97	98.7	perfect	none	17	1702	120853.8	262592	43028	109526	193452	0
bin176	d__Bacteria;p__Bacteroidota;c__Bacteroidia;o__Chitinophagales;f__Saprospiraceae;g__UBA2329;s__	7853736	90.86607198	99.98	2.3	0	47426	351_1	NA	NA	7	100	99.46	near	low	255	1679	30799	236018	9886.5	20548	42513	0
bin390	d__Bacteria;p__Verrucomicrobiota;c__Verrucomicrobiae;o__Pedosphaerales;f__UBA11320;g__UBA11320;s__	7902463	88.91429499	99.94	2.7	0	70593	440_1	NA	NA	3	99.99	99.99	near	low	177	2624	44646.7	159907	16628	35632	64049	0
bin109	d__Bacteria;p__Proteobacteria;c__Gammaproteobacteria;o__Pseudomonadales;f__Moraxellaceae;g__;s__	3170353	101.8887957	99.77	0.03	0	28437	63_1	NA	NA	48	100	97.47	near	low	181	1523	17515.8	74589	6427	11828	24525	0
bin449	d__Bacteria;p__Bacteroidota;c__Bacteroidia;o__AKYH767;f__UBA4408;g__UBA4408;s__	3750748	99.63896196	99.52	0.48	0	86681	74_1	NA	NA	3	100	100	near	low	73	2264	51380.1	198601	14935	33468	73385	0
bin660	d__Bacteria;p__Bacteroidota;c__Bacteroidia;o__Sphingobacteriales;f__Sphingobacteriaceae;g__;s__	2349212	98.63031932	99.27	0.65	50	29677	234_1	NA	NA	43	100	99.7	near	low	124	1574	18945.3	167463	5871.5	12498	26024	0
bin808	d__Bacteria;p__Bacteroidota;c__Bacteroidia;o__Chitinophagales;f__Saprospiraceae;g__;s__	3858067	94.1054432	99.26	1.5	0	38984	109_1	NA	NA	3	100	100	near	low	183	1557	21082.3	124794	5749.5	12081	28104	0
bin14	d__Bacteria;p__Actinobacteriota;c__Actinomycetia;o__Mycobacteriales;f__Mycobacteriaceae;g__Mycobacterium;s__	4694562	101.8477397	99.25	0	0	125055	650_1	NA	NA	31	99.99	99.52	near	none	56	1954	83831.5	348353	22752.5	65112.5	118652	0
bin589	d__Bacteria;p__Bdellovibrionota;c__Bdellovibrionia;o__Bdellovibrionales;f__Bdellovibrionaceae;g__Pseudobdellovibrio;s__	4198754	89.18221478	99.1	2.48	0	73510	206_1	NA	NA	4	100	99.71	near	low	108	1617	38877.4	291049	7479	24312.5	53148	0
bin75	d__Bacteria;p__Bacteroidota;c__Bacteroidia;o__NS11-12g;f__;g__;s__	3594879	101.5875219	99.03	0	0	103790	237_1	NA	NA	20	99.96	99.9	near	none	60	2421	59914.7	253675	17772.5	37929	92030.5	0
bin429	d__Bacteria;p__Planctomycetota;c__Planctomycetes;o__Planctomycetales;f__UBA10511;g__;s__	7845989	84.82483203	98.88	3.44	25	29490	850_1	NA	NA	2	100	100	near	low	374	2713	20978.6	100173	8268	16234	26493	0
bin446	d__Bacteria;p__Actinobacteriota;c__Acidimicrobiia;o__Acidimicrobiales;f__Ilumatobacteraceae;g__VFMC01;s__	5523248	74.30305633	98.86	5.41	0	76933	717_1	NA	NA	2	100	100	near	medium	132	5028	41842.8	201957	13035.5	24139	55406.5	0
bin647	d__Bacteria;p__Bacteroidota;c__Bacteroidia;o__AKYH767;f__B-17BO;g__;s__	3947768	95.84953506	98.86	1.11	0	95295	107_1	NA	NA	3	100	100	near	low	61	5363	64717.5	303155	20802	48164	90309	0
bin161	d__Bacteria;p__Bacteroidota;c__Bacteroidia;o__Cytophagales;f__Spirosomaceae;g__Arsenicibacter;s__	9402732	90.40248679	98.81	2.23	11.11	77719	336_1	NA	NA	5	100	99.79	near	low	199	5312	47249.9	215948	16469	33593	60766	0
bin641	d__Bacteria;p__Bacteroidota;c__Bacteroidia;o__Chitinophagales;f__Chitinophagaceae;g__Flavipsychrobacter;s__	4288091	91.30723512	98.77	2	0	94291	28_1	NA	NA	4	100	100	near	low	84	1794	51048.7	371977	11843.5	27109.5	71074	0
bin66	d__Bacteria;p__Proteobacteria;c__Gammaproteobacteria;o__Pseudomonadales;f__Moraxellaceae;g__Acinetobacter;s__	2645899	96.45885837	98.76	1.03	57.14	26903	54_1	NA	NA	4	99.78	99.07	near	low	153	1546	17293.5	101685	5479	13665	23665	0
bin636	d__Bacteria;p__Proteobacteria;c__Gammaproteobacteria;o__Pseudomonadales;f__Cellvibrionaceae;g__Cellvibrio;s__	5517513	97.21144175	98.75	0.9	50	83876	58_1	NA	NA	15	100	99.89	near	low	103	1846	53568.1	373604	13365.5	41175	72003	0
bin280	d__Bacteria;p__Proteobacteria;c__Alphaproteobacteria;o__Dongiales;f__Dongiaceae;g__Dongia;s__	3261169	94.61079409	98.68	1.4	25	115236	450_1	NA	NA	3	100	100	near	low	44	4803	74117.5	307074	29938	51491.5	109811	0
bin334	d__Bacteria;p__Verrucomicrobiota;c__Verrucomicrobiae;o__Pedosphaerales;f__UBA9464;g__SXSK01;s__	6840328	76.93297626	98.65	4.95	9.09	116424	670_1	NA	NA	3	100	100	near	low	95	5682	72003.5	364084	23074	50530	95304	0
bin703	d__Bacteria;p__Bacteroidota;c__Bacteroidia;o__Cytophagales;f__Spirosomaceae;g__;s__	5451950	94.26969415	98.64	1.36	0	57463	22_1	NA	NA	2	100	100	near	low	154	5226	35402.3	173337	12716	23239	49703	0
bin42	d__Bacteria;p__Bacteroidota;c__Bacteroidia;o__Chitinophagales;f__Chitinophagaceae;g__UBA1312;s__	3159144	93.57608256	98.52	1.48	0	65097	202_1	NA	NA	13	99.97	99.8	near	low	85	2085	37166.4	152579	12712	25507	51249	0
bin646	d__Bacteria;p__Bacteroidota;c__Bacteroidia;o__Chitinophagales;f__Saprospiraceae;g__UBA3362;s__	4509679	97.91383811	98.51	0.62	0	81618	248_1	NA	NA	55	100	99.19	near	low	83	5072	54333.5	293754	21328.5	37663	71237	0
bin43	d__Bacteria;p__Bacteroidota;c__Bacteroidia;o__Chitinophagales;f__Saprospiraceae;g__;s__	4530899	95.95461413	98.5	0.99	0	52079	250_1	NA	NA	76	99.97	99.13	near	low	130	1709	34853.1	195864	10401	26814.5	44989	0
bin620	d__Bacteria;p__Bacteroidota;c__Bacteroidia;o__Chitinophagales;f__Chitinophagaceae;g__Flavipsychrobacter;s__	4555533	95.80619912	98.4	0.99	0	41028	147_1	NA	NA	5	100	99.91	near	low	175	1573	26031.6	156457	8454	16968	33767.5	0
bin793	d__Bacteria;p__Bacteroidota;c__Bacteroidia;o__Cytophagales;f__Spirosomaceae;g__Leadbetterella;s__	4988355	96.54404026	98.36	0.89	33.33	37567	128_1	NA	NA	4	100	100	near	low	197	1502	25321.6	162797	9858	17973	35182	0
bin675	d__Bacteria;p__Bacteroidota;c__Bacteroidia;o__Cytophagales;f__Spirosomaceae;g__;s__	5164946	96.86881152	98.33	0.76	0	37812	23_1	NA	NA	3	100	100	near	low	202	5010	25569	157187	9786	18044.5	31146	0
bin348	d__Bacteria;p__Acidobacteriota;c__Vicinamibacteria;o__Vicinamibacterales;f__SCN-69-37;g__SCN-69-37;s__	5318414	65.55176646	98.29	6.84	0	66609	455_0	NA	NA	1	NA	NA	near	medium	153	2533	34760.9	293849	7560	16508	41102	0
bin158	d__Bacteria;p__Bacteroidota;c__Bacteroidia;o__Cytophagales;f__Cyclobacteriaceae;g__UBA2336;s__	4342040	91.33611898	98.2	1.92	0	235634	115_1	NA	NA	3	100	100	near	low	30	7811	144734.7	486986	26371	102062	207395	0
bin106	d__Bacteria;p__Proteobacteria;c__Gammaproteobacteria;o__Burkholderiales;f__UBA11063;g__UBA11063;s__	3015657	93.82560604	98.17	1.37	0	82590	195_1	NA	NA	20	99.94	97.21	near	low	77	2044	39164.4	256177	7853	24776	55220	0
bin738	d__Bacteria;p__Bacteroidota;c__Bacteroidia;o__NS11-12g;f__UKL13-3;g__B1;s__	4653823	88.53055259	98.08	2.63	55.56	15090	47_1	NA	NA	3	100	100	near	low	512	1508	9089.5	84202	2679	4979	11093	0
bin329	d__Bacteria;p__Verrucomicrobiota;c__Verrucomicrobiae;o__Pedosphaerales;f__UBA11320;g__;s__	7123771	75.24942897	97.97	5.07	0	144185	446_1	NA	NA	4	100	99.99	near	medium	96	4175	74205.9	321194	18436	51400	110488	0
bin44	d__Bacteria;p__Proteobacteria;c__Gammaproteobacteria;o__Legionellales;f__Legionellaceae;g__;s__	2424493	91.34177002	97.95	1.75	0	15295	95_1	NA	NA	7	99.96	99.94	near	low	229	1549	10587.3	42898	4046	7576	13934	0
bin15	d__Bacteria;p__Bacteroidota;c__Bacteroidia;o__Cytophagales;f__;g__;s__	6403622	98.87819259	97.92	0.3	0	66050	261_1	NA	NA	97	99.98	98.97	near	low	154	1656	41582	173632	13919	29595	60461	0
bin114	d__Bacteria;p__Bacteroidota;c__Bacteroidia;o__J057;f__J057;g__;s__	7700206	100.1701528	97.81	0	0	41910	222_1	NA	NA	59	99.94	99.71	near	none	316	1524	24367.7	221938	5976	15250	34731	0
bin470	d__Bacteria;p__Bacteroidota;c__Bacteroidia;o__Chitinophagales;f__Saprospiraceae;g__;s__	5491399	100.142603	97.77	0	0	44178	49_1	NA	NA	3	100	100	near	none	166	5011	33080.7	205254	12781	25190	41343	0
bin705	d__Bacteria;p__Bacteroidota;c__Bacteroidia;o__Cytophagales;f__Hymenobacteraceae;g__;s__	5489304	97.25367705	97.77	0.6	0	74104	354_1	NA	NA	21	100	99.56	near	low	130	1576	42225.4	217915	11592	29087.5	55652	0
bin803	d__Bacteria;p__Proteobacteria;c__Alphaproteobacteria;o__Rhizobiales;f__Hyphomicrobiaceae;g__;s__	5992848	78.24057238	97.77	4.38	0	43776	544_1	NA	NA	2	100	100	near	low	222	2870	26994.8	143155	8084	17507.5	36438	0
bin829	d__Bacteria;p__Bacteroidota;c__Bacteroidia;o__Flavobacteriales;f__PHOS-HE28;g__PHOS-HE28;s__	3655039	90.5970299	97.74	2.15	50	92062	162_1	NA	NA	4	100	100	near	low	58	6796	63017.9	251302	29986	46476	85265	0
bin861	d__Bacteria;p__Chloroflexota;c__Anaerolineae;o__Ardenticatenales;f__Ardenticatenaceae;g__;s__	7269125	77.42454117	97.73	4.55	0	61534	322_1	NA	NA	4	100	100	near	low	193	5067	37663.9	278501	13045	24226	52824	0
bin243	d__Bacteria;p__Proteobacteria;c__Gammaproteobacteria;o__Legionellales;f__Legionellaceae;g__UBA11403;s__	2719636	88.61514944	97.66	2.34	20	18884	91_1	NA	NA	8	100	99.81	near	low	242	1535	11238.2	60825	3536	7188.5	15108	0
bin622	d__Bacteria;p__Verrucomicrobiota;c__Verrucomicrobiae;o__Pedosphaerales;f__Pedosphaeraceae;g__SCTL01;s__	5555633	68.18227269	97.66	6.76	26.67	86895	445_1	NA	NA	3	99.99	99.98	near	medium	102	5039	54467	262205	17659	35159.5	70341	0
bin339	d__Bacteria;p__Bacteroidota;c__Bacteroidia;o__Chitinophagales;f__Saprospiraceae;g__;s__	5500479	94.59682267	97.65	1.24	66.67	34692	138_1	NA	NA	3	100	100	near	low	262	1500	20994.2	133766	4780	13707	27831	0
bin588	d__Bacteria;p__Proteobacteria;c__Alphaproteobacteria;o__Rickettsiales;f__Rickettsiaceae;g__;s__	1305732	93.92559085	97.63	1.18	0	19626	20_1	NA	NA	7	100	99.86	near	low	92	1575	14192.7	79056	4903	10445.5	18494.5	0
bin168	d__Bacteria;p__Fibrobacterota;c__Fibrobacteria;o__Fibrobacterales;f__Fibrobacteraceae;g__UBA1313;s__	2580967	84.28884635	97.6	3.3	33.33	11965	353_1	NA	NA	3	100	100	near	low	349	1512	7395.3	118999	2523	4451	9329	0
bin25	d__Bacteria;p__Proteobacteria;c__Gammaproteobacteria;o__Pseudomonadales;f__Moraxellaceae;g__Agitococcus;s__	3631616	88.27129073	97.56	2.56	46.15	36502	66_1	NA	NA	2	99.87	99.87	near	low	178	1580	20402.3	164490	4995	12549.5	29310	0
bin4	d__Bacteria;p__Proteobacteria;c__Gammaproteobacteria;o__Burkholderiales;f__UBA11063;g__UBA11063;s__UBA11063 sp003538525	2728837	93.97328649	97.56	1.22	0	84639	196_1	NA	NA	54	99.99	99.85	near	low	67	1910	40728.9	155973	10735.5	26786	60672	0
bin505	d__Bacteria;p__Proteobacteria;c__Gammaproteobacteria;o__Burkholderiales;f__UBA11063;g__;s__	2764789	93.85086528	97.56	1.22	0	48147	188_1	NA	NA	9	100	99.85	near	low	114	1560	24252.5	128678	4521	13332.5	35371	0
bin307	d__Bacteria;p__Bacteroidota;c__Bacteroidia;o__Chitinophagales;f__Saprospiraceae;g__M3007;s__	7875181	92.48546098	97.52	1.49	0	53818	216_1	NA	NA	3	100	100	near	low	246	1539	32012.9	294818	7993	20040	42893	0
bin190	d__Bacteria;p__Bacteroidota;c__Bacteroidia;o__Chitinophagales;f__LD1;g__;s__	3366249	93.1489977	97.48	1.35	25	11561	301_1	NA	NA	4	100	100	near	low	416	1519	8091.9	44496	3320.5	5967.5	10659	0
bin29	d__Bacteria;p__Verrucomicrobiota;c__Verrucomicrobiae;o__Verrucomicrobiales;f__Verrucomicrobiaceae;g__Prosthecobacter;s__	6311432	96.42921699	97.45	0.68	0	46007	460_1	NA	NA	22	99.92	99.02	near	low	206	1506	30638	165852	9799	23673	39415	0
bin720	d__Bacteria;p__Bacteroidota;c__Bacteroidia;o__Flavobacteriales;f__PHOS-HE28;g__PHOS-HE28;s__	4065399	94.98433952	97.31	1.08	50	93042	159_1	NA	NA	3	100	100	near	low	73	5155	55690.4	215238	17522	45918	87004	0
bin800	d__Bacteria;p__Bacteroidota;c__Bacteroidia;o__Flavobacteriales;f__Flavobacteriaceae;g__Flavobacterium;s__	3382824	86.53837339	97.29	2.85	45	21468	152_1	NA	NA	3	100	100	near	low	240	1546	14095.1	98642	5020.5	10050	18999	0
bin543	d__Bacteria;p__Bdellovibrionota;c__Bdellovibrionia;o__Bdellovibrionales;f__UBA1609;g__;s__	3484824	95.54239292	97.27	0.94	50	80313	10_1	NA	NA	2	100	100	near	low	74	3489	47092.2	188937	14062	32330.5	66366	0
bin237	d__Bacteria;p__Proteobacteria;c__Gammaproteobacteria;o__Burkholderiales;f__Gallionellaceae;g__Nitrotoga;s__Nitrotoga sp003402345	2683980	97.9238005	97.24	0.4	33.33	101179	381_1	NA	NA	8	100	99.4	near	low	45	2198	59644	265650	15560	32108	85732	0
bin757	d__Bacteria;p__Proteobacteria;c__Alphaproteobacteria;o__Sphingomonadales;f__Sphingomonadaceae;g__Sphingobium;s__	2387972	86.90125985	97.22	2.46	21.43	64293	502_0	NA	NA	1	NA	NA	near	low	65	3498	36738	136410	11790	26024	53143	0
bin451	d__Bacteria;p__Proteobacteria;c__Gammaproteobacteria;o__Burkholderiales;f__Burkholderiaceae;g__Sutterella;s__Sutterella wadsworthensis_A	2289346	90.33708996	97.2	1.83	10	12882	413_1	NA	NA	5	100	99.64	near	low	289	1501	7921.6	76813	2311	4053	8914	0
bin702	d__Bacteria;p__Proteobacteria;c__Gammaproteobacteria;o__Pseudomonadales;f__Cellvibrionaceae;g__;s__	4912523	92.84297861	97.19	1.42	40	18705	260_1	NA	NA	10	100	99.75	near	low	380	1524	12927.7	60896	4631	9594	17578	0
bin13	d__Bacteria;p__Proteobacteria;c__Alphaproteobacteria;o__Rickettsiales;f__Rickettsiaceae;g__;s__	1095625	97.17866553	97.16	0.47	0	43516	816_1	NA	NA	6	99.95	99.91	near	low	39	2443	28092.9	109870	6444.5	20530	32109	0
bin817	d__Bacteria;p__Planctomycetota;c__Phycisphaerae;o__Phycisphaerales;f__SM1A02;g__F1-120-MAGs238;s__	4261396	94.18921504	97.16	1.24	50	131350	564_1	NA	NA	3	100	100	near	low	59	3918	72227.1	338833	27134	60226	95232	0
bin708	d__Bacteria;p__Bacteroidota;c__Bacteroidia;o__Cytophagales;f__Spirosomaceae;g__;s__	6111641	98.0588884	97.12	0.3	0	59955	213_1	NA	NA	3	100	100	near	low	157	1716	38927.6	212084	11933	28246	49644	0
bin687	d__Bacteria;p__Proteobacteria;c__Alphaproteobacteria;o__Sphingomonadales;f__Sphingomonadaceae;g__Sphingobium;s__	4133703	77.37529179	97.06	4.63	20.83	79819	498_1	NA	NA	3	100	99.97	near	low	111	5183	37240.6	208883	9874	19544	44152	0
bin57	d__Bacteria;p__Proteobacteria;c__Gammaproteobacteria;o__Burkholderiales;f__Aquaspirillaceae;g__Rivicola;s__	2296187	99.21574813	96.95	0	0	27563	78_1	NA	NA	18	99.66	99.38	near	none	138	1548	16639	129880	4935	10636	23868	0
bin16	d__Bacteria;p__Bacteroidota;c__Bacteroidia;o__Sphingobacteriales;f__Sphingobacteriaceae;g__;s__	2073776	97.51475068	96.93	0.34	0	29594	235_1	NA	NA	24	99.96	99.79	near	low	107	1520	19381.1	87382	5499	14537	27020	0
bin199	d__Bacteria;p__Bacteroidota;c__Bacteroidia;o__Chitinophagales;f__Chitinophagaceae;g__JJ008;s__	3979853	89.86270547	96.93	1.75	20	36763	177_0	NA	NA	1	NA	NA	near	low	179	2808	22233.8	130076	7087.5	15646	33129.5	0
bin436	d__Bacteria;p__Actinobacteriota;c__Actinomycetia;o__Mycobacteriales;f__Mycobacteriaceae;g__Mycobacterium;s__	4499402	95.49534837	96.92	0.85	54.55	42028	649_1	NA	NA	3	100	99.99	near	low	162	5242	27774.1	257412	10370	19526	36967	0
bin283	d__Bacteria;p__Proteobacteria;c__Alphaproteobacteria;o__Dongiales;f__Dongiaceae;g__Dongia;s__	4799715	70.72063179	96.88	6.2	37.5	85413	451_1	NA	NA	2	99.99	99.99	near	medium	93	3429	51609.8	187879	17065	39962	75787	0
bin49	d__Bacteria;p__Bacteroidota;c__Bacteroidia;o__Chitinophagales;f__UBA2359;g__;s__	4078537	96.59160517	96.8	0.49	0	24951	220_1	NA	NA	42	99.78	98.55	near	low	264	1540	15449	95842	4952.5	10933.5	22226.5	0
bin64	d__Bacteria;p__Bacteroidota;c__Bacteroidia;o__J057;f__J057;g__;s__	6493026	98.88317339	96.72	0	0	16979	223_1	NA	NA	39	99.94	99.51	near	none	571	1501	11371.3	93343	3881.5	8023	14800.5	0
bin229	d__Bacteria;p__Proteobacteria;c__Alphaproteobacteria;o__Rickettsiales;f__UBA3002;g__QFOX01;s__	1791745	99.31641151	96.7	0	0	135776	423_1	NA	NA	3	100	100	near	none	18	9017	99541.4	184250	40845	110460	138972	0
bin74	d__Bacteria;p__Proteobacteria;c__Gammaproteobacteria;o__Burkholderiales;f__UBA11063;g__UBA11063;s__	2781203	90.72670275	96.7	1.73	25	24705	194_1	NA	NA	7	99.96	99.66	near	low	172	1548	16169.8	73349	5360.5	11141.5	22033.5	0
bin69	d__Bacteria;p__Bacteroidota;c__Bacteroidia;o__Chitinophagales;f__;g__;s__	3464597	90.21236535	96.67	1.7	0	9768	210_1	NA	NA	8	99.9	99.64	near	low	492	1512	7041.9	74734	2638	4843	8783	0
bin84	d__Bacteria;p__Firmicutes_A;c__Clostridia;o__Oscillospirales;f__Acutalibacteraceae;g__Ruminococcus_E;s__Ruminococcus_E bromii_B	1705874	89.20456964	96.59	1.9	0	14000	860_1	NA	NA	10	99.38	99.07	near	low	180	1503	9477.1	43825	3437.5	6634	12412.5	0
bin301	d__Bacteria;p__Proteobacteria;c__Gammaproteobacteria;o__Legionellales;f__Legionellaceae;g__Legionella;s__	2504093	90.69952423	96.56	1.61	7.14	11198	90_1	NA	NA	4	100	100	near	low	296	1505	8459.8	43369	3762.5	6307.5	10841	0
bin797	d__Bacteria;p__Bacteroidota;c__Bacteroidia;o__Chitinophagales;f__Chitinophagaceae;g__OLB11;s__	3599409	92.77426478	96.55	1.23	0	44520	169_1	NA	NA	3	100	100	near	low	144	3131	24995.9	107511	7211	14778.5	38469.5	0
bin761	d__Bacteria;p__Chloroflexota;c__Chloroflexia;o__Chloroflexales;f__Roseiflexaceae;g__Kouleothrix;s__	6764900	83.73248058	96.54	3.02	0	30547	711_1	NA	NA	4	100	100	near	low	318	5011	21273.3	132316	8535	14995.5	27871	0
bin209	d__Bacteria;p__Planctomycetota;c__Planctomycetes;o__Planctomycetales;f__UBA10511;g__;s__	9258219	69.73783097	96.53	5.62	0	32784	852_0	NA	NA	1	NA	NA	near	medium	406	2947	22803.5	134680	8738	16029	29605	0
bin791	d__Bacteria;p__Planctomycetota;c__GCA-002687715;o__GCA-002687715;f__;g__;s__	5088673	68.13169399	96.52	6.25	11.11	17167	409_1	NA	NA	4	100	99.99	near	medium	429	2504	11861.7	113968	4553	7537	13322	0
bin550	d__Bacteria;p__Bacteroidota;c__Bacteroidia;o__Flavobacteriales;f__Crocinitomicaceae;g__40-80;s__	3340549	72.55726578	96.49	5.23	0	21604	262_1	NA	NA	3	100	100	near	medium	254	1502	13151.8	62860	4011	9252	18195	0
bin506	d__Bacteria;p__Proteobacteria;c__Alphaproteobacteria;o__Caulobacterales;f__Caulobacteraceae;g__Phenylobacterium;s__	3932277	73.74530251	96.48	5.04	3.45	30398	480_1	NA	NA	3	100	100	near	medium	192	1623	20480.6	160269	6584	14310.5	27398.5	0
bin792	d__Bacteria;p__Verrucomicrobiota;c__Verrucomicrobiae;o__Verrucomicrobiales;f__Akkermansiaceae;g__UBA1315;s__	5736133	88.10420273	96.46	2.27	25	56677	668_1	NA	NA	2	100	100	near	low	172	2727	33349.6	161721	10573.5	22669	50904.5	0
bin467	d__Bacteria;p__Verrucomicrobiota;c__Verrucomicrobiae;o__Verrucomicrobiales;f__Verrucomicrobiaceae;g__Prosthecobacter;s__	6830112	89.44849973	96.44	2.04	40	48430	462_1	NA	NA	2	99.99	99.99	near	low	213	5001	32066.3	202862	12404	23149	45036	0
bin24	d__Bacteria;p__Proteobacteria;c__Gammaproteobacteria;o__Burkholderiales;f__Burkholderiaceae;g__Rhodoferax;s__	4686631	96.47685763	96.43	0.51	33.33	57691	605_1	NA	NA	39	99.86	98.65	near	low	178	1548	26329.4	204740	4877	13315	34423	0
bin65	d__Bacteria;p__Actinobacteriota;c__Actinomycetia;o__Mycobacteriales;f__Mycobacteriaceae;g__Mycobacterium;s__	4281408	87.18251889	96.41	2.77	85.71	25766	661_1	NA	NA	22	99.8	98.08	near	low	262	1516	16341.3	96561	4632	11046.5	22338	0
bin304	d__Bacteria;p__Bacteroidota;c__Bacteroidia;o__J057;f__;g__;s__	6358649	98.49577935	96.35	0	0	15573	221_1	NA	NA	7	100	99.9	near	none	607	1507	10475.5	70398	3954	7465	13917	0
bin592	d__Bacteria;p__Proteobacteria;c__Gammaproteobacteria;o__Legionellales;f__Legionellaceae;g__Legionella;s__	3784876	92.81009664	96.34	1.15	0	21888	94_1	NA	NA	3	100	100	near	low	293	1508	12917.7	83624	4291	7342	16091	0
bin740	d__Bacteria;p__Bacteroidota;c__Bacteroidia;o__Chitinophagales;f__;g__;s__	2640243	90.23191943	96.31	1.52	20	21669	227_0	NA	NA	1	NA	NA	near	low	188	2510	14043.8	55351	5366.5	10060.5	18324	0
bin816	d__Bacteria;p__Firmicutes_A;c__Clostridia;o__Lachnospirales;f__Lachnospiraceae;g__CAG-45;s__CAG-45 sp900066395	2307963	94.72770954	96.14	0.74	0	30025	830_1	NA	NA	4	100	99.69	near	low	107	5063	21569.7	74776	10625	16537	28649.5	0
bin81	d__Bacteria;p__Bacteroidota;c__Bacteroidia;o__Chitinophagales;f__Chitinophagaceae;g__Dinghuibacter;s__	2302046	98.26284933	96.06	0.02	100	29803	243_1	NA	NA	39	99.87	98.94	near	low	132	1512	17439.7	102413	4606	10036	23842	0
bin508	d__Bacteria;p__Bacteroidota;c__Bacteroidia;o__Cytophagales;f__Spirosomaceae;g__;s__	4783872	98.23702176	96.04	0	0	19685	21_1	NA	NA	4	100	99.99	near	none	359	1572	13325.5	101566	5003.5	9605	17811.5	0
bin435	d__Bacteria;p__Proteobacteria;c__Alphaproteobacteria;o__Rhizobiales;f__Hyphomicrobiaceae;g__Hyphomicrobium;s__	3142445	88.6563019	96.03	1.81	16.67	44581	477_0	NA	NA	1	NA	NA	near	low	108	2631	29096.7	105164	8455.5	23747	41605.5	0
bin291	d__Bacteria;p__Bacteroidota;c__Bacteroidia;o__Cytophagales;f__UBA9547;g__UBA9547;s__	3849662	79.92104053	96.02	4.17	58.82	31582	143_1	NA	NA	12	100	99.74	near	low	199	1612	19345	89259	5960	13687	28887	0
bin440	d__Bacteria;p__Verrucomicrobiota_A;c__Chlamydiia;o__Parachlamydiales;f__Rhabdochlamydiaceae;g__;s__	1896663	87.94567515	95.95	2.16	25	25784	848_1	NA	NA	3	100	100	near	low	106	1541	17893	125759	6005	12999.5	22696	0
bin725	d__Bacteria;p__Bacteroidota;c__Bacteroidia;o__Chitinophagales;f__Chitinophagaceae;g__UBA1930;s__	3303005	91.68557778	95.81	1.42	60	14034	241_1	NA	NA	4	100	100	near	low	375	1510	8808	60730	2606.5	5453	11424.5	0
bin546	d__Bacteria;p__Actinobacteriota;c__Actinomycetia;o__Mycobacteriales;f__Mycobacteriaceae;g__Gordonia;s__Gordonia polyisoprenivorans	5450440	94.79622232	95.78	0.74	50	39132	666_1	NA	NA	3	100	99.99	near	low	205	5133	26587.5	126770	11662	19681	33910	0
bin212	d__Bacteria;p__Acidobacteriota;c__Blastocatellia;o__Pyrinomonadales;f__Pyrinomonadaceae;g__OLB17;s__	4362250	84.50115778	95.73	2.56	0	110234	343_0	NA	NA	1	NA	NA	near	low	73	3926	59756.8	273213	23546	38540	71272	0
bin62	d__Bacteria;p__Actinobacteriota;c__Acidimicrobiia;o__Acidimicrobiales;f__Microtrichaceae;g__Microthrix;s__Microthrix parvicella	4211683	94.23646274	95.73	0.85	0	261479	675_1	NA	NA	261	100	99.28	near	low	41	1652	102724	721545	10524	39424	158068	0
bin330	d__Bacteria;p__Proteobacteria;c__Alphaproteobacteria;o__Rickettsiales;f__SXRF01;g__;s__	1772662	86.89226042	95.6	2.2	0	30516	798_1	NA	NA	3	100	100	near	low	84	2550	21103.1	82266	8737.5	15310.5	26129.5	0
bin146	d__Bacteria;p__Bacteroidota;c__Bacteroidia;o__Chitinophagales;f__Chitinophagaceae;g__OLB11;s__	3976139	94.25390477	95.57	0.74	0	46539	168_1	NA	NA	3	100	100	near	low	134	1651	29672.7	185317	8824	19621.5	37053	0
bin548	d__Bacteria;p__Verrucomicrobiota;c__Verrucomicrobiae;o__Opitutales;f__Opitutaceae;g__UBA2377;s__	3788201	91.17691588	95.55	1.37	0	71422	437_1	NA	NA	3	100	100	near	low	80	5508	47352.5	214587	15362	33334	63855	0
bin590	d__Bacteria;p__Proteobacteria;c__Gammaproteobacteria;o__UBA6186;f__UBA6186;g__;s__	1695250	80.96466269	95.53	3.53	27.78	12825	190_1	NA	NA	2	100	100	near	low	200	1504	8476.3	59904	2697	5884	11164	0
bin410	d__Bacteria;p__Proteobacteria;c__Alphaproteobacteria;o__Sphingomonadales;f__Sphingomonadaceae;g__Sphingopyxis;s__	3512806	76.00369188	95.52	4.49	35.29	39659	494_0	NA	NA	1	NA	NA	near	low	134	2528	26215	124268	10361	18385.5	36077	0
bin396	d__Bacteria;p__Eremiobacterota;c__UBP9;o__UBA4705;f__;g__;s__	9149295	55.40893722	95.51	8.59	19.05	21139	568_0	NA	NA	1	NA	NA	near	medium	639	2522	14318.1	102333	5846.5	9755	17663.5	0
bin760	d__Bacteria;p__Actinobacteriota;c__Thermoleophilia;o__Solirubrobacterales;f__Solirubrobacteraceae;g__F1-60-MAGs163;s__	4104933	93.69268897	95.51	0.85	0	58261	702_1	NA	NA	3	100	100	near	low	110	2380	37317.6	161212	12803	30996	52549	0
bin246	d__Bacteria;p__Bacteroidota;c__Bacteroidia;o__Bacteroidales;f__Barnesiellaceae;g__Barnesiella;s__Barnesiella intestinihominis	3027772	93.5088023	95.47	0.97	75	16696	371_1	NA	NA	4	100	100	near	low	303	1545	9992.6	65675	3363.5	6712	13730	0
bin63	d__Bacteria;p__Proteobacteria;c__Gammaproteobacteria;o__Burkholderiales;f__Rhodocyclaceae;g__Zoogloea;s__	4279405	94.29870796	95.46	0.79	50	50129	588_1	NA	NA	106	99.88	98.3	near	low	157	1531	27257.4	156027	7691	18614	38594	0
bin471	d__Bacteria;p__Bacteroidota;c__Bacteroidia;o__Sphingobacteriales;f__Sphingobacteriaceae;g__;s__	2608688	96.08880394	95.44	0.36	50	27391	233_1	NA	NA	3	100	100	near	low	144	1912	18115.9	80775	6813.5	12333	24148.5	0
bin94	d__Bacteria;p__Campylobacterota;c__Campylobacteria;o__Campylobacterales;f__Arcobacteraceae;g__Aliarcobacter;s__Aliarcobacter cryaerophilus_A	1745664	92.53952097	95.33	1.02	25	10861	305_1	NA	NA	11	99.35	97.21	near	low	240	1501	7273.6	41559	2739	5638	9815.5	0
bin867	d__Bacteria;p__Desulfobacterota;c__Syntrophia;o__Syntrophales;f__UBA8958;g__UBA8958;s__	3232061	82.54683861	95.32	3.03	0	45056	382_1	NA	NA	4	100	99.99	near	low	107	5150	30206.2	127264	11254	21001	42482	0
bin805	d__Bacteria;p__Verrucomicrobiota_A;c__Chlamydiia;o__Parachlamydiales;f__Parachlamydiaceae;g__;s__	2894275	80.86472092	95.23	3.41	16.67	13569	83_1	NA	NA	3	100	100	near	low	307	1540	9427.6	51654	3689	6691	12091	0
bin350	d__Bacteria;p__Bacteroidota;c__Bacteroidia;o__Sphingobacteriales;f__Sphingobacteriaceae;g__;s__	2521746	95.36503432	95.11	0.49	100	21383	232_1	NA	NA	3	100	100	near	low	168	1695	15010.4	53914	5817.5	11318.5	20260	0
bin858	d__Bacteria;p__Bacteroidota;c__Bacteroidia;o__Chitinophagales;f__Chitinophagaceae;g__Parafilimonas;s__	4717383	93.78835359	95.07	0.74	0	54539	149_1	NA	NA	4	100	100	near	low	142	5014	33221	140383	11186	25166	48826	0
bin136	d__Bacteria;p__Proteobacteria;c__Alphaproteobacteria;o__Rickettsiales;f__Midichloriaceae;g__;s__	1218413	94.11081714	95.05	0.75	100	10551	769_1	NA	NA	6	100	99.86	near	low	164	1500	7429.3	28501	3317.5	5733	10372	0
bin596	d__Bacteria;p__Bacteroidota;c__Bacteroidia;o__Chitinophagales;f__Chitinophagaceae;g__OLB11;s__	4270528	90.27855979	95.05	1.48	25	26143	167_1	NA	NA	3	99.99	99.98	near	low	220	5003	19411.5	89017	7695	13354	24397.5	0
bin782	d__Bacteria;p__Proteobacteria;c__Gammaproteobacteria;o__Pseudomonadales;f__UBA7239;g__UBA7239;s__	2598710	93.9818127	95.05	0.74	0	146732	383_1	NA	NA	17	100	99.51	near	low	30	1632	86623.7	251074	24327	56046	137414	0
bin643	d__Bacteria;p__Firmicutes_A;c__Clostridia;o__Lachnospirales;f__Lachnospiraceae;g__Mediterraneibacter;s__Mediterraneibacter torques	2171791	97.19367771	94.91	0	0	29341	823_1	NA	NA	3	100	99.99	near	none	97	5041	22389.6	96535	9468	20478	30502	0
bin125	d__Bacteria;p__Actinobacteriota;c__Acidimicrobiia;o__Acidimicrobiales;f__Ilumatobacteraceae;g__UBA668;s__UBA668 sp002299395	4264930	88.64842532	94.87	1.71	0	36046	718_1	NA	NA	3	100	100	near	low	174	5061	24511.1	136708	8730	17525	29579	0
bin854	d__Bacteria;p__Cyanobacteria;c__Vampirovibrionia;o__Obscuribacterales;f__Obscuribacteraceae;g__Ga0077546;s__	6202633	85.95869032	94.87	2.28	0	75414	307_1	NA	NA	4	100	99.99	near	low	158	5020	39257.2	370279	8290	20290.5	46169	0
bin51	d__Bacteria;p__Bacteroidota;c__Bacteroidia;o__Chitinophagales;f__UBA2359;g__;s__	5343977	91.38425389	94.86	1.21	33.33	18301	219_1	NA	NA	37	99.7	98.27	near	low	434	1511	12313.3	90100	4092	8704.5	16421	0
bin837	d__Bacteria;p__Myxococcota;c__Polyangia;o__Haliangiales;f__Haliangiaceae;g__;s__	9600048	69.0092873	94.84	5.65	0	54779	735_1	NA	NA	3	100	100	near	medium	303	2547	31683.3	183605	9475	21480	41907	0
bin261	d__Bacteria;p__Bdellovibrionota;c__Bdellovibrionia;o__Bdellovibrionales;f__Bdellovibrionaceae;g__UBA5009;s__	3037561	53.13675349	94.82	8.56	0	13599	207_0	NA	NA	1	NA	NA	near	medium	287	2560	10583.8	46913	5072	8283	13576.5	0
bin370	d__Bacteria;p__Proteobacteria;c__Gammaproteobacteria;o__Legionellales;f__Legionellaceae;g__GCA-2863045;s__	1966701	89.26131465	94.77	1.55	0	24134	325_1	NA	NA	3	100	100	near	low	123	1514	15989.4	93725	5298	11970	19782	0
bin1	d__Bacteria;p__Proteobacteria;c__Alphaproteobacteria;o__Rhodobacterales;f__Rhodobacteraceae;g__;s__	3094547	86.74875342	94.73	2.12	28.57	8658	489_1	NA	NA	17	100	99.08	near	low	483	1516	6406.9	30504	2964	4726	8224.5	0
bin580	d__Bacteria;p__Bacteroidota;c__Bacteroidia;o__Bacteroidales;f__Rikenellaceae;g__Alistipes;s__Alistipes shahii	2357113	80.47103498	94.73	3.61	70	26796	349_0	NA	NA	1	NA	NA	near	low	118	2547	19975.5	81694	8283	16464.5	26549	0
bin574	d__Bacteria;p__Proteobacteria;c__Gammaproteobacteria;o__Pseudomonadales;f__Pseudomonadaceae;g__Pseudomonas_A;s__	3939254	62.80280038	94.65	7.25	29.41	27631	506_1	NA	NA	3	99.99	99.99	near	medium	225	1514	17507.8	93944	6439	12406	24075	0
bin141	d__Bacteria;p__Bacteroidota;c__Bacteroidia;o__Flavobacteriales;f__PHOS-HE28;g__PHOS-HE28;s__	3813595	69.45559033	94.58	5.79	25	45314	164_1	NA	NA	2	100	100	near	medium	136	2902	28041.1	138195	8362.5	21757	41829.5	0
bin345	d__Bacteria;p__Bacteroidota;c__Bacteroidia;o__Flavobacteriales;f__Weeksellaceae;g__Algoriella;s__	3418613	77.40076678	94.56	3.88	28.57	14605	204_0	NA	NA	1	NA	NA	near	low	343	1512	9966.8	88107	3625.5	6389	13327.5	0
bin832	d__Bacteria;p__Bacteroidota;c__Ignavibacteria;o__SJA-28;f__B-1AR;g__;s__	4237665	87.28043506	94.54	1.93	0	47959	179_1	NA	NA	4	100	100	near	low	169	1681	25074.9	212238	7134	12686	32172	0
bin597	d__Bacteria;p__Proteobacteria;c__Alphaproteobacteria;o__Sphingomonadales;f__Sphingomonadaceae;g__Sphingobium;s__	2573011	79.4649224	94.53	3.36	10.53	45944	501_0	NA	NA	1	NA	NA	near	low	81	2817	31765.6	136907	11191	24269	43667	0
bin87	d__Bacteria;p__Bacteroidota;c__Bacteroidia;o__Bacteroidales;f__Bacteroidaceae;g__Phocaeicola;s__Phocaeicola vulgatus	3832880	96.20173252	94.51	0.13	0	39160	363_1	NA	NA	11	99.62	99.46	near	low	185	1512	20718.3	118386	4241	9984	30255	0
bin271	d__Bacteria;p__Proteobacteria;c__Alphaproteobacteria;o__Rhodobacterales;f__Rhodobacteraceae;g__Cypionkella;s__	4275591	51.26106996	94.5	9.58	36.17	19587	813_0	NA	NA	1	NA	NA	near	medium	328	2528	13035.3	91200	4809	8505.5	15061	0
bin796	d__Bacteria;p__Actinobacteriota;c__Actinomycetia;o__Propionibacteriales;f__Propionibacteriaceae;g__Luteococcus;s__	3133755	79.92649452	94.5	3.54	21.43	43226	690_1	NA	NA	4	100	100	near	low	114	5042	27489.1	153578	9211	20190	35506	0
bin171	d__Bacteria;p__Armatimonadota;c__Fimbriimonadia;o__Fimbriimonadales;f__Fimbriimonadaceae;g__;s__	3110599	92.47626309	94.44	0.93	0	187295	408_1	NA	NA	3	100	100	near	low	26	8845	119638.4	380978	42173	85032.5	166504	0
bin393	d__Bacteria;p__Bacteroidota;c__Bacteroidia;o__AKYH767;f__B-17BO;g__UBA2475;s__	4627748	67.94762346	94.44	5.63	7.14	25780	98_0	NA	NA	1	NA	NA	near	medium	263	2501	17596	89722	6374.5	12900	22842.5	0
bin645	d__Bacteria;p__Proteobacteria;c__Alphaproteobacteria;o__Micavibrionales_A;f__;g__;s__	1963443	90.26686551	94.44	1.09	0	28427	790_0	NA	NA	1	NA	NA	near	low	83	3865	23655.9	81698	10446	18618	27031	0
bin767	d__Bacteria;p__Proteobacteria;c__Gammaproteobacteria;o__Burkholderiales;f__Burkholderiaceae;g__Pelomonas;s__	4789054	54.92110941	94.4	8.45	6.45	22507	626_1	NA	NA	3	100	99.99	near	medium	309	1519	15498.6	110122	5730	10422	19321	0
bin533	d__Bacteria;p__Chloroflexota;c__Chloroflexia;o__Chloroflexales;f__Roseiflexaceae;g__Kouleothrix;s__	7397008	67.25638914	94.34	5.85	0	17355	712_1	NA	NA	5	100	99.29	near	medium	597	2514	12390.3	69160	5385	8662	16389	0
bin82	d__Bacteria;p__Proteobacteria;c__Gammaproteobacteria;o__Xanthomonadales;f__Rhodanobacteraceae;g__Dokdonella;s__	3521362	96.37271118	94.34	0.06	0	38082	646_1	NA	NA	179	99.68	98.6	near	low	166	1501	21213	117851	4961	12115.5	33205	0
bin238	d__Bacteria;p__Proteobacteria;c__Gammaproteobacteria;o__Burkholderiales;f__Burkholderiaceae;g__Tibeticola;s__	4400831	85.5107607	94.31	2.32	20	37456	632_1	NA	NA	3	100	100	near	low	195	1509	22568.4	110118	7650	16534	31750.5	0
bin531	d__Bacteria;p__Proteobacteria;c__Alphaproteobacteria;o__Caulobacterales;f__Caulobacteraceae;g__;s__	3646422	67.76923016	94.31	6.02	22.73	19139	482_1	NA	NA	2	99.99	99.99	near	medium	275	2512	13259.7	61672	5418	10482	17386.5	0
bin184	d__Bacteria;p__Proteobacteria;c__Gammaproteobacteria;o__Pseudomonadales;f__Moraxellaceae;g__Agitococcus;s__	3144454	70.90111803	94.28	6.04	79.17	9517	67_1	NA	NA	2	100	100	near	medium	447	1522	7034.6	37052	3065	5481	9114	0
bin534	d__Bacteria;p__Proteobacteria;c__Gammaproteobacteria;o__Burkholderiales;f__SCOH01;g__Chitinivorax;s__	3600146	91.45307392	94.27	1.07	20	34527	560_1	NA	NA	3	100	100	near	low	136	5009	26471.7	115516	12679.5	19374.5	31629	0
bin629	d__Bacteria;p__Bacteroidota;c__Bacteroidia;o__NS11-12g;f__;g__;s__	3899133	95.18056618	94.13	0.24	0	25185	48_1	NA	NA	3	100	100	near	low	215	5018	18135.5	76896	8085.5	13820	24197.5	0
bin384	d__Bacteria;p__Acidobacteriota;c__Blastocatellia;o__Pyrinomonadales;f__;g__;s__	8145760	88.05775082	94.02	1.71	0	118992	388_1	NA	NA	4	100	100	near	low	113	5016	72086.4	269380	23116	52051	89731	0
bin336	d__Bacteria;p__Proteobacteria;c__Alphaproteobacteria;o__Caulobacterales;f__Caulobacteraceae;g__Caulobacter;s__	4269532	59.7635445	93.99	7.23	8.82	29629	478_0	NA	NA	1	NA	NA	near	medium	236	2539	18091.2	97826	4682.5	11745	23043	0
bin299	d__Bacteria;p__Verrucomicrobiota_A;c__Chlamydiia;o__Parachlamydiales;f__Parachlamydiaceae;g__;s__	3251077	74.87530418	93.92	4.05	0	20446	184_0	NA	NA	1	NA	NA	near	low	216	3562	15051.3	75733	6190.5	11251.5	19177	0
bin478	d__Bacteria;p__Bacteroidota;c__Bacteroidia;o__Chitinophagales;f__Saprospiraceae;g__M3007;s__	5697076	80.55391344	93.92	3.63	75	10541	182_1	NA	NA	4	100	99.99	near	low	739	1522	7709.2	47702	3170.5	5650	10172.5	0
bin402	d__Bacteria;p__Acidobacteriota;c__Acidobacteriae;o__Bryobacterales;f__Bryobacteraceae;g__;s__	11402106	65.58058825	93.91	5.92	0	27617	677_0	NA	NA	1	NA	NA	near	medium	617	2545	18479.9	156880	6734	12003	23951	0
bin684	d__Bacteria;p__Verrucomicrobiota;c__Verrucomicrobiae;o__Verrucomicrobiales;f__Verrucomicrobiaceae;g__;s__	6235715	96.43238202	93.88	0	0	101103	461_1	NA	NA	3	100	100	near	none	94	3257	66337.4	236227	25989	48025	98251	0
bin581	d__Bacteria;p__Bdellovibrionota;c__Bdellovibrionia;o__Bdellovibrionales;f__Bdellovibrionaceae;g__21-14-0-10-47-8;s__	2907872	96.20285235	93.75	0	0	63930	18_1	NA	NA	4	100	100	near	none	76	3835	38261.5	117436	12807.5	28517	62164.5	0
bin689	d__Bacteria;p__Bacteroidota;c__Bacteroidia;o__Chitinophagales;f__UBA8649;g__;s__	2976078	93.62809801	93.73	0.49	0	39530	124_1	NA	NA	13	100	99.92	near	low	130	1832	22892.9	87476	8095	16566	30966	0
bin466	d__Bacteria;p__Planctomycetota;c__Planctomycetes;o__Gemmatales;f__Gemmataceae;g__;s__	5788040	78.52660794	93.71	3.51	0	42975	761_1	NA	NA	3	100	100	near	low	183	5040	31628.6	130193	13304.5	23311	38663.5	0
bin2	d__Bacteria;p__Bacteroidota;c__Bacteroidia;o__Flavobacteriales;f__Flavobacteriaceae;g__Flavobacterium;s__	3101279	92.20186209	93.62	0.72	0	19089	154_1	NA	NA	8	99.34	98.76	near	low	291	1532	10657.3	66341	3284.5	6364	13610.5	0
bin37	d__Bacteria;p__Proteobacteria;c__Gammaproteobacteria;o__Pseudomonadales;f__Moraxellaceae;g__Moraxella_A;s__Moraxella_A osloensis	2217233	94.40690067	93.58	0.29	0	29063	76_1	NA	NA	26	99.68	99.32	near	low	123	1760	18026.3	90678	5356.5	11679	24155.5	0
bin614	d__Bacteria;p__Verrucomicrobiota_A;c__Chlamydiia;o__Parachlamydiales;f__Simkaniaceae;g__;s__	1896657	92.47942622	93.58	0.68	0	31671	136_1	NA	NA	23	100	99.62	near	low	89	1500	21310.8	126462	7739	14820	27953	0
bin627	d__Bacteria;p__Planctomycetota;c__UBA1135;o__UBA2386;f__UBA2386;g__UBA2386;s__	6893171	68.27215176	93.58	5.75	20	30503	375_1	NA	NA	4	100	100	near	medium	331	5039	20825.3	147763	8043	13567	25970.5	0
bin303	d__Bacteria;p__Proteobacteria;c__Gammaproteobacteria;o__Burkholderiales;f__Nitrosomonadaceae;g__Nitrosomonas;s__	3042867	89.89023773	93.54	1.33	62.5	17299	843_1	NA	NA	3	100	100	near	low	307	1508	9911.6	76479	3082	5640	12304	0
bin174	d__Bacteria;p__Proteobacteria;c__Gammaproteobacteria;o__Burkholderiales;f__Chitinimonadaceae;g__Chitinimonas;s__Chitinimonas taiwanensis	3912443	84.04823057	93.52	2.38	0	57077	566_1	NA	NA	3	100	100	near	low	109	5091	35894	153182	12956	21436	49411	0
bin68	d__Bacteria;p__Proteobacteria;c__Gammaproteobacteria;o__Pseudomonadales;f__Moraxellaceae;g__Agitococcus;s__	2947498	94.50778525	93.47	0.28	33.33	39657	64_2	NA	NA	5	99.82	99.27	near	low	132	1631	22329.5	174351	5306	11579	29995	0
bin210	d__Bacteria;p__Firmicutes_A;c__Clostridia;o__Oscillospirales;f__Acutalibacteraceae;g__Ruminococcus_H;s__Ruminococcus_H sp003531055	1979108	82.93651926	93.44	2.68	33.33	8064	453_1	NA	NA	2	100	100	near	low	353	1531	5606.5	42683	2378	3721	6850	0
bin811	d__Bacteria;p__Firmicutes;c__Bacilli;o__Lactobacillales;f__Aerococcaceae;g__Trichococcus;s__Trichococcus flocculiformis	2388889	72.8184105	93.44	5	47.37	8318	9_1	NA	NA	4	100	99.98	near	low	409	1517	5840.8	60872	2386	3872	7302	0
bin341	d__Bacteria;p__Proteobacteria;c__Gammaproteobacteria;o__Xanthomonadales;f__Rhodanobacteraceae;g__Dokdonella_A;s__	3871563	74.03222862	93.42	4.64	38.71	8554	639_1	NA	NA	3	100	100	near	low	600	1506	6452.6	74589	2846	4796	7913	0
bin830	d__Bacteria;p__Chloroflexota;c__Chloroflexia;o__Thermomicrobiales;f__UBA6265;g__;s__	6285693	86.1730955	93.42	1.89	50	26073	763_0	NA	NA	1	NA	NA	near	low	371	2538	16942.6	140559	6156.5	11304	22302.5	0
bin604	d__Bacteria;p__Myxococcota;c__Polyangia;o__Polyangiales;f__Ga0077539;g__;s__	9327785	73.28264769	93.37	4.47	0	26844	748_1	NA	NA	5	100	99.64	near	low	529	2503	17632.9	99899	6308	12776	24183	0
bin582	d__Bacteria;p__Proteobacteria;c__Alphaproteobacteria;o__Reyranellales;f__Reyranellaceae;g__Reyranella;s__	6650096	77.86226973	93.36	3.39	5.88	25461	786_0	NA	NA	1	NA	NA	near	low	332	5133	20030.4	91886	8912.5	15052	24429.5	0
bin369	d__Bacteria;p__Proteobacteria;c__Alphaproteobacteria;o__Rhizobiales;f__Hyphomicrobiaceae;g__Hyphomicrobium;s__	3297075	78.08150374	93.24	3.53	5	33885	516_1	NA	NA	2	100	100	near	low	158	2597	20867.6	107858	5937	15618	29810	0
bin437	d__Bacteria;p__Planctomycetota;c__Phycisphaerae;o__Phycisphaerales;f__SM1A02;g__UBA2396;s__	3355644	95.73752052	93.18	0	0	103524	764_1	NA	NA	4	100	100	near	none	48	3095	69909.3	419840	25311.5	43246.5	78980	0
bin122	d__Bacteria;p__Proteobacteria;c__Gammaproteobacteria;o__Burkholderiales;f__Rhodocyclaceae;g__Azonexus;s__	4003934	76.55586686	93.17	4.1	41.18	19935	583_1	NA	NA	4	99.86	99.64	near	low	344	1502	11639.3	75578	3559	6866.5	15180.5	0
bin18	d__Bacteria;p__Proteobacteria;c__Alphaproteobacteria;o__UBA2562;f__;g__;s__	2138314	89.87186566	93.09	1.09	0	23617	780_1	NA	NA	15	99.88	98.75	near	low	142	1509	15058.5	103382	4903	10804	20455	0
bin655	d__Bacteria;p__Bacteroidota;c__Bacteroidia;o__Bacteroidales;f__UBA932;g__DMER64;s__	2098003	85.39221022	93.08	2.19	37.5	60523	840_1	NA	NA	4	100	100	near	low	94	1717	22319.2	162459	4020	10055.5	22941	0
bin417	d__Bacteria;p__Myxococcota;c__Polyangia;o__Polyangiales;f__SG8-38;g__;s__	7149141	78.1724558	93.04	3.63	25	44663	731_1	NA	NA	3	100	100	near	low	265	2760	26977.9	165002	8510	17463	37202	0
bin454	d__Bacteria;p__Bacteroidota;c__Bacteroidia;o__Chitinophagales;f__Chitinophagaceae;g__OLB11;s__	3846861	70.02558142	93.02	5.67	58.33	9921	31_1	NA	NA	4	100	100	near	medium	576	1501	6678.6	46461	2617	4383.5	8600.5	0
bin516	d__Bacteria;p__Bacteroidota;c__Bacteroidia;o__Chitinophagales;f__;g__;s__	2239668	84.4252344	92.99	2.24	28.57	7772	251_1	NA	NA	3	100	100	near	low	381	1531	5878.4	32732	2659	4397	7532	0
bin39	d__Bacteria;p__Myxococcota;c__Polyangia;o__Nannocystales;f__Nannocystaceae;g__Nannocystis;s__	10767788	67.75075174	92.94	5.48	0	21865	730_1	NA	NA	15	99.56	98.51	near	medium	845	1504	12742.9	83490	3608	7713	17049	0
bin651	d__Bacteria;p__Myxococcota;c__Polyangia;o__Polyangiales;f__Polyangiaceae;g__;s__	10905444	74.44119161	92.92	4.19	0	69564	374_1	NA	NA	2	100	100	near	low	275	1507	39656.2	279253	9326	24444	54484.5	0
bin804	d__Bacteria;p__Proteobacteria;c__Alphaproteobacteria;o__Ferrovibrionales;f__Ferrovibrionaceae;g__;s__	3625013	82.79429679	92.87	2.49	0	44524	521_1	NA	NA	2	100	100	near	low	123	2625	29471.7	159324	7165.5	22830	41922	0
bin196	d__Bacteria;p__Bacteroidota;c__Bacteroidia;o__Chitinophagales;f__UBA8649;g__;s__	2940198	87.46045705	92.86	1.53	16.67	7777	38_1	NA	NA	3	100	100	near	low	457	1503	6433.7	28775	3202	5064	7716	0
bin609	d__Bacteria;p__Bdellovibrionota;c__Bdellovibrionia;o__Bdellovibrionales;f__Bdellovibrionaceae;g__UBA2316;s__	3728023	90.66601156	92.86	0.89	0	25824	30_1	NA	NA	4	100	100	near	low	183	5106	20371.7	101137	9068.5	14879	25701.5	0
bin484	d__Bacteria;p__Proteobacteria;c__Gammaproteobacteria;o__Burkholderiales;f__Burkholderiaceae;g__Ramlibacter;s__	4335926	77.60382725	92.84	3.69	23.08	42107	599_1	NA	NA	2	100	100	near	low	145	5072	29902.9	178819	11744	20694	38563	0
bin284	d__Bacteria;p__Bacteroidota;c__Bacteroidia;o__Flavobacteriales;f__Flavobacteriaceae;g__Flavobacterium;s__	2648786	87.97242831	92.8	1.44	16.67	14660	299_1	NA	NA	9	100	99.86	near	low	265	1523	9995.4	48490	4086	7599	13551	0
bin777	d__Bacteria;p__Proteobacteria;c__Gammaproteobacteria;o__Burkholderiales;f__Neisseriaceae;g__Neisseria;s__Neisseria suis	2618661	75.98544554	92.68	4.4	75	8145	80_1	NA	NA	4	100	100	near	low	455	1501	5755.3	25374	2462.5	4072	7249	0
bin142	d__Bacteria;p__Verrucomicrobiota;c__Verrucomicrobiae;o__Verrucomicrobiales;f__V1-33;g__V1-33;s__	6206473	84.73835339	92.66	2.38	75	19357	464_1	NA	NA	4	100	99.99	near	low	457	2629	13580.9	90755	5509	9761	17475	0
bin92	d__Bacteria;p__Firmicutes_A;c__Clostridia;o__Oscillospirales;f__Oscillospiraceae;g__CAG-103;s__CAG-103 sp000432375	1833136	91.1365043	92.62	0.89	100	11544	396_1	NA	NA	8	99.65	99.46	near	low	205	1519	8942.1	39560	3938	6812	10107	0
bin755	d__Bacteria;p__Myxococcota;c__UBA796;o__UBA796;f__GCA-2862545;g__;s__	8811520	82.26811812	92.61	2.52	0	26076	754_1	NA	NA	4	100	100	near	low	463	5013	19031.4	143431	8664	13631	24641.5	0
bin166	d__Bacteria;p__Proteobacteria;c__Alphaproteobacteria;o__Rickettsiales;f__UBA6177;g__;s__	1440043	84.15158061	92.6	2.13	9.09	8240	792_1	NA	NA	3	100	100	near	low	236	1506	6101.9	26131	2950.5	4418.5	8034.5	0
bin633	d__Bacteria;p__Proteobacteria;c__Gammaproteobacteria;o__Burkholderiales;f__SCOH01;g__Chitinivorax;s__	4182426	90.42801655	92.6	1.03	62.5	37069	561_1	NA	NA	3	100	99.96	near	low	170	5010	24602.5	130507	10089	17138.5	31013	0
bin836	d__Bacteria;p__Planctomycetota;c__Planctomycetes;o__Planctomycetales;f__UBA10511;g__;s__	5554500	90.24440227	92.5	1.15	100	38798	851_1	NA	NA	2	100	100	near	low	211	2511	26324.6	149134	10191.5	17943	35152.5	0
bin733	d__Bacteria;p__Proteobacteria;c__Alphaproteobacteria;o__Rickettsiales;f__SXRF01;g__;s__	1990991	89.20594686	92.41	1.1	0	31038	807_1	NA	NA	3	100	100	near	low	95	1555	20957.8	102210	8909.5	16883	29696.5	0
bin658	d__Bacteria;p__Proteobacteria;c__Gammaproteobacteria;o__Pseudomonadales;f__Moraxellaceae;g__UBA2031;s__UBA2031 sp002333145	2569689	69.775953	92.4	5.66	64.29	9440	556_1	NA	NA	2	99.97	99.97	near	medium	422	1509	6089.3	42170	2291	3624	7578	0
bin697	d__Bacteria;p__Firmicutes_A;c__Clostridia_A;o__Christensenellales;f__CAG-74;g__Firm-11;s__	3004105	91.3650066	92.4	0.81	100	20418	799_1	NA	NA	3	100	100	near	low	189	5132	15894.7	65067	7875	12239	20699	0
bin828	d__Bacteria;p__Bacteroidota;c__Bacteroidia;o__Chitinophagales;f__UBA8649;g__;s__	2932357	90.89636046	92.39	0.77	33.33	12573	246_1	NA	NA	3	100	100	near	low	322	1527	9106.7	68847	3761	6522.5	11256	0
bin97	d__Bacteria;p__Firmicutes_A;c__Clostridia;o__Lachnospirales;f__Lachnospiraceae;g__Agathobacter;s__Agathobacter rectalis	2038608	91.46435172	92.39	0.65	33.33	13607	829_1	NA	NA	4	99.14	98.99	near	low	243	1524	8389.3	56993	2980	5068	10608.5	0
bin786	d__Bacteria;p__Bacteroidota;c__Bacteroidia;o__J057;f__;g__;s__	5184759	91.81494177	92.35	0.55	0	21374	37_1	NA	NA	2	100	100	near	low	325	5052	15953.1	74307	7435	11880	21260	0
bin20	d__Bacteria;p__Myxococcota;c__Polyangia;o__Haliangiales;f__Haliangiaceae;g__;s__	9043300	72.71939797	92.33	4.45	11.11	15875	733_1	NA	NA	13	99.78	98.85	near	low	847	1517	10676.9	154478	3606	6906	13336	0
bin72	d__Bacteria;p__Bacteroidota;c__Bacteroidia;o__Chitinophagales;f__Saprospiraceae;g__;s__	4834684	87.97259436	92.22	1.24	0	6411	178_1	NA	NA	10	100	99.87	near	low	949	1500	5094.5	25598	2550	4026	6530	0
bin205	d__Bacteria;p__Proteobacteria;c__Gammaproteobacteria;o__Burkholderiales;f__;g__;s__	6599672	50.25688694	92.19	9.47	33.33	26371	574_1	NA	NA	2	100	100	near	medium	379	2501	17413.4	95800	5826.5	12781	23557.5	0
bin131	d__Bacteria;p__Verrucomicrobiota;c__Verrucomicrobiae;o__Verrucomicrobiales;f__Verrucomicrobiaceae;g__;s__	5659565	92.00357836	92.18	0.68	100	97709	466_1	NA	NA	6	100	99.64	near	low	82	2895	69019.1	321298	26741	59718.5	91487	0
bin585	d__Bacteria;p__Bdellovibrionota_C;c__UBA2361;o__SZUA-149;f__SZUA-149;g__;s__	4628795	85.63434223	92.16	1.85	0	223195	753_1	NA	NA	3	100	100	near	low	32	6108	144649.8	788263	39057	104552.5	189127	0
bin695	d__Bacteria;p__Bacteroidota;c__Bacteroidia;o__Chitinophagales;f__LD1;g__;s__	2976629	86.41629097	92.15	1.64	25	10294	119_1	NA	NA	4	100	100	near	low	385	1543	7731.5	38088	3479	5864	9801	0
bin323	d__Bacteria;p__Firmicutes_C;c__Negativicutes;o__Acidaminococcales;f__Acidaminococcaceae;g__Phascolarctobacterium;s__Phascolarctobacterium faecium	1908185	66.41530177	92.14	5.44	10	5789	71_0	NA	NA	1	NA	NA	near	medium	418	1504	4565	20204	2271	3416	5835	0
bin713	d__Bacteria;p__Bacteroidota;c__Bacteroidia;o__AKYH767;f__B-17BO;g__;s__	3920622	85.06774376	92.13	2.06	50	20677	96_1	NA	NA	2	100	100	near	low	238	5129	16473.2	60605	8052	13895	21778	0
bin602	d__Bacteria;p__Bacteroidota;c__Bacteroidia;o__Chitinophagales;f__BACL12;g__UBA7236;s__	4401864	91.32050134	92.12	0.64	0	50235	137_1	NA	NA	4	100	100	near	low	140	5048	31441.9	146148	10335	21753.5	45081	0
bin308	d__Bacteria;p__Proteobacteria;c__Gammaproteobacteria;o__Legionellales;f__Legionellaceae;g__DDPF01;s__	1812214	90.05256748	92.11	0.81	0	7676	92_1	NA	NA	3	100	100	near	low	309	1500	5864.8	36909	2741	4313	7248	0
bin374	d__Bacteria;p__Proteobacteria;c__Alphaproteobacteria;o__Acetobacterales;f__Acetobacteraceae;g__UBA6159;s__	5979413	78.18168767	92.11	3.42	30	15538	543_1	NA	NA	4	100	100	near	low	511	2539	11701.4	61277	5265.5	8525	14768.5	0
bin71	d__Bacteria;p__Proteobacteria;c__Gammaproteobacteria;o__Pseudomonadales;f__Moraxellaceae;g__Agitococcus;s__	2997132	92.17933605	92.04	0.39	25	7747	64_1	NA	NA	4	99.88	99.42	near	low	486	1522	6166.9	29428	2905	4898	7747	0
bin203	d__Bacteria;p__Bdellovibrionota;c__Bdellovibrionia_A;o__UBA1018;f__;g__;s__	2637537	89.98971326	91.96	0.89	0	72348	133_1	NA	NA	4	100	100	near	low	67	1642	39366.2	139668	10321	31142	54697	0
bin320	d__Bacteria;p__Bacteroidota;c__Bacteroidia;o__Flavobacteriales;f__Flavobacteriaceae;g__Flavobacterium;s__	3966732	67.60333348	91.92	6.01	61.29	9991	157_1	NA	NA	2	100	100	near	medium	573	1510	6922.7	34307	2706	4717	9000	0
bin387	d__Bacteria;p__Myxococcota;c__Polyangia;o__Polyangiales;f__Ga0077539;g__;s__	8661069	64.97580989	91.88	5.83	0	25251	750_1	NA	NA	13	100	99.22	near	medium	529	2502	16372.5	102538	5578	10915	21825	0
bin152	d__Bacteria;p__Proteobacteria;c__Gammaproteobacteria;o__Steroidobacterales;f__Steroidobacteraceae;g__UBA964;s__	4147137	80.93453771	91.81	2.7	7.69	54211	449_1	NA	NA	2	99.99	99.99	near	low	133	5004	31181.5	144492	9404	19321	45212	0
bin354	d__Bacteria;p__Proteobacteria;c__Alphaproteobacteria;o__Rickettsiales;f__UBA3002;g__QFOX01;s__	2057957	50.2233039	91.78	8.61	2.5	28583	425_0	NA	NA	1	NA	NA	near	medium	93	3221	22128.6	77563	10778	18740	28264	0
bin709	d__Bacteria;p__Bacteroidota;c__Bacteroidia;o__Bacteroidales;f__4484-276;g__;s__	2588693	88.3551246	91.77	1.23	40	24336	247_1	NA	NA	3	100	100	near	low	153	2664	16919.6	71585	6641	12256	22616	0
bin50	d__Bacteria;p__Bacteroidota;c__Bacteroidia;o__AKYH767;f__UBA4408;g__;s__	4799766	85.23182439	91.76	1.69	0	5616	238_1	NA	NA	7	99.99	99.33	near	low	1037	1510	4628.5	26328	2362	3502	5615	0
bin611	d__Bacteria;p__Proteobacteria;c__Alphaproteobacteria;o__Rhizobiales;f__Rhizobiaceae;g__Ochrobactrum;s__Ochrobactrum anthropi	4389824	84.22454585	91.75	2.17	50	24117	797_1	NA	NA	5	100	99.63	near	low	237	5011	18522.5	116846	8158	12731	21841	0
bin331	d__Bacteria;p__Verrucomicrobiota_A;c__Chlamydiia;o__Parachlamydiales;f__Rhabdochlamydiaceae;g__PALSA-1444;s__	1693217	90.72849804	91.72	0.68	0	52119	847_1	NA	NA	4	100	100	near	low	52	1627	32561.9	126954	10031.5	25381.5	49519	0
bin267	d__Bacteria;p__Planctomycetota;c__Planctomycetes;o__Pirellulales;f__Pirellulaceae;g__UBA11363;s__	7072894	87.28116112	91.7	1.18	0	72832	320_0	NA	NA	1	NA	NA	near	low	167	3461	42352.7	211002	13687	29490	56849	0
bin434	d__Bacteria;p__Proteobacteria;c__Gammaproteobacteria;o__Burkholderiales;f__Burkholderiaceae;g__Comamonas;s__	3732817	77.52976055	91.65	3.39	13.64	43125	467_1	NA	NA	3	100	100	near	low	116	5011	32179.5	178550	13421	24053.5	39906.5	0
bin768	d__Bacteria;p__Verrucomicrobiota;c__Verrucomicrobiae;o__Opitutales;f__Opitutaceae;g__UBA6669;s__	5392616	54.57418783	91.57	7.65	0	25608	442_0	NA	NA	1	NA	NA	near	medium	327	2652	16491.2	106736	5787.5	11451	21218.5	0
bin41	d__Bacteria;p__Bacteroidota;c__Bacteroidia;o__Flavobacteriales;f__Flavobacteriaceae;g__Flavobacterium;s__	4076703	73.81774892	91.56	4.16	25	8731	156_1	NA	NA	4	99.84	99.65	near	low	676	1501	6030.6	34612	2457	4384.5	7751	0
bin23	d__Bacteria;p__Bacteroidota;c__Bacteroidia;o__AKYH767-A;f__OLB10;g__;s__	4122039	85.83466953	91.55	1.61	20	8703	259_1	NA	NA	45	99.69	98.61	near	low	633	1500	6511.9	33888	2839	4927	8321	0
bin481	d__Bacteria;p__Actinobacteriota;c__Actinomycetia;o__Actinomycetales;f__Microbacteriaceae;g__;s__	2295974	79.68941512	91.54	2.91	16.67	21313	706_1	NA	NA	3	100	100	near	low	157	2570	14624	62558	6087	10250	19235	0
bin101	d__Bacteria;p__Firmicutes_A;c__Clostridia;o__Lachnospirales;f__Lachnospiraceae;g__Fusicatenibacter;s__Fusicatenibacter saccharivorans	2415768	79.00125133	91.53	3.06	25	8429	834_1	NA	NA	7	99.5	99.25	near	low	392	1506	6162.7	33903	2785	4459	7543	0
bin376	d__Bacteria;p__Bacteroidota;c__Bacteroidia;o__Chitinophagales;f__Saprospiraceae;g__;s__	8209989	75.09671998	91.49	3.84	16.67	17111	215_1	NA	NA	4	100	99.99	near	low	650	2539	12630.8	83869	5644	9607	16675	0
bin575	d__Bacteria;p__Chloroflexota;c__Anaerolineae;o__SBR1031;f__A4b;g__GCA-2702065;s__	6681235	90.03025017	91.41	0.91	100	26333	839_1	NA	NA	3	100	100	near	low	340	5004	19650.7	117680	8485.5	13675	24238	0
bin343	d__Bacteria;p__Proteobacteria;c__Gammaproteobacteria;o__Burkholderiales;f__Burkholderiaceae;g__Brachymonas;s__	2010751	79.85721505	91.4	3.22	75	15306	326_2	NA	NA	2	99.98	99.98	near	low	198	1621	10155.3	53935	4147	8158.5	14179	0
bin159	d__Bacteria;p__Proteobacteria;c__Gammaproteobacteria;o__Xanthomonadales;f__Ahniellaceae;g__;s__	4052246	51.33823914	91.38	8.73	19.35	5477	640_1	NA	NA	2	99.97	99.97	near	medium	970	1502	4177.6	37991	1984	2780	4871	0
bin671	d__Bacteria;p__Proteobacteria;c__Gammaproteobacteria;o__Steroidobacterales;f__Steroidobacteraceae;g__UBA964;s__	4455440	68.69458291	91.34	5.1	9.52	43472	448_1	NA	NA	3	100	99.99	near	medium	153	5025	29120.5	142379	10115	19699	39985	0
bin140	d__Bacteria;p__Myxococcota;c__Polyangia;o__Haliangiales;f__;g__;s__	4859430	82.34298214	91.33	2.26	0	33571	145_1	NA	NA	2	100	100	near	low	199	3025	24419.2	113011	9578	18835	32194	0
bin183	d__Bacteria;p__Proteobacteria;c__Alphaproteobacteria;o__Rickettsiales;f__;g__;s__	2145336	93.69773757	91.27	0	0	57010	777_1	NA	NA	7	100	99.96	near	none	48	7035	44694.5	148834	18061	35624.5	56723.5	0
bin765	d__Bacteria;p__Proteobacteria;c__Alphaproteobacteria;o__Sphingomonadales;f__Sphingomonadaceae;g__Novosphingobium;s__	3071952	87.35686623	91.24	1.11	33.33	31175	517_0	NA	NA	1	NA	NA	near	low	152	2536	20210.2	100350	5613.5	14697	27175	0
bin254	d__Bacteria;p__Bacteroidota;c__Bacteroidia;o__Chitinophagales;f__Chitinophagaceae;g__Sediminibacterium;s__	3468129	87.59005982	91.13	1.23	25	32274	116_1	NA	NA	6	100	99.55	near	low	159	2514	21812.1	113604	8069	13110	28446	0
bin542	d__Bacteria;p__Proteobacteria;c__Alphaproteobacteria;o__Rhodobacterales;f__Rhodobacteraceae;g__QY30;s__	3145683	86.35966196	91.13	1.49	20	46078	488_1	NA	NA	3	100	99.98	near	low	102	5359	30840	118229	11261	21172.5	40710	0
bin483	d__Bacteria;p__Bacteroidota;c__Bacteroidia;o__Cytophagales;f__Spirosomaceae;g__Runella;s__	7037828	77.76269271	91.11	3.49	58.82	10463	212_1	NA	NA	10	100	97.78	near	low	1052	1500	6690	55633	2568.5	4228	8549	0
bin679	d__Bacteria;p__Bdellovibrionota;c__Bdellovibrionia_A;o__UBA1018;f__;g__;s__	3408678	88.97576021	91.02	0.89	0	51466	45_1	NA	NA	4	100	100	near	low	112	1506	30434.6	114584	10067	23039	44791	0
bin76	d__Bacteria;p__Spirochaetota;c__Leptospirae;o__Turneriellales;f__Turneriellaceae;g__Turneriella;s__	3563511	86.58156809	91.01	1.31	0	14641	385_1	NA	NA	46	99.45	98.57	near	low	399	1517	8931.1	50029	3189	5612	13131.5	0
bin583	d__Bacteria;p__Bacteroidota;c__Bacteroidia;o__Bacteroidales;f__Marinifilaceae;g__Odoribacter;s__Odoribacter splanchnicus	3245094	93.11552149	91	0	0	13523	355_1	NA	NA	4	100	100	near	none	381	1507	8517.3	43225	2694	5605	11800	0
bin748	d__Bacteria;p__Proteobacteria;c__Alphaproteobacteria;o__Sphingomonadales;f__Sphingomonadaceae;g__Sphingobium;s__	2240402	87.90658173	90.99	1.18	50	22715	500_1	NA	NA	2	99.84	99.84	near	low	142	2501	15777.5	62401	5624	10543	20371	0
bin571	d__Bacteria;p__Proteobacteria;c__Gammaproteobacteria;o__Xanthomonadales;f__Xanthomonadaceae;g__Thermomonas;s__	2621630	74.87117835	90.98	3.79	16.13	22893	782_1	NA	NA	2	100	100	near	low	158	5047	16592.6	65920	7904	12798.5	21419	0
bin78	d__Bacteria;p__Myxococcota;c__Polyangia;o__Polyangiales;f__Ga0077539;g__SCUS01;s__	9394015	85.17387576	90.97	1.61	0	25879	749_1	NA	NA	66	99.89	99.56	near	low	577	1518	16280.8	105548	5310	10381	20718	0
bin139	d__Bacteria;p__Firmicutes;c__Bacilli;o__Lactobacillales;f__Streptococcaceae;g__Lactococcus;s__Lactococcus raffinolactis	1802174	85.01289444	90.96	1.86	55.56	34955	112_1	NA	NA	10	100	99.67	near	low	81	5032	22249.1	88891	8953	14963	31188	0
bin107	d__Bacteria;p__Proteobacteria;c__Gammaproteobacteria;o__Pseudomonadales;f__Moraxellaceae;g__Acinetobacter;s__Acinetobacter sp003987695	3134664	69.04289437	90.95	5.32	50	9381	53_1	NA	NA	2	99.68	99.68	near	medium	468	1502	6698	44411	2865.5	4877.5	8733	0
bin841	d__Bacteria;p__Spirochaetota;c__Leptospirae;o__Turneriellales;f__Turneriellaceae;g__Turneriella;s__	4156662	87.82440348	90.95	1.12	0	70601	387_1	NA	NA	4	100	100	near	low	95	5251	43754.3	270327	11828.5	25302	57026.5	0
bin855	d__Bacteria;p__Acidobacteriota;c__Acidobacteriae;o__Bryobacterales;f__Bryobacteraceae;g__Ga0077553;s__	7622093	79.94088461	90.95	2.98	42.86	134078	313_1	NA	NA	4	100	99.99	near	low	118	5126	64594	349657	16200	40105.5	85320	0
bin111	d__Bacteria;p__Verrucomicrobiota;c__Verrucomicrobiae;o__Verrucomicrobiales;f__Verrucomicrobiaceae;g__Prosthecobacter;s__	6020562	75.96253496	90.94	3.4	0	8942	459_1	NA	NA	6	99.87	99.52	near	low	912	1504	6601.5	43454	2957.5	4761	8256	0
bin591	d__Bacteria;p__Proteobacteria;c__Alphaproteobacteria;o__Reyranellales;f__Reyranellaceae;g__Reyranella;s__	5948454	68.21858415	90.89	5.64	53.33	88793	784_1	NA	NA	4	100	99	near	medium	118	5080	50410.6	297246	12631	32262	74366	0
bin83	d__Bacteria;p__Proteobacteria;c__Gammaproteobacteria;o__UBA6186;f__UBA6186;g__;s__	2146606	93.22762076	90.8	0	0	57020	186_1	NA	NA	8	99.97	99.95	near	none	71	1748	30233.9	158234	7844	17237	47410.5	0
bin8	d__Bacteria;p__Actinobacteriota;c__Actinomycetia;o__Mycobacteriales;f__Mycobacteriaceae;g__Rhodococcus;s__Rhodococcus fascians	5085087	83.01520474	90.79	1.95	0	7178	664_1	NA	NA	11	99.89	99.48	near	low	912	1501	5575.8	66154	2679.5	4235.5	7000.5	0
bin400	d__Bacteria;p__Proteobacteria;c__Alphaproteobacteria;o__Rhodospirillales;f__Rhodospirillaceae;g__SCTM01;s__	4525018	79.5378899	90.78	2.59	10	62774	406_0	NA	NA	1	NA	NA	near	low	126	2679	35912.8	157308	9898	25053.5	55018	0
bin465	d__Bacteria;p__Acidobacteriota;c__Blastocatellia;o__Pyrinomonadales;f__;g__;s__	7449920	72.67549914	90.72	4.27	50	17418	390_0	NA	NA	1	NA	NA	near	low	555	2509	13423.3	70172	6200	10215	16469	0
bin638	d__Bacteria;p__Verrucomicrobiota_A;c__Chlamydiia;o__FEN-1388;f__FEN-1388;g__;s__	1638109	86.15287941	90.71	1.39	0	48551	32_1	NA	NA	7	100	99.95	near	low	49	5831	33430.8	105316	11901	20757	45580	0
bin845	d__Bacteria;p__Planctomycetota;c__Planctomycetes;o__Gemmatales;f__Gemmataceae;g__Fimbriiglobus;s__	6307956	72.13110129	90.68	4.32	14.29	59175	762_1	NA	NA	16	100	99.45	near	low	152	5030	41499.7	238247	15975	31466	57986	0
bin628	d__Bacteria;p__Proteobacteria;c__Alphaproteobacteria;o__Micavibrionales;f__Micavibrionaceae;g__UBA7657;s__	2023833	79.53152105	90.66	2.77	0	220314	789_1	NA	NA	3	100	100	near	low	13	16357	155679.5	475046	61179	131769	220314	0
bin693	d__Bacteria;p__Proteobacteria;c__Gammaproteobacteria;o__Xanthomonadales;f__Xanthomonadaceae;g__;s__	2755192	79.21109118	90.66	2.83	17.65	20100	642_1	NA	NA	2	100	100	near	low	172	5092	16018.6	69155	8095	12544.5	20430.5	0
bin150	d__Bacteria;p__Proteobacteria;c__Gammaproteobacteria;o__UBA6186;f__UBA6186;g__;s__	2016489	87.73848263	90.65	1.16	40	56354	185_1	NA	NA	9	100	99.81	near	low	54	5027	37342.4	217831	11318	28318.5	47996	0
bin443	d__Bacteria;p__Proteobacteria;c__Gammaproteobacteria;o__Pseudomonadales;f__Moraxellaceae;g__Psychrobacter;s__Psychrobacter sp001652315	2697315	74.30618499	90.63	4.43	88	5696	306_1	NA	NA	4	100	100	near	low	574	1513	4699.2	32438	2488	3698	5963	0
bin215	d__Bacteria;p__Proteobacteria;c__Gammaproteobacteria;o__Burkholderiales;f__Burkholderiaceae;g__Limnohabitans;s__	3075492	76.8595054	90.61	3.48	44.44	12764	596_1	NA	NA	3	100	100	near	low	360	1528	8543	45770	3162.5	5632.5	11448.5	0
bin310	d__Bacteria;p__Proteobacteria;c__Alphaproteobacteria;o__Rhodobacterales;f__Rhodobacteraceae;g__Amaricoccus;s__	3058585	72.58222822	90.54	3.85	0	30511	787_0	NA	NA	1	NA	NA	near	low	172	2518	17782.5	90499	5155	11617.5	25182	0
bin96	d__Bacteria;p__Proteobacteria;c__Gammaproteobacteria;o__Burkholderiales;f__Rhodocyclaceae;g__Thauera;s__	3767888	74.38055235	90.53	3.79	21.43	7812	584_1	NA	NA	4	99.38	98.89	near	low	696	1500	5413.6	35767	2230.5	3571	6842.5	0
bin415	d__Bacteria;p__Proteobacteria;c__Gammaproteobacteria;o__Burkholderiales;f__Burkholderiaceae;g__Rhodoferax;s__	5514497	60.86883391	90.52	6.53	10.71	31554	631_1	NA	NA	3	100	99.99	near	medium	254	5011	21710.6	138115	8649	14769	26850	0
bin795	d__Bacteria;p__Proteobacteria;c__Alphaproteobacteria;o__Rhizobiales;f__Devosiaceae;g__Devosia;s__Devosia sp001899065	3840814	67.39255228	90.51	5.16	26.32	35390	535_0	NA	NA	1	NA	NA	near	medium	174	2777	22073.6	142661	7530	15153	27727	0
bin240	d__Bacteria;p__Bacteroidota;c__Bacteroidia;o__Cytophagales;f__Cyclobacteriaceae;g__ELB16-189;s__	4142706	90.09362836	90.48	0.64	75	37634	257_1	NA	NA	6	100	99.19	near	low	154	5036	26900.7	140806	9785	19017.5	33085	0
bin802	d__Bacteria;p__Fusobacteriota;c__Fusobacteriia;o__Fusobacteriales;f__Fusobacteriaceae;g__Cetobacterium_A;s__Cetobacterium_A somerae	2736619	76.36428834	90.4	3.18	0	4253	304_1	NA	NA	3	100	99.99	near	low	754	1500	3629.5	16923	1997	2673.5	4356	0
bin12	d__Bacteria;p__Proteobacteria;c__Gammaproteobacteria;o__Burkholderiales;f__Burkholderiaceae;g__Ramlibacter;s__	4414224	89.51790729	90.38	0.7	50	30945	602_1	NA	NA	25	99.78	96.56	near	low	264	1502	16720.5	89264	4078.5	9733.5	24625	0
bin326	d__Bacteria;p__Proteobacteria;c__Gammaproteobacteria;o__Burkholderiales;f__UKL13-2;g__;s__	3902186	52.44595945	90.27	7.93	8.33	17013	572_0	NA	NA	1	NA	NA	near	medium	334	2507	11683.2	69925	5071	8117	14999	0
bin510	d__Bacteria;p__Actinobacteriota;c__Actinomycetia;o__Actinomycetales;f__Microbacteriaceae;g__Leucobacter;s__Leucobacter sp002336855	2353227	79.14185659	90.21	2.83	37.5	8734	700_1	NA	NA	3	100	100	near	low	400	1503	5883.1	38369	2233.5	4075.5	8013.5	0
bin324	d__Bacteria;p__Bdellovibrionota;c__Bdellovibrionia_A;o__UBA1018;f__UBA923;g__;s__	2841519	87.94468877	90.18	0.89	0	21349	44_1	NA	NA	2	100	100	near	low	191	2542	14877.1	120349	5427	10664	17657	0
bin849	d__Bacteria;p__Bdellovibrionota;c__Bdellovibrionia;o__Bdellovibrionales;f__Bdellovibrionaceae;g__Pseudobdellovibrio;s__	2954632	87.89225411	90.15	0.9	0	24392	205_1	NA	NA	10	100	99.56	near	low	158	5039	18700.2	64218	8915	14289	24278	0
bin405	d__Bacteria;p__Bacteroidota;c__Bacteroidia;o__AKYH767;f__B-17BO;g__;s__	2713400	79.76153093	90.14	2.54	14.29	6566	226_1	NA	NA	4	100	99.99	near	low	521	1503	5208.1	27387	2483	4008	6467	0
bin67	d__Bacteria;p__Proteobacteria;c__Gammaproteobacteria;o__Pseudomonadales;f__Moraxellaceae;g__Fluviicoccus;s__	3708902	77.82391769	90.12	2.97	18.75	8129	553_1	NA	NA	8	99.62	98.63	near	low	623	1506	5953.3	38034	2542	4334	7572.5	0
bin305	d__Bacteria;p__Cloacimonadota;c__Cloacimonadia;o__Cloacimonadales;f__Cloacimonadaceae;g__;s__	1938742	86.07138221	90.11	1.3	0	67912	645_1	NA	NA	2	99.54	99.54	near	low	42	9311	46160.5	203711	17958	29792	56960	0
bin724	d__Bacteria;p__Bacteroidota;c__Bacteroidia;o__Chitinophagales;f__Chitinophagaceae;g__Ferruginibacter;s__	3410667	90.3572032	90.09	0.41	50	13317	50_1	NA	NA	3	100	100	near	low	344	2503	9914.7	52544	4538	6878	12755.5	0
bin754	d__Bacteria;p__Bacteroidota;c__Bacteroidia;o__Bacteroidales;f__Tannerellaceae;g__Parabacteroides;s__Parabacteroides distasonis	4067783	81.34409424	90.07	2.47	66.67	7234	372_1	NA	NA	5	100	99.11	near	low	704	1538	5778.1	36811	2682	4316.5	7006.5	0
bin93	d__Bacteria;p__Proteobacteria;c__Gammaproteobacteria;o__Burkholderiales;f__Burkholderiaceae;g__Comamonas;s__	2484094	76.45646767	90	3.39	36	19393	569_1	NA	NA	3	99.28	99.17	substantial	low	232	1504	10707.3	52934	3042	6972.5	13530.5	0
bin34	d__Bacteria;p__Bacteroidota;c__Bacteroidia;o__Chitinophagales;f__Chitinophagaceae;g__UBA1930;s__	3321340	82.63872934	89.98	2.13	50	25294	244_1	NA	NA	52	99.67	98.72	substantial	low	249	1513	13338.7	69711	2432	8008	19349	0
bin676	d__Bacteria;p__Proteobacteria;c__Gammaproteobacteria;o__Pseudomonadales;f__Moraxellaceae;g__;s__	3218430	89.16591679	89.94	0.72	100	12937	62_1	NA	NA	3	100	100	substantial	low	364	1507	8841.8	60252	3263.5	6201	10580	0
bin322	d__Bacteria;p__Proteobacteria;c__Alphaproteobacteria;o__Caulobacterales;f__Caulobacteraceae;g__Phenylobacterium;s__	3535829	70.38015688	89.77	4.44	12.5	25724	481_1	NA	NA	3	100	100	substantial	low	207	2551	17081.3	65316	6559.5	12269	23317	0
bin598	d__Bacteria;p__Bdellovibrionota;c__Bdellovibrionia_A;o__UBA1018;f__UBA1018;g__;s__	3622568	86.4744262	89.73	1.29	40	180656	815_1	NA	NA	4	100	100	substantial	low	42	5832	86251.6	549225	24574	48310	103702	0
bin375	d__Bacteria;p__Bacteroidota;c__Bacteroidia;o__NS11-12g;f__;g__;s__	3503175	83.64385099	89.66	1.64	0	18524	104_1	NA	NA	3	100	100	substantial	low	266	2548	13169.8	118041	5001	9858.5	16851	0
bin411	d__Bacteria;p__Bacteroidota;c__Bacteroidia;o__Chitinophagales;f__Chitinophagaceae;g__UBA7600;s__	6303306	60.26145088	89.63	6.11	0	18319	150_0	NA	NA	1	NA	NA	substantial	medium	476	2509	13242.2	66001	5366.5	9772	16717.5	0
bin113	d__Bacteria;p__Bdellovibrionota;c__Oligoflexia;o__Oligoflexales;f__;g__;s__	3379361	87.12766282	89.53	0.94	0	31369	294_1	NA	NA	13	99.97	99.87	substantial	low	157	1568	21524.6	90949	6680	16493	27691	0
bin612	d__Bacteria;p__Planctomycetota;c__UBA11346;o__UBA11346;f__UBA11346;g__UBA11346;s__	4095235	81.44179744	89.52	2.25	33.33	55430	420_1	NA	NA	3	100	100	substantial	low	161	1625	25436.2	167246	5016	12582	31033	0
bin790	d__Bacteria;p__Bacteroidota;c__Bacteroidia;o__Chitinophagales;f__Chitinophagaceae;g__Ferruginibacter;s__	2512117	88.29621363	89.49	0.71	33.33	13777	139_1	NA	NA	3	100	100	substantial	low	247	2519	10170.5	44975	4481.5	7621	13259.5	0
bin568	d__Bacteria;p__Myxococcota;c__Polyangia;o__Polyangiales;f__Polyangiaceae;g__;s__	11633521	62.82581812	89.46	5.81	0	53909	720_1	NA	NA	4	100	100	substantial	medium	318	5142	36583.4	230659	12761	26188	48009	0
bin6	d__Bacteria;p__Proteobacteria;c__Gammaproteobacteria;o__Burkholderiales;f__Burkholderiaceae;g__Rubrivivax;s__	5695602	87.96649419	89.46	0.84	60	21159	611_1	NA	NA	51	99.49	96.45	substantial	low	444	1501	12827.9	116723	3415	8280.5	16660.5	0
bin425	d__Bacteria;p__Bdellovibrionota;c__Bdellovibrionia;o__Bdellovibrionales;f__Bdellovibrionaceae;g__Pseudobdellovibrio;s__	2801240	69.93218527	89.45	4.23	12.5	12790	17_0	NA	NA	1	NA	NA	substantial	low	296	2505	9463.6	36860	4592	6897.5	12525	0
bin38	d__Bacteria;p__Proteobacteria;c__Alphaproteobacteria;o__Micavibrionales_A;f__;g__;s__	1872683	86.02821202	89.36	1.08	0	11018	776_1	NA	NA	11	99.92	99.15	substantial	low	238	1551	7868.4	38747	3395	6176.5	10634	0
bin606	d__Bacteria;p__Gemmatimonadota;c__Gemmatimonadetes;o__Gemmatimonadales;f__Gemmatimonadaceae;g__SCN-70-22;s__	5243110	70.56759911	89.33	4.4	25	14978	469_1	NA	NA	2	99.99	99.99	substantial	low	517	2508	10141.4	94424	4072	6245	12467	0
bin28	d__Bacteria;p__Proteobacteria;c__Gammaproteobacteria;o__Burkholderiales;f__Burkholderiaceae;g__Rubrivivax;s__	4969400	88.86967883	89.32	0.53	0	20738	610_1	NA	NA	68	99.78	95.75	substantial	low	378	1527	13146.6	85820	4028	8776.5	16735	0
bin464	d__Bacteria;p__Verrucomicrobiota;c__Verrucomicrobiae;o__Opitutales;f__Opitutaceae;g__UBA6669;s__	5890486	78.53823652	89.32	2.74	25	23253	441_1	NA	NA	3	100	100	substantial	low	341	5038	17274.2	140168	7075	11791	20198	0
bin427	d__Bacteria;p__Proteobacteria;c__Alphaproteobacteria;o__Caedimonadales;f__UBA9215;g__;s__	1357652	91.57496205	89.25	0	0	35479	811_1	NA	NA	3	100	100	substantial	none	45	4874	30170	159141	14285	21280	34247	0
bin414	d__Bacteria;p__Actinobacteriota;c__Actinomycetia;o__Mycobacteriales;f__Mycobacteriaceae;g__Mycobacterium;s__	3744638	83.79767402	89.2	1.51	44.44	71328	662_0	NA	NA	1	NA	NA	substantial	low	90	2525	41607.1	188112	11791	29085.5	59989	0
bin549	d__Bacteria;p__Proteobacteria;c__Gammaproteobacteria;o__Burkholderiales;f__Burkholderiaceae;g__Rhizobacter;s__	5053511	62.22504265	89.2	6.12	22.22	26943	618_1	NA	NA	3	100	99.99	substantial	medium	314	1510	16094	81789	4682	10505	22555	0
bin193	d__Bacteria;p__Planctomycetota;c__Planctomycetes;o__Gemmatales;f__Gemmataceae;g__PALSA-1347;s__	7076282	64.42966426	89.13	5.89	44.44	14605	760_1	NA	NA	4	99.99	99.98	substantial	medium	658	2502	10754.2	92184	4643	7958.5	13385	0
bin625	d__Bacteria;p__Verrucomicrobiota;c__Verrucomicrobiae;o__Verrucomicrobiales;f__Verrucomicrobiaceae;g__;s__	6566948	75.29581212	89.12	3.4	21.05	66162	456_1	NA	NA	3	99.98	99.98	substantial	low	168	2624	39089	240242	11611	25575	57698	0
bin715	d__Bacteria;p__Hydrogenedentota;c__Hydrogenedentia;o__Hydrogenedentiales;f__;g__;s__	4165076	80.02847081	89.09	2.25	50	10640	380_0	NA	NA	1	NA	NA	substantial	low	456	2515	9133.9	38580	4905.5	7377.5	11027	0
bin149	d__Bacteria;p__Myxococcota;c__Polyangia;o__Polyangiales;f__Polyangiaceae;g__;s__	6219539	70.45814262	89.03	4.4	20	99154	719_1	NA	NA	4	100	100	substantial	low	113	2519	55040.2	479818	12640	34046	65307	0
bin426	d__Bacteria;p__Proteobacteria;c__Alphaproteobacteria;o__Rhizobiales;f__Kaistiaceae;g__Kaistia;s__	4423303	60.10143132	89.03	6.17	11.36	21930	512_0	NA	NA	1	NA	NA	substantial	medium	301	2520	14695.4	88602	5066	9802	18830	0
bin225	d__Bacteria;p__Proteobacteria;c__Gammaproteobacteria;o__Burkholderiales;f__Burkholderiaceae;g__PHCI01;s__	3434302	55.47930879	89.02	7.62	29.63	31865	600_1	NA	NA	3	100	99.97	substantial	medium	163	2064	21069.3	103210	8605.5	15708	28005.5	0
bin621	d__Bacteria;p__Bacteroidota;c__Bacteroidia;o__Chitinophagales;f__Chitinophagaceae;g__Ferruginibacter;s__	3794058	86.6574718	89.01	0.99	33.33	27229	170_1	NA	NA	3	100	100	substantial	low	265	1511	14317.2	86390	3153	7653	19256	0
bin692	d__Bacteria;p__Proteobacteria;c__Gammaproteobacteria;o__Burkholderiales;f__Palsa-1005;g__VBCG01;s__	4925203	71.42379764	88.95	4.05	38.46	17074	635_0	NA	NA	1	NA	NA	substantial	low	394	2502	12500.5	67572	5084	9302.5	16178	0
bin362	d__Bacteria;p__Planctomycetota;c__Planctomycetes;o__Pirellulales;f__Pirellulaceae;g__Pirellula_B;s__	6361531	79.325027	88.94	2.35	0	14797	40_1	NA	NA	2	99.99	99.99	substantial	low	528	2731	12048.4	56052	5685	9220	14599.5	0
bin664	d__Bacteria;p__Bacteroidota;c__Bacteroidia;o__Chitinophagales;f__Chitinophagaceae;g__Ferruginibacter;s__	2852905	85.62136364	88.87	0.99	50	20546	171_0	NA	NA	1	NA	NA	substantial	low	181	2650	15761.9	107038	6657	12078	19158	0
bin233	d__Bacteria;p__Proteobacteria;c__Alphaproteobacteria;o__Rickettsiales;f__Rickettsiaceae;g__;s__	1078299	75.64940039	88.78	3.08	11.11	5681	805_1	NA	NA	3	100	100	substantial	low	224	1520	4813.8	17207	2498	4067.5	5848.5	0
bin52	d__Bacteria;p__Proteobacteria;c__Gammaproteobacteria;o__Burkholderiales;f__UBA11063;g__UBA11063;s__	2576725	76.39759602	88.74	3.18	50	6896	197_1	NA	NA	5	100	99.75	substantial	low	537	1001	4798.4	35752	1810	3270	6191	0
bin319	d__Bacteria;p__Proteobacteria;c__Gammaproteobacteria;o__Burkholderiales;f__UBA11063;g__UBA11063;s__	2348716	72.51911259	88.71	4.3	77.78	6800	193_1	NA	NA	5	100	99.65	substantial	low	443	1505	5301.8	49261	2469.5	3793	6517.5	0
bin726	d__Bacteria;p__Proteobacteria;c__Alphaproteobacteria;o__Micavibrionales;f__Micavibrionaceae;g__UBA7657;s__	2075297	81.0552744	88.65	2.03	62.5	29720	565_0	NA	NA	1	NA	NA	substantial	low	94	4051	22077.6	124826	8583	17363.5	28376	0
bin682	d__Bacteria;p__Proteobacteria;c__Alphaproteobacteria;o__Paracaedibacterales;f__UBA11393;g__;s__	1376383	79.14612516	88.57	2.21	33.33	4776	814_0	NA	NA	1	NA	NA	substantial	low	350	1515	3932.5	21540	2211	2953	5030	0
bin809	d__Bacteria;p__Proteobacteria;c__Gammaproteobacteria;o__Burkholderiales;f__Nitrosomonadaceae;g__Nitrosomonas;s__	2203069	52.76577892	88.52	7.66	16.22	32111	845_0	NA	NA	1	NA	NA	substantial	medium	102	4276	21598.7	95647	8695	12897	29360	0
bin474	d__Bacteria;p__Myxococcota;c__Polyangia;o__Polyangiales;f__Polyangiaceae;g__;s__	7129301	68.92947392	88.47	4.52	14.29	53352	723_1	NA	NA	4	100	100	substantial	low	228	2627	31268.9	192487	9081.5	18039.5	42275.5	0
bin19	d__Bacteria;p__Myxococcota;c__Polyangia;o__Palsa-1104;f__;g__;s__	6283179	71.11321753	88.46	4.03	12.5	31663	547_1	NA	NA	12	100	99.85	substantial	low	316	1540	19883.5	176520	6132	12925.5	27245	0
bin730	d__Bacteria;p__Actinobacteriota;c__Actinomycetia;o__Nanopelagicales;f__S36-B12;g__UBA10649;s__	2686245	47.89904933	88.45	8.98	24	19419	696_1	NA	NA	2	99.97	99.97	substantial	medium	210	2525	12791.6	56747	5013	8998	18058	0
bin54	d__Bacteria;p__Myxococcota;c__Polyangia;o__Polyangiales;f__Ga0077539;g__;s__	9622439	76.37631484	88.44	2.97	27.27	7145	751_1	NA	NA	8	100	99.82	substantial	low	1765	1501	5451.8	46535	2596	4116	7082	0
bin293	d__Bacteria;p__Planctomycetota;c__UBA8108;o__UBA8890;f__UBA8898;g__UBA8898;s__	4264971	68.87476368	88.42	4.36	0	25676	708_1	NA	NA	4	100	100	substantial	low	254	1512	16791.2	73912	5977	12463	22859	0
bin134	d__Bacteria;p__Myxococcota;c__UBA727;o__;f__;g__;s__	9815710	57.27766402	88.39	6.89	15.79	25088	567_1	NA	NA	2	100	100	substantial	medium	525	5011	18696.6	121095	8003	13809	23573	0
bin226	d__Bacteria;p__Proteobacteria;c__Alphaproteobacteria;o__Rickettsiales;f__Rickettsiaceae;g__;s__	1423819	68.92667098	88.35	4.34	7.14	6817	770_1	NA	NA	3	100	100	substantial	low	264	1505	5393.3	21425	2666	4211	6820	0
bin573	d__Bacteria;p__Bacteroidota;c__Bacteroidia;o__Flavobacteriales;f__PHOS-HE28;g__PHOS-HE28;s__	3962864	87.1334053	88.35	0.78	66.67	16901	165_1	NA	NA	3	99.99	99.9	substantial	low	431	1506	9194.6	50200	2596	5042	12322.5	0
bin389	d__Bacteria;p__Gemmatimonadota;c__Gemmatimonadetes;o__Gemmatimonadales;f__GWC2-71-9;g__Palsa-1233;s__	2956266	75.10460196	88.3	3.3	33.33	20413	367_1	NA	NA	2	99.98	99.98	substantial	low	233	2531	12687.8	119838	4182	7437	16023	0
bin613	d__Bacteria;p__Actinobacteriota;c__Actinomycetia;o__Nanopelagicales;f__S36-B12;g__UBA10649;s__	3443528	70.60677436	88.29	4.28	36.36	16642	694_1	NA	NA	2	100	100	substantial	low	278	2577	12386.8	66217	5345	9499.5	15385	0
bin554	d__Bacteria;p__Proteobacteria;c__Gammaproteobacteria;o__Burkholderiales;f__Burkholderiaceae;g__;s__	4231470	70.10416591	88.25	4.08	0	25609	630_1	NA	NA	3	100	99.99	substantial	low	209	5193	20246.3	93934	10610	15054	25472	0
bin35	d__Bacteria;p__Proteobacteria;c__Gammaproteobacteria;o__Burkholderiales;f__Aquaspirillaceae;g__Rivicola;s__Rivicola sp002002905	2787611	80.7426096	88.21	2.35	100	6117	558_1	NA	NA	4	98.97	98.89	substantial	low	598	1501	4661.6	26013	2188	3388.5	5869	0
bin328	d__Bacteria;p__Proteobacteria;c__Alphaproteobacteria;o__UBA1301;f__UBA1301;g__UBA6038;s__	3236856	74.22963903	88.14	3.48	33.33	36269	540_1	NA	NA	2	100	100	substantial	low	151	2717	21436.1	110347	7590.5	13958	31487.5	0
bin422	d__Bacteria;p__Bacteroidota;c__Bacteroidia;o__AKYH767-A;f__;g__;s__	3273369	87.23242567	88.14	0.66	33.33	17575	230_1	NA	NA	2	100	100	substantial	low	229	5030	14294.2	69100	7326	10895	17575	0
bin570	d__Bacteria;p__Proteobacteria;c__Gammaproteobacteria;o__Pseudomonadales;f__UBA7239;g__UBA7239;s__	2036318	79.66417456	88.05	2.41	57.14	30308	379_1	NA	NA	5	100	99.28	substantial	low	96	2787	21211.6	94148	7941	18180.5	29240.5	0
bin143	d__Bacteria;p__Proteobacteria;c__Alphaproteobacteria;o__Sphingomonadales;f__Sphingomonadaceae;g__Sphingorhabdus_B;s__	2703714	87.01507937	88.04	0.73	33.33	46083	492_1	NA	NA	3	100	100	substantial	low	106	2546	25506.7	204399	6803	11695.5	33249	0
bin352	d__Bacteria;p__Bacteroidota;c__Bacteroidia;o__Chitinophagales;f__Chitinophagaceae;g__Ferruginibacter;s__	4077612	78.9410011	87.86	2.38	30	27170	239_1	NA	NA	3	100	100	substantial	low	242	2507	16849.6	88856	6070	11796	22707	0
bin851	d__Bacteria;p__Proteobacteria;c__Alphaproteobacteria;o__Sphingomonadales;f__Sphingomonadaceae;g__Sphingopyxis;s__Sphingopyxis sp001468395	2976044	69.48762441	87.86	4.47	36	43336	493_1	NA	NA	2	100	100	substantial	low	92	5588	32348.3	145750	12404	24473	42389.5	0
bin170	d__Bacteria;p__Verrucomicrobiota;c__Verrucomicrobiae;o__Pedosphaerales;f__Pedosphaeraceae;g__UBA8199;s__UBA8199 sp001604645	3273405	71.46616845	87.84	3.72	0	22508	422_1	NA	NA	3	100	100	substantial	low	180	5008	18185.6	65341	9141.5	14823	22954.5	0
bin47	d__Bacteria;p__Proteobacteria;c__Gammaproteobacteria;o__Pseudomonadales;f__Moraxellaceae;g__Acinetobacter;s__Acinetobacter johnsonii	2479065	84.47876657	87.84	1.22	50	15286	56_1	NA	NA	6	98.86	98.12	substantial	low	277	1514	8949.7	45261	2906	5331	11334	0
bin781	d__Bacteria;p__Verrucomicrobiota;c__Verrucomicrobiae;o__Pedosphaerales;f__UBA9464;g__;s__	5109994	85.69773326	87.84	0.87	0	20676	426_1	NA	NA	4	100	100	substantial	low	318	5002	16069.2	68355	7710	11691.5	20312	0
bin398	d__Bacteria;p__Bacteroidota;c__Bacteroidia;o__Cytophagales;f__;g__;s__	2445477	85.47337562	87.83	0.89	0	12211	108_1	NA	NA	4	100	100	substantial	low	297	1511	8233.9	50027	2808	5713	9989	0
bin99	d__Bacteria;p__Bacteroidota;c__Bacteroidia;o__Bacteroidales;f__Rikenellaceae;g__Alistipes;s__Alistipes putredinis	1800671	83.56711363	87.74	1.28	0	23006	347_1	NA	NA	9	99.71	99.59	substantial	low	117	1508	15390.4	104180	5062	9828	18695	0
bin751	d__Bacteria;p__Bacteroidota;c__Bacteroidia;o__Chitinophagales;f__Chitinophagaceae;g__JJ008;s__	2945715	78.74116176	87.73	2.46	40	35851	176_1	NA	NA	3	99.99	99.99	substantial	low	135	5014	21820.1	142852	7878	11856	26145	0
bin98	d__Bacteria;p__Firmicutes_A;c__Clostridia;o__Oscillospirales;f__Ruminococcaceae;g__Gemmiger;s__Gemmiger formicilis	2068053	89.47287035	87.73	0.06	100	7682	398_1	NA	NA	7	99.08	98.94	substantial	low	372	1503	5559.3	33105	2559.5	4035	7207.5	0
bin525	d__Bacteria;p__Myxococcota;c__UBA9042;o__PHBI01;f__PHBI01;g__SXIE01;s__	8102465	62.47549428	87.64	6.13	57.14	7361	725_1	NA	NA	4	100	99.85	substantial	medium	1500	1501	5401.6	37009	2342.5	3828	6742.5	0
bin662	d__Bacteria;p__Firmicutes_A;c__Clostridia;o__Oscillospirales;f__Ruminococcaceae;g__Ruminococcus_D;s__Ruminococcus_D bicirculans	2091870	83.53302212	87.62	1.26	100	6398	862_0	NA	NA	1	NA	NA	substantial	low	414	1551	5052.8	34482	2553	3648.5	6291	0
bin497	d__Bacteria;p__Proteobacteria;c__Alphaproteobacteria;o__Micavibrionales;f__Micavibrionaceae;g__Micavibrio_A;s__	1864743	78.0355585	87.59	2.61	50	19199	801_1	NA	NA	2	99.89	99.89	substantial	low	123	2628	15160.5	59916	6753.5	12314	18480	0
bin551	d__Bacteria;p__Bdellovibrionota;c__Oligoflexia;o__Oligoflexales;f__;g__;s__	3643497	78.02745599	87.59	2.36	40	30684	447_0	NA	NA	1	NA	NA	substantial	low	187	2506	19483.9	141168	6808	13293	22085	0
bin785	d__Bacteria;p__Verrucomicrobiota;c__Verrucomicrobiae;o__Opitutales;f__Opitutaceae;g__Opitutus;s__	9092270	57.30309578	87.59	7.54	71.43	9030	438_1	NA	NA	2	99.94	99.94	substantial	medium	1519	1500	5985.7	77150	2339	3673	6899	0
bin812	d__Bacteria;p__Bdellovibrionota;c__Bdellovibrionia;o__Bdellovibrionales;f__UBA1609;g__;s__	3106938	84.10614128	87.44	1	33.33	36786	13_0	NA	NA	1	NA	NA	substantial	low	118	3029	26330	182524	9155	16152.5	30235	0
bin539	d__Bacteria;p__Proteobacteria;c__Gammaproteobacteria;o__Burkholderiales;f__Burkholderiaceae;g__;s__	5259188	65.02473307	87.35	4.92	0	28153	616_1	NA	NA	2	100	100	substantial	low	247	5181	21292.3	117668	8317	16322	27180	0
bin569	d__Bacteria;p__Myxococcota;c__Polyangia;o__Polyangiales;f__Ga0077539;g__;s__	7960477	78.56339011	87.34	2.3	33.33	6514	752_1	NA	NA	4	100	99.97	substantial	low	1555	1500	5119.3	41604	2459.5	3920	6442	0
bin278	d__Bacteria;p__Proteobacteria;c__Gammaproteobacteria;o__Burkholderiales;f__Burkholderiaceae;g__Brachymonas;s__	1909606	82.85988836	87.32	1.35	14.29	12415	326_1	NA	NA	2	100	100	substantial	low	220	1556	8680	41591	3271	6321	11585	0
bin408	d__Bacteria;p__Bacteroidota;c__Bacteroidia;o__AKYH767;f__B-17BO;g__UBA2475;s__	3084452	85.32319495	87.3	0.95	50	31361	99_1	NA	NA	4	100	100	substantial	low	139	3437	22190.3	116676	8550.5	14309	28083.5	0
bin379	d__Bacteria;p__Proteobacteria;c__Alphaproteobacteria;o__Sphingomonadales;f__Sphingomonadaceae;g__Sphingobium;s__Sphingobium xenophagum	3172978	74.24532004	87.24	3.17	55.56	12250	499_0	NA	NA	1	NA	NA	substantial	low	338	2504	9387.5	97406	4298	6670.5	11041	0
bin558	d__Bacteria;p__Actinobacteriota;c__Actinomycetia;o__Mycobacteriales;f__Mycobacteriaceae;g__Gordonia;s__Gordonia malaquae	4071894	77.39246512	87.22	2.76	72.22	7221	667_1	NA	NA	4	100	99.97	substantial	low	769	1510	5295.1	41869	2287	3589	6579	0
bin292	d__Bacteria;p__Actinobacteriota;c__Actinomycetia;o__Actinomycetales;f__Dermatophilaceae;g__GCA-2748155;s__	4484699	65.42953604	87.2	4.88	31.25	12855	688_0	NA	NA	1	NA	NA	substantial	low	458	2531	9791.9	91805	3963	6531.5	11685	0
bin526	d__Bacteria;p__Myxococcota;c__Polyangia;o__Palsa-1104;f__;g__;s__	10803060	42.07805535	87.2	9.68	10.53	26428	550_1	NA	NA	2	99.77	99.77	substantial	medium	565	5019	19120.5	124168	8866	14217	25236	0
bin860	d__Bacteria;p__Proteobacteria;c__Alphaproteobacteria;o__Rhizobiales;f__Beijerinckiaceae;g__65-9;s__	5624910	72.39613329	87.2	3.51	5	109969	394_1	NA	NA	3	100	100	substantial	low	90	5012	62499	313749	10300	46655	90033	0
bin148	d__Bacteria;p__Myxococcota;c__Polyangia;o__Palsa-1104;f__;g__;s__	9120968	66.06606496	87.19	4.84	20	13070	676_1	NA	NA	4	100	99.98	substantial	low	962	2503	9481.3	51108	4157	6862	12713	0
bin298	d__Bacteria;p__Bacteroidota;c__Bacteroidia;o__AKYH767;f__B-17BO;g__;s__	4062876	78.43436708	87.04	2.3	33.33	14309	100_1	NA	NA	3	100	100	substantial	low	426	1519	9537.3	65928	3603	6523	13000	0
bin810	d__Bacteria;p__Proteobacteria;c__Alphaproteobacteria;o__Rickettsiales;f__SXRF01;g__;s__	1778324	89.41348172	87	0	0	53329	808_1	NA	NA	3	100	100	substantial	none	51	5318	34869.1	117719	12508.5	24163	50333.5	0
bin77	d__Bacteria;p__Myxococcota;c__Polyangia;o__Palsa-1104;f__;g__;s__	7807013	63.61249275	86.85	5.16	10	9984	546_1	NA	NA	11	99.83	99.47	substantial	medium	1050	1508	7435.3	51458	3302	5499	9219	0
bin289	d__Bacteria;p__Bacteroidota;c__Bacteroidia;o__Chitinophagales;f__Saprospiraceae;g__Haliscomenobacter;s__	7451461	72.05385773	86.81	3.54	25	10429	180_1	NA	NA	4	100	99.95	substantial	low	951	1500	7835.4	43850	3590.5	5797	9592	0
bin335	d__Bacteria;p__Bacteroidota;c__Bacteroidia;o__Chitinophagales;f__Chitinophagaceae;g__OLB11;s__	4116084	87.74099799	86.78	0.25	0	20992	35_1	NA	NA	3	100	99.99	substantial	low	269	2537	15301.4	60665	6508	12335	20722	0
bin839	d__Bacteria;p__Actinobacteriota;c__Actinomycetia;o__Propionibacteriales;f__Propionibacteriaceae;g__;s__	2884812	66.32150916	86.58	4.49	0	19191	691_1	NA	NA	2	100	100	substantial	low	213	2534	13543.7	90311	4484	8725	17172	0
bin463	d__Bacteria;p__Bacteroidota;c__Bacteroidia;o__Chitinophagales;f__;g__;s__	2795669	70.73345085	86.56	3.98	54.55	5067	126_1	NA	NA	3	100	100	substantial	low	683	1503	4093.2	26072	2066.5	3028	4995	0
bin260	d__Bacteria;p__Bacteroidota;c__Bacteroidia;o__Chitinophagales;f__;g__;s__	2391463	62.76367932	86.53	5.58	40	5051	224_1	NA	NA	2	100	100	substantial	medium	588	1506	4067.1	21600	2099.5	3086	5145	0
bin218	d__Bacteria;p__Actinobacteriota;c__Actinomycetia;o__Mycobacteriales;f__Mycobacteriaceae;g__Rhodococcus;s__Rhodococcus sp003641205	6169909	68.1289302	86.51	4.51	37.14	77447	663_1	NA	NA	5	100	99.77	substantial	low	160	2586	38561.9	246551	10388	22385	45517	0
bin717	d__Bacteria;p__Actinobacteriota;c__Acidimicrobiia;o__Acidimicrobiales;f__Microtrichaceae;g__Microthrix;s__Microthrix sp002473265	3241303	80.22138461	86.51	1.71	0	26495	674_1	NA	NA	2	99.98	99.98	substantial	low	176	5027	18416.5	83716	7914	13374.5	25034.5	0
bin457	d__Bacteria;p__Myxococcota;c__Polyangia;o__Nannocystales;f__Nannocystaceae;g__Nannocystis;s__	10184150	51.93046721	86.47	7.68	21.74	19146	728_1	NA	NA	3	100	99.96	substantial	medium	845	1502	12052.2	161906	4058	7773	14847	0
bin162	d__Bacteria;p__Desulfobacterota;c__Syntrophia;o__Syntrophales;f__Smithellaceae;g__UBA8904;s__	2686142	72.22197068	86.28	3.35	16.67	14691	330_1	NA	NA	2	100	100	substantial	low	220	2758	12209.7	68303	5609.5	9548	14340	0
bin673	d__Bacteria;p__Planctomycetota;c__Planctomycetes;o__Pirellulales;f__PALSA-1355;g__;s__	6913366	88.05540015	86.28	0.07	0	14158	344_1	NA	NA	2	99.99	99.99	substantial	low	649	2532	10652.3	71666	4556	7719	13381	0
bin496	d__Bacteria;p__Myxococcota;c__Polyangia;o__Polyangiales;f__Polyangiaceae;g__;s__	9811159	64.45154128	86.15	5.24	41.18	38694	737_1	NA	NA	4	100	99.97	substantial	medium	478	1505	20525.4	157618	4758	12065	26627	0
bin868	d__Bacteria;p__Myxococcota_A;c__UBA9160;o__UBA9160;f__UBA4427;g__;s__	5381900	86.1979372	86.14	0.55	100	26054	707_1	NA	NA	2	100	100	substantial	low	275	5038	19570.5	103214	9004.5	14658	23982	0
bin852	d__Bacteria;p__Myxococcota;c__Polyangia;o__Polyangiales;f__Polyangiaceae;g__;s__	10068329	69.11153838	85.88	3.92	10	60128	738_1	NA	NA	4	100	100	substantial	low	246	5000	40928.2	243059	11886	27216.5	53559	0
bin776	d__Bacteria;p__Proteobacteria;c__Gammaproteobacteria;o__Burkholderiales;f__Burkholderiaceae;g__Rhodoferax;s__	2193694	82.95395987	85.82	1.04	33.33	7493	81_1	NA	NA	4	100	100	substantial	low	417	1500	5260.7	32275	2238	3638	6532	0
bin784	d__Bacteria;p__Proteobacteria;c__Gammaproteobacteria;o__Burkholderiales;f__Burkholderiaceae;g__Hydrogenophaga;s__Hydrogenophaga sp002127265	4129282	64.10269486	85.81	4.97	42.86	8416	598_0	NA	NA	1	NA	NA	substantial	low	664	1501	6218.8	32426	2858.5	4610.5	8089	0
bin667	d__Bacteria;p__Proteobacteria;c__Gammaproteobacteria;o__UBA6186;f__UBA6186;g__;s__	3651963	60.36701049	85.76	5.6	11.11	7408	69_1	NA	NA	2	100	100	substantial	medium	690	1500	5292.7	40718	2208	3411	6454	0
bin128	d__Bacteria;p__Bacteroidota;c__Bacteroidia;o__Cytophagales;f__Catalimonadaceae;g__;s__	4919334	69.61717455	85.74	4.24	73.33	6857	228_1	NA	NA	4	100	99.97	substantial	low	966	1506	5092.5	46240	2246	3426	6224	0
bin593	d__Bacteria;p__Actinobacteriota;c__Acidimicrobiia;o__Acidimicrobiales;f__Ilumatobacteraceae;g__VFMC01;s__	5777586	45.56158558	85.65	8.4	7.69	26993	716_0	NA	NA	1	NA	NA	substantial	medium	302	5000	19131.1	94397	7696	13246.5	25017	0
bin302	d__Bacteria;p__Proteobacteria;c__Alphaproteobacteria;o__Micavibrionales;f__Micavibrionaceae;g__Micavibrio_A;s__	1678127	85.93294626	85.56	0.22	100	25462	804_0	NA	NA	1	NA	NA	substantial	low	91	2505	18441	84202	7889	14363	22555	0
bin688	d__Bacteria;p__Proteobacteria;c__Gammaproteobacteria;o__Xanthomonadales;f__Xanthomonadaceae;g__Arenimonas;s__	2658373	77.9226237	85.55	2.03	63.64	22986	589_0	NA	NA	1	NA	NA	substantial	low	172	2551	15455.7	117178	5256.5	9880.5	18784.5	0
bin124	d__Bacteria;p__Bacteroidota;c__Bacteroidia;o__Bacteroidales;f__Lentimicrobiaceae;g__;s__	3998283	49.76213015	85.54	7.53	11.76	7468	360_0	NA	NA	1	NA	NA	substantial	medium	661	1503	6048.8	30438	2923	4870	7364	0
bin766	d__Bacteria;p__Myxococcota;c__Polyangia;o__Polyangiales;f__Ga0077539;g__;s__	11271988	61.90391247	85.47	5.61	41.67	15591	746_1	NA	NA	4	100	99.97	substantial	medium	1099	1503	10256.6	75183	3583.5	7456	13459	0
bin340	d__Bacteria;p__Verrucomicrobiota;c__Verrucomicrobiae;o__Verrucomicrobiales;f__Verrucomicrobiaceae;g__Prosthecobacter;s__	5980009	84.58115414	85.44	0.71	50	37376	458_1	NA	NA	3	100	99.97	substantial	low	256	1512	23359.4	123799	7509	16813.5	29797.5	0
bin195	d__Bacteria;p__Bacteroidota;c__Bacteroidia;o__Chitinophagales;f__Chitinophagaceae;g__Ferruginibacter;s__	3978497	60.06093141	85.4	6.04	61.11	17369	240_2	NA	NA	1	NA	NA	substantial	medium	325	2516	12241.5	121791	5092	8232	15397	0
bin859	d__Bacteria;p__Bdellovibrionota;c__UBA2394;o__UBA2428;f__UBA2428;g__;s__	2898021	87.65836427	85.29	0	0	43324	342_1	NA	NA	4	100	100	substantial	none	111	5011	26108.3	168237	7463	17403	31639.5	0
bin110	d__Bacteria;p__Actinobacteriota;c__Actinomycetia;o__Actinomycetales;f__Microbacteriaceae;g__Rhodoglobus;s__	2531420	84.87285885	85.27	0.54	50	10059	659_1	NA	NA	62	98.82	97.27	substantial	low	379	1534	6679.2	34615	2581.5	4466	8440.5	0
bin275	d__Bacteria;p__Bacteroidota;c__Bacteroidia;o__Chitinophagales;f__Chitinophagaceae;g__Ferruginibacter;s__	4570681	68.33232658	85.15	4.43	70	23066	240_1	NA	NA	2	99.98	99.98	substantial	low	289	2659	15815.5	69173	6260	11409	21486	0
bin572	d__Bacteria;p__Bdellovibrionota;c__Oligoflexia;o__Silvanigrellales;f__Silvanigrellaceae;g__;s__	3000907	87.15924623	85.1	0	0	10435	386_1	NA	NA	3	100	100	substantial	none	390	1585	7694.6	35858	3559	5722.5	10055	0
bin681	d__Bacteria;p__Myxococcota;c__Polyangia;o__Polyangiales;f__Polyangiaceae;g__;s__	7802305	68.38676592	85.01	3.76	0	17928	721_1	NA	NA	2	100	100	substantial	low	606	2513	12875.1	79992	5164	9254	15675	0
bin189	d__Bacteria;p__Myxococcota;c__Polyangia;o__Polyangiales;f__Polyangiaceae;g__;s__	12491598	48.64533308	84.97	8.22	30.95	23938	739_1	NA	NA	3	99.99	98.35	substantial	medium	719	5000	17373.6	108101	7588	12552	23231	0
bin265	d__Bacteria;p__Firmicutes_A;c__Clostridia;o__Oscillospirales;f__Acutalibacteraceae;g__CAG-217;s__CAG-217 sp000436335	1581519	61.40180989	84.96	5.99	90.91	6203	454_0	NA	NA	1	NA	NA	substantial	medium	340	1505	4651.5	24307	2214	3414.5	5929.5	0
bin862	d__Bacteria;p__Elusimicrobiota;c__Elusimicrobia;o__2-01-FULL-59-12;f__2-01-FULL-59-12;g__;s__	3322903	77.28084119	84.95	2.06	0	145105	59_1	NA	NA	4	100	100	substantial	low	47	5407	70700.1	316654	11137.5	46288	108134	0
bin357	d__Bacteria;p__Bdellovibrionota;c__Bdellovibrionia_A;o__UBA1018;f__UBA1018;g__;s__	2109421	80.97350506	84.87	1.19	0	10163	810_1	NA	NA	2	100	100	substantial	low	243	2516	8680.7	45128	4582	7045	10256	0
bin135	d__Bacteria;p__Bacteroidota;c__Bacteroidia;o__Cytophagales;f__UBA9547;g__UBA9547;s__	3638689	73.82517282	84.86	3.08	75	10247	142_1	NA	NA	3	100	99.97	substantial	low	494	1506	7365.8	40093	3214	5208	9417	0
bin192	d__Bacteria;p__Aureabacteria;c__UBA1439;o__UBA1439;f__UBA1439;g__;s__	2302898	72.12953322	84.8	3.07	16.67	17200	444_1	NA	NA	2	100	100	substantial	low	183	2514	12584.1	41060	5460.5	10514	17264	0
bin70	d__Bacteria;p__Acidobacteriota;c__Blastocatellia;o__UBA7656;f__;g__;s__	7998949	84.5442393	84.72	0.43	0	7287	389_1	NA	NA	43	100	98.82	substantial	low	1415	1502	5653	53697	2654.5	4249	7039.5	0
bin245	d__Bacteria;p__Firmicutes_C;c__Negativicutes;o__Acidaminococcales;f__Acidaminococcaceae;g__Acidaminococcus;s__Acidaminococcus intestini	1785502	77.50019834	84.65	1.73	33.33	5587	854_0	NA	NA	1	NA	NA	substantial	low	397	1501	4497.5	31991	2370	3442	5633	0
bin556	d__Bacteria;p__Bacteroidota;c__Bacteroidia;o__Cytophagales;f__Catalimonadaceae;g__;s__	3869687	82.62657381	84.58	0.89	33.33	20289	229_1	NA	NA	32	100	99.06	substantial	low	225	5066	17198.6	75747	8383	13533	20011	0
bin559	d__Bacteria;p__Actinobacteriota;c__Actinomycetia;o__Actinomycetales;f__Bifidobacteriaceae;g__Bifidobacterium;s__Bifidobacterium longum	1617914	72.60661015	84.52	2.96	56.52	21244	417_0	NA	NA	1	NA	NA	substantial	low	100	5060	16179.1	61537	7860	11899.5	21447.5	0
bin306	d__Bacteria;p__Fibrobacterota;c__Fibrobacteria;o__UBA5070;f__UBA5070;g__;s__	2703918	46.4019286	84.51	7.8	0	4829	400_0	NA	NA	1	NA	NA	substantial	medium	690	1500	3918.7	21846	1935	2863	4823	0
bin462	d__Bacteria;p__Proteobacteria;c__Alphaproteobacteria;o__Rhizobiales;f__Anderseniellaceae;g__QKVK01;s__	4562783	77.31054777	84.51	1.88	0	20015	538_1	NA	NA	3	100	99.97	substantial	low	292	5017	15626	88577	7110.5	10590	18785	0
bin485	d__Bacteria;p__Acidobacteriota;c__Vicinamibacteria;o__Vicinamibacterales;f__UBA2999;g__;s__	5890483	51.56205735	84.47	6.84	0	30487	430_0	NA	NA	1	NA	NA	substantial	medium	287	2603	20524.3	171498	7055	13619	25740.5	0
bin600	d__Bacteria;p__Actinobacteriota;c__Acidimicrobiia;o__Acidimicrobiales;f__Microtrichaceae;g__UBA11034;s__	3726796	60.43919541	84.45	5.56	28.57	20035	679_1	NA	NA	3	99.99	99.97	substantial	medium	231	5053	16133.3	97619	8522	12992	20317	0
bin351	d__Bacteria;p__Planctomycetota;c__Phycisphaerae;o__Phycisphaerales;f__SM1A02;g__UBA2402;s__	4123269	75.1159015	84.37	2.27	0	12354	740_1	NA	NA	2	100	100	substantial	low	434	2539	9500.6	98543	4362	6942.5	11731	0
bin744	d__Bacteria;p__Proteobacteria;c__Gammaproteobacteria;o__Burkholderiales;f__Burkholderiaceae;g__Vitreoscilla_A;s__	4247521	55.26696538	84.29	6.42	15.79	10655	621_1	NA	NA	3	100	99.9	substantial	medium	543	1503	7822.3	50457	3202.5	6015	10003.5	0
bin818	d__Bacteria;p__Bacteroidota;c__Bacteroidia;o__Chitinophagales;f__UBA8649;g__;s__	2954874	82.04473004	84.24	0.99	50	26270	51_1	NA	NA	4	100	100	substantial	low	165	5000	17908.3	75999	7636	12526	22962	0
bin285	d__Bacteria;p__Bdellovibrionota_C;c__UBA2361;o__SZUA-149;f__;g__;s__	3073707	70.99773721	84.17	2.99	20	18175	370_0	NA	NA	1	NA	NA	substantial	low	243	2502	12649	64540	5711.5	9160	17338.5	0
bin873	d__Bacteria;p__Chloroflexota;c__Chloroflexia;o__Chloroflexales;f__Roseiflexaceae;g__;s__	7646223	72.18740433	84.12	3.18	54.55	23211	323_1	NA	NA	2	99.99	99.99	substantial	low	436	5006	17537.2	89436	7825.5	12605.5	21282.5	0
bin363	d__Bacteria;p__Acidobacteriota;c__Vicinamibacteria;o__Vicinamibacterales;f__UBA2999;g__;s__	5313420	40.78284619	83.99	9.02	6.25	36157	428_0	NA	NA	1	NA	NA	substantial	medium	209	2611	25423.1	139481	9974	19023	33116	0
bin459	d__Bacteria;p__Actinobacteriota;c__Actinomycetia;o__Actinomycetales;f__Dermatophilaceae;g__Tetrasphaera_A;s__	2594434	77.32625897	83.87	1.62	33.33	8563	411_0	NA	NA	1	NA	NA	substantial	low	343	2510	7563.9	49691	3906	6194	8614	0
bin630	d__Bacteria;p__Firmicutes;c__Bacilli;o__Erysipelotrichales;f__Erysipelotrichaceae;g__Holdemanella;s__Holdemanella sp002299315	1695921	57.01834543	83.83	6.37	50	4043	134_1	NA	NA	2	100	100	substantial	medium	476	1501	3562.9	18228	1946.5	2649.5	4159.5	0
bin371	d__Bacteria;p__Proteobacteria;c__Gammaproteobacteria;o__Burkholderiales;f__SG8-39;g__;s__	3752823	54.52012362	83.78	6.15	4.35	22141	576_0	NA	NA	1	NA	NA	substantial	medium	260	2500	14433.9	85945	5214.5	9136.5	19961.5	0
bin383	d__Bacteria;p__Cyanobacteria;c__Sericytochromatia;o__;f__;g__;s__	4947072	47.31826922	83.76	7.69	0	8280	132_1	NA	NA	2	99.93	99.93	substantial	medium	727	2501	6804.8	40575	3660	5016	8496.5	0
bin45	d__Bacteria;p__Patescibacteria;c__Paceibacteria;o__UBA9983;f__UBA11359_D;g__;s__	738446	86.24639533	83.75	0	0	78257	264_1	NA	NA	7	99.98	99.93	substantial	none	15	2039	49229.7	230559	9742	38063	63976.5	0
bin378	d__Bacteria;p__Myxococcota;c__Polyangia;o__Palsa-1104;f__;g__;s__	6966045	77.2650183	83.67	1.75	0	39250	548_1	NA	NA	18	100	99.62	substantial	low	294	1504	23694	138540	7201	16147	30231	0
bin100	d__Bacteria;p__Firmicutes_A;c__Clostridia;o__Oscillospirales;f__Ruminococcaceae;g__Gemmiger;s__Gemmiger qucibialis	1983872	78.7232717	83.64	1.36	0	4754	397_1	NA	NA	8	99.61	99.38	substantial	low	479	1500	4141.7	24626	2334.5	3351	4947.5	0
bin332	d__Bacteria;p__Gemmatimonadota;c__Gemmatimonadetes;o__Gemmatimonadales;f__Gemmatimonadaceae;g__;s__	5011015	73.0947284	83.63	2.75	33.33	31355	335_1	NA	NA	3	100	100	substantial	low	233	5013	21506.5	151001	8463	15147	28443	0
bin180	d__Bacteria;p__Patescibacteria;c__Paceibacteria;o__UBA9983;f__UBA1006;g__;s__	691343	77.09469602	83.44	1.72	0	25668	269_1	NA	NA	3	100	100	substantial	low	44	1643	15712.3	63417	5691	12676.5	22658.5	0
bin380	d__Bacteria;p__Elusimicrobiota;c__Elusimicrobia;o__F11;f__F11;g__;s__	2643358	79.02457715	83.35	1.12	0	28129	79_0	NA	NA	1	NA	NA	substantial	low	136	2858	19436.5	145429	6848.5	13190	22507	0
bin503	d__Bacteria;p__Firmicutes_C;c__Negativicutes;o__Acidaminococcales;f__Acidaminococcaceae;g__Phascolarctobacterium_A;s__Phascolarctobacterium_A succinatutens	1724841	64.54250081	83.25	4.66	80	4256	72_0	NA	NA	1	NA	NA	substantial	low	443	1504	3893.5	23620	2274	3007	4512.5	0
bin367	d__Bacteria;p__Bdellovibrionota_C;c__UBA2361;o__SZUA-149;f__SZUA-149;g__;s__	3143759	85.32781095	83.15	0	0	18016	846_1	NA	NA	2	100	100	substantial	none	240	2678	13099	49387	6061.5	9757	17860	0
bin3	d__Bacteria;p__Proteobacteria;c__Gammaproteobacteria;o__UBA6186;f__UBA6186;g__;s__	1474047	84.16307727	83.14	0.29	100	18726	189_1	NA	NA	27	99.86	99.35	substantial	low	119	1515	12386.9	64988	3537.5	8567	17502.5	0
bin55	d__Bacteria;p__Dependentiae;c__Babeliae;o__Babeliales;f__Babeliaceae;g__;s__	985900	84.75118405	83.08	0.1	0	17503	857_1	NA	NA	7	100	99.94	substantial	low	78	2153	12639.7	35284	5378	10449	17503	0
bin281	d__Bacteria;p__Bacteroidota;c__Bacteroidia;o__Flavobacteriales;f__UA16;g__UBA4660;s__	3408140	73.93313411	83.06	2.69	80	17483	42_1	NA	NA	2	99.98	99.98	substantial	low	287	2527	11875.1	52592	4718	8789	16112	0
bin421	d__Bacteria;p__Bdellovibrionota;c__Bdellovibrionia;o__Bdellovibrionales;f__UBA1609;g__;s__	3127348	75.52821269	83.03	1.86	33.33	18053	11_0	NA	NA	1	NA	NA	substantial	low	229	2778	13656.5	51184	6381	10263	17644	0
bin690	d__Bacteria;p__Bacteroidota;c__Bacteroidia;o__Chitinophagales;f__Chitinophagaceae;g__Ferruginibacter;s__	2753182	74.0512044	83	2.27	60	9515	114_0	NA	NA	1	NA	NA	substantial	low	351	2519	7843.8	26094	4141	6337	9989	0
bin253	d__Bacteria;p__Actinobacteriota;c__Actinomycetia;o__Nanopelagicales;f__UBA10799;g__UBA10799;s__	2158275	78.69401077	82.94	1.47	66.67	14058	339_1	NA	NA	2	100	100	substantial	low	191	2506	11299.9	92783	4742	8094	13053.5	0
bin698	d__Bacteria;p__Bacteroidota;c__Bacteroidia;o__AKYH767-A;f__;g__;s__	3683034	82.28929437	82.86	0.63	50	26979	255_1	NA	NA	5	100	99.51	substantial	low	183	5044	20125.9	145547	8554.5	13720	22707	0
bin211	d__Bacteria;p__Acidobacteriota;c__Blastocatellia;o__Pyrinomonadales;f__Pyrinomonadaceae;g__;s__	6615229	54.80714654	82.83	6.15	9.09	17230	26_1	NA	NA	2	100	100	substantial	medium	525	2511	12600.4	117311	5314	9689	16510	0
bin268	d__Bacteria;p__Verrucomicrobiota_A;c__Chlamydiia;o__Parachlamydiales;f__Rhabdochlamydiaceae;g__;s__	1547909	73.77322151	82.8	2.42	50	4231	135_1	NA	NA	2	100	100	substantial	low	417	1503	3712	18059	2226	3047	4433	0
bin672	d__Bacteria;p__Deinococcota;c__Deinococci;o__Deinococcales;f__Deinococcaceae;g__;s__	2128641	85.23073362	82.75	0	0	73024	316_1	NA	NA	15	100	99.68	substantial	none	51	1779	41738.1	152382	16128.5	29472	60794	0
bin749	d__Bacteria;p__Proteobacteria;c__Alphaproteobacteria;o__Dongiales;f__Dongiaceae;g__Dongia;s__	4413257	41.75748191	82.72	9.43	52.94	19520	452_0	NA	NA	1	NA	NA	substantial	medium	293	5027	15062.3	69384	7355	11123	19016	0
bin501	d__Bacteria;p__Proteobacteria;c__Gammaproteobacteria;o__UBA6186;f__UBA6186;g__;s__	1978671	60.76883481	82.6	4.75	0	5466	191_1	NA	NA	2	100	100	substantial	low	453	1502	4367.9	22067	2303	3303	5557	0
bin522	d__Bacteria;p__Proteobacteria;c__Gammaproteobacteria;o__Pseudomonadales;f__UBA7239;g__UBA7239;s__	2471177	70.40525482	82.5	3.38	76.47	21935	377_1	NA	NA	2	100	100	substantial	low	147	5101	16810.7	87120	7761.5	11783	21135.5	0
bin640	d__Bacteria;p__Proteobacteria;c__Gammaproteobacteria;o__Pseudomonadales;f__Moraxellaceae;g__Agitococcus;s__Agitococcus sp002333125	2375698	80.77705669	82.5	0.88	60	15802	65_1	NA	NA	3	100	99.94	substantial	low	179	5007	13272.1	49397	7075	10080	15820.5	0
bin91	d__Bacteria;p__Proteobacteria;c__Gammaproteobacteria;o__Burkholderiales;f__Burkholderiaceae;g__Alicycliphilus;s__	3130468	71.97195771	82.47	2.57	11.11	11295	592_1	NA	NA	6	99.26	98.67	substantial	low	411	1508	7616.7	39799	3014.5	5679	10461	0
bin779	d__Bacteria;p__Bacteroidota;c__Bacteroidia;o__Cytophagales;f__Spirosomaceae;g__;s__	5933729	46.81531883	82.45	9.06	94.29	13973	214_0	NA	NA	1	NA	NA	substantial	medium	485	5010	12234.5	60712	7228	9927	15002	0
bin366	d__Bacteria;p__Actinobacteriota;c__Actinomycetia;o__Actinomycetales;f__Microbacteriaceae;g__Rhodoglobus;s__	2778626	63.23599189	82.41	4.58	35.29	13165	410_1	NA	NA	2	100	100	substantial	low	284	2510	9783.9	66479	4120.5	7116.5	11963.5	0
bin608	d__Bacteria;p__Eremiobacterota;c__UBP9;o__UBA4705;f__;g__;s__	7604753	59.18591155	82.41	5.09	0	22486	773_1	NA	NA	4	100	99.99	substantial	medium	487	2582	15615.5	96587	6038.5	11238	20281	0
bin86	d__Bacteria;p__Proteobacteria;c__Gammaproteobacteria;o__Enterobacterales;f__Enterobacteriaceae;g__Escherichia;s__Escherichia coli_D	3449166	74.21730152	82.31	2.31	67.86	4995	192_1	NA	NA	11	99.44	98.83	substantial	low	815	1502	4232.1	26428	2335	3353	5265.5	0
bin137	d__Bacteria;p__Verrucomicrobiota_A;c__Chlamydiia;o__Parachlamydiales;f__Parachlamydiaceae;g__;s__	2363488	78.74554257	82.18	0.9	0	10742	849_0	NA	NA	1	NA	NA	substantial	low	267	2641	8852	46784	4783	7105	11147	0
bin40	d__Bacteria;p__Patescibacteria;c__Paceibacteria;o__UBA9983;f__UBA9973;g__UBA4124;s__	629756	84.72925341	82.18	0	0	99885	287_1	NA	NA	15	99.98	99.91	substantial	none	11	8293	57250.5	239662	20117.5	35603	59457	0
bin753	d__Bacteria;p__Proteobacteria;c__Alphaproteobacteria;o__Paracaedibacterales;f__UBA11393;g__;s__	1097866	77.28459256	82.08	1.14	0	5119	812_0	NA	NA	1	NA	NA	substantial	low	251	1525	4374	14144	2513	3638	5752.5	0
bin477	d__Bacteria;p__Proteobacteria;c__Alphaproteobacteria;o__Parvibaculales;f__Parvibaculaceae;g__;s__	3005356	57.81740975	81.99	5.53	47.62	3873	395_0	NA	NA	1	NA	NA	substantial	medium	849	1502	3539.9	32414	2046	2773	4066	0
bin355	d__Bacteria;p__Proteobacteria;c__Gammaproteobacteria;o__Burkholderiales;f__Burkholderiaceae;g__Rhodoferax;s__	4348928	68.37830193	81.98	3.37	31.25	19593	629_1	NA	NA	3	99.94	99.89	substantial	low	317	2530	13719	69706	5758	9336	18570	0
bin529	d__Bacteria;p__Proteobacteria;c__Alphaproteobacteria;o__Rickettsiales;f__UBA3002;g__QFOX01;s__	2027380	78.58453447	81.94	1.2	50	9790	818_1	NA	NA	3	100	99.83	substantial	low	274	1553	7399.2	37090	3646	5723.5	9758	0
bin461	d__Bacteria;p__Proteobacteria;c__Gammaproteobacteria;o__Burkholderiales;f__Ga0077523;g__Ga0077526;s__	3548683	66.97958114	81.9	3.67	38.46	8641	580_1	NA	NA	3	100	99.96	substantial	low	495	2504	7169.1	73891	3628	5641	8685.5	0
bin576	d__Bacteria;p__Bacteroidota;c__Bacteroidia;o__Chitinophagales;f__Saprospiraceae;g__;s__	4142829	78.26634879	81.85	1.26	66.67	4656	178_2	NA	NA	2	99.23	99.23	substantial	low	1031	1504	4018.3	23492	2251.5	3314	4902.5	0
bin406	d__Bacteria;p__Proteobacteria;c__Alphaproteobacteria;o__Micavibrionales;f__Micavibrionaceae;g__Micavibrio_A;s__	2025899	55.8192181	81.77	5.81	33.33	16807	802_0	NA	NA	1	NA	NA	substantial	medium	150	2722	13506	71490	6520	10160.5	16630	0
bin53	d__Bacteria;p__Proteobacteria;c__Gammaproteobacteria;o__Burkholderiales;f__Burkholderiaceae;g__Rubrivivax;s__	8013125	62.29532211	81.71	4.62	36.84	8008	612_1	NA	NA	13	99.32	95.29	substantial	low	1394	1500	5748.3	53176	2450	3969	7256	0
bin747	d__Bacteria;p__Patescibacteria;c__Paceibacteria;o__UBA9983;f__UBA11359;g__PALSA-1337;s__	741921	77.03366959	81.56	1.72	100	40524	289_1	NA	NA	4	100	99.94	substantial	low	28	2180	26497.2	102174	11074.5	17120	33359	0
bin472	d__Bacteria;p__Proteobacteria;c__Gammaproteobacteria;o__Burkholderiales;f__Burkholderiaceae;g__VBDL01;s__	4016776	42.15431862	81.54	8.42	6.12	20031	615_1	NA	NA	2	99.82	99.82	substantial	medium	256	5000	15690.5	87022	8319	12241.5	20464.5	0
bin743	d__Bacteria;p__Proteobacteria;c__Gammaproteobacteria;o__Burkholderiales;f__Burkholderiaceae;g__Rhodoferax;s__	3214007	71.02652393	81.53	2.68	26.09	19711	604_1	NA	NA	2	100	100	substantial	low	210	5008	15304.8	57540	7348	11844	19711	0
bin578	d__Bacteria;p__Acidobacteriota;c__Acidobacteriae;o__Bryobacterales;f__Bryobacteraceae;g__Ga0077553;s__	8099216	68.52416941	81.45	3.09	40	29946	314_0	NA	NA	1	NA	NA	substantial	low	397	2590	20401	135164	7559	14299	26753	0
bin112	d__Bacteria;p__Bacteroidota;c__Bacteroidia;o__Chitinophagales;f__LD1;g__;s__	2703977	70.3844897	81.37	2.81	37.5	8909	258_1	NA	NA	12	99.24	98.02	substantial	low	448	1501	6035.7	47622	2448	4083	7655	0
bin403	d__Bacteria;p__Proteobacteria;c__Alphaproteobacteria;o__Rhizobiales;f__Devosiaceae;g__Devosia;s__	3516174	49.21763251	81.26	6.9	18.18	20250	536_0	NA	NA	1	NA	NA	substantial	medium	282	2505	12468.7	77409	4087	7571	16569	0
bin321	d__Bacteria;p__Planctomycetota;c__Phycisphaerae;o__Phycisphaerales;f__SM1A02;g__UBA2396;s__	3713852	46.12364652	81.25	8.42	68.75	18612	403_0	NA	NA	1	NA	NA	substantial	medium	269	2564	13806.1	83091	6403	10226	18025	0
bin714	d__Bacteria;p__Actinobacteriota;c__Actinomycetia;o__Nanopelagicales;f__S36-B12;g__UBA10649;s__	3407340	71.71518155	81.25	2.19	16.67	10005	695_0	NA	NA	1	NA	NA	substantial	low	437	2510	7797.1	51365	3811	5941	10005	0
bin277	d__Bacteria;p__Bdellovibrionota;c__Bdellovibrionia_A;o__UBA1018;f__;g__;s__	2100131	68.29148305	81.23	2.94	20	17659	431_0	NA	NA	1	NA	NA	substantial	low	153	2602	13726.3	67585	6593	12063	18046	0
bin850	d__Bacteria;p__Myxococcota;c__UBA9042;o__PHBI01;f__PHBI01;g__SXIE01;s__	7341838	67.24039057	81.22	3.23	0	17615	727_1	NA	NA	4	100	99.24	substantial	low	505	5014	14538.3	70283	7430	11590	18174	0
bin520	d__Bacteria;p__Actinobacteriota;c__Actinomycetia;o__Actinomycetales;f__Microbacteriaceae;g__Schumannella;s__	2348530	47.63330385	81.21	8.04	67.86	17168	686_0	NA	NA	1	NA	NA	substantial	medium	206	2505	11400.6	52495	4485	8988.5	15807	0
bin120	d__Bacteria;p__Patescibacteria;c__Paceibacteria;o__UBA9983;f__UBA9973;g__;s__	817207	83.87988378	81.17	0	0	209717	284_1	NA	NA	16	99.97	99.7	substantial	none	8	3313	102150.9	265217	24516.5	53900.5	195921.5	0
bin288	d__Bacteria;p__Proteobacteria;c__Alphaproteobacteria;o__Rickettsiales;f__UBA3002;g__QFOX01;s__	1906728	68.11506508	81.14	3.3	66.67	28178	819_0	NA	NA	1	NA	NA	substantial	low	98	3235	19456.4	116479	8295	14409.5	26320	0
bin680	d__Bacteria;p__Firmicutes_A;c__Clostridia;o__Oscillospirales;f__Butyricicoccaceae;g__Agathobaculum;s__Agathobaculum butyriciproducens	1630460	61.59060991	81.04	4.83	80	3743	783_0	NA	NA	1	NA	NA	substantial	low	475	1500	3432.5	15441	2135.5	2819	4095.5	0
bin513	d__Bacteria;p__Proteobacteria;c__Gammaproteobacteria;o__Burkholderiales;f__Rhodocyclaceae;g__Methyloversatilis;s__	3537003	41.76379792	81.03	8.62	16.67	49428	579_1	NA	NA	2	99.99	99.99	substantial	medium	108	5061	32750	194831	10550.5	22649	48020	0
bin95	d__Bacteria;p__Proteobacteria;c__Gammaproteobacteria;o__Burkholderiales;f__Burkholderiaceae;g__Acidovorax_D;s__Acidovorax_D temperans	3414475	37.89544775	81.03	9	7.69	17648	593_1	NA	NA	1	NA	NA	substantial	medium	413	1500	8267.5	54493	2275	4221	9747	0
bin685	d__Bacteria;p__Bacteroidota;c__Bacteroidia;o__J057;f__;g__;s__	6853030	74.49481141	80.87	1.69	0	11211	89_1	NA	NA	4	100	100	substantial	low	868	1501	7895.2	71945	3173.5	5506.5	9741.5	0
bin865	d__Bacteria;p__Proteobacteria;c__Alphaproteobacteria;o__Micavibrionales;f__Micavibrionaceae;g__Micavibrio_A;s__	1985421	73.61379962	80.87	1.96	0	97185	800_1	NA	NA	2	100	100	substantial	low	36	5002	55150.6	356650	9725	31559.5	62925	0
bin221	d__Bacteria;p__Bacteroidota;c__Bacteroidia;o__Chitinophagales;f__Saprospiraceae;g__OLB8;s__	3107035	78.0157933	80.83	0.99	0	14846	123_1	NA	NA	3	100	100	substantial	low	315	1506	9863.6	49555	3562.5	6843	13633.5	0
bin90	d__Bacteria;p__Actinobacteriota;c__Actinomycetia;o__Propionibacteriales;f__Propionibacteriaceae;g__Micropruina;s__Micropruina glycogenica	3231210	72.29782357	80.77	2.25	40	4701	654_1	NA	NA	6	99.56	98.76	substantial	low	825	1505	3916.6	34158	2043	2939	4739	0
bin21	d__Bacteria;p__Proteobacteria;c__Alphaproteobacteria;o__Micavibrionales;f__GCA-2720935;g__;s__	1925851	79.08045176	80.75	0.87	0	182619	821_1	NA	NA	7	99.99	99.96	substantial	low	14	7387	137560.8	630176	44240	100796.5	150385	0
bin453	d__Bacteria;p__Bacteroidota;c__Bacteroidia;o__Chitinophagales;f__Saprospiraceae;g__OLB9;s__	3337733	74.99333842	80.69	1.73	50	11931	129_1	NA	NA	4	100	100	substantial	low	350	2502	9536.4	60006	4440	6900	11474	0
bin788	d__Bacteria;p__Bacteroidota;c__Bacteroidia;o__AKYH767-A;f__;g__;s__	3979984	67.87452279	80.38	2.78	11.11	11785	85_0	NA	NA	1	NA	NA	substantial	low	439	2521	9066	51653	4189	6564	11608	0
bin151	d__Bacteria;p__Firmicutes_A;c__Clostridia;o__Oscillospirales;f__Acutalibacteraceae;g__Ruminococcus_E;s__Ruminococcus_E sp003526955	1309227	77.72468598	80.29	1.01	50	7236	859_1	NA	NA	2	99.99	99.99	substantial	low	196	2551	6679.7	26182	4258	5683	8020	0
bin256	d__Bacteria;p__Bacteroidota;c__Bacteroidia;o__Cytophagales;f__Spirosomaceae;g__Arsenicibacter;s__	6159353	77.87108001	80.2	0.89	0	13880	337_1	NA	NA	4	100	99.98	substantial	low	529	2551	11643.4	53288	6305	9243	14317	0
bin381	d__Bacteria;p__Myxococcota;c__Polyangia;o__Nannocystales;f__Nannocystaceae;g__Nannocystis;s__	9728076	48.17020573	80.16	7.37	33.33	51006	729_1	NA	NA	2	100	100	substantial	medium	284	5083	34253.8	193190	12138	24226.5	47327.5	0
bin456	d__Bacteria;p__Chloroflexota;c__Chloroflexia;o__;f__;g__;s__	5670488	73.02961399	80.14	1.73	33.33	6699	341_0	NA	NA	1	NA	NA	substantial	low	951	2500	5962.7	45902	3405	4757	7113	0
bin356	d__Bacteria;p__Firmicutes_A;c__Clostridia;o__Oscillospirales;f__Acutalibacteraceae;g__UBA1691;s__UBA1691 sp900544375	2029087	78.88304004	80.09	0.67	0	15349	472_1	NA	NA	3	100	100	substantial	low	161	5017	12603	76256	6855	9197	15636	0
bin547	d__Bacteria;p__Actinobacteriota;c__Actinomycetia;o__Actinomycetales;f__Bifidobacteriaceae;g__Bifidobacterium;s__Bifidobacterium bifidum	1750638	71.38915305	80.01	2.26	27.27	10615	415_1	NA	NA	3	99.99	99.99	substantial	low	204	2518	8581.6	42128	4351	6801	10622.5	0
bin347	d__Bacteria;p__Planctomycetota;c__Planctomycetes;o__Planctomycetales;f__Planctomycetaceae;g__SXXK01;s__	8530606	59.78486989	79.95	5.16	66.67	19473	496_1	NA	NA	2	100	100	substantial	medium	597	2669	14289.1	69457	6599	10704	18956	0
bin831	d__Bacteria;p__Bacteroidota;c__Bacteroidia;o__Bacteroidales;f__Paludibacteraceae;g__;s__	1741395	44.41643076	79.89	7.53	15.79	7497	25_0	NA	NA	1	NA	NA	substantial	medium	261	2518	6672	33511	3705	5222	7859	0
bin220	d__Bacteria;p__Firmicutes_A;c__Clostridia;o__Lachnospirales;f__Lachnospiraceae;g__Roseburia;s__Roseburia intestinalis	2478460	70.97734036	79.87	2.22	50	12436	831_0	NA	NA	1	NA	NA	substantial	low	243	2600	10199.4	46302	5360	7681	12619	0
bin286	d__Bacteria;p__Proteobacteria;c__Gammaproteobacteria;o__Pseudomonadales;f__Cellvibrionaceae;g__Cellvibrio;s__	4647622	78.67480285	79.81	0.86	100	32330	311_1	NA	NA	2	100	100	substantial	low	230	1580	20207.1	85113	7006	14914.5	28933	0
bin518	d__Bacteria;p__Proteobacteria;c__Gammaproteobacteria;o__Burkholderiales;f__Burkholderiaceae;g__Inhella;s__	3130895	48.32668826	79.81	6.67	10.71	16020	624_0	NA	NA	1	NA	NA	substantial	medium	231	5006	13553.7	65190	7094.5	10167	16037	0
bin179	d__Bacteria;p__Proteobacteria;c__Alphaproteobacteria;o__Rickettsiales;f__UBA6187;g__UBA6187;s__	1598068	80.63053866	79.76	0	0	4376	399_0	NA	NA	1	NA	NA	substantial	none	403	1508	3965.4	40579	2174	3271	4653	0
bin386	d__Bacteria;p__Firmicutes_A;c__Clostridia;o__Lachnospirales;f__Lachnospiraceae;g__Blautia_A;s__Blautia_A obeum	1864088	48.22588273	79.65	6.67	13.33	9409	828_0	NA	NA	1	NA	NA	substantial	medium	226	2607	8248.2	38575	4660	6493	10121	0
bin385	d__Bacteria;p__Actinobacteriota;c__Actinomycetia;o__Actinomycetales;f__Micrococcaceae;g__Pseudoglutamicibacter;s__	2909317	73.11469767	79.6	1.72	0	13471	636_1	NA	NA	4	100	100	substantial	low	288	2505	10101.8	47170	4619	7711	13303.5	0
bin634	d__Bacteria;p__Bacteroidota;c__Bacteroidia;o__Flavobacteriales;f__Flavobacteriaceae;g__Flavobacterium;s__	2596760	64.26618524	79.47	3.79	42.86	13921	158_1	NA	NA	4	100	99.99	substantial	low	215	5001	12078	59865	6603	9580	14563.5	0
bin494	d__Bacteria;p__Actinobacteriota;c__Acidimicrobiia;o__Acidimicrobiales;f__Microtrichaceae;g__IMCC26207;s__	3325701	67.24570667	79.46	2.99	25	7530	680_1	NA	NA	3	99.99	99.98	substantial	low	501	2501	6638.1	57134	3549	4723	7066	0
bin255	d__Bacteria;p__Bdellovibrionota;c__Bacteriovoracia;o__Bacteriovoracales;f__Bacteriovoracaceae;g__;s__	3573498	81.45729346	79.44	0	0	8602	321_1	NA	NA	2	100	100	substantial	none	531	1511	6729.8	25440	3265.5	5385	8620	0
bin103	d__Bacteria;p__Bacteroidota;c__Bacteroidia;o__Bacteroidales;f__Bacteroidaceae;g__Bacteroides;s__Bacteroides uniformis	3420463	78.13205992	79.31	0.86	100	27190	364_1	NA	NA	5	99.58	99.36	substantial	low	210	1508	16287.9	105918	4506	9783	23474	0
bin165	d__Bacteria;p__Proteobacteria;c__Gammaproteobacteria;o__Ga0077536;f__Ga0077536;g__;s__	5054976	81.70611492	79.31	0	0	49230	577_1	NA	NA	3	100	100	substantial	none	177	2501	28559.2	174417	7058	19768	37886	0
bin172	d__Bacteria;p__Actinobacteriota;c__Actinomycetia;o__Propionibacteriales;f__Nocardioidaceae;g__Nocardioides;s__	2911140	59.50629771	79.31	4.16	0	7809	684_0	NA	NA	1	NA	NA	substantial	low	442	2507	6586.3	41257	3582	4905	7838	0
bin365	d__Bacteria;p__Bacteroidota;c__Bacteroidia;o__AKYH767;f__B-17BO;g__UBA2475;s__	3603506	71.91525107	79.31	1.72	0	20441	113_0	NA	NA	1	NA	NA	substantial	low	251	2546	14356.6	126228	6114	10453	19350	0
bin632	d__Bacteria;p__Proteobacteria;c__Gammaproteobacteria;o__Burkholderiales;f__Burkholderiaceae;g__Aquabacterium;s__	2868253	69.85577649	79.3	2.38	12.5	16476	625_1	NA	NA	4	100	99.96	substantial	low	224	5001	12804.7	52074	6531	9194	16319	0
bin394	d__Bacteria;p__Proteobacteria;c__Alphaproteobacteria;o__Caulobacterales;f__Caulobacteraceae;g__;s__	3699092	53.56171917	79.18	5.44	11.11	7156	483_0	NA	NA	1	NA	NA	substantial	medium	592	2512	6248.5	26023	3493	5056.5	7495.5	0
bin775	d__Bacteria;p__Proteobacteria;c__Alphaproteobacteria;o__Paracaedibacterales;f__;g__;s__	1583900	81.50348883	79.18	0	0	35237	794_1	NA	NA	4	100	100	substantial	none	75	2907	21118.7	99481	6508	15284	27605	0
bin186	d__Bacteria;p__Chloroflexota;c__Anaerolineae;o__SBR1031;f__UBA2796;g__;s__	6724133	54.71377412	79.13	5.45	14.29	10233	317_1	NA	NA	2	100	100	substantial	medium	755	2629	8906.1	41839	5054	7242	10743	0
bin231	d__Bacteria;p__Planctomycetota;c__Phycisphaerae;o__Phycisphaerales;f__SM1A02;g__;s__	3163522	58.3345815	79.08	4.55	20	12279	742_0	NA	NA	1	NA	NA	substantial	low	328	2569	9644.9	36261	4632.5	7805.5	12570	0
bin89	d__Bacteria;p__Bacteroidota;c__Bacteroidia;o__Bacteroidales;f__Bacteroidaceae;g__Prevotella;s__Prevotella copri	2175678	78.45328756	78.95	0.34	0	20257	328_0	NA	NA	1	NA	NA	substantial	low	176	1502	12361.8	61810	3980	8634.5	18112	0
bin129	d__Bacteria;p__Proteobacteria;c__Gammaproteobacteria;o__Burkholderiales;f__Nitrosomonadaceae;g__Nitrosomonas;s__	2607401	74.9258204	78.91	1.44	66.67	25829	841_1	NA	NA	2	99.97	99.97	substantial	low	139	5006	18758.3	56374	8330	15363	25893	0
bin404	d__Bacteria;p__Actinobacteriota;c__Acidimicrobiia;o__Acidimicrobiales;f__;g__;s__	6077760	39.07534915	78.87	8.55	7.69	31326	678_1	NA	NA	3	99.99	99.99	substantial	medium	309	2571	19669.1	144302	5570	12163	24646	0
bin536	d__Bacteria;p__Proteobacteria;c__Gammaproteobacteria;o__Pseudomonadales;f__UBA7239;g__UBA7239;s__UBA7239 sp002333095	1936668	74.69602358	78.84	1.48	66.67	27456	376_1	NA	NA	3	100	100	substantial	low	88	5387	22007.6	192684	9251.5	15790.5	24666	0
bin206	d__Bacteria;p__Acidobacteriota;c__Acidobacteriae;o__Bryobacterales;f__Bryobacteraceae;g__Bryobacter;s__	6546715	55.89370395	78.65	4.78	0	15396	391_0	NA	NA	1	NA	NA	substantial	low	564	2579	11607.7	71281	5186	8155	14137	0
bin244	d__Bacteria;p__Proteobacteria;c__Alphaproteobacteria;o__Rhodospirillales;f__Rhodospirillaceae;g__;s__	3428350	37.84390101	78.64	8.41	3.33	7042	766_0	NA	NA	1	NA	NA	substantial	medium	552	2522	6210.8	31684	3591.5	4959	7270.5	0
bin207	d__Bacteria;p__Bacteroidota;c__Bacteroidia;o__Bacteroidales;f__Bacteroidaceae;g__Prevotella;s__	2910544	32.34569263	78.56	9.63	9.09	10487	329_0	NA	NA	1	NA	NA	substantial	medium	281	5019	10357.8	53922	6262	7977	11282	0
bin416	d__Bacteria;p__Bdellovibrionota;c__Bdellovibrionia_A;o__UBA1018;f__;g__;s__	2559195	78.28150702	78.5	0.45	0	9186	46_1	NA	NA	2	99.99	99.99	substantial	low	319	2575	8022.6	30419	4776	6819	9735	0
bin7	d__Bacteria;p__Proteobacteria;c__Alphaproteobacteria;o__Caulobacterales;f__Hyphomonadaceae;g__UBA7672;s__	3948675	60.38522116	78.5	4.23	26.09	6111	474_1	NA	NA	20	99.41	97.91	substantial	low	819	1501	4821.3	44738	2348	3555	5832	0
bin382	d__Bacteria;p__Actinobacteriota;c__Acidimicrobiia;o__Acidimicrobiales;f__UBA8139;g__;s__	3444143	62.51262211	78.49	3.89	36.36	10892	681_1	NA	NA	14	100	98.05	substantial	low	422	2500	8161.5	54531	3707	5633	9467	0
bin482	d__Bacteria;p__Patescibacteria;c__Paceibacteria;o__UBA9983;f__UBA11359_D;g__;s__	715413	76.41173524	78.42	0.86	0	30606	275_1	NA	NA	6	100	99.77	substantial	low	34	5020	21041.6	65449	7998	16188	29474	0
bin444	d__Bacteria;p__Myxococcota;c__UBA9042;o__PHBI01;f__PHBI01;g__SXIE01;s__	6385479	71.04512704	78.35	2.1	50	15498	726_1	NA	NA	4	100	100	substantial	low	506	5009	12619.5	67186	6832	9180	15707	0
bin626	d__Bacteria;p__Proteobacteria;c__Gammaproteobacteria;o__Burkholderiales;f__Burkholderiaceae;g__Aquabacterium;s__	3383340	42.05573347	78.27	8.04	39.06	3896	573_0	NA	NA	1	NA	NA	substantial	medium	964	1501	3509.7	21168	1972.5	2685	4047	0
bin30	d__Bacteria;p__Myxococcota;c__Polyangia;o__Palsa-1104;f__;g__;s__	7682024	80.49130951	78.23	0	0	27932	549_1	NA	NA	172	99.75	98.02	substantial	none	467	1513	16449.7	133481	5124	10085	21805	0
bin719	d__Bacteria;p__Bacteroidota;c__Bacteroidia;o__Chitinophagales;f__Chitinophagaceae;g__Sediminibacterium;s__	2301906	69.81960833	78.17	2.15	15.38	10923	249_1	NA	NA	3	99.98	99.97	substantial	low	264	2501	8719.3	51979	4077	6117	9816	0
bin188	d__Bacteria;p__Proteobacteria;c__Gammaproteobacteria;o__Burkholderiales;f__Rhodocyclaceae;g__Thauera;s__Thauera aminoaromatica	3691326	61.60277892	78.07	3.86	42.86	18062	585_0	NA	NA	1	NA	NA	substantial	low	240	5021	15380.5	100759	8084	11792.5	18095.5	0
bin372	d__Bacteria;p__Bacteroidota;c__Bacteroidia;o__Chitinophagales;f__Chitinophagaceae;g__Flavipsychrobacter;s__	2764390	76.97018704	78.06	0.74	50	24009	369_1	NA	NA	2	100	100	substantial	low	155	3839	17834.8	88223	8853.5	13258	22580.5	0
bin495	d__Bacteria;p__Verrucomicrobiota;c__Verrucomicrobiae;o__Opitutales;f__Opitutaceae;g__Opitutus;s__	6878171	61.64279227	78.03	4.11	75	11497	439_0	NA	NA	1	NA	NA	substantial	low	852	1503	8073	104185	3184	5609.5	10142.5	0
bin524	d__Bacteria;p__Actinobacteriota;c__Actinomycetia;o__Actinomycetales;f__Microbacteriaceae;g__Microbacterium;s__	2190476	56.27299248	78.03	5.35	56.52	6900	705_1	NA	NA	2	99.97	99.97	substantial	medium	443	1504	4944.6	35721	2185.5	3366	6404	0
bin772	d__Bacteria;p__Actinobacteriota;c__Actinomycetia;o__Nanopelagicales;f__FW305-bin1;g__;s__	3772657	80.15836664	77.93	0	0	22772	697_1	NA	NA	3	100	99.93	substantial	none	226	5001	16693.2	87073	8108	12204	21444	0
bin820	d__Bacteria;p__Chloroflexota;c__Anaerolineae;o__SBR1031;f__A4b;g__OLB15;s__	4966909	67.23035017	77.93	2.73	33.33	9570	672_1	NA	NA	2	100	100	substantial	low	610	2501	8142.5	52362	4402	6704	10053	0
bin710	d__Bacteria;p__Actinobacteriota;c__Actinomycetia;o__Actinomycetales;f__Bifidobacteriaceae;g__Bifidobacterium;s__Bifidobacterium adolescentis	1576237	59.89202517	77.86	4.47	50	15674	416_1	NA	NA	2	99.94	99.94	substantial	low	118	5025	13357.9	62983	6472	9288.5	15328	0
bin716	d__Bacteria;p__Bacteroidota;c__Bacteroidia;o__Chitinophagales;f__Saprospiraceae;g__;s__	3465326	72.57555253	77.86	1.24	0	5384	130_0	NA	NA	1	NA	NA	substantial	low	771	1504	4494.6	49818	2222	3244	5193.5	0
bin248	d__Bacteria;p__Firmicutes_C;c__Negativicutes;o__Selenomonadales;f__Selenomonadaceae;g__;s__	1572310	66.32180821	77.84	2.74	50	3339	70_0	NA	NA	1	NA	NA	substantial	low	491	1501	3202.3	13418	1999.5	2644	3627.5	0
bin228	d__Bacteria;p__Myxococcota;c__Polyangia;o__Haliangiales;f__Haliangiaceae;g__;s__	8790083	67.12927899	77.8	2.42	14.29	11666	736_0	NA	NA	1	NA	NA	substantial	low	999	2500	8798.9	67892	4088.5	6408	11283.5	0
bin234	d__Bacteria;p__Bacteroidota;c__Bacteroidia;o__Flavobacteriales;f__Weeksellaceae;g__Kaistella;s__Kaistella chaponense	2131394	60.25041402	77.75	4.04	41.67	8588	263_0	NA	NA	1	NA	NA	substantial	low	298	2565	7152.3	35743	3581	5316	8678	0
bin241	d__Bacteria;p__Patescibacteria;c__Paceibacteria;o__UBA9983;f__UBA11359_D;g__;s__	711796	73.01399908	77.72	1.72	100	17947	276_1	NA	NA	11	100	99.29	substantial	low	79	1534	9010.1	58081	2733	4924	11112.5	0
bin514	d__Bacteria;p__Proteobacteria;c__Gammaproteobacteria;o__Xanthomonadales;f__Xanthomonadaceae;g__;s__	3530175	64.56207331	77.72	3.02	23.53	23064	641_0	NA	NA	1	NA	NA	substantial	low	260	1516	13577.6	69480	4044	8658	17956	0
bin491	d__Bacteria;p__Proteobacteria;c__Alphaproteobacteria;o__Caulobacterales;f__Caulobacteraceae;g__;s__	3025626	49.3790241	77.68	6.09	16.67	14711	479_0	NA	NA	1	NA	NA	substantial	medium	235	5022	12875	51819	7604	10857	16043	0
bin815	d__Bacteria;p__Myxococcota;c__Polyangia;o__Polyangiales;f__Polyangiaceae;g__Labilithrix;s__	8846720	37.78513718	77.63	8.55	21.05	12904	722_0	NA	NA	1	NA	NA	substantial	medium	911	2504	9711	61389	4253	7362	12510.5	0
bin822	d__Bacteria;p__Proteobacteria;c__Gammaproteobacteria;o__Burkholderiales;f__Burkholderiaceae;g__Polaromonas;s__	2249116	68.22281838	77.63	2.59	100	6392	86_1	NA	NA	1	NA	NA	substantial	low	431	1507	5218.4	36168	2547.5	3787	6109	0
bin155	d__Bacteria;p__Bacteroidota;c__Bacteroidia;o__AKYH767-A;f__2013-40CM-41-45;g__;s__	2909799	42.54838565	77.59	7.76	33.33	17537	203_0	NA	NA	1	NA	NA	substantial	medium	219	2565	13286.8	82514	6266	9679	16859	0
bin432	d__Bacteria;p__Bacteroidota;c__Bacteroidia;o__Flavobacteriales;f__Flavobacteriaceae;g__Flavobacterium;s__	2965498	72.72120078	77.59	1.72	100	8364	151_1	NA	NA	3	100	100	substantial	low	486	1504	6101.8	43394	2735	4402.5	7597	0
bin153	d__Bacteria;p__Proteobacteria;c__Gammaproteobacteria;o__Steroidobacterales;f__Steroidobacteraceae;g__;s__	4020617	51.89375869	77.39	5.62	25.93	15595	470_0	NA	NA	1	NA	NA	substantial	medium	377	2508	10664.8	98989	4085	6208	12764	0
bin364	d__Bacteria;p__Planctomycetota;c__UBA11346;o__UBA11346;f__UBA11346;g__;s__	4543212	75.24700031	77.39	1.08	100	18065	421_2	NA	NA	4	99.99	99.6	substantial	low	362	2517	12550.3	121311	4795	8181	15080	0
bin819	d__Bacteria;p__Actinobacteriota;c__Actinomycetia;o__Propionibacteriales;f__Propionibacteriaceae;g__Micropruina;s__	3370836	50.07937031	77.36	6.04	31.25	9199	656_0	NA	NA	1	NA	NA	substantial	medium	527	1501	6396.3	47541	2275.5	4202	8276	0
bin722	d__Bacteria;p__Proteobacteria;c__Gammaproteobacteria;o__Pseudomonadales;f__Moraxellaceae;g__Fluviicoccus;s__	2514506	72.5570526	77.3	1.47	28.57	18882	554_1	NA	NA	3	99.99	99.82	substantial	low	175	5028	14368.6	60116	7078.5	10927	18799.5	0
bin473	d__Bacteria;p__Firmicutes_A;c__Clostridia;o__Oscillospirales;f__Acutalibacteraceae;g__CAG-180;s__CAG-180 sp000432435	1430906	69.19482952	77.23	2.24	100	5619	855_0	NA	NA	1	NA	NA	substantial	low	313	1500	4571.6	35403	2262	3370	5430	0
bin164	d__Bacteria;p__Patescibacteria;c__Gracilibacteria;o__BD1-5;f__UBA2023;g__;s__	1300310	73.75829383	77.07	1.23	50	22212	7_1	NA	NA	3	100	100	substantial	low	92	1531	14133.8	70142	4935	8770	19024.5	0
bin130	d__Bacteria;p__Verrucomicrobiota;c__Verrucomicrobiae;o__Verrucomicrobiales;f__Verrucomicrobiaceae;g__Prosthecobacter;s__	6305022	70.69263864	77.05	1.72	0	24345	457_1	NA	NA	3	99.94	99.94	substantial	low	411	1516	15340.7	103712	4593	10279	19979.5	0
bin511	d__Bacteria;p__Spirochaetota;c__Leptospirae;o__Turneriellales;f__Turneriellaceae;g__Turneriella;s__	3768975	69.12340395	77.02	2.25	50	22755	384_1	NA	NA	4	100	99.97	substantial	low	218	5004	17288.9	93483	7310	12099.5	19348	0
bin407	d__Bacteria;p__Actinobacteriota;c__Acidimicrobiia;o__;f__;g__;s__	1681936	64.6418363	76.96	2.99	16.67	14683	68_1	NA	NA	3	100	100	substantial	low	160	2501	10512.1	48012	4811	7689.5	14222.5	0
bin325	d__Bacteria;p__Proteobacteria;c__Gammaproteobacteria;o__Burkholderiales;f__Burkholderiaceae;g__;s__	4675107	48.93254346	76.9	6.9	75	41218	468_0	NA	NA	1	NA	NA	substantial	medium	176	1509	26563.1	124924	7749.5	19393.5	36578	0
bin780	d__Bacteria;p__Proteobacteria;c__Gammaproteobacteria;o__Burkholderiales;f__Burkholderiaceae;g__Ottowia;s__	3162541	44.53198402	76.89	6.85	14.29	5324	591_0	NA	NA	1	NA	NA	substantial	medium	704	1512	4492.2	27951	2426.5	3595.5	5537.5	0
bin631	d__Bacteria;p__Proteobacteria;c__Alphaproteobacteria;o__UBA2562;f__UBA2562;g__;s__	2035762	75.49817815	76.86	0.58	50	24909	781_0	NA	NA	1	NA	NA	substantial	low	106	5025	19205.3	77575	8954	13928.5	23852	0
bin173	d__Bacteria;p__Proteobacteria;c__Alphaproteobacteria;o__Rhizobiales;f__Xanthobacteraceae;g__Afipia;s__	3965550	38.50554943	76.85	9.36	78.05	15854	513_0	NA	NA	1	NA	NA	substantial	medium	327	2534	12127.1	91956	5377	8797	14545.5	0
bin683	d__Bacteria;p__Actinobacteriota;c__Actinomycetia;o__Actinomycetales;f__Microbacteriaceae;g__Microbacterium;s__Microbacterium liquefaciens	2886356	43.40383063	76.85	7.09	12.77	12499	687_0	NA	NA	1	NA	NA	substantial	medium	260	5005	11101.4	51057	6204.5	8967.5	12936	0
bin847	d__Bacteria;p__Planctomycetota;c__UBA1135;o__UBA1135;f__GCA-002686595;g__F1-120-MAGs118;s__	4063463	54.83595107	76.83	4.84	0	20507	405_1	NA	NA	3	100	100	substantial	low	253	5002	16061.1	95923	7561	12618	20507	0
bin624	d__Bacteria;p__Myxococcota;c__Polyangia;o__Polyangiales;f__Ga0077539;g__;s__	11113155	39.92728657	76.61	8.38	38.1	8933	747_1	NA	NA	2	99.9	99.9	substantial	medium	1519	2500	7316.1	54205	3714.5	5498	8932.5	0
bin169	d__Bacteria;p__Patescibacteria;c__Gracilibacteria;o__Absconditabacterales;f__X112;g__Aalborg-AAW-1;s__	976777	78.79829972	76.57	0	0	22730	140_1	NA	NA	3	100	100	substantial	none	76	1514	12852.3	65584	3745.5	9394	17001	0
bin566	d__Bacteria;p__Bdellovibrionota;c__FAC87;o__;f__;g__;s__	1561136	67.60408239	76.53	1.96	0	4448	41_0	NA	NA	1	NA	NA	substantial	low	420	1502	3717	17261	2015.5	2874	4631	0
bin204	d__Bacteria;p__Myxococcota;c__Myxococcia;o__Myxococcales;f__Myxococcaceae;g__Archangium_A;s__	8654201	60.92695302	76.52	3.4	10	10812	743_0	NA	NA	1	NA	NA	substantial	low	993	2506	8715.2	51508	4326	6630	10579	0
bin663	d__Bacteria;p__Bacteroidota;c__Bacteroidia;o__Chitinophagales;f__Saprospiraceae;g__;s__	3661955	77.53517592	76.49	0.25	0	30928	103_1	NA	NA	3	100	100	substantial	low	176	5143	20806.6	121180	7861	12713	27638.5	0
bin145	d__Bacteria;p__Bacteroidota;c__Bacteroidia;o__NS11-12g;f__;g__;s__	2998859	58.61865152	76.48	4.21	27.27	9576	106_1	NA	NA	3	100	100	substantial	low	384	2508	7809.5	61088	3801	5366.5	9374	0
bin242	d__Bacteria;p__Myxococcota;c__Polyangia;o__Polyangiales;f__Polyangiaceae;g__;s__	8479432	51.99917229	76.27	5.32	7.14	6300	713_1	NA	NA	3	100	99.93	substantial	medium	1475	2500	5748.8	42918	3460.5	4756	6807.5	0
bin739	d__Bacteria;p__Bacteroidota;c__Bacteroidia;o__Chitinophagales;f__UBA8649;g__;s__	2759332	51.60058951	76.24	5.58	41.18	6691	125_0	NA	NA	1	NA	NA	substantial	medium	555	1508	4971.8	27936	2375	3690	6468.5	0
bin160	d__Bacteria;p__Planctomycetota;c__Planctomycetes;o__Pirellulales;f__Pirellulaceae;g__UBA11363;s__	6099076	67.85346186	76.23	2.35	50	20499	319_1	NA	NA	4	100	98.84	substantial	low	416	3198	14661.2	90621	6567	10819.5	18457	0
bin118	d__Bacteria;p__Patescibacteria;c__Paceibacteria;o__UBA9983;f__GWA1-40-21;g__;s__	922975	73.0429747	76.15	1.12	0	77101	283_1	NA	NA	6	99.97	99.92	substantial	low	19	1890	48577.6	138579	18569	44484	72212.5	0
bin745	d__Bacteria;p__Proteobacteria;c__Alphaproteobacteria;o__Geminicoccales;f__Geminicoccaceae;g__;s__	5005688	52.63437178	76.02	5.17	0	67414	520_1	NA	NA	4	100	100	substantial	medium	121	2562	41369.3	199042	12804	28717	58731	0
bin187	d__Bacteria;p__Patescibacteria;c__Gracilibacteria;o__BD1-5;f__UBA2023;g__;s__	1211632	78.22448553	75.98	0	0	24489	5_1	NA	NA	3	100	100	substantial	none	74	1667	16373.4	64278	6835	11791	20847	0
bin22	d__Bacteria;p__Bacteroidota;c__Bacteroidia;o__Chitinophagales;f__Saprospiraceae;g__M3007;s__	6601847	73.93056521	75.97	0.79	0	5420	217_1	NA	NA	12	99.69	99.06	substantial	low	1460	1503	4521.8	33784	2432.5	3504.5	5537.5	0
bin864	d__Bacteria;p__Myxococcota;c__Polyangia;o__Palsa-1104;f__;g__;s__	8020551	58.56745826	75.94	3.92	0	22650	545_1	NA	NA	4	100	99.99	substantial	low	452	5036	17744.6	132120	8436	13404	22322	0
bin874	d__Bacteria;p__Bacteroidota;c__Bacteroidia;o__Flavobacteriales;f__PHOS-HE28;g__PHOS-HE28;s__	3787953	64.05624093	75.9	2.96	28.57	13228	163_1	NA	NA	2	99.98	99.98	substantial	low	323	5012	11727.4	51978	6431	9140	13537	0
bin58	d__Bacteria;p__Proteobacteria;c__Gammaproteobacteria;o__Enterobacterales;f__Aeromonadaceae;g__Aeromonas;s__Aeromonas media	3102683	77.85272886	75.86	0	0	8147	352_1	NA	NA	5	98.86	98.48	substantial	none	552	1506	5620.8	49368	2184.5	3659.5	6756.5	0
bin601	d__Bacteria;p__Proteobacteria;c__Gammaproteobacteria;o__Pseudomonadales;f__Moraxellaceae;g__Acinetobacter;s__Acinetobacter guillouiae	3886234	74.5678783	75.86	0.86	100	15722	55_1	NA	NA	4	99.99	99.95	substantial	low	404	1502	9619.4	67600	3101.5	6029.5	13063	0
bin486	d__Bacteria;p__Bacteroidota;c__Bacteroidia;o__Bacteroidales;f__Tannerellaceae;g__Parabacteroides;s__Parabacteroides merdae	2738334	72.77101531	75.8	0.96	66.67	14520	358_0	NA	NA	1	NA	NA	substantial	low	226	2779	12116.5	84185	6483	9401.5	14641	0
bin843	d__Bacteria;p__Cyanobacteria;c__Vampirovibrionia;o__Caenarcaniphilales;f__Caenarcanaceae;g__;s__	1061238	76.05563901	75.63	0.09	0	4480	131_0	NA	NA	1	NA	NA	substantial	low	266	1513	3989.6	16502	2241	3210	4811	0
bin707	d__Bacteria;p__Proteobacteria;c__Gammaproteobacteria;o__Burkholderiales;f__UBA11063;g__UBA11063;s__	2282575	35.89843427	75.62	9.69	80.95	4664	198_0	NA	NA	1	NA	NA	substantial	medium	573	1505	3983.6	20291	2195	3218	4863	0
bin32	d__Bacteria;p__Myxococcota;c__Polyangia;o__Palsa-1104;f__;g__;s__	9622339	65.5279499	75.6	2.63	33.33	20580	551_1	NA	NA	26	99.91	98.16	substantial	low	764	1505	12594.7	87244	3917.5	8600	16765.5	0
bin214	d__Bacteria;p__Bacteroidota;c__Bacteroidia;o__Chitinophagales;f__Chitinophagaceae;g__Ferruginibacter;s__	2444161	72.96638591	75.55	0.74	0	13576	172_0	NA	NA	1	NA	NA	substantial	low	225	2621	10862.9	53836	5782	8495	13576	0
bin519	d__Bacteria;p__Patescibacteria;c__Gracilibacteria;o__BD1-5;f__UBA2023;g__;s__	1325813	77.28884699	75.54	0.1	100	15765	6_1	NA	NA	2	100	100	substantial	low	126	1562	10522.3	64110	3649	7231.5	14007	0
bin728	d__Bacteria;p__Proteobacteria;c__Alphaproteobacteria;o__Rickettsiales;f__UBA3002;g__;s__	1565322	71.06928194	75.54	1.1	0	9090	820_0	NA	NA	1	NA	NA	substantial	low	210	1681	7453.9	39561	3646	6166	9185	0
bin359	d__Bacteria;p__Patescibacteria;c__Gracilibacteria;o__1-14-2-50-48-13;f__1-14-2-50-48-13;g__;s__	1298859	62.76168536	75.51	2.97	0	12691	1_1	NA	NA	4	100	99.99	substantial	low	127	2607	10227.2	41421	5564	8877	12851	0
bin544	d__Bacteria;p__Verrucomicrobiota;c__Verrucomicrobiae;o__Verrucomicrobiales;f__Verrucomicrobiaceae;g__Prosthecobacter;s__	5869075	61.99100717	75.46	3.4	40	17495	463_1	NA	NA	3	99.99	99.92	substantial	low	576	1554	10189.4	77230	3174	6300.5	13605	0
bin202	d__Bacteria;p__Bacteroidota;c__Bacteroidia;o__Chitinophagales;f__Saprospiraceae;g__M3007;s__	8193424	66.37108398	75.39	2.26	57.14	7576	218_0	NA	NA	1	NA	NA	substantial	low	1411	1503	5806.8	44861	2699	4497	7480.5	0
bin313	d__Bacteria;p__Fusobacteriota;c__Fusobacteriia;o__Fusobacteriales;f__Leptotrichiaceae;g__;s__	1086856	76.70317729	75.28	0.11	0	7167	117_1	NA	NA	7	99.99	99.27	substantial	low	173	2526	6282.4	23126	3445	5194	7875	0
bin185	d__Bacteria;p__Bdellovibrionota;c__Bdellovibrionia;o__Bdellovibrionales;f__Bdellovibrionaceae;g__Pseudobdellovibrio;s__	2437491	62.37558798	75.21	2.85	20	3901	16_0	NA	NA	1	NA	NA	substantial	low	690	1502	3532.6	22099	2103	2993.5	4275	0
bin615	d__Bacteria;p__Bacteroidota;c__Bacteroidia;o__Chitinophagales;f__Saprospiraceae;g__M3007;s__	5877137	54.43798772	75.12	4.95	64.29	4691	338_0	NA	NA	1	NA	NA	substantial	low	1477	1501	3979.1	33614	2110	2940	4725	0
bin395	d__Bacteria;p__Bacteroidota;c__Bacteroidia;o__Cytophagales;f__Cyclobacteriaceae;g__ELB16-189;s__	2963023	72.61160352	75.07	0.89	0	7642	373_1	NA	NA	2	100	100	substantial	low	426	2544	6955.5	32585	4066	5665	8101	0
bin778	d__Bacteria;p__Proteobacteria;c__Alphaproteobacteria;o__Azospirillales;f__Inquilinaceae;g__;s__	3584752	69.91046	75.07	1.31	25	10615	788_0	NA	NA	1	NA	NA	substantial	low	368	5001	9741.2	34175	6166.5	8071.5	11397.5	0
bin266	d__Bacteria;p__Actinobacteriota;c__Acidimicrobiia;o__Acidimicrobiales;f__UBA8139;g__;s__	3809723	40.50058455	74.98	7.86	46.15	19337	682_0	NA	NA	1	NA	NA	substantial	medium	293	2510	13002.5	66422	4793	8937	16969	0
bin11	d__Bacteria;p__Proteobacteria;c__Gammaproteobacteria;o__Burkholderiales;f__Burkholderiaceae;g__Polaromonas;s__	3394050	65.34325813	74.91	2.57	54.55	4741	603_1	NA	NA	3	99.51	99.17	substantial	low	851	1505	3988.3	19546	2202.5	3166	4942	0
bin88	d__Bacteria;p__Firmicutes;c__Bacilli;o__Lactobacillales;f__Streptococcaceae;g__Streptococcus;s__Streptococcus salivarius	1302125	66.52129644	74.79	2.37	70	5867	858_1	NA	NA	2	98.81	98.81	substantial	low	282	1508	4617.5	24713	2258	3647	5890	0
bin616	d__Bacteria;p__Acidobacteriota;c__Vicinamibacteria;o__Vicinamibacterales;f__UBA2999;g__;s__	5762279	49.00409737	74.69	5.41	0	42481	429_0	NA	NA	1	NA	NA	substantial	medium	220	2599	26192.2	157691	7980.5	18674	35873	0
bin5	d__Bacteria;p__Patescibacteria;c__Saccharimonadia;o__Saccharimonadales;f__UBA7683;g__UBA7683;s__	985465	76.74279664	74.59	0	0	16206	292_1	NA	NA	22	99.89	99.58	substantial	none	83	1849	11873.1	45050	5135.5	9131	15187	0
bin699	d__Bacteria;p__Firmicutes_C;c__Negativicutes;o__Veillonellales;f__Megasphaeraceae;g__Megasphaera;s__Megasphaera sp000417505	1453085	62.28162828	74.59	2.87	41.67	3903	838_0	NA	NA	1	NA	NA	substantial	low	410	1500	3544.1	14423	2186	3000	4324	0
bin312	d__Bacteria;p__Proteobacteria;c__Gammaproteobacteria;o__Burkholderiales;f__UKL13-2;g__UKL13-2;s__	3547374	55.85982757	74.55	4.17	25	13635	575_0	NA	NA	1	NA	NA	substantial	low	360	2567	9853.8	68174	4246	6874.5	12189	0
bin783	d__Bacteria;p__Bacteroidota;c__Bacteroidia;o__Cytophagales;f__Cytophagaceae;g__Cytophaga;s__	3846447	68.07172444	74.48	1.72	0	19211	200_1	NA	NA	3	100	99.99	substantial	low	256	2948	15025.2	77800	7456	11916.5	19798.5	0
bin669	d__Bacteria;p__Bdellovibrionota;c__Bdellovibrionia;o__Bdellovibrionales;f__;g__;s__	2469645	53.79681111	74.35	4.46	16.67	8066	392_0	NA	NA	1	NA	NA	substantial	low	347	2523	7117.1	24691	4207.5	6152	8878.5	0
bin587	d__Bacteria;p__Actinobacteriota;c__Acidimicrobiia;o__;f__;g__;s__	1416268	56.37479141	74.3	4.44	71.43	12782	15_0	NA	NA	1	NA	NA	substantial	low	145	2552	9767.4	49896	4512	7168	12176	0
bin178	d__Bacteria;p__Proteobacteria;c__Alphaproteobacteria;o__Rhizobiales;f__Devosiaceae;g__Devosia;s__	5163813	45.33443825	74.14	6.03	0	38804	532_0	NA	NA	1	NA	NA	substantial	medium	204	2583	25312.8	123774	7670	16957.5	32418	0
bin452	d__Bacteria;p__Proteobacteria;c__Gammaproteobacteria;o__Pseudomonadales;f__UBA5518;g__UBA5518;s__	4123843	76.43010591	74.14	0	0	30225	497_1	NA	NA	4	100	99.98	substantial	none	193	5023	21367.1	172405	9324	15114	26142	0
bin752	d__Bacteria;p__Bacteroidota;c__Bacteroidia;o__Cytophagales;f__Cytophagaceae;g__Cytophaga;s__	3572465	76.24695878	74.14	0	0	13012	199_1	NA	NA	3	100	99.96	substantial	none	298	5001	11988.1	43080	6919	9701	13551	0
bin727	d__Bacteria;p__Actinobacteriota;c__Actinomycetia;o__Mycobacteriales;f__Nakamurellaceae;g__Nakamurella;s__Nakamurella multipartita	4177471	68.61783022	74.1	1.65	37.5	15782	657_1	NA	NA	3	100	100	substantial	low	309	5037	13519.3	58258	7402	10614	16690	0
bin834	d__Bacteria;p__Bdellovibrionota;c__Bdellovibrionia;o__Bdellovibrionales;f__Bdellovibrionaceae;g__;s__	2103729	67.0274826	74.09	1.79	50	7673	704_0	NA	NA	1	NA	NA	substantial	low	321	2521	6553.7	23910	3979	5197	8339	0
bin712	d__Bacteria;p__Bacteroidota;c__Bacteroidia;o__Cytophagales;f__Spirosomaceae;g__Runella;s__	6368225	62.1278649	74.04	3.14	53.85	12460	211_1	NA	NA	3	99.96	99.89	substantial	low	563	5017	11311.2	62858	6551	8788	12902.5	0
bin825	d__Bacteria;p__Actinobacteriota;c__Actinomycetia;o__Propionibacteriales;f__Propionibacteriaceae;g__Tessaracoccus;s__	2383232	61.87328558	74.04	3.14	45.45	12953	689_1	NA	NA	2	100	100	substantial	low	206	5122	11569.1	43378	6649	9661	13907	0
bin450	d__Bacteria;p__Firmicutes;c__Bacilli;o__Erysipelotrichales;f__Erysipelatoclostridiaceae;g__Catenibacterium;s__Catenibacterium sp000437715	1535595	58.2915298	74.03	3.54	33.33	2906	771_0	NA	NA	1	NA	NA	substantial	low	548	1502	2802.2	10846	1832.5	2311	3346.5	0
bin430	d__Bacteria;p__Proteobacteria;c__Gammaproteobacteria;o__Diplorickettsiales;f__Diplorickettsiaceae;g__;s__	1314938	71.78215839	73.84	0.67	29.41	12309	402_0	NA	NA	1	NA	NA	substantial	low	119	5018	11049.9	37026	6991.5	9136	12608	0
bin599	d__Bacteria;p__Proteobacteria;c__Alphaproteobacteria;o__Rhizobiales;f__Phreatobacteraceae;g__Phreatobacter;s__	3895995	29.81379318	73.59	8.97	0	11158	529_0	NA	NA	1	NA	NA	substantial	medium	459	2510	8488	43229	3966	6547	11104	0
bin694	d__Bacteria;p__Myxococcota;c__Polyangia;o__Palsa-1104;f__;g__;s__	2349168	72.33924096	73.39	0.65	0	19883	443_1	NA	NA	4	100	100	substantial	low	181	1594	12978.8	67973	4641	8937	16707	0
bin368	d__Bacteria;p__Bacteroidota;c__Bacteroidia;o__Bacteroidales;f__UBA932;g__Bact-11;s__	1385197	73.20913665	73.34	0.48	0	27433	105_1	NA	NA	3	100	100	substantial	low	74	3306	18718.9	107618	6859	12196.5	23992	0
bin194	d__Bacteria;p__Proteobacteria;c__Alphaproteobacteria;o__Caulobacterales;f__Hyphomonadaceae;g__SWB02;s__	3674532	34.57923412	73.29	9.38	75	16161	647_0	NA	NA	1	NA	NA	substantial	medium	272	5048	13509.3	80034	6778.5	10311	16285.5	0
bin208	d__Bacteria;p__Patescibacteria;c__Paceibacteria;o__UBA9983;f__UBA1006;g__;s__	696344	70.20570778	73.25	1.02	0	10270	209_1	NA	NA	4	100	99.98	substantial	low	94	1748	7407.9	39720	2971	5189.5	9087	0
bin668	d__Bacteria;p__Bacteroidota;c__Bacteroidia;o__Chitinophagales;f__Chitinophagaceae;g__OLB11;s__	3085154	40.98970519	73.24	7.64	63.64	11891	29_0	NA	NA	1	NA	NA	substantial	medium	276	5022	11178.1	68386	6948.5	8923	12478.5	0
bin670	d__Bacteria;p__Firmicutes_A;c__Clostridia_A;o__Christensenellales;f__CAG-138;g__PeH17;s__PeH17 sp000435055	1419953	57.75602899	73.07	3.23	0	3733	856_0	NA	NA	1	NA	NA	substantial	low	417	1509	3405.2	14048	2143	2794	4036	0
bin700	d__Bacteria;p__Patescibacteria;c__Paceibacteria;o__UBA9983;f__UBA5272;g__UBA11704;s__	900439	75.3152391	73.02	0	0	30937	285_1	NA	NA	3	100	100	substantial	none	53	2144	16989.4	71422	5544	10966	22132	0
bin279	d__Bacteria;p__Proteobacteria;c__Alphaproteobacteria;o__UBA1301;f__UBA1301;g__UBA6038;s__	2181743	50.62434402	73	4.86	18.75	8437	541_0	NA	NA	1	NA	NA	substantial	low	313	2513	6970.4	26723	3585	5812	8606	0
bin104	d__Bacteria;p__Firmicutes_A;c__Clostridia;o__Lachnospirales;f__Lachnospiraceae;g__Anaerostipes;s__Anaerostipes hadrus	1583925	61.8140163	72.83	2.66	16.67	3927	836_1	NA	NA	6	99.51	99.13	substantial	low	470	1500	3370.1	14938	1926	2720	4075	0
bin723	d__Bacteria;p__Firmicutes_A;c__Clostridia;o__Lachnospirales;f__Lachnospiraceae;g__CAG-127;s__CAG-127 sp900319515	1514123	70.72653163	72.82	0.84	0	12978	833_1	NA	NA	3	100	99.99	substantial	low	133	5022	11384.4	29395	6583	9715	14275	0
bin388	d__Bacteria;p__Proteobacteria;c__Gammaproteobacteria;o__Burkholderiales;f__Burkholderiaceae;g__Acidovorax_B;s__	2799386	32.57409325	72.68	9.06	45.65	10385	594_0	NA	NA	1	NA	NA	substantial	medium	358	1501	7819.5	40241	3653	5713	9782	0
bin605	d__Bacteria;p__Planctomycetota;c__UBA11346;o__UBA11346;f__UBA11346;g__;s__	4930887	67.75774818	72.57	1.75	100	18993	421_1	NA	NA	5	100	99.67	substantial	low	418	1501	11796.4	120910	4166	7233.5	14440	0
bin397	d__Bacteria;p__Proteobacteria;c__Alphaproteobacteria;o__Rickettsiales;f__;g__;s__	807018	73.79213485	72.53	0.16	50	7316	768_1	NA	NA	2	100	100	substantial	low	123	2547	6561.1	19654	4204	5574	8078	0
bin835	d__Bacteria;p__Verrucomicrobiota;c__Verrucomicrobiae;o__Verrucomicrobiales;f__Verrucomicrobiaceae;g__Prosthecobacter;s__	7196231	51.71764816	72.41	5.17	75	28860	457_2	NA	NA	1	NA	NA	substantial	medium	330	5007	21806.8	133047	9793	15445.5	27262	0
bin489	d__Bacteria;p__Firmicutes_A;c__Clostridia;o__Oscillospirales;f__Ruminococcaceae;g__Ruminiclostridium_E;s__Ruminiclostridium_E siraeum	1652064	68.17407254	72.4	1.2	80	3374	861_0	NA	NA	1	NA	NA	substantial	low	529	1500	3123	13489	2059	2548	3700	0
bin105	d__Bacteria;p__Patescibacteria;c__Paceibacteria;o__UBA9983;f__UBA11359_A;g__;s__	698030	74.50865694	72.39	0	0	13897	274_1	NA	NA	10	99.89	99.55	substantial	none	82	1756	8512.6	30067	3642	5752	12836	0
bin10	d__Bacteria;p__Verrucomicrobiota;c__Verrucomicrobiae;o__Opitutales;f__Opitutaceae;g__Lacunisphaera;s__	2341345	53.40682663	72.37	4.44	30.77	4542	432_1	NA	NA	4	99.24	99.16	substantial	low	597	1509	3921.9	21793	2166	2970	4676	0
bin493	d__Bacteria;p__Actinobacteriota;c__Actinomycetia;o__Propionibacteriales;f__Propionibacteriaceae;g__Micropruina;s__	2839703	65.74619378	72.31	1.66	33.33	18443	655_0	NA	NA	1	NA	NA	substantial	low	197	5025	14414.7	71541	7262	11014	18443	0
bin219	d__Bacteria;p__Patescibacteria;c__ABY1;o__SG8-24;f__2-12-FULL-60-25;g__;s__	1345295	69.91575095	72.28	0.99	0	118000	298_1	NA	NA	3	99.98	99.98	substantial	low	18	7828	74738.6	176239	34613	53366	118000	0
bin119	d__Bacteria;p__Patescibacteria;c__Paceibacteria;o__UBA9983;f__UBA9973;g__;s__	625194	74.18911239	72.23	0	0	6619	271_1	NA	NA	5	99.9	99.84	substantial	none	129	1503	4846.5	21116	2418	3720	6830	0
bin871	d__Bacteria;p__Planctomycetota;c__Phycisphaerae;o__Phycisphaerales;f__SM1A02;g__UBA2396;s__	3030561	62.04288175	72.16	2.47	0	23217	741_1	NA	NA	2	100	100	substantial	low	171	5023	17722.6	68299	8818.5	14502	23297.5	0
bin824	d__Bacteria;p__Patescibacteria;c__Paceibacteria;o__UBA9983;f__UBA1006;g__UBA1006;s__	482100	58.63024729	72.04	3.45	50	13505	265_1	NA	NA	3	100	100	substantial	low	60	1677	8035	43897	2994	5110.5	9168	0
bin273	d__Bacteria;p__Patescibacteria;c__Paceibacteria;o__UBA9983;f__UBA1006;g__;s__	488197	74.05161051	71.92	0	0	14562	270_1	NA	NA	3	100	100	substantial	none	44	2551	11095.4	42388	4379	7076	13743	0
bin102	d__Bacteria;p__Proteobacteria;c__Gammaproteobacteria;o__Burkholderiales;f__Aquaspirillaceae;g__Rivicola;s__Rivicola pingtungensis	2615599	73.74974796	71.9	0	0	4106	559_1	NA	NA	7	99.69	99.08	substantial	none	712	1503	3673.6	28803	2045	2988.5	4383	0
bin441	d__Bacteria;p__Proteobacteria;c__Alphaproteobacteria;o__Rhodobacterales;f__Rhodobacteraceae;g__Tabrizicola;s__	3729152	58.97020029	71.87	3.62	80	32426	486_1	NA	NA	2	99.88	99.88	substantial	low	168	2533	22197.3	115992	8109	16051	31188.5	0
bin650	d__Bacteria;p__Proteobacteria;c__Alphaproteobacteria;o__UBA2562;f__UBA2562;g__;s__	1578312	72.03253499	71.82	0.44	0	53097	779_1	NA	NA	2	100	100	substantial	low	50	5141	31566.2	136551	10865	21483	42766	0
bin563	d__Bacteria;p__Verrucomicrobiota;c__Verrucomicrobiae;o__Pedosphaerales;f__UBA11320;g__;s__	5916299	55.42342597	71.71	3.45	0	6712	671_0	NA	NA	1	NA	NA	substantial	low	968	2505	6111.9	29381	3725.5	5040	7270	0
bin223	d__Bacteria;p__Proteobacteria;c__Alphaproteobacteria;o__Rhizobiales;f__Xanthobacteraceae;g__Afipia;s__	2587023	51.19553199	71.64	4.69	33.33	60913	514_0	NA	NA	1	NA	NA	substantial	low	67	3667	38612.3	223080	13331	21448	53804.5	0
bin191	d__Bacteria;p__Patescibacteria;c__Paceibacteria;o__UBA9983;f__UBA1006;g__;s__	809169	68.03469992	71.52	1.12	0	13471	267_1	NA	NA	2	100	100	substantial	low	86	1531	9408.9	27601	3538	7703	13341	0
bin844	d__Bacteria;p__Bdellovibrionota;c__Oligoflexia;o__Oligoflexales;f__;g__;s__	2995825	63.9842288	71.51	1.68	0	4451	295_0	NA	NA	1	NA	NA	substantial	low	797	1502	3758.9	17346	2157	2993	4724	0
bin561	d__Bacteria;p__Proteobacteria;c__Gammaproteobacteria;o__Burkholderiales;f__Burkholderiaceae;g__Giesbergeria;s__	2225946	45.21741414	71.5	5.96	43.75	5246	571_0	NA	NA	1	NA	NA	substantial	medium	524	1500	4248	24565	2167.5	3049	5173	0
bin677	d__Bacteria;p__Proteobacteria;c__Gammaproteobacteria;o__Burkholderiales;f__Burkholderiaceae;g__;s__	4036248	53.05146731	71.39	4.12	25	23064	595_0	NA	NA	1	NA	NA	substantial	low	230	5041	17548.9	75171	8168	12881.5	22780	0
bin424	d__Bacteria;p__Firmicutes;c__Bacilli;o__RFN20;f__CAG-826;g__;s__	686032	61.02425823	71.28	2.25	0	7736	52_0	NA	NA	1	NA	NA	substantial	low	104	2547	6596.5	35311	3565.5	4659	7711	0
bin652	d__Bacteria;p__Proteobacteria;c__Gammaproteobacteria;o__Burkholderiales;f__Rhodocyclaceae;g__Azonexus;s__	2585501	42.61751128	71.24	6.51	26.67	19192	582_1	NA	NA	2	99.97	99.97	substantial	medium	171	5002	15119.9	68737	7291.5	11052	18920	0
bin732	d__Bacteria;p__Proteobacteria;c__Gammaproteobacteria;o__Burkholderiales;f__Burkholderiaceae;g__;s__	4612309	32.66560299	71.24	8.58	37.93	11026	581_0	NA	NA	1	NA	NA	substantial	medium	452	5004	10204.2	47824	6065	7662	11777.5	0
bin258	d__Bacteria;p__Bacteroidota;c__Bacteroidia;o__Chitinophagales;f__Chitinophagaceae;g__UBA3961;s__	4210971	28.00587404	71.15	9.78	50	4283	122_0	NA	NA	1	NA	NA	substantial	medium	1132	1500	3719.9	22388	2035.5	2910	4415.5	0
bin297	d__Bacteria;p__Patescibacteria;c__Paceibacteria;o__UBA9983;f__GWA1-40-21;g__;s__	980548	68.83574355	71.09	1.12	100	22464	282_1	NA	NA	3	100	100	substantial	low	68	1600	14419.8	70392	5455	10463.5	21493.5	0
bin73	d__Bacteria;p__Patescibacteria;c__Paceibacteria;o__UBA9983;f__UBA11359;g__PALSA-1337;s__	686418	73.14498126	71.09	0	0	10278	288_1	NA	NA	33	100	99.83	substantial	none	93	1537	7380.8	26436	3138	5738	10166	0
bin644	d__Bacteria;p__Proteobacteria;c__Gammaproteobacteria;o__Burkholderiales;f__Burkholderiaceae;g__JOSHI-001;s__	6022988	60.31882956	71.03	2.59	0	23863	613_1	NA	NA	2	100	100	substantial	low	324	5006	18589.5	92972	9001.5	14420.5	24170.5	0
bin517	d__Bacteria;p__Bacteroidota;c__Bacteroidia;o__Chitinophagales;f__;g__;s__	2101162	57.98629011	70.79	2.96	33.33	8307	225_0	NA	NA	1	NA	NA	substantial	low	311	2502	6756.1	24490	3638.5	5300	8491.5	0
bin557	d__Bacteria;p__Verrucomicrobiota;c__Verrucomicrobiae;o__Chthoniobacterales;f__;g__;s__	4862471	44.25758856	70.72	5.74	22.22	6673	673_0	NA	NA	1	NA	NA	substantial	medium	827	2515	5879.7	27448	3536.5	4922	7070.5	0
bin502	d__Bacteria;p__Planctomycetota;c__Planctomycetes;o__Isosphaerales;f__Isosphaeraceae;g__;s__	5628320	46.47560647	70.71	5.81	50	5294	758_1	NA	NA	2	99.87	99.87	substantial	medium	1120	2500	5025.3	25752	3241.5	4187	5866	0
bin259	d__Bacteria;p__Proteobacteria;c__Alphaproteobacteria;o__Paracaedibacterales;f__;g__;s__	1300265	71.77080162	70.69	0	0	11524	795_0	NA	NA	1	NA	NA	substantial	none	126	2574	10319.6	30799	5834	8685.5	12048	0
bin418	d__Bacteria;p__Proteobacteria;c__Alphaproteobacteria;o__Rhodobacterales;f__Rhodobacteraceae;g__Paracoccus;s__Paracoccus sp000967825	2790928	59.73369835	70.69	2.59	0	7726	522_1	NA	NA	2	99.97	99.97	substantial	low	419	2509	6660.9	35405	3619.5	5163	7812	0
bin538	d__Bacteria;p__Firmicutes_A;c__Clostridia;o__Lachnospirales;f__Lachnospiraceae;g__Agathobacter;s__Agathobacter faecis	1719049	64.2237129	70.69	1.72	0	14853	835_1	NA	NA	6	100	99.46	substantial	low	154	2712	11162.7	60288	5661	9270	15095	0
bin230	d__Bacteria;p__Bacteroidota;c__Bacteroidia;o__AKYH767;f__UBA4408;g__;s__	4026022	65.2804769	70.49	1.43	66.67	7485	238_2	NA	NA	1	NA	NA	substantial	low	702	1500	5735.1	52841	2517	4070.5	6773	0
bin856	d__Bacteria;p__Firmicutes_A;c__Clostridia;o__Lachnospirales;f__Lachnospiraceae;g__Blautia_A;s__Blautia_A wexlerae	1813673	69.88865046	70.33	0.63	100	11642	826_1	NA	NA	9	100	99.27	substantial	low	164	5063	11059	49365	6308.5	9140	12605.5	0
bin870	d__Bacteria;p__Myxococcota;c__UBA9042;o__PHBI01;f__PHBI01;g__SXIE01;s__	8034177	65.7212184	70.33	1.75	100	48150	724_1	NA	NA	2	99.99	99.99	substantial	low	314	5044	25586.6	186271	6885	13199.5	35121	0
bin423	d__Bacteria;p__Patescibacteria;c__ABY1;o__SG8-24;f__2-12-FULL-60-25;g__;s__	1589990	72.9237762	70.3	0	0	140768	418_1	NA	NA	7	100	99.88	substantial	none	17	12678	93528.8	230738	30612	96808	140768	0
bin361	d__Bacteria;p__Spirochaetota;c__Leptospirae;o__Leptospirales;f__;g__;s__	3598010	72.29771873	70.21	0	0	11897	2_1	NA	NA	2	100	100	substantial	none	372	2581	9672.1	35851	5205	7549	12095.5	0
bin853	d__Bacteria;p__Bacteroidota;c__Bacteroidia;o__Flavobacteriales;f__PHOS-HE28;g__PHOS-HE28;s__	3053252	70.53934032	70.2	0.45	100	15094	161_1	NA	NA	3	100	99.99	substantial	low	239	5015	12775.1	62224	6691.5	9663	15131	0
bin487	d__Bacteria;p__Proteobacteria;c__Gammaproteobacteria;o__Enterobacterales;f__Shewanellaceae;g__Shewanella;s__Shewanella xiamenensis	3181317	69.20192051	70.13	0.73	85.71	12373	60_1	NA	NA	3	100	100	substantial	low	286	5068	11123.5	64770	6527	8782.5	13248	0
bin665	d__Bacteria;p__Proteobacteria;c__Gammaproteobacteria;o__Burkholderiales;f__Burkholderiaceae;g__Rubrivivax;s__	5750167	48.26233748	70.01	4.71	12.5	21241	607_0	NA	NA	1	NA	NA	substantial	low	387	2505	14858.3	82741	6343.5	10626	19599.5	0
bin840	d__Bacteria;p__Actinobacteriota;c__Actinomycetia;o__Propionibacteriales;f__Propionibacteriaceae;g__Propionimicrobium;s__	2345086	41.40110884	69.91	6.01	11.11	4434	652_0	NA	NA	1	NA	NA	moderate	medium	613	1501	3825.6	17794	2164	3034	4633	0
bin61	d__Bacteria;p__Bacteroidota;c__Bacteroidia;o__Chitinophagales;f__;g__;s__	2771434	62.21190008	69.67	1.99	33.33	3895	252_1	NA	NA	9	99.09	98.08	moderate	low	802	1502	3455.7	17977	1994	2765	4129	0
bin594	d__Bacteria;p__Firmicutes_A;c__Clostridia;o__Oscillospirales;f__Acutalibacteraceae;g__Eubacterium_R;s__Eubacterium_R sp000436835	1179755	56.8381783	69.62	3.02	12.5	6045	853_1	NA	NA	2	100	100	moderate	low	213	2509	5538.8	19826	3612	4826	6739	0
bin439	d__Bacteria;p__Proteobacteria;c__Alphaproteobacteria;o__Caulobacterales;f__Hyphomonadaceae;g__UBA7672;s__	2955345	63.21854142	69.54	1.72	0	28785	475_1	NA	NA	2	99.9	99.9	moderate	low	153	2705	19316	109226	7175	14109	26454	0
bin419	d__Bacteria;p__Firmicutes_A;c__Clostridia;o__Lachnospirales;f__Lachnospiraceae;g__Lachnospira;s__Lachnospira eligens_B	1515990	47.04612443	69.45	5.69	70	10644	824_1	NA	NA	3	99.96	99.95	moderate	medium	151	5233	10039.7	41305	6429.5	8210	11607	0
bin227	d__Bacteria;p__Patescibacteria;c__Gracilibacteria;o__BD1-5;f__UBA2023;g__;s__	1091874	59.68440758	69.37	2.35	0	10686	8_1	NA	NA	4	100	100	moderate	low	146	1527	7478.6	66799	2841	5561.5	9489	0
bin198	d__Bacteria;p__Bacteroidota;c__Bacteroidia;o__Chitinophagales;f__LD1;g__Bog-950;s__	3821155	61.91293991	69.25	1.97	25	8728	148_1	NA	NA	2	100	100	moderate	low	498	2560	7673	45666	4411	6194	9378	0
bin756	d__Bacteria;p__Firmicutes;c__Bacilli;o__Erysipelotrichales;f__Erysipelatoclostridiaceae;g__Erysipelatoclostridium;s__Erysipelatoclostridium sp000752095	1569788	36.98194427	69.21	6.6	0	2779	772_0	NA	NA	1	NA	NA	moderate	medium	579	1504	2711.2	15503	1840	2251	3086.5	0
bin327	d__Bacteria;p__Actinobacteriota;c__Actinomycetia;o__Propionibacteriales;f__Nocardioidaceae;g__;s__	3503036	38.43483166	69.12	6.9	40	10225	685_0	NA	NA	1	NA	NA	moderate	medium	424	2500	8261.9	52816	4366	6324	10470	0
bin132	d__Bacteria;p__Proteobacteria;c__Alphaproteobacteria;o__Rhizobiales;f__Anderseniellaceae;g__PALSA-927;s__	2321247	32.09386896	68.97	7.76	12.5	6423	539_0	NA	NA	1	NA	NA	moderate	medium	390	2511	5951.9	25843	3831	5102	6934	0
bin527	d__Bacteria;p__Proteobacteria;c__Alphaproteobacteria;o__Rhizobiales;f__Hyphomicrobiaceae;g__AWTP1-13;s__	4279626	55.52814676	68.97	3.45	50	11658	515_1	NA	NA	3	99.99	99.98	moderate	low	463	2514	9243.3	48011	4404	6858	11236	0
bin26	d__Bacteria;p__Patescibacteria;c__ABY1;o__SG8-24;f__2-12-FULL-60-25;g__;s__	1112195	71.61683532	68.81	0	0	328452	296_1	NA	NA	28	99.99	99.38	moderate	none	7	5464	158885	386169	21200.5	167763	255199	0
bin848	d__Bacteria;p__Myxococcota;c__Polyangia;o__Polyangiales;f__SG8-38;g__;s__	5360354	39.38424854	68.7	6.83	53.85	16315	745_0	NA	NA	1	NA	NA	moderate	medium	399	5017	13434.5	66009	7295	10573	17043	0
bin318	d__Bacteria;p__Patescibacteria;c__Paceibacteria;o__UBA9983;f__UBA1006;g__;s__	505305	66.38175153	68.67	0.86	0	8385	266_1	NA	NA	2	100	100	moderate	low	81	1505	6238.3	22996	2879	4832	7817	0
bin239	d__Bacteria;p__Proteobacteria;c__Alphaproteobacteria;o__Rhodobacterales;f__Rhodobacteraceae;g__Tabrizicola;s__	2835940	51.04881885	68.39	4.09	51.72	7708	487_0	NA	NA	1	NA	NA	moderate	low	424	2505	6688.5	32783	3915	5323	8101	0
bin532	d__Bacteria;p__Proteobacteria;c__Alphaproteobacteria;o__ATCC43930;f__Stellaceae;g__Stella;s__	3325068	59.50061526	68.28	2.3	30	9149	525_1	NA	NA	3	100	99.99	moderate	low	547	1501	6078.7	38539	2189.5	3860	7820	0
bin197	d__Bacteria;p__Proteobacteria;c__Alphaproteobacteria;o__Caulobacterales;f__Hyphomonadaceae;g__UBA7672;s__	3822069	26.28816855	68.26	8.62	0	14333	476_0	NA	NA	1	NA	NA	moderate	medium	374	2532	10219.4	74981	4147	6881.5	12088	0
bin167	d__Bacteria;p__Myxococcota;c__Polyangia;o__Polyangiales;f__SG8-38;g__;s__	6215257	69.32761405	68.21	0	0	13653	732_0	NA	NA	1	NA	NA	moderate	none	616	2521	10089.7	75694	4395	6960	12334	0
bin217	d__Bacteria;p__Proteobacteria;c__Gammaproteobacteria;o__Pseudomonadales;f__UBA7239;g__UBA7239;s__	1634678	60.40802993	67.7	2.35	100	13082	378_1	NA	NA	2	99.97	99.97	moderate	low	198	1649	8255.9	41019	3144	5469.5	11422	0
bin577	d__Bacteria;p__Verrucomicrobiota;c__Verrucomicrobiae;o__Opitutales;f__Opitutaceae;g__Lacunisphaera;s__	3385930	49.62641145	67.61	4.28	33.33	7591	435_1	NA	NA	3	100	99.95	moderate	low	605	1503	5596.6	50757	2414	3861	6954	0
bin420	d__Bacteria;p__Proteobacteria;c__Gammaproteobacteria;o__Burkholderiales;f__Nitrosomonadaceae;g__Nitrosomonas;s__	2616199	56.98366809	67.59	2.55	40	14039	844_0	NA	NA	1	NA	NA	moderate	low	215	2706	12168.4	60788	6859	9931	15260	0
bin595	d__Bacteria;p__Dependentiae;c__Babeliae;o__Babeliales;f__Babeliaceae;g__PRDV01;s__	913249	68.76943394	67.58	0	0	19005	277_0	NA	NA	1	NA	NA	moderate	none	60	3611	15220.8	74663	7823	11941	18135.5	0
bin257	d__Bacteria;p__Bdellovibrionota;c__Bdellovibrionia_A;o__UBA1018;f__UBA1018;g__;s__	2791031	53.9210708	67.55	3.45	50	4922	809_1	NA	NA	2	100	100	moderate	low	658	1505	4241.7	22104	2326	3290.5	5042	0
bin659	d__Bacteria;p__Proteobacteria;c__Alphaproteobacteria;o__Sphingomonadales;f__Sphingomonadaceae;g__UBA1936;s__	2005713	50.56590069	67.44	3.62	7.69	6238	491_0	NA	NA	1	NA	NA	moderate	low	340	2579	5899.2	35874	3713	4878.5	6644	0
bin252	d__Bacteria;p__Patescibacteria;c__Paceibacteria;o__UBA9983;f__UBA9973;g__2-01-FULL-33-17;s__	760830	56.9288066	67.4	2.93	72.73	9900	273_1	NA	NA	3	100	100	moderate	low	106	1527	7177.6	33826	3303	5166	9413	0
bin509	d__Bacteria;p__Desulfobacterota;c__Desulfovibrionia;o__Desulfovibrionales;f__Desulfovibrionaceae;g__Bilophila;s__Bilophila wadsworthia	2507836	44.08969618	67.28	4.98	18.18	3226	473_0	NA	NA	1	NA	NA	moderate	low	834	1501	3007	13026	1955	2577	3545	0
bin498	d__Bacteria;p__Proteobacteria;c__Alphaproteobacteria;o__Reyranellales;f__Reyranellaceae;g__Reyranella;s__	3579375	25.9857238	67.24	8.46	0	9805	785_0	NA	NA	1	NA	NA	moderate	medium	368	5001	9726.6	53607	6045.5	7549.5	10442	0
bin661	d__Bacteria;p__Patescibacteria;c__Saccharimonadia;o__Saccharimonadales;f__AWTP1-31;g__AWTP1-31;s__	1159751	67.54259408	66.67	0.37	50	94447	291_1	NA	NA	3	100	100	moderate	low	22	1822	52716	220042	7686	37672	77258	0
bin33	d__Bacteria;p__Actinobacteriota;c__Actinomycetia;o__Mycobacteriales;f__Mycobacteriaceae;g__Rhodococcus;s__Rhodococcus qingshengii	4670086	63.46312064	66.58	1.05	33.33	3304	660_1	NA	NA	11	98.57	96.37	moderate	low	1474	1500	3168.3	73009	1815	2318.5	3375	0
bin553	d__Bacteria;p__Proteobacteria;c__Alphaproteobacteria;o__Rhizobiales;f__Ancalomicrobiaceae;g__Prosthecomicrobium;s__	5301828	41.64748787	66.55	5.17	0	6237	528_0	NA	NA	1	NA	NA	moderate	medium	945	2501	5610.4	30690	3230	4453	6602	0
bin838	d__Bacteria;p__Proteobacteria;c__Alphaproteobacteria;o__Micavibrionales_A;f__;g__;s__	3096551	59.93253404	66.53	1.74	0	12749	503_1	NA	NA	3	100	99.96	moderate	low	272	5023	11384.4	56937	6449	8566.5	13668	0
bin579	d__Bacteria;p__Proteobacteria;c__Gammaproteobacteria;o__Burkholderiales;f__Burkholderiaceae;g__Inhella;s__	4371323	51.20199557	66.38	3.45	0	11075	622_1	NA	NA	2	99.98	99.98	moderate	low	564	1502	7750.6	73594	2946	5398	10298.5	0
bin718	d__Bacteria;p__Bacteroidota;c__Bacteroidia;o__Bacteroidales;f__Tannerellaceae;g__Parabacteroides_A;s__	2736692	54.66351552	66.38	3.45	100	11669	357_1	NA	NA	2	100	100	moderate	low	258	5005	10607.3	60940	6149	8306	12545	0
bin475	d__Bacteria;p__Chloroflexota;c__Anaerolineae;o__Caldilineales;f__Caldilineaceae;g__CFX5;s__	5869681	40.87230765	66.36	5.76	22.22	9228	309_1	NA	NA	2	99.99	99.99	moderate	medium	726	2562	8085	46481	4748	6603	9973	0
bin807	d__Bacteria;p__Bacteroidota;c__Bacteroidia;o__Sphingobacteriales;f__Sphingobacteriaceae;g__Daejeonella;s__	3298996	61.88270873	66.31	1.48	60	11743	101_1	NA	NA	3	100	99.96	moderate	low	309	5000	10676.4	42089	6401	8737	13006	0
bin735	d__Bacteria;p__Proteobacteria;c__Gammaproteobacteria;o__Burkholderiales;f__Rhodocyclaceae;g__Rugosibacter;s__	1540599	46.16257981	66.3	4.84	63.64	7325	310_0	NA	NA	1	NA	NA	moderate	low	291	1508	5294.2	31452	2245.5	3506	6085	0
bin232	d__Bacteria;p__Proteobacteria;c__Gammaproteobacteria;o__Burkholderiales;f__Burkholderiaceae;g__Ramlibacter;s__	3337070	50.32941349	66.14	3.68	42.86	8401	633_0	NA	NA	1	NA	NA	moderate	low	576	1500	5793.5	38638	2394	3776	7253	0
bin507	d__Bacteria;p__Bacteroidota;c__Bacteroidia;o__Cytophagales;f__UBA9547;g__UBA9547;s__	2871039	60.31314516	66.11	1.49	57.14	3188	144_0	NA	NA	1	NA	NA	moderate	low	955	1502	3006.3	15753	1939.5	2464	3462.5	0
bin857	d__Bacteria;p__Actinobacteriota;c__Actinomycetia;o__Mycobacteriales;f__Mycobacteriaceae;g__Mycobacterium;s__	3483018	47.46942093	66.07	4.48	60.61	11700	658_0	NA	NA	1	NA	NA	moderate	low	320	5016	10884.4	56717	6780	8632	12793.5	0
bin428	d__Bacteria;p__Firmicutes_A;c__Clostridia;o__Lachnospirales;f__Lachnospiraceae;g__Blautia_A;s__Blautia_A massiliensis	1658588	57.75854623	65.88	2.08	10	11194	827_1	NA	NA	3	100	99.21	moderate	low	155	5016	10700.6	37743	6278	8959	12457.5	0
bin144	d__Bacteria;p__Patescibacteria;c__ABY1;o__SG8-24;f__2-12-FULL-60-25;g__;s__	1010953	29.40602608	65.79	7.45	0	4286	419_0	NA	NA	1	NA	NA	moderate	medium	261	1540	3873.4	35744	2359	3178	4625	0
bin108	d__Bacteria;p__Proteobacteria;c__Gammaproteobacteria;o__Pseudomonadales;f__Moraxellaceae;g__Fluviicoccus;s__	2097590	59.65055549	65.78	1.79	57.14	3249	555_1	NA	NA	6	99.45	98.91	moderate	low	689	1501	3044.4	42127	1942	2520	3522	0
bin455	d__Bacteria;p__Bacteroidota;c__Bacteroidia;o__AKYH767;f__B-17BO;g__UBA2475;s__	2411741	67.75511658	65.71	0	0	9788	97_1	NA	NA	2	99.98	99.98	moderate	none	255	5114	9457.8	40565	6458.5	7837	10651	0
bin342	d__Bacteria;p__Patescibacteria;c__Saccharimonadia;o__;f__;g__;s__	880215	62.86836658	65.6	0.99	100	22737	315_0	NA	NA	1	NA	NA	moderate	low	66	1502	13336.6	63784	4169	8684	19389	0
bin653	d__Bacteria;p__Patescibacteria;c__Dojkabacteria;o__B142;f__;g__;s__	1032637	66.13230821	65.58	0.1	100	6377	39_0	NA	NA	1	NA	NA	moderate	low	215	1510	4803	16904	2358	3810	6415	0
bin213	d__Bacteria;p__Bacteroidota;c__Bacteroidia;o__Bacteroidales;f__Bacteroidaceae;g__Phocaeicola;s__Phocaeicola massiliensis	2832969	66.75508994	65.52	0	0	23452	365_0	NA	NA	1	NA	NA	moderate	none	178	2580	15915.6	62553	6782	11766	22156	0
bin315	d__Bacteria;p__Proteobacteria;c__Gammaproteobacteria;o__Burkholderiales;f__Burkholderiaceae;g__JOSHI-001;s__	6183164	42.52754229	65.52	5.17	33.33	14749	614_0	NA	NA	1	NA	NA	moderate	medium	556	2518	11120.8	81583	4741.5	8025	13769.5	0
bin567	d__Bacteria;p__Verrucomicrobiota;c__Verrucomicrobiae;o__Verrucomicrobiales;f__Akkermansiaceae;g__UBA1315;s__	3586990	49.05962921	65.33	3.45	0	7232	669_0	NA	NA	1	NA	NA	moderate	low	556	2576	6451.4	23584	3925	5280	8028	0
bin523	d__Bacteria;p__Patescibacteria;c__Gracilibacteria;o__Absconditabacterales;f__X112;g__;s__	1434170	67.28508046	65.17	0	0	13546	4_1	NA	NA	3	100	99.83	moderate	none	162	1518	8852.9	53970	3380	5925.5	10740	0
bin555	d__Bacteria;p__Verrucomicrobiota;c__Kiritimatiellae;o__SS1-B-03-39;f__UBA6053;g__;s__	4533823	54.33319949	65.16	2.36	0	7021	563_0	NA	NA	1	NA	NA	moderate	low	719	2502	6305.7	32061	3678.5	4942	7461.5	0
bin617	d__Bacteria;p__Patescibacteria;c__ABY1;o__SG8-24;f__2-12-FULL-60-25;g__SZUA-46;s__	1062056	67.82149711	65.14	0	0	183229	297_1	NA	NA	2	100	100	moderate	none	11	19561	96550.5	255912	29882.5	48876	152276	0
bin460	d__Bacteria;p__Myxococcota;c__Polyangia;o__Haliangiales;f__Haliangiaceae;g__;s__	6329550	67.09672687	65.07	0	0	8984	393_1	NA	NA	2	100	100	moderate	none	818	2510	7737.8	41466	4467	6269.5	9307	0
bin126	d__Bacteria;p__Proteobacteria;c__Alphaproteobacteria;o__Sphingomonadales;f__Sphingomonadaceae;g__Polymorphobacter;s__	2762086	59.11481163	64.98	1.72	100	8504	490_0	NA	NA	1	NA	NA	moderate	low	380	2502	7268.6	42497	3836	6100.5	8783	0
bin731	d__Bacteria;p__Planctomycetota;c__Planctomycetes;o__Pirellulales;f__Pirellulaceae;g__UBA11363;s__	5631738	67.10117176	64.9	0	0	20117	318_1	NA	NA	3	99.95	99.92	moderate	none	453	1513	12432.1	85101	4516	7876	15876	0
bin759	d__Bacteria;p__Bdellovibrionota;c__Oligoflexia;o__Oligoflexales;f__;g__;s__	4874492	66.78307172	64.81	0	0	7019	346_1	NA	NA	2	99.99	99.99	moderate	none	881	1501	5532.9	28163	2764	4330	7174	0
bin787	d__Bacteria;p__Proteobacteria;c__Gammaproteobacteria;o__Pseudomonadales;f__Moraxellaceae;g__;s__	1529138	61.434404	64.81	0.86	0	5608	508_0	NA	NA	1	NA	NA	moderate	low	293	2500	5218.9	21992	3318	4299	5992	0
bin401	d__Bacteria;p__Proteobacteria;c__Gammaproteobacteria;o__Burkholderiales;f__Burkholderiaceae;g__Rhodoferax;s__	4391371	48.453466	64.77	3.86	15.38	47894	628_1	NA	NA	2	99.97	99.97	moderate	low	166	2533	26454	135654	6926	15440.5	36271	0
bin623	d__Bacteria;p__Proteobacteria;c__Alphaproteobacteria;o__Rhizobiales;f__Rhizobiaceae;g__FKL33;s__	6308441	37.30681986	64.76	6.9	85.71	14644	524_0	NA	NA	1	NA	NA	moderate	medium	489	5012	12900.7	174450	6425	8966	13487	0
bin314	d__Bacteria;p__Patescibacteria;c__Paceibacteria;o__UBA9983;f__UBA9973;g__2-01-FULL-33-17;s__	648401	64.50451205	64.67	0.56	100	11195	272_1	NA	NA	3	100	100	moderate	low	79	1960	8207.6	33702	3537	6350	11138.5	0
bin721	d__Bacteria;p__Chloroflexota;c__Chloroflexia;o__Chloroflexales;f__Roseiflexaceae;g__;s__	5867901	51.17933757	64.66	3.45	50	9774	324_1	NA	NA	2	99.93	99.93	moderate	low	706	2514	8311.5	51921	4449	6632	10406	0
bin80	d__Bacteria;p__Bacteroidota;c__Bacteroidia;o__AKYH767;f__;g__;s__	2493347	55.06815336	64.6	2.33	10.53	4537	110_1	NA	NA	3	99.63	99.25	moderate	low	639	1504	3902	25739	2145.5	3112	4813	0
bin654	d__Bacteria;p__Proteobacteria;c__Alphaproteobacteria;o__Rhizobiales;f__Hyphomicrobiaceae;g__Hyphomicrobium;s__	4825523	36.83699964	64.48	6.03	25	7925	34_0	NA	NA	1	NA	NA	moderate	medium	708	2523	6815.7	36672	3763.5	5248	8178	0
bin262	d__Bacteria;p__Proteobacteria;c__Gammaproteobacteria;o__DSM-16500;f__DSM-16500;g__2-12-FULL-42-10;s__	1163794	63.0609877	64.47	0.58	100	5272	863_0	NA	NA	1	NA	NA	moderate	low	261	1504	4459	20663	2475	3611	5490	0
bin333	d__Bacteria;p__Proteobacteria;c__Alphaproteobacteria;o__Rhizobiales;f__Rhizobiaceae;g__FKL33;s__	5260380	35.74633821	64.45	6.9	50	39207	523_1	NA	NA	2	99.97	99.97	moderate	medium	302	1524	17418.5	174450	3926	9036.5	20318	0
bin764	d__Bacteria;p__Proteobacteria;c__Gammaproteobacteria;o__Burkholderiales;f__Burkholderiaceae;g__;s__	2274976	42.072144	64.38	5.33	66.67	3001	597_0	NA	NA	1	NA	NA	moderate	medium	788	1500	2887	16615	1835.5	2315	3341.5	0
bin618	d__Bacteria;p__Bacteroidota;c__Bacteroidia;o__Flavobacteriales;f__Weeksellaceae;g__Epilithonimonas;s__	2238700	56.30916117	64.31	1.96	50	3454	27_0	NA	NA	1	NA	NA	moderate	low	706	1501	3171	33766	1930	2526.5	3695	0
bin287	d__Bacteria;p__Proteobacteria;c__Alphaproteobacteria;o__Rickettsiales;f__UBA3002;g__QFOX01;s__	1567331	65.2514821	64.19	0	0	10543	424_0	NA	NA	1	NA	NA	moderate	none	163	2585	9615.5	33759	5616	7998	11007.5	0
bin562	d__Bacteria;p__Proteobacteria;c__Alphaproteobacteria;o__Rhizobiales;f__Beijerinckiaceae;g__Alsobacter;s__	5698788	22.84983109	64.12	8.52	4.88	5347	471_0	NA	NA	1	NA	NA	moderate	medium	1130	2503	5043.2	51140	3227	4241.5	5935	0
bin391	d__Bacteria;p__Verrucomicrobiota;c__Verrucomicrobiae;o__Pedosphaerales;f__UBA11320;g__UBA11320;s__	5036689	65.14156322	64.11	0	0	9186	427_0	NA	NA	1	NA	NA	moderate	none	633	2577	7956.9	32772	4597	6538	9629	0
bin224	d__Bacteria;p__Cloacimonadota;c__Cloacimonadia;o__Cloacimonadales;f__Cloacimonadaceae;g__Cloacimonas;s__Cloacimonas acidaminovorans	989170	65.0108641	64.1	0	0	5269	286_0	NA	NA	1	NA	NA	moderate	none	202	2511	4896.9	15516	3225	4216	6079	0
bin448	d__Bacteria;p__Bacteroidota;c__Bacteroidia;o__Flavobacteriales;f__Flavobacteriaceae;g__Flavobacterium;s__	3121021	50.48730642	64.06	3.45	50	6379	155_1	NA	NA	3	99.99	99.99	moderate	low	648	1509	4816.4	40192	2210	3545.5	6112	0
bin251	d__Bacteria;p__Proteobacteria;c__Gammaproteobacteria;o__Burkholderiales;f__Burkholderiaceae;g__AAP99;s__	1608841	61.36481971	63.97	0.81	50	9542	361_0	NA	NA	1	NA	NA	moderate	low	184	3229	8743.7	32234	5504.5	7456.5	10557.5	0
bin59	d__Bacteria;p__Myxococcota;c__Polyangia;o__Palsa-1104;f__;g__;s__	10385567	53.96140305	63.97	2.63	50	4006	552_1	NA	NA	18	99.95	96.14	moderate	low	2962	1500	3506.3	31504	1900	2544	4014	0
bin117	d__Bacteria;p__Patescibacteria;c__Paceibacteria;o__UBA9983;f__UBA9973;g__;s__	699067	66.1636164	63.85	0	0	33732	293_1	NA	NA	12	100	99.94	moderate	none	26	5786	26887.2	96151	12043	21954.5	32449	0
bin200	d__Bacteria;p__Proteobacteria;c__Alphaproteobacteria;o__Micavibrionales;f__Micavibrionaceae;g__Micavibrio_A;s__	1382313	56.24183795	63.79	1.72	0	10085	803_0	NA	NA	1	NA	NA	moderate	low	165	2818	8377.7	40451	5074	6401	10629	0
bin296	d__Bacteria;p__Proteobacteria;c__Gammaproteobacteria;o__Xanthomonadales;f__Ahniellaceae;g__;s__	2840993	30.44245321	63.79	6.9	0	16029	643_0	NA	NA	1	NA	NA	moderate	medium	350	1512	8117.1	63179	2326	4198	9756	0
bin521	d__Bacteria;p__Proteobacteria;c__Gammaproteobacteria;o__Burkholderiales;f__Burkholderiaceae;g__Rubrivivax;s__	5281164	31.51831807	63.79	6.9	0	22761	606_1	NA	NA	2	99.97	99.97	moderate	medium	301	5125	17545.4	102146	8335	12602	20535	0
bin789	d__Bacteria;p__Proteobacteria;c__Gammaproteobacteria;o__Pseudomonadales;f__Moraxellaceae;g__Alkanindiges;s__	1344681	65.82645671	63.79	0	0	9397	75_1	NA	NA	3	100	99.99	moderate	none	166	2799	8100.5	37185	4469	6098	10071	0
bin642	d__Bacteria;p__Patescibacteria;c__ABY1;o__BM507;f__UBA917;g__UBA919;s__	979607	61.05313045	63.66	0.99	0	38571	333_1	NA	NA	3	100	100	moderate	low	44	2271	22263.8	147452	6344.5	13416	25640.5	0
bin701	d__Bacteria;p__Proteobacteria;c__Gammaproteobacteria;o__Burkholderiales;f__Burkholderiaceae;g__Ramlibacter;s__	3272687	19.10879871	63.4	9.86	39.53	13252	601_0	NA	NA	1	NA	NA	moderate	medium	289	5005	11324.2	41330	6259	8567	13780	0
bin872	d__Bacteria;p__Proteobacteria;c__Alphaproteobacteria;o__Sphingomonadales;f__Sphingomonadaceae;g__Novosphingobium;s__	2936896	21.43244504	63.39	8.62	0	15307	542_0	NA	NA	1	NA	NA	moderate	medium	226	5000	12995.1	44517	7348	10532.5	15922	0
bin564	d__Bacteria;p__Patescibacteria;c__Doudnabacteria;o__UBA920;f__UBA920;g__;s__	1177568	64.54664089	63.19	0.17	0	20573	401_1	NA	NA	3	100	100	moderate	low	69	5417	17066.2	83554	8737	12858	20573	0
bin657	d__Bacteria;p__Proteobacteria;c__Gammaproteobacteria;o__Burkholderiales;f__Nitrosomonadaceae;g__Nitrosomonas;s__	2790532	58.44669464	63.16	1.75	100	29781	842_1	NA	NA	2	99.97	99.97	moderate	low	155	1621	18003.4	107531	4989.5	12031	24731	0
bin409	d__Bacteria;p__Actinobacteriota;c__Actinomycetia;o__Nanopelagicales;f__FW305-bin1;g__;s__	3534665	48.65656026	62.93	3.45	50	25300	698_0	NA	NA	1	NA	NA	moderate	low	254	2530	13916	73340	3997	8029	19828	0
bin610	d__Bacteria;p__Bacteroidota;c__Bacteroidia;o__Chitinophagales;f__Saprospiraceae;g__;s__	2711842	63.55166145	62.73	0	0	3494	24_0	NA	NA	1	NA	NA	moderate	none	829	1503	3271.2	19828	1960	2610	3707	0
bin746	d__Bacteria;p__Proteobacteria;c__Alphaproteobacteria;o__Rickettsiales;f__UBA4311;g__;s__	874105	41.19783132	62.59	4.52	6.25	5632	278_0	NA	NA	1	NA	NA	moderate	low	193	1540	4529	19185	2366	3541	5820	0
bin686	d__Bacteria;p__Actinobacteriota;c__Acidimicrobiia;o__Acidimicrobiales;f__UBA8139;g__;s__	3729351	30.90068167	62.57	6.9	25	12923	683_0	NA	NA	1	NA	NA	moderate	medium	386	2511	9661.5	61879	4469	6774	11573	0
bin758	d__Bacteria;p__Proteobacteria;c__Alphaproteobacteria;o__Rickettsiales;f__UBA4311;g__;s__	824421	48.66927447	62.45	3.02	10	8601	279_0	NA	NA	1	NA	NA	moderate	low	129	1602	6390.9	23484	3353	5272	8755	0
bin875	d__Bacteria;p__Planctomycetota;c__Phycisphaerae;o__Phycisphaerales;f__SM1A02;g__;s__	2857948	64.48511544	62.39	0	0	12313	709_1	NA	NA	2	99.99	99.99	moderate	none	252	5031	11341.1	53037	6473	9090.5	12587	0
bin392	d__Bacteria;p__Proteobacteria;c__Gammaproteobacteria;o__UBA6186;f__UBA6186;g__;s__	1227747	63.48851958	62.38	0	0	13093	187_0	NA	NA	1	NA	NA	moderate	none	110	2776	11161.3	28671	6461	9341	14419	0
bin121	d__Bacteria;p__Proteobacteria;c__Gammaproteobacteria;o__Burkholderiales;f__Burkholderiaceae;g__Acidovorax_B;s__Acidovorax_B defluvii	2753808	35.44745705	62.23	6.9	100	3427	593_2	NA	NA	1	NA	NA	moderate	medium	875	1500	3147.2	23072	1822.5	2353	3542	0
bin201	d__Bacteria;p__Proteobacteria;c__Alphaproteobacteria;o__Micavibrionales;f__GCA-2720935;g__;s__	1149779	63.27255599	62.23	0	0	9663	822_0	NA	NA	1	NA	NA	moderate	none	130	2708	8844.5	27830	5502	7398.5	10095	0
bin619	d__Bacteria;p__Proteobacteria;c__Gammaproteobacteria;o__Burkholderiales;f__Burkholderiaceae;g__Sutterella;s__Sutterella wadsworthensis	1431478	54.84235316	62.18	1.69	20	2810	414_0	NA	NA	1	NA	NA	moderate	low	523	1501	2737.1	9438	1912.5	2388	3118	0
bin337	d__Bacteria;p__Proteobacteria;c__Alphaproteobacteria;o__Rickettsiales;f__Rickettsiaceae;g__SXXS01;s__SXXS01 sp005791235	915999	37.13778399	62.11	5.21	2.78	5833	817_0	NA	NA	1	NA	NA	moderate	medium	174	2506	5264.4	22593	3099	4421	6406	0
bin863	d__Bacteria;p__Desulfobacterota;c__Syntrophia;o__Syntrophales;f__Smithellaceae;g__UBA8904;s__	1575326	57.11546949	62.1	1.51	33.33	10719	331_1	NA	NA	4	100	99.13	moderate	low	161	5002	9784.6	49440	6024	8053	11247	0
bin806	d__Bacteria;p__Verrucomicrobiota_A;c__Chlamydiia;o__Parachlamydiales;f__SM23-39;g__;s__	1039028	56.98288069	62.08	1.35	50	7174	806_0	NA	NA	1	NA	NA	moderate	low	165	2539	6297.1	18273	4046	5082	7892	0
bin181	d__Bacteria;p__Proteobacteria;c__Alphaproteobacteria;o__Rhizobiales;f__Phreatobacteraceae;g__;s__	3384695	37.30398154	62.07	5.17	0	11694	534_0	NA	NA	1	NA	NA	moderate	medium	395	2517	8568.8	55820	4255.5	6428	11622.5	0
bin247	d__Bacteria;p__Actinobacteriota;c__Actinomycetia;o__Propionibacteriales;f__Propionibacteriaceae;g__Propionimicrobium;s__	2338664	52.33851677	61.92	2.1	0	5458	651_0	NA	NA	1	NA	NA	moderate	low	451	2501	5185.5	30300	3193	4198	5884.5	0
bin469	d__Bacteria;p__Proteobacteria;c__Gammaproteobacteria;o__Burkholderiales;f__Rhodocyclaceae;g__AWTP1-18;s__	2116215	56.80599993	61.88	1.52	28.57	12121	637_1	NA	NA	3	100	99.99	moderate	low	199	5001	10634.2	40948	6136.5	8648	12969.5	0
bin515	d__Bacteria;p__Proteobacteria;c__Gammaproteobacteria;o__Burkholderiales;f__Burkholderiaceae;g__Rubrivivax;s__	4026516	55.10636663	61.55	1.72	0	16377	609_1	NA	NA	2	99.92	99.92	moderate	low	333	2514	12091.6	69464	5203	9003	16068	0
bin36	d__Bacteria;p__Proteobacteria;c__Gammaproteobacteria;o__Pseudomonadales;f__Pseudomonadaceae;g__Pseudomonas_E;s__	3092381	34.54931892	61.4	6.14	50	2875	507_0	NA	NA	1	NA	NA	moderate	medium	1110	1500	2785.9	18748	1834	2348.5	3157	0
bin704	d__Bacteria;p__Planctomycetota;c__Phycisphaerae;o__UBA1161;f__UBA1161;g__;s__	3456871	50.36268245	61.31	2.38	0	6388	345_0	NA	NA	1	NA	NA	moderate	low	591	2513	5849.2	24432	3634	4745	6877.5	0
bin480	d__Bacteria;p__Proteobacteria;c__Gammaproteobacteria;o__Burkholderiales;f__Burkholderiaceae;g__Rubrivivax;s__	5642883	62.22453056	61.21	0	0	8493	620_0	NA	NA	1	NA	NA	moderate	none	832	2503	6782.3	54580	3432	4927.5	8443.5	0
bin666	d__Bacteria;p__Bacteroidota;c__Bacteroidia;o__AKYH767;f__B-17BO;g__UBA4416;s__	3362441	63.34912306	61.21	0	0	15076	84_1	NA	NA	2	100	100	moderate	none	262	5021	12833.7	46921	6833	9988.5	15886	0
bin711	d__Bacteria;p__Actinobacteriota;c__Actinomycetia;o__Mycobacteriales;f__Mycobacteriaceae;g__Tsukamurella;s__	4622497	26.13755611	61.21	7.55	22.86	6357	653_0	NA	NA	1	NA	NA	moderate	medium	814	2500	5678.7	48298	3347	4604.5	6826	0
bin373	d__Bacteria;p__Actinobacteriota;c__Thermoleophilia;o__Solirubrobacterales;f__70-9;g__67-14;s__	1824938	52.55744728	61.06	2.01	25	9770	36_0	NA	NA	1	NA	NA	moderate	low	233	2512	7832.4	31088	3565	5854	9332	0
bin492	d__Bacteria;p__Planctomycetota;c__Planctomycetes;o__Gemmatales;f__Gemmataceae;g__Fimbriiglobus;s__	4157252	42.01407916	61.03	4.55	40	5365	757_1	NA	NA	2	99.93	99.93	moderate	low	833	2514	4990.7	21687	3322	4287	6010	0
bin85	d__Bacteria;p__Bacteroidota;c__Bacteroidia;o__Bacteroidales;f__Bacteroidaceae;g__Bacteroides;s__Bacteroides stercoris	2513643	63.22758125	61.03	0	0	20444	362_1	NA	NA	5	99.36	99.11	moderate	none	194	1598	12956.9	77405	4619	8041.5	18434	0
bin264	d__Bacteria;p__Proteobacteria;c__Alphaproteobacteria;o__Rhizobiales;f__Ancalomicrobiaceae;g__Prosthecomicrobium;s__Prosthecomicrobium hirschii	4677629	43.06771721	60.92	4.31	40	7042	527_1	NA	NA	3	99.99	99.99	moderate	low	757	2502	6179.2	30445	3566	4869	7615	0
bin377	d__Bacteria;p__Proteobacteria;c__Gammaproteobacteria;o__Pseudomonadales;f__UBA5518;g__UBA5518;s__	3482010	53.31534075	60.86	1.72	0	10249	562_0	NA	NA	1	NA	NA	moderate	low	419	2517	8310.3	30158	4285.5	6967	10511.5	0
bin235	d__Bacteria;p__Bdellovibrionota;c__Bdellovibrionia_A;o__UBA1018;f__;g__;s__	2205273	54.86281073	60.85	1.75	100	8426	231_0	NA	NA	1	NA	NA	moderate	low	300	2533	7350.9	31944	4150	6067	9095	0
bin290	d__Bacteria;p__Bacteroidota;c__Bacteroidia;o__Chitinophagales;f__Saprospiraceae;g__OLB8;s__	3314863	56.40701342	60.81	1.49	66.67	10169	121_1	NA	NA	2	100	100	moderate	low	389	2502	8521.5	48698	4245	6828	10155	0
bin31	d__Bacteria;p__Bacteroidota;c__Bacteroidia;o__Chitinophagales;f__Saprospiraceae;g__Haliscomenobacter;s__	5238711	45.36451383	60.8	3.45	0	3519	181_1	NA	NA	2	99.13	99.13	moderate	low	1597	1500	3280.3	18337	1976	2598	3771	0
bin147	d__Bacteria;p__Planctomycetota;c__Phycisphaerae;o__Phycisphaerales;f__SM1A02;g__F1-120-MAGs238;s__	2289691	62.91351469	60.79	0	0	14032	765_1	NA	NA	3	100	99.99	moderate	none	194	5041	11802.5	56334	6660	8933	15198	0
bin560	d__Bacteria;p__Patescibacteria;c__Saccharimonadia;o__Saccharimonadales;f__Saccharimonadaceae;g__UBA10027;s__	893296	62.76879461	60.61	0	0	16504	87_1	NA	NA	3	100	100	moderate	none	63	5062	14179.3	50828	7505.5	11306	16812	0
bin468	d__Bacteria;p__Proteobacteria;c__Gammaproteobacteria;o__Burkholderiales;f__Burkholderiaceae;g__;s__	3596016	58.43758354	60.6	0.87	12.5	11421	634_1	NA	NA	3	100	100	moderate	low	345	5016	10423.2	48541	6405	8673	12348	0
bin358	d__Bacteria;p__Firmicutes_A;c__Clostridia;o__Lachnospirales;f__Lachnospiraceae;g__Ruminococcus_A;s__Ruminococcus_A sp003011855	1457712	54.5163403	60.53	1.75	100	7459	832_0	NA	NA	1	NA	NA	moderate	low	214	2710	6811.7	24539	4524	6063.5	8292	0
bin56	d__Bacteria;p__Bacteroidota;c__Bacteroidia;o__AKYH767-A;f__2013-40CM-41-45;g__;s__	3385099	47.82512156	60.41	2.95	11.11	4003	256_1	NA	NA	5	99.06	98.16	moderate	low	966	1502	3504.2	21058	2019	2810	4243	0
bin637	d__Bacteria;p__Actinobacteriota;c__Actinomycetia;o__Mycobacteriales;f__Mycobacteriaceae;g__Rhodococcus;s__	5134439	38.93789486	60.34	5.17	66.67	7982	665_0	NA	NA	1	NA	NA	moderate	medium	736	2522	6976.1	35668	3927	5472.5	8334.5	0
bin773	d__Bacteria;p__Bacteroidota;c__Bacteroidia;o__Cytophagales;f__Cytophagaceae;g__Cytophaga;s__	2946814	42.28417475	60.34	4.31	33.33	10376	201_1	NA	NA	2	99.96	99.96	moderate	low	350	2504	8419.5	43310	4527	6763	10739	0
bin769	d__Bacteria;p__Patescibacteria;c__Gracilibacteria;o__Absconditabacterales;f__X112;g__Aalborg-AAW-1;s__	909043	60.48765999	60.24	0.16	100	4735	141_0	NA	NA	1	NA	NA	moderate	low	233	1503	3901.5	16689	2098	2964	4829	0
bin250	d__Bacteria;p__Bacteroidota;c__Bacteroidia;o__Flavobacteriales;f__Flavobacteriaceae;g__Flavobacterium;s__	2284995	52.50273569	60.06	1.72	0	9671	153_0	NA	NA	1	NA	NA	moderate	low	298	2523	7667.8	42754	4015	5874	9802	0
bin826	d__Bacteria;p__Verrucomicrobiota;c__Verrucomicrobiae;o__Verrucomicrobiales;f__Verrucomicrobiaceae;g__Prosthecobacter;s__	5385976	59.06108852	59.92	0.34	0	3821	465_0	NA	NA	1	NA	NA	moderate	low	1568	1500	3434.9	18411	2018.5	2790.5	4118	0
bin528	d__Bacteria;p__Patescibacteria;c__Gracilibacteria;o__BD1-5;f__UBA2023;g__;s__	1157078	62.37534019	59.86	0	0	85366	111_1	NA	NA	7	100	99.94	moderate	none	22	4076	52594.5	159372	16193	45074.5	76496	0
bin346	d__Bacteria;p__Proteobacteria;c__Alphaproteobacteria;o__Rhizobiales;f__Hyphomicrobiaceae;g__;s__	3343939	39.20854611	59.83	4.31	0	5716	531_0	NA	NA	1	NA	NA	moderate	low	643	2511	5200.5	19816	3255.5	4451	6368	0
bin706	d__Bacteria;p__Bacteroidota;c__Bacteroidia;o__AKYH767-A;f__2013-40CM-41-45;g__;s__	4035555	36.35947692	59.8	5.17	25	13613	43_0	NA	NA	1	NA	NA	moderate	medium	386	2555	10454.8	46377	4924	7593.5	12742	0
bin309	d__Bacteria;p__Proteobacteria;c__Gammaproteobacteria;o__Legionellales;f__Legionellaceae;g__DDPF01;s__	1052834	60.50139661	59.73	0	0	2772	93_0	NA	NA	1	NA	NA	moderate	none	399	1512	2638.7	8979	1899	2384	3060	0
bin607	d__Bacteria;p__Proteobacteria;c__Alphaproteobacteria;o__Sphingomonadales;f__Sphingomonadaceae;g__UBA1936;s__	2148887	54.42459646	59.59	1.58	42.86	10364	537_1	NA	NA	2	99.96	99.96	moderate	low	211	5028	10184.3	42894	6427.5	8138	11292.5	0
bin504	d__Bacteria;p__Proteobacteria;c__Gammaproteobacteria;o__Burkholderiales;f__Burkholderiaceae;g__Ottowia;s__	2168635	26.87561642	59.36	7.14	33.33	3730	590_0	NA	NA	1	NA	NA	moderate	medium	643	1500	3372.7	17442	1954	2754	4016.5	0
bin737	d__Bacteria;p__Bacteroidota;c__Bacteroidia;o__Chitinophagales;f__;g__;s__	3020512	43.29437273	59.3	3.94	66.67	10843	253_0	NA	NA	1	NA	NA	moderate	low	309	5007	9775.1	53475	6276	8169	12016	0
bin814	d__Bacteria;p__Verrucomicrobiota;c__Verrucomicrobiae;o__Pedosphaerales;f__UBA9464;g__SXSK01;s__	5836348	29.63076998	59.09	6.08	0	6047	775_0	NA	NA	1	NA	NA	moderate	medium	1067	2501	5469.9	26948	3368	4606	6606	0
bin458	d__Bacteria;p__Bacteroidota;c__Bacteroidia;o__Bacteroidales;f__Rikenellaceae;g__Alistipes;s__Alistipes onderdonkii	1752546	60.02361777	58.97	0	0	10168	348_0	NA	NA	1	NA	NA	moderate	none	209	2546	8385.4	39254	4526	6901	10781	0
bin763	d__Bacteria;p__Proteobacteria;c__Gammaproteobacteria;o__Burkholderiales;f__Burkholderiaceae;g__;s__	5547888	49.63137596	58.97	2.59	100	8765	526_0	NA	NA	1	NA	NA	moderate	low	787	2506	7049.4	65678	3565	5448	8844.5	0
bin799	d__Bacteria;p__Proteobacteria;c__Gammaproteobacteria;o__Burkholderiales;f__Burkholderiaceae;g__Hydromonas;s__	1174109	53.97428951	58.78	1.72	100	11343	82_1	NA	NA	7	100	99.48	moderate	low	119	5044	9866.5	26934	6124.5	8402	12297.5	0
bin827	d__Bacteria;p__Proteobacteria;c__Alphaproteobacteria;o__Dongiales;f__Dongiaceae;g__;s__	1080309	57.91631041	58.69	0.36	50	3914	864_0	NA	NA	1	NA	NA	moderate	low	302	1501	3577.2	16074	1948	2656	4075	0
bin317	d__Bacteria;p__Proteobacteria;c__Gammaproteobacteria;o__Xanthomonadales;f__Ahniellaceae;g__0-14-3-00-62-12;s__	3029005	42.58343408	58.62	3.45	0	21226	644_0	NA	NA	1	NA	NA	moderate	low	200	2588	15145	129718	5081.5	10515	18438.5	0
bin729	d__Bacteria;p__Bacteroidota;c__Bacteroidia;o__Bacteroidales;f__Rikenellaceae;g__Alistipes;s__	1487895	56.18727735	58.62	0.86	100	8214	350_0	NA	NA	1	NA	NA	moderate	low	203	2554	7329.5	26356	4482	6358	8759	0
bin133	d__Bacteria;p__Patescibacteria;c__Gracilibacteria;o__BD1-5;f__;g__;s__	1106002	60.93605497	58.51	0	0	56508	208_1	NA	NA	4	100	100	moderate	none	27	6690	40963	115206	19649	32554	52819.5	0
bin60	d__Bacteria;p__Bacteroidota;c__Bacteroidia;o__Chitinophagales;f__Chitinophagaceae;g__JJ008;s__	2546314	56.55487199	58.45	0.74	0	3655	173_1	NA	NA	2	97.34	97.34	moderate	low	748	1501	3404.2	34777	2027.5	2626.5	3820.5	0
bin182	d__Bacteria;p__Proteobacteria;c__Gammaproteobacteria;o__Burkholderiales;f__Burkholderiaceae;g__;s__	1183435	57.87420104	57.9	0.22	50	6736	327_0	NA	NA	1	NA	NA	moderate	low	195	2506	6068.9	28243	3802	4831	7515.5	0
bin236	d__Bacteria;p__Proteobacteria;c__Alphaproteobacteria;o__Sphingomonadales;f__Sphingomonadaceae;g__Sphingopyxis;s__	2893936	58.85636032	57.76	0	0	12380	495_0	NA	NA	1	NA	NA	moderate	none	318	2579	9100.4	59645	4147	6811.5	11761	0
bin584	d__Bacteria;p__Proteobacteria;c__Gammaproteobacteria;o__Burkholderiales;f__Burkholderiaceae;g__Paucibacter_A;s__	4194302	51.29901259	57.76	1.72	0	15197	627_1	NA	NA	2	99.81	99.81	moderate	low	397	2500	10565	63849	4430	7444	13838	0
bin123	d__Bacteria;p__Proteobacteria;c__Gammaproteobacteria;o__Pseudomonadales;f__Moraxellaceae;g__Acinetobacter;s__	2458329	30.70847061	57.61	6.12	33.33	1851	57_1	NA	NA	2	97.5	97.5	moderate	medium	1346	1001	1826.4	32289	1185	1471	2017	0
bin552	d__Bacteria;p__Actinobacteriota;c__Actinomycetia;o__Propionibacteriales;f__Propionibacteriaceae;g__Fen-668;s__	3126218	21.66201972	57.61	7.43	4.35	4546	692_0	NA	NA	1	NA	NA	moderate	medium	687	2503	4550.5	49456	3074.5	3828	5141.5	0
bin138	d__Bacteria;p__Proteobacteria;c__Alphaproteobacteria;o__Rhizobiales;f__Xanthobacteraceae;g__Pseudorhodoplanes;s__	3016745	26.17925895	57.42	6.59	11.43	6487	511_0	NA	NA	1	NA	NA	moderate	medium	504	2502	5985.6	40585	3502.5	4676	6725.5	0
bin249	d__Bacteria;p__Cyanobacteria;c__Vampirovibrionia;o__Obscuribacterales;f__Obscuribacteraceae;g__Obscuribacter;s__	2864736	59.39253435	57.41	0	0	7330	308_1	NA	NA	2	100	100	moderate	none	419	2571	6837.1	33147	4405	5925	8198	0
bin736	d__Bacteria;p__Myxococcota;c__Polyangia;o__Polyangiales;f__SG8-38;g__;s__	5504002	26.2913969	57.33	7.41	66.67	11023	744_0	NA	NA	1	NA	NA	moderate	medium	521	5015	10564.3	75111	6420	8439	12067	0
bin269	d__Bacteria;p__Proteobacteria;c__Gammaproteobacteria;o__Ga0077536;f__Ga0077536;g__;s__	4459789	39.04744161	57.07	3.79	0	5687	578_0	NA	NA	1	NA	NA	moderate	low	853	2503	5228.4	29445	3180	4175	6077	0
bin216	d__Bacteria;p__Chloroflexota;c__Chloroflexia;o__Thermomicrobiales;f__UBA6265;g__;s__	2900899	51.76327223	57.02	1.32	33.33	5089	774_0	NA	NA	1	NA	NA	moderate	low	599	2502	4842.9	20942	3263.5	4070	5585	0
bin479	d__Bacteria;p__Patescibacteria;c__Paceibacteria;o__UBA9983;f__GWA1-40-21;g__;s__	997683	54.93276184	56.86	0.85	0	35206	280_1	NA	NA	2	99.95	99.95	moderate	low	52	1502	19186.2	92033	4834.5	9639.5	26864	0
bin270	d__Bacteria;p__Proteobacteria;c__Gammaproteobacteria;o__Burkholderiales;f__Burkholderiaceae;g__Acidovorax_C;s__	2226491	50.44253468	56.77	1.81	50	3647	570_1	NA	NA	2	98.66	98.66	moderate	low	680	1509	3274.3	14988	1902.5	2621	3919.5	0
bin490	d__Bacteria;p__Proteobacteria;c__Alphaproteobacteria;o__Sphingomonadales;f__Sphingomonadaceae;g__Novosphingobium;s__	2702289	22.29573664	56.69	7.76	42.86	11471	519_0	NA	NA	1	NA	NA	moderate	medium	300	2506	9007.6	42607	4376	6922.5	10832.5	0
bin413	d__Bacteria;p__Actinobacteriota;c__Actinomycetia;o__Nanopelagicales;f__FW305-bin1;g__;s__	3230131	14.42905886	56.47	8.62	0	10426	699_0	NA	NA	1	NA	NA	moderate	medium	410	2507	7878.4	48283	3660	5507	9693	0
bin488	d__Bacteria;p__Patescibacteria;c__Paceibacteria;o__UBA9983;f__UBA11359;g__;s__	705120	58.52032115	56.24	0	0	28883	281_1	NA	NA	4	100	100	moderate	none	37	5250	19057.3	50961	8135	15362	28883	0
bin79	d__Bacteria;p__Nitrospirota;c__Nitrospiria;o__Nitrospirales;f__Nitrospiraceae;g__Nitrospira_A;s__	2859754	13.83492921	56.22	8.98	20	2177	434_0	NA	NA	1	NA	NA	moderate	medium	1389	1000	2058.9	25983	1157	1420	2132	0
bin222	d__Bacteria;p__Proteobacteria;c__Alphaproteobacteria;o__Rickettsiales;f__UBA3002;g__;s__	1014535	50.2001392	56.14	1.75	100	10478	12_0	NA	NA	1	NA	NA	moderate	low	119	2931	8525.5	28221	5315	6927	10940.5	0
bin163	d__Bacteria;p__Patescibacteria;c__Saccharimonadia;o__Saccharimonadales;f__UBA7683;g__;s__	697168	58.54713582	56.13	0	0	54234	290_1	NA	NA	4	100	100	moderate	none	16	8293	43573	109695	16917	43198.5	55220	0
bin674	d__Bacteria;p__Bacteroidota;c__Bacteroidia;o__Flavobacteriales;f__PHOS-HE28;g__PHOS-HE28;s__	3054013	15.33978203	56.03	8.62	16.67	7009	160_0	NA	NA	1	NA	NA	moderate	medium	471	2526	6484.1	25323	3945.5	5354	7771.5	0
bin311	d__Bacteria;p__Patescibacteria;c__Saccharimonadia;o__Saccharimonadales;f__Saccharimonadaceae;g__2011-GWC2-44-17;s__2011-GWC2-44-17 sp001029695	1036527	44.64591547	55.86	2.56	25	6192	791_0	NA	NA	1	NA	NA	moderate	low	192	1587	5398.6	48200	2564	3885	5752	0
bin447	d__Bacteria;p__Bacteroidota;c__Bacteroidia;o__Chitinophagales;f__Chitinophagaceae;g__RDXD01;s__	1462059	52.35385193	55.86	0.86	0	3074	127_0	NA	NA	1	NA	NA	moderate	low	505	1502	2895.2	9796	1880	2449	3506	0
bin833	d__Bacteria;p__Patescibacteria;c__Paceibacteria;o__UBA9983;f__UBA9973;g__UBA4124;s__	488156	56.90264356	55.76	0	0	15321	77_0	NA	NA	1	NA	NA	moderate	none	34	4535	14357.5	44201	8010	12525	17441	0
bin263	d__Bacteria;p__Proteobacteria;c__Alphaproteobacteria;o__Rhizobiales;f__Hyphomicrobiaceae;g__;s__	3055516	33.65248575	55.73	4.92	33.33	4627	356_0	NA	NA	1	NA	NA	moderate	low	676	2507	4520	18274	3131	3832.5	5197	0
bin656	d__Bacteria;p__Planctomycetota;c__Phycisphaerae;o__Phycisphaerales;f__SM1A02;g__F1-120-MAGs238;s__	2246327	41.18342484	55.55	3.41	50	7192	404_0	NA	NA	1	NA	NA	moderate	low	345	2517	6511.1	35349	3879	5159	7580	0
bin46	d__Bacteria;p__Proteobacteria;c__Gammaproteobacteria;o__Burkholderiales;f__Rhodocyclaceae;g__Thauera;s__Thauera terpenica	2407133	33.07465359	55.51	5.03	38.89	2612	586_0	NA	NA	1	NA	NA	moderate	medium	921	1501	2613.6	20261	1795	2211	2874	0
bin48	d__Bacteria;p__Proteobacteria;c__Gammaproteobacteria;o__Enterobacterales;f__Aeromonadaceae;g__Tolumonas;s__	1764250	33.24313175	55.51	5.34	52.63	1576	61_1	NA	NA	2	97.39	97.39	moderate	medium	1101	1001	1602.4	13424	1132	1351	1751	0
bin696	d__Bacteria;p__Bacteroidota;c__Bacteroidia;o__Flavobacteriales;f__PHOS-HE28;g__PHOS-HE28;s__PHOS-HE28 sp002482775	2567358	46.03384772	55.5	2.72	75	12323	166_1	NA	NA	2	99.85	99.85	moderate	low	231	5001	11114.1	48860	6463	8907	13404.5	0
bin535	d__Bacteria;p__Patescibacteria;c__ABY1;o__SG8-24;f__2-12-FULL-60-25;g__;s__	862174	56.55428066	55.46	0	0	12262	296_2	NA	NA	1	NA	NA	moderate	none	98	1588	8797.7	38985	3677	6330	11766	0
bin545	d__Bacteria;p__Myxococcota;c__Polyangia;o__Haliangiales;f__Haliangiaceae;g__;s__	7294409	56.32391045	55.34	0	0	7376	734_2	NA	NA	1	NA	NA	moderate	none	1155	2505	6315.5	49754	3475.5	4702	7467	0
bin750	d__Bacteria;p__Verrucomicrobiota;c__Verrucomicrobiae;o__Chthoniobacterales;f__Chthoniobacteraceae;g__Chthoniobacter;s__	3582643	40.2570332	55.34	3.45	33.33	8596	505_0	NA	NA	1	NA	NA	moderate	low	496	2502	7223.1	49333	3786.5	5496	8668.5	0
bin295	d__Bacteria;p__Gemmatimonadota;c__Gemmatimonadetes;o__Gemmatimonadales;f__Gemmatimonadaceae;g__;s__	3863825	57.47651516	55.33	0	0	15926	334_1	NA	NA	3	99.92	99.17	moderate	none	347	2551	11134.9	65590	4644.5	7074	13304	0
bin157	d__Bacteria;p__Proteobacteria;c__Alphaproteobacteria;o__Micavibrionales;f__UBA2020;g__PALSA-926;s__	1224248	41.05308635	55.25	3.19	25	6474	33_0	NA	NA	1	NA	NA	moderate	low	207	2501	5914.2	33305	3640.5	4778	7014.5	0
bin276	d__Bacteria;p__Bacteroidota;c__Bacteroidia;o__Cytophagales;f__Cytophagaceae;g__;s__	3539213	50.2642755	55.17	1.19	20	3255	242_0	NA	NA	1	NA	NA	moderate	low	1159	1502	3053.7	17894	1929	2535	3586	0
bin603	d__Bacteria;p__Proteobacteria;c__Alphaproteobacteria;o__Rhizobiales;f__Rhizobiaceae;g__;s__	2223078	56.11925627	55.17	0	0	6288	407_0	NA	NA	1	NA	NA	moderate	none	375	2566	5928.2	23228	3920.5	5084	6954	0
bin565	d__Bacteria;p__Proteobacteria;c__Alphaproteobacteria;o__Sphingomonadales;f__Sphingomonadaceae;g__Novosphingobium;s__	3370366	44.75686404	55.1	2.56	15	11143	518_1	NA	NA	3	99.94	99.93	moderate	low	320	5088	10532.4	100617	6318	8431.5	12533	0
bin813	d__Bacteria;p__Patescibacteria;c__Saccharimonadia;o__Saccharimonadales;f__Saccharimonadaceae;g__2011-GWC2-44-17;s__	1087492	56.05471251	55.1	0	0	6448	88_0	NA	NA	1	NA	NA	moderate	none	219	1569	4965.7	20886	2666.5	3943	6514.5	0
bin635	d__Bacteria;p__Proteobacteria;c__Alphaproteobacteria;o__Rhizobiales;f__Rhizobiaceae;g__Mesorhizobium_A;s__	2537376	15.2138285	55.08	8.59	25.53	4804	509_0	NA	NA	1	NA	NA	moderate	medium	543	2500	4672.9	21310	3060	3978	5324.5	0
bin300	d__Bacteria;p__Proteobacteria;c__Alphaproteobacteria;o__Rhodobacterales;f__Rhodobacteraceae;g__Cypionkella;s__	2110073	35.23493132	54.97	5.17	100	6164	368_0	NA	NA	1	NA	NA	moderate	medium	376	2527	5611.9	20023	3585	4713.5	6961	0
bin344	d__Bacteria;p__Proteobacteria;c__Gammaproteobacteria;o__Burkholderiales;f__Burkholderiaceae;g__Tepidimonas;s__Tepidimonas fonticaldi	1620870	37.0296919	54.64	3.93	33.33	2289	587_0	NA	NA	1	NA	NA	moderate	low	696	1504	2328.8	7147	1720	2026.5	2617.5	0
bin442	d__Bacteria;p__Bacteroidota;c__Bacteroidia;o__Bacteroidales;f__F082;g__UBA6192;s__	1828448	32.87740314	54.52	4.48	0	2599	236_0	NA	NA	1	NA	NA	moderate	low	719	1502	2543	8929	1783.5	2225	2957.5	0
bin154	d__Bacteria;p__Bacteroidota;c__Bacteroidia;o__Cytophagales;f__Amoebophilaceae;g__;s__	598237	51.69120215	54.5	0.73	0	3823	796_0	NA	NA	1	NA	NA	moderate	low	174	1536	3438.1	12086	2042	2754.5	4134	0
bin272	d__Bacteria;p__Myxococcota;c__Polyangia;o__Polyangiales;f__Polyangiaceae;g__;s__	4376592	50.56068303	54.44	1.02	33.33	4586	146_0	NA	NA	1	NA	NA	moderate	low	1131	1501	3869.7	23442	2113	3013	4727	0
bin353	d__Bacteria;p__Proteobacteria;c__Alphaproteobacteria;o__Caulobacterales;f__Hyphomonadaceae;g__VFBF01;s__	2168003	33.92623232	54.39	4.41	15.62	4952	504_0	NA	NA	1	NA	NA	moderate	low	452	2510	4796.5	21936	3120.5	4066	5488.5	0
bin116	d__Bacteria;p__Bacteroidota;c__Bacteroidia;o__Bacteroidales;f__Paludibacteraceae;g__Paludibacter;s__	1686139	37.83711745	54.31	3.45	0	2846	359_0	NA	NA	1	NA	NA	moderate	low	605	1500	2787	14156	1865	2367	3193	0
bin445	d__Bacteria;p__Patescibacteria;c__Paceibacteria;o__UBA9983;f__UBA2163;g__C7867-001;s__	564545	51.43943836	54.28	1.25	100	16553	268_1	NA	NA	2	100	100	moderate	low	40	5055	14113.6	46135	7132	10469	16416	0
bin774	d__Bacteria;p__Bacteroidota;c__Bacteroidia;o__Flavobacteriales;f__Flavobacteriaceae;g__UBA7684;s__	1513505	44.75961194	54.23	2.18	25	4669	300_0	NA	NA	1	NA	NA	moderate	low	380	1503	3982.9	23305	2177	3078.5	4788	0
bin798	d__Bacteria;p__Chloroflexota;c__Anaerolineae;o__Anaerolineales;f__EnvOPS12;g__OLB14;s__	3022144	20.73797489	54.23	7.68	50	10863	183_0	NA	NA	1	NA	NA	moderate	medium	301	5005	10040.3	47779	6299	8214	11692	0
bin399	d__Bacteria;p__Verrucomicrobiota;c__Verrucomicrobiae;o__Opitutales;f__Opitutaceae;g__Lacunisphaera;s__	2495670	39.44305572	53.95	3.45	50	8632	433_0	NA	NA	1	NA	NA	moderate	low	346	2513	7212.9	90664	3591	5036	8049	0
bin586	d__Bacteria;p__Proteobacteria;c__Alphaproteobacteria;o__Rhizobiales;f__Anderseniellaceae;g__QKVK01;s__	3454381	47.50457115	53.95	1.72	0	16189	530_1	NA	NA	2	100	100	moderate	low	264	5040	13084.8	99605	6729.5	9307	14594.5	0
bin794	d__Bacteria;p__Myxococcota;c__Polyangia;o__Palsa-1104;f__;g__;s__	7326643	54.91926704	53.86	0	0	10436	552_2	NA	NA	1	NA	NA	moderate	none	986	1505	7430.7	160125	2911	4984	8392	0
bin540	d__Bacteria;p__Planctomycetota;c__Planctomycetes;o__Isosphaerales;f__Isosphaeraceae;g__;s__	3249561	41.62026533	53.82	2.62	0	5018	756_0	NA	NA	1	NA	NA	moderate	low	676	2508	4807	21842	3374.5	4155	5659.5	0
bin530	d__Bacteria;p__Bacteroidota;c__Bacteroidia;o__Chitinophagales;f__Chitinophagaceae;g__JJ008;s__	2712532	27.28003393	53.76	6.9	100	13806	174_0	NA	NA	1	NA	NA	moderate	medium	234	5011	11592	60016	6393	8489.5	13905	0
bin678	d__Bacteria;p__Actinobacteriota;c__Actinomycetia;o__Actinomycetales;f__Cellulomonadaceae;g__Flavimobilis;s__	1449891	40.89239261	53.56	2.85	25	4363	693_0	NA	NA	1	NA	NA	moderate	low	334	2509	4341	22827	2939	3568.5	4794	0
bin762	d__Bacteria;p__Proteobacteria;c__Gammaproteobacteria;o__Burkholderiales;f__UKL13-2;g__UKL13-2;s__	3883345	34.46987124	53.45	4.31	33.33	14679	638_0	NA	NA	1	NA	NA	moderate	low	381	2506	10192.5	56245	4160	6987	12892	0
bin770	d__Bacteria;p__Proteobacteria;c__Gammaproteobacteria;o__Pseudomonadales;f__Cellvibrionaceae;g__Cellvibrio;s__	3480627	40.58193852	53.45	3.45	100	5806	312_0	NA	NA	1	NA	NA	moderate	low	737	1512	4722.7	52567	2427	3635	5868	0
bin771	d__Bacteria;p__Bacteroidota;c__Bacteroidia;o__Sphingobacteriales;f__Sphingobacteriaceae;g__Daejeonella;s__	3437087	13.7924939	53.45	9.48	71.43	6948	102_0	NA	NA	1	NA	NA	moderate	medium	541	2512	6353.2	30007	3644	4928	7225	0
bin537	d__Bacteria;p__Fusobacteriota;c__Fusobacteriia;o__Fusobacteriales;f__Fusobacteriaceae;g__;s__	1558117	15.27153185	53.28	7.98	12.5	4876	118_0	NA	NA	1	NA	NA	moderate	medium	325	2506	4794.2	25033	3134	3865	5295	0
bin282	d__Bacteria;p__Myxococcota;c__Polyangia;o__Haliangiales;f__Haliangiaceae;g__;s__	8233549	42.2813501	53.11	2.63	50	8179	734_1	NA	NA	1	NA	NA	moderate	low	1193	2502	6901.5	51703	3583	5293	8254	0
bin842	d__Bacteria;p__Proteobacteria;c__Gammaproteobacteria;o__Burkholderiales;f__Burkholderiaceae;g__Polaromonas;s__	2389049	47.18036338	53.1	1.72	100	6618	86_2	NA	NA	1	NA	NA	moderate	low	461	1501	5182.3	63477	2272	3507	5843	0
bin876	d__Bacteria;p__Bacteroidota;c__Bacteroidia;o__Bacteroidales;f__VadinHA17;g__SR-FBR-E99;s__	1440654	33.07892347	52.76	5.17	100	7904	120_0	NA	NA	1	NA	NA	moderate	medium	184	5025	7829.6	20262	5631	6734.5	9037	0
bin274	d__Bacteria;p__Planctomycetota;c__UBA1135;o__UBA2386;f__UBA2386;g__UBA2386;s__	5827480	28.68860961	52.63	5.26	25	9710	759_0	NA	NA	1	NA	NA	moderate	medium	757	2509	7698.1	49645	3892	5842	9856	0
bin27	d__Bacteria;p__Proteobacteria;c__Gammaproteobacteria;o__Burkholderiales;f__Burkholderiaceae;g__Rubrivivax;s__	7957354	20.60236331	52.59	6.97	28.57	4386	612_3	NA	NA	1	NA	NA	moderate	medium	2572	1000	3093.8	46964	1244.5	1819	3423.5	0
bin541	d__Bacteria;p__Proteobacteria;c__Gammaproteobacteria;o__Burkholderiales;f__Burkholderiaceae;g__Inhella;s__	4112975	31.19564426	52.59	5.17	66.67	8272	623_0	NA	NA	1	NA	NA	moderate	medium	696	1508	5909.4	35735	2514	4246	7494.5	0
bin741	d__Bacteria;p__Proteobacteria;c__Gammaproteobacteria;o__Burkholderiales;f__Burkholderiaceae;g__Rubrivivax;s__	4711724	36.56613951	52.59	3.45	0	22505	608_0	NA	NA	1	NA	NA	moderate	low	272	2533	17322.5	90556	8559.5	13002.5	22424.5	0
bin338	d__Bacteria;p__Actinobacteriota;c__Actinomycetia;o__Actinomycetales;f__Microbacteriaceae;g__Pseudoclavibacter;s__Pseudoclavibacter helvolus	2469943	44.67559053	52.55	1.75	0	4479	701_0	NA	NA	1	NA	NA	moderate	low	560	2504	4410.6	16855	3003.5	3711.5	5169.5	0
bin512	d__Bacteria;p__Myxococcota;c__Myxococcia;o__Myxococcales;f__Myxococcaceae;g__FEN-1143;s__	7723177	40.28530372	52.55	2.72	14.29	6212	767_0	NA	NA	1	NA	NA	moderate	low	1354	2501	5704	36455	3411	4533.5	6720	0
bin500	d__Bacteria;p__Chloroflexota;c__Dehalococcoidia;o__UBA2991;f__UBA2991;g__;s__	2717562	45.07234596	52.42	1.69	0	12726	412_0	NA	NA	1	NA	NA	moderate	low	365	1501	7445.4	48223	2256	4357	9769	0
bin115	d__Bacteria;p__Bacteroidota;c__Bacteroidia;o__Chitinophagales;f__Chitinophagaceae;g__UBA1930;s__	8745399	12.19862886	52.19	8.31	10.53	1850	245_0	NA	NA	1	NA	NA	moderate	medium	4729	1000	1849.3	55910	1165	1424	1985	0
bin476	d__Bacteria;p__Actinobacteriota;c__Thermoleophilia;o__Solirubrobacterales;f__Solirubrobacteraceae;g__F1-60-MAGs163;s__	2390189	26.53168603	51.98	6.2	72.22	11171	703_0	NA	NA	1	NA	NA	moderate	medium	223	5037	10718.3	52400	6103	8223	11844	0
bin499	d__Bacteria;p__Firmicutes_A;c__Clostridia;o__Lachnospirales;f__Lachnospiraceae;g__Lachnospira;s__Lachnospira rogosae	1686738	44.18740949	51.93	1.75	0	8219	825_0	NA	NA	1	NA	NA	moderate	low	230	2598	7333.6	30615	4128	5969	8675	0
bin742	d__Bacteria;p__Planctomycetota;c__Planctomycetes;o__Planctomycetales;f__Planctomycetaceae;g__TH-plancto1;s__	4778299	45.27378356	51.93	1.75	0	12242	332_1	NA	NA	2	99.99	99.99	moderate	low	475	2537	10059.6	54059	5082	7747	12267	0
bin349	d__Bacteria;p__Proteobacteria;c__Gammaproteobacteria;o__Steroidobacterales;f__Steroidobacteraceae;g__ZC4RG30;s__	2424852	47.69481268	51.88	1.03	0	6755	710_0	NA	NA	1	NA	NA	moderate	low	400	2503	6062.1	29239	3488.5	4807	7002.5	0
bin127	d__Bacteria;p__Firmicutes_A;c__Clostridia;o__Lachnospirales;f__Lachnospiraceae;g__KLE1615;s__KLE1615 sp900066985	963401	43.99180233	51.75	1.75	0	7649	837_0	NA	NA	1	NA	NA	moderate	low	125	5072	7707.2	19825	5688	6837	8902	0
bin360	d__Bacteria;p__Proteobacteria;c__Alphaproteobacteria;o__Paracaedibacterales;f__UBA11393;g__;s__	759964	45.26874305	51.75	1.61	50	2676	793_0	NA	NA	1	NA	NA	moderate	low	285	1516	2666.5	7726	1877	2305	3142	0
bin734	d__Bacteria;p__Bacteroidota;c__Bacteroidia;o__Bacteroidales;f__Bacteroidaceae;g__Bacteroides;s__Bacteroides graminisolvens	1309395	52.7570946	51.72	0	0	9423	366_0	NA	NA	1	NA	NA	moderate	none	143	5004	9156.6	30649	5902	7281	11285.5	0
bin821	d__Bacteria;p__Chloroflexota;c__Anaerolineae;o__Caldilineales;f__Caldilineaceae;g__CFX5;s__	4520892	40.06157891	51.72	2.73	0	7644	73_1	NA	NA	3	100	99.99	moderate	low	652	2682	6933.9	34753	4408.5	5840.5	8289	0
bin691	d__Bacteria;p__Proteobacteria;c__Alphaproteobacteria;o__Rhodobacterales;f__Rhodobacteraceae;g__Paracoccus;s__	2415069	15.41680682	51.54	8.33	57.14	2717	485_0	NA	NA	1	NA	NA	moderate	medium	889	1500	2716.6	27076	1776	2232	3054	0
bin433	d__Bacteria;p__Planctomycetota;c__Planctomycetes;o__Isosphaerales;f__Isosphaeraceae;g__;s__	3594050	37.10349678	51.41	3.2	25	4864	755_0	NA	NA	1	NA	NA	moderate	low	777	2500	4625.5	21662	3083	3944	5442	0
bin431	d__Bacteria;p__Proteobacteria;c__Alphaproteobacteria;o__Rhizobiales;f__Devosiaceae;g__Devosia;s__	2519566	11.78000169	51.37	9.56	75	9550	533_0	NA	NA	1	NA	NA	moderate	medium	269	5005	9366.4	70562	5882	7299	10342	0
bin846	d__Bacteria;p__Bacteroidota;c__Bacteroidia;o__Chitinophagales;f__Chitinophagaceae;g__JJ008;s__	2705168	44.95051161	51.18	1.48	0	17419	175_0	NA	NA	1	NA	NA	moderate	low	194	5014	13944.2	60576	7155	10489.5	17028	0
bin438	d__Bacteria;p__Actinobacteriota;c__Acidimicrobiia;o__;f__;g__;s__	1293647	31.48051263	51.1	4.31	0	5768	14_1	NA	NA	2	100	100	moderate	low	245	2503	5280.2	18538	3364	4624	6319	0
bin649	d__Bacteria;p__Verrucomicrobiota;c__Verrucomicrobiae;o__Opitutales;f__Opitutaceae;g__Tous-C4FEB;s__	3572403	53.04052647	51	0	0	9625	436_1	NA	NA	2	99.88	99.88	moderate	none	372	5020	9603.2	106212	5896.5	7563	10371	0
bin648	d__Bacteria;p__Actinobacteriota;c__Acidimicrobiia;o__Acidimicrobiales;f__Ilumatobacteraceae;g__VFMC01;s__	2872418	46.56359775	50.89	1.28	0	11173	715_1	NA	NA	2	99.95	99.95	moderate	low	287	5042	10008.4	42777	6110	8050	12512	0
bin175	d__Bacteria;p__Bacteroidota;c__Bacteroidia;o__Chitinophagales;f__;g__;s__	1903098	29.44439858	50.86	5.17	66.67	7501	254_0	NA	NA	1	NA	NA	moderate	medium	296	2505	6429.4	22773	3629	4997.5	7878	0
bin294	d__Bacteria;p__Proteobacteria;c__Gammaproteobacteria;o__Burkholderiales;f__Burkholderiaceae;g__ALPHA2B;s__	2701639	41.39384548	50.71	2.19	25	11822	619_0	NA	NA	1	NA	NA	moderate	low	349	1520	7741.1	56362	3027	5087	9536	0
bin177	d__Bacteria;p__Proteobacteria;c__Gammaproteobacteria;o__Burkholderiales;f__Burkholderiaceae;g__Parasutterella;s__Parasutterella excrementihominis	1028009	35.14183087	50.57	3.57	46.15	2809	19_0	NA	NA	1	NA	NA	moderate	low	370	1500	2778.4	12364	1933	2420.5	3116	0
bin316	d__Bacteria;p__Proteobacteria;c__Gammaproteobacteria;o__Burkholderiales;f__Burkholderiaceae;g__;s__	1340468	44.71602776	50.51	1.34	7.69	3206	303_0	NA	NA	1	NA	NA	moderate	low	434	1500	3088.6	9351	2147	2762	3592	0
bin866	d__Bacteria;p__Proteobacteria;c__Alphaproteobacteria;o__Caulobacterales;f__Hyphomonadaceae;g__;s__	4225829	29.05216667	50.34	5.17	66.67	13510	648_0	NA	NA	1	NA	NA	moderate	medium	351	5005	12039.4	96055	6419.5	8966	13607	0
bin156	d__Bacteria;p__Proteobacteria;c__Alphaproteobacteria;o__Rhodobacterales;f__Rhodobacteraceae;g__Paracoccus;s__	2836466	28.74105721	50.31	5.17	66.67	3702	484_0	NA	NA	1	NA	NA	moderate	medium	849	1500	3340.9	37526	1933	2712	3945	0
bin869	d__Bacteria;p__Proteobacteria;c__Alphaproteobacteria;o__Rhizobiales;f__Xanthobacteraceae;g__;s__	2692871	10.59126566	50.31	8.24	2.7	26156	510_0	NA	NA	1	NA	NA	moderate	medium	166	5002	16222.1	88186	6528	8604.5	17915	0
bin801	d__Bacteria;p__Bacteroidota;c__Bacteroidia;o__Flavobacteriales;f__Weeksellaceae;g__Cloacibacterium;s__	1269338	52.1086409	50.17	0	0	5988	302_1	NA	NA	2	100	100	moderate	none	235	2504	5401.4	17267	3341.5	4862	6575.5	0
bin9	d__Bacteria;p__Proteobacteria;c__Gammaproteobacteria;o__Burkholderiales;f__Burkholderiaceae;g__;s__	10573293	9.725808883	50.16	8.62	20	6076	612_2	NA	NA	1	NA	NA	moderate	medium	2835	1000	3729.6	43974	1333.5	2100	4215.5	0
bin823	d__Bacteria;p__Proteobacteria;c__Gammaproteobacteria;o__Burkholderiales;f__Burkholderiaceae;g__Rubrivivax;s__	5516411	26.33935082	50.14	5.45	43.75	10714	617_0	NA	NA	1	NA	NA	moderate	medium	542	5000	10177.9	53487	6185	7894	11506	0
bin412	d__Bacteria;p__Proteobacteria;c__Gammaproteobacteria;o__Pseudomonadales;f__Moraxellaceae;g__UBA2031;s__	1441715	52.10566487	50	0	0	12922	557_1	NA	NA	2	100	100	partial	none	130	2642	11090.1	57578	5874	8860.5	13394	0
bin639	d__Bacteria;p__Proteobacteria;c__Gammaproteobacteria;o__Burkholderiales;f__SG8-40;g__;s__	5216997	42.38636941	50	1.72	0	7460	714_0	NA	NA	1	NA	NA	partial	low	785	2500	6645.9	42272	3688	5119	7806	0
