# Supplementary material for: Selection and horizontal gene transfer underlie microdiversity-level heterogeneity in resistance gene fate during wastewater treatment
Source: Nat Commun. 2024 Jun 26;15:5412. doi: 10.1038/s41467-024-49742-8 (PMC11208604; doi:10.1038/s41467-024-49742-8)
Supplement: Supplementary file 6 — Supplementary Data 3 [file 41467_2024_49742_MOESM6_ESM.csv]

	stitle	domain	phylum	class	order	family	genus	species	fragments	fragments_Agreed	percent_agreed	hospital_persisted	group	hospital_attenuated	native_persisted	native_attenuated	lin	red_lin	highest_taxa
1	AAD25538.1|FEATURES|tet(G)|tetracycline_antibiotic|tet(G)	d_Bacteria	p_Proteobacteria	c_Alphaproteobacteria	o_Rhodobacterales	f_Rhodobacteraceae	NA	NA	4	4	1	1	hospital_persisted	NA	NA	NA	d_Bacteria@p_Proteobacteria@c_Alphaproteobacteria@o_Rhodobacterales@f_Rhodobacteraceae@NA	d_Bacteria@p_Proteobacteria@c_Alphaproteobacteria@o_Rhodobacterales@f_Rhodobacteraceae	@f_Rhodobacteraceae
2	AAF27727.1|FEATURES|aadA2|aminoglycoside_antibiotic|aadA2	d_Bacteria	p_Proteobacteria	NA	NA	NA	NA	NA	31	18	0.51	1	hospital_persisted	NA	NA	NA	d_Bacteria@p_Proteobacteria@NA@NA@NA@NA	d_Bacteria@p_Proteobacteria	@p_Proteobacteria
3	AAL59753.1|FEATURES|sul2|sulfonamide_antibiotic|sul2	d_Bacteria	p_Proteobacteria	c_Gammaproteobacteria	NA	NA	NA	NA	10	4	0.5	1	hospital_persisted	NA	NA	NA	d_Bacteria@p_Proteobacteria@c_Gammaproteobacteria@NA@NA@NA	d_Bacteria@p_Proteobacteria@c_Gammaproteobacteria	@c_Gammaproteobacteria
4	AAL59753.1|FEATURES|sul2|sulfonamide_antibiotic|sul2	d_Bacteria	p_Proteobacteria	NA	NA	NA	NA	NA	16	9	0.61	1	hospital_persisted	NA	NA	NA	d_Bacteria@p_Proteobacteria@NA@NA@NA@NA	d_Bacteria@p_Proteobacteria	@p_Proteobacteria
5	AAL59753.1|FEATURES|sul2|sulfonamide_antibiotic|sul2	d_Bacteria	p_Proteobacteria	NA	NA	NA	NA	NA	24	13	0.61	1	hospital_persisted	NA	NA	NA	d_Bacteria@p_Proteobacteria@NA@NA@NA@NA	d_Bacteria@p_Proteobacteria	@p_Proteobacteria
6	AAO49597.1|FEATURES|aadA|aminoglycoside_antibiotic|aadA	d_Bacteria	p_Proteobacteria	c_Gammaproteobacteria	NA	NA	NA	NA	16	11	0.66	1	hospital_persisted	NA	NA	NA	d_Bacteria@p_Proteobacteria@c_Gammaproteobacteria@NA@NA@NA	d_Bacteria@p_Proteobacteria@c_Gammaproteobacteria	@c_Gammaproteobacteria
7	AAZ42322.1|FEATURES|qacH|fluoroquinolone_antibiotic|qacH	d_Bacteria	p_Proteobacteria	c_Gammaproteobacteria	NA	NA	NA	NA	10	7	0.66	3	hospital_persisted	NA	NA	NA	d_Bacteria@p_Proteobacteria@c_Gammaproteobacteria@NA@NA@NA	d_Bacteria@p_Proteobacteria@c_Gammaproteobacteria	@c_Gammaproteobacteria
8	AAZ42322.1|FEATURES|qacH|fluoroquinolone_antibiotic|qacH	d_Bacteria	p_Proteobacteria	c_Gammaproteobacteria	NA	NA	NA	NA	16	11	0.66	1	hospital_persisted	NA	NA	NA	d_Bacteria@p_Proteobacteria@c_Gammaproteobacteria@NA@NA@NA	d_Bacteria@p_Proteobacteria@c_Gammaproteobacteria	@c_Gammaproteobacteria
9	AEJ33969.1|FEATURES|sul1|sulfonamide_antibiotic|sul1	d_Bacteria	p_Proteobacteria	c_Gammaproteobacteria	NA	NA	NA	NA	23	13	0.51	1	hospital_persisted	NA	NA	NA	d_Bacteria@p_Proteobacteria@c_Gammaproteobacteria@NA@NA@NA	d_Bacteria@p_Proteobacteria@c_Gammaproteobacteria	@c_Gammaproteobacteria
10	AEJ33969.1|FEATURES|sul1|sulfonamide_antibiotic|sul1	d_Bacteria	p_Proteobacteria	c_Gammaproteobacteria	NA	NA	NA	NA	30	15	0.54	1	hospital_persisted	NA	NA	NA	d_Bacteria@p_Proteobacteria@c_Gammaproteobacteria@NA@NA@NA	d_Bacteria@p_Proteobacteria@c_Gammaproteobacteria	@c_Gammaproteobacteria
11	AEJ33969.1|FEATURES|sul1|sulfonamide_antibiotic|sul1	d_Bacteria	p_Proteobacteria	c_Gammaproteobacteria	NA	NA	NA	NA	38	20	0.57	1	hospital_persisted	NA	NA	NA	d_Bacteria@p_Proteobacteria@c_Gammaproteobacteria@NA@NA@NA	d_Bacteria@p_Proteobacteria@c_Gammaproteobacteria	@c_Gammaproteobacteria
12	AEJ33969.1|FEATURES|sul1|sulfonamide_antibiotic|sul1	d_Bacteria	p_Proteobacteria	NA	NA	NA	NA	NA	14	7	0.5	1	hospital_persisted	NA	NA	NA	d_Bacteria@p_Proteobacteria@NA@NA@NA@NA	d_Bacteria@p_Proteobacteria	@p_Proteobacteria
13	AEJ33969.1|FEATURES|sul1|sulfonamide_antibiotic|sul1	d_Bacteria	p_Proteobacteria	NA	NA	NA	NA	NA	15	8	0.5	1	hospital_persisted	NA	NA	NA	d_Bacteria@p_Proteobacteria@NA@NA@NA@NA	d_Bacteria@p_Proteobacteria	@p_Proteobacteria
14	AEJ33969.1|FEATURES|sul1|sulfonamide_antibiotic|sul1	d_Bacteria	p_Proteobacteria	NA	NA	NA	NA	NA	16	8	0.51	1	hospital_persisted	NA	NA	NA	d_Bacteria@p_Proteobacteria@NA@NA@NA@NA	d_Bacteria@p_Proteobacteria	@p_Proteobacteria
15	AEJ33969.1|FEATURES|sul1|sulfonamide_antibiotic|sul1	d_Bacteria	p_Proteobacteria	NA	NA	NA	NA	NA	17	10	0.51	1	hospital_persisted	NA	NA	NA	d_Bacteria@p_Proteobacteria@NA@NA@NA@NA	d_Bacteria@p_Proteobacteria	@p_Proteobacteria
16	AEJ33969.1|FEATURES|sul1|sulfonamide_antibiotic|sul1	d_Bacteria	p_Proteobacteria	NA	NA	NA	NA	NA	19	12	0.58	1	hospital_persisted	NA	NA	NA	d_Bacteria@p_Proteobacteria@NA@NA@NA@NA	d_Bacteria@p_Proteobacteria	@p_Proteobacteria
17	AEJ33969.1|FEATURES|sul1|sulfonamide_antibiotic|sul1	d_Bacteria	p_Proteobacteria	NA	NA	NA	NA	NA	20	11	0.51	1	hospital_persisted	NA	NA	NA	d_Bacteria@p_Proteobacteria@NA@NA@NA@NA	d_Bacteria@p_Proteobacteria	@p_Proteobacteria
18	AEJ33969.1|FEATURES|sul1|sulfonamide_antibiotic|sul1	d_Bacteria	p_Proteobacteria	NA	NA	NA	NA	NA	23	14	0.56	1	hospital_persisted	NA	NA	NA	d_Bacteria@p_Proteobacteria@NA@NA@NA@NA	d_Bacteria@p_Proteobacteria	@p_Proteobacteria
19	AEJ33969.1|FEATURES|sul1|sulfonamide_antibiotic|sul1	d_Bacteria	p_Proteobacteria	NA	NA	NA	NA	NA	29	18	0.52	1	hospital_persisted	NA	NA	NA	d_Bacteria@p_Proteobacteria@NA@NA@NA@NA	d_Bacteria@p_Proteobacteria	@p_Proteobacteria
20	AEJ33969.1|FEATURES|sul1|sulfonamide_antibiotic|sul1	d_Bacteria	p_Proteobacteria	NA	NA	NA	NA	NA	31	18	0.51	1	hospital_persisted	NA	NA	NA	d_Bacteria@p_Proteobacteria@NA@NA@NA@NA	d_Bacteria@p_Proteobacteria	@p_Proteobacteria
21	AEJ33969.1|FEATURES|sul1|sulfonamide_antibiotic|sul1	d_Bacteria	NA	NA	NA	NA	NA	NA	14	13	1	1	hospital_persisted	NA	NA	NA	d_Bacteria@NA@NA@NA@NA@NA	d_Bacteria	NA
22	BAA03776.1|FEATURES|mphA|macrolide_antibiotic|mphA	d_Bacteria	p_Myxococcota	NA	NA	NA	NA	NA	7	4	0.51	1	hospital_persisted	NA	NA	NA	d_Bacteria@p_Myxococcota@NA@NA@NA@NA	d_Bacteria@p_Myxococcota	@p_Myxococcota
23	BAA03776.1|FEATURES|mphA|macrolide_antibiotic|mphA	d_Bacteria	p_Myxococcota	NA	NA	NA	NA	NA	8	5	0.51	1	hospital_persisted	NA	NA	NA	d_Bacteria@p_Myxococcota@NA@NA@NA@NA	d_Bacteria@p_Myxococcota	@p_Myxococcota
24	BAA03776.1|FEATURES|mphA|macrolide_antibiotic|mphA	d_Bacteria	p_Proteobacteria	c_Gammaproteobacteria	o_Xanthomonadales	NA	NA	NA	29	14	0.54	1	hospital_persisted	NA	NA	NA	d_Bacteria@p_Proteobacteria@c_Gammaproteobacteria@o_Xanthomonadales@NA@NA	d_Bacteria@p_Proteobacteria@c_Gammaproteobacteria@o_Xanthomonadales	@o_Xanthomonadales
25	BAA03776.1|FEATURES|mphA|macrolide_antibiotic|mphA	d_Bacteria	NA	NA	NA	NA	NA	NA	2	2	1	1	hospital_persisted	NA	NA	NA	d_Bacteria@NA@NA@NA@NA@NA	d_Bacteria	NA
26	BAA03776.1|FEATURES|mphA|macrolide_antibiotic|mphA	d_Bacteria	NA	NA	NA	NA	NA	NA	3	3	1	6	hospital_persisted	NA	NA	NA	d_Bacteria@NA@NA@NA@NA@NA	d_Bacteria	NA
27	BAA03776.1|FEATURES|mphA|macrolide_antibiotic|mphA	d_Bacteria	NA	NA	NA	NA	NA	NA	4	3	1	2	hospital_persisted	NA	NA	NA	d_Bacteria@NA@NA@NA@NA@NA	d_Bacteria	NA
28	BAA03776.1|FEATURES|mphA|macrolide_antibiotic|mphA	d_Bacteria	NA	NA	NA	NA	NA	NA	4	4	1	14	hospital_persisted	NA	NA	NA	d_Bacteria@NA@NA@NA@NA@NA	d_Bacteria	NA
29	BAA03776.1|FEATURES|mphA|macrolide_antibiotic|mphA	d_Bacteria	NA	NA	NA	NA	NA	NA	5	4	1	3	hospital_persisted	NA	NA	NA	d_Bacteria@NA@NA@NA@NA@NA	d_Bacteria	NA
30	BAA03776.1|FEATURES|mphA|macrolide_antibiotic|mphA	d_Bacteria	NA	NA	NA	NA	NA	NA	5	5	1	8	hospital_persisted	NA	NA	NA	d_Bacteria@NA@NA@NA@NA@NA	d_Bacteria	NA
31	BAA03776.1|FEATURES|mphA|macrolide_antibiotic|mphA	d_Bacteria	NA	NA	NA	NA	NA	NA	6	6	1	1	hospital_persisted	NA	NA	NA	d_Bacteria@NA@NA@NA@NA@NA	d_Bacteria	NA
32	BAC0228|merF|tr|Q2QCN0|Q2QCN0_9PSED MerF OS=Pseudomonas sp. CT14 GN=merF PE=4 SV=1	d_Bacteria	p_Proteobacteria	c_Gammaproteobacteria	NA	NA	NA	NA	12	6	0.95	1	hospital_persisted	NA	NA	NA	d_Bacteria@p_Proteobacteria@c_Gammaproteobacteria@NA@NA@NA	d_Bacteria@p_Proteobacteria@c_Gammaproteobacteria	@c_Gammaproteobacteria
33	BAC0228|merF|tr|Q2QCN0|Q2QCN0_9PSED MerF OS=Pseudomonas sp. CT14 GN=merF PE=4 SV=1	d_Bacteria	p_Proteobacteria	c_Gammaproteobacteria	NA	NA	NA	NA	18	11	0.75	1	hospital_persisted	NA	NA	NA	d_Bacteria@p_Proteobacteria@c_Gammaproteobacteria@NA@NA@NA	d_Bacteria@p_Proteobacteria@c_Gammaproteobacteria	@c_Gammaproteobacteria
34	BAC0231|merP|sp|P13113|MERP_SERMA Mercuric transport protein periplasmic component OS=Serratia marcescens GN=merP PE=1 SV=1	d_Bacteria	p_Proteobacteria	c_Gammaproteobacteria	NA	NA	NA	NA	12	6	0.95	1	hospital_persisted	NA	NA	NA	d_Bacteria@p_Proteobacteria@c_Gammaproteobacteria@NA@NA@NA	d_Bacteria@p_Proteobacteria@c_Gammaproteobacteria	@c_Gammaproteobacteria
35	BAC0231|merP|sp|P13113|MERP_SERMA Mercuric transport protein periplasmic component OS=Serratia marcescens GN=merP PE=1 SV=1	d_Bacteria	p_Proteobacteria	c_Gammaproteobacteria	NA	NA	NA	NA	18	11	0.75	1	hospital_persisted	NA	NA	NA	d_Bacteria@p_Proteobacteria@c_Gammaproteobacteria@NA@NA@NA	d_Bacteria@p_Proteobacteria@c_Gammaproteobacteria	@c_Gammaproteobacteria
36	BAC0232|merR|sp|P0A183|MERR_PSEAI Mercuric resistance operon regulatory protein OS=Pseudomonas aeruginosa GN=merR PE=1 SV=1	d_Bacteria	p_Proteobacteria	c_Gammaproteobacteria	o_Enterobacterales	NA	NA	NA	4	2	0.52	1	hospital_persisted	NA	NA	NA	d_Bacteria@p_Proteobacteria@c_Gammaproteobacteria@o_Enterobacterales@NA@NA	d_Bacteria@p_Proteobacteria@c_Gammaproteobacteria@o_Enterobacterales	@o_Enterobacterales
37	BAC0232|merR|sp|P0A183|MERR_PSEAI Mercuric resistance operon regulatory protein OS=Pseudomonas aeruginosa GN=merR PE=1 SV=1	d_Bacteria	p_Proteobacteria	c_Gammaproteobacteria	o_Pseudomonadales	NA	NA	NA	10	4	0.5	1	hospital_persisted	NA	NA	NA	d_Bacteria@p_Proteobacteria@c_Gammaproteobacteria@o_Pseudomonadales@NA@NA	d_Bacteria@p_Proteobacteria@c_Gammaproteobacteria@o_Pseudomonadales	@o_Pseudomonadales
38	BAC0232|merR|sp|P0A183|MERR_PSEAI Mercuric resistance operon regulatory protein OS=Pseudomonas aeruginosa GN=merR PE=1 SV=1	d_Bacteria	p_Proteobacteria	c_Gammaproteobacteria	NA	NA	NA	NA	8	5	0.83	1	hospital_persisted	NA	NA	NA	d_Bacteria@p_Proteobacteria@c_Gammaproteobacteria@NA@NA@NA	d_Bacteria@p_Proteobacteria@c_Gammaproteobacteria	@c_Gammaproteobacteria
39	BAC0232|merR|sp|P0A183|MERR_PSEAI Mercuric resistance operon regulatory protein OS=Pseudomonas aeruginosa GN=merR PE=1 SV=1	d_Bacteria	p_Proteobacteria	c_Gammaproteobacteria	NA	NA	NA	NA	14	6	0.6	1	hospital_persisted	NA	NA	NA	d_Bacteria@p_Proteobacteria@c_Gammaproteobacteria@NA@NA@NA	d_Bacteria@p_Proteobacteria@c_Gammaproteobacteria	@c_Gammaproteobacteria
40	BAC0232|merR|sp|P0A183|MERR_PSEAI Mercuric resistance operon regulatory protein OS=Pseudomonas aeruginosa GN=merR PE=1 SV=1	d_Bacteria	p_Proteobacteria	c_Gammaproteobacteria	NA	NA	NA	NA	20	12	0.72	1	hospital_persisted	NA	NA	NA	d_Bacteria@p_Proteobacteria@c_Gammaproteobacteria@NA@NA@NA	d_Bacteria@p_Proteobacteria@c_Gammaproteobacteria	@c_Gammaproteobacteria
41	BAC0322|qacE|sp|P0AGC9|QACE_ECOLX Quaternary ammonium compound-resistance protein QacE OS=Escherichia coli GN=qacE PE=3 SV=1	d_Bacteria	p_Proteobacteria	c_Gammaproteobacteria	NA	NA	NA	NA	13	11	0.97	1	hospital_persisted	NA	NA	NA	d_Bacteria@p_Proteobacteria@c_Gammaproteobacteria@NA@NA@NA	d_Bacteria@p_Proteobacteria@c_Gammaproteobacteria	@c_Gammaproteobacteria
42	BAC0323|qacEdelta1|tr|Q7BQY4|Q7BQY4_PSEAI Disinfectant resistance protein OS=Pseudomonas aeruginosa GN=qacEdelta1 PE=3 SV=1	d_Bacteria	p_Proteobacteria	c_Gammaproteobacteria	NA	NA	NA	NA	23	13	0.51	1	hospital_persisted	NA	NA	NA	d_Bacteria@p_Proteobacteria@c_Gammaproteobacteria@NA@NA@NA	d_Bacteria@p_Proteobacteria@c_Gammaproteobacteria	@c_Gammaproteobacteria
43	BAC0323|qacEdelta1|tr|Q7BQY4|Q7BQY4_PSEAI Disinfectant resistance protein OS=Pseudomonas aeruginosa GN=qacEdelta1 PE=3 SV=1	d_Bacteria	p_Proteobacteria	c_Gammaproteobacteria	NA	NA	NA	NA	30	15	0.54	1	hospital_persisted	NA	NA	NA	d_Bacteria@p_Proteobacteria@c_Gammaproteobacteria@NA@NA@NA	d_Bacteria@p_Proteobacteria@c_Gammaproteobacteria	@c_Gammaproteobacteria
44	BAC0323|qacEdelta1|tr|Q7BQY4|Q7BQY4_PSEAI Disinfectant resistance protein OS=Pseudomonas aeruginosa GN=qacEdelta1 PE=3 SV=1	d_Bacteria	p_Proteobacteria	c_Gammaproteobacteria	NA	NA	NA	NA	38	20	0.57	1	hospital_persisted	NA	NA	NA	d_Bacteria@p_Proteobacteria@c_Gammaproteobacteria@NA@NA@NA	d_Bacteria@p_Proteobacteria@c_Gammaproteobacteria	@c_Gammaproteobacteria
45	BAC0323|qacEdelta1|tr|Q7BQY4|Q7BQY4_PSEAI Disinfectant resistance protein OS=Pseudomonas aeruginosa GN=qacEdelta1 PE=3 SV=1	d_Bacteria	p_Proteobacteria	NA	NA	NA	NA	NA	14	7	0.5	1	hospital_persisted	NA	NA	NA	d_Bacteria@p_Proteobacteria@NA@NA@NA@NA	d_Bacteria@p_Proteobacteria	@p_Proteobacteria
46	BAC0323|qacEdelta1|tr|Q7BQY4|Q7BQY4_PSEAI Disinfectant resistance protein OS=Pseudomonas aeruginosa GN=qacEdelta1 PE=3 SV=1	d_Bacteria	p_Proteobacteria	NA	NA	NA	NA	NA	15	8	0.5	1	hospital_persisted	NA	NA	NA	d_Bacteria@p_Proteobacteria@NA@NA@NA@NA	d_Bacteria@p_Proteobacteria	@p_Proteobacteria
47	BAC0323|qacEdelta1|tr|Q7BQY4|Q7BQY4_PSEAI Disinfectant resistance protein OS=Pseudomonas aeruginosa GN=qacEdelta1 PE=3 SV=1	d_Bacteria	p_Proteobacteria	NA	NA	NA	NA	NA	16	8	0.51	1	hospital_persisted	NA	NA	NA	d_Bacteria@p_Proteobacteria@NA@NA@NA@NA	d_Bacteria@p_Proteobacteria	@p_Proteobacteria
48	BAC0323|qacEdelta1|tr|Q7BQY4|Q7BQY4_PSEAI Disinfectant resistance protein OS=Pseudomonas aeruginosa GN=qacEdelta1 PE=3 SV=1	d_Bacteria	p_Proteobacteria	NA	NA	NA	NA	NA	17	10	0.51	1	hospital_persisted	NA	NA	NA	d_Bacteria@p_Proteobacteria@NA@NA@NA@NA	d_Bacteria@p_Proteobacteria	@p_Proteobacteria
49	BAC0323|qacEdelta1|tr|Q7BQY4|Q7BQY4_PSEAI Disinfectant resistance protein OS=Pseudomonas aeruginosa GN=qacEdelta1 PE=3 SV=1	d_Bacteria	p_Proteobacteria	NA	NA	NA	NA	NA	19	12	0.58	1	hospital_persisted	NA	NA	NA	d_Bacteria@p_Proteobacteria@NA@NA@NA@NA	d_Bacteria@p_Proteobacteria	@p_Proteobacteria
50	BAC0323|qacEdelta1|tr|Q7BQY4|Q7BQY4_PSEAI Disinfectant resistance protein OS=Pseudomonas aeruginosa GN=qacEdelta1 PE=3 SV=1	d_Bacteria	p_Proteobacteria	NA	NA	NA	NA	NA	20	11	0.51	1	hospital_persisted	NA	NA	NA	d_Bacteria@p_Proteobacteria@NA@NA@NA@NA	d_Bacteria@p_Proteobacteria	@p_Proteobacteria
51	BAC0323|qacEdelta1|tr|Q7BQY4|Q7BQY4_PSEAI Disinfectant resistance protein OS=Pseudomonas aeruginosa GN=qacEdelta1 PE=3 SV=1	d_Bacteria	p_Proteobacteria	NA	NA	NA	NA	NA	23	14	0.56	1	hospital_persisted	NA	NA	NA	d_Bacteria@p_Proteobacteria@NA@NA@NA@NA	d_Bacteria@p_Proteobacteria	@p_Proteobacteria
52	BAC0323|qacEdelta1|tr|Q7BQY4|Q7BQY4_PSEAI Disinfectant resistance protein OS=Pseudomonas aeruginosa GN=qacEdelta1 PE=3 SV=1	d_Bacteria	p_Proteobacteria	NA	NA	NA	NA	NA	29	18	0.52	1	hospital_persisted	NA	NA	NA	d_Bacteria@p_Proteobacteria@NA@NA@NA@NA	d_Bacteria@p_Proteobacteria	@p_Proteobacteria
53	BAC0323|qacEdelta1|tr|Q7BQY4|Q7BQY4_PSEAI Disinfectant resistance protein OS=Pseudomonas aeruginosa GN=qacEdelta1 PE=3 SV=1	d_Bacteria	p_Proteobacteria	NA	NA	NA	NA	NA	31	18	0.51	1	hospital_persisted	NA	NA	NA	d_Bacteria@p_Proteobacteria@NA@NA@NA@NA	d_Bacteria@p_Proteobacteria	@p_Proteobacteria
54	BAC0323|qacEdelta1|tr|Q7BQY4|Q7BQY4_PSEAI Disinfectant resistance protein OS=Pseudomonas aeruginosa GN=qacEdelta1 PE=3 SV=1	d_Bacteria	NA	NA	NA	NA	NA	NA	14	13	1	1	hospital_persisted	NA	NA	NA	d_Bacteria@NA@NA@NA@NA@NA	d_Bacteria	NA
55	BAC0324|qacF|sp|Q9X2N9|QACF_ENTAE Quaternary ammonium compound-resistance protein QacF OS=Enterobacter aerogenes GN=qacF PE=3 SV=1	d_Bacteria	p_Proteobacteria	c_Gammaproteobacteria	NA	NA	NA	NA	10	7	0.66	3	hospital_persisted	NA	NA	NA	d_Bacteria@p_Proteobacteria@c_Gammaproteobacteria@NA@NA@NA	d_Bacteria@p_Proteobacteria@c_Gammaproteobacteria	@c_Gammaproteobacteria
56	BAC0324|qacF|sp|Q9X2N9|QACF_ENTAE Quaternary ammonium compound-resistance protein QacF OS=Enterobacter aerogenes GN=qacF PE=3 SV=1	d_Bacteria	p_Proteobacteria	c_Gammaproteobacteria	NA	NA	NA	NA	16	11	0.66	1	hospital_persisted	NA	NA	NA	d_Bacteria@p_Proteobacteria@c_Gammaproteobacteria@NA@NA@NA	d_Bacteria@p_Proteobacteria@c_Gammaproteobacteria	@c_Gammaproteobacteria
57	BAC0652|merA|tr|O66017|O66017_PSEST MerA OS=Pseudomonas stutzeri GN=merA PE=4 SV=1	d_Bacteria	p_Proteobacteria	c_Gammaproteobacteria	o_Burkholderiales	f_Rhodocyclaceae	NA	NA	6	4	0.75	3	hospital_persisted	NA	NA	NA	d_Bacteria@p_Proteobacteria@c_Gammaproteobacteria@o_Burkholderiales@f_Rhodocyclaceae@NA	d_Bacteria@p_Proteobacteria@c_Gammaproteobacteria@o_Burkholderiales@f_Rhodocyclaceae	@f_Rhodocyclaceae
58	BAC0652|merA|tr|O66017|O66017_PSEST MerA OS=Pseudomonas stutzeri GN=merA PE=4 SV=1	d_Bacteria	p_Proteobacteria	c_Gammaproteobacteria	o_Burkholderiales	f_Rhodocyclaceae	NA	NA	7	4	0.74	1	hospital_persisted	NA	NA	NA	d_Bacteria@p_Proteobacteria@c_Gammaproteobacteria@o_Burkholderiales@f_Rhodocyclaceae@NA	d_Bacteria@p_Proteobacteria@c_Gammaproteobacteria@o_Burkholderiales@f_Rhodocyclaceae	@f_Rhodocyclaceae
59	BAC0652|merA|tr|O66017|O66017_PSEST MerA OS=Pseudomonas stutzeri GN=merA PE=4 SV=1	d_Bacteria	p_Proteobacteria	c_Gammaproteobacteria	o_Burkholderiales	f_Rhodocyclaceae	NA	NA	8	4	0.73	1	hospital_persisted	NA	NA	NA	d_Bacteria@p_Proteobacteria@c_Gammaproteobacteria@o_Burkholderiales@f_Rhodocyclaceae@NA	d_Bacteria@p_Proteobacteria@c_Gammaproteobacteria@o_Burkholderiales@f_Rhodocyclaceae	@f_Rhodocyclaceae
60	BAC0652|merA|tr|O66017|O66017_PSEST MerA OS=Pseudomonas stutzeri GN=merA PE=4 SV=1	d_Bacteria	p_Proteobacteria	c_Gammaproteobacteria	o_Pseudomonadales	NA	NA	NA	7	3	0.73	1	hospital_persisted	NA	NA	NA	d_Bacteria@p_Proteobacteria@c_Gammaproteobacteria@o_Pseudomonadales@NA@NA	d_Bacteria@p_Proteobacteria@c_Gammaproteobacteria@o_Pseudomonadales	@o_Pseudomonadales
61	BAC0652|merA|tr|O66017|O66017_PSEST MerA OS=Pseudomonas stutzeri GN=merA PE=4 SV=1	d_Bacteria	p_Proteobacteria	c_Gammaproteobacteria	o_Pseudomonadales	NA	NA	NA	10	4	0.5	1	hospital_persisted	NA	NA	NA	d_Bacteria@p_Proteobacteria@c_Gammaproteobacteria@o_Pseudomonadales@NA@NA	d_Bacteria@p_Proteobacteria@c_Gammaproteobacteria@o_Pseudomonadales	@o_Pseudomonadales
62	BAC0652|merA|tr|O66017|O66017_PSEST MerA OS=Pseudomonas stutzeri GN=merA PE=4 SV=1	d_Bacteria	p_Proteobacteria	c_Gammaproteobacteria	o_Xanthomonadales	f_Rhodanobacteraceae	NA	NA	21	8	0.53	1	hospital_persisted	NA	NA	NA	d_Bacteria@p_Proteobacteria@c_Gammaproteobacteria@o_Xanthomonadales@f_Rhodanobacteraceae@NA	d_Bacteria@p_Proteobacteria@c_Gammaproteobacteria@o_Xanthomonadales@f_Rhodanobacteraceae	@f_Rhodanobacteraceae
63	BAC0652|merA|tr|O66017|O66017_PSEST MerA OS=Pseudomonas stutzeri GN=merA PE=4 SV=1	d_Bacteria	p_Proteobacteria	c_Gammaproteobacteria	NA	NA	NA	NA	4	4	1	1	hospital_persisted	NA	NA	NA	d_Bacteria@p_Proteobacteria@c_Gammaproteobacteria@NA@NA@NA	d_Bacteria@p_Proteobacteria@c_Gammaproteobacteria	@c_Gammaproteobacteria
64	BAC0652|merA|tr|O66017|O66017_PSEST MerA OS=Pseudomonas stutzeri GN=merA PE=4 SV=1	d_Bacteria	p_Proteobacteria	c_Gammaproteobacteria	NA	NA	NA	NA	6	3	0.65	1	hospital_persisted	NA	NA	NA	d_Bacteria@p_Proteobacteria@c_Gammaproteobacteria@NA@NA@NA	d_Bacteria@p_Proteobacteria@c_Gammaproteobacteria	@c_Gammaproteobacteria
65	BAC0652|merA|tr|O66017|O66017_PSEST MerA OS=Pseudomonas stutzeri GN=merA PE=4 SV=1	d_Bacteria	p_Proteobacteria	c_Gammaproteobacteria	NA	NA	NA	NA	8	4	0.74	1	hospital_persisted	NA	NA	NA	d_Bacteria@p_Proteobacteria@c_Gammaproteobacteria@NA@NA@NA	d_Bacteria@p_Proteobacteria@c_Gammaproteobacteria	@c_Gammaproteobacteria
66	BAC0652|merA|tr|O66017|O66017_PSEST MerA OS=Pseudomonas stutzeri GN=merA PE=4 SV=1	d_Bacteria	p_Proteobacteria	c_Gammaproteobacteria	NA	NA	NA	NA	8	5	0.83	1	hospital_persisted	NA	NA	NA	d_Bacteria@p_Proteobacteria@c_Gammaproteobacteria@NA@NA@NA	d_Bacteria@p_Proteobacteria@c_Gammaproteobacteria	@c_Gammaproteobacteria
67	BAC0652|merA|tr|O66017|O66017_PSEST MerA OS=Pseudomonas stutzeri GN=merA PE=4 SV=1	d_Bacteria	p_Proteobacteria	c_Gammaproteobacteria	NA	NA	NA	NA	10	5	0.81	1	hospital_persisted	NA	NA	NA	d_Bacteria@p_Proteobacteria@c_Gammaproteobacteria@NA@NA@NA	d_Bacteria@p_Proteobacteria@c_Gammaproteobacteria	@c_Gammaproteobacteria
68	BAC0652|merA|tr|O66017|O66017_PSEST MerA OS=Pseudomonas stutzeri GN=merA PE=4 SV=1	d_Bacteria	p_Proteobacteria	c_Gammaproteobacteria	NA	NA	NA	NA	11	11	1	1	hospital_persisted	NA	NA	NA	d_Bacteria@p_Proteobacteria@c_Gammaproteobacteria@NA@NA@NA	d_Bacteria@p_Proteobacteria@c_Gammaproteobacteria	@c_Gammaproteobacteria
69	BAC0652|merA|tr|O66017|O66017_PSEST MerA OS=Pseudomonas stutzeri GN=merA PE=4 SV=1	d_Bacteria	p_Proteobacteria	c_Gammaproteobacteria	NA	NA	NA	NA	14	6	0.6	1	hospital_persisted	NA	NA	NA	d_Bacteria@p_Proteobacteria@c_Gammaproteobacteria@NA@NA@NA	d_Bacteria@p_Proteobacteria@c_Gammaproteobacteria	@c_Gammaproteobacteria
70	BAC0652|merA|tr|O66017|O66017_PSEST MerA OS=Pseudomonas stutzeri GN=merA PE=4 SV=1	d_Bacteria	p_Proteobacteria	c_Gammaproteobacteria	NA	NA	NA	NA	18	16	0.9	1	hospital_persisted	NA	NA	NA	d_Bacteria@p_Proteobacteria@c_Gammaproteobacteria@NA@NA@NA	d_Bacteria@p_Proteobacteria@c_Gammaproteobacteria	@c_Gammaproteobacteria
71	BAC0652|merA|tr|O66017|O66017_PSEST MerA OS=Pseudomonas stutzeri GN=merA PE=4 SV=1	d_Bacteria	p_Proteobacteria	c_Gammaproteobacteria	NA	NA	NA	NA	20	12	0.72	1	hospital_persisted	NA	NA	NA	d_Bacteria@p_Proteobacteria@c_Gammaproteobacteria@NA@NA@NA	d_Bacteria@p_Proteobacteria@c_Gammaproteobacteria	@c_Gammaproteobacteria
72	BAC0652|merA|tr|O66017|O66017_PSEST MerA OS=Pseudomonas stutzeri GN=merA PE=4 SV=1	d_Bacteria	p_Proteobacteria	NA	NA	NA	NA	NA	6	5	0.99	1	hospital_persisted	NA	NA	NA	d_Bacteria@p_Proteobacteria@NA@NA@NA@NA	d_Bacteria@p_Proteobacteria	@p_Proteobacteria
73	BAC0652|merA|tr|O66017|O66017_PSEST MerA OS=Pseudomonas stutzeri GN=merA PE=4 SV=1	d_Bacteria	p_Proteobacteria	NA	NA	NA	NA	NA	7	6	1	1	hospital_persisted	NA	NA	NA	d_Bacteria@p_Proteobacteria@NA@NA@NA@NA	d_Bacteria@p_Proteobacteria	@p_Proteobacteria
74	BAC0652|merA|tr|O66017|O66017_PSEST MerA OS=Pseudomonas stutzeri GN=merA PE=4 SV=1	d_Bacteria	p_Proteobacteria	NA	NA	NA	NA	NA	8	7	1	2	hospital_persisted	NA	NA	NA	d_Bacteria@p_Proteobacteria@NA@NA@NA@NA	d_Bacteria@p_Proteobacteria	@p_Proteobacteria
75	BAC0652|merA|tr|O66017|O66017_PSEST MerA OS=Pseudomonas stutzeri GN=merA PE=4 SV=1	d_Bacteria	p_Proteobacteria	NA	NA	NA	NA	NA	10	9	1	1	hospital_persisted	NA	NA	NA	d_Bacteria@p_Proteobacteria@NA@NA@NA@NA	d_Bacteria@p_Proteobacteria	@p_Proteobacteria
76	BAC0652|merA|tr|O66017|O66017_PSEST MerA OS=Pseudomonas stutzeri GN=merA PE=4 SV=1	d_Bacteria	p_Proteobacteria	NA	NA	NA	NA	NA	11	8	0.97	1	hospital_persisted	NA	NA	NA	d_Bacteria@p_Proteobacteria@NA@NA@NA@NA	d_Bacteria@p_Proteobacteria	@p_Proteobacteria
77	BAC0652|merA|tr|O66017|O66017_PSEST MerA OS=Pseudomonas stutzeri GN=merA PE=4 SV=1	d_Bacteria	p_Proteobacteria	NA	NA	NA	NA	NA	11	9	1	1	hospital_persisted	NA	NA	NA	d_Bacteria@p_Proteobacteria@NA@NA@NA@NA	d_Bacteria@p_Proteobacteria	@p_Proteobacteria
78	BAC0668|merD|tr|Q5NUV1|Q5NUV1_RALME MerD from Tn4378, regulatory protein involved in Hg(II) resistance OS=Ralstonia metallidurans (strain CH34 / ATCC 43123 / DSM 2839) GN=merD PE=4 SV=1	d_Bacteria	p_Proteobacteria	c_Gammaproteobacteria	NA	NA	NA	NA	8	4	0.74	1	hospital_persisted	NA	NA	NA	d_Bacteria@p_Proteobacteria@c_Gammaproteobacteria@NA@NA@NA	d_Bacteria@p_Proteobacteria@c_Gammaproteobacteria	@c_Gammaproteobacteria
79	BAC0668|merD|tr|Q5NUV1|Q5NUV1_RALME MerD from Tn4378, regulatory protein involved in Hg(II) resistance OS=Ralstonia metallidurans (strain CH34 / ATCC 43123 / DSM 2839) GN=merD PE=4 SV=1	d_Bacteria	p_Proteobacteria	c_Gammaproteobacteria	NA	NA	NA	NA	14	6	0.6	1	hospital_persisted	NA	NA	NA	d_Bacteria@p_Proteobacteria@c_Gammaproteobacteria@NA@NA@NA	d_Bacteria@p_Proteobacteria@c_Gammaproteobacteria	@c_Gammaproteobacteria
80	BAC0668|merD|tr|Q5NUV1|Q5NUV1_RALME MerD from Tn4378, regulatory protein involved in Hg(II) resistance OS=Ralstonia metallidurans (strain CH34 / ATCC 43123 / DSM 2839) GN=merD PE=4 SV=1	d_Bacteria	p_Proteobacteria	c_Gammaproteobacteria	NA	NA	NA	NA	18	11	0.75	1	hospital_persisted	NA	NA	NA	d_Bacteria@p_Proteobacteria@c_Gammaproteobacteria@NA@NA@NA	d_Bacteria@p_Proteobacteria@c_Gammaproteobacteria	@c_Gammaproteobacteria
81	BAC0668|merD|tr|Q5NUV1|Q5NUV1_RALME MerD from Tn4378, regulatory protein involved in Hg(II) resistance OS=Ralstonia metallidurans (strain CH34 / ATCC 43123 / DSM 2839) GN=merD PE=4 SV=1	d_Bacteria	p_Proteobacteria	c_Gammaproteobacteria	NA	NA	NA	NA	20	12	0.72	1	hospital_persisted	NA	NA	NA	d_Bacteria@p_Proteobacteria@c_Gammaproteobacteria@NA@NA@NA	d_Bacteria@p_Proteobacteria@c_Gammaproteobacteria	@c_Gammaproteobacteria
82	BAC0668|merD|tr|Q5NUV1|Q5NUV1_RALME MerD from Tn4378, regulatory protein involved in Hg(II) resistance OS=Ralstonia metallidurans (strain CH34 / ATCC 43123 / DSM 2839) GN=merD PE=4 SV=1	d_Bacteria	p_Proteobacteria	NA	NA	NA	NA	NA	6	6	1	2	hospital_persisted	NA	NA	NA	d_Bacteria@p_Proteobacteria@NA@NA@NA@NA	d_Bacteria@p_Proteobacteria	@p_Proteobacteria
83	BAC0668|merD|tr|Q5NUV1|Q5NUV1_RALME MerD from Tn4378, regulatory protein involved in Hg(II) resistance OS=Ralstonia metallidurans (strain CH34 / ATCC 43123 / DSM 2839) GN=merD PE=4 SV=1	d_Bacteria	p_Proteobacteria	NA	NA	NA	NA	NA	7	6	1	1	hospital_persisted	NA	NA	NA	d_Bacteria@p_Proteobacteria@NA@NA@NA@NA	d_Bacteria@p_Proteobacteria	@p_Proteobacteria
84	BAC0668|merD|tr|Q5NUV1|Q5NUV1_RALME MerD from Tn4378, regulatory protein involved in Hg(II) resistance OS=Ralstonia metallidurans (strain CH34 / ATCC 43123 / DSM 2839) GN=merD PE=4 SV=1	d_Bacteria	p_Proteobacteria	NA	NA	NA	NA	NA	8	7	1	2	hospital_persisted	NA	NA	NA	d_Bacteria@p_Proteobacteria@NA@NA@NA@NA	d_Bacteria@p_Proteobacteria	@p_Proteobacteria
85	BAC0668|merD|tr|Q5NUV1|Q5NUV1_RALME MerD from Tn4378, regulatory protein involved in Hg(II) resistance OS=Ralstonia metallidurans (strain CH34 / ATCC 43123 / DSM 2839) GN=merD PE=4 SV=1	d_Bacteria	p_Proteobacteria	NA	NA	NA	NA	NA	11	9	1	1	hospital_persisted	NA	NA	NA	d_Bacteria@p_Proteobacteria@NA@NA@NA@NA	d_Bacteria@p_Proteobacteria	@p_Proteobacteria
86	BAC0671|merE|tr|Q79BG5|Q79BG5_PSEST Urf1 OS=Pseudomonas stutzeri GN=urf1 PE=4 SV=1	d_Bacteria	p_Proteobacteria	c_Gammaproteobacteria	NA	NA	NA	NA	14	6	0.6	1	hospital_persisted	NA	NA	NA	d_Bacteria@p_Proteobacteria@c_Gammaproteobacteria@NA@NA@NA	d_Bacteria@p_Proteobacteria@c_Gammaproteobacteria	@c_Gammaproteobacteria
87	BAC0671|merE|tr|Q79BG5|Q79BG5_PSEST Urf1 OS=Pseudomonas stutzeri GN=urf1 PE=4 SV=1	d_Bacteria	p_Proteobacteria	c_Gammaproteobacteria	NA	NA	NA	NA	18	11	0.75	1	hospital_persisted	NA	NA	NA	d_Bacteria@p_Proteobacteria@c_Gammaproteobacteria@NA@NA@NA	d_Bacteria@p_Proteobacteria@c_Gammaproteobacteria	@c_Gammaproteobacteria
88	BAC0671|merE|tr|Q79BG5|Q79BG5_PSEST Urf1 OS=Pseudomonas stutzeri GN=urf1 PE=4 SV=1	d_Bacteria	p_Proteobacteria	c_Gammaproteobacteria	NA	NA	NA	NA	20	12	0.72	1	hospital_persisted	NA	NA	NA	d_Bacteria@p_Proteobacteria@c_Gammaproteobacteria@NA@NA@NA	d_Bacteria@p_Proteobacteria@c_Gammaproteobacteria	@c_Gammaproteobacteria
89	BAC0671|merE|tr|Q79BG5|Q79BG5_PSEST Urf1 OS=Pseudomonas stutzeri GN=urf1 PE=4 SV=1	d_Bacteria	p_Proteobacteria	NA	NA	NA	NA	NA	6	6	1	2	hospital_persisted	NA	NA	NA	d_Bacteria@p_Proteobacteria@NA@NA@NA@NA	d_Bacteria@p_Proteobacteria	@p_Proteobacteria
90	BAC0671|merE|tr|Q79BG5|Q79BG5_PSEST Urf1 OS=Pseudomonas stutzeri GN=urf1 PE=4 SV=1	d_Bacteria	p_Proteobacteria	NA	NA	NA	NA	NA	7	6	1	1	hospital_persisted	NA	NA	NA	d_Bacteria@p_Proteobacteria@NA@NA@NA@NA	d_Bacteria@p_Proteobacteria	@p_Proteobacteria
91	BAC0671|merE|tr|Q79BG5|Q79BG5_PSEST Urf1 OS=Pseudomonas stutzeri GN=urf1 PE=4 SV=1	d_Bacteria	p_Proteobacteria	NA	NA	NA	NA	NA	8	7	1	2	hospital_persisted	NA	NA	NA	d_Bacteria@p_Proteobacteria@NA@NA@NA@NA	d_Bacteria@p_Proteobacteria	@p_Proteobacteria
92	BAC0671|merE|tr|Q79BG5|Q79BG5_PSEST Urf1 OS=Pseudomonas stutzeri GN=urf1 PE=4 SV=1	d_Bacteria	p_Proteobacteria	NA	NA	NA	NA	NA	11	9	1	1	hospital_persisted	NA	NA	NA	d_Bacteria@p_Proteobacteria@NA@NA@NA@NA	d_Bacteria@p_Proteobacteria	@p_Proteobacteria
93	BAC0678|merP|tr|O66016|O66016_PSEST MerP OS=Pseudomonas stutzeri GN=merP PE=4 SV=1	d_Bacteria	p_Proteobacteria	c_Gammaproteobacteria	o_Burkholderiales	NA	NA	NA	12	5	0.59	1	hospital_persisted	NA	NA	NA	d_Bacteria@p_Proteobacteria@c_Gammaproteobacteria@o_Burkholderiales@NA@NA	d_Bacteria@p_Proteobacteria@c_Gammaproteobacteria@o_Burkholderiales	@o_Burkholderiales
94	BAC0678|merP|tr|O66016|O66016_PSEST MerP OS=Pseudomonas stutzeri GN=merP PE=4 SV=1	d_Bacteria	p_Proteobacteria	c_Gammaproteobacteria	o_Enterobacterales	NA	NA	NA	4	2	0.52	1	hospital_persisted	NA	NA	NA	d_Bacteria@p_Proteobacteria@c_Gammaproteobacteria@o_Enterobacterales@NA@NA	d_Bacteria@p_Proteobacteria@c_Gammaproteobacteria@o_Enterobacterales	@o_Enterobacterales
95	BAC0678|merP|tr|O66016|O66016_PSEST MerP OS=Pseudomonas stutzeri GN=merP PE=4 SV=1	d_Bacteria	p_Proteobacteria	c_Gammaproteobacteria	o_Pseudomonadales	NA	NA	NA	7	3	0.73	1	hospital_persisted	NA	NA	NA	d_Bacteria@p_Proteobacteria@c_Gammaproteobacteria@o_Pseudomonadales@NA@NA	d_Bacteria@p_Proteobacteria@c_Gammaproteobacteria@o_Pseudomonadales	@o_Pseudomonadales
96	BAC0678|merP|tr|O66016|O66016_PSEST MerP OS=Pseudomonas stutzeri GN=merP PE=4 SV=1	d_Bacteria	p_Proteobacteria	c_Gammaproteobacteria	o_Pseudomonadales	NA	NA	NA	10	4	0.5	1	hospital_persisted	NA	NA	NA	d_Bacteria@p_Proteobacteria@c_Gammaproteobacteria@o_Pseudomonadales@NA@NA	d_Bacteria@p_Proteobacteria@c_Gammaproteobacteria@o_Pseudomonadales	@o_Pseudomonadales
97	BAC0678|merP|tr|O66016|O66016_PSEST MerP OS=Pseudomonas stutzeri GN=merP PE=4 SV=1	d_Bacteria	p_Proteobacteria	c_Gammaproteobacteria	NA	NA	NA	NA	7	3	0.66	1	hospital_persisted	NA	NA	NA	d_Bacteria@p_Proteobacteria@c_Gammaproteobacteria@NA@NA@NA	d_Bacteria@p_Proteobacteria@c_Gammaproteobacteria	@c_Gammaproteobacteria
98	BAC0678|merP|tr|O66016|O66016_PSEST MerP OS=Pseudomonas stutzeri GN=merP PE=4 SV=1	d_Bacteria	p_Proteobacteria	c_Gammaproteobacteria	NA	NA	NA	NA	8	5	0.83	1	hospital_persisted	NA	NA	NA	d_Bacteria@p_Proteobacteria@c_Gammaproteobacteria@NA@NA@NA	d_Bacteria@p_Proteobacteria@c_Gammaproteobacteria	@c_Gammaproteobacteria
99	BAC0678|merP|tr|O66016|O66016_PSEST MerP OS=Pseudomonas stutzeri GN=merP PE=4 SV=1	d_Bacteria	p_Proteobacteria	c_Gammaproteobacteria	NA	NA	NA	NA	10	5	0.81	1	hospital_persisted	NA	NA	NA	d_Bacteria@p_Proteobacteria@c_Gammaproteobacteria@NA@NA@NA	d_Bacteria@p_Proteobacteria@c_Gammaproteobacteria	@c_Gammaproteobacteria
100	BAC0678|merP|tr|O66016|O66016_PSEST MerP OS=Pseudomonas stutzeri GN=merP PE=4 SV=1	d_Bacteria	p_Proteobacteria	c_Gammaproteobacteria	NA	NA	NA	NA	14	6	0.6	1	hospital_persisted	NA	NA	NA	d_Bacteria@p_Proteobacteria@c_Gammaproteobacteria@NA@NA@NA	d_Bacteria@p_Proteobacteria@c_Gammaproteobacteria	@c_Gammaproteobacteria
101	BAC0678|merP|tr|O66016|O66016_PSEST MerP OS=Pseudomonas stutzeri GN=merP PE=4 SV=1	d_Bacteria	p_Proteobacteria	c_Gammaproteobacteria	NA	NA	NA	NA	20	12	0.72	1	hospital_persisted	NA	NA	NA	d_Bacteria@p_Proteobacteria@c_Gammaproteobacteria@NA@NA@NA	d_Bacteria@p_Proteobacteria@c_Gammaproteobacteria	@c_Gammaproteobacteria
102	BAC0678|merP|tr|O66016|O66016_PSEST MerP OS=Pseudomonas stutzeri GN=merP PE=4 SV=1	d_Bacteria	p_Proteobacteria	NA	NA	NA	NA	NA	11	9	1	1	hospital_persisted	NA	NA	NA	d_Bacteria@p_Proteobacteria@NA@NA@NA@NA	d_Bacteria@p_Proteobacteria	@p_Proteobacteria
103	BAC0684|merR2|tr|Q7DKL2|Q7DKL2_9PSED MerR2 OS=Pseudomonas sp. K-62 GN=merR2 PE=4 SV=1	d_Bacteria	p_Proteobacteria	c_Gammaproteobacteria	o_Burkholderiales	NA	NA	NA	6	3	0.6	1	hospital_persisted	NA	NA	NA	d_Bacteria@p_Proteobacteria@c_Gammaproteobacteria@o_Burkholderiales@NA@NA	d_Bacteria@p_Proteobacteria@c_Gammaproteobacteria@o_Burkholderiales	@o_Burkholderiales
104	BAC0684|merR2|tr|Q7DKL2|Q7DKL2_9PSED MerR2 OS=Pseudomonas sp. K-62 GN=merR2 PE=4 SV=1	d_Bacteria	p_Proteobacteria	c_Gammaproteobacteria	o_Burkholderiales	NA	NA	NA	12	5	0.59	1	hospital_persisted	NA	NA	NA	d_Bacteria@p_Proteobacteria@c_Gammaproteobacteria@o_Burkholderiales@NA@NA	d_Bacteria@p_Proteobacteria@c_Gammaproteobacteria@o_Burkholderiales	@o_Burkholderiales
105	BAC0688|merR2|tr|Q79B70|Q79B70_PSEST Organomercurial resistance regulatory protein OS=Pseudomonas stutzeri GN=merR PE=4 SV=1	d_Bacteria	p_Proteobacteria	c_Gammaproteobacteria	NA	NA	NA	NA	10	5	0.81	1	hospital_persisted	NA	NA	NA	d_Bacteria@p_Proteobacteria@c_Gammaproteobacteria@NA@NA@NA	d_Bacteria@p_Proteobacteria@c_Gammaproteobacteria	@c_Gammaproteobacteria
106	BAC0691|merT|tr|Q52397|Q52397_PSEST Mercury transport protein OS=Pseudomonas stutzeri GN=merT PE=4 SV=2	d_Bacteria	p_Proteobacteria	c_Gammaproteobacteria	NA	NA	NA	NA	12	6	0.95	1	hospital_persisted	NA	NA	NA	d_Bacteria@p_Proteobacteria@c_Gammaproteobacteria@NA@NA@NA	d_Bacteria@p_Proteobacteria@c_Gammaproteobacteria	@c_Gammaproteobacteria
107	BAC0691|merT|tr|Q52397|Q52397_PSEST Mercury transport protein OS=Pseudomonas stutzeri GN=merT PE=4 SV=2	d_Bacteria	p_Proteobacteria	c_Gammaproteobacteria	NA	NA	NA	NA	18	11	0.75	1	hospital_persisted	NA	NA	NA	d_Bacteria@p_Proteobacteria@c_Gammaproteobacteria@NA@NA@NA	d_Bacteria@p_Proteobacteria@c_Gammaproteobacteria	@c_Gammaproteobacteria
108	BAC0692|merT|tr|Q79BG6|Q79BG6_PSEST MerT OS=Pseudomonas stutzeri GN=merT PE=4 SV=1	d_Bacteria	p_Proteobacteria	c_Gammaproteobacteria	o_Enterobacterales	NA	NA	NA	4	2	0.52	1	hospital_persisted	NA	NA	NA	d_Bacteria@p_Proteobacteria@c_Gammaproteobacteria@o_Enterobacterales@NA@NA	d_Bacteria@p_Proteobacteria@c_Gammaproteobacteria@o_Enterobacterales	@o_Enterobacterales
109	BAC0692|merT|tr|Q79BG6|Q79BG6_PSEST MerT OS=Pseudomonas stutzeri GN=merT PE=4 SV=1	d_Bacteria	p_Proteobacteria	c_Gammaproteobacteria	o_Pseudomonadales	NA	NA	NA	7	3	0.73	1	hospital_persisted	NA	NA	NA	d_Bacteria@p_Proteobacteria@c_Gammaproteobacteria@o_Pseudomonadales@NA@NA	d_Bacteria@p_Proteobacteria@c_Gammaproteobacteria@o_Pseudomonadales	@o_Pseudomonadales
110	BAC0692|merT|tr|Q79BG6|Q79BG6_PSEST MerT OS=Pseudomonas stutzeri GN=merT PE=4 SV=1	d_Bacteria	p_Proteobacteria	c_Gammaproteobacteria	o_Pseudomonadales	NA	NA	NA	10	4	0.5	1	hospital_persisted	NA	NA	NA	d_Bacteria@p_Proteobacteria@c_Gammaproteobacteria@o_Pseudomonadales@NA@NA	d_Bacteria@p_Proteobacteria@c_Gammaproteobacteria@o_Pseudomonadales	@o_Pseudomonadales
111	BAC0692|merT|tr|Q79BG6|Q79BG6_PSEST MerT OS=Pseudomonas stutzeri GN=merT PE=4 SV=1	d_Bacteria	p_Proteobacteria	c_Gammaproteobacteria	NA	NA	NA	NA	8	5	0.83	1	hospital_persisted	NA	NA	NA	d_Bacteria@p_Proteobacteria@c_Gammaproteobacteria@NA@NA@NA	d_Bacteria@p_Proteobacteria@c_Gammaproteobacteria	@c_Gammaproteobacteria
112	BAC0692|merT|tr|Q79BG6|Q79BG6_PSEST MerT OS=Pseudomonas stutzeri GN=merT PE=4 SV=1	d_Bacteria	p_Proteobacteria	c_Gammaproteobacteria	NA	NA	NA	NA	10	5	0.81	1	hospital_persisted	NA	NA	NA	d_Bacteria@p_Proteobacteria@c_Gammaproteobacteria@NA@NA@NA	d_Bacteria@p_Proteobacteria@c_Gammaproteobacteria	@c_Gammaproteobacteria
113	BAC0692|merT|tr|Q79BG6|Q79BG6_PSEST MerT OS=Pseudomonas stutzeri GN=merT PE=4 SV=1	d_Bacteria	p_Proteobacteria	c_Gammaproteobacteria	NA	NA	NA	NA	14	6	0.6	1	hospital_persisted	NA	NA	NA	d_Bacteria@p_Proteobacteria@c_Gammaproteobacteria@NA@NA@NA	d_Bacteria@p_Proteobacteria@c_Gammaproteobacteria	@c_Gammaproteobacteria
114	BAC0692|merT|tr|Q79BG6|Q79BG6_PSEST MerT OS=Pseudomonas stutzeri GN=merT PE=4 SV=1	d_Bacteria	p_Proteobacteria	c_Gammaproteobacteria	NA	NA	NA	NA	20	12	0.72	1	hospital_persisted	NA	NA	NA	d_Bacteria@p_Proteobacteria@c_Gammaproteobacteria@NA@NA@NA	d_Bacteria@p_Proteobacteria@c_Gammaproteobacteria	@c_Gammaproteobacteria
115	BAC0693|merT|tr|Q79F00|Q79F00_9PSED Mercuric transport protein OS=Pseudomonas sp. K-62 GN=merT PE=4 SV=1	d_Bacteria	p_Proteobacteria	c_Gammaproteobacteria	o_Burkholderiales	NA	NA	NA	12	5	0.59	1	hospital_persisted	NA	NA	NA	d_Bacteria@p_Proteobacteria@c_Gammaproteobacteria@o_Burkholderiales@NA@NA	d_Bacteria@p_Proteobacteria@c_Gammaproteobacteria@o_Burkholderiales	@o_Burkholderiales
116	BAC0750|tr|Q7X4G1|Q7X4G1_XANEU Uncharacterized protein OS=Xanthomonas euvesicatoria PE=4 SV=1	d_Bacteria	p_Proteobacteria	c_Gammaproteobacteria	o_Burkholderiales	f_Burkholderiaceae	Acidovorax	NA	4	3	1	1	hospital_persisted	NA	NA	NA	d_Bacteria@p_Proteobacteria@c_Gammaproteobacteria@o_Burkholderiales@f_Burkholderiaceae@Acidovorax	d_Bacteria@p_Proteobacteria@c_Gammaproteobacteria@o_Burkholderiales@f_Burkholderiaceae@Acidovorax	@Acidovorax
117	BAC0750|tr|Q7X4G1|Q7X4G1_XANEU Uncharacterized protein OS=Xanthomonas euvesicatoria PE=4 SV=1	d_Bacteria	p_Proteobacteria	c_Gammaproteobacteria	o_Burkholderiales	f_Burkholderiaceae	Acidovorax	NA	7	5	0.71	1	hospital_persisted	NA	NA	NA	d_Bacteria@p_Proteobacteria@c_Gammaproteobacteria@o_Burkholderiales@f_Burkholderiaceae@Acidovorax	d_Bacteria@p_Proteobacteria@c_Gammaproteobacteria@o_Burkholderiales@f_Burkholderiaceae@Acidovorax	@Acidovorax
118	BAC0750|tr|Q7X4G1|Q7X4G1_XANEU Uncharacterized protein OS=Xanthomonas euvesicatoria PE=4 SV=1	d_Bacteria	p_Proteobacteria	c_Gammaproteobacteria	o_Burkholderiales	f_Burkholderiaceae	Limnohabitans A	s_Limnohabitans A sp003063335	9	5	0.66	1	hospital_persisted	NA	NA	NA	d_Bacteria@p_Proteobacteria@c_Gammaproteobacteria@o_Burkholderiales@f_Burkholderiaceae@Limnohabitans A	d_Bacteria@p_Proteobacteria@c_Gammaproteobacteria@o_Burkholderiales@f_Burkholderiaceae@Limnohabitans A	@Limnohabitans A
119	BAC0750|tr|Q7X4G1|Q7X4G1_XANEU Uncharacterized protein OS=Xanthomonas euvesicatoria PE=4 SV=1	d_Bacteria	p_Proteobacteria	c_Gammaproteobacteria	o_Burkholderiales	f_Burkholderiaceae	NA	NA	4	3	0.67	1	hospital_persisted	NA	NA	NA	d_Bacteria@p_Proteobacteria@c_Gammaproteobacteria@o_Burkholderiales@f_Burkholderiaceae@NA	d_Bacteria@p_Proteobacteria@c_Gammaproteobacteria@o_Burkholderiales@f_Burkholderiaceae	@f_Burkholderiaceae
120	BAC0750|tr|Q7X4G1|Q7X4G1_XANEU Uncharacterized protein OS=Xanthomonas euvesicatoria PE=4 SV=1	d_Bacteria	p_Proteobacteria	c_Gammaproteobacteria	o_Burkholderiales	f_Burkholderiaceae	NA	NA	15	9	0.95	1	hospital_persisted	NA	NA	NA	d_Bacteria@p_Proteobacteria@c_Gammaproteobacteria@o_Burkholderiales@f_Burkholderiaceae@NA	d_Bacteria@p_Proteobacteria@c_Gammaproteobacteria@o_Burkholderiales@f_Burkholderiaceae	@f_Burkholderiaceae
121	BAC0750|tr|Q7X4G1|Q7X4G1_XANEU Uncharacterized protein OS=Xanthomonas euvesicatoria PE=4 SV=1	d_Bacteria	p_Proteobacteria	c_Gammaproteobacteria	NA	NA	NA	NA	9	5	0.71	1	hospital_persisted	NA	NA	NA	d_Bacteria@p_Proteobacteria@c_Gammaproteobacteria@NA@NA@NA	d_Bacteria@p_Proteobacteria@c_Gammaproteobacteria	@c_Gammaproteobacteria
122	BAD59497.1|FEATURES|rpoB2|rifamycin_antibiotic|rpoB2	d_Bacteria	p_Actinobacteriota	c_Actinomycetia	NA	NA	NA	NA	6	6	1	1	hospital_persisted	NA	NA	NA	d_Bacteria@p_Actinobacteriota@c_Actinomycetia@NA@NA@NA	d_Bacteria@p_Actinobacteriota@c_Actinomycetia	@c_Actinomycetia
123	BAD59497.1|FEATURES|rpoB2|rifamycin_antibiotic|rpoB2	d_Bacteria	p_Actinobacteriota	c_Actinomycetia	NA	NA	NA	NA	10	6	0.51	1	hospital_persisted	NA	NA	NA	d_Bacteria@p_Actinobacteriota@c_Actinomycetia@NA@NA@NA	d_Bacteria@p_Actinobacteriota@c_Actinomycetia	@c_Actinomycetia
124	BAL43360.1|FEATURES|mefC|macrolide_antibiotic|mefC	d_Bacteria	NA	NA	NA	NA	NA	NA	3	3	1	1	hospital_persisted	NA	NA	NA	d_Bacteria@NA@NA@NA@NA@NA	d_Bacteria	NA
125	CAD91341.1|FEATURES|aphA15|aminoglycoside_antibiotic|aphA15	d_Bacteria	p_Proteobacteria	c_Gammaproteobacteria	NA	NA	NA	NA	16	11	0.66	1	hospital_persisted	NA	NA	NA	d_Bacteria@p_Proteobacteria@c_Gammaproteobacteria@NA@NA@NA	d_Bacteria@p_Proteobacteria@c_Gammaproteobacteria	@c_Gammaproteobacteria
126	gb|CP064980.1|:1-59891_14 # 8810 # 9052 # -1 # ID=1_14;partial=00;start_type=ATG;rbs_motif=AGGAG;rbs_spacer=5-10bp;gc_cont=0.650	d_Bacteria	p_Myxococcota	c_Polyangia	o_Haliangiales	f_Haliangiaceae	UBA2376	s_UBA2376 sp900696455	3	2	0.51	1	hospital_persisted	NA	NA	NA	d_Bacteria@p_Myxococcota@c_Polyangia@o_Haliangiales@f_Haliangiaceae@UBA2376	d_Bacteria@p_Myxococcota@c_Polyangia@o_Haliangiales@f_Haliangiaceae@UBA2376	@UBA2376
127	gb|CP064980.1|:1-59891_14 # 8810 # 9052 # -1 # ID=1_14;partial=00;start_type=ATG;rbs_motif=AGGAG;rbs_spacer=5-10bp;gc_cont=0.650	d_Bacteria	p_Myxococcota	c_Polyangia	NA	NA	NA	NA	5	5	1	1	hospital_persisted	NA	NA	NA	d_Bacteria@p_Myxococcota@c_Polyangia@NA@NA@NA	d_Bacteria@p_Myxococcota@c_Polyangia	@c_Polyangia
128	gb|CP064980.1|:1-59891_17 # 9994 # 10911 # -1 # ID=1_17;partial=00;start_type=ATG;rbs_motif=GGAG/GAGG;rbs_spacer=5-10bp;gc_cont=0.700	d_Bacteria	p_Myxococcota	c_Polyangia	o_Nannocystales	f_Nannocystaceae	Ga0077550	s_Ga0077550 sp902826865	4	3	0.75	1	hospital_persisted	NA	NA	NA	d_Bacteria@p_Myxococcota@c_Polyangia@o_Nannocystales@f_Nannocystaceae@Ga0077550	d_Bacteria@p_Myxococcota@c_Polyangia@o_Nannocystales@f_Nannocystaceae@Ga0077550	@Ga0077550
129	gb|CP064980.1|:1-59891_17 # 9994 # 10911 # -1 # ID=1_17;partial=00;start_type=ATG;rbs_motif=GGAG/GAGG;rbs_spacer=5-10bp;gc_cont=0.700	d_Bacteria	p_Myxococcota	c_Polyangia	o_Nannocystales	f_Nannocystaceae	Ga0077550	s_Ga0077550 sp902826865	6	3	0.73	1	hospital_persisted	NA	NA	NA	d_Bacteria@p_Myxococcota@c_Polyangia@o_Nannocystales@f_Nannocystaceae@Ga0077550	d_Bacteria@p_Myxococcota@c_Polyangia@o_Nannocystales@f_Nannocystaceae@Ga0077550	@Ga0077550
130	gb|CP064980.1|:1-59891_23 # 13370 # 13606 # -1 # ID=1_23;partial=00;start_type=ATG;rbs_motif=AGGAG;rbs_spacer=5-10bp;gc_cont=0.675	d_Bacteria	p_Myxococcota	c_Polyangia	NA	NA	NA	NA	11	8	0.67	1	hospital_persisted	NA	NA	NA	d_Bacteria@p_Myxococcota@c_Polyangia@NA@NA@NA	d_Bacteria@p_Myxococcota@c_Polyangia	@c_Polyangia
131	gb|CP064980.1|:1-59891_26 # 14802 # 16706 # -1 # ID=1_26;partial=00;start_type=ATG;rbs_motif=GGAG/GAGG;rbs_spacer=5-10bp;gc_cont=0.706	d_Bacteria	NA	NA	NA	NA	NA	NA	3	3	1	1	hospital_persisted	NA	NA	NA	d_Bacteria@NA@NA@NA@NA@NA	d_Bacteria	NA
132	gb|CP064980.1|:1-59891_26 # 14802 # 16706 # -1 # ID=1_26;partial=00;start_type=ATG;rbs_motif=GGAG/GAGG;rbs_spacer=5-10bp;gc_cont=0.706	d_Bacteria	NA	NA	NA	NA	NA	NA	4	4	1	2	hospital_persisted	NA	NA	NA	d_Bacteria@NA@NA@NA@NA@NA	d_Bacteria	NA
133	gb|CP064980.1|:1-59891_26 # 14802 # 16706 # -1 # ID=1_26;partial=00;start_type=ATG;rbs_motif=GGAG/GAGG;rbs_spacer=5-10bp;gc_cont=0.706	d_Bacteria	NA	NA	NA	NA	NA	NA	5	5	1	3	hospital_persisted	NA	NA	NA	d_Bacteria@NA@NA@NA@NA@NA	d_Bacteria	NA
134	gb|CP064980.1|:1-59891_27 # 16779 # 18116 # -1 # ID=1_27;partial=00;start_type=ATG;rbs_motif=GGAG/GAGG;rbs_spacer=5-10bp;gc_cont=0.708	d_Bacteria	NA	NA	NA	NA	NA	NA	3	3	1	2	hospital_persisted	NA	NA	NA	d_Bacteria@NA@NA@NA@NA@NA	d_Bacteria	NA
135	gb|CP064980.1|:1-59891_27 # 16779 # 18116 # -1 # ID=1_27;partial=00;start_type=ATG;rbs_motif=GGAG/GAGG;rbs_spacer=5-10bp;gc_cont=0.708	d_Bacteria	NA	NA	NA	NA	NA	NA	4	4	1	9	hospital_persisted	NA	NA	NA	d_Bacteria@NA@NA@NA@NA@NA	d_Bacteria	NA
136	gb|CP064980.1|:1-59891_27 # 16779 # 18116 # -1 # ID=1_27;partial=00;start_type=ATG;rbs_motif=GGAG/GAGG;rbs_spacer=5-10bp;gc_cont=0.708	d_Bacteria	NA	NA	NA	NA	NA	NA	5	4	1	1	hospital_persisted	NA	NA	NA	d_Bacteria@NA@NA@NA@NA@NA	d_Bacteria	NA
137	gb|CP064980.1|:1-59891_27 # 16779 # 18116 # -1 # ID=1_27;partial=00;start_type=ATG;rbs_motif=GGAG/GAGG;rbs_spacer=5-10bp;gc_cont=0.708	d_Bacteria	NA	NA	NA	NA	NA	NA	5	5	1	5	hospital_persisted	NA	NA	NA	d_Bacteria@NA@NA@NA@NA@NA	d_Bacteria	NA
138	gb|CP064980.1|:1-59891_27 # 16779 # 18116 # -1 # ID=1_27;partial=00;start_type=ATG;rbs_motif=GGAG/GAGG;rbs_spacer=5-10bp;gc_cont=0.708	d_Bacteria	NA	NA	NA	NA	NA	NA	6	6	1	1	hospital_persisted	NA	NA	NA	d_Bacteria@NA@NA@NA@NA@NA	d_Bacteria	NA
139	gb|CP064980.1|:1-59891_29 # 18521 # 19216 # -1 # ID=1_29;partial=00;start_type=ATG;rbs_motif=AGGAG;rbs_spacer=5-10bp;gc_cont=0.695	d_Bacteria	p_Myxococcota	c_Polyangia	o_Nannocystales	f_Nannocystaceae	Ga0077550	s_Ga0077550 sp902826865	4	3	0.99	2	hospital_persisted	NA	NA	NA	d_Bacteria@p_Myxococcota@c_Polyangia@o_Nannocystales@f_Nannocystaceae@Ga0077550	d_Bacteria@p_Myxococcota@c_Polyangia@o_Nannocystales@f_Nannocystaceae@Ga0077550	@Ga0077550
140	gb|CP064980.1|:1-59891_29 # 18521 # 19216 # -1 # ID=1_29;partial=00;start_type=ATG;rbs_motif=AGGAG;rbs_spacer=5-10bp;gc_cont=0.695	d_Bacteria	p_Myxococcota	c_Polyangia	o_Nannocystales	f_Nannocystaceae	Ga0077550	s_Ga0077550 sp902826865	5	4	0.99	1	hospital_persisted	NA	NA	NA	d_Bacteria@p_Myxococcota@c_Polyangia@o_Nannocystales@f_Nannocystaceae@Ga0077550	d_Bacteria@p_Myxococcota@c_Polyangia@o_Nannocystales@f_Nannocystaceae@Ga0077550	@Ga0077550
141	gb|CP064980.1|:1-59891_31 # 19775 # 21295 # -1 # ID=1_31;partial=00;start_type=GTG;rbs_motif=GGAGG;rbs_spacer=5-10bp;gc_cont=0.697	d_Bacteria	p_Myxococcota	c_Polyangia	o_Nannocystales	f_Nannocystaceae	Ga0077550	s_Ga0077550 sp902826865	4	3	0.99	2	hospital_persisted	NA	NA	NA	d_Bacteria@p_Myxococcota@c_Polyangia@o_Nannocystales@f_Nannocystaceae@Ga0077550	d_Bacteria@p_Myxococcota@c_Polyangia@o_Nannocystales@f_Nannocystaceae@Ga0077550	@Ga0077550
142	gb|CP064980.1|:1-59891_31 # 19775 # 21295 # -1 # ID=1_31;partial=00;start_type=GTG;rbs_motif=GGAGG;rbs_spacer=5-10bp;gc_cont=0.697	d_Bacteria	p_Myxococcota	c_Polyangia	o_Polyangiales	f_Polyangiaceae	Labilithrix	s_Labilithrix sp009781005	2	1	0.94	1	hospital_persisted	NA	NA	NA	d_Bacteria@p_Myxococcota@c_Polyangia@o_Polyangiales@f_Polyangiaceae@Labilithrix	d_Bacteria@p_Myxococcota@c_Polyangia@o_Polyangiales@f_Polyangiaceae@Labilithrix	@Labilithrix
143	gb|CP064980.1|:1-59891_32 # 21361 # 21741 # -1 # ID=1_32;partial=00;start_type=ATG;rbs_motif=AGGAG;rbs_spacer=5-10bp;gc_cont=0.743	d_Bacteria	p_Myxococcota	c_Polyangia	NA	NA	NA	NA	3	2	0.67	1	hospital_persisted	NA	NA	NA	d_Bacteria@p_Myxococcota@c_Polyangia@NA@NA@NA	d_Bacteria@p_Myxococcota@c_Polyangia	@c_Polyangia
144	gb|CP064980.1|:1-59891_33 # 21752 # 22426 # -1 # ID=1_33;partial=00;start_type=GTG;rbs_motif=AGGAG;rbs_spacer=5-10bp;gc_cont=0.679	d_Bacteria	p_Myxococcota	c_Polyangia	o_Polyangiales	f_Polyangiaceae	Labilithrix	s_Labilithrix sp009781005	3	2	0.67	1	hospital_persisted	NA	NA	NA	d_Bacteria@p_Myxococcota@c_Polyangia@o_Polyangiales@f_Polyangiaceae@Labilithrix	d_Bacteria@p_Myxococcota@c_Polyangia@o_Polyangiales@f_Polyangiaceae@Labilithrix	@Labilithrix
145	gb|CP064980.1|:1-59891_34 # 22437 # 23015 # -1 # ID=1_34;partial=00;start_type=ATG;rbs_motif=GGAG/GAGG;rbs_spacer=5-10bp;gc_cont=0.694	d_Bacteria	p_Myxococcota	c_Polyangia	o_Polyangiales	f_Polyangiaceae	Labilithrix	s_Labilithrix sp009781005	2	1	0.91	1	hospital_persisted	NA	NA	NA	d_Bacteria@p_Myxococcota@c_Polyangia@o_Polyangiales@f_Polyangiaceae@Labilithrix	d_Bacteria@p_Myxococcota@c_Polyangia@o_Polyangiales@f_Polyangiaceae@Labilithrix	@Labilithrix
146	gb|CP064980.1|:1-59891_34 # 22437 # 23015 # -1 # ID=1_34;partial=00;start_type=ATG;rbs_motif=GGAG/GAGG;rbs_spacer=5-10bp;gc_cont=0.694	d_Bacteria	p_Myxococcota	c_Polyangia	o_Polyangiales	f_Polyangiaceae	Labilithrix	s_Labilithrix sp009781005	3	2	0.93	1	hospital_persisted	NA	NA	NA	d_Bacteria@p_Myxococcota@c_Polyangia@o_Polyangiales@f_Polyangiaceae@Labilithrix	d_Bacteria@p_Myxococcota@c_Polyangia@o_Polyangiales@f_Polyangiaceae@Labilithrix	@Labilithrix
147	gb|CP064980.1|:1-59891_34 # 22437 # 23015 # -1 # ID=1_34;partial=00;start_type=ATG;rbs_motif=GGAG/GAGG;rbs_spacer=5-10bp;gc_cont=0.694	d_Bacteria	p_Myxococcota	NA	NA	NA	NA	NA	7	6	0.99	1	hospital_persisted	NA	NA	NA	d_Bacteria@p_Myxococcota@NA@NA@NA@NA	d_Bacteria@p_Myxococcota	@p_Myxococcota
148	gb|CP064980.1|:1-59891_37 # 24650 # 25162 # -1 # ID=1_37;partial=00;start_type=GTG;rbs_motif=AGGAG;rbs_spacer=5-10bp;gc_cont=0.682	d_Bacteria	p_Myxococcota	c_Myxococcia	o_Myxococcales	f_Myxococcaceae	NA	NA	2	1	0.5	1	hospital_persisted	NA	NA	NA	d_Bacteria@p_Myxococcota@c_Myxococcia@o_Myxococcales@f_Myxococcaceae@NA	d_Bacteria@p_Myxococcota@c_Myxococcia@o_Myxococcales@f_Myxococcaceae	@f_Myxococcaceae
149	gb|CP064980.1|:1-59891_37 # 24650 # 25162 # -1 # ID=1_37;partial=00;start_type=GTG;rbs_motif=AGGAG;rbs_spacer=5-10bp;gc_cont=0.682	d_Bacteria	p_Myxococcota	c_Polyangia	o_Polyangiales	f_Polyangiaceae	Labilithrix	s_Labilithrix sp009781005	4	2	0.66	1	hospital_persisted	NA	NA	NA	d_Bacteria@p_Myxococcota@c_Polyangia@o_Polyangiales@f_Polyangiaceae@Labilithrix	d_Bacteria@p_Myxococcota@c_Polyangia@o_Polyangiales@f_Polyangiaceae@Labilithrix	@Labilithrix
150	gb|CP064980.1|:1-59891_39 # 27858 # 28049 # -1 # ID=1_39;partial=00;start_type=GTG;rbs_motif=None;rbs_spacer=None;gc_cont=0.672	d_Bacteria	p_Myxococcota	NA	NA	NA	NA	NA	2	2	1	1	hospital_persisted	NA	NA	NA	d_Bacteria@p_Myxococcota@NA@NA@NA@NA	d_Bacteria@p_Myxococcota	@p_Myxococcota
151	gb|CP064980.1|:1-59891_42 # 29670 # 30131 # -1 # ID=1_42;partial=00;start_type=ATG;rbs_motif=AGGAG;rbs_spacer=5-10bp;gc_cont=0.652	d_Bacteria	NA	NA	NA	NA	NA	NA	3	3	1	1	hospital_persisted	NA	NA	NA	d_Bacteria@NA@NA@NA@NA@NA	d_Bacteria	NA
152	gb|CP064980.1|:1-59891_43 # 30146 # 32368 # -1 # ID=1_43;partial=00;start_type=GTG;rbs_motif=GGAG/GAGG;rbs_spacer=5-10bp;gc_cont=0.720	d_Bacteria	NA	NA	NA	NA	NA	NA	3	3	1	1	hospital_persisted	NA	NA	NA	d_Bacteria@NA@NA@NA@NA@NA	d_Bacteria	NA
153	gb|CP064980.1|:1-59891_52 # 36725 # 37663 # -1 # ID=1_52;partial=00;start_type=ATG;rbs_motif=AGGAG;rbs_spacer=5-10bp;gc_cont=0.670	d_Bacteria	p_Myxococcota	c_Polyangia	NA	NA	NA	NA	4	2	0.65	2	hospital_persisted	NA	NA	NA	d_Bacteria@p_Myxococcota@c_Polyangia@NA@NA@NA	d_Bacteria@p_Myxococcota@c_Polyangia	@c_Polyangia
154	gb|CP064980.1|:1-59891_59 # 42536 # 44347 # -1 # ID=1_59;partial=00;start_type=GTG;rbs_motif=GGAGG;rbs_spacer=5-10bp;gc_cont=0.701	d_Bacteria	p_Myxococcota	c_Polyangia	o_Nannocystales	f_Nannocystaceae	Ga0077550	s_Ga0077550 sp902826865	5	3	0.67	1	hospital_persisted	NA	NA	NA	d_Bacteria@p_Myxococcota@c_Polyangia@o_Nannocystales@f_Nannocystaceae@Ga0077550	d_Bacteria@p_Myxococcota@c_Polyangia@o_Nannocystales@f_Nannocystaceae@Ga0077550	@Ga0077550
155	gb|CP064980.1|:1-59891_61 # 45086 # 46519 # -1 # ID=1_61;partial=00;start_type=ATG;rbs_motif=GGAGG;rbs_spacer=5-10bp;gc_cont=0.683	d_Bacteria	p_Myxococcota	c_Polyangia	o_Polyangiales	f_Polyangiaceae	Labilithrix	s_Labilithrix sp009781005	8	2	0.62	1	hospital_persisted	NA	NA	NA	d_Bacteria@p_Myxococcota@c_Polyangia@o_Polyangiales@f_Polyangiaceae@Labilithrix	d_Bacteria@p_Myxococcota@c_Polyangia@o_Polyangiales@f_Polyangiaceae@Labilithrix	@Labilithrix
156	gb|CP064980.1|:1-59891_61 # 45086 # 46519 # -1 # ID=1_61;partial=00;start_type=ATG;rbs_motif=GGAGG;rbs_spacer=5-10bp;gc_cont=0.683	d_Bacteria	p_Myxococcota	NA	NA	NA	NA	NA	15	7	0.63	1	hospital_persisted	NA	NA	NA	d_Bacteria@p_Myxococcota@NA@NA@NA@NA	d_Bacteria@p_Myxococcota	@p_Myxococcota
157	gb|CP064980.1|:1-59891_75 # 58402 # 58827 # -1 # ID=1_75;partial=00;start_type=ATG;rbs_motif=AGGAG;rbs_spacer=5-10bp;gc_cont=0.683	d_Bacteria	p_Myxococcota	NA	NA	NA	NA	NA	6	3	0.59	1	hospital_persisted	NA	NA	NA	d_Bacteria@p_Myxococcota@NA@NA@NA@NA	d_Bacteria@p_Myxococcota	@p_Myxococcota
158	gb|CP064980.1|:1-59891_75 # 58402 # 58827 # -1 # ID=1_75;partial=00;start_type=ATG;rbs_motif=AGGAG;rbs_spacer=5-10bp;gc_cont=0.683	d_Bacteria	NA	NA	NA	NA	NA	NA	6	6	1	1	hospital_persisted	NA	NA	NA	d_Bacteria@NA@NA@NA@NA@NA	d_Bacteria	NA
159	gb|CP064980.1|:1-59891_75 # 58402 # 58827 # -1 # ID=1_75;partial=00;start_type=ATG;rbs_motif=AGGAG;rbs_spacer=5-10bp;gc_cont=0.683	d_Bacteria	NA	NA	NA	NA	NA	NA	9	9	1	1	hospital_persisted	NA	NA	NA	d_Bacteria@NA@NA@NA@NA@NA	d_Bacteria	NA
160	mobileOG_000001169|int|P62591|integration/excision|NA|Multiple|Manual	d_Bacteria	p_Proteobacteria	c_Gammaproteobacteria	NA	NA	NA	NA	8	5	0.51	1	hospital_persisted	NA	NA	NA	d_Bacteria@p_Proteobacteria@c_Gammaproteobacteria@NA@NA@NA	d_Bacteria@p_Proteobacteria@c_Gammaproteobacteria	@c_Gammaproteobacteria
161	mobileOG_000001169|int|P62591|integration/excision|NA|Multiple|Manual	d_Bacteria	p_Proteobacteria	c_Gammaproteobacteria	NA	NA	NA	NA	10	7	0.66	3	hospital_persisted	NA	NA	NA	d_Bacteria@p_Proteobacteria@c_Gammaproteobacteria@NA@NA@NA	d_Bacteria@p_Proteobacteria@c_Gammaproteobacteria	@c_Gammaproteobacteria
162	mobileOG_000001169|int|P62591|integration/excision|NA|Multiple|Manual	d_Bacteria	p_Proteobacteria	c_Gammaproteobacteria	NA	NA	NA	NA	16	11	0.66	1	hospital_persisted	NA	NA	NA	d_Bacteria@p_Proteobacteria@c_Gammaproteobacteria@NA@NA@NA	d_Bacteria@p_Proteobacteria@c_Gammaproteobacteria	@c_Gammaproteobacteria
163	mobileOG_000001169|int|P62591|integration/excision|NA|Multiple|Manual	d_Bacteria	p_Proteobacteria	c_Gammaproteobacteria	NA	NA	NA	NA	38	20	0.57	1	hospital_persisted	NA	NA	NA	d_Bacteria@p_Proteobacteria@c_Gammaproteobacteria@NA@NA@NA	d_Bacteria@p_Proteobacteria@c_Gammaproteobacteria	@c_Gammaproteobacteria
164	mobileOG_000001169|int|P62591|integration/excision|NA|Multiple|Manual	d_Bacteria	p_Proteobacteria	NA	NA	NA	NA	NA	23	14	0.56	1	hospital_persisted	NA	NA	NA	d_Bacteria@p_Proteobacteria@NA@NA@NA@NA	d_Bacteria@p_Proteobacteria	@p_Proteobacteria
165	mobileOG_000001169|int|P62591|integration/excision|NA|Multiple|Manual	d_Bacteria	p_Proteobacteria	NA	NA	NA	NA	NA	29	18	0.52	1	hospital_persisted	NA	NA	NA	d_Bacteria@p_Proteobacteria@NA@NA@NA@NA	d_Bacteria@p_Proteobacteria	@p_Proteobacteria
166	mobileOG_000001169|int|P62591|integration/excision|NA|Multiple|Manual	d_Bacteria	NA	NA	NA	NA	NA	NA	10	10	1	1	hospital_persisted	NA	NA	NA	d_Bacteria@NA@NA@NA@NA@NA	d_Bacteria	NA
167	mobileOG_000001175|traM|P71198|transfer|conjugation,relaxosome|Multiple|Manual	d_Bacteria	p_Proteobacteria	NA	NA	NA	NA	NA	15	12	1	1	hospital_persisted	NA	NA	NA	d_Bacteria@p_Proteobacteria@NA@NA@NA@NA	d_Bacteria@p_Proteobacteria	@p_Proteobacteria
168	mobileOG_000001307|tnpA|P06695|integration/excision|NA|Multiple|Manual	d_Bacteria	p_Proteobacteria	NA	NA	NA	NA	NA	10	8	0.53	1	hospital_persisted	NA	NA	NA	d_Bacteria@p_Proteobacteria@NA@NA@NA@NA	d_Bacteria@p_Proteobacteria	@p_Proteobacteria
169	mobileOG_000001561|traG|Q00184|transfer|conjugation|Multiple|Manual	d_Bacteria	p_Proteobacteria	c_Gammaproteobacteria	o_Burkholderiales	f_Burkholderiaceae	NA	NA	16	11	0.73	1	hospital_persisted	NA	NA	NA	d_Bacteria@p_Proteobacteria@c_Gammaproteobacteria@o_Burkholderiales@f_Burkholderiaceae@NA	d_Bacteria@p_Proteobacteria@c_Gammaproteobacteria@o_Burkholderiales@f_Burkholderiaceae	@f_Burkholderiaceae
170	mobileOG_000001903|gyrA|A3RYJ8|replication/recombination/repair|transfer|COMPASS|Manual	d_Bacteria	p_Proteobacteria	c_Gammaproteobacteria	o_Burkholderiales	f_Burkholderiaceae	Aquabacterium A	NA	4	3	0.68	1	hospital_persisted	NA	NA	NA	d_Bacteria@p_Proteobacteria@c_Gammaproteobacteria@o_Burkholderiales@f_Burkholderiaceae@Aquabacterium A	d_Bacteria@p_Proteobacteria@c_Gammaproteobacteria@o_Burkholderiales@f_Burkholderiaceae@Aquabacterium A	@Aquabacterium A
171	mobileOG_000001903|gyrA|A3RYJ8|replication/recombination/repair|transfer|COMPASS|Manual	d_Bacteria	p_Proteobacteria	c_Gammaproteobacteria	o_Burkholderiales	f_Burkholderiaceae	NA	NA	4	2	0.65	1	hospital_persisted	NA	NA	NA	d_Bacteria@p_Proteobacteria@c_Gammaproteobacteria@o_Burkholderiales@f_Burkholderiaceae@NA	d_Bacteria@p_Proteobacteria@c_Gammaproteobacteria@o_Burkholderiales@f_Burkholderiaceae	@f_Burkholderiaceae
172	mobileOG_000001903|gyrA|A3RYJ8|replication/recombination/repair|transfer|COMPASS|Manual	d_Bacteria	p_Proteobacteria	c_Gammaproteobacteria	o_Burkholderiales	f_Burkholderiaceae	NA	NA	4	2	0.67	1	hospital_persisted	NA	NA	NA	d_Bacteria@p_Proteobacteria@c_Gammaproteobacteria@o_Burkholderiales@f_Burkholderiaceae@NA	d_Bacteria@p_Proteobacteria@c_Gammaproteobacteria@o_Burkholderiales@f_Burkholderiaceae	@f_Burkholderiaceae
173	mobileOG_000001903|gyrA|A3RYJ8|replication/recombination/repair|transfer|COMPASS|Manual	d_Bacteria	p_Proteobacteria	c_Gammaproteobacteria	o_Burkholderiales	f_Burkholderiaceae	NA	NA	4	3	0.67	1	hospital_persisted	NA	NA	NA	d_Bacteria@p_Proteobacteria@c_Gammaproteobacteria@o_Burkholderiales@f_Burkholderiaceae@NA	d_Bacteria@p_Proteobacteria@c_Gammaproteobacteria@o_Burkholderiales@f_Burkholderiaceae	@f_Burkholderiaceae
174	mobileOG_000001903|gyrA|A3RYJ8|replication/recombination/repair|transfer|COMPASS|Manual	d_Bacteria	p_Proteobacteria	c_Gammaproteobacteria	o_Burkholderiales	f_Burkholderiaceae	NA	NA	8	7	0.84	1	hospital_persisted	NA	NA	NA	d_Bacteria@p_Proteobacteria@c_Gammaproteobacteria@o_Burkholderiales@f_Burkholderiaceae@NA	d_Bacteria@p_Proteobacteria@c_Gammaproteobacteria@o_Burkholderiales@f_Burkholderiaceae	@f_Burkholderiaceae
175	mobileOG_000001903|gyrA|A3RYJ8|replication/recombination/repair|transfer|COMPASS|Manual	d_Bacteria	p_Proteobacteria	c_Gammaproteobacteria	o_Burkholderiales	f_Burkholderiaceae	NA	NA	23	18	0.74	1	hospital_persisted	NA	NA	NA	d_Bacteria@p_Proteobacteria@c_Gammaproteobacteria@o_Burkholderiales@f_Burkholderiaceae@NA	d_Bacteria@p_Proteobacteria@c_Gammaproteobacteria@o_Burkholderiales@f_Burkholderiaceae	@f_Burkholderiaceae
176	mobileOG_000002140|tnpA|G9FAP6|integration/excision|NA|COMPASS|Manual	d_Bacteria	p_Proteobacteria	c_Gammaproteobacteria	o_Burkholderiales	f_Burkholderiaceae	NA	NA	21	17	0.87	1	hospital_persisted	NA	NA	NA	d_Bacteria@p_Proteobacteria@c_Gammaproteobacteria@o_Burkholderiales@f_Burkholderiaceae@NA	d_Bacteria@p_Proteobacteria@c_Gammaproteobacteria@o_Burkholderiales@f_Burkholderiaceae	@f_Burkholderiaceae
177	mobileOG_000002140|tnpA|G9FAP6|integration/excision|NA|COMPASS|Manual	d_Bacteria	p_Proteobacteria	c_Gammaproteobacteria	o_Burkholderiales	f_Burkholderiaceae	NA	NA	36	25	0.83	1	hospital_persisted	NA	NA	NA	d_Bacteria@p_Proteobacteria@c_Gammaproteobacteria@o_Burkholderiales@f_Burkholderiaceae@NA	d_Bacteria@p_Proteobacteria@c_Gammaproteobacteria@o_Burkholderiales@f_Burkholderiaceae	@f_Burkholderiaceae
178	mobileOG_000002153|istB|G9FBQ8|integration/excision|NA|COMPASS|Manual	d_Bacteria	p_Proteobacteria	c_Gammaproteobacteria	o_Burkholderiales	f_Burkholderiaceae	Herbaspirillum	s_Herbaspirillum sp000577615	7	1	0.75	1	hospital_persisted	NA	NA	NA	d_Bacteria@p_Proteobacteria@c_Gammaproteobacteria@o_Burkholderiales@f_Burkholderiaceae@Herbaspirillum	d_Bacteria@p_Proteobacteria@c_Gammaproteobacteria@o_Burkholderiales@f_Burkholderiaceae@Herbaspirillum	@Herbaspirillum
179	mobileOG_000002153|istB|G9FBQ8|integration/excision|NA|COMPASS|Manual	d_Bacteria	p_Proteobacteria	c_Gammaproteobacteria	o_Burkholderiales	f_Burkholderiaceae	NA	NA	3	3	1	2	hospital_persisted	NA	NA	NA	d_Bacteria@p_Proteobacteria@c_Gammaproteobacteria@o_Burkholderiales@f_Burkholderiaceae@NA	d_Bacteria@p_Proteobacteria@c_Gammaproteobacteria@o_Burkholderiales@f_Burkholderiaceae	@f_Burkholderiaceae
180	mobileOG_000002153|istB|G9FBQ8|integration/excision|NA|COMPASS|Manual	d_Bacteria	p_Proteobacteria	c_Gammaproteobacteria	o_Burkholderiales	f_Burkholderiaceae	NA	NA	6	5	0.99	1	hospital_persisted	NA	NA	NA	d_Bacteria@p_Proteobacteria@c_Gammaproteobacteria@o_Burkholderiales@f_Burkholderiaceae@NA	d_Bacteria@p_Proteobacteria@c_Gammaproteobacteria@o_Burkholderiales@f_Burkholderiaceae	@f_Burkholderiaceae
181	mobileOG_000002153|istB|G9FBQ8|integration/excision|NA|COMPASS|Manual	d_Bacteria	p_Proteobacteria	c_Gammaproteobacteria	o_Burkholderiales	f_Burkholderiaceae	NA	NA	7	5	0.98	1	hospital_persisted	NA	NA	NA	d_Bacteria@p_Proteobacteria@c_Gammaproteobacteria@o_Burkholderiales@f_Burkholderiaceae@NA	d_Bacteria@p_Proteobacteria@c_Gammaproteobacteria@o_Burkholderiales@f_Burkholderiaceae	@f_Burkholderiaceae
182	mobileOG_000002156|klcB|G9FBW0|stability/transfer/defense|NA|COMPASS|Manual	d_Bacteria	p_Proteobacteria	NA	NA	NA	NA	NA	7	5	1	1	hospital_persisted	NA	NA	NA	d_Bacteria@p_Proteobacteria@NA@NA@NA@NA	d_Bacteria@p_Proteobacteria	@p_Proteobacteria
183	mobileOG_000002156|klcB|G9FBW0|stability/transfer/defense|NA|COMPASS|Manual	d_Bacteria	p_Proteobacteria	NA	NA	NA	NA	NA	8	8	1	1	hospital_persisted	NA	NA	NA	d_Bacteria@p_Proteobacteria@NA@NA@NA@NA	d_Bacteria@p_Proteobacteria	@p_Proteobacteria
184	mobileOG_000002494|NA|J9RSU4|integration/excision|NA|COMPASS|Manual	d_Bacteria	NA	NA	NA	NA	NA	NA	10	9	1	1	hospital_persisted	NA	NA	NA	d_Bacteria@NA@NA@NA@NA@NA	d_Bacteria	NA
185	mobileOG_000002732|tnpR|E8PS45|integration/excision|NA|COMPASS|Manual	d_Bacteria	p_Proteobacteria	c_Alphaproteobacteria	o_Rhizobiales	f_Rhizobiaceae	NA	NA	7	4	0.52	1	hospital_persisted	NA	NA	NA	d_Bacteria@p_Proteobacteria@c_Alphaproteobacteria@o_Rhizobiales@f_Rhizobiaceae@NA	d_Bacteria@p_Proteobacteria@c_Alphaproteobacteria@o_Rhizobiales@f_Rhizobiaceae	@f_Rhizobiaceae
186	mobileOG_000002732|tnpR|E8PS45|integration/excision|NA|COMPASS|Manual	d_Bacteria	p_Proteobacteria	c_Alphaproteobacteria	NA	NA	NA	NA	6	4	0.56	1	hospital_persisted	NA	NA	NA	d_Bacteria@p_Proteobacteria@c_Alphaproteobacteria@NA@NA@NA	d_Bacteria@p_Proteobacteria@c_Alphaproteobacteria	@c_Alphaproteobacteria
187	mobileOG_000002732|tnpR|E8PS45|integration/excision|NA|COMPASS|Manual	d_Bacteria	p_Proteobacteria	NA	NA	NA	NA	NA	13	12	1	1	hospital_persisted	NA	NA	NA	d_Bacteria@p_Proteobacteria@NA@NA@NA@NA	d_Bacteria@p_Proteobacteria	@p_Proteobacteria
188	mobileOG_000003298|istB|A0A2L2LLJ1|integration/excision|NA|COMPASS|Manual	d_Bacteria	p_Proteobacteria	c_Alphaproteobacteria	NA	NA	NA	NA	9	9	1	1	hospital_persisted	NA	NA	NA	d_Bacteria@p_Proteobacteria@c_Alphaproteobacteria@NA@NA@NA	d_Bacteria@p_Proteobacteria@c_Alphaproteobacteria	@c_Alphaproteobacteria
189	mobileOG_000003807|istB|A0A2L2LLJ1|integration/excision|NA|COMPASS|Manual	d_Bacteria	p_Proteobacteria	c_Alphaproteobacteria	NA	NA	NA	NA	9	9	1	1	hospital_persisted	NA	NA	NA	d_Bacteria@p_Proteobacteria@c_Alphaproteobacteria@NA@NA@NA	d_Bacteria@p_Proteobacteria@c_Alphaproteobacteria	@c_Alphaproteobacteria
190	mobileOG_000022371|trbC|Q84EN2|transfer|conjugation|ICE|Manual	d_Bacteria	p_Proteobacteria	c_Gammaproteobacteria	o_Burkholderiales	f_Burkholderiaceae	NA	NA	6	3	0.66	1	hospital_persisted	NA	NA	NA	d_Bacteria@p_Proteobacteria@c_Gammaproteobacteria@o_Burkholderiales@f_Burkholderiaceae@NA	d_Bacteria@p_Proteobacteria@c_Gammaproteobacteria@o_Burkholderiales@f_Burkholderiaceae	@f_Burkholderiaceae
191	mobileOG_000022711|gp56|A0A455ZB61|phage|NA|ICE|Manual	d_Bacteria	p_Bacteroidota	c_Bacteroidia	o_Sphingobacteriales	f_Sphingobacteriaceae	Sphingobacterium	s_Sphingobacterium sp000938735	2	1	0.5	1	hospital_persisted	NA	NA	NA	d_Bacteria@p_Bacteroidota@c_Bacteroidia@o_Sphingobacteriales@f_Sphingobacteriaceae@Sphingobacterium	d_Bacteria@p_Bacteroidota@c_Bacteroidia@o_Sphingobacteriales@f_Sphingobacteriaceae@Sphingobacterium	@Sphingobacterium
192	mobileOG_000022711|gp56|A0A455ZB61|phage|NA|ICE|Manual	d_Bacteria	p_Bacteroidota	c_Bacteroidia	o_Sphingobacteriales	f_Sphingobacteriaceae	Sphingobacterium	s_Sphingobacterium sp000938735	7	5	0.79	1	hospital_persisted	NA	NA	NA	d_Bacteria@p_Bacteroidota@c_Bacteroidia@o_Sphingobacteriales@f_Sphingobacteriaceae@Sphingobacterium	d_Bacteria@p_Bacteroidota@c_Bacteroidia@o_Sphingobacteriales@f_Sphingobacteriaceae@Sphingobacterium	@Sphingobacterium
193	mobileOG_000022711|gp56|A0A455ZB61|phage|NA|ICE|Manual	d_Bacteria	p_Bacteroidota	c_Bacteroidia	o_Sphingobacteriales	f_Sphingobacteriaceae	Sphingobacterium	s_Sphingobacterium sp000938735	10	5	0.59	1	hospital_persisted	NA	NA	NA	d_Bacteria@p_Bacteroidota@c_Bacteroidia@o_Sphingobacteriales@f_Sphingobacteriaceae@Sphingobacterium	d_Bacteria@p_Bacteroidota@c_Bacteroidia@o_Sphingobacteriales@f_Sphingobacteriaceae@Sphingobacterium	@Sphingobacterium
194	mobileOG_000022904|radC|Q8GQ65|replication/recombination/repair|NA|ICE|Manual	d_Bacteria	p_Proteobacteria	c_Gammaproteobacteria	NA	NA	NA	NA	6	4	0.97	1	hospital_persisted	NA	NA	NA	d_Bacteria@p_Proteobacteria@c_Gammaproteobacteria@NA@NA@NA	d_Bacteria@p_Proteobacteria@c_Gammaproteobacteria	@c_Gammaproteobacteria
195	mobileOG_000022937|mod|A9IAG6|stability/transfer/defense|NA|ICE|Manual	d_Bacteria	p_Proteobacteria	c_Gammaproteobacteria	o_Burkholderiales	f_Burkholderiaceae	NA	NA	28	14	0.55	1	hospital_persisted	NA	NA	NA	d_Bacteria@p_Proteobacteria@c_Gammaproteobacteria@o_Burkholderiales@f_Burkholderiaceae@NA	d_Bacteria@p_Proteobacteria@c_Gammaproteobacteria@o_Burkholderiales@f_Burkholderiaceae	@f_Burkholderiaceae
196	mobileOG_000022938|res|A9IAH0|integration/excision|replication/recombination/repair|ICE|Manual	d_Bacteria	p_Proteobacteria	c_Gammaproteobacteria	o_Burkholderiales	NA	NA	NA	10	6	0.62	2	hospital_persisted	NA	NA	NA	d_Bacteria@p_Proteobacteria@c_Gammaproteobacteria@o_Burkholderiales@NA@NA	d_Bacteria@p_Proteobacteria@c_Gammaproteobacteria@o_Burkholderiales	@o_Burkholderiales
197	mobileOG_000023000|soj_7|A0A157SSP3|replication/recombination/repair|transfer|ICE|Manual	d_Bacteria	p_Proteobacteria	c_Gammaproteobacteria	o_Burkholderiales	NA	NA	NA	5	3	0.51	1	hospital_persisted	NA	NA	NA	d_Bacteria@p_Proteobacteria@c_Gammaproteobacteria@o_Burkholderiales@NA@NA	d_Bacteria@p_Proteobacteria@c_Gammaproteobacteria@o_Burkholderiales	@o_Burkholderiales
198	mobileOG_000023450|istB|Q8GC46|integration/excision|NA|Multiple|Manual	d_Bacteria	p_Proteobacteria	NA	NA	NA	NA	NA	4	3	0.97	1	hospital_persisted	NA	NA	NA	d_Bacteria@p_Proteobacteria@NA@NA@NA@NA	d_Bacteria@p_Proteobacteria	@p_Proteobacteria
199	mobileOG_000023547|tnpA|D7GF23|integration/excision|NA|ISFinder|Manual	d_Bacteria	NA	NA	NA	NA	NA	NA	8	7	1	1	hospital_persisted	NA	NA	NA	d_Bacteria@NA@NA@NA@NA@NA	d_Bacteria	NA
200	mobileOG_000023624|ORF19|Q83ZE5|integration/excision|NA|ISFinder|Manual	d_Bacteria	p_Actinobacteriota	c_Actinomycetia	NA	NA	NA	NA	8	7	1	1	hospital_persisted	NA	NA	NA	d_Bacteria@p_Actinobacteriota@c_Actinomycetia@NA@NA@NA	d_Bacteria@p_Actinobacteriota@c_Actinomycetia	@c_Actinomycetia
201	mobileOG_000023812|dcm|A0A2L1KLK8|stability/transfer/defense|NA|Multiple|Manual	d_Bacteria	p_Proteobacteria	c_Alphaproteobacteria	o_Sphingomonadales	f_Sphingomonadaceae	Sphingobium	s_Sphingobium jiangsuense	3	1	0.85	1	hospital_persisted	NA	NA	NA	d_Bacteria@p_Proteobacteria@c_Alphaproteobacteria@o_Sphingomonadales@f_Sphingomonadaceae@Sphingobium	d_Bacteria@p_Proteobacteria@c_Alphaproteobacteria@o_Sphingomonadales@f_Sphingomonadaceae@Sphingobium	@Sphingobium
202	mobileOG_000024390|traC|J9R702|transfer|conjugation|Plasmid RefSeq|Manual	d_Bacteria	p_Proteobacteria	c_Gammaproteobacteria	NA	NA	NA	NA	1	1	1	1	hospital_persisted	NA	NA	NA	d_Bacteria@p_Proteobacteria@c_Gammaproteobacteria@NA@NA@NA	d_Bacteria@p_Proteobacteria@c_Gammaproteobacteria	@c_Gammaproteobacteria
203	mobileOG_000025249|topB|A0A0A8RI33|replication/recombination/repair|NA|Plasmid RefSeq|Manual	d_Bacteria	p_Proteobacteria	c_Gammaproteobacteria	NA	NA	NA	NA	10	6	0.5	1	hospital_persisted	NA	NA	NA	d_Bacteria@p_Proteobacteria@c_Gammaproteobacteria@NA@NA@NA	d_Bacteria@p_Proteobacteria@c_Gammaproteobacteria	@c_Gammaproteobacteria
204	mobileOG_000025249|topB|A0A0A8RI33|replication/recombination/repair|NA|Plasmid RefSeq|Manual	d_Bacteria	p_Proteobacteria	NA	NA	NA	NA	NA	18	11	0.51	1	hospital_persisted	NA	NA	NA	d_Bacteria@p_Proteobacteria@NA@NA@NA@NA	d_Bacteria@p_Proteobacteria	@p_Proteobacteria
205	mobileOG_000025382|trbF|Q5W3J8|transfer|conjugation|Multiple|Manual	d_Bacteria	p_Proteobacteria	c_Gammaproteobacteria	o_Burkholderiales	NA	NA	NA	4	4	1	1	hospital_persisted	NA	NA	NA	d_Bacteria@p_Proteobacteria@c_Gammaproteobacteria@o_Burkholderiales@NA@NA	d_Bacteria@p_Proteobacteria@c_Gammaproteobacteria@o_Burkholderiales	@o_Burkholderiales
206	mobileOG_000025662|repA|A0A2T4J819|replication/recombination/repair|initiation,copy number control,plasmid|Plasmid RefSeq|Manual	d_Bacteria	p_Proteobacteria	c_Alphaproteobacteria	o_Rhodobacterales	f_Rhodobacteraceae	ETT8	s_ETT8 sp002900965	2	1	0.5	1	hospital_persisted	NA	NA	NA	d_Bacteria@p_Proteobacteria@c_Alphaproteobacteria@o_Rhodobacterales@f_Rhodobacteraceae@ETT8	d_Bacteria@p_Proteobacteria@c_Alphaproteobacteria@o_Rhodobacterales@f_Rhodobacteraceae@ETT8	@ETT8
207	mobileOG_000025662|repA|A0A2T4J819|replication/recombination/repair|initiation,copy number control,plasmid|Plasmid RefSeq|Manual	d_Bacteria	p_Proteobacteria	c_Alphaproteobacteria	o_Rhodobacterales	f_Rhodobacteraceae	NA	NA	3	3	1	1	hospital_persisted	NA	NA	NA	d_Bacteria@p_Proteobacteria@c_Alphaproteobacteria@o_Rhodobacterales@f_Rhodobacteraceae@NA	d_Bacteria@p_Proteobacteria@c_Alphaproteobacteria@o_Rhodobacterales@f_Rhodobacteraceae	@f_Rhodobacteraceae
208	mobileOG_000025772|istA|A0A3G1DH64|integration/excision|NA|Plasmid RefSeq|Manual	d_Bacteria	p_Proteobacteria	c_Gammaproteobacteria	o_Pseudomonadales	f_Pseudomonadaceae	NA	NA	22	15	0.77	1	hospital_persisted	NA	NA	NA	d_Bacteria@p_Proteobacteria@c_Gammaproteobacteria@o_Pseudomonadales@f_Pseudomonadaceae@NA	d_Bacteria@p_Proteobacteria@c_Gammaproteobacteria@o_Pseudomonadales@f_Pseudomonadaceae	@f_Pseudomonadaceae
209	mobileOG_000025772|istA|A0A3G1DH64|integration/excision|NA|Plasmid RefSeq|Manual	d_Bacteria	p_Proteobacteria	c_Gammaproteobacteria	o_Pseudomonadales	f_Pseudomonadaceae	NA	NA	23	16	0.78	1	hospital_persisted	NA	NA	NA	d_Bacteria@p_Proteobacteria@c_Gammaproteobacteria@o_Pseudomonadales@f_Pseudomonadaceae@NA	d_Bacteria@p_Proteobacteria@c_Gammaproteobacteria@o_Pseudomonadales@f_Pseudomonadaceae	@f_Pseudomonadaceae
210	mobileOG_000025772|istA|A0A3G1DH64|integration/excision|NA|Plasmid RefSeq|Manual	d_Bacteria	p_Proteobacteria	c_Gammaproteobacteria	o_Pseudomonadales	f_Pseudomonadaceae	NA	NA	38	18	0.53	1	hospital_persisted	NA	NA	NA	d_Bacteria@p_Proteobacteria@c_Gammaproteobacteria@o_Pseudomonadales@f_Pseudomonadaceae@NA	d_Bacteria@p_Proteobacteria@c_Gammaproteobacteria@o_Pseudomonadales@f_Pseudomonadaceae	@f_Pseudomonadaceae
211	mobileOG_000025772|istA|A0A3G1DH64|integration/excision|NA|Plasmid RefSeq|Manual	d_Bacteria	p_Proteobacteria	c_Gammaproteobacteria	o_Pseudomonadales	NA	NA	NA	38	18	0.56	1	hospital_persisted	NA	NA	NA	d_Bacteria@p_Proteobacteria@c_Gammaproteobacteria@o_Pseudomonadales@NA@NA	d_Bacteria@p_Proteobacteria@c_Gammaproteobacteria@o_Pseudomonadales	@o_Pseudomonadales
212	mobileOG_000025957|tnpA|Q09KR2|integration/excision|NA|Multiple|Manual	d_Bacteria	p_Proteobacteria	c_Gammaproteobacteria	o_Burkholderiales	f_Burkholderiaceae	NA	NA	8	8	1	1	hospital_persisted	NA	NA	NA	d_Bacteria@p_Proteobacteria@c_Gammaproteobacteria@o_Burkholderiales@f_Burkholderiaceae@NA	d_Bacteria@p_Proteobacteria@c_Gammaproteobacteria@o_Burkholderiales@f_Burkholderiaceae	@f_Burkholderiaceae
213	mobileOG_000026012|korB|Q52313|stability/transfer/defense|regulation|Multiple|Manual	d_Bacteria	p_Proteobacteria	NA	NA	NA	NA	NA	4	4	1	1	hospital_persisted	NA	NA	NA	d_Bacteria@p_Proteobacteria@NA@NA@NA@NA	d_Bacteria@p_Proteobacteria	@p_Proteobacteria
214	mobileOG_000026012|korB|Q52313|stability/transfer/defense|regulation|Multiple|Manual	d_Bacteria	p_Proteobacteria	NA	NA	NA	NA	NA	6	5	1	1	hospital_persisted	NA	NA	NA	d_Bacteria@p_Proteobacteria@NA@NA@NA@NA	d_Bacteria@p_Proteobacteria	@p_Proteobacteria
215	mobileOG_000026504|repB|C7SJ41|replication/recombination/repair|NA|Plasmid RefSeq|Manual	d_Bacteria	p_Proteobacteria	c_Alphaproteobacteria	o_Rhodobacterales	f_Rhodobacteraceae	NA	NA	3	3	1	1	hospital_persisted	NA	NA	NA	d_Bacteria@p_Proteobacteria@c_Alphaproteobacteria@o_Rhodobacterales@f_Rhodobacteraceae@NA	d_Bacteria@p_Proteobacteria@c_Alphaproteobacteria@o_Rhodobacterales@f_Rhodobacteraceae	@f_Rhodobacteraceae
216	mobileOG_000026648|hfq|Q8Y025|phage|replication/recombination/repair|Plasmid RefSeq|Manual	d_Bacteria	p_Proteobacteria	c_Gammaproteobacteria	o_Burkholderiales	f_Burkholderiaceae	Rubrivivax	NA	6	3	0.65	1	hospital_persisted	NA	NA	NA	d_Bacteria@p_Proteobacteria@c_Gammaproteobacteria@o_Burkholderiales@f_Burkholderiaceae@Rubrivivax	d_Bacteria@p_Proteobacteria@c_Gammaproteobacteria@o_Burkholderiales@f_Burkholderiaceae@Rubrivivax	@Rubrivivax
217	mobileOG_000026648|hfq|Q8Y025|phage|replication/recombination/repair|Plasmid RefSeq|Manual	d_Bacteria	p_Proteobacteria	c_Gammaproteobacteria	o_Burkholderiales	f_Burkholderiaceae	NA	NA	4	3	0.97	1	hospital_persisted	NA	NA	NA	d_Bacteria@p_Proteobacteria@c_Gammaproteobacteria@o_Burkholderiales@f_Burkholderiaceae@NA	d_Bacteria@p_Proteobacteria@c_Gammaproteobacteria@o_Burkholderiales@f_Burkholderiaceae	@f_Burkholderiaceae
218	mobileOG_000026648|hfq|Q8Y025|phage|replication/recombination/repair|Plasmid RefSeq|Manual	d_Bacteria	p_Proteobacteria	c_Gammaproteobacteria	o_Burkholderiales	f_Burkholderiaceae	NA	NA	5	3	0.51	1	hospital_persisted	NA	NA	NA	d_Bacteria@p_Proteobacteria@c_Gammaproteobacteria@o_Burkholderiales@f_Burkholderiaceae@NA	d_Bacteria@p_Proteobacteria@c_Gammaproteobacteria@o_Burkholderiales@f_Burkholderiaceae	@f_Burkholderiaceae
219	mobileOG_000026648|hfq|Q8Y025|phage|replication/recombination/repair|Plasmid RefSeq|Manual	d_Bacteria	p_Proteobacteria	c_Gammaproteobacteria	o_Burkholderiales	f_Burkholderiaceae	NA	NA	10	5	0.98	1	hospital_persisted	NA	NA	NA	d_Bacteria@p_Proteobacteria@c_Gammaproteobacteria@o_Burkholderiales@f_Burkholderiaceae@NA	d_Bacteria@p_Proteobacteria@c_Gammaproteobacteria@o_Burkholderiales@f_Burkholderiaceae	@f_Burkholderiaceae
220	mobileOG_000026661|NA|Q04222|integration/excision|NA|Plasmid RefSeq|Manual	d_Bacteria	NA	NA	NA	NA	NA	NA	5	5	1	2	hospital_persisted	NA	NA	NA	d_Bacteria@NA@NA@NA@NA@NA	d_Bacteria	NA
221	mobileOG_000030969|clpX|A0A1D8IZF7|phage|replication,chaperone|ACLAME|Homology	d_Bacteria	p_Proteobacteria	c_Gammaproteobacteria	o_Burkholderiales	f_Burkholderiaceae	Polaromonas	NA	5	3	0.95	2	hospital_persisted	NA	NA	NA	d_Bacteria@p_Proteobacteria@c_Gammaproteobacteria@o_Burkholderiales@f_Burkholderiaceae@Polaromonas	d_Bacteria@p_Proteobacteria@c_Gammaproteobacteria@o_Burkholderiales@f_Burkholderiaceae@Polaromonas	@Polaromonas
222	mobileOG_000030970|clpP|A0A080NIA0|phage|replication/recombination/repair|ACLAME|Homology	d_Bacteria	p_Proteobacteria	c_Gammaproteobacteria	o_Burkholderiales	f_Burkholderiaceae	NA	NA	4	3	0.67	1	hospital_persisted	NA	NA	NA	d_Bacteria@p_Proteobacteria@c_Gammaproteobacteria@o_Burkholderiales@f_Burkholderiaceae@NA	d_Bacteria@p_Proteobacteria@c_Gammaproteobacteria@o_Burkholderiales@f_Burkholderiaceae	@f_Burkholderiaceae
223	mobileOG_000031051|trp1400A|Q2NDJ7|integration/excision|NA|Multiple|Homology	d_Bacteria	p_Proteobacteria	c_Alphaproteobacteria	o_Sphingomonadales	f_Sphingomonadaceae	NA	NA	9	7	0.69	1	hospital_persisted	NA	NA	NA	d_Bacteria@p_Proteobacteria@c_Alphaproteobacteria@o_Sphingomonadales@f_Sphingomonadaceae@NA	d_Bacteria@p_Proteobacteria@c_Alphaproteobacteria@o_Sphingomonadales@f_Sphingomonadaceae	@f_Sphingomonadaceae
224	mobileOG_000031051|trp1400A|Q2NDJ7|integration/excision|NA|Multiple|Homology	d_Bacteria	p_Proteobacteria	c_Alphaproteobacteria	o_Sphingomonadales	f_Sphingomonadaceae	NA	NA	19	12	0.57	1	hospital_persisted	NA	NA	NA	d_Bacteria@p_Proteobacteria@c_Alphaproteobacteria@o_Sphingomonadales@f_Sphingomonadaceae@NA	d_Bacteria@p_Proteobacteria@c_Alphaproteobacteria@o_Sphingomonadales@f_Sphingomonadaceae	@f_Sphingomonadaceae
225	mobileOG_000031051|trp1400A|Q2NDJ7|integration/excision|NA|Multiple|Homology	d_Bacteria	p_Proteobacteria	c_Alphaproteobacteria	NA	NA	NA	NA	17	12	0.59	1	hospital_persisted	NA	NA	NA	d_Bacteria@p_Proteobacteria@c_Alphaproteobacteria@NA@NA@NA	d_Bacteria@p_Proteobacteria@c_Alphaproteobacteria	@c_Alphaproteobacteria
226	mobileOG_000031051|trp1400A|Q2NDJ7|integration/excision|NA|Multiple|Homology	d_Bacteria	NA	NA	NA	NA	NA	NA	12	11	1	1	hospital_persisted	NA	NA	NA	d_Bacteria@NA@NA@NA@NA@NA	d_Bacteria	NA
227	mobileOG_000031052|NA|Q2NDJ6|integration/excision|NA|ACLAME|Homology	d_Bacteria	p_Proteobacteria	c_Alphaproteobacteria	o_Sphingomonadales	f_Sphingomonadaceae	NA	NA	11	5	0.65	1	hospital_persisted	NA	NA	NA	d_Bacteria@p_Proteobacteria@c_Alphaproteobacteria@o_Sphingomonadales@f_Sphingomonadaceae@NA	d_Bacteria@p_Proteobacteria@c_Alphaproteobacteria@o_Sphingomonadales@f_Sphingomonadaceae	@f_Sphingomonadaceae
228	mobileOG_000031052|NA|Q2NDJ6|integration/excision|NA|ACLAME|Homology	d_Bacteria	p_Proteobacteria	c_Alphaproteobacteria	o_Sphingomonadales	f_Sphingomonadaceae	NA	NA	14	7	0.71	1	hospital_persisted	NA	NA	NA	d_Bacteria@p_Proteobacteria@c_Alphaproteobacteria@o_Sphingomonadales@f_Sphingomonadaceae@NA	d_Bacteria@p_Proteobacteria@c_Alphaproteobacteria@o_Sphingomonadales@f_Sphingomonadaceae	@f_Sphingomonadaceae
229	mobileOG_000031052|NA|Q2NDJ6|integration/excision|NA|ACLAME|Homology	d_Bacteria	p_Proteobacteria	c_Alphaproteobacteria	NA	NA	NA	NA	14	11	0.67	1	hospital_persisted	NA	NA	NA	d_Bacteria@p_Proteobacteria@c_Alphaproteobacteria@NA@NA@NA	d_Bacteria@p_Proteobacteria@c_Alphaproteobacteria	@c_Alphaproteobacteria
230	mobileOG_000031194|ssb|A1W5K7|phage|replication/recombination/repair|Multiple|Homology	d_Bacteria	p_Proteobacteria	c_Gammaproteobacteria	NA	NA	NA	NA	6	6	1	1	hospital_persisted	NA	NA	NA	d_Bacteria@p_Proteobacteria@c_Gammaproteobacteria@NA@NA@NA	d_Bacteria@p_Proteobacteria@c_Gammaproteobacteria	@c_Gammaproteobacteria
231	mobileOG_000031975|repA|Q3BSQ1|replication/recombination/repair|initiation,copy number control,plasmid|ACLAME|Homology	d_Bacteria	p_Proteobacteria	c_Gammaproteobacteria	o_Burkholderiales	f_Burkholderiaceae	Hydrogenophaga	s_Hydrogenophaga sp011388215	3	2	1	1	hospital_persisted	NA	NA	NA	d_Bacteria@p_Proteobacteria@c_Gammaproteobacteria@o_Burkholderiales@f_Burkholderiaceae@Hydrogenophaga	d_Bacteria@p_Proteobacteria@c_Gammaproteobacteria@o_Burkholderiales@f_Burkholderiaceae@Hydrogenophaga	@Hydrogenophaga
232	mobileOG_000032001|gp15|Q603Y8|phage|infection,regulation|ACLAME|Homology	d_Bacteria	NA	NA	NA	NA	NA	NA	2	2	1	1	hospital_persisted	NA	NA	NA	d_Bacteria@NA@NA@NA@NA@NA	d_Bacteria	NA
233	mobileOG_000033300|tnpA|Q5ZHI8|integration/excision|NA|Multiple|Homology	d_Bacteria	p_Proteobacteria	c_Alphaproteobacteria	o_Rhizobiales	f_Rhizobiaceae	NA	NA	8	5	0.65	1	hospital_persisted	NA	NA	NA	d_Bacteria@p_Proteobacteria@c_Alphaproteobacteria@o_Rhizobiales@f_Rhizobiaceae@NA	d_Bacteria@p_Proteobacteria@c_Alphaproteobacteria@o_Rhizobiales@f_Rhizobiaceae	@f_Rhizobiaceae
234	mobileOG_000033301|NA|A0A024INL5|integration/excision|NA|Multiple|Homology	d_Bacteria	p_Proteobacteria	c_Alphaproteobacteria	o_Rhizobiales	f_Rhizobiaceae	NA	NA	9	6	0.51	1	hospital_persisted	NA	NA	NA	d_Bacteria@p_Proteobacteria@c_Alphaproteobacteria@o_Rhizobiales@f_Rhizobiaceae@NA	d_Bacteria@p_Proteobacteria@c_Alphaproteobacteria@o_Rhizobiales@f_Rhizobiaceae	@f_Rhizobiaceae
235	mobileOG_000033440|tnpM|WP_011264031.1|integration/excision|NA|Multiple|Homology	d_Bacteria	p_Proteobacteria	NA	NA	NA	NA	NA	10	9	1	1	hospital_persisted	NA	NA	NA	d_Bacteria@p_Proteobacteria@NA@NA@NA@NA	d_Bacteria@p_Proteobacteria	@p_Proteobacteria
236	mobileOG_000033487|int|WP_000845039.1|integration/excision|NA|Multiple|Homology	d_Bacteria	p_Proteobacteria	c_Gammaproteobacteria	NA	NA	NA	NA	23	13	0.51	1	hospital_persisted	NA	NA	NA	d_Bacteria@p_Proteobacteria@c_Gammaproteobacteria@NA@NA@NA	d_Bacteria@p_Proteobacteria@c_Gammaproteobacteria	@c_Gammaproteobacteria
237	mobileOG_000033527|NA|WP_000983249.1|integration/excision|NA|Multiple|Homology	d_Bacteria	p_Proteobacteria	c_Gammaproteobacteria	NA	NA	NA	NA	30	15	0.54	1	hospital_persisted	NA	NA	NA	d_Bacteria@p_Proteobacteria@c_Gammaproteobacteria@NA@NA@NA	d_Bacteria@p_Proteobacteria@c_Gammaproteobacteria	@c_Gammaproteobacteria
238	mobileOG_000033527|NA|WP_000983249.1|integration/excision|NA|Multiple|Homology	d_Bacteria	p_Proteobacteria	c_Gammaproteobacteria	NA	NA	NA	NA	38	20	0.57	1	hospital_persisted	NA	NA	NA	d_Bacteria@p_Proteobacteria@c_Gammaproteobacteria@NA@NA@NA	d_Bacteria@p_Proteobacteria@c_Gammaproteobacteria	@c_Gammaproteobacteria
239	mobileOG_000033527|NA|WP_000983249.1|integration/excision|NA|Multiple|Homology	d_Bacteria	p_Proteobacteria	NA	NA	NA	NA	NA	20	11	0.51	1	hospital_persisted	NA	NA	NA	d_Bacteria@p_Proteobacteria@NA@NA@NA@NA	d_Bacteria@p_Proteobacteria	@p_Proteobacteria
240	mobileOG_000033527|NA|WP_000983249.1|integration/excision|NA|Multiple|Homology	d_Bacteria	p_Proteobacteria	NA	NA	NA	NA	NA	29	18	0.52	1	hospital_persisted	NA	NA	NA	d_Bacteria@p_Proteobacteria@NA@NA@NA@NA	d_Bacteria@p_Proteobacteria	@p_Proteobacteria
241	mobileOG_000033527|NA|WP_000983249.1|integration/excision|NA|Multiple|Homology	d_Bacteria	p_Proteobacteria	NA	NA	NA	NA	NA	31	18	0.51	1	hospital_persisted	NA	NA	NA	d_Bacteria@p_Proteobacteria@NA@NA@NA@NA	d_Bacteria@p_Proteobacteria	@p_Proteobacteria
242	mobileOG_000033607|traN|WP_000826922.1|transfer|conjugation|Multiple|Homology	d_Bacteria	p_Proteobacteria	NA	NA	NA	NA	NA	15	12	1	1	hospital_persisted	NA	NA	NA	d_Bacteria@p_Proteobacteria@NA@NA@NA@NA	d_Bacteria@p_Proteobacteria	@p_Proteobacteria
243	mobileOG_000033609|korB|WP_011114060.1|stability/transfer/defense|regulation|Multiple|Homology	d_Bacteria	p_Proteobacteria	NA	NA	NA	NA	NA	3	3	1	4	hospital_persisted	NA	NA	NA	d_Bacteria@p_Proteobacteria@NA@NA@NA@NA	d_Bacteria@p_Proteobacteria	@p_Proteobacteria
244	mobileOG_000033609|korB|WP_011114060.1|stability/transfer/defense|regulation|Multiple|Homology	d_Bacteria	p_Proteobacteria	NA	NA	NA	NA	NA	5	4	1	2	hospital_persisted	NA	NA	NA	d_Bacteria@p_Proteobacteria@NA@NA@NA@NA	d_Bacteria@p_Proteobacteria	@p_Proteobacteria
245	mobileOG_000033609|korB|WP_011114060.1|stability/transfer/defense|regulation|Multiple|Homology	d_Bacteria	p_Proteobacteria	NA	NA	NA	NA	NA	8	8	1	1	hospital_persisted	NA	NA	NA	d_Bacteria@p_Proteobacteria@NA@NA@NA@NA	d_Bacteria@p_Proteobacteria	@p_Proteobacteria
246	mobileOG_000033609|korB|WP_011114060.1|stability/transfer/defense|regulation|Multiple|Homology	d_Bacteria	p_Proteobacteria	NA	NA	NA	NA	NA	10	10	1	1	hospital_persisted	NA	NA	NA	d_Bacteria@p_Proteobacteria@NA@NA@NA@NA	d_Bacteria@p_Proteobacteria	@p_Proteobacteria
247	mobileOG_000033609|korB|WP_011114060.1|stability/transfer/defense|regulation|Multiple|Homology	d_Bacteria	p_Proteobacteria	NA	NA	NA	NA	NA	15	12	1	1	hospital_persisted	NA	NA	NA	d_Bacteria@p_Proteobacteria@NA@NA@NA@NA	d_Bacteria@p_Proteobacteria	@p_Proteobacteria
248	mobileOG_000033610|incC|WP_011114063.1|replication/recombination/repair|transfer|Multiple|Homology	d_Bacteria	p_Proteobacteria	NA	NA	NA	NA	NA	3	3	1	4	hospital_persisted	NA	NA	NA	d_Bacteria@p_Proteobacteria@NA@NA@NA@NA	d_Bacteria@p_Proteobacteria	@p_Proteobacteria
249	mobileOG_000033610|incC|WP_011114063.1|replication/recombination/repair|transfer|Multiple|Homology	d_Bacteria	p_Proteobacteria	NA	NA	NA	NA	NA	4	4	1	1	hospital_persisted	NA	NA	NA	d_Bacteria@p_Proteobacteria@NA@NA@NA@NA	d_Bacteria@p_Proteobacteria	@p_Proteobacteria
250	mobileOG_000033610|incC|WP_011114063.1|replication/recombination/repair|transfer|Multiple|Homology	d_Bacteria	p_Proteobacteria	NA	NA	NA	NA	NA	5	4	1	2	hospital_persisted	NA	NA	NA	d_Bacteria@p_Proteobacteria@NA@NA@NA@NA	d_Bacteria@p_Proteobacteria	@p_Proteobacteria
251	mobileOG_000033610|incC|WP_011114063.1|replication/recombination/repair|transfer|Multiple|Homology	d_Bacteria	p_Proteobacteria	NA	NA	NA	NA	NA	6	5	1	1	hospital_persisted	NA	NA	NA	d_Bacteria@p_Proteobacteria@NA@NA@NA@NA	d_Bacteria@p_Proteobacteria	@p_Proteobacteria
252	mobileOG_000033610|incC|WP_011114063.1|replication/recombination/repair|transfer|Multiple|Homology	d_Bacteria	p_Proteobacteria	NA	NA	NA	NA	NA	7	5	1	1	hospital_persisted	NA	NA	NA	d_Bacteria@p_Proteobacteria@NA@NA@NA@NA	d_Bacteria@p_Proteobacteria	@p_Proteobacteria
253	mobileOG_000033610|incC|WP_011114063.1|replication/recombination/repair|transfer|Multiple|Homology	d_Bacteria	p_Proteobacteria	NA	NA	NA	NA	NA	7	7	1	1	hospital_persisted	NA	NA	NA	d_Bacteria@p_Proteobacteria@NA@NA@NA@NA	d_Bacteria@p_Proteobacteria	@p_Proteobacteria
254	mobileOG_000033610|incC|WP_011114063.1|replication/recombination/repair|transfer|Multiple|Homology	d_Bacteria	p_Proteobacteria	NA	NA	NA	NA	NA	8	8	1	1	hospital_persisted	NA	NA	NA	d_Bacteria@p_Proteobacteria@NA@NA@NA@NA	d_Bacteria@p_Proteobacteria	@p_Proteobacteria
255	mobileOG_000033610|incC|WP_011114063.1|replication/recombination/repair|transfer|Multiple|Homology	d_Bacteria	p_Proteobacteria	NA	NA	NA	NA	NA	10	10	1	1	hospital_persisted	NA	NA	NA	d_Bacteria@p_Proteobacteria@NA@NA@NA@NA	d_Bacteria@p_Proteobacteria	@p_Proteobacteria
256	mobileOG_000033610|incC|WP_011114063.1|replication/recombination/repair|transfer|Multiple|Homology	d_Bacteria	p_Proteobacteria	NA	NA	NA	NA	NA	15	12	1	1	hospital_persisted	NA	NA	NA	d_Bacteria@p_Proteobacteria@NA@NA@NA@NA	d_Bacteria@p_Proteobacteria	@p_Proteobacteria
257	mobileOG_000033611|kleF|WP_011114064.1|stability/transfer/defense|NA|Multiple|Homology	d_Bacteria	p_Proteobacteria	NA	NA	NA	NA	NA	4	2	1	1	hospital_persisted	NA	NA	NA	d_Bacteria@p_Proteobacteria@NA@NA@NA@NA	d_Bacteria@p_Proteobacteria	@p_Proteobacteria
258	mobileOG_000033611|kleF|WP_011114064.1|stability/transfer/defense|NA|Multiple|Homology	d_Bacteria	p_Proteobacteria	NA	NA	NA	NA	NA	5	4	1	2	hospital_persisted	NA	NA	NA	d_Bacteria@p_Proteobacteria@NA@NA@NA@NA	d_Bacteria@p_Proteobacteria	@p_Proteobacteria
259	mobileOG_000033611|kleF|WP_011114064.1|stability/transfer/defense|NA|Multiple|Homology	d_Bacteria	p_Proteobacteria	NA	NA	NA	NA	NA	6	5	1	1	hospital_persisted	NA	NA	NA	d_Bacteria@p_Proteobacteria@NA@NA@NA@NA	d_Bacteria@p_Proteobacteria	@p_Proteobacteria
260	mobileOG_000033611|kleF|WP_011114064.1|stability/transfer/defense|NA|Multiple|Homology	d_Bacteria	p_Proteobacteria	NA	NA	NA	NA	NA	7	5	1	1	hospital_persisted	NA	NA	NA	d_Bacteria@p_Proteobacteria@NA@NA@NA@NA	d_Bacteria@p_Proteobacteria	@p_Proteobacteria
261	mobileOG_000033611|kleF|WP_011114064.1|stability/transfer/defense|NA|Multiple|Homology	d_Bacteria	p_Proteobacteria	NA	NA	NA	NA	NA	8	8	1	1	hospital_persisted	NA	NA	NA	d_Bacteria@p_Proteobacteria@NA@NA@NA@NA	d_Bacteria@p_Proteobacteria	@p_Proteobacteria
262	mobileOG_000033611|kleF|WP_011114064.1|stability/transfer/defense|NA|Multiple|Homology	d_Bacteria	p_Proteobacteria	NA	NA	NA	NA	NA	15	12	1	1	hospital_persisted	NA	NA	NA	d_Bacteria@p_Proteobacteria@NA@NA@NA@NA	d_Bacteria@p_Proteobacteria	@p_Proteobacteria
263	mobileOG_000033612|kleE|WP_011114065.1|stability/transfer/defense|NA|Multiple|Homology	d_Bacteria	p_Proteobacteria	NA	NA	NA	NA	NA	4	2	1	1	hospital_persisted	NA	NA	NA	d_Bacteria@p_Proteobacteria@NA@NA@NA@NA	d_Bacteria@p_Proteobacteria	@p_Proteobacteria
264	mobileOG_000033612|kleE|WP_011114065.1|stability/transfer/defense|NA|Multiple|Homology	d_Bacteria	p_Proteobacteria	NA	NA	NA	NA	NA	5	4	1	2	hospital_persisted	NA	NA	NA	d_Bacteria@p_Proteobacteria@NA@NA@NA@NA	d_Bacteria@p_Proteobacteria	@p_Proteobacteria
265	mobileOG_000033612|kleE|WP_011114065.1|stability/transfer/defense|NA|Multiple|Homology	d_Bacteria	p_Proteobacteria	NA	NA	NA	NA	NA	6	5	1	1	hospital_persisted	NA	NA	NA	d_Bacteria@p_Proteobacteria@NA@NA@NA@NA	d_Bacteria@p_Proteobacteria	@p_Proteobacteria
266	mobileOG_000033612|kleE|WP_011114065.1|stability/transfer/defense|NA|Multiple|Homology	d_Bacteria	p_Proteobacteria	NA	NA	NA	NA	NA	7	5	1	1	hospital_persisted	NA	NA	NA	d_Bacteria@p_Proteobacteria@NA@NA@NA@NA	d_Bacteria@p_Proteobacteria	@p_Proteobacteria
267	mobileOG_000033612|kleE|WP_011114065.1|stability/transfer/defense|NA|Multiple|Homology	d_Bacteria	p_Proteobacteria	NA	NA	NA	NA	NA	8	8	1	1	hospital_persisted	NA	NA	NA	d_Bacteria@p_Proteobacteria@NA@NA@NA@NA	d_Bacteria@p_Proteobacteria	@p_Proteobacteria
268	mobileOG_000033612|kleE|WP_011114065.1|stability/transfer/defense|NA|Multiple|Homology	d_Bacteria	p_Proteobacteria	NA	NA	NA	NA	NA	10	10	1	1	hospital_persisted	NA	NA	NA	d_Bacteria@p_Proteobacteria@NA@NA@NA@NA	d_Bacteria@p_Proteobacteria	@p_Proteobacteria
269	mobileOG_000033612|kleE|WP_011114065.1|stability/transfer/defense|NA|Multiple|Homology	d_Bacteria	p_Proteobacteria	NA	NA	NA	NA	NA	15	12	1	1	hospital_persisted	NA	NA	NA	d_Bacteria@p_Proteobacteria@NA@NA@NA@NA	d_Bacteria@p_Proteobacteria	@p_Proteobacteria
270	mobileOG_000033613|kleA|WP_011114066.1|stability/transfer/defense|NA|Multiple|Homology	d_Bacteria	p_Proteobacteria	NA	NA	NA	NA	NA	4	2	1	1	hospital_persisted	NA	NA	NA	d_Bacteria@p_Proteobacteria@NA@NA@NA@NA	d_Bacteria@p_Proteobacteria	@p_Proteobacteria
271	mobileOG_000033613|kleA|WP_011114066.1|stability/transfer/defense|NA|Multiple|Homology	d_Bacteria	p_Proteobacteria	NA	NA	NA	NA	NA	7	4	1	1	hospital_persisted	NA	NA	NA	d_Bacteria@p_Proteobacteria@NA@NA@NA@NA	d_Bacteria@p_Proteobacteria	@p_Proteobacteria
272	mobileOG_000033613|kleA|WP_011114066.1|stability/transfer/defense|NA|Multiple|Homology	d_Bacteria	p_Proteobacteria	NA	NA	NA	NA	NA	7	5	1	2	hospital_persisted	NA	NA	NA	d_Bacteria@p_Proteobacteria@NA@NA@NA@NA	d_Bacteria@p_Proteobacteria	@p_Proteobacteria
273	mobileOG_000033613|kleA|WP_011114066.1|stability/transfer/defense|NA|Multiple|Homology	d_Bacteria	p_Proteobacteria	NA	NA	NA	NA	NA	8	8	1	1	hospital_persisted	NA	NA	NA	d_Bacteria@p_Proteobacteria@NA@NA@NA@NA	d_Bacteria@p_Proteobacteria	@p_Proteobacteria
274	mobileOG_000033613|kleA|WP_011114066.1|stability/transfer/defense|NA|Multiple|Homology	d_Bacteria	p_Proteobacteria	NA	NA	NA	NA	NA	10	10	1	1	hospital_persisted	NA	NA	NA	d_Bacteria@p_Proteobacteria@NA@NA@NA@NA	d_Bacteria@p_Proteobacteria	@p_Proteobacteria
275	mobileOG_000033613|kleA|WP_011114066.1|stability/transfer/defense|NA|Multiple|Homology	d_Bacteria	p_Proteobacteria	NA	NA	NA	NA	NA	15	12	1	1	hospital_persisted	NA	NA	NA	d_Bacteria@p_Proteobacteria@NA@NA@NA@NA	d_Bacteria@p_Proteobacteria	@p_Proteobacteria
276	mobileOG_000033614|korC|WP_011114067.1|stability/transfer/defense|regulation|Multiple|Homology	d_Bacteria	p_Proteobacteria	NA	NA	NA	NA	NA	3	3	1	1	hospital_persisted	NA	NA	NA	d_Bacteria@p_Proteobacteria@NA@NA@NA@NA	d_Bacteria@p_Proteobacteria	@p_Proteobacteria
277	mobileOG_000033614|korC|WP_011114067.1|stability/transfer/defense|regulation|Multiple|Homology	d_Bacteria	p_Proteobacteria	NA	NA	NA	NA	NA	7	4	1	1	hospital_persisted	NA	NA	NA	d_Bacteria@p_Proteobacteria@NA@NA@NA@NA	d_Bacteria@p_Proteobacteria	@p_Proteobacteria
278	mobileOG_000033614|korC|WP_011114067.1|stability/transfer/defense|regulation|Multiple|Homology	d_Bacteria	p_Proteobacteria	NA	NA	NA	NA	NA	7	5	1	2	hospital_persisted	NA	NA	NA	d_Bacteria@p_Proteobacteria@NA@NA@NA@NA	d_Bacteria@p_Proteobacteria	@p_Proteobacteria
279	mobileOG_000033614|korC|WP_011114067.1|stability/transfer/defense|regulation|Multiple|Homology	d_Bacteria	p_Proteobacteria	NA	NA	NA	NA	NA	8	8	1	1	hospital_persisted	NA	NA	NA	d_Bacteria@p_Proteobacteria@NA@NA@NA@NA	d_Bacteria@p_Proteobacteria	@p_Proteobacteria
280	mobileOG_000033614|korC|WP_011114067.1|stability/transfer/defense|regulation|Multiple|Homology	d_Bacteria	p_Proteobacteria	NA	NA	NA	NA	NA	10	10	1	1	hospital_persisted	NA	NA	NA	d_Bacteria@p_Proteobacteria@NA@NA@NA@NA	d_Bacteria@p_Proteobacteria	@p_Proteobacteria
281	mobileOG_000033614|korC|WP_011114067.1|stability/transfer/defense|regulation|Multiple|Homology	d_Bacteria	p_Proteobacteria	NA	NA	NA	NA	NA	15	12	1	1	hospital_persisted	NA	NA	NA	d_Bacteria@p_Proteobacteria@NA@NA@NA@NA	d_Bacteria@p_Proteobacteria	@p_Proteobacteria
282	mobileOG_000033615|klcB|WP_011114068.1|stability/transfer/defense|NA|Multiple|Homology	d_Bacteria	p_Proteobacteria	NA	NA	NA	NA	NA	3	3	1	2	hospital_persisted	NA	NA	NA	d_Bacteria@p_Proteobacteria@NA@NA@NA@NA	d_Bacteria@p_Proteobacteria	@p_Proteobacteria
283	mobileOG_000033615|klcB|WP_011114068.1|stability/transfer/defense|NA|Multiple|Homology	d_Bacteria	p_Proteobacteria	NA	NA	NA	NA	NA	5	4	1	1	hospital_persisted	NA	NA	NA	d_Bacteria@p_Proteobacteria@NA@NA@NA@NA	d_Bacteria@p_Proteobacteria	@p_Proteobacteria
284	mobileOG_000033615|klcB|WP_011114068.1|stability/transfer/defense|NA|Multiple|Homology	d_Bacteria	p_Proteobacteria	NA	NA	NA	NA	NA	6	4	1	1	hospital_persisted	NA	NA	NA	d_Bacteria@p_Proteobacteria@NA@NA@NA@NA	d_Bacteria@p_Proteobacteria	@p_Proteobacteria
285	mobileOG_000033615|klcB|WP_011114068.1|stability/transfer/defense|NA|Multiple|Homology	d_Bacteria	p_Proteobacteria	NA	NA	NA	NA	NA	7	4	1	1	hospital_persisted	NA	NA	NA	d_Bacteria@p_Proteobacteria@NA@NA@NA@NA	d_Bacteria@p_Proteobacteria	@p_Proteobacteria
286	mobileOG_000033615|klcB|WP_011114068.1|stability/transfer/defense|NA|Multiple|Homology	d_Bacteria	p_Proteobacteria	NA	NA	NA	NA	NA	7	5	1	1	hospital_persisted	NA	NA	NA	d_Bacteria@p_Proteobacteria@NA@NA@NA@NA	d_Bacteria@p_Proteobacteria	@p_Proteobacteria
287	mobileOG_000033616|klcA|WP_011114069.1|phage|stability/transfer/defense|Multiple|Homology	d_Bacteria	p_Proteobacteria	NA	NA	NA	NA	NA	3	3	1	1	hospital_persisted	NA	NA	NA	d_Bacteria@p_Proteobacteria@NA@NA@NA@NA	d_Bacteria@p_Proteobacteria	@p_Proteobacteria
288	mobileOG_000033616|klcA|WP_011114069.1|phage|stability/transfer/defense|Multiple|Homology	d_Bacteria	p_Proteobacteria	NA	NA	NA	NA	NA	5	3	1	1	hospital_persisted	NA	NA	NA	d_Bacteria@p_Proteobacteria@NA@NA@NA@NA	d_Bacteria@p_Proteobacteria	@p_Proteobacteria
289	mobileOG_000033616|klcA|WP_011114069.1|phage|stability/transfer/defense|Multiple|Homology	d_Bacteria	p_Proteobacteria	NA	NA	NA	NA	NA	5	4	1	1	hospital_persisted	NA	NA	NA	d_Bacteria@p_Proteobacteria@NA@NA@NA@NA	d_Bacteria@p_Proteobacteria	@p_Proteobacteria
290	mobileOG_000033616|klcA|WP_011114069.1|phage|stability/transfer/defense|Multiple|Homology	d_Bacteria	p_Proteobacteria	NA	NA	NA	NA	NA	6	4	1	1	hospital_persisted	NA	NA	NA	d_Bacteria@p_Proteobacteria@NA@NA@NA@NA	d_Bacteria@p_Proteobacteria	@p_Proteobacteria
291	mobileOG_000033616|klcA|WP_011114069.1|phage|stability/transfer/defense|Multiple|Homology	d_Bacteria	p_Proteobacteria	NA	NA	NA	NA	NA	7	4	1	1	hospital_persisted	NA	NA	NA	d_Bacteria@p_Proteobacteria@NA@NA@NA@NA	d_Bacteria@p_Proteobacteria	@p_Proteobacteria
292	mobileOG_000033616|klcA|WP_011114069.1|phage|stability/transfer/defense|Multiple|Homology	d_Bacteria	p_Proteobacteria	NA	NA	NA	NA	NA	7	5	1	1	hospital_persisted	NA	NA	NA	d_Bacteria@p_Proteobacteria@NA@NA@NA@NA	d_Bacteria@p_Proteobacteria	@p_Proteobacteria
293	mobileOG_000033617|dinJ|WP_011114070.1|stability/transfer/defense|NA|Multiple|Homology	d_Bacteria	p_Proteobacteria	NA	NA	NA	NA	NA	4	4	1	1	hospital_persisted	NA	NA	NA	d_Bacteria@p_Proteobacteria@NA@NA@NA@NA	d_Bacteria@p_Proteobacteria	@p_Proteobacteria
294	mobileOG_000033617|dinJ|WP_011114070.1|stability/transfer/defense|NA|Multiple|Homology	d_Bacteria	p_Proteobacteria	NA	NA	NA	NA	NA	5	3	1	1	hospital_persisted	NA	NA	NA	d_Bacteria@p_Proteobacteria@NA@NA@NA@NA	d_Bacteria@p_Proteobacteria	@p_Proteobacteria
295	mobileOG_000033617|dinJ|WP_011114070.1|stability/transfer/defense|NA|Multiple|Homology	d_Bacteria	p_Proteobacteria	NA	NA	NA	NA	NA	5	4	1	1	hospital_persisted	NA	NA	NA	d_Bacteria@p_Proteobacteria@NA@NA@NA@NA	d_Bacteria@p_Proteobacteria	@p_Proteobacteria
296	mobileOG_000033617|dinJ|WP_011114070.1|stability/transfer/defense|NA|Multiple|Homology	d_Bacteria	p_Proteobacteria	NA	NA	NA	NA	NA	6	4	1	1	hospital_persisted	NA	NA	NA	d_Bacteria@p_Proteobacteria@NA@NA@NA@NA	d_Bacteria@p_Proteobacteria	@p_Proteobacteria
297	mobileOG_000033617|dinJ|WP_011114070.1|stability/transfer/defense|NA|Multiple|Homology	d_Bacteria	p_Proteobacteria	NA	NA	NA	NA	NA	7	4	1	1	hospital_persisted	NA	NA	NA	d_Bacteria@p_Proteobacteria@NA@NA@NA@NA	d_Bacteria@p_Proteobacteria	@p_Proteobacteria
298	mobileOG_000033617|dinJ|WP_011114070.1|stability/transfer/defense|NA|Multiple|Homology	d_Bacteria	p_Proteobacteria	NA	NA	NA	NA	NA	7	5	1	1	hospital_persisted	NA	NA	NA	d_Bacteria@p_Proteobacteria@NA@NA@NA@NA	d_Bacteria@p_Proteobacteria	@p_Proteobacteria
299	mobileOG_000033618|yafQ|WP_011114071.1|stability/transfer/defense|NA|Multiple|Homology	d_Bacteria	p_Proteobacteria	NA	NA	NA	NA	NA	5	3	1	1	hospital_persisted	NA	NA	NA	d_Bacteria@p_Proteobacteria@NA@NA@NA@NA	d_Bacteria@p_Proteobacteria	@p_Proteobacteria
300	mobileOG_000033618|yafQ|WP_011114071.1|stability/transfer/defense|NA|Multiple|Homology	d_Bacteria	p_Proteobacteria	NA	NA	NA	NA	NA	5	4	1	1	hospital_persisted	NA	NA	NA	d_Bacteria@p_Proteobacteria@NA@NA@NA@NA	d_Bacteria@p_Proteobacteria	@p_Proteobacteria
301	mobileOG_000033618|yafQ|WP_011114071.1|stability/transfer/defense|NA|Multiple|Homology	d_Bacteria	p_Proteobacteria	NA	NA	NA	NA	NA	6	4	1	1	hospital_persisted	NA	NA	NA	d_Bacteria@p_Proteobacteria@NA@NA@NA@NA	d_Bacteria@p_Proteobacteria	@p_Proteobacteria
302	mobileOG_000033618|yafQ|WP_011114071.1|stability/transfer/defense|NA|Multiple|Homology	d_Bacteria	p_Proteobacteria	NA	NA	NA	NA	NA	7	4	1	1	hospital_persisted	NA	NA	NA	d_Bacteria@p_Proteobacteria@NA@NA@NA@NA	d_Bacteria@p_Proteobacteria	@p_Proteobacteria
303	mobileOG_000033618|yafQ|WP_011114071.1|stability/transfer/defense|NA|Multiple|Homology	d_Bacteria	p_Proteobacteria	NA	NA	NA	NA	NA	7	5	1	1	hospital_persisted	NA	NA	NA	d_Bacteria@p_Proteobacteria@NA@NA@NA@NA	d_Bacteria@p_Proteobacteria	@p_Proteobacteria
304	mobileOG_000033619|NA|EDI97729.1|integration/excision|NA|Multiple|Homology	d_Bacteria	p_Proteobacteria	c_Gammaproteobacteria	o_Burkholderiales	f_Burkholderiaceae	NA	NA	16	14	0.89	1	hospital_persisted	NA	NA	NA	d_Bacteria@p_Proteobacteria@c_Gammaproteobacteria@o_Burkholderiales@f_Burkholderiaceae@NA	d_Bacteria@p_Proteobacteria@c_Gammaproteobacteria@o_Burkholderiales@f_Burkholderiaceae	@f_Burkholderiaceae
305	mobileOG_000033619|NA|EDI97729.1|integration/excision|NA|Multiple|Homology	d_Bacteria	p_Proteobacteria	c_Gammaproteobacteria	o_Burkholderiales	f_Burkholderiaceae	NA	NA	18	14	0.76	1	hospital_persisted	NA	NA	NA	d_Bacteria@p_Proteobacteria@c_Gammaproteobacteria@o_Burkholderiales@f_Burkholderiaceae@NA	d_Bacteria@p_Proteobacteria@c_Gammaproteobacteria@o_Burkholderiales@f_Burkholderiaceae	@f_Burkholderiaceae
306	mobileOG_000033619|NA|EDI97729.1|integration/excision|NA|Multiple|Homology	d_Bacteria	p_Proteobacteria	c_Gammaproteobacteria	o_Burkholderiales	f_Burkholderiaceae	NA	NA	19	15	0.87	1	hospital_persisted	NA	NA	NA	d_Bacteria@p_Proteobacteria@c_Gammaproteobacteria@o_Burkholderiales@f_Burkholderiaceae@NA	d_Bacteria@p_Proteobacteria@c_Gammaproteobacteria@o_Burkholderiales@f_Burkholderiaceae	@f_Burkholderiaceae
307	mobileOG_000033619|NA|EDI97729.1|integration/excision|NA|Multiple|Homology	d_Bacteria	p_Proteobacteria	c_Gammaproteobacteria	o_Burkholderiales	f_Burkholderiaceae	NA	NA	37	32	0.96	1	hospital_persisted	NA	NA	NA	d_Bacteria@p_Proteobacteria@c_Gammaproteobacteria@o_Burkholderiales@f_Burkholderiaceae@NA	d_Bacteria@p_Proteobacteria@c_Gammaproteobacteria@o_Burkholderiales@f_Burkholderiaceae	@f_Burkholderiaceae
308	mobileOG_000033619|NA|EDI97729.1|integration/excision|NA|Multiple|Homology	d_Bacteria	p_Proteobacteria	c_Gammaproteobacteria	o_Burkholderiales	f_Burkholderiaceae	NA	NA	38	32	0.92	1	hospital_persisted	NA	NA	NA	d_Bacteria@p_Proteobacteria@c_Gammaproteobacteria@o_Burkholderiales@f_Burkholderiaceae@NA	d_Bacteria@p_Proteobacteria@c_Gammaproteobacteria@o_Burkholderiales@f_Burkholderiaceae	@f_Burkholderiaceae
309	mobileOG_000033623|trbB|WP_000132020.1|transfer|conjugation|Multiple|Homology	d_Bacteria	p_Proteobacteria	c_Gammaproteobacteria	o_Burkholderiales	NA	NA	NA	5	4	0.99	2	hospital_persisted	NA	NA	NA	d_Bacteria@p_Proteobacteria@c_Gammaproteobacteria@o_Burkholderiales@NA@NA	d_Bacteria@p_Proteobacteria@c_Gammaproteobacteria@o_Burkholderiales	@o_Burkholderiales
310	mobileOG_000033627|trbF|WP_011114048.1|transfer|conjugation|Multiple|Homology	d_Bacteria	p_Proteobacteria	c_Gammaproteobacteria	o_Burkholderiales	NA	NA	NA	4	4	1	1	hospital_persisted	NA	NA	NA	d_Bacteria@p_Proteobacteria@c_Gammaproteobacteria@o_Burkholderiales@NA@NA	d_Bacteria@p_Proteobacteria@c_Gammaproteobacteria@o_Burkholderiales	@o_Burkholderiales
311	mobileOG_000033634|trbP|WP_011114053.1|transfer|conjugation|Multiple|Homology	d_Bacteria	p_Proteobacteria	c_Gammaproteobacteria	o_Burkholderiales	NA	NA	NA	7	3	0.66	1	hospital_persisted	NA	NA	NA	d_Bacteria@p_Proteobacteria@c_Gammaproteobacteria@o_Burkholderiales@NA@NA	d_Bacteria@p_Proteobacteria@c_Gammaproteobacteria@o_Burkholderiales	@o_Burkholderiales
312	mobileOG_000033634|trbP|WP_011114053.1|transfer|conjugation|Multiple|Homology	d_Bacteria	p_Proteobacteria	c_Gammaproteobacteria	o_Burkholderiales	NA	NA	NA	7	4	0.98	3	hospital_persisted	NA	NA	NA	d_Bacteria@p_Proteobacteria@c_Gammaproteobacteria@o_Burkholderiales@NA@NA	d_Bacteria@p_Proteobacteria@c_Gammaproteobacteria@o_Burkholderiales	@o_Burkholderiales
313	mobileOG_000033635|upf30.5|WP_001665065.1|transfer|conjugation|Multiple|Homology	d_Bacteria	p_Proteobacteria	c_Gammaproteobacteria	o_Burkholderiales	NA	NA	NA	7	3	0.66	1	hospital_persisted	NA	NA	NA	d_Bacteria@p_Proteobacteria@c_Gammaproteobacteria@o_Burkholderiales@NA@NA	d_Bacteria@p_Proteobacteria@c_Gammaproteobacteria@o_Burkholderiales	@o_Burkholderiales
314	mobileOG_000033635|upf30.5|WP_001665065.1|transfer|conjugation|Multiple|Homology	d_Bacteria	p_Proteobacteria	c_Gammaproteobacteria	o_Burkholderiales	NA	NA	NA	7	4	0.98	3	hospital_persisted	NA	NA	NA	d_Bacteria@p_Proteobacteria@c_Gammaproteobacteria@o_Burkholderiales@NA@NA	d_Bacteria@p_Proteobacteria@c_Gammaproteobacteria@o_Burkholderiales	@o_Burkholderiales
315	mobileOG_000033636|dam_2|WP_012805979.1|stability/transfer/defense|NA|Multiple|Homology	d_Bacteria	p_Proteobacteria	c_Gammaproteobacteria	o_Burkholderiales	NA	NA	NA	7	3	0.66	1	hospital_persisted	NA	NA	NA	d_Bacteria@p_Proteobacteria@c_Gammaproteobacteria@o_Burkholderiales@NA@NA	d_Bacteria@p_Proteobacteria@c_Gammaproteobacteria@o_Burkholderiales	@o_Burkholderiales
316	mobileOG_000033636|dam_2|WP_012805979.1|stability/transfer/defense|NA|Multiple|Homology	d_Bacteria	p_Proteobacteria	c_Gammaproteobacteria	o_Burkholderiales	NA	NA	NA	7	4	0.98	3	hospital_persisted	NA	NA	NA	d_Bacteria@p_Proteobacteria@c_Gammaproteobacteria@o_Burkholderiales@NA@NA	d_Bacteria@p_Proteobacteria@c_Gammaproteobacteria@o_Burkholderiales	@o_Burkholderiales
317	mobileOG_000033637|parA|WP_011296189.1|integration/excision|partitioning|Multiple|Homology	d_Bacteria	p_Proteobacteria	c_Gammaproteobacteria	o_Burkholderiales	NA	NA	NA	7	3	0.66	1	hospital_persisted	NA	NA	NA	d_Bacteria@p_Proteobacteria@c_Gammaproteobacteria@o_Burkholderiales@NA@NA	d_Bacteria@p_Proteobacteria@c_Gammaproteobacteria@o_Burkholderiales	@o_Burkholderiales
318	mobileOG_000033637|parA|WP_011296189.1|integration/excision|partitioning|Multiple|Homology	d_Bacteria	p_Proteobacteria	c_Gammaproteobacteria	o_Burkholderiales	NA	NA	NA	7	4	0.98	3	hospital_persisted	NA	NA	NA	d_Bacteria@p_Proteobacteria@c_Gammaproteobacteria@o_Burkholderiales@NA@NA	d_Bacteria@p_Proteobacteria@c_Gammaproteobacteria@o_Burkholderiales	@o_Burkholderiales
319	mobileOG_000033638|traC|WP_011114055.1|transfer|conjugation|Multiple|Homology	d_Bacteria	p_Proteobacteria	c_Gammaproteobacteria	NA	NA	NA	NA	6	5	0.76	1	hospital_persisted	NA	NA	NA	d_Bacteria@p_Proteobacteria@c_Gammaproteobacteria@NA@NA@NA	d_Bacteria@p_Proteobacteria@c_Gammaproteobacteria	@c_Gammaproteobacteria
320	mobileOG_000034105|tnpM|WP_003132006.1|integration/excision|NA|Multiple|Homology	d_Bacteria	p_Proteobacteria	NA	NA	NA	NA	NA	6	5	0.99	1	hospital_persisted	NA	NA	NA	d_Bacteria@p_Proteobacteria@NA@NA@NA@NA	d_Bacteria@p_Proteobacteria	@p_Proteobacteria
321	mobileOG_000034105|tnpM|WP_003132006.1|integration/excision|NA|Multiple|Homology	d_Bacteria	p_Proteobacteria	NA	NA	NA	NA	NA	6	6	1	1	hospital_persisted	NA	NA	NA	d_Bacteria@p_Proteobacteria@NA@NA@NA@NA	d_Bacteria@p_Proteobacteria	@p_Proteobacteria
322	mobileOG_000034107|tnpA|WP_011239983.1|integration/excision|NA|Multiple|Homology	d_Bacteria	p_Proteobacteria	c_Gammaproteobacteria	o_Burkholderiales	NA	NA	NA	6	4	0.51	5	hospital_persisted	NA	NA	NA	d_Bacteria@p_Proteobacteria@c_Gammaproteobacteria@o_Burkholderiales@NA@NA	d_Bacteria@p_Proteobacteria@c_Gammaproteobacteria@o_Burkholderiales	@o_Burkholderiales
323	mobileOG_000034107|tnpA|WP_011239983.1|integration/excision|NA|Multiple|Homology	d_Bacteria	p_Proteobacteria	c_Gammaproteobacteria	NA	NA	NA	NA	7	5	0.97	2	hospital_persisted	NA	NA	NA	d_Bacteria@p_Proteobacteria@c_Gammaproteobacteria@NA@NA@NA	d_Bacteria@p_Proteobacteria@c_Gammaproteobacteria	@c_Gammaproteobacteria
324	mobileOG_000034107|tnpA|WP_011239983.1|integration/excision|NA|Multiple|Homology	d_Bacteria	p_Proteobacteria	c_Gammaproteobacteria	NA	NA	NA	NA	9	6	0.98	2	hospital_persisted	NA	NA	NA	d_Bacteria@p_Proteobacteria@c_Gammaproteobacteria@NA@NA@NA	d_Bacteria@p_Proteobacteria@c_Gammaproteobacteria	@c_Gammaproteobacteria
325	mobileOG_000034107|tnpA|WP_011239983.1|integration/excision|NA|Multiple|Homology	d_Bacteria	p_Proteobacteria	c_Gammaproteobacteria	NA	NA	NA	NA	12	10	0.88	2	hospital_persisted	NA	NA	NA	d_Bacteria@p_Proteobacteria@c_Gammaproteobacteria@NA@NA@NA	d_Bacteria@p_Proteobacteria@c_Gammaproteobacteria	@c_Gammaproteobacteria
326	mobileOG_000034107|tnpA|WP_011239983.1|integration/excision|NA|Multiple|Homology	d_Bacteria	p_Proteobacteria	c_Gammaproteobacteria	NA	NA	NA	NA	18	11	0.97	2	hospital_persisted	NA	NA	NA	d_Bacteria@p_Proteobacteria@c_Gammaproteobacteria@NA@NA@NA	d_Bacteria@p_Proteobacteria@c_Gammaproteobacteria	@c_Gammaproteobacteria
327	mobileOG_000034107|tnpA|WP_011239983.1|integration/excision|NA|Multiple|Homology	d_Bacteria	p_Proteobacteria	c_Gammaproteobacteria	NA	NA	NA	NA	19	13	0.89	2	hospital_persisted	NA	NA	NA	d_Bacteria@p_Proteobacteria@c_Gammaproteobacteria@NA@NA@NA	d_Bacteria@p_Proteobacteria@c_Gammaproteobacteria	@c_Gammaproteobacteria
328	mobileOG_000034107|tnpA|WP_011239983.1|integration/excision|NA|Multiple|Homology	d_Bacteria	p_Proteobacteria	c_Gammaproteobacteria	NA	NA	NA	NA	27	20	0.82	2	hospital_persisted	NA	NA	NA	d_Bacteria@p_Proteobacteria@c_Gammaproteobacteria@NA@NA@NA	d_Bacteria@p_Proteobacteria@c_Gammaproteobacteria	@c_Gammaproteobacteria
329	mobileOG_000034142|NA|WP_011599256.1|integration/excision|NA|Multiple|Homology	d_Bacteria	p_Actinobacteriota	c_Actinomycetia	o_Mycobacteriales	f_Mycobacteriaceae	Rhodococcus	NA	6	2	0.64	1	hospital_persisted	NA	NA	NA	d_Bacteria@p_Actinobacteriota@c_Actinomycetia@o_Mycobacteriales@f_Mycobacteriaceae@Rhodococcus	d_Bacteria@p_Actinobacteriota@c_Actinomycetia@o_Mycobacteriales@f_Mycobacteriaceae@Rhodococcus	@Rhodococcus
330	mobileOG_000034508|tnpM|WP_010921729.1|integration/excision|NA|ACLAME|Homology	d_Bacteria	p_Proteobacteria	NA	NA	NA	NA	NA	6	6	1	1	hospital_persisted	NA	NA	NA	d_Bacteria@p_Proteobacteria@NA@NA@NA@NA	d_Bacteria@p_Proteobacteria	@p_Proteobacteria
331	mobileOG_000034839|istA|WP_000996451.1|integration/excision|NA|Multiple|Homology	d_Bacteria	p_Proteobacteria	c_Gammaproteobacteria	NA	NA	NA	NA	30	15	0.54	1	hospital_persisted	NA	NA	NA	d_Bacteria@p_Proteobacteria@c_Gammaproteobacteria@NA@NA@NA	d_Bacteria@p_Proteobacteria@c_Gammaproteobacteria	@c_Gammaproteobacteria
332	mobileOG_000034839|istA|WP_000996451.1|integration/excision|NA|Multiple|Homology	d_Bacteria	p_Proteobacteria	c_Gammaproteobacteria	NA	NA	NA	NA	38	20	0.57	1	hospital_persisted	NA	NA	NA	d_Bacteria@p_Proteobacteria@c_Gammaproteobacteria@NA@NA@NA	d_Bacteria@p_Proteobacteria@c_Gammaproteobacteria	@c_Gammaproteobacteria
333	mobileOG_000034839|istA|WP_000996451.1|integration/excision|NA|Multiple|Homology	d_Bacteria	p_Proteobacteria	NA	NA	NA	NA	NA	20	11	0.51	1	hospital_persisted	NA	NA	NA	d_Bacteria@p_Proteobacteria@NA@NA@NA@NA	d_Bacteria@p_Proteobacteria	@p_Proteobacteria
334	mobileOG_000034839|istA|WP_000996451.1|integration/excision|NA|Multiple|Homology	d_Bacteria	p_Proteobacteria	NA	NA	NA	NA	NA	31	18	0.51	1	hospital_persisted	NA	NA	NA	d_Bacteria@p_Proteobacteria@NA@NA@NA@NA	d_Bacteria@p_Proteobacteria	@p_Proteobacteria
335	mobileOG_000034916|kleA|WP_000041932.1|stability/transfer/defense|NA|Multiple|Homology	d_Bacteria	p_Proteobacteria	NA	NA	NA	NA	NA	7	7	1	1	hospital_persisted	NA	NA	NA	d_Bacteria@p_Proteobacteria@NA@NA@NA@NA	d_Bacteria@p_Proteobacteria	@p_Proteobacteria
336	mobileOG_000034918|kfrA|WP_011342948.1|stability/transfer/defense|NA|Multiple|Homology	d_Bacteria	p_Proteobacteria	NA	NA	NA	NA	NA	15	12	1	1	hospital_persisted	NA	NA	NA	d_Bacteria@p_Proteobacteria@NA@NA@NA@NA	d_Bacteria@p_Proteobacteria	@p_Proteobacteria
337	mobileOG_000034919|traL|WP_001062597.1|transfer|conjugation|Multiple|Homology	d_Bacteria	p_Proteobacteria	NA	NA	NA	NA	NA	15	12	1	1	hospital_persisted	NA	NA	NA	d_Bacteria@p_Proteobacteria@NA@NA@NA@NA	d_Bacteria@p_Proteobacteria	@p_Proteobacteria
338	mobileOG_000034924|tnpA|WP_008328818.1|integration/excision|NA|Multiple|Homology	d_Bacteria	p_Proteobacteria	c_Gammaproteobacteria	o_Burkholderiales	f_Burkholderiaceae	NA	NA	36	25	0.83	1	hospital_persisted	NA	NA	NA	d_Bacteria@p_Proteobacteria@c_Gammaproteobacteria@o_Burkholderiales@f_Burkholderiaceae@NA	d_Bacteria@p_Proteobacteria@c_Gammaproteobacteria@o_Burkholderiales@f_Burkholderiaceae	@f_Burkholderiaceae
339	mobileOG_000034924|tnpA|WP_008328818.1|integration/excision|NA|Multiple|Homology	d_Bacteria	p_Proteobacteria	c_Gammaproteobacteria	o_Burkholderiales	f_Burkholderiaceae	NA	NA	71	50	0.76	1	hospital_persisted	NA	NA	NA	d_Bacteria@p_Proteobacteria@c_Gammaproteobacteria@o_Burkholderiales@f_Burkholderiaceae@NA	d_Bacteria@p_Proteobacteria@c_Gammaproteobacteria@o_Burkholderiales@f_Burkholderiaceae	@f_Burkholderiaceae
340	mobileOG_000035053|trbA|WP_010890126.1|transfer|conjugation,regulation|Multiple|Homology	d_Bacteria	p_Proteobacteria	c_Gammaproteobacteria	o_Burkholderiales	NA	NA	NA	5	4	0.99	1	hospital_persisted	NA	NA	NA	d_Bacteria@p_Proteobacteria@c_Gammaproteobacteria@o_Burkholderiales@NA@NA	d_Bacteria@p_Proteobacteria@c_Gammaproteobacteria@o_Burkholderiales	@o_Burkholderiales
341	mobileOG_000035273|trp1400A|WP_011133448.1|integration/excision|NA|ACLAME|Homology	d_Bacteria	p_Proteobacteria	c_Gammaproteobacteria	o_Burkholderiales	f_Burkholderiaceae	Rhodoferax	s_Rhodoferax sp903853895	15	8	0.57	1	hospital_persisted	NA	NA	NA	d_Bacteria@p_Proteobacteria@c_Gammaproteobacteria@o_Burkholderiales@f_Burkholderiaceae@Rhodoferax	d_Bacteria@p_Proteobacteria@c_Gammaproteobacteria@o_Burkholderiales@f_Burkholderiaceae@Rhodoferax	@Rhodoferax
342	mobileOG_000035553|tnpA|WP_011241905.1|integration/excision|NA|Multiple|Homology	d_Bacteria	p_Proteobacteria	c_Alphaproteobacteria	o_Rhodobacterales	f_Rhodobacteraceae	NA	NA	12	8	0.6	1	hospital_persisted	NA	NA	NA	d_Bacteria@p_Proteobacteria@c_Alphaproteobacteria@o_Rhodobacterales@f_Rhodobacteraceae@NA	d_Bacteria@p_Proteobacteria@c_Alphaproteobacteria@o_Rhodobacterales@f_Rhodobacteraceae	@f_Rhodobacteraceae
343	mobileOG_000035553|tnpA|WP_011241905.1|integration/excision|NA|Multiple|Homology	d_Bacteria	p_Proteobacteria	c_Alphaproteobacteria	o_Rhodobacterales	f_Rhodobacteraceae	NA	NA	14	10	0.84	1	hospital_persisted	NA	NA	NA	d_Bacteria@p_Proteobacteria@c_Alphaproteobacteria@o_Rhodobacterales@f_Rhodobacteraceae@NA	d_Bacteria@p_Proteobacteria@c_Alphaproteobacteria@o_Rhodobacterales@f_Rhodobacteraceae	@f_Rhodobacteraceae
344	mobileOG_000035687|NA|EDA47773.1|integration/excision|NA|Multiple|Homology	d_Bacteria	p_Proteobacteria	c_Gammaproteobacteria	NA	NA	NA	NA	15	12	0.73	1	hospital_persisted	NA	NA	NA	d_Bacteria@p_Proteobacteria@c_Gammaproteobacteria@NA@NA@NA	d_Bacteria@p_Proteobacteria@c_Gammaproteobacteria	@c_Gammaproteobacteria
345	mobileOG_000035688|traC|WP_011137970.1|transfer|conjugation|Multiple|Homology	d_Bacteria	p_Proteobacteria	c_Gammaproteobacteria	NA	NA	NA	NA	7	5	0.8	1	hospital_persisted	NA	NA	NA	d_Bacteria@p_Proteobacteria@c_Gammaproteobacteria@NA@NA@NA	d_Bacteria@p_Proteobacteria@c_Gammaproteobacteria	@c_Gammaproteobacteria
346	mobileOG_000035715|NA|WP_011255145.1|integration/excision|NA|Multiple|Homology	d_Bacteria	p_Proteobacteria	c_Gammaproteobacteria	o_Burkholderiales	f_Burkholderiaceae	Rhizobacter	NA	6	2	0.63	1	hospital_persisted	NA	NA	NA	d_Bacteria@p_Proteobacteria@c_Gammaproteobacteria@o_Burkholderiales@f_Burkholderiaceae@Rhizobacter	d_Bacteria@p_Proteobacteria@c_Gammaproteobacteria@o_Burkholderiales@f_Burkholderiaceae@Rhizobacter	@Rhizobacter
347	mobileOG_000035715|NA|WP_011255145.1|integration/excision|NA|Multiple|Homology	d_Bacteria	p_Proteobacteria	c_Gammaproteobacteria	o_Burkholderiales	f_Burkholderiaceae	Rhizobacter	NA	7	2	0.61	1	hospital_persisted	NA	NA	NA	d_Bacteria@p_Proteobacteria@c_Gammaproteobacteria@o_Burkholderiales@f_Burkholderiaceae@Rhizobacter	d_Bacteria@p_Proteobacteria@c_Gammaproteobacteria@o_Burkholderiales@f_Burkholderiaceae@Rhizobacter	@Rhizobacter
348	mobileOG_000035715|NA|WP_011255145.1|integration/excision|NA|Multiple|Homology	d_Bacteria	p_Proteobacteria	c_Gammaproteobacteria	o_Burkholderiales	f_Burkholderiaceae	Rhizobacter	NA	7	2	0.62	1	hospital_persisted	NA	NA	NA	d_Bacteria@p_Proteobacteria@c_Gammaproteobacteria@o_Burkholderiales@f_Burkholderiaceae@Rhizobacter	d_Bacteria@p_Proteobacteria@c_Gammaproteobacteria@o_Burkholderiales@f_Burkholderiaceae@Rhizobacter	@Rhizobacter
349	mobileOG_000035715|NA|WP_011255145.1|integration/excision|NA|Multiple|Homology	d_Bacteria	p_Proteobacteria	c_Gammaproteobacteria	o_Burkholderiales	f_Burkholderiaceae	Rhizobacter	NA	8	2	0.6	1	hospital_persisted	NA	NA	NA	d_Bacteria@p_Proteobacteria@c_Gammaproteobacteria@o_Burkholderiales@f_Burkholderiaceae@Rhizobacter	d_Bacteria@p_Proteobacteria@c_Gammaproteobacteria@o_Burkholderiales@f_Burkholderiaceae@Rhizobacter	@Rhizobacter
350	mobileOG_000035715|NA|WP_011255145.1|integration/excision|NA|Multiple|Homology	d_Bacteria	p_Proteobacteria	c_Gammaproteobacteria	o_Burkholderiales	f_Burkholderiaceae	NA	NA	7	6	0.98	1	hospital_persisted	NA	NA	NA	d_Bacteria@p_Proteobacteria@c_Gammaproteobacteria@o_Burkholderiales@f_Burkholderiaceae@NA	d_Bacteria@p_Proteobacteria@c_Gammaproteobacteria@o_Burkholderiales@f_Burkholderiaceae	@f_Burkholderiaceae
351	mobileOG_000035750|trfB|WP_014386469.1|replication/recombination/repair|regulation|Multiple|Homology	d_Bacteria	p_Proteobacteria	NA	NA	NA	NA	NA	3	3	1	4	hospital_persisted	NA	NA	NA	d_Bacteria@p_Proteobacteria@NA@NA@NA@NA	d_Bacteria@p_Proteobacteria	@p_Proteobacteria
352	mobileOG_000035750|trfB|WP_014386469.1|replication/recombination/repair|regulation|Multiple|Homology	d_Bacteria	p_Proteobacteria	NA	NA	NA	NA	NA	4	2	1	1	hospital_persisted	NA	NA	NA	d_Bacteria@p_Proteobacteria@NA@NA@NA@NA	d_Bacteria@p_Proteobacteria	@p_Proteobacteria
353	mobileOG_000035750|trfB|WP_014386469.1|replication/recombination/repair|regulation|Multiple|Homology	d_Bacteria	p_Proteobacteria	NA	NA	NA	NA	NA	4	4	1	1	hospital_persisted	NA	NA	NA	d_Bacteria@p_Proteobacteria@NA@NA@NA@NA	d_Bacteria@p_Proteobacteria	@p_Proteobacteria
354	mobileOG_000035750|trfB|WP_014386469.1|replication/recombination/repair|regulation|Multiple|Homology	d_Bacteria	p_Proteobacteria	NA	NA	NA	NA	NA	5	4	1	2	hospital_persisted	NA	NA	NA	d_Bacteria@p_Proteobacteria@NA@NA@NA@NA	d_Bacteria@p_Proteobacteria	@p_Proteobacteria
355	mobileOG_000035750|trfB|WP_014386469.1|replication/recombination/repair|regulation|Multiple|Homology	d_Bacteria	p_Proteobacteria	NA	NA	NA	NA	NA	6	5	1	1	hospital_persisted	NA	NA	NA	d_Bacteria@p_Proteobacteria@NA@NA@NA@NA	d_Bacteria@p_Proteobacteria	@p_Proteobacteria
356	mobileOG_000035750|trfB|WP_014386469.1|replication/recombination/repair|regulation|Multiple|Homology	d_Bacteria	p_Proteobacteria	NA	NA	NA	NA	NA	7	5	1	1	hospital_persisted	NA	NA	NA	d_Bacteria@p_Proteobacteria@NA@NA@NA@NA	d_Bacteria@p_Proteobacteria	@p_Proteobacteria
357	mobileOG_000035750|trfB|WP_014386469.1|replication/recombination/repair|regulation|Multiple|Homology	d_Bacteria	p_Proteobacteria	NA	NA	NA	NA	NA	7	7	1	1	hospital_persisted	NA	NA	NA	d_Bacteria@p_Proteobacteria@NA@NA@NA@NA	d_Bacteria@p_Proteobacteria	@p_Proteobacteria
358	mobileOG_000035750|trfB|WP_014386469.1|replication/recombination/repair|regulation|Multiple|Homology	d_Bacteria	p_Proteobacteria	NA	NA	NA	NA	NA	8	8	1	1	hospital_persisted	NA	NA	NA	d_Bacteria@p_Proteobacteria@NA@NA@NA@NA	d_Bacteria@p_Proteobacteria	@p_Proteobacteria
359	mobileOG_000035750|trfB|WP_014386469.1|replication/recombination/repair|regulation|Multiple|Homology	d_Bacteria	p_Proteobacteria	NA	NA	NA	NA	NA	10	10	1	1	hospital_persisted	NA	NA	NA	d_Bacteria@p_Proteobacteria@NA@NA@NA@NA	d_Bacteria@p_Proteobacteria	@p_Proteobacteria
360	mobileOG_000035750|trfB|WP_014386469.1|replication/recombination/repair|regulation|Multiple|Homology	d_Bacteria	p_Proteobacteria	NA	NA	NA	NA	NA	15	12	1	1	hospital_persisted	NA	NA	NA	d_Bacteria@p_Proteobacteria@NA@NA@NA@NA	d_Bacteria@p_Proteobacteria	@p_Proteobacteria
361	mobileOG_000036058|tnpA|WP_011627729.1|integration/excision|NA|Multiple|Homology	d_Bacteria	p_Proteobacteria	c_Alphaproteobacteria	o_Sphingomonadales	f_Sphingomonadaceae	Sphingobium	s_Sphingobium wenxiniae	3	2	0.67	1	hospital_persisted	NA	NA	NA	d_Bacteria@p_Proteobacteria@c_Alphaproteobacteria@o_Sphingomonadales@f_Sphingomonadaceae@Sphingobium	d_Bacteria@p_Proteobacteria@c_Alphaproteobacteria@o_Sphingomonadales@f_Sphingomonadaceae@Sphingobium	@Sphingobium
362	mobileOG_000036101|tnpA|WP_011116984.1|integration/excision|NA|Multiple|Homology	d_Bacteria	NA	NA	NA	NA	NA	NA	10	10	1	1	hospital_persisted	NA	NA	NA	d_Bacteria@NA@NA@NA@NA@NA	d_Bacteria	NA
363	mobileOG_000036157|dpnA_3|WP_011178354.1|stability/transfer/defense|NA|Multiple|Homology	d_Bacteria	p_Proteobacteria	c_Gammaproteobacteria	o_Burkholderiales	NA	NA	NA	3	2	1	1	hospital_persisted	NA	NA	NA	d_Bacteria@p_Proteobacteria@c_Gammaproteobacteria@o_Burkholderiales@NA@NA	d_Bacteria@p_Proteobacteria@c_Gammaproteobacteria@o_Burkholderiales	@o_Burkholderiales
364	mobileOG_000036157|dpnA_3|WP_011178354.1|stability/transfer/defense|NA|Multiple|Homology	d_Bacteria	p_Proteobacteria	c_Gammaproteobacteria	o_Burkholderiales	NA	NA	NA	5	4	1	3	hospital_persisted	NA	NA	NA	d_Bacteria@p_Proteobacteria@c_Gammaproteobacteria@o_Burkholderiales@NA@NA	d_Bacteria@p_Proteobacteria@c_Gammaproteobacteria@o_Burkholderiales	@o_Burkholderiales
365	mobileOG_000036157|dpnA_3|WP_011178354.1|stability/transfer/defense|NA|Multiple|Homology	d_Bacteria	p_Proteobacteria	c_Gammaproteobacteria	o_Burkholderiales	NA	NA	NA	6	4	0.99	1	hospital_persisted	NA	NA	NA	d_Bacteria@p_Proteobacteria@c_Gammaproteobacteria@o_Burkholderiales@NA@NA	d_Bacteria@p_Proteobacteria@c_Gammaproteobacteria@o_Burkholderiales	@o_Burkholderiales
366	mobileOG_000036157|dpnA_3|WP_011178354.1|stability/transfer/defense|NA|Multiple|Homology	d_Bacteria	p_Proteobacteria	c_Gammaproteobacteria	o_Burkholderiales	NA	NA	NA	7	5	0.99	5	hospital_persisted	NA	NA	NA	d_Bacteria@p_Proteobacteria@c_Gammaproteobacteria@o_Burkholderiales@NA@NA	d_Bacteria@p_Proteobacteria@c_Gammaproteobacteria@o_Burkholderiales	@o_Burkholderiales
367	mobileOG_000036513|ardC|WP_011578770.1|stability/transfer/defense|NA|Multiple|Homology	d_Bacteria	p_Proteobacteria	c_Alphaproteobacteria	o_Rhizobiales	f_Rhizobiaceae	NA	NA	27	13	0.63	1	hospital_persisted	NA	NA	NA	d_Bacteria@p_Proteobacteria@c_Alphaproteobacteria@o_Rhizobiales@f_Rhizobiaceae@NA	d_Bacteria@p_Proteobacteria@c_Alphaproteobacteria@o_Rhizobiales@f_Rhizobiaceae	@f_Rhizobiaceae
368	mobileOG_000036514|traG|WP_011578779.1|transfer|conjugation|Multiple|Homology	d_Bacteria	p_Proteobacteria	c_Alphaproteobacteria	o_Rhizobiales	f_Rhizobiaceae	NA	NA	7	4	0.52	1	hospital_persisted	NA	NA	NA	d_Bacteria@p_Proteobacteria@c_Alphaproteobacteria@o_Rhizobiales@f_Rhizobiaceae@NA	d_Bacteria@p_Proteobacteria@c_Alphaproteobacteria@o_Rhizobiales@f_Rhizobiaceae	@f_Rhizobiaceae
369	mobileOG_000036514|traG|WP_011578779.1|transfer|conjugation|Multiple|Homology	d_Bacteria	p_Proteobacteria	c_Alphaproteobacteria	o_Rhizobiales	f_Rhizobiaceae	NA	NA	26	13	0.61	1	hospital_persisted	NA	NA	NA	d_Bacteria@p_Proteobacteria@c_Alphaproteobacteria@o_Rhizobiales@f_Rhizobiaceae@NA	d_Bacteria@p_Proteobacteria@c_Alphaproteobacteria@o_Rhizobiales@f_Rhizobiaceae	@f_Rhizobiaceae
370	mobileOG_000036514|traG|WP_011578779.1|transfer|conjugation|Multiple|Homology	d_Bacteria	p_Proteobacteria	c_Alphaproteobacteria	o_Rhizobiales	f_Rhizobiaceae	NA	NA	27	13	0.63	1	hospital_persisted	NA	NA	NA	d_Bacteria@p_Proteobacteria@c_Alphaproteobacteria@o_Rhizobiales@f_Rhizobiaceae@NA	d_Bacteria@p_Proteobacteria@c_Alphaproteobacteria@o_Rhizobiales@f_Rhizobiaceae	@f_Rhizobiaceae
371	mobileOG_000036514|traG|WP_011578779.1|transfer|conjugation|Multiple|Homology	d_Bacteria	p_Proteobacteria	c_Alphaproteobacteria	NA	NA	NA	NA	7	7	1	1	hospital_persisted	NA	NA	NA	d_Bacteria@p_Proteobacteria@c_Alphaproteobacteria@NA@NA@NA	d_Bacteria@p_Proteobacteria@c_Alphaproteobacteria	@c_Alphaproteobacteria
372	mobileOG_000036515|traD|Q11MR7|transfer|conjugation|ACLAME|Homology	d_Bacteria	p_Proteobacteria	c_Alphaproteobacteria	o_Rhizobiales	f_Rhizobiaceae	NA	NA	27	13	0.63	1	hospital_persisted	NA	NA	NA	d_Bacteria@p_Proteobacteria@c_Alphaproteobacteria@o_Rhizobiales@f_Rhizobiaceae@NA	d_Bacteria@p_Proteobacteria@c_Alphaproteobacteria@o_Rhizobiales@f_Rhizobiaceae	@f_Rhizobiaceae
373	mobileOG_000036517|virB|WP_011578787.1|transfer|conjugation|Multiple|Homology	d_Bacteria	p_Proteobacteria	c_Alphaproteobacteria	o_Rhizobiales	f_Rhizobiaceae	NA	NA	12	7	0.67	1	hospital_persisted	NA	NA	NA	d_Bacteria@p_Proteobacteria@c_Alphaproteobacteria@o_Rhizobiales@f_Rhizobiaceae@NA	d_Bacteria@p_Proteobacteria@c_Alphaproteobacteria@o_Rhizobiales@f_Rhizobiaceae	@f_Rhizobiaceae
374	mobileOG_000036518|virB8|WP_011578789.1|transfer|conjugation|Multiple|Homology	d_Bacteria	p_Proteobacteria	c_Alphaproteobacteria	o_Rhizobiales	f_Rhizobiaceae	NA	NA	12	5	0.56	1	hospital_persisted	NA	NA	NA	d_Bacteria@p_Proteobacteria@c_Alphaproteobacteria@o_Rhizobiales@f_Rhizobiaceae@NA	d_Bacteria@p_Proteobacteria@c_Alphaproteobacteria@o_Rhizobiales@f_Rhizobiaceae	@f_Rhizobiaceae
375	mobileOG_000036518|virB8|WP_011578789.1|transfer|conjugation|Multiple|Homology	d_Bacteria	p_Proteobacteria	c_Alphaproteobacteria	o_Rhizobiales	f_Rhizobiaceae	NA	NA	12	7	0.67	1	hospital_persisted	NA	NA	NA	d_Bacteria@p_Proteobacteria@c_Alphaproteobacteria@o_Rhizobiales@f_Rhizobiaceae@NA	d_Bacteria@p_Proteobacteria@c_Alphaproteobacteria@o_Rhizobiales@f_Rhizobiaceae	@f_Rhizobiaceae
376	mobileOG_000036518|virB8|WP_011578789.1|transfer|conjugation|Multiple|Homology	d_Bacteria	p_Proteobacteria	c_Alphaproteobacteria	NA	NA	NA	NA	11	9	1	1	hospital_persisted	NA	NA	NA	d_Bacteria@p_Proteobacteria@c_Alphaproteobacteria@NA@NA@NA	d_Bacteria@p_Proteobacteria@c_Alphaproteobacteria	@c_Alphaproteobacteria
377	mobileOG_000036519|virB5|WP_011578793.1|transfer|conjugation|Multiple|Homology	d_Bacteria	p_Proteobacteria	c_Alphaproteobacteria	o_Rhizobiales	f_Rhizobiaceae	NA	NA	12	5	0.56	1	hospital_persisted	NA	NA	NA	d_Bacteria@p_Proteobacteria@c_Alphaproteobacteria@o_Rhizobiales@f_Rhizobiaceae@NA	d_Bacteria@p_Proteobacteria@c_Alphaproteobacteria@o_Rhizobiales@f_Rhizobiaceae	@f_Rhizobiaceae
378	mobileOG_000036519|virB5|WP_011578793.1|transfer|conjugation|Multiple|Homology	d_Bacteria	p_Proteobacteria	c_Alphaproteobacteria	o_Rhizobiales	f_Rhizobiaceae	NA	NA	12	7	0.67	1	hospital_persisted	NA	NA	NA	d_Bacteria@p_Proteobacteria@c_Alphaproteobacteria@o_Rhizobiales@f_Rhizobiaceae@NA	d_Bacteria@p_Proteobacteria@c_Alphaproteobacteria@o_Rhizobiales@f_Rhizobiaceae	@f_Rhizobiaceae
379	mobileOG_000036519|virB5|WP_011578793.1|transfer|conjugation|Multiple|Homology	d_Bacteria	p_Proteobacteria	c_Alphaproteobacteria	NA	NA	NA	NA	11	9	1	1	hospital_persisted	NA	NA	NA	d_Bacteria@p_Proteobacteria@c_Alphaproteobacteria@NA@NA@NA	d_Bacteria@p_Proteobacteria@c_Alphaproteobacteria	@c_Alphaproteobacteria
380	mobileOG_000036520|vbhB|WP_011578795.1|transfer|conjugation|Multiple|Homology	d_Bacteria	p_Proteobacteria	c_Alphaproteobacteria	o_Rhizobiales	f_Rhizobiaceae	NA	NA	12	5	0.56	1	hospital_persisted	NA	NA	NA	d_Bacteria@p_Proteobacteria@c_Alphaproteobacteria@o_Rhizobiales@f_Rhizobiaceae@NA	d_Bacteria@p_Proteobacteria@c_Alphaproteobacteria@o_Rhizobiales@f_Rhizobiaceae	@f_Rhizobiaceae
381	mobileOG_000036520|vbhB|WP_011578795.1|transfer|conjugation|Multiple|Homology	d_Bacteria	p_Proteobacteria	c_Alphaproteobacteria	NA	NA	NA	NA	11	9	1	1	hospital_persisted	NA	NA	NA	d_Bacteria@p_Proteobacteria@c_Alphaproteobacteria@NA@NA@NA	d_Bacteria@p_Proteobacteria@c_Alphaproteobacteria	@c_Alphaproteobacteria
382	mobileOG_000036521|virB2|WP_011578796.1|transfer|conjugation|Multiple|Homology	d_Bacteria	p_Proteobacteria	c_Alphaproteobacteria	o_Rhizobiales	f_Rhizobiaceae	NA	NA	12	5	0.56	1	hospital_persisted	NA	NA	NA	d_Bacteria@p_Proteobacteria@c_Alphaproteobacteria@o_Rhizobiales@f_Rhizobiaceae@NA	d_Bacteria@p_Proteobacteria@c_Alphaproteobacteria@o_Rhizobiales@f_Rhizobiaceae	@f_Rhizobiaceae
383	mobileOG_000036521|virB2|WP_011578796.1|transfer|conjugation|Multiple|Homology	d_Bacteria	p_Proteobacteria	c_Alphaproteobacteria	NA	NA	NA	NA	11	9	1	1	hospital_persisted	NA	NA	NA	d_Bacteria@p_Proteobacteria@c_Alphaproteobacteria@NA@NA@NA	d_Bacteria@p_Proteobacteria@c_Alphaproteobacteria	@c_Alphaproteobacteria
384	mobileOG_000036650|brxL|WP_011485887.1|stability/transfer/defense|phage defense|Multiple|Homology	d_Bacteria	p_Proteobacteria	c_Gammaproteobacteria	o_Burkholderiales	NA	NA	NA	5	4	0.76	2	hospital_persisted	NA	NA	NA	d_Bacteria@p_Proteobacteria@c_Gammaproteobacteria@o_Burkholderiales@NA@NA	d_Bacteria@p_Proteobacteria@c_Gammaproteobacteria@o_Burkholderiales	@o_Burkholderiales
385	mobileOG_000036658|NA|Q120H6|integration/excision|NA|Multiple|Homology	d_Bacteria	p_Proteobacteria	c_Gammaproteobacteria	o_Burkholderiales	f_Burkholderiaceae	Rhodoferax	NA	25	14	0.87	1	hospital_persisted	NA	NA	NA	d_Bacteria@p_Proteobacteria@c_Gammaproteobacteria@o_Burkholderiales@f_Burkholderiaceae@Rhodoferax	d_Bacteria@p_Proteobacteria@c_Gammaproteobacteria@o_Burkholderiales@f_Burkholderiaceae@Rhodoferax	@Rhodoferax
386	mobileOG_000036658|NA|Q120H6|integration/excision|NA|Multiple|Homology	d_Bacteria	p_Proteobacteria	c_Gammaproteobacteria	o_Burkholderiales	f_Burkholderiaceae	Rhodoferax	NA	27	13	0.75	1	hospital_persisted	NA	NA	NA	d_Bacteria@p_Proteobacteria@c_Gammaproteobacteria@o_Burkholderiales@f_Burkholderiaceae@Rhodoferax	d_Bacteria@p_Proteobacteria@c_Gammaproteobacteria@o_Burkholderiales@f_Burkholderiaceae@Rhodoferax	@Rhodoferax
387	mobileOG_000036658|NA|Q120H6|integration/excision|NA|Multiple|Homology	d_Bacteria	p_Proteobacteria	c_Gammaproteobacteria	o_Burkholderiales	f_Burkholderiaceae	NA	NA	6	3	0.51	1	hospital_persisted	NA	NA	NA	d_Bacteria@p_Proteobacteria@c_Gammaproteobacteria@o_Burkholderiales@f_Burkholderiaceae@NA	d_Bacteria@p_Proteobacteria@c_Gammaproteobacteria@o_Burkholderiales@f_Burkholderiaceae	@f_Burkholderiaceae
388	mobileOG_000036658|NA|Q120H6|integration/excision|NA|Multiple|Homology	d_Bacteria	p_Proteobacteria	c_Gammaproteobacteria	o_Burkholderiales	f_Burkholderiaceae	NA	NA	6	4	0.67	1	hospital_persisted	NA	NA	NA	d_Bacteria@p_Proteobacteria@c_Gammaproteobacteria@o_Burkholderiales@f_Burkholderiaceae@NA	d_Bacteria@p_Proteobacteria@c_Gammaproteobacteria@o_Burkholderiales@f_Burkholderiaceae	@f_Burkholderiaceae
389	mobileOG_000036707|NA|A0A431HY82|integration/excision|NA|Multiple|Homology	d_Bacteria	p_Proteobacteria	c_Gammaproteobacteria	o_Burkholderiales	NA	NA	NA	7	4	0.75	1	hospital_persisted	NA	NA	NA	d_Bacteria@p_Proteobacteria@c_Gammaproteobacteria@o_Burkholderiales@NA@NA	d_Bacteria@p_Proteobacteria@c_Gammaproteobacteria@o_Burkholderiales	@o_Burkholderiales
390	mobileOG_000037069|tnpA|WP_001138014.1|integration/excision|NA|Multiple|Homology	d_Bacteria	p_Proteobacteria	c_Gammaproteobacteria	o_Burkholderiales	f_Burkholderiaceae	NA	NA	21	15	0.77	1	hospital_persisted	NA	NA	NA	d_Bacteria@p_Proteobacteria@c_Gammaproteobacteria@o_Burkholderiales@f_Burkholderiaceae@NA	d_Bacteria@p_Proteobacteria@c_Gammaproteobacteria@o_Burkholderiales@f_Burkholderiaceae	@f_Burkholderiaceae
391	mobileOG_000037074|tnpA|WP_003100881.1|integration/excision|NA|Multiple|Homology	d_Bacteria	p_Proteobacteria	c_Gammaproteobacteria	o_Burkholderiales	NA	NA	NA	7	3	0.65	1	hospital_persisted	NA	NA	NA	d_Bacteria@p_Proteobacteria@c_Gammaproteobacteria@o_Burkholderiales@NA@NA	d_Bacteria@p_Proteobacteria@c_Gammaproteobacteria@o_Burkholderiales	@o_Burkholderiales
392	mobileOG_000037074|tnpA|WP_003100881.1|integration/excision|NA|Multiple|Homology	d_Bacteria	p_Proteobacteria	c_Gammaproteobacteria	o_Burkholderiales	NA	NA	NA	15	9	0.98	1	hospital_persisted	NA	NA	NA	d_Bacteria@p_Proteobacteria@c_Gammaproteobacteria@o_Burkholderiales@NA@NA	d_Bacteria@p_Proteobacteria@c_Gammaproteobacteria@o_Burkholderiales	@o_Burkholderiales
393	mobileOG_000037074|tnpA|WP_003100881.1|integration/excision|NA|Multiple|Homology	d_Bacteria	p_Proteobacteria	c_Gammaproteobacteria	o_Burkholderiales	NA	NA	NA	16	9	0.86	1	hospital_persisted	NA	NA	NA	d_Bacteria@p_Proteobacteria@c_Gammaproteobacteria@o_Burkholderiales@NA@NA	d_Bacteria@p_Proteobacteria@c_Gammaproteobacteria@o_Burkholderiales	@o_Burkholderiales
394	mobileOG_000037074|tnpA|WP_003100881.1|integration/excision|NA|Multiple|Homology	d_Bacteria	p_Proteobacteria	c_Gammaproteobacteria	o_Burkholderiales	NA	NA	NA	16	10	0.98	1	hospital_persisted	NA	NA	NA	d_Bacteria@p_Proteobacteria@c_Gammaproteobacteria@o_Burkholderiales@NA@NA	d_Bacteria@p_Proteobacteria@c_Gammaproteobacteria@o_Burkholderiales	@o_Burkholderiales
395	mobileOG_000037074|tnpA|WP_003100881.1|integration/excision|NA|Multiple|Homology	d_Bacteria	p_Proteobacteria	c_Gammaproteobacteria	o_Burkholderiales	NA	NA	NA	50	22	0.56	1	hospital_persisted	NA	NA	NA	d_Bacteria@p_Proteobacteria@c_Gammaproteobacteria@o_Burkholderiales@NA@NA	d_Bacteria@p_Proteobacteria@c_Gammaproteobacteria@o_Burkholderiales	@o_Burkholderiales
396	mobileOG_000037074|tnpA|WP_003100881.1|integration/excision|NA|Multiple|Homology	d_Bacteria	p_Proteobacteria	c_Gammaproteobacteria	NA	NA	NA	NA	8	5	0.65	1	hospital_persisted	NA	NA	NA	d_Bacteria@p_Proteobacteria@c_Gammaproteobacteria@NA@NA@NA	d_Bacteria@p_Proteobacteria@c_Gammaproteobacteria	@c_Gammaproteobacteria
397	mobileOG_000037074|tnpA|WP_003100881.1|integration/excision|NA|Multiple|Homology	d_Bacteria	p_Proteobacteria	c_Gammaproteobacteria	NA	NA	NA	NA	9	6	0.73	1	hospital_persisted	NA	NA	NA	d_Bacteria@p_Proteobacteria@c_Gammaproteobacteria@NA@NA@NA	d_Bacteria@p_Proteobacteria@c_Gammaproteobacteria	@c_Gammaproteobacteria
398	mobileOG_000037074|tnpA|WP_003100881.1|integration/excision|NA|Multiple|Homology	d_Bacteria	p_Proteobacteria	c_Gammaproteobacteria	NA	NA	NA	NA	11	7	0.61	1	hospital_persisted	NA	NA	NA	d_Bacteria@p_Proteobacteria@c_Gammaproteobacteria@NA@NA@NA	d_Bacteria@p_Proteobacteria@c_Gammaproteobacteria	@c_Gammaproteobacteria
399	mobileOG_000037155|trbG|WP_011666385.1|transfer|conjugation|ACLAME|Homology	d_Bacteria	p_Proteobacteria	c_Gammaproteobacteria	o_Burkholderiales	NA	NA	NA	4	4	1	1	hospital_persisted	NA	NA	NA	d_Bacteria@p_Proteobacteria@c_Gammaproteobacteria@o_Burkholderiales@NA@NA	d_Bacteria@p_Proteobacteria@c_Gammaproteobacteria@o_Burkholderiales	@o_Burkholderiales
400	mobileOG_000037257|ardC|WP_010890911.1|stability/transfer/defense|NA|Multiple|Homology	d_Bacteria	p_Proteobacteria	c_Alphaproteobacteria	o_Sphingomonadales	f_Sphingomonadaceae	NA	NA	2	1	0.5	1	hospital_persisted	NA	NA	NA	d_Bacteria@p_Proteobacteria@c_Alphaproteobacteria@o_Sphingomonadales@f_Sphingomonadaceae@NA	d_Bacteria@p_Proteobacteria@c_Alphaproteobacteria@o_Sphingomonadales@f_Sphingomonadaceae	@f_Sphingomonadaceae
401	mobileOG_000037257|ardC|WP_010890911.1|stability/transfer/defense|NA|Multiple|Homology	d_Bacteria	p_Proteobacteria	c_Alphaproteobacteria	o_Sphingomonadales	f_Sphingomonadaceae	NA	NA	4	4	1	1	hospital_persisted	NA	NA	NA	d_Bacteria@p_Proteobacteria@c_Alphaproteobacteria@o_Sphingomonadales@f_Sphingomonadaceae@NA	d_Bacteria@p_Proteobacteria@c_Alphaproteobacteria@o_Sphingomonadales@f_Sphingomonadaceae	@f_Sphingomonadaceae
402	mobileOG_000037257|ardC|WP_010890911.1|stability/transfer/defense|NA|Multiple|Homology	d_Bacteria	p_Proteobacteria	c_Alphaproteobacteria	o_Sphingomonadales	f_Sphingomonadaceae	NA	NA	12	11	1	1	hospital_persisted	NA	NA	NA	d_Bacteria@p_Proteobacteria@c_Alphaproteobacteria@o_Sphingomonadales@f_Sphingomonadaceae@NA	d_Bacteria@p_Proteobacteria@c_Alphaproteobacteria@o_Sphingomonadales@f_Sphingomonadaceae	@f_Sphingomonadaceae
403	mobileOG_000037257|ardC|WP_010890911.1|stability/transfer/defense|NA|Multiple|Homology	d_Bacteria	p_Proteobacteria	c_Alphaproteobacteria	NA	NA	NA	NA	3	3	1	1	hospital_persisted	NA	NA	NA	d_Bacteria@p_Proteobacteria@c_Alphaproteobacteria@NA@NA@NA	d_Bacteria@p_Proteobacteria@c_Alphaproteobacteria	@c_Alphaproteobacteria
404	mobileOG_000037257|ardC|WP_010890911.1|stability/transfer/defense|NA|Multiple|Homology	d_Bacteria	p_Proteobacteria	c_Alphaproteobacteria	NA	NA	NA	NA	5	5	1	1	hospital_persisted	NA	NA	NA	d_Bacteria@p_Proteobacteria@c_Alphaproteobacteria@NA@NA@NA	d_Bacteria@p_Proteobacteria@c_Alphaproteobacteria	@c_Alphaproteobacteria
405	mobileOG_000037259|trbC|WP_010890974.1|transfer|conjugation|Multiple|Homology	d_Bacteria	p_Proteobacteria	c_Alphaproteobacteria	o_Sphingomonadales	f_Sphingomonadaceae	NA	NA	3	3	1	1	hospital_persisted	NA	NA	NA	d_Bacteria@p_Proteobacteria@c_Alphaproteobacteria@o_Sphingomonadales@f_Sphingomonadaceae@NA	d_Bacteria@p_Proteobacteria@c_Alphaproteobacteria@o_Sphingomonadales@f_Sphingomonadaceae	@f_Sphingomonadaceae
406	mobileOG_000037566|parA|WP_001366550.1|integration/excision|partitioning|Multiple|Homology	d_Bacteria	p_Proteobacteria	NA	NA	NA	NA	NA	24	13	0.61	1	hospital_persisted	NA	NA	NA	d_Bacteria@p_Proteobacteria@NA@NA@NA@NA	d_Bacteria@p_Proteobacteria	@p_Proteobacteria
407	mobileOG_000037698|parA|WP_011797831.1|replication/recombination/repair|transfer|Multiple|Homology	d_Bacteria	p_Proteobacteria	c_Gammaproteobacteria	o_Burkholderiales	NA	NA	NA	5	4	0.8	1	hospital_persisted	NA	NA	NA	d_Bacteria@p_Proteobacteria@c_Gammaproteobacteria@o_Burkholderiales@NA@NA	d_Bacteria@p_Proteobacteria@c_Gammaproteobacteria@o_Burkholderiales	@o_Burkholderiales
408	mobileOG_000037698|parA|WP_011797831.1|replication/recombination/repair|transfer|Multiple|Homology	d_Bacteria	p_Proteobacteria	c_Gammaproteobacteria	o_Burkholderiales	NA	NA	NA	6	5	0.8	1	hospital_persisted	NA	NA	NA	d_Bacteria@p_Proteobacteria@c_Gammaproteobacteria@o_Burkholderiales@NA@NA	d_Bacteria@p_Proteobacteria@c_Gammaproteobacteria@o_Burkholderiales	@o_Burkholderiales
409	mobileOG_000037698|parA|WP_011797831.1|replication/recombination/repair|transfer|Multiple|Homology	d_Bacteria	p_Proteobacteria	c_Gammaproteobacteria	o_Burkholderiales	NA	NA	NA	15	11	0.82	1	hospital_persisted	NA	NA	NA	d_Bacteria@p_Proteobacteria@c_Gammaproteobacteria@o_Burkholderiales@NA@NA	d_Bacteria@p_Proteobacteria@c_Gammaproteobacteria@o_Burkholderiales	@o_Burkholderiales
410	mobileOG_000037705|trbE|WP_011797854.1|transfer|conjugation|Multiple|Homology	d_Bacteria	p_Proteobacteria	c_Gammaproteobacteria	o_Burkholderiales	NA	NA	NA	42	24	0.59	1	hospital_persisted	NA	NA	NA	d_Bacteria@p_Proteobacteria@c_Gammaproteobacteria@o_Burkholderiales@NA@NA	d_Bacteria@p_Proteobacteria@c_Gammaproteobacteria@o_Burkholderiales	@o_Burkholderiales
411	mobileOG_000037785|NA|WP_011798711.1|integration/excision|NA|Multiple|Homology	d_Bacteria	p_Proteobacteria	c_Gammaproteobacteria	o_Burkholderiales	f_Burkholderiaceae	NA	NA	14	9	0.94	1	hospital_persisted	NA	NA	NA	d_Bacteria@p_Proteobacteria@c_Gammaproteobacteria@o_Burkholderiales@f_Burkholderiaceae@NA	d_Bacteria@p_Proteobacteria@c_Gammaproteobacteria@o_Burkholderiales@f_Burkholderiaceae	@f_Burkholderiaceae
412	mobileOG_000037786|tnpA|WP_011798713.1|integration/excision|NA|Multiple|Homology	d_Bacteria	p_Proteobacteria	c_Gammaproteobacteria	o_Burkholderiales	f_Burkholderiaceae	Extensimonas	s_Extensimonas perlucida	6	1	0.81	1	hospital_persisted	NA	NA	NA	d_Bacteria@p_Proteobacteria@c_Gammaproteobacteria@o_Burkholderiales@f_Burkholderiaceae@Extensimonas	d_Bacteria@p_Proteobacteria@c_Gammaproteobacteria@o_Burkholderiales@f_Burkholderiaceae@Extensimonas	@Extensimonas
413	mobileOG_000037786|tnpA|WP_011798713.1|integration/excision|NA|Multiple|Homology	d_Bacteria	p_Proteobacteria	c_Gammaproteobacteria	o_Burkholderiales	f_Burkholderiaceae	Giesbergeria	s_Giesbergeria sp010020825	11	1	0.75	1	hospital_persisted	NA	NA	NA	d_Bacteria@p_Proteobacteria@c_Gammaproteobacteria@o_Burkholderiales@f_Burkholderiaceae@Giesbergeria	d_Bacteria@p_Proteobacteria@c_Gammaproteobacteria@o_Burkholderiales@f_Burkholderiaceae@Giesbergeria	@Giesbergeria
414	mobileOG_000037786|tnpA|WP_011798713.1|integration/excision|NA|Multiple|Homology	d_Bacteria	p_Proteobacteria	c_Gammaproteobacteria	o_Burkholderiales	f_Burkholderiaceae	NA	NA	11	6	0.9	2	hospital_persisted	NA	NA	NA	d_Bacteria@p_Proteobacteria@c_Gammaproteobacteria@o_Burkholderiales@f_Burkholderiaceae@NA	d_Bacteria@p_Proteobacteria@c_Gammaproteobacteria@o_Burkholderiales@f_Burkholderiaceae	@f_Burkholderiaceae
415	mobileOG_000037786|tnpA|WP_011798713.1|integration/excision|NA|Multiple|Homology	d_Bacteria	p_Proteobacteria	c_Gammaproteobacteria	o_Burkholderiales	f_Burkholderiaceae	NA	NA	19	9	0.5	1	hospital_persisted	NA	NA	NA	d_Bacteria@p_Proteobacteria@c_Gammaproteobacteria@o_Burkholderiales@f_Burkholderiaceae@NA	d_Bacteria@p_Proteobacteria@c_Gammaproteobacteria@o_Burkholderiales@f_Burkholderiaceae	@f_Burkholderiaceae
416	mobileOG_000037787|tnpA|A0A1G9W112|integration/excision|NA|Multiple|Homology	d_Bacteria	p_Proteobacteria	c_Gammaproteobacteria	o_Burkholderiales	f_Burkholderiaceae	Ottowia	s_Ottowia beijingensis	6	3	0.65	1	hospital_persisted	NA	NA	NA	d_Bacteria@p_Proteobacteria@c_Gammaproteobacteria@o_Burkholderiales@f_Burkholderiaceae@Ottowia	d_Bacteria@p_Proteobacteria@c_Gammaproteobacteria@o_Burkholderiales@f_Burkholderiaceae@Ottowia	@Ottowia
417	mobileOG_000037788|yafQ|WP_011798718.1|stability/transfer/defense|NA|Multiple|Homology	d_Bacteria	p_Proteobacteria	NA	NA	NA	NA	NA	4	4	1	1	hospital_persisted	NA	NA	NA	d_Bacteria@p_Proteobacteria@NA@NA@NA@NA	d_Bacteria@p_Proteobacteria	@p_Proteobacteria
418	mobileOG_000037831|NA|WP_011831465.1|integration/excision|NA|Multiple|Homology	d_Bacteria	p_Proteobacteria	c_Gammaproteobacteria	o_Burkholderiales	f_Burkholderiaceae	Methylibium	s_Methylibium petroleiphilum	1	1	1	1	hospital_persisted	NA	NA	NA	d_Bacteria@p_Proteobacteria@c_Gammaproteobacteria@o_Burkholderiales@f_Burkholderiaceae@Methylibium	d_Bacteria@p_Proteobacteria@c_Gammaproteobacteria@o_Burkholderiales@f_Burkholderiaceae@Methylibium	@Methylibium
419	mobileOG_000037831|NA|WP_011831465.1|integration/excision|NA|Multiple|Homology	d_Bacteria	p_Proteobacteria	c_Gammaproteobacteria	o_Burkholderiales	f_Burkholderiaceae	Methylibium	s_Methylibium petroleiphilum	2	1	0.94	4	hospital_persisted	NA	NA	NA	d_Bacteria@p_Proteobacteria@c_Gammaproteobacteria@o_Burkholderiales@f_Burkholderiaceae@Methylibium	d_Bacteria@p_Proteobacteria@c_Gammaproteobacteria@o_Burkholderiales@f_Burkholderiaceae@Methylibium	@Methylibium
420	mobileOG_000037831|NA|WP_011831465.1|integration/excision|NA|Multiple|Homology	d_Bacteria	p_Proteobacteria	c_Gammaproteobacteria	o_Burkholderiales	f_Burkholderiaceae	Methylibium	s_Methylibium petroleiphilum	2	1	0.96	1	hospital_persisted	NA	NA	NA	d_Bacteria@p_Proteobacteria@c_Gammaproteobacteria@o_Burkholderiales@f_Burkholderiaceae@Methylibium	d_Bacteria@p_Proteobacteria@c_Gammaproteobacteria@o_Burkholderiales@f_Burkholderiaceae@Methylibium	@Methylibium
421	mobileOG_000037831|NA|WP_011831465.1|integration/excision|NA|Multiple|Homology	d_Bacteria	p_Proteobacteria	c_Gammaproteobacteria	o_Burkholderiales	f_Burkholderiaceae	Methylibium	s_Methylibium petroleiphilum	3	1	0.94	1	hospital_persisted	NA	NA	NA	d_Bacteria@p_Proteobacteria@c_Gammaproteobacteria@o_Burkholderiales@f_Burkholderiaceae@Methylibium	d_Bacteria@p_Proteobacteria@c_Gammaproteobacteria@o_Burkholderiales@f_Burkholderiaceae@Methylibium	@Methylibium
422	mobileOG_000037831|NA|WP_011831465.1|integration/excision|NA|Multiple|Homology	d_Bacteria	p_Proteobacteria	c_Gammaproteobacteria	o_Burkholderiales	f_Burkholderiaceae	Methylibium	s_Methylibium petroleiphilum	3	2	0.99	1	hospital_persisted	NA	NA	NA	d_Bacteria@p_Proteobacteria@c_Gammaproteobacteria@o_Burkholderiales@f_Burkholderiaceae@Methylibium	d_Bacteria@p_Proteobacteria@c_Gammaproteobacteria@o_Burkholderiales@f_Burkholderiaceae@Methylibium	@Methylibium
423	mobileOG_000037831|NA|WP_011831465.1|integration/excision|NA|Multiple|Homology	d_Bacteria	p_Proteobacteria	c_Gammaproteobacteria	o_Burkholderiales	f_Burkholderiaceae	Methylibium	s_Methylibium petroleiphilum	5	1	0.86	1	hospital_persisted	NA	NA	NA	d_Bacteria@p_Proteobacteria@c_Gammaproteobacteria@o_Burkholderiales@f_Burkholderiaceae@Methylibium	d_Bacteria@p_Proteobacteria@c_Gammaproteobacteria@o_Burkholderiales@f_Burkholderiaceae@Methylibium	@Methylibium
424	mobileOG_000037831|NA|WP_011831465.1|integration/excision|NA|Multiple|Homology	d_Bacteria	p_Proteobacteria	c_Gammaproteobacteria	o_Burkholderiales	f_Burkholderiaceae	Methylibium	s_Methylibium petroleiphilum	5	2	0.64	1	hospital_persisted	NA	NA	NA	d_Bacteria@p_Proteobacteria@c_Gammaproteobacteria@o_Burkholderiales@f_Burkholderiaceae@Methylibium	d_Bacteria@p_Proteobacteria@c_Gammaproteobacteria@o_Burkholderiales@f_Burkholderiaceae@Methylibium	@Methylibium
425	mobileOG_000037831|NA|WP_011831465.1|integration/excision|NA|Multiple|Homology	d_Bacteria	p_Proteobacteria	c_Gammaproteobacteria	o_Burkholderiales	f_Burkholderiaceae	Ramlibacter	s_Ramlibacter sp014297445	3	1	0.87	1	hospital_persisted	NA	NA	NA	d_Bacteria@p_Proteobacteria@c_Gammaproteobacteria@o_Burkholderiales@f_Burkholderiaceae@Ramlibacter	d_Bacteria@p_Proteobacteria@c_Gammaproteobacteria@o_Burkholderiales@f_Burkholderiaceae@Ramlibacter	@Ramlibacter
426	mobileOG_000037831|NA|WP_011831465.1|integration/excision|NA|Multiple|Homology	d_Bacteria	p_Proteobacteria	c_Gammaproteobacteria	o_Burkholderiales	f_Burkholderiaceae	NA	NA	2	2	1	2	hospital_persisted	NA	NA	NA	d_Bacteria@p_Proteobacteria@c_Gammaproteobacteria@o_Burkholderiales@f_Burkholderiaceae@NA	d_Bacteria@p_Proteobacteria@c_Gammaproteobacteria@o_Burkholderiales@f_Burkholderiaceae	@f_Burkholderiaceae
427	mobileOG_000037831|NA|WP_011831465.1|integration/excision|NA|Multiple|Homology	d_Bacteria	p_Proteobacteria	c_Gammaproteobacteria	o_Burkholderiales	f_Burkholderiaceae	NA	NA	3	3	1	4	hospital_persisted	NA	NA	NA	d_Bacteria@p_Proteobacteria@c_Gammaproteobacteria@o_Burkholderiales@f_Burkholderiaceae@NA	d_Bacteria@p_Proteobacteria@c_Gammaproteobacteria@o_Burkholderiales@f_Burkholderiaceae	@f_Burkholderiaceae
428	mobileOG_000037831|NA|WP_011831465.1|integration/excision|NA|Multiple|Homology	d_Bacteria	p_Proteobacteria	c_Gammaproteobacteria	o_Burkholderiales	f_Burkholderiaceae	NA	NA	4	2	0.52	1	hospital_persisted	NA	NA	NA	d_Bacteria@p_Proteobacteria@c_Gammaproteobacteria@o_Burkholderiales@f_Burkholderiaceae@NA	d_Bacteria@p_Proteobacteria@c_Gammaproteobacteria@o_Burkholderiales@f_Burkholderiaceae	@f_Burkholderiaceae
429	mobileOG_000037831|NA|WP_011831465.1|integration/excision|NA|Multiple|Homology	d_Bacteria	p_Proteobacteria	c_Gammaproteobacteria	o_Burkholderiales	f_Burkholderiaceae	NA	NA	4	3	1	1	hospital_persisted	NA	NA	NA	d_Bacteria@p_Proteobacteria@c_Gammaproteobacteria@o_Burkholderiales@f_Burkholderiaceae@NA	d_Bacteria@p_Proteobacteria@c_Gammaproteobacteria@o_Burkholderiales@f_Burkholderiaceae	@f_Burkholderiaceae
430	mobileOG_000037831|NA|WP_011831465.1|integration/excision|NA|Multiple|Homology	d_Bacteria	p_Proteobacteria	c_Gammaproteobacteria	o_Burkholderiales	f_Burkholderiaceae	NA	NA	4	4	1	1	hospital_persisted	NA	NA	NA	d_Bacteria@p_Proteobacteria@c_Gammaproteobacteria@o_Burkholderiales@f_Burkholderiaceae@NA	d_Bacteria@p_Proteobacteria@c_Gammaproteobacteria@o_Burkholderiales@f_Burkholderiaceae	@f_Burkholderiaceae
431	mobileOG_000037831|NA|WP_011831465.1|integration/excision|NA|Multiple|Homology	d_Bacteria	p_Proteobacteria	c_Gammaproteobacteria	o_Burkholderiales	f_Burkholderiaceae	NA	NA	5	2	0.64	1	hospital_persisted	NA	NA	NA	d_Bacteria@p_Proteobacteria@c_Gammaproteobacteria@o_Burkholderiales@f_Burkholderiaceae@NA	d_Bacteria@p_Proteobacteria@c_Gammaproteobacteria@o_Burkholderiales@f_Burkholderiaceae	@f_Burkholderiaceae
432	mobileOG_000037831|NA|WP_011831465.1|integration/excision|NA|Multiple|Homology	d_Bacteria	p_Proteobacteria	c_Gammaproteobacteria	o_Burkholderiales	f_Burkholderiaceae	NA	NA	6	4	0.53	1	hospital_persisted	NA	NA	NA	d_Bacteria@p_Proteobacteria@c_Gammaproteobacteria@o_Burkholderiales@f_Burkholderiaceae@NA	d_Bacteria@p_Proteobacteria@c_Gammaproteobacteria@o_Burkholderiales@f_Burkholderiaceae	@f_Burkholderiaceae
433	mobileOG_000037831|NA|WP_011831465.1|integration/excision|NA|Multiple|Homology	d_Bacteria	p_Proteobacteria	c_Gammaproteobacteria	o_Burkholderiales	f_Burkholderiaceae	NA	NA	6	4	1	1	hospital_persisted	NA	NA	NA	d_Bacteria@p_Proteobacteria@c_Gammaproteobacteria@o_Burkholderiales@f_Burkholderiaceae@NA	d_Bacteria@p_Proteobacteria@c_Gammaproteobacteria@o_Burkholderiales@f_Burkholderiaceae	@f_Burkholderiaceae
434	mobileOG_000037831|NA|WP_011831465.1|integration/excision|NA|Multiple|Homology	d_Bacteria	p_Proteobacteria	c_Gammaproteobacteria	o_Burkholderiales	f_Burkholderiaceae	NA	NA	6	5	0.76	1	hospital_persisted	NA	NA	NA	d_Bacteria@p_Proteobacteria@c_Gammaproteobacteria@o_Burkholderiales@f_Burkholderiaceae@NA	d_Bacteria@p_Proteobacteria@c_Gammaproteobacteria@o_Burkholderiales@f_Burkholderiaceae	@f_Burkholderiaceae
435	mobileOG_000037831|NA|WP_011831465.1|integration/excision|NA|Multiple|Homology	d_Bacteria	p_Proteobacteria	c_Gammaproteobacteria	o_Burkholderiales	f_Burkholderiaceae	NA	NA	7	4	0.78	1	hospital_persisted	NA	NA	NA	d_Bacteria@p_Proteobacteria@c_Gammaproteobacteria@o_Burkholderiales@f_Burkholderiaceae@NA	d_Bacteria@p_Proteobacteria@c_Gammaproteobacteria@o_Burkholderiales@f_Burkholderiaceae	@f_Burkholderiaceae
436	mobileOG_000037831|NA|WP_011831465.1|integration/excision|NA|Multiple|Homology	d_Bacteria	p_Proteobacteria	c_Gammaproteobacteria	o_Burkholderiales	f_Burkholderiaceae	NA	NA	10	7	0.8	1	hospital_persisted	NA	NA	NA	d_Bacteria@p_Proteobacteria@c_Gammaproteobacteria@o_Burkholderiales@f_Burkholderiaceae@NA	d_Bacteria@p_Proteobacteria@c_Gammaproteobacteria@o_Burkholderiales@f_Burkholderiaceae	@f_Burkholderiaceae
437	mobileOG_000037831|NA|WP_011831465.1|integration/excision|NA|Multiple|Homology	d_Bacteria	p_Proteobacteria	c_Gammaproteobacteria	o_Burkholderiales	f_Burkholderiaceae	NA	NA	13	8	0.57	1	hospital_persisted	NA	NA	NA	d_Bacteria@p_Proteobacteria@c_Gammaproteobacteria@o_Burkholderiales@f_Burkholderiaceae@NA	d_Bacteria@p_Proteobacteria@c_Gammaproteobacteria@o_Burkholderiales@f_Burkholderiaceae	@f_Burkholderiaceae
438	mobileOG_000037831|NA|WP_011831465.1|integration/excision|NA|Multiple|Homology	d_Bacteria	p_Proteobacteria	c_Gammaproteobacteria	NA	NA	NA	NA	3	2	1	1	hospital_persisted	NA	NA	NA	d_Bacteria@p_Proteobacteria@c_Gammaproteobacteria@NA@NA@NA	d_Bacteria@p_Proteobacteria@c_Gammaproteobacteria	@c_Gammaproteobacteria
439	mobileOG_000037831|NA|WP_011831465.1|integration/excision|NA|Multiple|Homology	d_Bacteria	NA	NA	NA	NA	NA	NA	2	2	1	4	hospital_persisted	NA	NA	NA	d_Bacteria@NA@NA@NA@NA@NA	d_Bacteria	NA
440	mobileOG_000037831|NA|WP_011831465.1|integration/excision|NA|Multiple|Homology	d_Bacteria	NA	NA	NA	NA	NA	NA	3	3	1	8	hospital_persisted	NA	NA	NA	d_Bacteria@NA@NA@NA@NA@NA	d_Bacteria	NA
441	mobileOG_000037831|NA|WP_011831465.1|integration/excision|NA|Multiple|Homology	d_Bacteria	NA	NA	NA	NA	NA	NA	4	4	1	1	hospital_persisted	NA	NA	NA	d_Bacteria@NA@NA@NA@NA@NA	d_Bacteria	NA
442	mobileOG_000037831|NA|WP_011831465.1|integration/excision|NA|Multiple|Homology	d_Bacteria	NA	NA	NA	NA	NA	NA	5	5	1	1	hospital_persisted	NA	NA	NA	d_Bacteria@NA@NA@NA@NA@NA	d_Bacteria	NA
443	mobileOG_000037902|tnpB|WP_011970376.1|integration/excision|NA|Multiple|Homology	d_Bacteria	p_Proteobacteria	c_Alphaproteobacteria	o_Rhizobiales	f_Rhizobiaceae	Shinella	s_Shinella zoogloeoides	9	3	0.59	1	hospital_persisted	NA	NA	NA	d_Bacteria@p_Proteobacteria@c_Alphaproteobacteria@o_Rhizobiales@f_Rhizobiaceae@Shinella	d_Bacteria@p_Proteobacteria@c_Alphaproteobacteria@o_Rhizobiales@f_Rhizobiaceae@Shinella	@Shinella
444	mobileOG_000037902|tnpB|WP_011970376.1|integration/excision|NA|Multiple|Homology	d_Bacteria	p_Proteobacteria	c_Alphaproteobacteria	o_Rhizobiales	f_Rhizobiaceae	Shinella	s_Shinella zoogloeoides	10	3	0.58	2	hospital_persisted	NA	NA	NA	d_Bacteria@p_Proteobacteria@c_Alphaproteobacteria@o_Rhizobiales@f_Rhizobiaceae@Shinella	d_Bacteria@p_Proteobacteria@c_Alphaproteobacteria@o_Rhizobiales@f_Rhizobiaceae@Shinella	@Shinella
445	mobileOG_000037902|tnpB|WP_011970376.1|integration/excision|NA|Multiple|Homology	d_Bacteria	p_Proteobacteria	c_Alphaproteobacteria	o_Rhizobiales	f_Rhizobiaceae	NA	NA	7	6	0.75	2	hospital_persisted	NA	NA	NA	d_Bacteria@p_Proteobacteria@c_Alphaproteobacteria@o_Rhizobiales@f_Rhizobiaceae@NA	d_Bacteria@p_Proteobacteria@c_Alphaproteobacteria@o_Rhizobiales@f_Rhizobiaceae	@f_Rhizobiaceae
446	mobileOG_000037902|tnpB|WP_011970376.1|integration/excision|NA|Multiple|Homology	d_Bacteria	p_Proteobacteria	c_Alphaproteobacteria	o_Rhizobiales	f_Rhizobiaceae	NA	NA	8	7	0.76	1	hospital_persisted	NA	NA	NA	d_Bacteria@p_Proteobacteria@c_Alphaproteobacteria@o_Rhizobiales@f_Rhizobiaceae@NA	d_Bacteria@p_Proteobacteria@c_Alphaproteobacteria@o_Rhizobiales@f_Rhizobiaceae	@f_Rhizobiaceae
447	mobileOG_000037902|tnpB|WP_011970376.1|integration/excision|NA|Multiple|Homology	d_Bacteria	p_Proteobacteria	c_Alphaproteobacteria	o_Rhizobiales	f_Rhizobiaceae	NA	NA	9	6	0.51	1	hospital_persisted	NA	NA	NA	d_Bacteria@p_Proteobacteria@c_Alphaproteobacteria@o_Rhizobiales@f_Rhizobiaceae@NA	d_Bacteria@p_Proteobacteria@c_Alphaproteobacteria@o_Rhizobiales@f_Rhizobiaceae	@f_Rhizobiaceae
448	mobileOG_000037902|tnpB|WP_011970376.1|integration/excision|NA|Multiple|Homology	d_Bacteria	p_Proteobacteria	c_Alphaproteobacteria	o_Rhizobiales	f_Rhizobiaceae	NA	NA	9	8	0.76	1	hospital_persisted	NA	NA	NA	d_Bacteria@p_Proteobacteria@c_Alphaproteobacteria@o_Rhizobiales@f_Rhizobiaceae@NA	d_Bacteria@p_Proteobacteria@c_Alphaproteobacteria@o_Rhizobiales@f_Rhizobiaceae	@f_Rhizobiaceae
449	mobileOG_000037902|tnpB|WP_011970376.1|integration/excision|NA|Multiple|Homology	d_Bacteria	p_Proteobacteria	c_Alphaproteobacteria	o_Rhizobiales	f_Rhizobiaceae	NA	NA	15	10	0.56	1	hospital_persisted	NA	NA	NA	d_Bacteria@p_Proteobacteria@c_Alphaproteobacteria@o_Rhizobiales@f_Rhizobiaceae@NA	d_Bacteria@p_Proteobacteria@c_Alphaproteobacteria@o_Rhizobiales@f_Rhizobiaceae	@f_Rhizobiaceae
450	mobileOG_000038064|NA|CUS43100.1|integration/excision|NA|Multiple|Homology	d_Bacteria	p_Proteobacteria	c_Alphaproteobacteria	o_Sphingomonadales	f_Sphingomonadaceae	NA	NA	2	2	1	1	hospital_persisted	NA	NA	NA	d_Bacteria@p_Proteobacteria@c_Alphaproteobacteria@o_Sphingomonadales@f_Sphingomonadaceae@NA	d_Bacteria@p_Proteobacteria@c_Alphaproteobacteria@o_Sphingomonadales@f_Sphingomonadaceae	@f_Sphingomonadaceae
451	mobileOG_000038064|NA|CUS43100.1|integration/excision|NA|Multiple|Homology	d_Bacteria	p_Proteobacteria	c_Alphaproteobacteria	o_Sphingomonadales	f_Sphingomonadaceae	NA	NA	3	3	1	1	hospital_persisted	NA	NA	NA	d_Bacteria@p_Proteobacteria@c_Alphaproteobacteria@o_Sphingomonadales@f_Sphingomonadaceae@NA	d_Bacteria@p_Proteobacteria@c_Alphaproteobacteria@o_Sphingomonadales@f_Sphingomonadaceae	@f_Sphingomonadaceae
452	mobileOG_000038065|NA|ECI85606.1|integration/excision|NA|Multiple|Homology	d_Bacteria	p_Proteobacteria	c_Alphaproteobacteria	o_Sphingomonadales	f_Sphingomonadaceae	NA	NA	8	6	0.52	1	hospital_persisted	NA	NA	NA	d_Bacteria@p_Proteobacteria@c_Alphaproteobacteria@o_Sphingomonadales@f_Sphingomonadaceae@NA	d_Bacteria@p_Proteobacteria@c_Alphaproteobacteria@o_Sphingomonadales@f_Sphingomonadaceae	@f_Sphingomonadaceae
453	mobileOG_000038065|NA|ECI85606.1|integration/excision|NA|Multiple|Homology	d_Bacteria	p_Proteobacteria	c_Alphaproteobacteria	o_Sphingomonadales	f_Sphingomonadaceae	NA	NA	9	7	0.52	1	hospital_persisted	NA	NA	NA	d_Bacteria@p_Proteobacteria@c_Alphaproteobacteria@o_Sphingomonadales@f_Sphingomonadaceae@NA	d_Bacteria@p_Proteobacteria@c_Alphaproteobacteria@o_Sphingomonadales@f_Sphingomonadaceae	@f_Sphingomonadaceae
454	mobileOG_000038065|NA|ECI85606.1|integration/excision|NA|Multiple|Homology	d_Bacteria	p_Proteobacteria	NA	NA	NA	NA	NA	9	8	0.81	1	hospital_persisted	NA	NA	NA	d_Bacteria@p_Proteobacteria@NA@NA@NA@NA	d_Bacteria@p_Proteobacteria	@p_Proteobacteria
455	mobileOG_000038086|gin|WP_011950653.1|integration/excision|NA|Multiple|Homology	d_Bacteria	p_Proteobacteria	c_Alphaproteobacteria	o_Sphingomonadales	f_Sphingomonadaceae	NA	NA	2	2	1	1	hospital_persisted	NA	NA	NA	d_Bacteria@p_Proteobacteria@c_Alphaproteobacteria@o_Sphingomonadales@f_Sphingomonadaceae@NA	d_Bacteria@p_Proteobacteria@c_Alphaproteobacteria@o_Sphingomonadales@f_Sphingomonadaceae	@f_Sphingomonadaceae
456	mobileOG_000038654|R00164|WP_001137513.1|integration/excision|NA|Multiple|Homology	d_Bacteria	p_Proteobacteria	NA	NA	NA	NA	NA	5	3	0.74	1	hospital_persisted	NA	NA	NA	d_Bacteria@p_Proteobacteria@NA@NA@NA@NA	d_Bacteria@p_Proteobacteria	@p_Proteobacteria
457	mobileOG_000038815|tnp|WP_011950834.1|integration/excision|NA|Multiple|Homology	d_Bacteria	p_Proteobacteria	c_Alphaproteobacteria	o_Sphingomonadales	f_Sphingomonadaceae	NA	NA	14	9	0.5	1	hospital_persisted	NA	NA	NA	d_Bacteria@p_Proteobacteria@c_Alphaproteobacteria@o_Sphingomonadales@f_Sphingomonadaceae@NA	d_Bacteria@p_Proteobacteria@c_Alphaproteobacteria@o_Sphingomonadales@f_Sphingomonadaceae	@f_Sphingomonadaceae
458	mobileOG_000038823|NA|WP_011950770.1|integration/excision|NA|Multiple|Homology	d_Bacteria	p_Proteobacteria	c_Alphaproteobacteria	o_Sphingomonadales	f_Sphingomonadaceae	NA	NA	5	5	1	1	hospital_persisted	NA	NA	NA	d_Bacteria@p_Proteobacteria@c_Alphaproteobacteria@o_Sphingomonadales@f_Sphingomonadaceae@NA	d_Bacteria@p_Proteobacteria@c_Alphaproteobacteria@o_Sphingomonadales@f_Sphingomonadaceae	@f_Sphingomonadaceae
459	mobileOG_000038855|tISRso16a|A5EBD1|integration/excision|NA|Multiple|Homology	d_Bacteria	p_Proteobacteria	c_Alphaproteobacteria	o_Rhizobiales	f_Xanthobacteraceae	NA	NA	8	5	0.66	1	hospital_persisted	NA	NA	NA	d_Bacteria@p_Proteobacteria@c_Alphaproteobacteria@o_Rhizobiales@f_Xanthobacteraceae@NA	d_Bacteria@p_Proteobacteria@c_Alphaproteobacteria@o_Rhizobiales@f_Xanthobacteraceae	@f_Xanthobacteraceae
460	mobileOG_000038855|tISRso16a|A5EBD1|integration/excision|NA|Multiple|Homology	d_Bacteria	p_Proteobacteria	c_Alphaproteobacteria	o_Rhizobiales	NA	NA	NA	8	6	0.98	1	hospital_persisted	NA	NA	NA	d_Bacteria@p_Proteobacteria@c_Alphaproteobacteria@o_Rhizobiales@NA@NA	d_Bacteria@p_Proteobacteria@c_Alphaproteobacteria@o_Rhizobiales	@o_Rhizobiales
461	mobileOG_000040663|NA|WP_099648611.1|integration/excision|NA|COMPASS|Homology	d_Bacteria	p_Proteobacteria	c_Alphaproteobacteria	o_Rhodobacterales	f_Rhodobacteraceae	NA	NA	8	4	0.5	1	hospital_persisted	NA	NA	NA	d_Bacteria@p_Proteobacteria@c_Alphaproteobacteria@o_Rhodobacterales@f_Rhodobacteraceae@NA	d_Bacteria@p_Proteobacteria@c_Alphaproteobacteria@o_Rhodobacterales@f_Rhodobacteraceae	@f_Rhodobacteraceae
462	mobileOG_000040663|NA|WP_099648611.1|integration/excision|NA|COMPASS|Homology	d_Bacteria	p_Proteobacteria	c_Alphaproteobacteria	o_Rhodobacterales	f_Rhodobacteraceae	NA	NA	10	6	0.51	3	hospital_persisted	NA	NA	NA	d_Bacteria@p_Proteobacteria@c_Alphaproteobacteria@o_Rhodobacterales@f_Rhodobacteraceae@NA	d_Bacteria@p_Proteobacteria@c_Alphaproteobacteria@o_Rhodobacterales@f_Rhodobacteraceae	@f_Rhodobacteraceae
463	mobileOG_000041043|BQ2027_MB1076;|WP_107917519.1|integration/excision|NA|Multiple|Homology	d_Bacteria	p_Proteobacteria	c_Alphaproteobacteria	o_Sphingomonadales	f_Sphingomonadaceae	NA	NA	14	9	0.5	1	hospital_persisted	NA	NA	NA	d_Bacteria@p_Proteobacteria@c_Alphaproteobacteria@o_Sphingomonadales@f_Sphingomonadaceae@NA	d_Bacteria@p_Proteobacteria@c_Alphaproteobacteria@o_Sphingomonadales@f_Sphingomonadaceae	@f_Sphingomonadaceae
464	mobileOG_000041043|BQ2027_MB1076;|WP_107917519.1|integration/excision|NA|Multiple|Homology	d_Bacteria	p_Proteobacteria	c_Alphaproteobacteria	NA	NA	NA	NA	8	8	1	1	hospital_persisted	NA	NA	NA	d_Bacteria@p_Proteobacteria@c_Alphaproteobacteria@NA@NA@NA	d_Bacteria@p_Proteobacteria@c_Alphaproteobacteria	@c_Alphaproteobacteria
465	mobileOG_000041172|dpnA_3|WP_017172484.1|stability/transfer/defense|NA|COMPASS|Homology	d_Bacteria	p_Proteobacteria	c_Gammaproteobacteria	NA	NA	NA	NA	11	7	0.61	1	hospital_persisted	NA	NA	NA	d_Bacteria@p_Proteobacteria@c_Gammaproteobacteria@NA@NA@NA	d_Bacteria@p_Proteobacteria@c_Gammaproteobacteria	@c_Gammaproteobacteria
466	mobileOG_000041241|NA|WP_085777969.1|integration/excision|NA|Multiple|Homology	d_Bacteria	p_Proteobacteria	c_Alphaproteobacteria	o_Rhizobiales	f_Rhizobiaceae	NA	NA	10	7	0.8	1	hospital_persisted	NA	NA	NA	d_Bacteria@p_Proteobacteria@c_Alphaproteobacteria@o_Rhizobiales@f_Rhizobiaceae@NA	d_Bacteria@p_Proteobacteria@c_Alphaproteobacteria@o_Rhizobiales@f_Rhizobiaceae	@f_Rhizobiaceae
467	mobileOG_000041436|tnp|A0A126RIX2|integration/excision|NA|COMPASS|Homology	d_Bacteria	p_Proteobacteria	c_Alphaproteobacteria	o_Sphingomonadales	f_Sphingomonadaceae	NA	NA	6	5	0.97	1	hospital_persisted	NA	NA	NA	d_Bacteria@p_Proteobacteria@c_Alphaproteobacteria@o_Sphingomonadales@f_Sphingomonadaceae@NA	d_Bacteria@p_Proteobacteria@c_Alphaproteobacteria@o_Sphingomonadales@f_Sphingomonadaceae	@f_Sphingomonadaceae
468	mobileOG_000041478|traA|A0A1X9UQR0|transfer|conjugation|COMPASS|Homology	d_Bacteria	p_Proteobacteria	c_Alphaproteobacteria	NA	NA	NA	NA	4	4	1	1	hospital_persisted	NA	NA	NA	d_Bacteria@p_Proteobacteria@c_Alphaproteobacteria@NA@NA@NA	d_Bacteria@p_Proteobacteria@c_Alphaproteobacteria	@c_Alphaproteobacteria
469	mobileOG_000041481|tnp|WP_013039223.1|integration/excision|NA|Multiple|Homology	d_Bacteria	p_Proteobacteria	c_Alphaproteobacteria	o_Sphingomonadales	f_Sphingomonadaceae	NA	NA	10	10	1	2	hospital_persisted	NA	NA	NA	d_Bacteria@p_Proteobacteria@c_Alphaproteobacteria@o_Sphingomonadales@f_Sphingomonadaceae@NA	d_Bacteria@p_Proteobacteria@c_Alphaproteobacteria@o_Sphingomonadales@f_Sphingomonadaceae	@f_Sphingomonadaceae
470	mobileOG_000041709|tnpB|WP_008903079.1|integration/excision|NA|Multiple|Homology	d_Bacteria	p_Proteobacteria	c_Gammaproteobacteria	o_Burkholderiales	f_Burkholderiaceae	Hydrogenophaga	s_Hydrogenophaga sp002001205	2	1	0.5	2	hospital_persisted	NA	NA	NA	d_Bacteria@p_Proteobacteria@c_Gammaproteobacteria@o_Burkholderiales@f_Burkholderiaceae@Hydrogenophaga	d_Bacteria@p_Proteobacteria@c_Gammaproteobacteria@o_Burkholderiales@f_Burkholderiaceae@Hydrogenophaga	@Hydrogenophaga
471	mobileOG_000041709|tnpB|WP_008903079.1|integration/excision|NA|Multiple|Homology	d_Bacteria	p_Proteobacteria	c_Gammaproteobacteria	o_Burkholderiales	f_Burkholderiaceae	NA	NA	3	3	1	5	hospital_persisted	NA	NA	NA	d_Bacteria@p_Proteobacteria@c_Gammaproteobacteria@o_Burkholderiales@f_Burkholderiaceae@NA	d_Bacteria@p_Proteobacteria@c_Gammaproteobacteria@o_Burkholderiales@f_Burkholderiaceae	@f_Burkholderiaceae
472	mobileOG_000041709|tnpB|WP_008903079.1|integration/excision|NA|Multiple|Homology	d_Bacteria	p_Proteobacteria	c_Gammaproteobacteria	o_Burkholderiales	f_Burkholderiaceae	NA	NA	4	4	1	5	hospital_persisted	NA	NA	NA	d_Bacteria@p_Proteobacteria@c_Gammaproteobacteria@o_Burkholderiales@f_Burkholderiaceae@NA	d_Bacteria@p_Proteobacteria@c_Gammaproteobacteria@o_Burkholderiales@f_Burkholderiaceae	@f_Burkholderiaceae
473	mobileOG_000041709|tnpB|WP_008903079.1|integration/excision|NA|Multiple|Homology	d_Bacteria	p_Proteobacteria	c_Gammaproteobacteria	o_Burkholderiales	f_Burkholderiaceae	NA	NA	5	4	1	1	hospital_persisted	NA	NA	NA	d_Bacteria@p_Proteobacteria@c_Gammaproteobacteria@o_Burkholderiales@f_Burkholderiaceae@NA	d_Bacteria@p_Proteobacteria@c_Gammaproteobacteria@o_Burkholderiales@f_Burkholderiaceae	@f_Burkholderiaceae
474	mobileOG_000041712|hsdM_2|WP_086914290.1|stability/transfer/defense|NA|Multiple|Homology	d_Bacteria	p_Proteobacteria	c_Gammaproteobacteria	o_Burkholderiales	f_Burkholderiaceae	NA	NA	4	2	0.98	1	hospital_persisted	NA	NA	NA	d_Bacteria@p_Proteobacteria@c_Gammaproteobacteria@o_Burkholderiales@f_Burkholderiaceae@NA	d_Bacteria@p_Proteobacteria@c_Gammaproteobacteria@o_Burkholderiales@f_Burkholderiaceae	@f_Burkholderiaceae
475	mobileOG_000041712|hsdM_2|WP_086914290.1|stability/transfer/defense|NA|Multiple|Homology	d_Bacteria	p_Proteobacteria	c_Gammaproteobacteria	o_Burkholderiales	f_Burkholderiaceae	NA	NA	6	3	0.74	1	hospital_persisted	NA	NA	NA	d_Bacteria@p_Proteobacteria@c_Gammaproteobacteria@o_Burkholderiales@f_Burkholderiaceae@NA	d_Bacteria@p_Proteobacteria@c_Gammaproteobacteria@o_Burkholderiales@f_Burkholderiaceae	@f_Burkholderiaceae
476	mobileOG_000041712|hsdM_2|WP_086914290.1|stability/transfer/defense|NA|Multiple|Homology	d_Bacteria	p_Proteobacteria	c_Gammaproteobacteria	o_Burkholderiales	f_Burkholderiaceae	NA	NA	6	4	0.76	1	hospital_persisted	NA	NA	NA	d_Bacteria@p_Proteobacteria@c_Gammaproteobacteria@o_Burkholderiales@f_Burkholderiaceae@NA	d_Bacteria@p_Proteobacteria@c_Gammaproteobacteria@o_Burkholderiales@f_Burkholderiaceae	@f_Burkholderiaceae
477	mobileOG_000041712|hsdM_2|WP_086914290.1|stability/transfer/defense|NA|Multiple|Homology	d_Bacteria	p_Proteobacteria	c_Gammaproteobacteria	o_Burkholderiales	f_Burkholderiaceae	NA	NA	6	4	0.8	1	hospital_persisted	NA	NA	NA	d_Bacteria@p_Proteobacteria@c_Gammaproteobacteria@o_Burkholderiales@f_Burkholderiaceae@NA	d_Bacteria@p_Proteobacteria@c_Gammaproteobacteria@o_Burkholderiales@f_Burkholderiaceae	@f_Burkholderiaceae
478	mobileOG_000041712|hsdM_2|WP_086914290.1|stability/transfer/defense|NA|Multiple|Homology	d_Bacteria	p_Proteobacteria	c_Gammaproteobacteria	o_Burkholderiales	f_Burkholderiaceae	NA	NA	7	4	0.51	1	hospital_persisted	NA	NA	NA	d_Bacteria@p_Proteobacteria@c_Gammaproteobacteria@o_Burkholderiales@f_Burkholderiaceae@NA	d_Bacteria@p_Proteobacteria@c_Gammaproteobacteria@o_Burkholderiales@f_Burkholderiaceae	@f_Burkholderiaceae
479	mobileOG_000041712|hsdM_2|WP_086914290.1|stability/transfer/defense|NA|Multiple|Homology	d_Bacteria	p_Proteobacteria	c_Gammaproteobacteria	o_Burkholderiales	f_Burkholderiaceae	NA	NA	7	4	0.79	2	hospital_persisted	NA	NA	NA	d_Bacteria@p_Proteobacteria@c_Gammaproteobacteria@o_Burkholderiales@f_Burkholderiaceae@NA	d_Bacteria@p_Proteobacteria@c_Gammaproteobacteria@o_Burkholderiales@f_Burkholderiaceae	@f_Burkholderiaceae
480	mobileOG_000041712|hsdM_2|WP_086914290.1|stability/transfer/defense|NA|Multiple|Homology	d_Bacteria	p_Proteobacteria	c_Gammaproteobacteria	o_Burkholderiales	f_Burkholderiaceae	NA	NA	8	5	0.98	1	hospital_persisted	NA	NA	NA	d_Bacteria@p_Proteobacteria@c_Gammaproteobacteria@o_Burkholderiales@f_Burkholderiaceae@NA	d_Bacteria@p_Proteobacteria@c_Gammaproteobacteria@o_Burkholderiales@f_Burkholderiaceae	@f_Burkholderiaceae
481	mobileOG_000041712|hsdM_2|WP_086914290.1|stability/transfer/defense|NA|Multiple|Homology	d_Bacteria	p_Proteobacteria	c_Gammaproteobacteria	o_Burkholderiales	f_Burkholderiaceae	NA	NA	8	7	0.81	1	hospital_persisted	NA	NA	NA	d_Bacteria@p_Proteobacteria@c_Gammaproteobacteria@o_Burkholderiales@f_Burkholderiaceae@NA	d_Bacteria@p_Proteobacteria@c_Gammaproteobacteria@o_Burkholderiales@f_Burkholderiaceae	@f_Burkholderiaceae
482	mobileOG_000041712|hsdM_2|WP_086914290.1|stability/transfer/defense|NA|Multiple|Homology	d_Bacteria	p_Proteobacteria	c_Gammaproteobacteria	o_Burkholderiales	f_Burkholderiaceae	NA	NA	9	6	0.83	1	hospital_persisted	NA	NA	NA	d_Bacteria@p_Proteobacteria@c_Gammaproteobacteria@o_Burkholderiales@f_Burkholderiaceae@NA	d_Bacteria@p_Proteobacteria@c_Gammaproteobacteria@o_Burkholderiales@f_Burkholderiaceae	@f_Burkholderiaceae
483	mobileOG_000041712|hsdM_2|WP_086914290.1|stability/transfer/defense|NA|Multiple|Homology	d_Bacteria	p_Proteobacteria	c_Gammaproteobacteria	o_Burkholderiales	f_Burkholderiaceae	NA	NA	12	7	0.66	4	hospital_persisted	NA	NA	NA	d_Bacteria@p_Proteobacteria@c_Gammaproteobacteria@o_Burkholderiales@f_Burkholderiaceae@NA	d_Bacteria@p_Proteobacteria@c_Gammaproteobacteria@o_Burkholderiales@f_Burkholderiaceae	@f_Burkholderiaceae
484	mobileOG_000041712|hsdM_2|WP_086914290.1|stability/transfer/defense|NA|Multiple|Homology	d_Bacteria	p_Proteobacteria	c_Gammaproteobacteria	o_Burkholderiales	f_Burkholderiaceae	NA	NA	13	7	0.66	1	hospital_persisted	NA	NA	NA	d_Bacteria@p_Proteobacteria@c_Gammaproteobacteria@o_Burkholderiales@f_Burkholderiaceae@NA	d_Bacteria@p_Proteobacteria@c_Gammaproteobacteria@o_Burkholderiales@f_Burkholderiaceae	@f_Burkholderiaceae
485	mobileOG_000041712|hsdM_2|WP_086914290.1|stability/transfer/defense|NA|Multiple|Homology	d_Bacteria	p_Proteobacteria	c_Gammaproteobacteria	o_Burkholderiales	f_Burkholderiaceae	NA	NA	14	8	0.58	1	hospital_persisted	NA	NA	NA	d_Bacteria@p_Proteobacteria@c_Gammaproteobacteria@o_Burkholderiales@f_Burkholderiaceae@NA	d_Bacteria@p_Proteobacteria@c_Gammaproteobacteria@o_Burkholderiales@f_Burkholderiaceae	@f_Burkholderiaceae
486	mobileOG_000041712|hsdM_2|WP_086914290.1|stability/transfer/defense|NA|Multiple|Homology	d_Bacteria	p_Proteobacteria	c_Gammaproteobacteria	o_Burkholderiales	f_Burkholderiaceae	NA	NA	16	9	0.63	1	hospital_persisted	NA	NA	NA	d_Bacteria@p_Proteobacteria@c_Gammaproteobacteria@o_Burkholderiales@f_Burkholderiaceae@NA	d_Bacteria@p_Proteobacteria@c_Gammaproteobacteria@o_Burkholderiales@f_Burkholderiaceae	@f_Burkholderiaceae
487	mobileOG_000041712|hsdM_2|WP_086914290.1|stability/transfer/defense|NA|Multiple|Homology	d_Bacteria	p_Proteobacteria	c_Gammaproteobacteria	o_Burkholderiales	f_Burkholderiaceae	NA	NA	21	13	0.75	6	hospital_persisted	NA	NA	NA	d_Bacteria@p_Proteobacteria@c_Gammaproteobacteria@o_Burkholderiales@f_Burkholderiaceae@NA	d_Bacteria@p_Proteobacteria@c_Gammaproteobacteria@o_Burkholderiales@f_Burkholderiaceae	@f_Burkholderiaceae
488	mobileOG_000041712|hsdM_2|WP_086914290.1|stability/transfer/defense|NA|Multiple|Homology	d_Bacteria	p_Proteobacteria	c_Gammaproteobacteria	o_Burkholderiales	f_Burkholderiaceae	NA	NA	21	14	0.77	1	hospital_persisted	NA	NA	NA	d_Bacteria@p_Proteobacteria@c_Gammaproteobacteria@o_Burkholderiales@f_Burkholderiaceae@NA	d_Bacteria@p_Proteobacteria@c_Gammaproteobacteria@o_Burkholderiales@f_Burkholderiaceae	@f_Burkholderiaceae
489	mobileOG_000041712|hsdM_2|WP_086914290.1|stability/transfer/defense|NA|Multiple|Homology	d_Bacteria	p_Proteobacteria	c_Gammaproteobacteria	o_Burkholderiales	f_Burkholderiaceae	NA	NA	22	14	0.75	1	hospital_persisted	NA	NA	NA	d_Bacteria@p_Proteobacteria@c_Gammaproteobacteria@o_Burkholderiales@f_Burkholderiaceae@NA	d_Bacteria@p_Proteobacteria@c_Gammaproteobacteria@o_Burkholderiales@f_Burkholderiaceae	@f_Burkholderiaceae
490	mobileOG_000041712|hsdM_2|WP_086914290.1|stability/transfer/defense|NA|Multiple|Homology	d_Bacteria	p_Proteobacteria	c_Gammaproteobacteria	o_Burkholderiales	f_Burkholderiaceae	NA	NA	27	16	0.75	1	hospital_persisted	NA	NA	NA	d_Bacteria@p_Proteobacteria@c_Gammaproteobacteria@o_Burkholderiales@f_Burkholderiaceae@NA	d_Bacteria@p_Proteobacteria@c_Gammaproteobacteria@o_Burkholderiales@f_Burkholderiaceae	@f_Burkholderiaceae
491	mobileOG_000041716|istB|WP_060983853.1|integration/excision|NA|Multiple|Homology	d_Bacteria	p_Proteobacteria	c_Gammaproteobacteria	o_Burkholderiales	f_Burkholderiaceae	NA	NA	7	7	1	1	hospital_persisted	NA	NA	NA	d_Bacteria@p_Proteobacteria@c_Gammaproteobacteria@o_Burkholderiales@f_Burkholderiaceae@NA	d_Bacteria@p_Proteobacteria@c_Gammaproteobacteria@o_Burkholderiales@f_Burkholderiaceae	@f_Burkholderiaceae
492	mobileOG_000041716|istB|WP_060983853.1|integration/excision|NA|Multiple|Homology	d_Bacteria	p_Proteobacteria	c_Gammaproteobacteria	o_Burkholderiales	NA	NA	NA	8	6	0.52	1	hospital_persisted	NA	NA	NA	d_Bacteria@p_Proteobacteria@c_Gammaproteobacteria@o_Burkholderiales@NA@NA	d_Bacteria@p_Proteobacteria@c_Gammaproteobacteria@o_Burkholderiales	@o_Burkholderiales
493	mobileOG_000041778|ltrA|A0A1Y0FJG0|integration/excision|introns|COMPASS|Homology	d_Bacteria	p_Proteobacteria	c_Gammaproteobacteria	o_Burkholderiales	f_Burkholderiaceae	NA	NA	6	5	0.99	1	hospital_persisted	NA	NA	NA	d_Bacteria@p_Proteobacteria@c_Gammaproteobacteria@o_Burkholderiales@f_Burkholderiaceae@NA	d_Bacteria@p_Proteobacteria@c_Gammaproteobacteria@o_Burkholderiales@f_Burkholderiaceae	@f_Burkholderiaceae
494	mobileOG_000041952|istB|WP_056269326.1|integration/excision|NA|Multiple|Homology	d_Bacteria	p_Proteobacteria	c_Gammaproteobacteria	o_Burkholderiales	f_Burkholderiaceae	NA	NA	5	4	1	1	hospital_persisted	NA	NA	NA	d_Bacteria@p_Proteobacteria@c_Gammaproteobacteria@o_Burkholderiales@f_Burkholderiaceae@NA	d_Bacteria@p_Proteobacteria@c_Gammaproteobacteria@o_Burkholderiales@f_Burkholderiaceae	@f_Burkholderiaceae
495	mobileOG_000041956|NA|A0A1H4AC53|integration/excision|NA|COMPASS|Homology	d_Bacteria	p_Proteobacteria	c_Gammaproteobacteria	o_Burkholderiales	f_Burkholderiaceae	Variovorax	s_Variovorax sp013376045	10	2	0.61	1	hospital_persisted	NA	NA	NA	d_Bacteria@p_Proteobacteria@c_Gammaproteobacteria@o_Burkholderiales@f_Burkholderiaceae@Variovorax	d_Bacteria@p_Proteobacteria@c_Gammaproteobacteria@o_Burkholderiales@f_Burkholderiaceae@Variovorax	@Variovorax
496	mobileOG_000041956|NA|A0A1H4AC53|integration/excision|NA|COMPASS|Homology	d_Bacteria	p_Proteobacteria	c_Gammaproteobacteria	o_Burkholderiales	f_Burkholderiaceae	NA	NA	9	7	0.56	1	hospital_persisted	NA	NA	NA	d_Bacteria@p_Proteobacteria@c_Gammaproteobacteria@o_Burkholderiales@f_Burkholderiaceae@NA	d_Bacteria@p_Proteobacteria@c_Gammaproteobacteria@o_Burkholderiales@f_Burkholderiaceae	@f_Burkholderiaceae
497	mobileOG_000041956|NA|A0A1H4AC53|integration/excision|NA|COMPASS|Homology	d_Bacteria	p_Proteobacteria	c_Gammaproteobacteria	o_Burkholderiales	f_Burkholderiaceae	NA	NA	25	20	0.92	1	hospital_persisted	NA	NA	NA	d_Bacteria@p_Proteobacteria@c_Gammaproteobacteria@o_Burkholderiales@f_Burkholderiaceae@NA	d_Bacteria@p_Proteobacteria@c_Gammaproteobacteria@o_Burkholderiales@f_Burkholderiaceae	@f_Burkholderiaceae
498	mobileOG_000041956|NA|A0A1H4AC53|integration/excision|NA|COMPASS|Homology	d_Bacteria	NA	NA	NA	NA	NA	NA	7	7	1	2	hospital_persisted	NA	NA	NA	d_Bacteria@NA@NA@NA@NA@NA	d_Bacteria	NA
499	mobileOG_000041956|NA|A0A1H4AC53|integration/excision|NA|COMPASS|Homology	d_Bacteria	NA	NA	NA	NA	NA	NA	9	9	1	1	hospital_persisted	NA	NA	NA	d_Bacteria@NA@NA@NA@NA@NA	d_Bacteria	NA
500	mobileOG_000042252|trbJ|WP_000836966.1|transfer|conjugation|Multiple|Homology	d_Bacteria	p_Proteobacteria	NA	NA	NA	NA	NA	4	4	1	1	hospital_persisted	NA	NA	NA	d_Bacteria@p_Proteobacteria@NA@NA@NA@NA	d_Bacteria@p_Proteobacteria	@p_Proteobacteria
501	mobileOG_000042368|NA|WP_015961924.1|integration/excision|NA|Multiple|Homology	d_Bacteria	p_Proteobacteria	c_Alphaproteobacteria	o_Sphingomonadales	f_Sphingomonadaceae	Sphingobium	s_Sphingobium jiangsuense	3	1	0.85	1	hospital_persisted	NA	NA	NA	d_Bacteria@p_Proteobacteria@c_Alphaproteobacteria@o_Sphingomonadales@f_Sphingomonadaceae@Sphingobium	d_Bacteria@p_Proteobacteria@c_Alphaproteobacteria@o_Sphingomonadales@f_Sphingomonadaceae@Sphingobium	@Sphingobium
502	mobileOG_000043439|tniA|A0A1P8QYL3|integration/excision|NA|COMPASS|Homology	d_Bacteria	p_Proteobacteria	c_Alphaproteobacteria	NA	NA	NA	NA	10	9	0.99	1	hospital_persisted	NA	NA	NA	d_Bacteria@p_Proteobacteria@c_Alphaproteobacteria@NA@NA@NA	d_Bacteria@p_Proteobacteria@c_Alphaproteobacteria	@c_Alphaproteobacteria
503	mobileOG_000043510|tnpB|WP_014386445.1|integration/excision|NA|Multiple|Homology	d_Bacteria	p_Proteobacteria	c_Gammaproteobacteria	o_Burkholderiales	f_Burkholderiaceae	NA	NA	4	2	0.67	2	hospital_persisted	NA	NA	NA	d_Bacteria@p_Proteobacteria@c_Gammaproteobacteria@o_Burkholderiales@f_Burkholderiaceae@NA	d_Bacteria@p_Proteobacteria@c_Gammaproteobacteria@o_Burkholderiales@f_Burkholderiaceae	@f_Burkholderiaceae
504	mobileOG_000043510|tnpB|WP_014386445.1|integration/excision|NA|Multiple|Homology	d_Bacteria	p_Proteobacteria	c_Gammaproteobacteria	o_Burkholderiales	f_Burkholderiaceae	NA	NA	4	3	1	1	hospital_persisted	NA	NA	NA	d_Bacteria@p_Proteobacteria@c_Gammaproteobacteria@o_Burkholderiales@f_Burkholderiaceae@NA	d_Bacteria@p_Proteobacteria@c_Gammaproteobacteria@o_Burkholderiales@f_Burkholderiaceae	@f_Burkholderiaceae
505	mobileOG_000043510|tnpB|WP_014386445.1|integration/excision|NA|Multiple|Homology	d_Bacteria	p_Proteobacteria	c_Gammaproteobacteria	o_Burkholderiales	f_Burkholderiaceae	NA	NA	5	2	0.5	1	hospital_persisted	NA	NA	NA	d_Bacteria@p_Proteobacteria@c_Gammaproteobacteria@o_Burkholderiales@f_Burkholderiaceae@NA	d_Bacteria@p_Proteobacteria@c_Gammaproteobacteria@o_Burkholderiales@f_Burkholderiaceae	@f_Burkholderiaceae
506	mobileOG_000043510|tnpB|WP_014386445.1|integration/excision|NA|Multiple|Homology	d_Bacteria	p_Proteobacteria	c_Gammaproteobacteria	o_Burkholderiales	f_Burkholderiaceae	NA	NA	5	2	0.65	1	hospital_persisted	NA	NA	NA	d_Bacteria@p_Proteobacteria@c_Gammaproteobacteria@o_Burkholderiales@f_Burkholderiaceae@NA	d_Bacteria@p_Proteobacteria@c_Gammaproteobacteria@o_Burkholderiales@f_Burkholderiaceae	@f_Burkholderiaceae
507	mobileOG_000043510|tnpB|WP_014386445.1|integration/excision|NA|Multiple|Homology	d_Bacteria	p_Proteobacteria	c_Gammaproteobacteria	o_Burkholderiales	f_Burkholderiaceae	NA	NA	5	3	0.67	2	hospital_persisted	NA	NA	NA	d_Bacteria@p_Proteobacteria@c_Gammaproteobacteria@o_Burkholderiales@f_Burkholderiaceae@NA	d_Bacteria@p_Proteobacteria@c_Gammaproteobacteria@o_Burkholderiales@f_Burkholderiaceae	@f_Burkholderiaceae
508	mobileOG_000043510|tnpB|WP_014386445.1|integration/excision|NA|Multiple|Homology	d_Bacteria	p_Proteobacteria	c_Gammaproteobacteria	o_Burkholderiales	f_Burkholderiaceae	NA	NA	5	3	0.68	1	hospital_persisted	NA	NA	NA	d_Bacteria@p_Proteobacteria@c_Gammaproteobacteria@o_Burkholderiales@f_Burkholderiaceae@NA	d_Bacteria@p_Proteobacteria@c_Gammaproteobacteria@o_Burkholderiales@f_Burkholderiaceae	@f_Burkholderiaceae
509	mobileOG_000043510|tnpB|WP_014386445.1|integration/excision|NA|Multiple|Homology	d_Bacteria	p_Proteobacteria	c_Gammaproteobacteria	o_Burkholderiales	f_Burkholderiaceae	NA	NA	5	3	0.75	4	hospital_persisted	NA	NA	NA	d_Bacteria@p_Proteobacteria@c_Gammaproteobacteria@o_Burkholderiales@f_Burkholderiaceae@NA	d_Bacteria@p_Proteobacteria@c_Gammaproteobacteria@o_Burkholderiales@f_Burkholderiaceae	@f_Burkholderiaceae
510	mobileOG_000043510|tnpB|WP_014386445.1|integration/excision|NA|Multiple|Homology	d_Bacteria	p_Proteobacteria	c_Gammaproteobacteria	o_Burkholderiales	f_Burkholderiaceae	NA	NA	6	2	0.64	1	hospital_persisted	NA	NA	NA	d_Bacteria@p_Proteobacteria@c_Gammaproteobacteria@o_Burkholderiales@f_Burkholderiaceae@NA	d_Bacteria@p_Proteobacteria@c_Gammaproteobacteria@o_Burkholderiales@f_Burkholderiaceae	@f_Burkholderiaceae
511	mobileOG_000043510|tnpB|WP_014386445.1|integration/excision|NA|Multiple|Homology	d_Bacteria	p_Proteobacteria	c_Gammaproteobacteria	o_Burkholderiales	f_Burkholderiaceae	NA	NA	6	3	0.6	1	hospital_persisted	NA	NA	NA	d_Bacteria@p_Proteobacteria@c_Gammaproteobacteria@o_Burkholderiales@f_Burkholderiaceae@NA	d_Bacteria@p_Proteobacteria@c_Gammaproteobacteria@o_Burkholderiales@f_Burkholderiaceae	@f_Burkholderiaceae
512	mobileOG_000043510|tnpB|WP_014386445.1|integration/excision|NA|Multiple|Homology	d_Bacteria	p_Proteobacteria	c_Gammaproteobacteria	o_Burkholderiales	f_Burkholderiaceae	NA	NA	6	3	0.66	1	hospital_persisted	NA	NA	NA	d_Bacteria@p_Proteobacteria@c_Gammaproteobacteria@o_Burkholderiales@f_Burkholderiaceae@NA	d_Bacteria@p_Proteobacteria@c_Gammaproteobacteria@o_Burkholderiales@f_Burkholderiaceae	@f_Burkholderiaceae
513	mobileOG_000043510|tnpB|WP_014386445.1|integration/excision|NA|Multiple|Homology	d_Bacteria	p_Proteobacteria	c_Gammaproteobacteria	o_Burkholderiales	f_Burkholderiaceae	NA	NA	7	3	0.59	1	hospital_persisted	NA	NA	NA	d_Bacteria@p_Proteobacteria@c_Gammaproteobacteria@o_Burkholderiales@f_Burkholderiaceae@NA	d_Bacteria@p_Proteobacteria@c_Gammaproteobacteria@o_Burkholderiales@f_Burkholderiaceae	@f_Burkholderiaceae
514	mobileOG_000043510|tnpB|WP_014386445.1|integration/excision|NA|Multiple|Homology	d_Bacteria	p_Proteobacteria	c_Gammaproteobacteria	o_Burkholderiales	f_Burkholderiaceae	NA	NA	43	29	0.73	2	hospital_persisted	NA	NA	NA	d_Bacteria@p_Proteobacteria@c_Gammaproteobacteria@o_Burkholderiales@f_Burkholderiaceae@NA	d_Bacteria@p_Proteobacteria@c_Gammaproteobacteria@o_Burkholderiales@f_Burkholderiaceae	@f_Burkholderiaceae
515	mobileOG_000043510|tnpB|WP_014386445.1|integration/excision|NA|Multiple|Homology	d_Bacteria	p_Proteobacteria	c_Gammaproteobacteria	o_Burkholderiales	NA	NA	NA	6	3	0.6	1	hospital_persisted	NA	NA	NA	d_Bacteria@p_Proteobacteria@c_Gammaproteobacteria@o_Burkholderiales@NA@NA	d_Bacteria@p_Proteobacteria@c_Gammaproteobacteria@o_Burkholderiales	@o_Burkholderiales
516	mobileOG_000043510|tnpB|WP_014386445.1|integration/excision|NA|Multiple|Homology	d_Bacteria	p_Proteobacteria	c_Gammaproteobacteria	o_Burkholderiales	NA	NA	NA	25	13	0.66	1	hospital_persisted	NA	NA	NA	d_Bacteria@p_Proteobacteria@c_Gammaproteobacteria@o_Burkholderiales@NA@NA	d_Bacteria@p_Proteobacteria@c_Gammaproteobacteria@o_Burkholderiales	@o_Burkholderiales
517	mobileOG_000043524|tISRso16a|WP_015060616.1|integration/excision|NA|COMPASS|Homology	d_Bacteria	p_Proteobacteria	c_Gammaproteobacteria	o_Burkholderiales	f_Burkholderiaceae	NA	NA	31	25	0.95	1	hospital_persisted	NA	NA	NA	d_Bacteria@p_Proteobacteria@c_Gammaproteobacteria@o_Burkholderiales@f_Burkholderiaceae@NA	d_Bacteria@p_Proteobacteria@c_Gammaproteobacteria@o_Burkholderiales@f_Burkholderiaceae	@f_Burkholderiaceae
518	mobileOG_000044021|istA|WP_005800234.1|integration/excision|NA|Multiple|Homology	d_Bacteria	p_Proteobacteria	c_Gammaproteobacteria	o_Burkholderiales	NA	NA	NA	4	3	0.68	1	hospital_persisted	NA	NA	NA	d_Bacteria@p_Proteobacteria@c_Gammaproteobacteria@o_Burkholderiales@NA@NA	d_Bacteria@p_Proteobacteria@c_Gammaproteobacteria@o_Burkholderiales	@o_Burkholderiales
519	mobileOG_000044021|istA|WP_005800234.1|integration/excision|NA|Multiple|Homology	d_Bacteria	p_Proteobacteria	c_Gammaproteobacteria	o_Burkholderiales	NA	NA	NA	8	6	0.67	1	hospital_persisted	NA	NA	NA	d_Bacteria@p_Proteobacteria@c_Gammaproteobacteria@o_Burkholderiales@NA@NA	d_Bacteria@p_Proteobacteria@c_Gammaproteobacteria@o_Burkholderiales	@o_Burkholderiales
520	mobileOG_000044021|istA|WP_005800234.1|integration/excision|NA|Multiple|Homology	d_Bacteria	p_Proteobacteria	c_Gammaproteobacteria	o_Burkholderiales	NA	NA	NA	8	7	0.76	2	hospital_persisted	NA	NA	NA	d_Bacteria@p_Proteobacteria@c_Gammaproteobacteria@o_Burkholderiales@NA@NA	d_Bacteria@p_Proteobacteria@c_Gammaproteobacteria@o_Burkholderiales	@o_Burkholderiales
521	mobileOG_000044021|istA|WP_005800234.1|integration/excision|NA|Multiple|Homology	d_Bacteria	p_Proteobacteria	c_Gammaproteobacteria	o_Burkholderiales	NA	NA	NA	9	8	0.76	1	hospital_persisted	NA	NA	NA	d_Bacteria@p_Proteobacteria@c_Gammaproteobacteria@o_Burkholderiales@NA@NA	d_Bacteria@p_Proteobacteria@c_Gammaproteobacteria@o_Burkholderiales	@o_Burkholderiales
522	mobileOG_000044021|istA|WP_005800234.1|integration/excision|NA|Multiple|Homology	d_Bacteria	p_Proteobacteria	c_Gammaproteobacteria	o_Burkholderiales	NA	NA	NA	10	8	0.81	1	hospital_persisted	NA	NA	NA	d_Bacteria@p_Proteobacteria@c_Gammaproteobacteria@o_Burkholderiales@NA@NA	d_Bacteria@p_Proteobacteria@c_Gammaproteobacteria@o_Burkholderiales	@o_Burkholderiales
523	mobileOG_000044021|istA|WP_005800234.1|integration/excision|NA|Multiple|Homology	d_Bacteria	p_Proteobacteria	c_Gammaproteobacteria	NA	NA	NA	NA	18	11	0.75	1	hospital_persisted	NA	NA	NA	d_Bacteria@p_Proteobacteria@c_Gammaproteobacteria@NA@NA@NA	d_Bacteria@p_Proteobacteria@c_Gammaproteobacteria	@c_Gammaproteobacteria
524	mobileOG_000044021|istA|WP_005800234.1|integration/excision|NA|Multiple|Homology	d_Bacteria	p_Proteobacteria	c_Gammaproteobacteria	NA	NA	NA	NA	20	12	0.72	1	hospital_persisted	NA	NA	NA	d_Bacteria@p_Proteobacteria@c_Gammaproteobacteria@NA@NA@NA	d_Bacteria@p_Proteobacteria@c_Gammaproteobacteria	@c_Gammaproteobacteria
525	mobileOG_000044022|NA|WP_005800232.1|integration/excision|NA|Multiple|Homology	d_Bacteria	p_Proteobacteria	c_Gammaproteobacteria	o_Burkholderiales	f_Burkholderiaceae	NA	NA	5	3	0.67	1	hospital_persisted	NA	NA	NA	d_Bacteria@p_Proteobacteria@c_Gammaproteobacteria@o_Burkholderiales@f_Burkholderiaceae@NA	d_Bacteria@p_Proteobacteria@c_Gammaproteobacteria@o_Burkholderiales@f_Burkholderiaceae	@f_Burkholderiaceae
526	mobileOG_000044022|NA|WP_005800232.1|integration/excision|NA|Multiple|Homology	d_Bacteria	p_Proteobacteria	c_Gammaproteobacteria	o_Burkholderiales	NA	NA	NA	4	3	0.68	1	hospital_persisted	NA	NA	NA	d_Bacteria@p_Proteobacteria@c_Gammaproteobacteria@o_Burkholderiales@NA@NA	d_Bacteria@p_Proteobacteria@c_Gammaproteobacteria@o_Burkholderiales	@o_Burkholderiales
527	mobileOG_000044022|NA|WP_005800232.1|integration/excision|NA|Multiple|Homology	d_Bacteria	p_Proteobacteria	c_Gammaproteobacteria	o_Burkholderiales	NA	NA	NA	4	4	1	1	hospital_persisted	NA	NA	NA	d_Bacteria@p_Proteobacteria@c_Gammaproteobacteria@o_Burkholderiales@NA@NA	d_Bacteria@p_Proteobacteria@c_Gammaproteobacteria@o_Burkholderiales	@o_Burkholderiales
528	mobileOG_000044022|NA|WP_005800232.1|integration/excision|NA|Multiple|Homology	d_Bacteria	p_Proteobacteria	c_Gammaproteobacteria	o_Burkholderiales	NA	NA	NA	8	6	0.67	1	hospital_persisted	NA	NA	NA	d_Bacteria@p_Proteobacteria@c_Gammaproteobacteria@o_Burkholderiales@NA@NA	d_Bacteria@p_Proteobacteria@c_Gammaproteobacteria@o_Burkholderiales	@o_Burkholderiales
529	mobileOG_000044022|NA|WP_005800232.1|integration/excision|NA|Multiple|Homology	d_Bacteria	p_Proteobacteria	c_Gammaproteobacteria	o_Burkholderiales	NA	NA	NA	8	7	0.76	2	hospital_persisted	NA	NA	NA	d_Bacteria@p_Proteobacteria@c_Gammaproteobacteria@o_Burkholderiales@NA@NA	d_Bacteria@p_Proteobacteria@c_Gammaproteobacteria@o_Burkholderiales	@o_Burkholderiales
530	mobileOG_000044022|NA|WP_005800232.1|integration/excision|NA|Multiple|Homology	d_Bacteria	p_Proteobacteria	c_Gammaproteobacteria	o_Burkholderiales	NA	NA	NA	9	8	0.76	1	hospital_persisted	NA	NA	NA	d_Bacteria@p_Proteobacteria@c_Gammaproteobacteria@o_Burkholderiales@NA@NA	d_Bacteria@p_Proteobacteria@c_Gammaproteobacteria@o_Burkholderiales	@o_Burkholderiales
531	mobileOG_000044022|NA|WP_005800232.1|integration/excision|NA|Multiple|Homology	d_Bacteria	p_Proteobacteria	c_Gammaproteobacteria	o_Burkholderiales	NA	NA	NA	10	8	0.81	1	hospital_persisted	NA	NA	NA	d_Bacteria@p_Proteobacteria@c_Gammaproteobacteria@o_Burkholderiales@NA@NA	d_Bacteria@p_Proteobacteria@c_Gammaproteobacteria@o_Burkholderiales	@o_Burkholderiales
532	mobileOG_000044022|NA|WP_005800232.1|integration/excision|NA|Multiple|Homology	d_Bacteria	p_Proteobacteria	c_Gammaproteobacteria	NA	NA	NA	NA	18	11	0.75	1	hospital_persisted	NA	NA	NA	d_Bacteria@p_Proteobacteria@c_Gammaproteobacteria@NA@NA@NA	d_Bacteria@p_Proteobacteria@c_Gammaproteobacteria	@c_Gammaproteobacteria
533	mobileOG_000044022|NA|WP_005800232.1|integration/excision|NA|Multiple|Homology	d_Bacteria	p_Proteobacteria	c_Gammaproteobacteria	NA	NA	NA	NA	20	12	0.72	1	hospital_persisted	NA	NA	NA	d_Bacteria@p_Proteobacteria@c_Gammaproteobacteria@NA@NA@NA	d_Bacteria@p_Proteobacteria@c_Gammaproteobacteria	@c_Gammaproteobacteria
534	mobileOG_000044023|tnpM|G9FAB1|integration/excision|NA|COMPASS|Homology	d_Bacteria	p_Proteobacteria	c_Gammaproteobacteria	NA	NA	NA	NA	14	6	0.6	1	hospital_persisted	NA	NA	NA	d_Bacteria@p_Proteobacteria@c_Gammaproteobacteria@NA@NA@NA	d_Bacteria@p_Proteobacteria@c_Gammaproteobacteria	@c_Gammaproteobacteria
535	mobileOG_000044023|tnpM|G9FAB1|integration/excision|NA|COMPASS|Homology	d_Bacteria	p_Proteobacteria	c_Gammaproteobacteria	NA	NA	NA	NA	18	11	0.75	1	hospital_persisted	NA	NA	NA	d_Bacteria@p_Proteobacteria@c_Gammaproteobacteria@NA@NA@NA	d_Bacteria@p_Proteobacteria@c_Gammaproteobacteria	@c_Gammaproteobacteria
536	mobileOG_000044023|tnpM|G9FAB1|integration/excision|NA|COMPASS|Homology	d_Bacteria	p_Proteobacteria	c_Gammaproteobacteria	NA	NA	NA	NA	20	12	0.72	1	hospital_persisted	NA	NA	NA	d_Bacteria@p_Proteobacteria@c_Gammaproteobacteria@NA@NA@NA	d_Bacteria@p_Proteobacteria@c_Gammaproteobacteria	@c_Gammaproteobacteria
537	mobileOG_000044023|tnpM|G9FAB1|integration/excision|NA|COMPASS|Homology	d_Bacteria	p_Proteobacteria	NA	NA	NA	NA	NA	7	6	1	1	hospital_persisted	NA	NA	NA	d_Bacteria@p_Proteobacteria@NA@NA@NA@NA	d_Bacteria@p_Proteobacteria	@p_Proteobacteria
538	mobileOG_000044023|tnpM|G9FAB1|integration/excision|NA|COMPASS|Homology	d_Bacteria	p_Proteobacteria	NA	NA	NA	NA	NA	8	7	1	2	hospital_persisted	NA	NA	NA	d_Bacteria@p_Proteobacteria@NA@NA@NA@NA	d_Bacteria@p_Proteobacteria	@p_Proteobacteria
539	mobileOG_000044023|tnpM|G9FAB1|integration/excision|NA|COMPASS|Homology	d_Bacteria	p_Proteobacteria	NA	NA	NA	NA	NA	11	9	1	1	hospital_persisted	NA	NA	NA	d_Bacteria@p_Proteobacteria@NA@NA@NA@NA	d_Bacteria@p_Proteobacteria	@p_Proteobacteria
540	mobileOG_000044067|tnpA|WP_012248458.1|integration/excision|NA|Multiple|Homology	d_Bacteria	p_Proteobacteria	c_Gammaproteobacteria	NA	NA	NA	NA	31	22	0.72	1	hospital_persisted	NA	NA	NA	d_Bacteria@p_Proteobacteria@c_Gammaproteobacteria@NA@NA@NA	d_Bacteria@p_Proteobacteria@c_Gammaproteobacteria	@c_Gammaproteobacteria
541	mobileOG_000044155|NGR_a00180|A0A249Q6R7|integration/excision|NA|COMPASS|Homology	d_Bacteria	p_Proteobacteria	c_Alphaproteobacteria	o_Rhizobiales	f_Rhizobiaceae	NA	NA	8	7	0.76	1	hospital_persisted	NA	NA	NA	d_Bacteria@p_Proteobacteria@c_Alphaproteobacteria@o_Rhizobiales@f_Rhizobiaceae@NA	d_Bacteria@p_Proteobacteria@c_Alphaproteobacteria@o_Rhizobiales@f_Rhizobiaceae	@f_Rhizobiaceae
542	mobileOG_000044496|NA|WP_066970386.1|integration/excision|NA|COMPASS|Homology	d_Bacteria	p_Proteobacteria	c_Alphaproteobacteria	o_Sphingomonadales	f_Sphingomonadaceae	Erythrobacter	NA	2	2	1	1	hospital_persisted	NA	NA	NA	d_Bacteria@p_Proteobacteria@c_Alphaproteobacteria@o_Sphingomonadales@f_Sphingomonadaceae@Erythrobacter	d_Bacteria@p_Proteobacteria@c_Alphaproteobacteria@o_Sphingomonadales@f_Sphingomonadaceae@Erythrobacter	@Erythrobacter
543	mobileOG_000044496|NA|WP_066970386.1|integration/excision|NA|COMPASS|Homology	d_Bacteria	p_Proteobacteria	c_Alphaproteobacteria	o_Sphingomonadales	f_Sphingomonadaceae	NA	NA	4	3	0.97	1	hospital_persisted	NA	NA	NA	d_Bacteria@p_Proteobacteria@c_Alphaproteobacteria@o_Sphingomonadales@f_Sphingomonadaceae@NA	d_Bacteria@p_Proteobacteria@c_Alphaproteobacteria@o_Sphingomonadales@f_Sphingomonadaceae	@f_Sphingomonadaceae
544	mobileOG_000045817|parA|WP_012754167.1|replication/recombination/repair|transfer|COMPASS|Homology	d_Bacteria	p_Proteobacteria	c_Alphaproteobacteria	NA	NA	NA	NA	5	4	1	1	hospital_persisted	NA	NA	NA	d_Bacteria@p_Proteobacteria@c_Alphaproteobacteria@NA@NA@NA	d_Bacteria@p_Proteobacteria@c_Alphaproteobacteria	@c_Alphaproteobacteria
545	mobileOG_000046308|NA|WP_100554962.1|integration/excision|NA|COMPASS|Homology	d_Bacteria	p_Proteobacteria	c_Alphaproteobacteria	o_Rhizobiales	f_Xanthobacteraceae	NA	NA	6	4	0.94	3	hospital_persisted	NA	NA	NA	d_Bacteria@p_Proteobacteria@c_Alphaproteobacteria@o_Rhizobiales@f_Xanthobacteraceae@NA	d_Bacteria@p_Proteobacteria@c_Alphaproteobacteria@o_Rhizobiales@f_Xanthobacteraceae	@f_Xanthobacteraceae
546	mobileOG_000046308|NA|WP_100554962.1|integration/excision|NA|COMPASS|Homology	d_Bacteria	p_Proteobacteria	c_Alphaproteobacteria	o_Rhizobiales	f_Xanthobacteraceae	NA	NA	6	4	0.95	1	hospital_persisted	NA	NA	NA	d_Bacteria@p_Proteobacteria@c_Alphaproteobacteria@o_Rhizobiales@f_Xanthobacteraceae@NA	d_Bacteria@p_Proteobacteria@c_Alphaproteobacteria@o_Rhizobiales@f_Xanthobacteraceae	@f_Xanthobacteraceae
547	mobileOG_000046309|tISRso16a|K8P5A3|integration/excision|NA|COMPASS|Homology	d_Bacteria	p_Proteobacteria	c_Alphaproteobacteria	o_Rhizobiales	f_Xanthobacteraceae	NA	NA	6	4	0.94	3	hospital_persisted	NA	NA	NA	d_Bacteria@p_Proteobacteria@c_Alphaproteobacteria@o_Rhizobiales@f_Xanthobacteraceae@NA	d_Bacteria@p_Proteobacteria@c_Alphaproteobacteria@o_Rhizobiales@f_Xanthobacteraceae	@f_Xanthobacteraceae
548	mobileOG_000046309|tISRso16a|K8P5A3|integration/excision|NA|COMPASS|Homology	d_Bacteria	p_Proteobacteria	c_Alphaproteobacteria	o_Rhizobiales	f_Xanthobacteraceae	NA	NA	6	4	0.95	1	hospital_persisted	NA	NA	NA	d_Bacteria@p_Proteobacteria@c_Alphaproteobacteria@o_Rhizobiales@f_Xanthobacteraceae@NA	d_Bacteria@p_Proteobacteria@c_Alphaproteobacteria@o_Rhizobiales@f_Xanthobacteraceae	@f_Xanthobacteraceae
549	mobileOG_000046607|tnpC|A0A2K9MBQ7|integration/excision|NA|COMPASS|Homology	d_Bacteria	p_Proteobacteria	c_Alphaproteobacteria	o_Rhodobacterales	f_Rhodobacteraceae	NA	NA	7	4	0.51	1	hospital_persisted	NA	NA	NA	d_Bacteria@p_Proteobacteria@c_Alphaproteobacteria@o_Rhodobacterales@f_Rhodobacteraceae@NA	d_Bacteria@p_Proteobacteria@c_Alphaproteobacteria@o_Rhodobacterales@f_Rhodobacteraceae	@f_Rhodobacteraceae
550	mobileOG_000046809|S4062|A0A238D108|integration/excision|NA|COMPASS|Homology	d_Bacteria	p_Proteobacteria	c_Gammaproteobacteria	o_Burkholderiales	f_Burkholderiaceae	NA	NA	6	6	1	1	hospital_persisted	NA	NA	NA	d_Bacteria@p_Proteobacteria@c_Gammaproteobacteria@o_Burkholderiales@f_Burkholderiaceae@NA	d_Bacteria@p_Proteobacteria@c_Gammaproteobacteria@o_Burkholderiales@f_Burkholderiaceae	@f_Burkholderiaceae
551	mobileOG_000047601|NA|WP_007015735.1|integration/excision|NA|Multiple|Homology	d_Bacteria	p_Proteobacteria	c_Alphaproteobacteria	o_Sphingomonadales	f_Sphingomonadaceae	Sphingobium	NA	4	3	0.52	1	hospital_persisted	NA	NA	NA	d_Bacteria@p_Proteobacteria@c_Alphaproteobacteria@o_Sphingomonadales@f_Sphingomonadaceae@Sphingobium	d_Bacteria@p_Proteobacteria@c_Alphaproteobacteria@o_Sphingomonadales@f_Sphingomonadaceae@Sphingobium	@Sphingobium
552	mobileOG_000048641|NA|A0A554XCX6|integration/excision|NA|COMPASS|Homology	d_Bacteria	NA	NA	NA	NA	NA	NA	10	9	1	1	hospital_persisted	NA	NA	NA	d_Bacteria@NA@NA@NA@NA@NA	d_Bacteria	NA
553	mobileOG_000048982|NGR_a00180|WP_046400746.1|integration/excision|NA|Multiple|Homology	d_Bacteria	p_Proteobacteria	c_Alphaproteobacteria	o_Sphingomonadales	f_Sphingomonadaceae	NA	NA	10	8	0.68	1	hospital_persisted	NA	NA	NA	d_Bacteria@p_Proteobacteria@c_Alphaproteobacteria@o_Sphingomonadales@f_Sphingomonadaceae@NA	d_Bacteria@p_Proteobacteria@c_Alphaproteobacteria@o_Sphingomonadales@f_Sphingomonadaceae	@f_Sphingomonadaceae
554	mobileOG_000049075|slt_1|A0A2S0USJ9|transfer|conjugation|COMPASS|Homology	d_Bacteria	p_Proteobacteria	c_Alphaproteobacteria	o_Rhodobacterales	f_Rhodobacteraceae	NA	NA	2	2	1	1	hospital_persisted	NA	NA	NA	d_Bacteria@p_Proteobacteria@c_Alphaproteobacteria@o_Rhodobacterales@f_Rhodobacteraceae@NA	d_Bacteria@p_Proteobacteria@c_Alphaproteobacteria@o_Rhodobacterales@f_Rhodobacteraceae	@f_Rhodobacteraceae
555	mobileOG_000049075|slt_1|A0A2S0USJ9|transfer|conjugation|COMPASS|Homology	d_Bacteria	p_Proteobacteria	c_Alphaproteobacteria	o_Rhodobacterales	f_Rhodobacteraceae	NA	NA	9	6	0.79	2	hospital_persisted	NA	NA	NA	d_Bacteria@p_Proteobacteria@c_Alphaproteobacteria@o_Rhodobacterales@f_Rhodobacteraceae@NA	d_Bacteria@p_Proteobacteria@c_Alphaproteobacteria@o_Rhodobacterales@f_Rhodobacteraceae	@f_Rhodobacteraceae
556	mobileOG_000049076|rinQ|WP_108437634.1|integration/excision|NA|COMPASS|Homology	d_Bacteria	p_Proteobacteria	c_Alphaproteobacteria	o_Rhodobacterales	f_Rhodobacteraceae	Cypionkella	s_Cypionkella sp002256245	5	4	0.8	1	hospital_persisted	NA	NA	NA	d_Bacteria@p_Proteobacteria@c_Alphaproteobacteria@o_Rhodobacterales@f_Rhodobacteraceae@Cypionkella	d_Bacteria@p_Proteobacteria@c_Alphaproteobacteria@o_Rhodobacterales@f_Rhodobacteraceae@Cypionkella	@Cypionkella
557	mobileOG_000049076|rinQ|WP_108437634.1|integration/excision|NA|COMPASS|Homology	d_Bacteria	p_Proteobacteria	c_Alphaproteobacteria	o_Rhodobacterales	f_Rhodobacteraceae	Cypionkella	s_Cypionkella sp002256245	6	4	0.78	1	hospital_persisted	NA	NA	NA	d_Bacteria@p_Proteobacteria@c_Alphaproteobacteria@o_Rhodobacterales@f_Rhodobacteraceae@Cypionkella	d_Bacteria@p_Proteobacteria@c_Alphaproteobacteria@o_Rhodobacterales@f_Rhodobacteraceae@Cypionkella	@Cypionkella
558	mobileOG_000049076|rinQ|WP_108437634.1|integration/excision|NA|COMPASS|Homology	d_Bacteria	p_Proteobacteria	c_Alphaproteobacteria	o_Rhodobacterales	f_Rhodobacteraceae	NA	NA	7	6	1	1	hospital_persisted	NA	NA	NA	d_Bacteria@p_Proteobacteria@c_Alphaproteobacteria@o_Rhodobacterales@f_Rhodobacteraceae@NA	d_Bacteria@p_Proteobacteria@c_Alphaproteobacteria@o_Rhodobacterales@f_Rhodobacteraceae	@f_Rhodobacteraceae
559	mobileOG_000049079|traG|WP_108437686.1|transfer|conjugation|COMPASS|Homology	d_Bacteria	p_Proteobacteria	c_Alphaproteobacteria	o_Rhodobacterales	f_Rhodobacteraceae	NA	NA	2	2	1	1	hospital_persisted	NA	NA	NA	d_Bacteria@p_Proteobacteria@c_Alphaproteobacteria@o_Rhodobacterales@f_Rhodobacteraceae@NA	d_Bacteria@p_Proteobacteria@c_Alphaproteobacteria@o_Rhodobacterales@f_Rhodobacteraceae	@f_Rhodobacteraceae
560	mobileOG_000049137|tnpA|WP_108610825.1|integration/excision|NA|Multiple|Homology	d_Bacteria	p_Actinobacteriota	c_Actinomycetia	o_Mycobacteriales	f_Mycobacteriaceae	Corynebacterium	s_Corynebacterium urealyticum	2	1	0.5	1	hospital_persisted	NA	NA	NA	d_Bacteria@p_Actinobacteriota@c_Actinomycetia@o_Mycobacteriales@f_Mycobacteriaceae@Corynebacterium	d_Bacteria@p_Actinobacteriota@c_Actinomycetia@o_Mycobacteriales@f_Mycobacteriaceae@Corynebacterium	@Corynebacterium
561	mobileOG_000049137|tnpA|WP_108610825.1|integration/excision|NA|Multiple|Homology	d_Bacteria	p_Proteobacteria	c_Alphaproteobacteria	o_Rhizobiales	f_Rhizobiaceae	NA	NA	4	3	0.97	1	hospital_persisted	NA	NA	NA	d_Bacteria@p_Proteobacteria@c_Alphaproteobacteria@o_Rhizobiales@f_Rhizobiaceae@NA	d_Bacteria@p_Proteobacteria@c_Alphaproteobacteria@o_Rhizobiales@f_Rhizobiaceae	@f_Rhizobiaceae
562	mobileOG_000049190|NA|C6BF48|integration/excision|NA|COMPASS|Homology	d_Bacteria	p_Proteobacteria	c_Gammaproteobacteria	o_Burkholderiales	f_Burkholderiaceae	NA	NA	8	6	0.96	1	hospital_persisted	NA	NA	NA	d_Bacteria@p_Proteobacteria@c_Gammaproteobacteria@o_Burkholderiales@f_Burkholderiaceae@NA	d_Bacteria@p_Proteobacteria@c_Gammaproteobacteria@o_Burkholderiales@f_Burkholderiaceae	@f_Burkholderiaceae
563	mobileOG_000049191|S4062|A0A1B2D4I3|integration/excision|NA|COMPASS|Homology	d_Bacteria	p_Proteobacteria	c_Gammaproteobacteria	o_Burkholderiales	f_Burkholderiaceae	NA	NA	8	6	0.96	1	hospital_persisted	NA	NA	NA	d_Bacteria@p_Proteobacteria@c_Gammaproteobacteria@o_Burkholderiales@f_Burkholderiaceae@NA	d_Bacteria@p_Proteobacteria@c_Gammaproteobacteria@o_Burkholderiales@f_Burkholderiaceae	@f_Burkholderiaceae
564	mobileOG_000049226|NA|WP_021561445.1|integration/excision|NA|Multiple|Homology	d_Bacteria	p_Proteobacteria	NA	NA	NA	NA	NA	4	2	0.66	1	hospital_persisted	NA	NA	NA	d_Bacteria@p_Proteobacteria@NA@NA@NA@NA	d_Bacteria@p_Proteobacteria	@p_Proteobacteria
565	mobileOG_000049694|istA|WP_015585969.1|integration/excision|NA|Multiple|Homology	d_Bacteria	p_Proteobacteria	c_Gammaproteobacteria	o_Pseudomonadales	f_Pseudomonadaceae	Pseudomonas E	s_Pseudomonas E sp000418555	3	2	0.52	1	hospital_persisted	NA	NA	NA	d_Bacteria@p_Proteobacteria@c_Gammaproteobacteria@o_Pseudomonadales@f_Pseudomonadaceae@Pseudomonas E	d_Bacteria@p_Proteobacteria@c_Gammaproteobacteria@o_Pseudomonadales@f_Pseudomonadaceae@Pseudomonas E	@Pseudomonas E
566	mobileOG_000049695|NA|WP_015585970.1|integration/excision|NA|Multiple|Homology	d_Bacteria	p_Proteobacteria	c_Gammaproteobacteria	o_Pseudomonadales	f_Pseudomonadaceae	Pseudomonas E	s_Pseudomonas E sp000418555	3	2	0.52	1	hospital_persisted	NA	NA	NA	d_Bacteria@p_Proteobacteria@c_Gammaproteobacteria@o_Pseudomonadales@f_Pseudomonadaceae@Pseudomonas E	d_Bacteria@p_Proteobacteria@c_Gammaproteobacteria@o_Pseudomonadales@f_Pseudomonadaceae@Pseudomonas E	@Pseudomonas E
567	mobileOG_000049696|tnpA|WP_015585983.1|integration/excision|NA|COMPASS|Homology	d_Bacteria	p_Proteobacteria	c_Gammaproteobacteria	o_Burkholderiales	f_Burkholderiaceae	Ottowia	s_Ottowia beijingensis	15	6	0.57	1	hospital_persisted	NA	NA	NA	d_Bacteria@p_Proteobacteria@c_Gammaproteobacteria@o_Burkholderiales@f_Burkholderiaceae@Ottowia	d_Bacteria@p_Proteobacteria@c_Gammaproteobacteria@o_Burkholderiales@f_Burkholderiaceae@Ottowia	@Ottowia
568	mobileOG_000049854|repB|A0A142BR12|replication/recombination/repair|initiation,copy number control,plasmid|COMPASS|Homology	d_Bacteria	p_Proteobacteria	c_Gammaproteobacteria	NA	NA	NA	NA	3	3	1	1	hospital_persisted	NA	NA	NA	d_Bacteria@p_Proteobacteria@c_Gammaproteobacteria@NA@NA@NA	d_Bacteria@p_Proteobacteria@c_Gammaproteobacteria	@c_Gammaproteobacteria
569	mobileOG_000049907|traH|WP_020997442.1|transfer|conjugation,relaxosome|COMPASS|Homology	d_Bacteria	p_Proteobacteria	c_Alphaproteobacteria	o_Sphingomonadales	f_Sphingomonadaceae	NA	NA	5	5	1	1	hospital_persisted	NA	NA	NA	d_Bacteria@p_Proteobacteria@c_Alphaproteobacteria@o_Sphingomonadales@f_Sphingomonadaceae@NA	d_Bacteria@p_Proteobacteria@c_Alphaproteobacteria@o_Sphingomonadales@f_Sphingomonadaceae	@f_Sphingomonadaceae
570	mobileOG_000049912|groL|WP_021740573.1|phage|replication,chaperone|Multiple|Homology	d_Bacteria	p_Proteobacteria	c_Gammaproteobacteria	NA	NA	NA	NA	9	8	0.88	1	hospital_persisted	NA	NA	NA	d_Bacteria@p_Proteobacteria@c_Gammaproteobacteria@NA@NA@NA	d_Bacteria@p_Proteobacteria@c_Gammaproteobacteria	@c_Gammaproteobacteria
571	mobileOG_000050572|parB|WP_003159117.1|replication/recombination/repair|transfer|Multiple|Homology	d_Bacteria	p_Proteobacteria	c_Gammaproteobacteria	o_Burkholderiales	NA	NA	NA	6	2	0.66	1	hospital_persisted	NA	NA	NA	d_Bacteria@p_Proteobacteria@c_Gammaproteobacteria@o_Burkholderiales@NA@NA	d_Bacteria@p_Proteobacteria@c_Gammaproteobacteria@o_Burkholderiales	@o_Burkholderiales
572	mobileOG_000050573|parA|WP_034008291.1|replication/recombination/repair|transfer|Multiple|Homology	d_Bacteria	p_Proteobacteria	c_Gammaproteobacteria	o_Burkholderiales	NA	NA	NA	6	2	0.66	1	hospital_persisted	NA	NA	NA	d_Bacteria@p_Proteobacteria@c_Gammaproteobacteria@o_Burkholderiales@NA@NA	d_Bacteria@p_Proteobacteria@c_Gammaproteobacteria@o_Burkholderiales	@o_Burkholderiales
573	mobileOG_000051358|gin|A0A0N9NK93|integration/excision|NA|COMPASS|Homology	d_Bacteria	p_Proteobacteria	c_Gammaproteobacteria	NA	NA	NA	NA	5	5	1	1	hospital_persisted	NA	NA	NA	d_Bacteria@p_Proteobacteria@c_Gammaproteobacteria@NA@NA@NA	d_Bacteria@p_Proteobacteria@c_Gammaproteobacteria	@c_Gammaproteobacteria
574	mobileOG_000051359|stbC|A0A1H4ZD11|stability/transfer/defense|NA|Multiple|Homology	d_Bacteria	p_Proteobacteria	c_Gammaproteobacteria	NA	NA	NA	NA	5	5	1	1	hospital_persisted	NA	NA	NA	d_Bacteria@p_Proteobacteria@c_Gammaproteobacteria@NA@NA@NA	d_Bacteria@p_Proteobacteria@c_Gammaproteobacteria	@c_Gammaproteobacteria
575	mobileOG_000051360|vapC|A0A1H4ZCV4|stability/transfer/defense|NA|Multiple|Homology	d_Bacteria	p_Proteobacteria	c_Gammaproteobacteria	NA	NA	NA	NA	5	5	1	1	hospital_persisted	NA	NA	NA	d_Bacteria@p_Proteobacteria@c_Gammaproteobacteria@NA@NA@NA	d_Bacteria@p_Proteobacteria@c_Gammaproteobacteria	@c_Gammaproteobacteria
576	mobileOG_000051610|parB|WP_000994919.1|replication/recombination/repair|transfer|Multiple|Homology	d_Bacteria	p_Proteobacteria	c_Gammaproteobacteria	NA	NA	NA	NA	14	10	0.82	1	hospital_persisted	NA	NA	NA	d_Bacteria@p_Proteobacteria@c_Gammaproteobacteria@NA@NA@NA	d_Bacteria@p_Proteobacteria@c_Gammaproteobacteria	@c_Gammaproteobacteria
577	mobileOG_000051619|trbF|WP_001211312.1|transfer|conjugation|Multiple|Homology	d_Bacteria	p_Proteobacteria	NA	NA	NA	NA	NA	5	4	0.55	1	hospital_persisted	NA	NA	NA	d_Bacteria@p_Proteobacteria@NA@NA@NA@NA	d_Bacteria@p_Proteobacteria	@p_Proteobacteria
578	mobileOG_000051717|NA|WP_006953933.1|integration/excision|NA|Multiple|Homology	d_Bacteria	p_Proteobacteria	c_Alphaproteobacteria	NA	NA	NA	NA	10	8	0.61	1	hospital_persisted	NA	NA	NA	d_Bacteria@p_Proteobacteria@c_Alphaproteobacteria@NA@NA@NA	d_Bacteria@p_Proteobacteria@c_Alphaproteobacteria	@c_Alphaproteobacteria
579	mobileOG_000051717|NA|WP_006953933.1|integration/excision|NA|Multiple|Homology	d_Bacteria	p_Proteobacteria	c_Alphaproteobacteria	NA	NA	NA	NA	13	11	0.54	1	hospital_persisted	NA	NA	NA	d_Bacteria@p_Proteobacteria@c_Alphaproteobacteria@NA@NA@NA	d_Bacteria@p_Proteobacteria@c_Alphaproteobacteria	@c_Alphaproteobacteria
580	mobileOG_000051717|NA|WP_006953933.1|integration/excision|NA|Multiple|Homology	d_Bacteria	p_Proteobacteria	c_Alphaproteobacteria	NA	NA	NA	NA	13	11	0.62	1	hospital_persisted	NA	NA	NA	d_Bacteria@p_Proteobacteria@c_Alphaproteobacteria@NA@NA@NA	d_Bacteria@p_Proteobacteria@c_Alphaproteobacteria	@c_Alphaproteobacteria
581	mobileOG_000051717|NA|WP_006953933.1|integration/excision|NA|Multiple|Homology	d_Bacteria	p_Proteobacteria	c_Alphaproteobacteria	NA	NA	NA	NA	14	11	0.58	1	hospital_persisted	NA	NA	NA	d_Bacteria@p_Proteobacteria@c_Alphaproteobacteria@NA@NA@NA	d_Bacteria@p_Proteobacteria@c_Alphaproteobacteria	@c_Alphaproteobacteria
582	mobileOG_000051717|NA|WP_006953933.1|integration/excision|NA|Multiple|Homology	d_Bacteria	p_Proteobacteria	c_Alphaproteobacteria	NA	NA	NA	NA	16	14	0.63	1	hospital_persisted	NA	NA	NA	d_Bacteria@p_Proteobacteria@c_Alphaproteobacteria@NA@NA@NA	d_Bacteria@p_Proteobacteria@c_Alphaproteobacteria	@c_Alphaproteobacteria
583	mobileOG_000051717|NA|WP_006953933.1|integration/excision|NA|Multiple|Homology	d_Bacteria	p_Proteobacteria	c_Alphaproteobacteria	NA	NA	NA	NA	18	16	0.73	1	hospital_persisted	NA	NA	NA	d_Bacteria@p_Proteobacteria@c_Alphaproteobacteria@NA@NA@NA	d_Bacteria@p_Proteobacteria@c_Alphaproteobacteria	@c_Alphaproteobacteria
584	mobileOG_000051717|NA|WP_006953933.1|integration/excision|NA|Multiple|Homology	d_Bacteria	p_Proteobacteria	c_Alphaproteobacteria	NA	NA	NA	NA	19	17	0.55	1	hospital_persisted	NA	NA	NA	d_Bacteria@p_Proteobacteria@c_Alphaproteobacteria@NA@NA@NA	d_Bacteria@p_Proteobacteria@c_Alphaproteobacteria	@c_Alphaproteobacteria
585	mobileOG_000051726|istA|A0A2A2PEB5|integration/excision|NA|Multiple|Homology	d_Bacteria	p_Proteobacteria	c_Gammaproteobacteria	o_Pseudomonadales	f_Pseudomonadaceae	NA	NA	6	6	1	1	hospital_persisted	NA	NA	NA	d_Bacteria@p_Proteobacteria@c_Gammaproteobacteria@o_Pseudomonadales@f_Pseudomonadaceae@NA	d_Bacteria@p_Proteobacteria@c_Gammaproteobacteria@o_Pseudomonadales@f_Pseudomonadaceae	@f_Pseudomonadaceae
586	mobileOG_000051726|istA|A0A2A2PEB5|integration/excision|NA|Multiple|Homology	d_Bacteria	p_Proteobacteria	c_Gammaproteobacteria	o_Pseudomonadales	f_Pseudomonadaceae	NA	NA	7	7	1	1	hospital_persisted	NA	NA	NA	d_Bacteria@p_Proteobacteria@c_Gammaproteobacteria@o_Pseudomonadales@f_Pseudomonadaceae@NA	d_Bacteria@p_Proteobacteria@c_Gammaproteobacteria@o_Pseudomonadales@f_Pseudomonadaceae	@f_Pseudomonadaceae
587	mobileOG_000051726|istA|A0A2A2PEB5|integration/excision|NA|Multiple|Homology	d_Bacteria	p_Proteobacteria	c_Gammaproteobacteria	o_Pseudomonadales	f_Pseudomonadaceae	NA	NA	8	7	1	1	hospital_persisted	NA	NA	NA	d_Bacteria@p_Proteobacteria@c_Gammaproteobacteria@o_Pseudomonadales@f_Pseudomonadaceae@NA	d_Bacteria@p_Proteobacteria@c_Gammaproteobacteria@o_Pseudomonadales@f_Pseudomonadaceae	@f_Pseudomonadaceae
588	mobileOG_000051726|istA|A0A2A2PEB5|integration/excision|NA|Multiple|Homology	d_Bacteria	p_Proteobacteria	c_Gammaproteobacteria	o_Pseudomonadales	f_Pseudomonadaceae	NA	NA	22	16	0.77	1	hospital_persisted	NA	NA	NA	d_Bacteria@p_Proteobacteria@c_Gammaproteobacteria@o_Pseudomonadales@f_Pseudomonadaceae@NA	d_Bacteria@p_Proteobacteria@c_Gammaproteobacteria@o_Pseudomonadales@f_Pseudomonadaceae	@f_Pseudomonadaceae
589	mobileOG_000051726|istA|A0A2A2PEB5|integration/excision|NA|Multiple|Homology	d_Bacteria	p_Proteobacteria	c_Gammaproteobacteria	o_Pseudomonadales	f_Pseudomonadaceae	NA	NA	24	18	0.75	1	hospital_persisted	NA	NA	NA	d_Bacteria@p_Proteobacteria@c_Gammaproteobacteria@o_Pseudomonadales@f_Pseudomonadaceae@NA	d_Bacteria@p_Proteobacteria@c_Gammaproteobacteria@o_Pseudomonadales@f_Pseudomonadaceae	@f_Pseudomonadaceae
590	mobileOG_000051733|NA|WP_010454871.1|integration/excision|NA|Multiple|Homology	d_Bacteria	p_Proteobacteria	c_Gammaproteobacteria	o_Pseudomonadales	f_Pseudomonadaceae	NA	NA	22	15	0.77	1	hospital_persisted	NA	NA	NA	d_Bacteria@p_Proteobacteria@c_Gammaproteobacteria@o_Pseudomonadales@f_Pseudomonadaceae@NA	d_Bacteria@p_Proteobacteria@c_Gammaproteobacteria@o_Pseudomonadales@f_Pseudomonadaceae	@f_Pseudomonadaceae
591	mobileOG_000051733|NA|WP_010454871.1|integration/excision|NA|Multiple|Homology	d_Bacteria	p_Proteobacteria	c_Gammaproteobacteria	o_Pseudomonadales	f_Pseudomonadaceae	NA	NA	22	16	0.77	1	hospital_persisted	NA	NA	NA	d_Bacteria@p_Proteobacteria@c_Gammaproteobacteria@o_Pseudomonadales@f_Pseudomonadaceae@NA	d_Bacteria@p_Proteobacteria@c_Gammaproteobacteria@o_Pseudomonadales@f_Pseudomonadaceae	@f_Pseudomonadaceae
592	mobileOG_000051733|NA|WP_010454871.1|integration/excision|NA|Multiple|Homology	d_Bacteria	p_Proteobacteria	c_Gammaproteobacteria	o_Pseudomonadales	f_Pseudomonadaceae	NA	NA	23	16	0.78	1	hospital_persisted	NA	NA	NA	d_Bacteria@p_Proteobacteria@c_Gammaproteobacteria@o_Pseudomonadales@f_Pseudomonadaceae@NA	d_Bacteria@p_Proteobacteria@c_Gammaproteobacteria@o_Pseudomonadales@f_Pseudomonadaceae	@f_Pseudomonadaceae
593	mobileOG_000051733|NA|WP_010454871.1|integration/excision|NA|Multiple|Homology	d_Bacteria	p_Proteobacteria	c_Gammaproteobacteria	o_Pseudomonadales	f_Pseudomonadaceae	NA	NA	24	18	0.75	1	hospital_persisted	NA	NA	NA	d_Bacteria@p_Proteobacteria@c_Gammaproteobacteria@o_Pseudomonadales@f_Pseudomonadaceae@NA	d_Bacteria@p_Proteobacteria@c_Gammaproteobacteria@o_Pseudomonadales@f_Pseudomonadaceae	@f_Pseudomonadaceae
594	mobileOG_000051733|NA|WP_010454871.1|integration/excision|NA|Multiple|Homology	d_Bacteria	p_Proteobacteria	c_Gammaproteobacteria	o_Pseudomonadales	f_Pseudomonadaceae	NA	NA	38	18	0.53	1	hospital_persisted	NA	NA	NA	d_Bacteria@p_Proteobacteria@c_Gammaproteobacteria@o_Pseudomonadales@f_Pseudomonadaceae@NA	d_Bacteria@p_Proteobacteria@c_Gammaproteobacteria@o_Pseudomonadales@f_Pseudomonadaceae	@f_Pseudomonadaceae
595	mobileOG_000051733|NA|WP_010454871.1|integration/excision|NA|Multiple|Homology	d_Bacteria	p_Proteobacteria	c_Gammaproteobacteria	o_Pseudomonadales	NA	NA	NA	9	5	0.67	1	hospital_persisted	NA	NA	NA	d_Bacteria@p_Proteobacteria@c_Gammaproteobacteria@o_Pseudomonadales@NA@NA	d_Bacteria@p_Proteobacteria@c_Gammaproteobacteria@o_Pseudomonadales	@o_Pseudomonadales
596	mobileOG_000051733|NA|WP_010454871.1|integration/excision|NA|Multiple|Homology	d_Bacteria	p_Proteobacteria	c_Gammaproteobacteria	o_Pseudomonadales	NA	NA	NA	38	18	0.56	1	hospital_persisted	NA	NA	NA	d_Bacteria@p_Proteobacteria@c_Gammaproteobacteria@o_Pseudomonadales@NA@NA	d_Bacteria@p_Proteobacteria@c_Gammaproteobacteria@o_Pseudomonadales	@o_Pseudomonadales
597	mobileOG_000051914|tnpA|WP_076205821.1|integration/excision|NA|Multiple|Homology	d_Bacteria	p_Proteobacteria	c_Gammaproteobacteria	o_Burkholderiales	f_Burkholderiaceae	Ottowia	s_Ottowia beijingensis	13	5	0.71	1	hospital_persisted	NA	NA	NA	d_Bacteria@p_Proteobacteria@c_Gammaproteobacteria@o_Burkholderiales@f_Burkholderiaceae@Ottowia	d_Bacteria@p_Proteobacteria@c_Gammaproteobacteria@o_Burkholderiales@f_Burkholderiaceae@Ottowia	@Ottowia
598	mobileOG_000051914|tnpA|WP_076205821.1|integration/excision|NA|Multiple|Homology	d_Bacteria	p_Proteobacteria	c_Gammaproteobacteria	o_Burkholderiales	f_Burkholderiaceae	NA	NA	21	17	0.87	1	hospital_persisted	NA	NA	NA	d_Bacteria@p_Proteobacteria@c_Gammaproteobacteria@o_Burkholderiales@f_Burkholderiaceae@NA	d_Bacteria@p_Proteobacteria@c_Gammaproteobacteria@o_Burkholderiales@f_Burkholderiaceae	@f_Burkholderiaceae
599	mobileOG_000052004|traG|A0A256G5D1|transfer|conjugation|Multiple|Homology	d_Bacteria	p_Proteobacteria	c_Alphaproteobacteria	o_Rhizobiales A	f_Rhizobiaceae A	NA	NA	4	2	0.5	1	hospital_persisted	NA	NA	NA	d_Bacteria@p_Proteobacteria@c_Alphaproteobacteria@o_Rhizobiales A@f_Rhizobiaceae A@NA	d_Bacteria@p_Proteobacteria@c_Alphaproteobacteria@o_Rhizobiales A@f_Rhizobiaceae A	@f_Rhizobiaceae A
600	mobileOG_000052006|gin|A0A168S7N4|integration/excision|NA|COMPASS|Homology	d_Bacteria	p_Proteobacteria	c_Alphaproteobacteria	NA	NA	NA	NA	7	5	0.66	1	hospital_persisted	NA	NA	NA	d_Bacteria@p_Proteobacteria@c_Alphaproteobacteria@NA@NA@NA	d_Bacteria@p_Proteobacteria@c_Alphaproteobacteria	@c_Alphaproteobacteria
601	mobileOG_000052006|gin|A0A168S7N4|integration/excision|NA|COMPASS|Homology	d_Bacteria	p_Proteobacteria	c_Alphaproteobacteria	NA	NA	NA	NA	9	6	0.51	1	hospital_persisted	NA	NA	NA	d_Bacteria@p_Proteobacteria@c_Alphaproteobacteria@NA@NA@NA	d_Bacteria@p_Proteobacteria@c_Alphaproteobacteria	@c_Alphaproteobacteria
602	mobileOG_000052007|parA|A0A5C7JTA8|replication/recombination/repair|transfer|Multiple|Homology	d_Bacteria	p_Proteobacteria	c_Alphaproteobacteria	o_Rhizobiales	f_Rhizobiaceae	VTOM01	s_VTOM01 sp009765365	7	5	0.75	1	hospital_persisted	NA	NA	NA	d_Bacteria@p_Proteobacteria@c_Alphaproteobacteria@o_Rhizobiales@f_Rhizobiaceae@VTOM01	d_Bacteria@p_Proteobacteria@c_Alphaproteobacteria@o_Rhizobiales@f_Rhizobiaceae@VTOM01	@VTOM01
603	mobileOG_000052007|parA|A0A5C7JTA8|replication/recombination/repair|transfer|Multiple|Homology	d_Bacteria	p_Proteobacteria	c_Alphaproteobacteria	o_Rhizobiales	f_Rhizobiaceae	VTOM01	s_VTOM01 sp009765365	9	5	0.75	1	hospital_persisted	NA	NA	NA	d_Bacteria@p_Proteobacteria@c_Alphaproteobacteria@o_Rhizobiales@f_Rhizobiaceae@VTOM01	d_Bacteria@p_Proteobacteria@c_Alphaproteobacteria@o_Rhizobiales@f_Rhizobiaceae@VTOM01	@VTOM01
604	mobileOG_000052007|parA|A0A5C7JTA8|replication/recombination/repair|transfer|Multiple|Homology	d_Bacteria	p_Proteobacteria	c_Alphaproteobacteria	NA	NA	NA	NA	3	3	1	1	hospital_persisted	NA	NA	NA	d_Bacteria@p_Proteobacteria@c_Alphaproteobacteria@NA@NA@NA	d_Bacteria@p_Proteobacteria@c_Alphaproteobacteria	@c_Alphaproteobacteria
605	mobileOG_000052007|parA|A0A5C7JTA8|replication/recombination/repair|transfer|Multiple|Homology	d_Bacteria	p_Proteobacteria	c_Alphaproteobacteria	NA	NA	NA	NA	4	2	1	1	hospital_persisted	NA	NA	NA	d_Bacteria@p_Proteobacteria@c_Alphaproteobacteria@NA@NA@NA	d_Bacteria@p_Proteobacteria@c_Alphaproteobacteria	@c_Alphaproteobacteria
606	mobileOG_000052007|parA|A0A5C7JTA8|replication/recombination/repair|transfer|Multiple|Homology	d_Bacteria	p_Proteobacteria	c_Alphaproteobacteria	NA	NA	NA	NA	5	3	1	1	hospital_persisted	NA	NA	NA	d_Bacteria@p_Proteobacteria@c_Alphaproteobacteria@NA@NA@NA	d_Bacteria@p_Proteobacteria@c_Alphaproteobacteria	@c_Alphaproteobacteria
607	mobileOG_000052007|parA|A0A5C7JTA8|replication/recombination/repair|transfer|Multiple|Homology	d_Bacteria	p_Proteobacteria	c_Alphaproteobacteria	NA	NA	NA	NA	8	5	0.97	1	hospital_persisted	NA	NA	NA	d_Bacteria@p_Proteobacteria@c_Alphaproteobacteria@NA@NA@NA	d_Bacteria@p_Proteobacteria@c_Alphaproteobacteria	@c_Alphaproteobacteria
608	mobileOG_000053106|parA|A0A1P8VP06|integration/excision|partitioning|COMPASS|Homology	d_Bacteria	p_Proteobacteria	c_Gammaproteobacteria	o_Burkholderiales	NA	NA	NA	6	2	0.66	1	hospital_persisted	NA	NA	NA	d_Bacteria@p_Proteobacteria@c_Gammaproteobacteria@o_Burkholderiales@NA@NA	d_Bacteria@p_Proteobacteria@c_Gammaproteobacteria@o_Burkholderiales	@o_Burkholderiales
609	mobileOG_000053112|tnpA|WP_011920678.1|integration/excision|NA|Multiple|Homology	d_Bacteria	p_Proteobacteria	c_Gammaproteobacteria	o_Pseudomonadales	f_Pseudomonadaceae	NA	NA	8	5	0.6	2	hospital_persisted	NA	NA	NA	d_Bacteria@p_Proteobacteria@c_Gammaproteobacteria@o_Pseudomonadales@f_Pseudomonadaceae@NA	d_Bacteria@p_Proteobacteria@c_Gammaproteobacteria@o_Pseudomonadales@f_Pseudomonadaceae	@f_Pseudomonadaceae
610	mobileOG_000053112|tnpA|WP_011920678.1|integration/excision|NA|Multiple|Homology	d_Bacteria	p_Proteobacteria	c_Gammaproteobacteria	o_Pseudomonadales	NA	NA	NA	6	4	0.5	1	hospital_persisted	NA	NA	NA	d_Bacteria@p_Proteobacteria@c_Gammaproteobacteria@o_Pseudomonadales@NA@NA	d_Bacteria@p_Proteobacteria@c_Gammaproteobacteria@o_Pseudomonadales	@o_Pseudomonadales
611	mobileOG_000053112|tnpA|WP_011920678.1|integration/excision|NA|Multiple|Homology	d_Bacteria	p_Proteobacteria	c_Gammaproteobacteria	o_Pseudomonadales	NA	NA	NA	7	5	0.51	1	hospital_persisted	NA	NA	NA	d_Bacteria@p_Proteobacteria@c_Gammaproteobacteria@o_Pseudomonadales@NA@NA	d_Bacteria@p_Proteobacteria@c_Gammaproteobacteria@o_Pseudomonadales	@o_Pseudomonadales
612	mobileOG_000053112|tnpA|WP_011920678.1|integration/excision|NA|Multiple|Homology	d_Bacteria	p_Proteobacteria	c_Gammaproteobacteria	o_Pseudomonadales	NA	NA	NA	7	5	0.52	1	hospital_persisted	NA	NA	NA	d_Bacteria@p_Proteobacteria@c_Gammaproteobacteria@o_Pseudomonadales@NA@NA	d_Bacteria@p_Proteobacteria@c_Gammaproteobacteria@o_Pseudomonadales	@o_Pseudomonadales
613	mobileOG_000053112|tnpA|WP_011920678.1|integration/excision|NA|Multiple|Homology	d_Bacteria	p_Proteobacteria	NA	NA	NA	NA	NA	8	8	1	1	hospital_persisted	NA	NA	NA	d_Bacteria@p_Proteobacteria@NA@NA@NA@NA	d_Bacteria@p_Proteobacteria	@p_Proteobacteria
614	mobileOG_000053544|tnpA|KKN54778.1|integration/excision|NA|COMPASS|Homology	d_Bacteria	p_Proteobacteria	c_Gammaproteobacteria	NA	NA	NA	NA	9	8	0.81	1	hospital_persisted	NA	NA	NA	d_Bacteria@p_Proteobacteria@c_Gammaproteobacteria@NA@NA@NA	d_Bacteria@p_Proteobacteria@c_Gammaproteobacteria	@c_Gammaproteobacteria
615	mobileOG_000056055|tnp1|EBT85139.1|integration/excision|NA|COMPASS|Homology	d_Bacteria	p_Proteobacteria	c_Gammaproteobacteria	o_Pseudomonadales	f_Pseudomonadaceae	Pseudomonas E	s_Pseudomonas E cuatrocienegasensis	11	1	0.77	1	hospital_persisted	NA	NA	NA	d_Bacteria@p_Proteobacteria@c_Gammaproteobacteria@o_Pseudomonadales@f_Pseudomonadaceae@Pseudomonas E	d_Bacteria@p_Proteobacteria@c_Gammaproteobacteria@o_Pseudomonadales@f_Pseudomonadaceae@Pseudomonas E	@Pseudomonas E
616	mobileOG_000056055|tnp1|EBT85139.1|integration/excision|NA|COMPASS|Homology	d_Bacteria	p_Proteobacteria	c_Gammaproteobacteria	o_Pseudomonadales	f_Pseudomonadaceae	Pseudomonas E	s_Pseudomonas E cuatrocienegasensis	11	1	0.78	1	hospital_persisted	NA	NA	NA	d_Bacteria@p_Proteobacteria@c_Gammaproteobacteria@o_Pseudomonadales@f_Pseudomonadaceae@Pseudomonas E	d_Bacteria@p_Proteobacteria@c_Gammaproteobacteria@o_Pseudomonadales@f_Pseudomonadaceae@Pseudomonas E	@Pseudomonas E
617	mobileOG_000056055|tnp1|EBT85139.1|integration/excision|NA|COMPASS|Homology	d_Bacteria	p_Proteobacteria	c_Gammaproteobacteria	o_Pseudomonadales	f_Pseudomonadaceae	Pseudomonas E	s_Pseudomonas E cuatrocienegasensis	12	1	0.73	1	hospital_persisted	NA	NA	NA	d_Bacteria@p_Proteobacteria@c_Gammaproteobacteria@o_Pseudomonadales@f_Pseudomonadaceae@Pseudomonas E	d_Bacteria@p_Proteobacteria@c_Gammaproteobacteria@o_Pseudomonadales@f_Pseudomonadaceae@Pseudomonas E	@Pseudomonas E
618	mobileOG_000056055|tnp1|EBT85139.1|integration/excision|NA|COMPASS|Homology	d_Bacteria	p_Proteobacteria	c_Gammaproteobacteria	o_Pseudomonadales	f_Pseudomonadaceae	Pseudomonas E	NA	12	7	0.95	1	hospital_persisted	NA	NA	NA	d_Bacteria@p_Proteobacteria@c_Gammaproteobacteria@o_Pseudomonadales@f_Pseudomonadaceae@Pseudomonas E	d_Bacteria@p_Proteobacteria@c_Gammaproteobacteria@o_Pseudomonadales@f_Pseudomonadaceae@Pseudomonas E	@Pseudomonas E
619	mobileOG_000056055|tnp1|EBT85139.1|integration/excision|NA|COMPASS|Homology	d_Bacteria	p_Proteobacteria	c_Gammaproteobacteria	o_Pseudomonadales	f_Pseudomonadaceae	Pseudomonas E	NA	13	7	0.86	1	hospital_persisted	NA	NA	NA	d_Bacteria@p_Proteobacteria@c_Gammaproteobacteria@o_Pseudomonadales@f_Pseudomonadaceae@Pseudomonas E	d_Bacteria@p_Proteobacteria@c_Gammaproteobacteria@o_Pseudomonadales@f_Pseudomonadaceae@Pseudomonas E	@Pseudomonas E
620	mobileOG_000056056|insF1|WP_011005897.1|integration/excision|NA|Multiple|Homology	d_Bacteria	p_Proteobacteria	c_Gammaproteobacteria	o_Pseudomonadales	f_Pseudomonadaceae	Pseudomonas E	s_Pseudomonas E cuatrocienegasensis	11	1	0.77	1	hospital_persisted	NA	NA	NA	d_Bacteria@p_Proteobacteria@c_Gammaproteobacteria@o_Pseudomonadales@f_Pseudomonadaceae@Pseudomonas E	d_Bacteria@p_Proteobacteria@c_Gammaproteobacteria@o_Pseudomonadales@f_Pseudomonadaceae@Pseudomonas E	@Pseudomonas E
621	mobileOG_000056056|insF1|WP_011005897.1|integration/excision|NA|Multiple|Homology	d_Bacteria	p_Proteobacteria	c_Gammaproteobacteria	o_Pseudomonadales	f_Pseudomonadaceae	Pseudomonas E	s_Pseudomonas E cuatrocienegasensis	11	1	0.78	1	hospital_persisted	NA	NA	NA	d_Bacteria@p_Proteobacteria@c_Gammaproteobacteria@o_Pseudomonadales@f_Pseudomonadaceae@Pseudomonas E	d_Bacteria@p_Proteobacteria@c_Gammaproteobacteria@o_Pseudomonadales@f_Pseudomonadaceae@Pseudomonas E	@Pseudomonas E
622	mobileOG_000056056|insF1|WP_011005897.1|integration/excision|NA|Multiple|Homology	d_Bacteria	p_Proteobacteria	c_Gammaproteobacteria	o_Pseudomonadales	f_Pseudomonadaceae	Pseudomonas E	s_Pseudomonas E cuatrocienegasensis	12	1	0.73	1	hospital_persisted	NA	NA	NA	d_Bacteria@p_Proteobacteria@c_Gammaproteobacteria@o_Pseudomonadales@f_Pseudomonadaceae@Pseudomonas E	d_Bacteria@p_Proteobacteria@c_Gammaproteobacteria@o_Pseudomonadales@f_Pseudomonadaceae@Pseudomonas E	@Pseudomonas E
623	mobileOG_000056056|insF1|WP_011005897.1|integration/excision|NA|Multiple|Homology	d_Bacteria	p_Proteobacteria	c_Gammaproteobacteria	o_Pseudomonadales	f_Pseudomonadaceae	Pseudomonas E	NA	12	7	0.95	1	hospital_persisted	NA	NA	NA	d_Bacteria@p_Proteobacteria@c_Gammaproteobacteria@o_Pseudomonadales@f_Pseudomonadaceae@Pseudomonas E	d_Bacteria@p_Proteobacteria@c_Gammaproteobacteria@o_Pseudomonadales@f_Pseudomonadaceae@Pseudomonas E	@Pseudomonas E
624	mobileOG_000056056|insF1|WP_011005897.1|integration/excision|NA|Multiple|Homology	d_Bacteria	p_Proteobacteria	c_Gammaproteobacteria	o_Pseudomonadales	f_Pseudomonadaceae	Pseudomonas E	NA	13	7	0.86	1	hospital_persisted	NA	NA	NA	d_Bacteria@p_Proteobacteria@c_Gammaproteobacteria@o_Pseudomonadales@f_Pseudomonadaceae@Pseudomonas E	d_Bacteria@p_Proteobacteria@c_Gammaproteobacteria@o_Pseudomonadales@f_Pseudomonadaceae@Pseudomonas E	@Pseudomonas E
625	mobileOG_000056555|traA|WP_011578782.1|transfer|conjugation|COMPASS|Homology	d_Bacteria	p_Proteobacteria	c_Alphaproteobacteria	o_Rhizobiales	f_Rhizobiaceae	NA	NA	7	4	0.52	1	hospital_persisted	NA	NA	NA	d_Bacteria@p_Proteobacteria@c_Alphaproteobacteria@o_Rhizobiales@f_Rhizobiaceae@NA	d_Bacteria@p_Proteobacteria@c_Alphaproteobacteria@o_Rhizobiales@f_Rhizobiaceae	@f_Rhizobiaceae
626	mobileOG_000056556|virB9|Q11MQ9|transfer|conjugation|Multiple|Homology	d_Bacteria	p_Proteobacteria	c_Alphaproteobacteria	o_Rhizobiales	f_Rhizobiaceae	NA	NA	12	5	0.56	1	hospital_persisted	NA	NA	NA	d_Bacteria@p_Proteobacteria@c_Alphaproteobacteria@o_Rhizobiales@f_Rhizobiaceae@NA	d_Bacteria@p_Proteobacteria@c_Alphaproteobacteria@o_Rhizobiales@f_Rhizobiaceae	@f_Rhizobiaceae
627	mobileOG_000056556|virB9|Q11MQ9|transfer|conjugation|Multiple|Homology	d_Bacteria	p_Proteobacteria	c_Alphaproteobacteria	o_Rhizobiales	f_Rhizobiaceae	NA	NA	12	7	0.67	1	hospital_persisted	NA	NA	NA	d_Bacteria@p_Proteobacteria@c_Alphaproteobacteria@o_Rhizobiales@f_Rhizobiaceae@NA	d_Bacteria@p_Proteobacteria@c_Alphaproteobacteria@o_Rhizobiales@f_Rhizobiaceae	@f_Rhizobiaceae
628	mobileOG_000056557|virB4|WP_011578794.1|transfer|conjugation|COMPASS|Homology	d_Bacteria	p_Proteobacteria	c_Alphaproteobacteria	o_Rhizobiales	f_Rhizobiaceae	NA	NA	12	5	0.56	1	hospital_persisted	NA	NA	NA	d_Bacteria@p_Proteobacteria@c_Alphaproteobacteria@o_Rhizobiales@f_Rhizobiaceae@NA	d_Bacteria@p_Proteobacteria@c_Alphaproteobacteria@o_Rhizobiales@f_Rhizobiaceae	@f_Rhizobiaceae
629	mobileOG_000056557|virB4|WP_011578794.1|transfer|conjugation|COMPASS|Homology	d_Bacteria	p_Proteobacteria	c_Alphaproteobacteria	o_Rhizobiales	f_Rhizobiaceae	NA	NA	12	7	0.67	1	hospital_persisted	NA	NA	NA	d_Bacteria@p_Proteobacteria@c_Alphaproteobacteria@o_Rhizobiales@f_Rhizobiaceae@NA	d_Bacteria@p_Proteobacteria@c_Alphaproteobacteria@o_Rhizobiales@f_Rhizobiaceae	@f_Rhizobiaceae
630	mobileOG_000056557|virB4|WP_011578794.1|transfer|conjugation|COMPASS|Homology	d_Bacteria	p_Proteobacteria	c_Alphaproteobacteria	NA	NA	NA	NA	11	9	1	1	hospital_persisted	NA	NA	NA	d_Bacteria@p_Proteobacteria@c_Alphaproteobacteria@NA@NA@NA	d_Bacteria@p_Proteobacteria@c_Alphaproteobacteria	@c_Alphaproteobacteria
631	mobileOG_000056856|groS|WP_004201172.1|phage|structural|Multiple|Homology	d_Bacteria	p_Proteobacteria	c_Gammaproteobacteria	NA	NA	NA	NA	9	8	0.88	1	hospital_persisted	NA	NA	NA	d_Bacteria@p_Proteobacteria@c_Gammaproteobacteria@NA@NA@NA	d_Bacteria@p_Proteobacteria@c_Gammaproteobacteria	@c_Gammaproteobacteria
632	mobileOG_000056986|NA|WP_086014484.1|integration/excision|NA|Multiple|Homology	d_Bacteria	p_Proteobacteria	c_Alphaproteobacteria	o_Sphingomonadales	f_Sphingomonadaceae	NA	NA	4	4	1	1	hospital_persisted	NA	NA	NA	d_Bacteria@p_Proteobacteria@c_Alphaproteobacteria@o_Sphingomonadales@f_Sphingomonadaceae@NA	d_Bacteria@p_Proteobacteria@c_Alphaproteobacteria@o_Sphingomonadales@f_Sphingomonadaceae	@f_Sphingomonadaceae
633	mobileOG_000056986|NA|WP_086014484.1|integration/excision|NA|Multiple|Homology	d_Bacteria	p_Proteobacteria	c_Alphaproteobacteria	o_Sphingomonadales	f_Sphingomonadaceae	NA	NA	9	7	0.69	1	hospital_persisted	NA	NA	NA	d_Bacteria@p_Proteobacteria@c_Alphaproteobacteria@o_Sphingomonadales@f_Sphingomonadaceae@NA	d_Bacteria@p_Proteobacteria@c_Alphaproteobacteria@o_Sphingomonadales@f_Sphingomonadaceae	@f_Sphingomonadaceae
634	mobileOG_000056986|NA|WP_086014484.1|integration/excision|NA|Multiple|Homology	d_Bacteria	p_Proteobacteria	c_Alphaproteobacteria	o_Sphingomonadales	f_Sphingomonadaceae	NA	NA	26	22	0.92	1	hospital_persisted	NA	NA	NA	d_Bacteria@p_Proteobacteria@c_Alphaproteobacteria@o_Sphingomonadales@f_Sphingomonadaceae@NA	d_Bacteria@p_Proteobacteria@c_Alphaproteobacteria@o_Sphingomonadales@f_Sphingomonadaceae	@f_Sphingomonadaceae
635	mobileOG_000056986|NA|WP_086014484.1|integration/excision|NA|Multiple|Homology	d_Bacteria	p_Proteobacteria	c_Alphaproteobacteria	o_Sphingomonadales	f_Sphingomonadaceae	NA	NA	27	23	0.93	1	hospital_persisted	NA	NA	NA	d_Bacteria@p_Proteobacteria@c_Alphaproteobacteria@o_Sphingomonadales@f_Sphingomonadaceae@NA	d_Bacteria@p_Proteobacteria@c_Alphaproteobacteria@o_Sphingomonadales@f_Sphingomonadaceae	@f_Sphingomonadaceae
636	mobileOG_000056986|NA|WP_086014484.1|integration/excision|NA|Multiple|Homology	d_Bacteria	p_Proteobacteria	c_Alphaproteobacteria	o_Sphingomonadales	f_Sphingomonadaceae	NA	NA	35	29	0.94	2	hospital_persisted	NA	NA	NA	d_Bacteria@p_Proteobacteria@c_Alphaproteobacteria@o_Sphingomonadales@f_Sphingomonadaceae@NA	d_Bacteria@p_Proteobacteria@c_Alphaproteobacteria@o_Sphingomonadales@f_Sphingomonadaceae	@f_Sphingomonadaceae
637	mobileOG_000056986|NA|WP_086014484.1|integration/excision|NA|Multiple|Homology	d_Bacteria	p_Proteobacteria	c_Alphaproteobacteria	o_Sphingomonadales	f_Sphingomonadaceae	NA	NA	42	35	0.95	1	hospital_persisted	NA	NA	NA	d_Bacteria@p_Proteobacteria@c_Alphaproteobacteria@o_Sphingomonadales@f_Sphingomonadaceae@NA	d_Bacteria@p_Proteobacteria@c_Alphaproteobacteria@o_Sphingomonadales@f_Sphingomonadaceae	@f_Sphingomonadaceae
638	mobileOG_000056994|NA|A0A1E1F8J9|integration/excision|NA|COMPASS|Homology	d_Bacteria	p_Proteobacteria	c_Alphaproteobacteria	o_Sphingomonadales	f_Sphingomonadaceae	NA	NA	14	12	0.77	1	hospital_persisted	NA	NA	NA	d_Bacteria@p_Proteobacteria@c_Alphaproteobacteria@o_Sphingomonadales@f_Sphingomonadaceae@NA	d_Bacteria@p_Proteobacteria@c_Alphaproteobacteria@o_Sphingomonadales@f_Sphingomonadaceae	@f_Sphingomonadaceae
639	mobileOG_000057083|traG|ECU91790.1|transfer|conjugation|Multiple|Homology	d_Bacteria	p_Proteobacteria	c_Gammaproteobacteria	NA	NA	NA	NA	4	3	0.97	1	hospital_persisted	NA	NA	NA	d_Bacteria@p_Proteobacteria@c_Gammaproteobacteria@NA@NA@NA	d_Bacteria@p_Proteobacteria@c_Gammaproteobacteria	@c_Gammaproteobacteria
640	mobileOG_000057184|NGR_a01830|WP_012187107.1|integration/excision|NA|Multiple|Homology	d_Bacteria	p_Proteobacteria	c_Alphaproteobacteria	NA	NA	NA	NA	16	14	0.99	1	hospital_persisted	NA	NA	NA	d_Bacteria@p_Proteobacteria@c_Alphaproteobacteria@NA@NA@NA	d_Bacteria@p_Proteobacteria@c_Alphaproteobacteria	@c_Alphaproteobacteria
641	mobileOG_000057305|pglX|WP_001098044.1|stability/transfer/defense|NA|Multiple|Homology	d_Bacteria	p_Verrucomicrobiota	c_Verrucomicrobiae	o_Opitutales	f_Opitutaceae	Lacunisphaera	s_Lacunisphaera sp001464505	2	1	0.5	1	hospital_persisted	NA	NA	NA	d_Bacteria@p_Verrucomicrobiota@c_Verrucomicrobiae@o_Opitutales@f_Opitutaceae@Lacunisphaera	d_Bacteria@p_Verrucomicrobiota@c_Verrucomicrobiae@o_Opitutales@f_Opitutaceae@Lacunisphaera	@Lacunisphaera
642	mobileOG_000057415|traI|WP_012296243.1|transfer|conjugation|COMPASS|Homology	d_Bacteria	p_Actinobacteriota	c_Actinomycetia	o_Mycobacteriales	f_Mycobacteriaceae	Mycobacterium	NA	8	7	1	2	hospital_persisted	NA	NA	NA	d_Bacteria@p_Actinobacteriota@c_Actinomycetia@o_Mycobacteriales@f_Mycobacteriaceae@Mycobacterium	d_Bacteria@p_Actinobacteriota@c_Actinomycetia@o_Mycobacteriales@f_Mycobacteriaceae@Mycobacterium	@Mycobacterium
643	mobileOG_000058173|trbJ|WP_061070720.1|transfer|conjugation|Multiple|Homology	d_Bacteria	p_Proteobacteria	c_Gammaproteobacteria	NA	NA	NA	NA	4	3	1	1	hospital_persisted	NA	NA	NA	d_Bacteria@p_Proteobacteria@c_Gammaproteobacteria@NA@NA@NA	d_Bacteria@p_Proteobacteria@c_Gammaproteobacteria	@c_Gammaproteobacteria
644	mobileOG_000058320|insF1|WP_085955278.1|integration/excision|NA|COMPASS|Homology	d_Bacteria	p_Proteobacteria	c_Gammaproteobacteria	o_Burkholderiales	f_Burkholderiaceae	NA	NA	12	8	0.82	1	hospital_persisted	NA	NA	NA	d_Bacteria@p_Proteobacteria@c_Gammaproteobacteria@o_Burkholderiales@f_Burkholderiaceae@NA	d_Bacteria@p_Proteobacteria@c_Gammaproteobacteria@o_Burkholderiales@f_Burkholderiaceae	@f_Burkholderiaceae
645	mobileOG_000058415|traJ|WP_012806751.1|transfer|conjugation|COMPASS|Homology	d_Bacteria	p_Proteobacteria	c_Gammaproteobacteria	o_Burkholderiales	f_Rhodocyclaceae	Accumulibacter	NA	9	7	0.85	1	hospital_persisted	NA	NA	NA	d_Bacteria@p_Proteobacteria@c_Gammaproteobacteria@o_Burkholderiales@f_Rhodocyclaceae@Accumulibacter	d_Bacteria@p_Proteobacteria@c_Gammaproteobacteria@o_Burkholderiales@f_Rhodocyclaceae@Accumulibacter	@Accumulibacter
646	mobileOG_000058792|tnpA|Q8RSK1|integration/excision|NA|Multiple|Homology	d_Bacteria	NA	NA	NA	NA	NA	NA	4	4	1	1	hospital_persisted	NA	NA	NA	d_Bacteria@NA@NA@NA@NA@NA	d_Bacteria	NA
647	mobileOG_000058854|trbL|WP_013368414.1|transfer|conjugation|Multiple|Homology	d_Bacteria	p_Proteobacteria	c_Alphaproteobacteria	NA	NA	NA	NA	5	4	0.75	1	hospital_persisted	NA	NA	NA	d_Bacteria@p_Proteobacteria@c_Alphaproteobacteria@NA@NA@NA	d_Bacteria@p_Proteobacteria@c_Alphaproteobacteria	@c_Alphaproteobacteria
648	mobileOG_000058870|repA|WP_013368640.1|replication/recombination/repair|initiation,copy number control,plasmid|Multiple|Homology	d_Bacteria	p_Proteobacteria	c_Alphaproteobacteria	NA	NA	NA	NA	4	3	1	1	hospital_persisted	NA	NA	NA	d_Bacteria@p_Proteobacteria@c_Alphaproteobacteria@NA@NA@NA	d_Bacteria@p_Proteobacteria@c_Alphaproteobacteria	@c_Alphaproteobacteria
649	mobileOG_000058870|repA|WP_013368640.1|replication/recombination/repair|initiation,copy number control,plasmid|Multiple|Homology	d_Bacteria	p_Proteobacteria	c_Alphaproteobacteria	NA	NA	NA	NA	6	5	1	1	hospital_persisted	NA	NA	NA	d_Bacteria@p_Proteobacteria@c_Alphaproteobacteria@NA@NA@NA	d_Bacteria@p_Proteobacteria@c_Alphaproteobacteria	@c_Alphaproteobacteria
650	mobileOG_000058871|parA|WP_013368641.1|replication/recombination/repair|transfer|Multiple|Homology	d_Bacteria	p_Proteobacteria	c_Alphaproteobacteria	NA	NA	NA	NA	4	3	1	2	hospital_persisted	NA	NA	NA	d_Bacteria@p_Proteobacteria@c_Alphaproteobacteria@NA@NA@NA	d_Bacteria@p_Proteobacteria@c_Alphaproteobacteria	@c_Alphaproteobacteria
651	mobileOG_000058871|parA|WP_013368641.1|replication/recombination/repair|transfer|Multiple|Homology	d_Bacteria	p_Proteobacteria	c_Alphaproteobacteria	NA	NA	NA	NA	6	5	1	1	hospital_persisted	NA	NA	NA	d_Bacteria@p_Proteobacteria@c_Alphaproteobacteria@NA@NA@NA	d_Bacteria@p_Proteobacteria@c_Alphaproteobacteria	@c_Alphaproteobacteria
652	mobileOG_000058872|parG|WP_013368642.1|replication/recombination/repair|transfer|Multiple|Homology	d_Bacteria	p_Proteobacteria	c_Alphaproteobacteria	NA	NA	NA	NA	4	3	1	1	hospital_persisted	NA	NA	NA	d_Bacteria@p_Proteobacteria@c_Alphaproteobacteria@NA@NA@NA	d_Bacteria@p_Proteobacteria@c_Alphaproteobacteria	@c_Alphaproteobacteria
653	mobileOG_000058872|parG|WP_013368642.1|replication/recombination/repair|transfer|Multiple|Homology	d_Bacteria	p_Proteobacteria	c_Alphaproteobacteria	NA	NA	NA	NA	5	4	0.68	1	hospital_persisted	NA	NA	NA	d_Bacteria@p_Proteobacteria@c_Alphaproteobacteria@NA@NA@NA	d_Bacteria@p_Proteobacteria@c_Alphaproteobacteria	@c_Alphaproteobacteria
654	mobileOG_000058872|parG|WP_013368642.1|replication/recombination/repair|transfer|Multiple|Homology	d_Bacteria	p_Proteobacteria	c_Alphaproteobacteria	NA	NA	NA	NA	6	5	1	1	hospital_persisted	NA	NA	NA	d_Bacteria@p_Proteobacteria@c_Alphaproteobacteria@NA@NA@NA	d_Bacteria@p_Proteobacteria@c_Alphaproteobacteria	@c_Alphaproteobacteria
655	mobileOG_000059102|NA|WP_013516261.1|integration/excision|NA|Multiple|Homology	d_Bacteria	p_Proteobacteria	c_Alphaproteobacteria	NA	NA	NA	NA	5	2	0.66	1	hospital_persisted	NA	NA	NA	d_Bacteria@p_Proteobacteria@c_Alphaproteobacteria@NA@NA@NA	d_Bacteria@p_Proteobacteria@c_Alphaproteobacteria	@c_Alphaproteobacteria
656	mobileOG_000059102|NA|WP_013516261.1|integration/excision|NA|Multiple|Homology	d_Bacteria	p_Proteobacteria	c_Gammaproteobacteria	o_Burkholderiales	f_Burkholderiaceae	Rhizobacter	NA	6	2	0.63	1	hospital_persisted	NA	NA	NA	d_Bacteria@p_Proteobacteria@c_Gammaproteobacteria@o_Burkholderiales@f_Burkholderiaceae@Rhizobacter	d_Bacteria@p_Proteobacteria@c_Gammaproteobacteria@o_Burkholderiales@f_Burkholderiaceae@Rhizobacter	@Rhizobacter
657	mobileOG_000059102|NA|WP_013516261.1|integration/excision|NA|Multiple|Homology	d_Bacteria	p_Proteobacteria	c_Gammaproteobacteria	o_Burkholderiales	f_Burkholderiaceae	NA	NA	6	3	0.6	2	hospital_persisted	NA	NA	NA	d_Bacteria@p_Proteobacteria@c_Gammaproteobacteria@o_Burkholderiales@f_Burkholderiaceae@NA	d_Bacteria@p_Proteobacteria@c_Gammaproteobacteria@o_Burkholderiales@f_Burkholderiaceae	@f_Burkholderiaceae
658	mobileOG_000059102|NA|WP_013516261.1|integration/excision|NA|Multiple|Homology	d_Bacteria	p_Proteobacteria	c_Gammaproteobacteria	o_Burkholderiales	f_Burkholderiaceae	NA	NA	6	5	0.96	1	hospital_persisted	NA	NA	NA	d_Bacteria@p_Proteobacteria@c_Gammaproteobacteria@o_Burkholderiales@f_Burkholderiaceae@NA	d_Bacteria@p_Proteobacteria@c_Gammaproteobacteria@o_Burkholderiales@f_Burkholderiaceae	@f_Burkholderiaceae
659	mobileOG_000059102|NA|WP_013516261.1|integration/excision|NA|Multiple|Homology	d_Bacteria	p_Proteobacteria	c_Gammaproteobacteria	o_Burkholderiales	NA	NA	NA	46	20	0.59	1	hospital_persisted	NA	NA	NA	d_Bacteria@p_Proteobacteria@c_Gammaproteobacteria@o_Burkholderiales@NA@NA	d_Bacteria@p_Proteobacteria@c_Gammaproteobacteria@o_Burkholderiales	@o_Burkholderiales
660	mobileOG_000059102|NA|WP_013516261.1|integration/excision|NA|Multiple|Homology	d_Bacteria	p_Proteobacteria	c_Gammaproteobacteria	o_Burkholderiales	NA	NA	NA	46	22	0.62	1	hospital_persisted	NA	NA	NA	d_Bacteria@p_Proteobacteria@c_Gammaproteobacteria@o_Burkholderiales@NA@NA	d_Bacteria@p_Proteobacteria@c_Gammaproteobacteria@o_Burkholderiales	@o_Burkholderiales
661	mobileOG_000059102|NA|WP_013516261.1|integration/excision|NA|Multiple|Homology	d_Bacteria	p_Proteobacteria	c_Gammaproteobacteria	o_Burkholderiales	NA	NA	NA	50	22	0.56	1	hospital_persisted	NA	NA	NA	d_Bacteria@p_Proteobacteria@c_Gammaproteobacteria@o_Burkholderiales@NA@NA	d_Bacteria@p_Proteobacteria@c_Gammaproteobacteria@o_Burkholderiales	@o_Burkholderiales
662	mobileOG_000059102|NA|WP_013516261.1|integration/excision|NA|Multiple|Homology	d_Bacteria	p_Proteobacteria	c_Gammaproteobacteria	NA	NA	NA	NA	18	11	0.97	1	hospital_persisted	NA	NA	NA	d_Bacteria@p_Proteobacteria@c_Gammaproteobacteria@NA@NA@NA	d_Bacteria@p_Proteobacteria@c_Gammaproteobacteria	@c_Gammaproteobacteria
663	mobileOG_000059102|NA|WP_013516261.1|integration/excision|NA|Multiple|Homology	d_Bacteria	p_Proteobacteria	c_Gammaproteobacteria	NA	NA	NA	NA	19	13	0.89	1	hospital_persisted	NA	NA	NA	d_Bacteria@p_Proteobacteria@c_Gammaproteobacteria@NA@NA@NA	d_Bacteria@p_Proteobacteria@c_Gammaproteobacteria	@c_Gammaproteobacteria
664	mobileOG_000059102|NA|WP_013516261.1|integration/excision|NA|Multiple|Homology	d_Bacteria	p_Proteobacteria	c_Gammaproteobacteria	NA	NA	NA	NA	27	20	0.82	1	hospital_persisted	NA	NA	NA	d_Bacteria@p_Proteobacteria@c_Gammaproteobacteria@NA@NA@NA	d_Bacteria@p_Proteobacteria@c_Gammaproteobacteria	@c_Gammaproteobacteria
665	mobileOG_000059215|NA|WP_150102759.1|integration/excision|NA|COMPASS|Homology	d_Bacteria	p_Proteobacteria	c_Gammaproteobacteria	o_Burkholderiales	f_Nitrosomonadaceae	Nitrosomonas	NA	6	5	0.98	1	hospital_persisted	NA	NA	NA	d_Bacteria@p_Proteobacteria@c_Gammaproteobacteria@o_Burkholderiales@f_Nitrosomonadaceae@Nitrosomonas	d_Bacteria@p_Proteobacteria@c_Gammaproteobacteria@o_Burkholderiales@f_Nitrosomonadaceae@Nitrosomonas	@Nitrosomonas
666	mobileOG_000059215|NA|WP_150102759.1|integration/excision|NA|COMPASS|Homology	d_Bacteria	p_Proteobacteria	c_Gammaproteobacteria	o_Burkholderiales	f_Nitrosomonadaceae	Nitrosomonas	NA	8	7	1	1	hospital_persisted	NA	NA	NA	d_Bacteria@p_Proteobacteria@c_Gammaproteobacteria@o_Burkholderiales@f_Nitrosomonadaceae@Nitrosomonas	d_Bacteria@p_Proteobacteria@c_Gammaproteobacteria@o_Burkholderiales@f_Nitrosomonadaceae@Nitrosomonas	@Nitrosomonas
667	mobileOG_000060458|tnpA|A0A0D6G7Q3|integration/excision|NA|COMPASS|Homology	d_Bacteria	p_Proteobacteria	NA	NA	NA	NA	NA	11	8	0.97	1	hospital_persisted	NA	NA	NA	d_Bacteria@p_Proteobacteria@NA@NA@NA@NA	d_Bacteria@p_Proteobacteria	@p_Proteobacteria
668	mobileOG_000060459|ssb|WP_003098976.1|phage|replication/recombination/repair|Multiple|Homology	d_Bacteria	p_Proteobacteria	c_Gammaproteobacteria	NA	NA	NA	NA	5	4	0.68	1	hospital_persisted	NA	NA	NA	d_Bacteria@p_Proteobacteria@c_Gammaproteobacteria@NA@NA@NA	d_Bacteria@p_Proteobacteria@c_Gammaproteobacteria	@c_Gammaproteobacteria
669	mobileOG_000060460|gp27|WP_003050422.1|phage|structural|Multiple|Homology	d_Bacteria	p_Proteobacteria	c_Gammaproteobacteria	o_Burkholderiales	f_Burkholderiaceae	NA	NA	4	2	0.95	1	hospital_persisted	NA	NA	NA	d_Bacteria@p_Proteobacteria@c_Gammaproteobacteria@o_Burkholderiales@f_Burkholderiaceae@NA	d_Bacteria@p_Proteobacteria@c_Gammaproteobacteria@o_Burkholderiales@f_Burkholderiaceae	@f_Burkholderiaceae
670	mobileOG_000060460|gp27|WP_003050422.1|phage|structural|Multiple|Homology	d_Bacteria	p_Proteobacteria	c_Gammaproteobacteria	NA	NA	NA	NA	14	11	0.76	1	hospital_persisted	NA	NA	NA	d_Bacteria@p_Proteobacteria@c_Gammaproteobacteria@NA@NA@NA	d_Bacteria@p_Proteobacteria@c_Gammaproteobacteria	@c_Gammaproteobacteria
671	mobileOG_000060460|gp27|WP_003050422.1|phage|structural|Multiple|Homology	d_Bacteria	p_Proteobacteria	c_Gammaproteobacteria	NA	NA	NA	NA	18	13	0.78	1	hospital_persisted	NA	NA	NA	d_Bacteria@p_Proteobacteria@c_Gammaproteobacteria@NA@NA@NA	d_Bacteria@p_Proteobacteria@c_Gammaproteobacteria	@c_Gammaproteobacteria
672	mobileOG_000060460|gp27|WP_003050422.1|phage|structural|Multiple|Homology	d_Bacteria	p_Proteobacteria	c_Gammaproteobacteria	NA	NA	NA	NA	19	12	0.56	1	hospital_persisted	NA	NA	NA	d_Bacteria@p_Proteobacteria@c_Gammaproteobacteria@NA@NA@NA	d_Bacteria@p_Proteobacteria@c_Gammaproteobacteria	@c_Gammaproteobacteria
673	mobileOG_000060462|xis|WP_003090093.1|integration/excision|transfer,conjugation|Multiple|Homology	d_Bacteria	p_Proteobacteria	c_Gammaproteobacteria	NA	NA	NA	NA	3	2	0.96	1	hospital_persisted	NA	NA	NA	d_Bacteria@p_Proteobacteria@c_Gammaproteobacteria@NA@NA@NA	d_Bacteria@p_Proteobacteria@c_Gammaproteobacteria	@c_Gammaproteobacteria
674	mobileOG_000060462|xis|WP_003090093.1|integration/excision|transfer,conjugation|Multiple|Homology	d_Bacteria	p_Proteobacteria	c_Gammaproteobacteria	NA	NA	NA	NA	3	3	1	1	hospital_persisted	NA	NA	NA	d_Bacteria@p_Proteobacteria@c_Gammaproteobacteria@NA@NA@NA	d_Bacteria@p_Proteobacteria@c_Gammaproteobacteria	@c_Gammaproteobacteria
675	mobileOG_000060462|xis|WP_003090093.1|integration/excision|transfer,conjugation|Multiple|Homology	d_Bacteria	p_Proteobacteria	c_Gammaproteobacteria	NA	NA	NA	NA	14	11	0.76	1	hospital_persisted	NA	NA	NA	d_Bacteria@p_Proteobacteria@c_Gammaproteobacteria@NA@NA@NA	d_Bacteria@p_Proteobacteria@c_Gammaproteobacteria	@c_Gammaproteobacteria
676	mobileOG_000060462|xis|WP_003090093.1|integration/excision|transfer,conjugation|Multiple|Homology	d_Bacteria	p_Proteobacteria	c_Gammaproteobacteria	NA	NA	NA	NA	18	13	0.78	1	hospital_persisted	NA	NA	NA	d_Bacteria@p_Proteobacteria@c_Gammaproteobacteria@NA@NA@NA	d_Bacteria@p_Proteobacteria@c_Gammaproteobacteria	@c_Gammaproteobacteria
677	mobileOG_000060485|parA|I4BC03|replication/recombination/repair|transfer|COMPASS|Homology	d_Bacteria	p_Spirochaetota	c_Leptospirae	o_Turneriellales	f_Turneriellaceae	Turneriella	s_Turneriella parva	6	6	1	2	hospital_persisted	NA	NA	NA	d_Bacteria@p_Spirochaetota@c_Leptospirae@o_Turneriellales@f_Turneriellaceae@Turneriella	d_Bacteria@p_Spirochaetota@c_Leptospirae@o_Turneriellales@f_Turneriellaceae@Turneriella	@Turneriella
678	mobileOG_000061418|tnpA|WP_031286087.1|integration/excision|NA|COMPASS|Homology	d_Bacteria	p_Proteobacteria	c_Alphaproteobacteria	o_Sphingomonadales	f_Sphingomonadaceae	NA	NA	5	4	0.53	1	hospital_persisted	NA	NA	NA	d_Bacteria@p_Proteobacteria@c_Alphaproteobacteria@o_Sphingomonadales@f_Sphingomonadaceae@NA	d_Bacteria@p_Proteobacteria@c_Alphaproteobacteria@o_Sphingomonadales@f_Sphingomonadaceae	@f_Sphingomonadaceae
679	mobileOG_000061418|tnpA|WP_031286087.1|integration/excision|NA|COMPASS|Homology	d_Bacteria	p_Proteobacteria	c_Alphaproteobacteria	o_Sphingomonadales	f_Sphingomonadaceae	NA	NA	6	5	0.53	1	hospital_persisted	NA	NA	NA	d_Bacteria@p_Proteobacteria@c_Alphaproteobacteria@o_Sphingomonadales@f_Sphingomonadaceae@NA	d_Bacteria@p_Proteobacteria@c_Alphaproteobacteria@o_Sphingomonadales@f_Sphingomonadaceae	@f_Sphingomonadaceae
680	mobileOG_000061873|tISRso16a|S5XVI8|integration/excision|NA|COMPASS|Homology	d_Bacteria	p_Proteobacteria	c_Alphaproteobacteria	o_Rhodobacterales	f_Rhodobacteraceae	NA	NA	8	4	0.5	1	hospital_persisted	NA	NA	NA	d_Bacteria@p_Proteobacteria@c_Alphaproteobacteria@o_Rhodobacterales@f_Rhodobacteraceae@NA	d_Bacteria@p_Proteobacteria@c_Alphaproteobacteria@o_Rhodobacterales@f_Rhodobacteraceae	@f_Rhodobacteraceae
681	mobileOG_000061873|tISRso16a|S5XVI8|integration/excision|NA|COMPASS|Homology	d_Bacteria	p_Proteobacteria	c_Alphaproteobacteria	o_Rhodobacterales	f_Rhodobacteraceae	NA	NA	10	6	0.51	3	hospital_persisted	NA	NA	NA	d_Bacteria@p_Proteobacteria@c_Alphaproteobacteria@o_Rhodobacterales@f_Rhodobacteraceae@NA	d_Bacteria@p_Proteobacteria@c_Alphaproteobacteria@o_Rhodobacterales@f_Rhodobacteraceae	@f_Rhodobacteraceae
682	mobileOG_000061953|tnpA|WP_001301408.1|integration/excision|NA|Multiple|Homology	d_Bacteria	p_Proteobacteria	NA	NA	NA	NA	NA	6	4	0.6	1	hospital_persisted	NA	NA	NA	d_Bacteria@p_Proteobacteria@NA@NA@NA@NA	d_Bacteria@p_Proteobacteria	@p_Proteobacteria
683	mobileOG_000061953|tnpA|WP_001301408.1|integration/excision|NA|Multiple|Homology	d_Bacteria	p_Proteobacteria	NA	NA	NA	NA	NA	10	8	0.53	1	hospital_persisted	NA	NA	NA	d_Bacteria@p_Proteobacteria@NA@NA@NA@NA	d_Bacteria@p_Proteobacteria	@p_Proteobacteria
684	mobileOG_000063848|NA|WP_065493414.1|integration/excision|NA|Multiple|Homology	d_Bacteria	p_Actinobacteriota	c_Actinomycetia	o_Mycobacteriales	f_Mycobacteriaceae	Rhodococcus	NA	6	2	0.64	1	hospital_persisted	NA	NA	NA	d_Bacteria@p_Actinobacteriota@c_Actinomycetia@o_Mycobacteriales@f_Mycobacteriaceae@Rhodococcus	d_Bacteria@p_Actinobacteriota@c_Actinomycetia@o_Mycobacteriales@f_Mycobacteriaceae@Rhodococcus	@Rhodococcus
685	mobileOG_000063848|NA|WP_065493414.1|integration/excision|NA|Multiple|Homology	d_Bacteria	p_Actinobacteriota	c_Actinomycetia	o_Mycobacteriales	f_Mycobacteriaceae	Rhodococcus	NA	6	3	0.93	1	hospital_persisted	NA	NA	NA	d_Bacteria@p_Actinobacteriota@c_Actinomycetia@o_Mycobacteriales@f_Mycobacteriaceae@Rhodococcus	d_Bacteria@p_Actinobacteriota@c_Actinomycetia@o_Mycobacteriales@f_Mycobacteriaceae@Rhodococcus	@Rhodococcus
686	mobileOG_000063848|NA|WP_065493414.1|integration/excision|NA|Multiple|Homology	d_Bacteria	p_Actinobacteriota	c_Actinomycetia	o_Mycobacteriales	f_Mycobacteriaceae	NA	NA	4	3	0.98	1	hospital_persisted	NA	NA	NA	d_Bacteria@p_Actinobacteriota@c_Actinomycetia@o_Mycobacteriales@f_Mycobacteriaceae@NA	d_Bacteria@p_Actinobacteriota@c_Actinomycetia@o_Mycobacteriales@f_Mycobacteriaceae	@f_Mycobacteriaceae
687	mobileOG_000063848|NA|WP_065493414.1|integration/excision|NA|Multiple|Homology	d_Bacteria	p_Actinobacteriota	c_Actinomycetia	o_Mycobacteriales	f_Mycobacteriaceae	NA	NA	5	4	0.98	2	hospital_persisted	NA	NA	NA	d_Bacteria@p_Actinobacteriota@c_Actinomycetia@o_Mycobacteriales@f_Mycobacteriaceae@NA	d_Bacteria@p_Actinobacteriota@c_Actinomycetia@o_Mycobacteriales@f_Mycobacteriaceae	@f_Mycobacteriaceae
688	mobileOG_000063877|tnpA|WP_008603805.1|integration/excision|NA|Multiple|Homology	d_Bacteria	p_Proteobacteria	c_Alphaproteobacteria	o_Rhodobacterales	f_Rhodobacteraceae	NA	NA	13	7	0.5	1	hospital_persisted	NA	NA	NA	d_Bacteria@p_Proteobacteria@c_Alphaproteobacteria@o_Rhodobacterales@f_Rhodobacteraceae@NA	d_Bacteria@p_Proteobacteria@c_Alphaproteobacteria@o_Rhodobacterales@f_Rhodobacteraceae	@f_Rhodobacteraceae
689	mobileOG_000063877|tnpA|WP_008603805.1|integration/excision|NA|Multiple|Homology	d_Bacteria	p_Proteobacteria	c_Alphaproteobacteria	o_Sphingomonadales	f_Sphingomonadaceae	Sphingobium	s_Sphingobium lactosutens A	5	2	0.63	1	hospital_persisted	NA	NA	NA	d_Bacteria@p_Proteobacteria@c_Alphaproteobacteria@o_Sphingomonadales@f_Sphingomonadaceae@Sphingobium	d_Bacteria@p_Proteobacteria@c_Alphaproteobacteria@o_Sphingomonadales@f_Sphingomonadaceae@Sphingobium	@Sphingobium
690	mobileOG_000063877|tnpA|WP_008603805.1|integration/excision|NA|Multiple|Homology	d_Bacteria	p_Proteobacteria	c_Alphaproteobacteria	o_Sphingomonadales	f_Sphingomonadaceae	NA	NA	4	4	1	2	hospital_persisted	NA	NA	NA	d_Bacteria@p_Proteobacteria@c_Alphaproteobacteria@o_Sphingomonadales@f_Sphingomonadaceae@NA	d_Bacteria@p_Proteobacteria@c_Alphaproteobacteria@o_Sphingomonadales@f_Sphingomonadaceae	@f_Sphingomonadaceae
691	mobileOG_000063877|tnpA|WP_008603805.1|integration/excision|NA|Multiple|Homology	d_Bacteria	p_Proteobacteria	c_Alphaproteobacteria	o_Sphingomonadales	f_Sphingomonadaceae	NA	NA	5	5	1	2	hospital_persisted	NA	NA	NA	d_Bacteria@p_Proteobacteria@c_Alphaproteobacteria@o_Sphingomonadales@f_Sphingomonadaceae@NA	d_Bacteria@p_Proteobacteria@c_Alphaproteobacteria@o_Sphingomonadales@f_Sphingomonadaceae	@f_Sphingomonadaceae
692	mobileOG_000063877|tnpA|WP_008603805.1|integration/excision|NA|Multiple|Homology	d_Bacteria	p_Proteobacteria	c_Alphaproteobacteria	o_Sphingomonadales	f_Sphingomonadaceae	NA	NA	9	6	0.8	2	hospital_persisted	NA	NA	NA	d_Bacteria@p_Proteobacteria@c_Alphaproteobacteria@o_Sphingomonadales@f_Sphingomonadaceae@NA	d_Bacteria@p_Proteobacteria@c_Alphaproteobacteria@o_Sphingomonadales@f_Sphingomonadaceae	@f_Sphingomonadaceae
693	mobileOG_000063877|tnpA|WP_008603805.1|integration/excision|NA|Multiple|Homology	d_Bacteria	p_Proteobacteria	c_Alphaproteobacteria	o_Sphingomonadales	f_Sphingomonadaceae	NA	NA	9	9	1	1	hospital_persisted	NA	NA	NA	d_Bacteria@p_Proteobacteria@c_Alphaproteobacteria@o_Sphingomonadales@f_Sphingomonadaceae@NA	d_Bacteria@p_Proteobacteria@c_Alphaproteobacteria@o_Sphingomonadales@f_Sphingomonadaceae	@f_Sphingomonadaceae
694	mobileOG_000064488|virD2|WP_004883068.1|transfer|conjugation|Multiple|Homology	d_Bacteria	p_Proteobacteria	c_Gammaproteobacteria	NA	NA	NA	NA	8	8	1	1	hospital_persisted	NA	NA	NA	d_Bacteria@p_Proteobacteria@c_Gammaproteobacteria@NA@NA@NA	d_Bacteria@p_Proteobacteria@c_Gammaproteobacteria	@c_Gammaproteobacteria
695	mobileOG_000065817|gin|WP_035352425.1|integration/excision|NA|Multiple|Homology	d_Bacteria	NA	NA	NA	NA	NA	NA	10	10	1	1	hospital_persisted	NA	NA	NA	d_Bacteria@NA@NA@NA@NA@NA	d_Bacteria	NA
696	mobileOG_000066294|trbI|WP_031623920.1|transfer|conjugation|Multiple|Homology	d_Bacteria	p_Proteobacteria	c_Alphaproteobacteria	NA	NA	NA	NA	3	3	1	1	hospital_persisted	NA	NA	NA	d_Bacteria@p_Proteobacteria@c_Alphaproteobacteria@NA@NA@NA	d_Bacteria@p_Proteobacteria@c_Alphaproteobacteria	@c_Alphaproteobacteria
697	mobileOG_000066294|trbI|WP_031623920.1|transfer|conjugation|Multiple|Homology	d_Bacteria	p_Proteobacteria	c_Alphaproteobacteria	NA	NA	NA	NA	4	3	0.99	1	hospital_persisted	NA	NA	NA	d_Bacteria@p_Proteobacteria@c_Alphaproteobacteria@NA@NA@NA	d_Bacteria@p_Proteobacteria@c_Alphaproteobacteria	@c_Alphaproteobacteria
698	mobileOG_000066298|trbE|WP_029074259.1|transfer|conjugation|Multiple|Homology	d_Bacteria	p_Proteobacteria	c_Alphaproteobacteria	NA	NA	NA	NA	5	5	1	1	hospital_persisted	NA	NA	NA	d_Bacteria@p_Proteobacteria@c_Alphaproteobacteria@NA@NA@NA	d_Bacteria@p_Proteobacteria@c_Alphaproteobacteria	@c_Alphaproteobacteria
699	mobileOG_000066298|trbE|WP_029074259.1|transfer|conjugation|Multiple|Homology	d_Bacteria	p_Proteobacteria	NA	NA	NA	NA	NA	5	5	1	1	hospital_persisted	NA	NA	NA	d_Bacteria@p_Proteobacteria@NA@NA@NA@NA	d_Bacteria@p_Proteobacteria	@p_Proteobacteria
700	mobileOG_000066299|trbC|WP_029074261.1|transfer|conjugation|Multiple|Homology	d_Bacteria	p_Proteobacteria	c_Alphaproteobacteria	NA	NA	NA	NA	5	5	1	1	hospital_persisted	NA	NA	NA	d_Bacteria@p_Proteobacteria@c_Alphaproteobacteria@NA@NA@NA	d_Bacteria@p_Proteobacteria@c_Alphaproteobacteria	@c_Alphaproteobacteria
701	mobileOG_000066300|traG|WP_029074264.1|transfer|conjugation|Multiple|Homology	d_Bacteria	p_Proteobacteria	c_Alphaproteobacteria	o_Rhodobacterales	f_Rhodobacteraceae	NA	NA	4	4	1	1	hospital_persisted	NA	NA	NA	d_Bacteria@p_Proteobacteria@c_Alphaproteobacteria@o_Rhodobacterales@f_Rhodobacteraceae@NA	d_Bacteria@p_Proteobacteria@c_Alphaproteobacteria@o_Rhodobacterales@f_Rhodobacteraceae	@f_Rhodobacteraceae
702	mobileOG_000066300|traG|WP_029074264.1|transfer|conjugation|Multiple|Homology	d_Bacteria	p_Proteobacteria	c_Alphaproteobacteria	NA	NA	NA	NA	5	4	0.99	1	hospital_persisted	NA	NA	NA	d_Bacteria@p_Proteobacteria@c_Alphaproteobacteria@NA@NA@NA	d_Bacteria@p_Proteobacteria@c_Alphaproteobacteria	@c_Alphaproteobacteria
703	mobileOG_000067572|NA|WP_166507315.1|integration/excision|NA|COMPASS|Homology	d_Bacteria	p_Proteobacteria	c_Alphaproteobacteria	o_Rhodobacterales	f_Rhodobacteraceae	NA	NA	18	10	0.85	1	hospital_persisted	NA	NA	NA	d_Bacteria@p_Proteobacteria@c_Alphaproteobacteria@o_Rhodobacterales@f_Rhodobacteraceae@NA	d_Bacteria@p_Proteobacteria@c_Alphaproteobacteria@o_Rhodobacterales@f_Rhodobacteraceae	@f_Rhodobacteraceae
704	mobileOG_000067573|tISRso16a|A0A1H8W426|integration/excision|NA|COMPASS|Homology	d_Bacteria	p_Proteobacteria	c_Alphaproteobacteria	o_Rhodobacterales	f_Rhodobacteraceae	NA	NA	18	10	0.85	1	hospital_persisted	NA	NA	NA	d_Bacteria@p_Proteobacteria@c_Alphaproteobacteria@o_Rhodobacterales@f_Rhodobacteraceae@NA	d_Bacteria@p_Proteobacteria@c_Alphaproteobacteria@o_Rhodobacterales@f_Rhodobacteraceae	@f_Rhodobacteraceae
705	mobileOG_000067576|insF|A0A159Z0B4|integration/excision|NA|COMPASS|Homology	d_Bacteria	p_Proteobacteria	c_Alphaproteobacteria	o_Rhodobacterales	f_Rhodobacteraceae	NA	NA	13	10	0.75	1	hospital_persisted	NA	NA	NA	d_Bacteria@p_Proteobacteria@c_Alphaproteobacteria@o_Rhodobacterales@f_Rhodobacteraceae@NA	d_Bacteria@p_Proteobacteria@c_Alphaproteobacteria@o_Rhodobacterales@f_Rhodobacteraceae	@f_Rhodobacteraceae
706	mobileOG_000067626|int|WP_156366487.1|integration/excision|NA|COMPASS|Homology	d_Bacteria	p_Actinobacteriota	c_Actinomycetia	o_Actinomycetales	f_Microbacteriaceae	NA	NA	7	4	0.6	1	hospital_persisted	NA	NA	NA	d_Bacteria@p_Actinobacteriota@c_Actinomycetia@o_Actinomycetales@f_Microbacteriaceae@NA	d_Bacteria@p_Actinobacteriota@c_Actinomycetia@o_Actinomycetales@f_Microbacteriaceae	@f_Microbacteriaceae
707	mobileOG_000067629|trp1400A|A0A0P0DQ04|integration/excision|NA|COMPASS|Homology	d_Bacteria	p_Actinobacteriota	c_Actinomycetia	NA	NA	NA	NA	8	6	0.53	1	hospital_persisted	NA	NA	NA	d_Bacteria@p_Actinobacteriota@c_Actinomycetia@NA@NA@NA	d_Bacteria@p_Actinobacteriota@c_Actinomycetia	@c_Actinomycetia
708	mobileOG_000067834|tnpR|WP_004213590.1|integration/excision|NA|Multiple|Homology	d_Bacteria	p_Proteobacteria	c_Gammaproteobacteria	NA	NA	NA	NA	6	4	0.75	1	hospital_persisted	NA	NA	NA	d_Bacteria@p_Proteobacteria@c_Gammaproteobacteria@NA@NA@NA	d_Bacteria@p_Proteobacteria@c_Gammaproteobacteria	@c_Gammaproteobacteria
709	mobileOG_000068795|tnpA|WP_000878808.1|integration/excision|NA|COMPASS|Homology	d_Bacteria	p_Proteobacteria	NA	NA	NA	NA	NA	13	12	1	1	hospital_persisted	NA	NA	NA	d_Bacteria@p_Proteobacteria@NA@NA@NA@NA	d_Bacteria@p_Proteobacteria	@p_Proteobacteria
710	mobileOG_000069109|tnpA|WP_032428972.1|integration/excision|NA|Multiple|Homology	d_Bacteria	p_Proteobacteria	c_Alphaproteobacteria	o_Acetobacterales	f_Acetobacteraceae	NA	NA	4	2	0.51	1	hospital_persisted	NA	NA	NA	d_Bacteria@p_Proteobacteria@c_Alphaproteobacteria@o_Acetobacterales@f_Acetobacteraceae@NA	d_Bacteria@p_Proteobacteria@c_Alphaproteobacteria@o_Acetobacterales@f_Acetobacteraceae	@f_Acetobacteraceae
711	mobileOG_000070532|dpnA_3|WP_012477439.1|stability/transfer/defense|NA|COMPASS|Homology	d_Bacteria	p_Proteobacteria	c_Gammaproteobacteria	o_Burkholderiales	NA	NA	NA	7	3	0.65	1	hospital_persisted	NA	NA	NA	d_Bacteria@p_Proteobacteria@c_Gammaproteobacteria@o_Burkholderiales@NA@NA	d_Bacteria@p_Proteobacteria@c_Gammaproteobacteria@o_Burkholderiales	@o_Burkholderiales
712	mobileOG_000070579|tISRso8a|A0A126Z710|integration/excision|NA|COMPASS|Homology	d_Bacteria	p_Actinobacteriota	c_Actinomycetia	o_Actinomycetales	f_Microbacteriaceae	Microbacterium	NA	10	3	0.7	1	hospital_persisted	NA	NA	NA	d_Bacteria@p_Actinobacteriota@c_Actinomycetia@o_Actinomycetales@f_Microbacteriaceae@Microbacterium	d_Bacteria@p_Actinobacteriota@c_Actinomycetia@o_Actinomycetales@f_Microbacteriaceae@Microbacterium	@Microbacterium
713	mobileOG_000071485|R00164|WP_064073797.1|integration/excision|NA|Multiple|Homology	d_Bacteria	p_Actinobacteriota	c_Actinomycetia	o_Mycobacteriales	f_Mycobacteriaceae	NA	NA	8	5	0.94	1	hospital_persisted	NA	NA	NA	d_Bacteria@p_Actinobacteriota@c_Actinomycetia@o_Mycobacteriales@f_Mycobacteriaceae@NA	d_Bacteria@p_Actinobacteriota@c_Actinomycetia@o_Mycobacteriales@f_Mycobacteriaceae	@f_Mycobacteriaceae
714	mobileOG_000071501|dnaX|WP_065317498.1|replication/recombination/repair|NA|COMPASS|Homology	d_Bacteria	p_Proteobacteria	c_Alphaproteobacteria	o_Rhodobacterales	f_Rhodobacteraceae	NA	NA	35	24	0.71	1	hospital_persisted	NA	NA	NA	d_Bacteria@p_Proteobacteria@c_Alphaproteobacteria@o_Rhodobacterales@f_Rhodobacteraceae@NA	d_Bacteria@p_Proteobacteria@c_Alphaproteobacteria@o_Rhodobacterales@f_Rhodobacteraceae	@f_Rhodobacteraceae
715	mobileOG_000071871|NA|A0A0H4VCP3|integration/excision|NA|COMPASS|Homology	d_Bacteria	p_Proteobacteria	c_Alphaproteobacteria	NA	NA	NA	NA	15	11	0.64	1	hospital_persisted	NA	NA	NA	d_Bacteria@p_Proteobacteria@c_Alphaproteobacteria@NA@NA@NA	d_Bacteria@p_Proteobacteria@c_Alphaproteobacteria	@c_Alphaproteobacteria
716	mobileOG_000071872|trp1400A|A0A0H4VEJ6|integration/excision|NA|COMPASS|Homology	d_Bacteria	p_Proteobacteria	c_Alphaproteobacteria	o_Sphingomonadales	f_Sphingomonadaceae	NA	NA	11	5	0.65	1	hospital_persisted	NA	NA	NA	d_Bacteria@p_Proteobacteria@c_Alphaproteobacteria@o_Sphingomonadales@f_Sphingomonadaceae@NA	d_Bacteria@p_Proteobacteria@c_Alphaproteobacteria@o_Sphingomonadales@f_Sphingomonadaceae	@f_Sphingomonadaceae
717	mobileOG_000071872|trp1400A|A0A0H4VEJ6|integration/excision|NA|COMPASS|Homology	d_Bacteria	p_Proteobacteria	c_Alphaproteobacteria	o_Sphingomonadales	f_Sphingomonadaceae	NA	NA	14	7	0.71	1	hospital_persisted	NA	NA	NA	d_Bacteria@p_Proteobacteria@c_Alphaproteobacteria@o_Sphingomonadales@f_Sphingomonadaceae@NA	d_Bacteria@p_Proteobacteria@c_Alphaproteobacteria@o_Sphingomonadales@f_Sphingomonadaceae	@f_Sphingomonadaceae
718	mobileOG_000071872|trp1400A|A0A0H4VEJ6|integration/excision|NA|COMPASS|Homology	d_Bacteria	p_Proteobacteria	c_Alphaproteobacteria	NA	NA	NA	NA	12	11	0.77	1	hospital_persisted	NA	NA	NA	d_Bacteria@p_Proteobacteria@c_Alphaproteobacteria@NA@NA@NA	d_Bacteria@p_Proteobacteria@c_Alphaproteobacteria	@c_Alphaproteobacteria
719	mobileOG_000071872|trp1400A|A0A0H4VEJ6|integration/excision|NA|COMPASS|Homology	d_Bacteria	p_Proteobacteria	c_Alphaproteobacteria	NA	NA	NA	NA	13	11	0.55	1	hospital_persisted	NA	NA	NA	d_Bacteria@p_Proteobacteria@c_Alphaproteobacteria@NA@NA@NA	d_Bacteria@p_Proteobacteria@c_Alphaproteobacteria	@c_Alphaproteobacteria
720	mobileOG_000072144|NGR_a00180|WP_064332397.1|integration/excision|NA|Multiple|Homology	d_Bacteria	p_Proteobacteria	c_Alphaproteobacteria	o_Rhizobiales	f_Rhizobiaceae	NA	NA	5	3	0.51	1	hospital_persisted	NA	NA	NA	d_Bacteria@p_Proteobacteria@c_Alphaproteobacteria@o_Rhizobiales@f_Rhizobiaceae@NA	d_Bacteria@p_Proteobacteria@c_Alphaproteobacteria@o_Rhizobiales@f_Rhizobiaceae	@f_Rhizobiaceae
721	mobileOG_000072144|NGR_a00180|WP_064332397.1|integration/excision|NA|Multiple|Homology	d_Bacteria	p_Proteobacteria	c_Alphaproteobacteria	o_Rhizobiales	f_Rhizobiaceae	NA	NA	6	4	0.52	2	hospital_persisted	NA	NA	NA	d_Bacteria@p_Proteobacteria@c_Alphaproteobacteria@o_Rhizobiales@f_Rhizobiaceae@NA	d_Bacteria@p_Proteobacteria@c_Alphaproteobacteria@o_Rhizobiales@f_Rhizobiaceae	@f_Rhizobiaceae
722	mobileOG_000072144|NGR_a00180|WP_064332397.1|integration/excision|NA|Multiple|Homology	d_Bacteria	p_Proteobacteria	c_Alphaproteobacteria	o_Rhizobiales	f_Rhizobiaceae	NA	NA	9	5	0.51	1	hospital_persisted	NA	NA	NA	d_Bacteria@p_Proteobacteria@c_Alphaproteobacteria@o_Rhizobiales@f_Rhizobiaceae@NA	d_Bacteria@p_Proteobacteria@c_Alphaproteobacteria@o_Rhizobiales@f_Rhizobiaceae	@f_Rhizobiaceae
723	mobileOG_000072162|repA|WP_034065984.1|replication/recombination/repair|initiation,copy number control,plasmid|Multiple|Homology	d_Bacteria	p_Proteobacteria	c_Alphaproteobacteria	NA	NA	NA	NA	8	8	1	2	hospital_persisted	NA	NA	NA	d_Bacteria@p_Proteobacteria@c_Alphaproteobacteria@NA@NA@NA	d_Bacteria@p_Proteobacteria@c_Alphaproteobacteria	@c_Alphaproteobacteria
724	mobileOG_000072321|insF1|WP_085940844.1|integration/excision|NA|COMPASS|Homology	d_Bacteria	p_Proteobacteria	NA	NA	NA	NA	NA	9	8	0.68	1	hospital_persisted	NA	NA	NA	d_Bacteria@p_Proteobacteria@NA@NA@NA@NA	d_Bacteria@p_Proteobacteria	@p_Proteobacteria
725	mobileOG_000072349|tnpA|A0A395L2X6|integration/excision|NA|COMPASS|Homology	d_Bacteria	p_Proteobacteria	c_Alphaproteobacteria	o_Rhizobiales	f_Rhizobiaceae	NA	NA	10	8	0.97	1	hospital_persisted	NA	NA	NA	d_Bacteria@p_Proteobacteria@c_Alphaproteobacteria@o_Rhizobiales@f_Rhizobiaceae@NA	d_Bacteria@p_Proteobacteria@c_Alphaproteobacteria@o_Rhizobiales@f_Rhizobiaceae	@f_Rhizobiaceae
726	mobileOG_000072350|tnpA|WP_112772867.1|integration/excision|NA|COMPASS|Homology	d_Bacteria	p_Proteobacteria	c_Alphaproteobacteria	o_Rhizobiales	f_Rhizobiaceae	NA	NA	10	8	0.97	1	hospital_persisted	NA	NA	NA	d_Bacteria@p_Proteobacteria@c_Alphaproteobacteria@o_Rhizobiales@f_Rhizobiaceae@NA	d_Bacteria@p_Proteobacteria@c_Alphaproteobacteria@o_Rhizobiales@f_Rhizobiaceae	@f_Rhizobiaceae
727	mobileOG_000072502|tnpA|WP_006949122.1|integration/excision|NA|Multiple|Homology	d_Bacteria	p_Proteobacteria	NA	NA	NA	NA	NA	15	10	0.61	1	hospital_persisted	NA	NA	NA	d_Bacteria@p_Proteobacteria@NA@NA@NA@NA	d_Bacteria@p_Proteobacteria	@p_Proteobacteria
728	mobileOG_000072859|istA|WP_037474355.1|integration/excision|NA|Multiple|Homology	d_Bacteria	p_Proteobacteria	c_Alphaproteobacteria	o_Sphingomonadales	f_Sphingomonadaceae	NA	NA	2	2	1	1	hospital_persisted	NA	NA	NA	d_Bacteria@p_Proteobacteria@c_Alphaproteobacteria@o_Sphingomonadales@f_Sphingomonadaceae@NA	d_Bacteria@p_Proteobacteria@c_Alphaproteobacteria@o_Sphingomonadales@f_Sphingomonadaceae	@f_Sphingomonadaceae
729	mobileOG_000072859|istA|WP_037474355.1|integration/excision|NA|Multiple|Homology	d_Bacteria	p_Proteobacteria	c_Alphaproteobacteria	o_Sphingomonadales	f_Sphingomonadaceae	NA	NA	3	2	0.52	1	hospital_persisted	NA	NA	NA	d_Bacteria@p_Proteobacteria@c_Alphaproteobacteria@o_Sphingomonadales@f_Sphingomonadaceae@NA	d_Bacteria@p_Proteobacteria@c_Alphaproteobacteria@o_Sphingomonadales@f_Sphingomonadaceae	@f_Sphingomonadaceae
730	mobileOG_000073266|37|A0A329LE92|replication/recombination/repair|transfer|COMPASS|Homology	d_Bacteria	p_Actinobacteriota	c_Actinomycetia	o_Mycobacteriales	f_Mycobacteriaceae	Mycobacterium	s_Mycobacterium sp001984215	10	5	0.5	1	hospital_persisted	NA	NA	NA	d_Bacteria@p_Actinobacteriota@c_Actinomycetia@o_Mycobacteriales@f_Mycobacteriaceae@Mycobacterium	d_Bacteria@p_Actinobacteriota@c_Actinomycetia@o_Mycobacteriales@f_Mycobacteriaceae@Mycobacterium	@Mycobacterium
731	mobileOG_000073266|37|A0A329LE92|replication/recombination/repair|transfer|COMPASS|Homology	d_Bacteria	p_Actinobacteriota	c_Actinomycetia	o_Mycobacteriales	f_Mycobacteriaceae	Mycobacterium	s_Mycobacterium sp001984215	11	3	0.74	1	hospital_persisted	NA	NA	NA	d_Bacteria@p_Actinobacteriota@c_Actinomycetia@o_Mycobacteriales@f_Mycobacteriaceae@Mycobacterium	d_Bacteria@p_Actinobacteriota@c_Actinomycetia@o_Mycobacteriales@f_Mycobacteriaceae@Mycobacterium	@Mycobacterium
732	mobileOG_000073266|37|A0A329LE92|replication/recombination/repair|transfer|COMPASS|Homology	d_Bacteria	p_Actinobacteriota	c_Actinomycetia	o_Mycobacteriales	f_Mycobacteriaceae	Mycobacterium	NA	8	7	1	1	hospital_persisted	NA	NA	NA	d_Bacteria@p_Actinobacteriota@c_Actinomycetia@o_Mycobacteriales@f_Mycobacteriaceae@Mycobacterium	d_Bacteria@p_Actinobacteriota@c_Actinomycetia@o_Mycobacteriales@f_Mycobacteriaceae@Mycobacterium	@Mycobacterium
733	mobileOG_000073266|37|A0A329LE92|replication/recombination/repair|transfer|COMPASS|Homology	d_Bacteria	p_Actinobacteriota	c_Actinomycetia	o_Mycobacteriales	f_Mycobacteriaceae	Mycobacterium	NA	8	8	1	1	hospital_persisted	NA	NA	NA	d_Bacteria@p_Actinobacteriota@c_Actinomycetia@o_Mycobacteriales@f_Mycobacteriaceae@Mycobacterium	d_Bacteria@p_Actinobacteriota@c_Actinomycetia@o_Mycobacteriales@f_Mycobacteriaceae@Mycobacterium	@Mycobacterium
734	mobileOG_000073266|37|A0A329LE92|replication/recombination/repair|transfer|COMPASS|Homology	d_Bacteria	p_Actinobacteriota	c_Actinomycetia	o_Mycobacteriales	f_Mycobacteriaceae	Mycobacterium	NA	10	9	1	1	hospital_persisted	NA	NA	NA	d_Bacteria@p_Actinobacteriota@c_Actinomycetia@o_Mycobacteriales@f_Mycobacteriaceae@Mycobacterium	d_Bacteria@p_Actinobacteriota@c_Actinomycetia@o_Mycobacteriales@f_Mycobacteriaceae@Mycobacterium	@Mycobacterium
735	mobileOG_000073267|traI|A0A544VR09|transfer|conjugation|COMPASS|Homology	d_Bacteria	p_Actinobacteriota	c_Actinomycetia	o_Mycobacteriales	f_Mycobacteriaceae	Mycobacterium	s_Mycobacterium rhodesiae	1	1	1	1	hospital_persisted	NA	NA	NA	d_Bacteria@p_Actinobacteriota@c_Actinomycetia@o_Mycobacteriales@f_Mycobacteriaceae@Mycobacterium	d_Bacteria@p_Actinobacteriota@c_Actinomycetia@o_Mycobacteriales@f_Mycobacteriaceae@Mycobacterium	@Mycobacterium
736	mobileOG_000073267|traI|A0A544VR09|transfer|conjugation|COMPASS|Homology	d_Bacteria	p_Actinobacteriota	c_Actinomycetia	o_Mycobacteriales	f_Mycobacteriaceae	Mycobacterium	s_Mycobacterium sp008329535	2	1	0.5	1	hospital_persisted	NA	NA	NA	d_Bacteria@p_Actinobacteriota@c_Actinomycetia@o_Mycobacteriales@f_Mycobacteriaceae@Mycobacterium	d_Bacteria@p_Actinobacteriota@c_Actinomycetia@o_Mycobacteriales@f_Mycobacteriaceae@Mycobacterium	@Mycobacterium
737	mobileOG_000073267|traI|A0A544VR09|transfer|conjugation|COMPASS|Homology	d_Bacteria	p_Actinobacteriota	c_Actinomycetia	o_Mycobacteriales	f_Mycobacteriaceae	Mycobacterium	NA	3	3	1	2	hospital_persisted	NA	NA	NA	d_Bacteria@p_Actinobacteriota@c_Actinomycetia@o_Mycobacteriales@f_Mycobacteriaceae@Mycobacterium	d_Bacteria@p_Actinobacteriota@c_Actinomycetia@o_Mycobacteriales@f_Mycobacteriaceae@Mycobacterium	@Mycobacterium
738	mobileOG_000073267|traI|A0A544VR09|transfer|conjugation|COMPASS|Homology	d_Bacteria	p_Actinobacteriota	c_Actinomycetia	o_Mycobacteriales	f_Mycobacteriaceae	Mycobacterium	NA	7	7	1	1	hospital_persisted	NA	NA	NA	d_Bacteria@p_Actinobacteriota@c_Actinomycetia@o_Mycobacteriales@f_Mycobacteriaceae@Mycobacterium	d_Bacteria@p_Actinobacteriota@c_Actinomycetia@o_Mycobacteriales@f_Mycobacteriaceae@Mycobacterium	@Mycobacterium
739	mobileOG_000073267|traI|A0A544VR09|transfer|conjugation|COMPASS|Homology	d_Bacteria	p_Actinobacteriota	c_Actinomycetia	o_Mycobacteriales	f_Mycobacteriaceae	Mycobacterium	NA	10	7	0.86	1	hospital_persisted	NA	NA	NA	d_Bacteria@p_Actinobacteriota@c_Actinomycetia@o_Mycobacteriales@f_Mycobacteriaceae@Mycobacterium	d_Bacteria@p_Actinobacteriota@c_Actinomycetia@o_Mycobacteriales@f_Mycobacteriaceae@Mycobacterium	@Mycobacterium
740	mobileOG_000073267|traI|A0A544VR09|transfer|conjugation|COMPASS|Homology	d_Bacteria	p_Proteobacteria	c_Gammaproteobacteria	o_Burkholderiales	f_Burkholderiaceae	NA	NA	33	20	0.55	1	hospital_persisted	NA	NA	NA	d_Bacteria@p_Proteobacteria@c_Gammaproteobacteria@o_Burkholderiales@f_Burkholderiaceae@NA	d_Bacteria@p_Proteobacteria@c_Gammaproteobacteria@o_Burkholderiales@f_Burkholderiaceae	@f_Burkholderiaceae
741	mobileOG_000073805|trbB|A0A239IT16|transfer|conjugation|COMPASS|Homology	d_Bacteria	p_Proteobacteria	c_Alphaproteobacteria	NA	NA	NA	NA	4	3	0.75	1	hospital_persisted	NA	NA	NA	d_Bacteria@p_Proteobacteria@c_Alphaproteobacteria@NA@NA@NA	d_Bacteria@p_Proteobacteria@c_Alphaproteobacteria	@c_Alphaproteobacteria
742	mobileOG_000073805|trbB|A0A239IT16|transfer|conjugation|COMPASS|Homology	d_Bacteria	p_Proteobacteria	c_Alphaproteobacteria	NA	NA	NA	NA	4	4	1	1	hospital_persisted	NA	NA	NA	d_Bacteria@p_Proteobacteria@c_Alphaproteobacteria@NA@NA@NA	d_Bacteria@p_Proteobacteria@c_Alphaproteobacteria	@c_Alphaproteobacteria
743	mobileOG_000073805|trbB|A0A239IT16|transfer|conjugation|COMPASS|Homology	d_Bacteria	p_Proteobacteria	c_Alphaproteobacteria	NA	NA	NA	NA	6	4	0.76	1	hospital_persisted	NA	NA	NA	d_Bacteria@p_Proteobacteria@c_Alphaproteobacteria@NA@NA@NA	d_Bacteria@p_Proteobacteria@c_Alphaproteobacteria	@c_Alphaproteobacteria
744	mobileOG_000073805|trbB|A0A239IT16|transfer|conjugation|COMPASS|Homology	d_Bacteria	p_Proteobacteria	c_Alphaproteobacteria	NA	NA	NA	NA	7	6	1	1	hospital_persisted	NA	NA	NA	d_Bacteria@p_Proteobacteria@c_Alphaproteobacteria@NA@NA@NA	d_Bacteria@p_Proteobacteria@c_Alphaproteobacteria	@c_Alphaproteobacteria
745	mobileOG_000073805|trbB|A0A239IT16|transfer|conjugation|COMPASS|Homology	d_Bacteria	p_Proteobacteria	NA	NA	NA	NA	NA	5	4	1	1	hospital_persisted	NA	NA	NA	d_Bacteria@p_Proteobacteria@NA@NA@NA@NA	d_Bacteria@p_Proteobacteria	@p_Proteobacteria
746	mobileOG_000073806|recB|WP_069709533.1|replication/recombination/repair|NA|COMPASS|Homology	d_Bacteria	p_Proteobacteria	c_Alphaproteobacteria	NA	NA	NA	NA	5	4	1	1	hospital_persisted	NA	NA	NA	d_Bacteria@p_Proteobacteria@c_Alphaproteobacteria@NA@NA@NA	d_Bacteria@p_Proteobacteria@c_Alphaproteobacteria	@c_Alphaproteobacteria
747	mobileOG_000074219|istB|WP_003944771.1|integration/excision|NA|Multiple|Homology	d_Bacteria	p_Actinobacteriota	c_Actinomycetia	o_Mycobacteriales	f_Mycobacteriaceae	Rhodococcus	NA	7	3	0.51	1	hospital_persisted	NA	NA	NA	d_Bacteria@p_Actinobacteriota@c_Actinomycetia@o_Mycobacteriales@f_Mycobacteriaceae@Rhodococcus	d_Bacteria@p_Actinobacteriota@c_Actinomycetia@o_Mycobacteriales@f_Mycobacteriaceae@Rhodococcus	@Rhodococcus
748	mobileOG_000074219|istB|WP_003944771.1|integration/excision|NA|Multiple|Homology	d_Bacteria	p_Actinobacteriota	c_Actinomycetia	o_Mycobacteriales	f_Mycobacteriaceae	NA	NA	8	5	0.67	1	hospital_persisted	NA	NA	NA	d_Bacteria@p_Actinobacteriota@c_Actinomycetia@o_Mycobacteriales@f_Mycobacteriaceae@NA	d_Bacteria@p_Actinobacteriota@c_Actinomycetia@o_Mycobacteriales@f_Mycobacteriaceae	@f_Mycobacteriaceae
749	mobileOG_000074220|istA|WP_030538069.1|integration/excision|NA|COMPASS|Homology	d_Bacteria	p_Actinobacteriota	c_Actinomycetia	o_Mycobacteriales	f_Mycobacteriaceae	Rhodococcus	NA	7	3	0.51	1	hospital_persisted	NA	NA	NA	d_Bacteria@p_Actinobacteriota@c_Actinomycetia@o_Mycobacteriales@f_Mycobacteriaceae@Rhodococcus	d_Bacteria@p_Actinobacteriota@c_Actinomycetia@o_Mycobacteriales@f_Mycobacteriaceae@Rhodococcus	@Rhodococcus
750	mobileOG_000074220|istA|WP_030538069.1|integration/excision|NA|COMPASS|Homology	d_Bacteria	p_Actinobacteriota	c_Actinomycetia	o_Mycobacteriales	f_Mycobacteriaceae	NA	NA	8	5	0.67	1	hospital_persisted	NA	NA	NA	d_Bacteria@p_Actinobacteriota@c_Actinomycetia@o_Mycobacteriales@f_Mycobacteriaceae@NA	d_Bacteria@p_Actinobacteriota@c_Actinomycetia@o_Mycobacteriales@f_Mycobacteriaceae	@f_Mycobacteriaceae
751	mobileOG_000074594|insF1|Q48BB0|integration/excision|NA|Multiple|Homology	d_Bacteria	p_Proteobacteria	c_Gammaproteobacteria	NA	NA	NA	NA	7	3	0.63	1	hospital_persisted	NA	NA	NA	d_Bacteria@p_Proteobacteria@c_Gammaproteobacteria@NA@NA@NA	d_Bacteria@p_Proteobacteria@c_Gammaproteobacteria	@c_Gammaproteobacteria
752	mobileOG_000075101|int|WP_010991841.1|integration/excision|NA|Multiple|Homology	d_Bacteria	p_Proteobacteria	c_Gammaproteobacteria	o_Burkholderiales	f_Rhodocyclaceae	Zoogloea	NA	59	36	0.74	1	hospital_persisted	NA	NA	NA	d_Bacteria@p_Proteobacteria@c_Gammaproteobacteria@o_Burkholderiales@f_Rhodocyclaceae@Zoogloea	d_Bacteria@p_Proteobacteria@c_Gammaproteobacteria@o_Burkholderiales@f_Rhodocyclaceae@Zoogloea	@Zoogloea
753	mobileOG_000075101|int|WP_010991841.1|integration/excision|NA|Multiple|Homology	d_Bacteria	p_Proteobacteria	c_Gammaproteobacteria	NA	NA	NA	NA	13	11	0.97	1	hospital_persisted	NA	NA	NA	d_Bacteria@p_Proteobacteria@c_Gammaproteobacteria@NA@NA@NA	d_Bacteria@p_Proteobacteria@c_Gammaproteobacteria	@c_Gammaproteobacteria
754	mobileOG_000075230|tnpB|WP_003554417.1|integration/excision|NA|Multiple|Homology	d_Bacteria	p_Proteobacteria	c_Alphaproteobacteria	o_Rhizobiales	f_Rhizobiaceae	NA	NA	7	5	0.8	1	hospital_persisted	NA	NA	NA	d_Bacteria@p_Proteobacteria@c_Alphaproteobacteria@o_Rhizobiales@f_Rhizobiaceae@NA	d_Bacteria@p_Proteobacteria@c_Alphaproteobacteria@o_Rhizobiales@f_Rhizobiaceae	@f_Rhizobiaceae
755	mobileOG_000075230|tnpB|WP_003554417.1|integration/excision|NA|Multiple|Homology	d_Bacteria	p_Proteobacteria	c_Alphaproteobacteria	o_Rhizobiales	f_Rhizobiaceae	NA	NA	10	6	0.71	1	hospital_persisted	NA	NA	NA	d_Bacteria@p_Proteobacteria@c_Alphaproteobacteria@o_Rhizobiales@f_Rhizobiaceae@NA	d_Bacteria@p_Proteobacteria@c_Alphaproteobacteria@o_Rhizobiales@f_Rhizobiaceae	@f_Rhizobiaceae
756	mobileOG_000075230|tnpB|WP_003554417.1|integration/excision|NA|Multiple|Homology	d_Bacteria	p_Proteobacteria	c_Alphaproteobacteria	o_Rhizobiales	f_Rhizobiaceae	NA	NA	11	6	0.51	1	hospital_persisted	NA	NA	NA	d_Bacteria@p_Proteobacteria@c_Alphaproteobacteria@o_Rhizobiales@f_Rhizobiaceae@NA	d_Bacteria@p_Proteobacteria@c_Alphaproteobacteria@o_Rhizobiales@f_Rhizobiaceae	@f_Rhizobiaceae
757	mobileOG_000075418|NA|WP_012478196.1|integration/excision|NA|Multiple|Homology	d_Bacteria	p_Proteobacteria	c_Gammaproteobacteria	o_Burkholderiales	f_Burkholderiaceae	Hydrogenophaga	s_Hydrogenophaga sp009859475	16	9	0.81	1	hospital_persisted	NA	NA	NA	d_Bacteria@p_Proteobacteria@c_Gammaproteobacteria@o_Burkholderiales@f_Burkholderiaceae@Hydrogenophaga	d_Bacteria@p_Proteobacteria@c_Gammaproteobacteria@o_Burkholderiales@f_Burkholderiaceae@Hydrogenophaga	@Hydrogenophaga
758	mobileOG_000075418|NA|WP_012478196.1|integration/excision|NA|Multiple|Homology	d_Bacteria	p_Proteobacteria	c_Gammaproteobacteria	o_Burkholderiales	f_Burkholderiaceae	Hydrogenophaga	s_Hydrogenophaga sp009859475	17	10	0.81	1	hospital_persisted	NA	NA	NA	d_Bacteria@p_Proteobacteria@c_Gammaproteobacteria@o_Burkholderiales@f_Burkholderiaceae@Hydrogenophaga	d_Bacteria@p_Proteobacteria@c_Gammaproteobacteria@o_Burkholderiales@f_Burkholderiaceae@Hydrogenophaga	@Hydrogenophaga
759	mobileOG_000075418|NA|WP_012478196.1|integration/excision|NA|Multiple|Homology	d_Bacteria	p_Proteobacteria	c_Gammaproteobacteria	o_Burkholderiales	f_Burkholderiaceae	Hydrogenophaga	s_Hydrogenophaga sp009859475	21	10	0.76	1	hospital_persisted	NA	NA	NA	d_Bacteria@p_Proteobacteria@c_Gammaproteobacteria@o_Burkholderiales@f_Burkholderiaceae@Hydrogenophaga	d_Bacteria@p_Proteobacteria@c_Gammaproteobacteria@o_Burkholderiales@f_Burkholderiaceae@Hydrogenophaga	@Hydrogenophaga
760	mobileOG_000075418|NA|WP_012478196.1|integration/excision|NA|Multiple|Homology	d_Bacteria	p_Proteobacteria	c_Gammaproteobacteria	o_Burkholderiales	f_Burkholderiaceae	Hydrogenophaga	s_Hydrogenophaga sp009859475	25	11	0.7	1	hospital_persisted	NA	NA	NA	d_Bacteria@p_Proteobacteria@c_Gammaproteobacteria@o_Burkholderiales@f_Burkholderiaceae@Hydrogenophaga	d_Bacteria@p_Proteobacteria@c_Gammaproteobacteria@o_Burkholderiales@f_Burkholderiaceae@Hydrogenophaga	@Hydrogenophaga
761	mobileOG_000075418|NA|WP_012478196.1|integration/excision|NA|Multiple|Homology	d_Bacteria	p_Proteobacteria	c_Gammaproteobacteria	o_Burkholderiales	f_Burkholderiaceae	NA	NA	8	6	0.53	2	hospital_persisted	NA	NA	NA	d_Bacteria@p_Proteobacteria@c_Gammaproteobacteria@o_Burkholderiales@f_Burkholderiaceae@NA	d_Bacteria@p_Proteobacteria@c_Gammaproteobacteria@o_Burkholderiales@f_Burkholderiaceae	@f_Burkholderiaceae
762	mobileOG_000075418|NA|WP_012478196.1|integration/excision|NA|Multiple|Homology	d_Bacteria	p_Proteobacteria	c_Gammaproteobacteria	o_Burkholderiales	f_Burkholderiaceae	NA	NA	8	7	0.56	1	hospital_persisted	NA	NA	NA	d_Bacteria@p_Proteobacteria@c_Gammaproteobacteria@o_Burkholderiales@f_Burkholderiaceae@NA	d_Bacteria@p_Proteobacteria@c_Gammaproteobacteria@o_Burkholderiales@f_Burkholderiaceae	@f_Burkholderiaceae
763	mobileOG_000075418|NA|WP_012478196.1|integration/excision|NA|Multiple|Homology	d_Bacteria	p_Proteobacteria	c_Gammaproteobacteria	o_Burkholderiales	f_Burkholderiaceae	NA	NA	9	7	0.54	1	hospital_persisted	NA	NA	NA	d_Bacteria@p_Proteobacteria@c_Gammaproteobacteria@o_Burkholderiales@f_Burkholderiaceae@NA	d_Bacteria@p_Proteobacteria@c_Gammaproteobacteria@o_Burkholderiales@f_Burkholderiaceae	@f_Burkholderiaceae
764	mobileOG_000075418|NA|WP_012478196.1|integration/excision|NA|Multiple|Homology	d_Bacteria	p_Proteobacteria	c_Gammaproteobacteria	o_Burkholderiales	f_Burkholderiaceae	NA	NA	9	8	0.55	1	hospital_persisted	NA	NA	NA	d_Bacteria@p_Proteobacteria@c_Gammaproteobacteria@o_Burkholderiales@f_Burkholderiaceae@NA	d_Bacteria@p_Proteobacteria@c_Gammaproteobacteria@o_Burkholderiales@f_Burkholderiaceae	@f_Burkholderiaceae
765	mobileOG_000075418|NA|WP_012478196.1|integration/excision|NA|Multiple|Homology	d_Bacteria	p_Proteobacteria	c_Gammaproteobacteria	o_Burkholderiales	f_Burkholderiaceae	NA	NA	10	8	0.54	6	hospital_persisted	NA	NA	NA	d_Bacteria@p_Proteobacteria@c_Gammaproteobacteria@o_Burkholderiales@f_Burkholderiaceae@NA	d_Bacteria@p_Proteobacteria@c_Gammaproteobacteria@o_Burkholderiales@f_Burkholderiaceae	@f_Burkholderiaceae
766	mobileOG_000075418|NA|WP_012478196.1|integration/excision|NA|Multiple|Homology	d_Bacteria	p_Proteobacteria	c_Gammaproteobacteria	o_Burkholderiales	f_Burkholderiaceae	NA	NA	10	9	0.55	1	hospital_persisted	NA	NA	NA	d_Bacteria@p_Proteobacteria@c_Gammaproteobacteria@o_Burkholderiales@f_Burkholderiaceae@NA	d_Bacteria@p_Proteobacteria@c_Gammaproteobacteria@o_Burkholderiales@f_Burkholderiaceae	@f_Burkholderiaceae
767	mobileOG_000075418|NA|WP_012478196.1|integration/excision|NA|Multiple|Homology	d_Bacteria	p_Proteobacteria	c_Gammaproteobacteria	o_Burkholderiales	f_Burkholderiaceae	NA	NA	11	9	0.53	2	hospital_persisted	NA	NA	NA	d_Bacteria@p_Proteobacteria@c_Gammaproteobacteria@o_Burkholderiales@f_Burkholderiaceae@NA	d_Bacteria@p_Proteobacteria@c_Gammaproteobacteria@o_Burkholderiales@f_Burkholderiaceae	@f_Burkholderiaceae
768	mobileOG_000075418|NA|WP_012478196.1|integration/excision|NA|Multiple|Homology	d_Bacteria	NA	NA	NA	NA	NA	NA	8	8	1	2	hospital_persisted	NA	NA	NA	d_Bacteria@NA@NA@NA@NA@NA	d_Bacteria	NA
769	mobileOG_000075418|NA|WP_012478196.1|integration/excision|NA|Multiple|Homology	d_Bacteria	NA	NA	NA	NA	NA	NA	11	11	1	1	hospital_persisted	NA	NA	NA	d_Bacteria@NA@NA@NA@NA@NA	d_Bacteria	NA
770	mobileOG_000218956|sspA|A0A417N6Y2|phage|infection,regulation|GPD|Homology	d_Bacteria	p_Proteobacteria	c_Gammaproteobacteria	o_Burkholderiales	f_Burkholderiaceae	NA	NA	4	3	1	1	hospital_persisted	NA	NA	NA	d_Bacteria@p_Proteobacteria@c_Gammaproteobacteria@o_Burkholderiales@f_Burkholderiaceae@NA	d_Bacteria@p_Proteobacteria@c_Gammaproteobacteria@o_Burkholderiales@f_Burkholderiaceae	@f_Burkholderiaceae
771	mobileOG_000262678|hin_5|U3GDC8|integration/excision|NA|GPD|Homology	d_Bacteria	NA	NA	NA	NA	NA	NA	4	4	1	1	hospital_persisted	NA	NA	NA	d_Bacteria@NA@NA@NA@NA@NA	d_Bacteria	NA
772	mobileOG_000262681|56|U3GD79|phage|lysis/lysogeny,regulation|GPD|Homology	d_Bacteria	p_Proteobacteria	c_Gammaproteobacteria	o_Burkholderiales	f_Burkholderiaceae	NA	NA	7	5	0.97	1	hospital_persisted	NA	NA	NA	d_Bacteria@p_Proteobacteria@c_Gammaproteobacteria@o_Burkholderiales@f_Burkholderiaceae@NA	d_Bacteria@p_Proteobacteria@c_Gammaproteobacteria@o_Burkholderiales@f_Burkholderiaceae	@f_Burkholderiaceae
773	mobileOG_000267184|traJ|A0A0H2ZF33|transfer|conjugation|ICE|Homology	d_Bacteria	p_Proteobacteria	c_Gammaproteobacteria	NA	NA	NA	NA	4	3	1	1	hospital_persisted	NA	NA	NA	d_Bacteria@p_Proteobacteria@c_Gammaproteobacteria@NA@NA@NA	d_Bacteria@p_Proteobacteria@c_Gammaproteobacteria	@c_Gammaproteobacteria
774	mobileOG_000267186|repC|A0A0H2ZEW3|replication/recombination/repair|initiation,copy number control,plasmid|ICE|Homology	d_Bacteria	p_Proteobacteria	c_Gammaproteobacteria	o_Burkholderiales	f_Burkholderiaceae	Hydrogenophaga	s_Hydrogenophaga sp011388215	3	2	1	1	hospital_persisted	NA	NA	NA	d_Bacteria@p_Proteobacteria@c_Gammaproteobacteria@o_Burkholderiales@f_Burkholderiaceae@Hydrogenophaga	d_Bacteria@p_Proteobacteria@c_Gammaproteobacteria@o_Burkholderiales@f_Burkholderiaceae@Hydrogenophaga	@Hydrogenophaga
775	mobileOG_000267422|yhaV|A0A024HI93|stability/transfer/defense|NA|ICE|Homology	d_Bacteria	p_Proteobacteria	c_Gammaproteobacteria	o_Burkholderiales	f_Burkholderiaceae	Comamonas C	s_Comamonas C sp001724135	4	3	0.75	1	hospital_persisted	NA	NA	NA	d_Bacteria@p_Proteobacteria@c_Gammaproteobacteria@o_Burkholderiales@f_Burkholderiaceae@Comamonas C	d_Bacteria@p_Proteobacteria@c_Gammaproteobacteria@o_Burkholderiales@f_Burkholderiaceae@Comamonas C	@Comamonas C
776	mobileOG_000267426|traC|F6APA1|transfer|conjugation|ICE|Homology	d_Bacteria	p_Proteobacteria	c_Gammaproteobacteria	o_Burkholderiales	f_Burkholderiaceae	NA	NA	3	2	0.97	1	hospital_persisted	NA	NA	NA	d_Bacteria@p_Proteobacteria@c_Gammaproteobacteria@o_Burkholderiales@f_Burkholderiaceae@NA	d_Bacteria@p_Proteobacteria@c_Gammaproteobacteria@o_Burkholderiales@f_Burkholderiaceae	@f_Burkholderiaceae
777	mobileOG_000267426|traC|F6APA1|transfer|conjugation|ICE|Homology	d_Bacteria	p_Proteobacteria	c_Gammaproteobacteria	o_Burkholderiales	f_Burkholderiaceae	NA	NA	3	3	1	1	hospital_persisted	NA	NA	NA	d_Bacteria@p_Proteobacteria@c_Gammaproteobacteria@o_Burkholderiales@f_Burkholderiaceae@NA	d_Bacteria@p_Proteobacteria@c_Gammaproteobacteria@o_Burkholderiales@f_Burkholderiaceae	@f_Burkholderiaceae
778	mobileOG_000267426|traC|F6APA1|transfer|conjugation|ICE|Homology	d_Bacteria	p_Proteobacteria	c_Gammaproteobacteria	o_Burkholderiales	f_Burkholderiaceae	NA	NA	5	3	0.98	1	hospital_persisted	NA	NA	NA	d_Bacteria@p_Proteobacteria@c_Gammaproteobacteria@o_Burkholderiales@f_Burkholderiaceae@NA	d_Bacteria@p_Proteobacteria@c_Gammaproteobacteria@o_Burkholderiales@f_Burkholderiaceae	@f_Burkholderiaceae
779	mobileOG_000267426|traC|F6APA1|transfer|conjugation|ICE|Homology	d_Bacteria	p_Proteobacteria	c_Gammaproteobacteria	o_Burkholderiales	f_Burkholderiaceae	NA	NA	5	4	0.8	1	hospital_persisted	NA	NA	NA	d_Bacteria@p_Proteobacteria@c_Gammaproteobacteria@o_Burkholderiales@f_Burkholderiaceae@NA	d_Bacteria@p_Proteobacteria@c_Gammaproteobacteria@o_Burkholderiales@f_Burkholderiaceae	@f_Burkholderiaceae
780	mobileOG_000267426|traC|F6APA1|transfer|conjugation|ICE|Homology	d_Bacteria	p_Proteobacteria	c_Gammaproteobacteria	o_Burkholderiales	f_Burkholderiaceae	NA	NA	5	5	1	3	hospital_persisted	NA	NA	NA	d_Bacteria@p_Proteobacteria@c_Gammaproteobacteria@o_Burkholderiales@f_Burkholderiaceae@NA	d_Bacteria@p_Proteobacteria@c_Gammaproteobacteria@o_Burkholderiales@f_Burkholderiaceae	@f_Burkholderiaceae
781	mobileOG_000267426|traC|F6APA1|transfer|conjugation|ICE|Homology	d_Bacteria	p_Proteobacteria	c_Gammaproteobacteria	o_Burkholderiales	f_Burkholderiaceae	NA	NA	6	5	0.8	1	hospital_persisted	NA	NA	NA	d_Bacteria@p_Proteobacteria@c_Gammaproteobacteria@o_Burkholderiales@f_Burkholderiaceae@NA	d_Bacteria@p_Proteobacteria@c_Gammaproteobacteria@o_Burkholderiales@f_Burkholderiaceae	@f_Burkholderiaceae
782	mobileOG_000267426|traC|F6APA1|transfer|conjugation|ICE|Homology	d_Bacteria	p_Proteobacteria	c_Gammaproteobacteria	o_Burkholderiales	f_Burkholderiaceae	NA	NA	6	5	0.98	1	hospital_persisted	NA	NA	NA	d_Bacteria@p_Proteobacteria@c_Gammaproteobacteria@o_Burkholderiales@f_Burkholderiaceae@NA	d_Bacteria@p_Proteobacteria@c_Gammaproteobacteria@o_Burkholderiales@f_Burkholderiaceae	@f_Burkholderiaceae
783	mobileOG_000267426|traC|F6APA1|transfer|conjugation|ICE|Homology	d_Bacteria	p_Proteobacteria	c_Gammaproteobacteria	o_Burkholderiales	f_Burkholderiaceae	NA	NA	6	6	1	3	hospital_persisted	NA	NA	NA	d_Bacteria@p_Proteobacteria@c_Gammaproteobacteria@o_Burkholderiales@f_Burkholderiaceae@NA	d_Bacteria@p_Proteobacteria@c_Gammaproteobacteria@o_Burkholderiales@f_Burkholderiaceae	@f_Burkholderiaceae
784	mobileOG_000267426|traC|F6APA1|transfer|conjugation|ICE|Homology	d_Bacteria	p_Proteobacteria	c_Gammaproteobacteria	o_Burkholderiales	f_Burkholderiaceae	NA	NA	7	6	0.99	6	hospital_persisted	NA	NA	NA	d_Bacteria@p_Proteobacteria@c_Gammaproteobacteria@o_Burkholderiales@f_Burkholderiaceae@NA	d_Bacteria@p_Proteobacteria@c_Gammaproteobacteria@o_Burkholderiales@f_Burkholderiaceae	@f_Burkholderiaceae
785	mobileOG_000267426|traC|F6APA1|transfer|conjugation|ICE|Homology	d_Bacteria	p_Proteobacteria	c_Gammaproteobacteria	o_Burkholderiales	f_Burkholderiaceae	NA	NA	7	7	1	1	hospital_persisted	NA	NA	NA	d_Bacteria@p_Proteobacteria@c_Gammaproteobacteria@o_Burkholderiales@f_Burkholderiaceae@NA	d_Bacteria@p_Proteobacteria@c_Gammaproteobacteria@o_Burkholderiales@f_Burkholderiaceae	@f_Burkholderiaceae
786	mobileOG_000267426|traC|F6APA1|transfer|conjugation|ICE|Homology	d_Bacteria	p_Proteobacteria	c_Gammaproteobacteria	o_Burkholderiales	NA	NA	NA	3	3	1	1	hospital_persisted	NA	NA	NA	d_Bacteria@p_Proteobacteria@c_Gammaproteobacteria@o_Burkholderiales@NA@NA	d_Bacteria@p_Proteobacteria@c_Gammaproteobacteria@o_Burkholderiales	@o_Burkholderiales
787	mobileOG_000267435|insK|F6AQA6|integration/excision|NA|ICE|Homology	d_Bacteria	p_Proteobacteria	c_Gammaproteobacteria	o_Burkholderiales	f_Burkholderiaceae	NA	NA	5	4	0.96	1	hospital_persisted	NA	NA	NA	d_Bacteria@p_Proteobacteria@c_Gammaproteobacteria@o_Burkholderiales@f_Burkholderiaceae@NA	d_Bacteria@p_Proteobacteria@c_Gammaproteobacteria@o_Burkholderiales@f_Burkholderiaceae	@f_Burkholderiaceae
788	mobileOG_000267435|insK|F6AQA6|integration/excision|NA|ICE|Homology	d_Bacteria	p_Proteobacteria	c_Gammaproteobacteria	o_Burkholderiales	f_Burkholderiaceae	NA	NA	8	6	0.98	1	hospital_persisted	NA	NA	NA	d_Bacteria@p_Proteobacteria@c_Gammaproteobacteria@o_Burkholderiales@f_Burkholderiaceae@NA	d_Bacteria@p_Proteobacteria@c_Gammaproteobacteria@o_Burkholderiales@f_Burkholderiaceae	@f_Burkholderiaceae
789	mobileOG_000267438|R00164|F6ASE7|integration/excision|NA|ICE|Homology	d_Bacteria	p_Proteobacteria	c_Gammaproteobacteria	o_Xanthomonadales	f_Xanthomonadaceae	NA	NA	4	2	0.5	1	hospital_persisted	NA	NA	NA	d_Bacteria@p_Proteobacteria@c_Gammaproteobacteria@o_Xanthomonadales@f_Xanthomonadaceae@NA	d_Bacteria@p_Proteobacteria@c_Gammaproteobacteria@o_Xanthomonadales@f_Xanthomonadaceae	@f_Xanthomonadaceae
790	mobileOG_000267439|S4062|F6AR94|integration/excision|NA|ICE|Homology	d_Bacteria	p_Proteobacteria	c_Gammaproteobacteria	o_Burkholderiales	f_Burkholderiaceae	NA	NA	7	5	0.97	1	hospital_persisted	NA	NA	NA	d_Bacteria@p_Proteobacteria@c_Gammaproteobacteria@o_Burkholderiales@f_Burkholderiaceae@NA	d_Bacteria@p_Proteobacteria@c_Gammaproteobacteria@o_Burkholderiales@f_Burkholderiaceae	@f_Burkholderiaceae
791	mobileOG_000267439|S4062|F6AR94|integration/excision|NA|ICE|Homology	d_Bacteria	p_Proteobacteria	c_Gammaproteobacteria	o_Burkholderiales	f_Burkholderiaceae	NA	NA	8	6	0.99	2	hospital_persisted	NA	NA	NA	d_Bacteria@p_Proteobacteria@c_Gammaproteobacteria@o_Burkholderiales@f_Burkholderiaceae@NA	d_Bacteria@p_Proteobacteria@c_Gammaproteobacteria@o_Burkholderiales@f_Burkholderiaceae	@f_Burkholderiaceae
792	mobileOG_000267439|S4062|F6AR94|integration/excision|NA|ICE|Homology	d_Bacteria	p_Proteobacteria	c_Gammaproteobacteria	o_Burkholderiales	f_Burkholderiaceae	NA	NA	10	5	0.65	1	hospital_persisted	NA	NA	NA	d_Bacteria@p_Proteobacteria@c_Gammaproteobacteria@o_Burkholderiales@f_Burkholderiaceae@NA	d_Bacteria@p_Proteobacteria@c_Gammaproteobacteria@o_Burkholderiales@f_Burkholderiaceae	@f_Burkholderiaceae
793	mobileOG_000267439|S4062|F6AR94|integration/excision|NA|ICE|Homology	d_Bacteria	p_Proteobacteria	c_Gammaproteobacteria	o_Burkholderiales	f_Burkholderiaceae	NA	NA	12	4	0.82	1	hospital_persisted	NA	NA	NA	d_Bacteria@p_Proteobacteria@c_Gammaproteobacteria@o_Burkholderiales@f_Burkholderiaceae@NA	d_Bacteria@p_Proteobacteria@c_Gammaproteobacteria@o_Burkholderiales@f_Burkholderiaceae	@f_Burkholderiaceae
794	mobileOG_000267439|S4062|F6AR94|integration/excision|NA|ICE|Homology	d_Bacteria	p_Proteobacteria	c_Gammaproteobacteria	o_Burkholderiales	f_Burkholderiaceae	NA	NA	16	12	0.99	1	hospital_persisted	NA	NA	NA	d_Bacteria@p_Proteobacteria@c_Gammaproteobacteria@o_Burkholderiales@f_Burkholderiaceae@NA	d_Bacteria@p_Proteobacteria@c_Gammaproteobacteria@o_Burkholderiales@f_Burkholderiaceae	@f_Burkholderiaceae
795	mobileOG_000267439|S4062|F6AR94|integration/excision|NA|ICE|Homology	d_Bacteria	p_Proteobacteria	c_Gammaproteobacteria	o_Burkholderiales	f_Burkholderiaceae	NA	NA	19	14	0.9	1	hospital_persisted	NA	NA	NA	d_Bacteria@p_Proteobacteria@c_Gammaproteobacteria@o_Burkholderiales@f_Burkholderiaceae@NA	d_Bacteria@p_Proteobacteria@c_Gammaproteobacteria@o_Burkholderiales@f_Burkholderiaceae	@f_Burkholderiaceae
796	mobileOG_000267451|pilL|A0A0N9ZQ71|transfer|conjugation,competence|ICE|Homology	d_Bacteria	p_Proteobacteria	c_Gammaproteobacteria	o_Burkholderiales	NA	NA	NA	5	4	0.99	1	hospital_persisted	NA	NA	NA	d_Bacteria@p_Proteobacteria@c_Gammaproteobacteria@o_Burkholderiales@NA@NA	d_Bacteria@p_Proteobacteria@c_Gammaproteobacteria@o_Burkholderiales	@o_Burkholderiales
797	mobileOG_000267454|soj|A0A0P0ADB5|replication/recombination/repair|transfer|ICE|Homology	d_Bacteria	p_Proteobacteria	c_Gammaproteobacteria	o_Burkholderiales	f_Burkholderiaceae	NA	NA	4	2	0.95	1	hospital_persisted	NA	NA	NA	d_Bacteria@p_Proteobacteria@c_Gammaproteobacteria@o_Burkholderiales@f_Burkholderiaceae@NA	d_Bacteria@p_Proteobacteria@c_Gammaproteobacteria@o_Burkholderiales@f_Burkholderiaceae	@f_Burkholderiaceae
798	mobileOG_000267615|traD|Q3BT05|transfer|conjugation,regulation|ICE|Homology	d_Bacteria	p_Proteobacteria	c_Gammaproteobacteria	o_Burkholderiales	f_Burkholderiaceae	NA	NA	6	4	0.6	1	hospital_persisted	NA	NA	NA	d_Bacteria@p_Proteobacteria@c_Gammaproteobacteria@o_Burkholderiales@f_Burkholderiaceae@NA	d_Bacteria@p_Proteobacteria@c_Gammaproteobacteria@o_Burkholderiales@f_Burkholderiaceae	@f_Burkholderiaceae
799	mobileOG_000267618|ORF|A1W5V7|replication/recombination/repair|NA|ICE|Homology	d_Bacteria	p_Proteobacteria	c_Gammaproteobacteria	o_Burkholderiales	NA	NA	NA	5	4	0.99	1	hospital_persisted	NA	NA	NA	d_Bacteria@p_Proteobacteria@c_Gammaproteobacteria@o_Burkholderiales@NA@NA	d_Bacteria@p_Proteobacteria@c_Gammaproteobacteria@o_Burkholderiales	@o_Burkholderiales
800	mobileOG_000267619|ydiP|Q3BSX7|stability/transfer/defense|NA|ICE|Homology	d_Bacteria	p_Proteobacteria	c_Gammaproteobacteria	o_Burkholderiales	f_Burkholderiaceae	Achromobacter	s_Achromobacter veterisilvae	4	2	0.94	1	hospital_persisted	NA	NA	NA	d_Bacteria@p_Proteobacteria@c_Gammaproteobacteria@o_Burkholderiales@f_Burkholderiaceae@Achromobacter	d_Bacteria@p_Proteobacteria@c_Gammaproteobacteria@o_Burkholderiales@f_Burkholderiaceae@Achromobacter	@Achromobacter
801	mobileOG_000267856|ORF|A0A1V2Y2B5|replication/recombination/repair|NA|ICE|Homology	d_Bacteria	p_Proteobacteria	c_Gammaproteobacteria	o_Burkholderiales	f_Rhodocyclaceae	UBA2357	s_UBA2357 sp002344405	5	3	0.98	1	hospital_persisted	NA	NA	NA	d_Bacteria@p_Proteobacteria@c_Gammaproteobacteria@o_Burkholderiales@f_Rhodocyclaceae@UBA2357	d_Bacteria@p_Proteobacteria@c_Gammaproteobacteria@o_Burkholderiales@f_Rhodocyclaceae@UBA2357	@UBA2357
802	mobileOG_000267856|ORF|A0A1V2Y2B5|replication/recombination/repair|NA|ICE|Homology	d_Bacteria	p_Proteobacteria	c_Gammaproteobacteria	o_Burkholderiales	NA	NA	NA	11	5	0.59	1	hospital_persisted	NA	NA	NA	d_Bacteria@p_Proteobacteria@c_Gammaproteobacteria@o_Burkholderiales@NA@NA	d_Bacteria@p_Proteobacteria@c_Gammaproteobacteria@o_Burkholderiales	@o_Burkholderiales
803	mobileOG_000268025|Bmul_4731|A1W5C2|integration/excision|NA|ICE|Homology	d_Bacteria	p_Proteobacteria	c_Gammaproteobacteria	NA	NA	NA	NA	6	4	0.66	1	hospital_persisted	NA	NA	NA	d_Bacteria@p_Proteobacteria@c_Gammaproteobacteria@NA@NA@NA	d_Bacteria@p_Proteobacteria@c_Gammaproteobacteria	@c_Gammaproteobacteria
804	mobileOG_000268074|traD|A1W5H3|transfer|conjugation,regulation|ICE|Homology	d_Bacteria	p_Proteobacteria	c_Gammaproteobacteria	o_Burkholderiales	f_Burkholderiaceae	NA	NA	4	2	0.5	3	hospital_persisted	NA	NA	NA	d_Bacteria@p_Proteobacteria@c_Gammaproteobacteria@o_Burkholderiales@f_Burkholderiaceae@NA	d_Bacteria@p_Proteobacteria@c_Gammaproteobacteria@o_Burkholderiales@f_Burkholderiaceae	@f_Burkholderiaceae
805	mobileOG_000268074|traD|A1W5H3|transfer|conjugation,regulation|ICE|Homology	d_Bacteria	p_Proteobacteria	c_Gammaproteobacteria	o_Burkholderiales	f_Burkholderiaceae	NA	NA	6	4	0.6	1	hospital_persisted	NA	NA	NA	d_Bacteria@p_Proteobacteria@c_Gammaproteobacteria@o_Burkholderiales@f_Burkholderiaceae@NA	d_Bacteria@p_Proteobacteria@c_Gammaproteobacteria@o_Burkholderiales@f_Burkholderiaceae	@f_Burkholderiaceae
806	mobileOG_000268074|traD|A1W5H3|transfer|conjugation,regulation|ICE|Homology	d_Bacteria	p_Proteobacteria	c_Gammaproteobacteria	o_Burkholderiales	f_Burkholderiaceae	NA	NA	7	4	0.59	1	hospital_persisted	NA	NA	NA	d_Bacteria@p_Proteobacteria@c_Gammaproteobacteria@o_Burkholderiales@f_Burkholderiaceae@NA	d_Bacteria@p_Proteobacteria@c_Gammaproteobacteria@o_Burkholderiales@f_Burkholderiaceae	@f_Burkholderiaceae
807	mobileOG_000268074|traD|A1W5H3|transfer|conjugation,regulation|ICE|Homology	d_Bacteria	p_Proteobacteria	c_Gammaproteobacteria	o_Burkholderiales	f_Burkholderiaceae	NA	NA	7	4	0.6	5	hospital_persisted	NA	NA	NA	d_Bacteria@p_Proteobacteria@c_Gammaproteobacteria@o_Burkholderiales@f_Burkholderiaceae@NA	d_Bacteria@p_Proteobacteria@c_Gammaproteobacteria@o_Burkholderiales@f_Burkholderiaceae	@f_Burkholderiaceae
808	mobileOG_000268074|traD|A1W5H3|transfer|conjugation,regulation|ICE|Homology	d_Bacteria	p_Proteobacteria	c_Gammaproteobacteria	o_Burkholderiales	f_Burkholderiaceae	NA	NA	8	4	0.51	1	hospital_persisted	NA	NA	NA	d_Bacteria@p_Proteobacteria@c_Gammaproteobacteria@o_Burkholderiales@f_Burkholderiaceae@NA	d_Bacteria@p_Proteobacteria@c_Gammaproteobacteria@o_Burkholderiales@f_Burkholderiaceae	@f_Burkholderiaceae
809	mobileOG_000268074|traD|A1W5H3|transfer|conjugation,regulation|ICE|Homology	d_Bacteria	p_Proteobacteria	c_Gammaproteobacteria	o_Burkholderiales	f_Burkholderiaceae	NA	NA	9	6	0.51	1	hospital_persisted	NA	NA	NA	d_Bacteria@p_Proteobacteria@c_Gammaproteobacteria@o_Burkholderiales@f_Burkholderiaceae@NA	d_Bacteria@p_Proteobacteria@c_Gammaproteobacteria@o_Burkholderiales@f_Burkholderiaceae	@f_Burkholderiaceae
810	mobileOG_000268074|traD|A1W5H3|transfer|conjugation,regulation|ICE|Homology	d_Bacteria	p_Proteobacteria	c_Gammaproteobacteria	o_Burkholderiales	NA	NA	NA	9	6	0.81	1	hospital_persisted	NA	NA	NA	d_Bacteria@p_Proteobacteria@c_Gammaproteobacteria@o_Burkholderiales@NA@NA	d_Bacteria@p_Proteobacteria@c_Gammaproteobacteria@o_Burkholderiales	@o_Burkholderiales
811	mobileOG_000268074|traD|A1W5H3|transfer|conjugation,regulation|ICE|Homology	d_Bacteria	p_Proteobacteria	c_Gammaproteobacteria	o_Burkholderiales	NA	NA	NA	12	6	0.55	1	hospital_persisted	NA	NA	NA	d_Bacteria@p_Proteobacteria@c_Gammaproteobacteria@o_Burkholderiales@NA@NA	d_Bacteria@p_Proteobacteria@c_Gammaproteobacteria@o_Burkholderiales	@o_Burkholderiales
812	mobileOG_000268074|traD|A1W5H3|transfer|conjugation,regulation|ICE|Homology	d_Bacteria	p_Proteobacteria	c_Gammaproteobacteria	NA	NA	NA	NA	4	3	0.97	1	hospital_persisted	NA	NA	NA	d_Bacteria@p_Proteobacteria@c_Gammaproteobacteria@NA@NA@NA	d_Bacteria@p_Proteobacteria@c_Gammaproteobacteria	@c_Gammaproteobacteria
813	mobileOG_000268086|ORF|A1W5I4|replication/recombination/repair|NA|ICE|Homology	d_Bacteria	p_Proteobacteria	c_Gammaproteobacteria	o_Burkholderiales	f_Rhodocyclaceae	UBA2357	s_UBA2357 sp002344405	6	2	0.63	1	hospital_persisted	NA	NA	NA	d_Bacteria@p_Proteobacteria@c_Gammaproteobacteria@o_Burkholderiales@f_Rhodocyclaceae@UBA2357	d_Bacteria@p_Proteobacteria@c_Gammaproteobacteria@o_Burkholderiales@f_Rhodocyclaceae@UBA2357	@UBA2357
814	mobileOG_000268086|ORF|A1W5I4|replication/recombination/repair|NA|ICE|Homology	d_Bacteria	p_Proteobacteria	c_Gammaproteobacteria	o_Burkholderiales	NA	NA	NA	4	2	0.93	1	hospital_persisted	NA	NA	NA	d_Bacteria@p_Proteobacteria@c_Gammaproteobacteria@o_Burkholderiales@NA@NA	d_Bacteria@p_Proteobacteria@c_Gammaproteobacteria@o_Burkholderiales	@o_Burkholderiales
815	mobileOG_000268086|ORF|A1W5I4|replication/recombination/repair|NA|ICE|Homology	d_Bacteria	p_Proteobacteria	c_Gammaproteobacteria	o_Burkholderiales	NA	NA	NA	12	7	0.81	1	hospital_persisted	NA	NA	NA	d_Bacteria@p_Proteobacteria@c_Gammaproteobacteria@o_Burkholderiales@NA@NA	d_Bacteria@p_Proteobacteria@c_Gammaproteobacteria@o_Burkholderiales	@o_Burkholderiales
816	mobileOG_000268123|soj|A0A1F0J3N9|replication/recombination/repair|transfer|ICE|Homology	d_Bacteria	p_Proteobacteria	c_Gammaproteobacteria	NA	NA	NA	NA	3	2	0.96	1	hospital_persisted	NA	NA	NA	d_Bacteria@p_Proteobacteria@c_Gammaproteobacteria@NA@NA@NA	d_Bacteria@p_Proteobacteria@c_Gammaproteobacteria	@c_Gammaproteobacteria
817	mobileOG_000268123|soj|A0A1F0J3N9|replication/recombination/repair|transfer|ICE|Homology	d_Bacteria	p_Proteobacteria	c_Gammaproteobacteria	NA	NA	NA	NA	3	3	1	1	hospital_persisted	NA	NA	NA	d_Bacteria@p_Proteobacteria@c_Gammaproteobacteria@NA@NA@NA	d_Bacteria@p_Proteobacteria@c_Gammaproteobacteria	@c_Gammaproteobacteria
818	mobileOG_000268123|soj|A0A1F0J3N9|replication/recombination/repair|transfer|ICE|Homology	d_Bacteria	p_Proteobacteria	c_Gammaproteobacteria	NA	NA	NA	NA	14	11	0.76	1	hospital_persisted	NA	NA	NA	d_Bacteria@p_Proteobacteria@c_Gammaproteobacteria@NA@NA@NA	d_Bacteria@p_Proteobacteria@c_Gammaproteobacteria	@c_Gammaproteobacteria
819	mobileOG_000268123|soj|A0A1F0J3N9|replication/recombination/repair|transfer|ICE|Homology	d_Bacteria	p_Proteobacteria	c_Gammaproteobacteria	NA	NA	NA	NA	18	13	0.78	1	hospital_persisted	NA	NA	NA	d_Bacteria@p_Proteobacteria@c_Gammaproteobacteria@NA@NA@NA	d_Bacteria@p_Proteobacteria@c_Gammaproteobacteria	@c_Gammaproteobacteria
820	mobileOG_000268123|soj|A0A1F0J3N9|replication/recombination/repair|transfer|ICE|Homology	d_Bacteria	p_Proteobacteria	c_Gammaproteobacteria	NA	NA	NA	NA	19	12	0.56	1	hospital_persisted	NA	NA	NA	d_Bacteria@p_Proteobacteria@c_Gammaproteobacteria@NA@NA@NA	d_Bacteria@p_Proteobacteria@c_Gammaproteobacteria	@c_Gammaproteobacteria
821	mobileOG_000268197|intS_7|A0A0C6F0D1|integration/excision|NA|ICE|Homology	d_Bacteria	p_Proteobacteria	c_Gammaproteobacteria	o_Pseudomonadales	NA	NA	NA	4	2	0.67	1	hospital_persisted	NA	NA	NA	d_Bacteria@p_Proteobacteria@c_Gammaproteobacteria@o_Pseudomonadales@NA@NA	d_Bacteria@p_Proteobacteria@c_Gammaproteobacteria@o_Pseudomonadales	@o_Pseudomonadales
822	mobileOG_000268563|ORF|A0A0K1JCI9|replication/recombination/repair|NA|ICE|Homology	d_Bacteria	p_Proteobacteria	c_Gammaproteobacteria	o_Burkholderiales	f_Burkholderiaceae	Burkholderia	s_Burkholderia multivorans	3	3	1	1	hospital_persisted	NA	NA	NA	d_Bacteria@p_Proteobacteria@c_Gammaproteobacteria@o_Burkholderiales@f_Burkholderiaceae@Burkholderia	d_Bacteria@p_Proteobacteria@c_Gammaproteobacteria@o_Burkholderiales@f_Burkholderiaceae@Burkholderia	@Burkholderia
823	mobileOG_000268563|ORF|A0A0K1JCI9|replication/recombination/repair|NA|ICE|Homology	d_Bacteria	p_Proteobacteria	c_Gammaproteobacteria	NA	NA	NA	NA	8	6	0.95	1	hospital_persisted	NA	NA	NA	d_Bacteria@p_Proteobacteria@c_Gammaproteobacteria@NA@NA@NA	d_Bacteria@p_Proteobacteria@c_Gammaproteobacteria	@c_Gammaproteobacteria
824	mobileOG_000269192|parA|A0A2E2J9G4|replication/recombination/repair|transfer|ICE|Homology	d_Bacteria	p_Proteobacteria	c_Gammaproteobacteria	o_Burkholderiales	NA	NA	NA	12	5	0.55	1	hospital_persisted	NA	NA	NA	d_Bacteria@p_Proteobacteria@c_Gammaproteobacteria@o_Burkholderiales@NA@NA	d_Bacteria@p_Proteobacteria@c_Gammaproteobacteria@o_Burkholderiales	@o_Burkholderiales
825	mobileOG_000269194|virD2|A0A2D5KVN1|transfer|conjugation|ICE|Homology	d_Bacteria	p_Proteobacteria	c_Gammaproteobacteria	o_Burkholderiales	f_Burkholderiaceae	NA	NA	10	8	0.99	1	hospital_persisted	NA	NA	NA	d_Bacteria@p_Proteobacteria@c_Gammaproteobacteria@o_Burkholderiales@f_Burkholderiaceae@NA	d_Bacteria@p_Proteobacteria@c_Gammaproteobacteria@o_Burkholderiales@f_Burkholderiaceae	@f_Burkholderiaceae
826	mobileOG_000269247|tnpB|A1TK23|integration/excision|NA|ICE|Homology	d_Bacteria	p_Proteobacteria	c_Gammaproteobacteria	o_Burkholderiales	f_Burkholderiaceae	Rubrivivax	s_Rubrivivax sp903938815	6	3	0.9	1	hospital_persisted	NA	NA	NA	d_Bacteria@p_Proteobacteria@c_Gammaproteobacteria@o_Burkholderiales@f_Burkholderiaceae@Rubrivivax	d_Bacteria@p_Proteobacteria@c_Gammaproteobacteria@o_Burkholderiales@f_Burkholderiaceae@Rubrivivax	@Rubrivivax
827	mobileOG_000269247|tnpB|A1TK23|integration/excision|NA|ICE|Homology	d_Bacteria	p_Proteobacteria	c_Gammaproteobacteria	o_Burkholderiales	f_Burkholderiaceae	Rubrivivax	s_Rubrivivax sp903938815	7	3	0.63	1	hospital_persisted	NA	NA	NA	d_Bacteria@p_Proteobacteria@c_Gammaproteobacteria@o_Burkholderiales@f_Burkholderiaceae@Rubrivivax	d_Bacteria@p_Proteobacteria@c_Gammaproteobacteria@o_Burkholderiales@f_Burkholderiaceae@Rubrivivax	@Rubrivivax
828	mobileOG_000269247|tnpB|A1TK23|integration/excision|NA|ICE|Homology	d_Bacteria	p_Proteobacteria	c_Gammaproteobacteria	o_Burkholderiales	NA	NA	NA	9	8	0.99	1	hospital_persisted	NA	NA	NA	d_Bacteria@p_Proteobacteria@c_Gammaproteobacteria@o_Burkholderiales@NA@NA	d_Bacteria@p_Proteobacteria@c_Gammaproteobacteria@o_Burkholderiales	@o_Burkholderiales
829	mobileOG_000269247|tnpB|A1TK23|integration/excision|NA|ICE|Homology	d_Bacteria	p_Proteobacteria	c_Gammaproteobacteria	o_Burkholderiales	NA	NA	NA	11	9	0.85	1	hospital_persisted	NA	NA	NA	d_Bacteria@p_Proteobacteria@c_Gammaproteobacteria@o_Burkholderiales@NA@NA	d_Bacteria@p_Proteobacteria@c_Gammaproteobacteria@o_Burkholderiales	@o_Burkholderiales
830	mobileOG_000269275|trbF|ECV06783.1|transfer|conjugation|ICE|Homology	d_Bacteria	NA	NA	NA	NA	NA	NA	2	2	1	1	hospital_persisted	NA	NA	NA	d_Bacteria@NA@NA@NA@NA@NA	d_Bacteria	NA
831	mobileOG_000269283|virD2|B7WYS7|transfer|conjugation|ICE|Homology	d_Bacteria	p_Proteobacteria	c_Gammaproteobacteria	o_Burkholderiales	f_Burkholderiaceae	NA	NA	12	7	0.66	1	hospital_persisted	NA	NA	NA	d_Bacteria@p_Proteobacteria@c_Gammaproteobacteria@o_Burkholderiales@f_Burkholderiaceae@NA	d_Bacteria@p_Proteobacteria@c_Gammaproteobacteria@o_Burkholderiales@f_Burkholderiaceae	@f_Burkholderiaceae
832	mobileOG_000269289|trbI|A1W9W8|transfer|conjugation|ICE|Homology	d_Bacteria	p_Proteobacteria	NA	NA	NA	NA	NA	4	4	1	1	hospital_persisted	NA	NA	NA	d_Bacteria@p_Proteobacteria@NA@NA@NA@NA	d_Bacteria@p_Proteobacteria	@p_Proteobacteria
833	mobileOG_000269292|trbL|A1W9X1|transfer|conjugation|ICE|Homology	d_Bacteria	p_Proteobacteria	NA	NA	NA	NA	NA	5	4	0.55	1	hospital_persisted	NA	NA	NA	d_Bacteria@p_Proteobacteria@NA@NA@NA@NA	d_Bacteria@p_Proteobacteria	@p_Proteobacteria
834	mobileOG_000269385|parA|A0A0B5K773|replication/recombination/repair|transfer|ICE|Homology	d_Bacteria	p_Proteobacteria	c_Gammaproteobacteria	o_Burkholderiales	f_Burkholderiaceae	NA	NA	4	2	0.64	1	hospital_persisted	NA	NA	NA	d_Bacteria@p_Proteobacteria@c_Gammaproteobacteria@o_Burkholderiales@f_Burkholderiaceae@NA	d_Bacteria@p_Proteobacteria@c_Gammaproteobacteria@o_Burkholderiales@f_Burkholderiaceae	@f_Burkholderiaceae
835	mobileOG_000269389|s071|A0A3B9X650|replication/recombination/repair|NA|ICE|Homology	d_Bacteria	p_Proteobacteria	c_Gammaproteobacteria	o_Burkholderiales	f_Burkholderiaceae	NA	NA	17	8	0.6	1	hospital_persisted	NA	NA	NA	d_Bacteria@p_Proteobacteria@c_Gammaproteobacteria@o_Burkholderiales@f_Burkholderiaceae@NA	d_Bacteria@p_Proteobacteria@c_Gammaproteobacteria@o_Burkholderiales@f_Burkholderiaceae	@f_Burkholderiaceae
836	mobileOG_000269389|s071|A0A3B9X650|replication/recombination/repair|NA|ICE|Homology	d_Bacteria	p_Proteobacteria	c_Gammaproteobacteria	o_Burkholderiales	NA	NA	NA	31	16	0.51	1	hospital_persisted	NA	NA	NA	d_Bacteria@p_Proteobacteria@c_Gammaproteobacteria@o_Burkholderiales@NA@NA	d_Bacteria@p_Proteobacteria@c_Gammaproteobacteria@o_Burkholderiales	@o_Burkholderiales
837	mobileOG_000269389|s071|A0A3B9X650|replication/recombination/repair|NA|ICE|Homology	d_Bacteria	p_Proteobacteria	c_Gammaproteobacteria	NA	NA	NA	NA	19	15	1	1	hospital_persisted	NA	NA	NA	d_Bacteria@p_Proteobacteria@c_Gammaproteobacteria@NA@NA@NA	d_Bacteria@p_Proteobacteria@c_Gammaproteobacteria	@c_Gammaproteobacteria
838	mobileOG_000269389|s071|A0A3B9X650|replication/recombination/repair|NA|ICE|Homology	d_Bacteria	p_Proteobacteria	c_Gammaproteobacteria	NA	NA	NA	NA	26	22	1	1	hospital_persisted	NA	NA	NA	d_Bacteria@p_Proteobacteria@c_Gammaproteobacteria@NA@NA@NA	d_Bacteria@p_Proteobacteria@c_Gammaproteobacteria	@c_Gammaproteobacteria
839	mobileOG_000269414|topB|E3HJS9|replication/recombination/repair|NA|ICE|Homology	d_Bacteria	p_Proteobacteria	c_Gammaproteobacteria	o_Burkholderiales	f_Burkholderiaceae	NA	NA	8	4	0.59	1	hospital_persisted	NA	NA	NA	d_Bacteria@p_Proteobacteria@c_Gammaproteobacteria@o_Burkholderiales@f_Burkholderiaceae@NA	d_Bacteria@p_Proteobacteria@c_Gammaproteobacteria@o_Burkholderiales@f_Burkholderiaceae	@f_Burkholderiaceae
840	mobileOG_000269414|topB|E3HJS9|replication/recombination/repair|NA|ICE|Homology	d_Bacteria	p_Proteobacteria	c_Gammaproteobacteria	NA	NA	NA	NA	6	6	1	1	hospital_persisted	NA	NA	NA	d_Bacteria@p_Proteobacteria@c_Gammaproteobacteria@NA@NA@NA	d_Bacteria@p_Proteobacteria@c_Gammaproteobacteria	@c_Gammaproteobacteria
841	mobileOG_000269435|traD|A9IBA5|transfer|conjugation,regulation|ICE|Homology	d_Bacteria	p_Proteobacteria	c_Gammaproteobacteria	o_Burkholderiales	f_Rhodocyclaceae	NA	NA	3	2	0.99	1	hospital_persisted	NA	NA	NA	d_Bacteria@p_Proteobacteria@c_Gammaproteobacteria@o_Burkholderiales@f_Rhodocyclaceae@NA	d_Bacteria@p_Proteobacteria@c_Gammaproteobacteria@o_Burkholderiales@f_Rhodocyclaceae	@f_Rhodocyclaceae
842	mobileOG_000269436|s071|A9IBD0|replication/recombination/repair|NA|ICE|Homology	d_Bacteria	p_Proteobacteria	c_Gammaproteobacteria	NA	NA	NA	NA	4	2	0.67	1	hospital_persisted	NA	NA	NA	d_Bacteria@p_Proteobacteria@c_Gammaproteobacteria@NA@NA@NA	d_Bacteria@p_Proteobacteria@c_Gammaproteobacteria	@c_Gammaproteobacteria
843	mobileOG_000269452|traR|A9IDS8|transfer|conjugation,regulation|ICE|Homology	d_Bacteria	p_Proteobacteria	NA	NA	NA	NA	NA	25	19	0.82	1	hospital_persisted	NA	NA	NA	d_Bacteria@p_Proteobacteria@NA@NA@NA@NA	d_Bacteria@p_Proteobacteria	@p_Proteobacteria
844	mobileOG_000269648|repA|A0A0H2ZBZ6|replication/recombination/repair|initiation,copy number control,plasmid|ICE|Homology	d_Bacteria	p_Proteobacteria	c_Gammaproteobacteria	o_Burkholderiales	NA	NA	NA	5	3	0.51	1	hospital_persisted	NA	NA	NA	d_Bacteria@p_Proteobacteria@c_Gammaproteobacteria@o_Burkholderiales@NA@NA	d_Bacteria@p_Proteobacteria@c_Gammaproteobacteria@o_Burkholderiales	@o_Burkholderiales
845	mobileOG_000269650|virD2|A0A0H2ZC10|transfer|conjugation|ICE|Homology	d_Bacteria	p_Proteobacteria	c_Gammaproteobacteria	o_Burkholderiales	f_Burkholderiaceae	NA	NA	6	3	0.9	1	hospital_persisted	NA	NA	NA	d_Bacteria@p_Proteobacteria@c_Gammaproteobacteria@o_Burkholderiales@f_Burkholderiaceae@NA	d_Bacteria@p_Proteobacteria@c_Gammaproteobacteria@o_Burkholderiales@f_Burkholderiaceae	@f_Burkholderiaceae
846	mobileOG_000269654|trbB|A0A3P6XJC7|transfer|conjugation|ICE|Homology	d_Bacteria	p_Proteobacteria	c_Gammaproteobacteria	NA	NA	NA	NA	4	3	0.97	1	hospital_persisted	NA	NA	NA	d_Bacteria@p_Proteobacteria@c_Gammaproteobacteria@NA@NA@NA	d_Bacteria@p_Proteobacteria@c_Gammaproteobacteria	@c_Gammaproteobacteria
847	mobileOG_000269664|repA|B8GSQ5|replication/recombination/repair|initiation,copy number control,plasmid|ICE|Homology	d_Bacteria	p_Proteobacteria	c_Gammaproteobacteria	NA	NA	NA	NA	14	13	1	1	hospital_persisted	NA	NA	NA	d_Bacteria@p_Proteobacteria@c_Gammaproteobacteria@NA@NA@NA	d_Bacteria@p_Proteobacteria@c_Gammaproteobacteria	@c_Gammaproteobacteria
848	mobileOG_000269682|trbB|F4GG94|transfer|conjugation|ICE|Homology	d_Bacteria	p_Proteobacteria	c_Gammaproteobacteria	NA	NA	NA	NA	4	2	0.65	1	hospital_persisted	NA	NA	NA	d_Bacteria@p_Proteobacteria@c_Gammaproteobacteria@NA@NA@NA	d_Bacteria@p_Proteobacteria@c_Gammaproteobacteria	@c_Gammaproteobacteria
849	mobileOG_000269683|traG|F4GG96|transfer|conjugation|ICE|Homology	d_Bacteria	p_Proteobacteria	c_Gammaproteobacteria	o_Burkholderiales	NA	NA	NA	22	14	0.71	1	hospital_persisted	NA	NA	NA	d_Bacteria@p_Proteobacteria@c_Gammaproteobacteria@o_Burkholderiales@NA@NA	d_Bacteria@p_Proteobacteria@c_Gammaproteobacteria@o_Burkholderiales	@o_Burkholderiales
850	mobileOG_000269708|virD2|C1DR82|transfer|conjugation|ICE|Homology	d_Bacteria	p_Proteobacteria	c_Gammaproteobacteria	o_Burkholderiales	f_Burkholderiaceae	NA	NA	8	7	0.99	1	hospital_persisted	NA	NA	NA	d_Bacteria@p_Proteobacteria@c_Gammaproteobacteria@o_Burkholderiales@f_Burkholderiaceae@NA	d_Bacteria@p_Proteobacteria@c_Gammaproteobacteria@o_Burkholderiales@f_Burkholderiaceae	@f_Burkholderiaceae
851	mobileOG_000269708|virD2|C1DR82|transfer|conjugation|ICE|Homology	d_Bacteria	p_Proteobacteria	c_Gammaproteobacteria	o_Pseudomonadales	f_Pseudomonadaceae	Azotobacter	s_Azotobacter vinelandii	2	1	0.5	1	hospital_persisted	NA	NA	NA	d_Bacteria@p_Proteobacteria@c_Gammaproteobacteria@o_Pseudomonadales@f_Pseudomonadaceae@Azotobacter	d_Bacteria@p_Proteobacteria@c_Gammaproteobacteria@o_Pseudomonadales@f_Pseudomonadaceae@Azotobacter	@Azotobacter
852	mobileOG_000269761|trbG|E8TT26|transfer|conjugation|ICE|Homology	d_Bacteria	p_Proteobacteria	NA	NA	NA	NA	NA	4	4	1	1	hospital_persisted	NA	NA	NA	d_Bacteria@p_Proteobacteria@NA@NA@NA@NA	d_Bacteria@p_Proteobacteria	@p_Proteobacteria
853	mobileOG_000269765|trbE|E8TT30|transfer|conjugation|ICE|Homology	d_Bacteria	p_Proteobacteria	c_Gammaproteobacteria	o_Burkholderiales	f_Burkholderiaceae	Variovorax	s_Variovorax sp001541225	5	3	0.52	1	hospital_persisted	NA	NA	NA	d_Bacteria@p_Proteobacteria@c_Gammaproteobacteria@o_Burkholderiales@f_Burkholderiaceae@Variovorax	d_Bacteria@p_Proteobacteria@c_Gammaproteobacteria@o_Burkholderiales@f_Burkholderiaceae@Variovorax	@Variovorax
854	mobileOG_000269765|trbE|E8TT30|transfer|conjugation|ICE|Homology	d_Bacteria	p_Proteobacteria	c_Gammaproteobacteria	o_Burkholderiales	f_Burkholderiaceae	NA	NA	6	3	0.66	1	hospital_persisted	NA	NA	NA	d_Bacteria@p_Proteobacteria@c_Gammaproteobacteria@o_Burkholderiales@f_Burkholderiaceae@NA	d_Bacteria@p_Proteobacteria@c_Gammaproteobacteria@o_Burkholderiales@f_Burkholderiaceae	@f_Burkholderiaceae
855	mobileOG_000269770|copR|E8TT43|transfer|conjugation,relaxosome|ICE|Homology	d_Bacteria	p_Proteobacteria	c_Gammaproteobacteria	o_Burkholderiales	f_Burkholderiaceae	Piscinibacter	s_Piscinibacter defluvii	2	1	0.5	2	hospital_persisted	NA	NA	NA	d_Bacteria@p_Proteobacteria@c_Gammaproteobacteria@o_Burkholderiales@f_Burkholderiaceae@Piscinibacter	d_Bacteria@p_Proteobacteria@c_Gammaproteobacteria@o_Burkholderiales@f_Burkholderiaceae@Piscinibacter	@Piscinibacter
856	mobileOG_000269770|copR|E8TT43|transfer|conjugation,relaxosome|ICE|Homology	d_Bacteria	p_Proteobacteria	c_Gammaproteobacteria	o_Burkholderiales	f_Burkholderiaceae	NA	NA	2	2	1	1	hospital_persisted	NA	NA	NA	d_Bacteria@p_Proteobacteria@c_Gammaproteobacteria@o_Burkholderiales@f_Burkholderiaceae@NA	d_Bacteria@p_Proteobacteria@c_Gammaproteobacteria@o_Burkholderiales@f_Burkholderiaceae	@f_Burkholderiaceae
857	mobileOG_000269770|copR|E8TT43|transfer|conjugation,relaxosome|ICE|Homology	d_Bacteria	p_Proteobacteria	c_Gammaproteobacteria	o_Burkholderiales	f_Burkholderiaceae	NA	NA	5	5	1	1	hospital_persisted	NA	NA	NA	d_Bacteria@p_Proteobacteria@c_Gammaproteobacteria@o_Burkholderiales@f_Burkholderiaceae@NA	d_Bacteria@p_Proteobacteria@c_Gammaproteobacteria@o_Burkholderiales@f_Burkholderiaceae	@f_Burkholderiaceae
858	mobileOG_000269770|copR|E8TT43|transfer|conjugation,relaxosome|ICE|Homology	d_Bacteria	p_Proteobacteria	c_Gammaproteobacteria	o_Burkholderiales	f_Burkholderiaceae	NA	NA	34	30	0.9	1	hospital_persisted	NA	NA	NA	d_Bacteria@p_Proteobacteria@c_Gammaproteobacteria@o_Burkholderiales@f_Burkholderiaceae@NA	d_Bacteria@p_Proteobacteria@c_Gammaproteobacteria@o_Burkholderiales@f_Burkholderiaceae	@f_Burkholderiaceae
859	mobileOG_000269808|parG|A0A2S9M6W4|replication/recombination/repair|transfer|ICE|Homology	d_Bacteria	p_Proteobacteria	c_Gammaproteobacteria	o_Burkholderiales	f_Burkholderiaceae	NA	NA	4	2	0.64	1	hospital_persisted	NA	NA	NA	d_Bacteria@p_Proteobacteria@c_Gammaproteobacteria@o_Burkholderiales@f_Burkholderiaceae@NA	d_Bacteria@p_Proteobacteria@c_Gammaproteobacteria@o_Burkholderiales@f_Burkholderiaceae	@f_Burkholderiaceae
860	mobileOG_000269817|NGR_a01850|A0A0H3KHY2|integration/excision|NA|ICE|Homology	d_Bacteria	p_Proteobacteria	c_Gammaproteobacteria	o_Burkholderiales	f_Rhodocyclaceae	Denitratisoma	s_Denitratisoma oestradiolicum	7	5	0.74	1	hospital_persisted	NA	NA	NA	d_Bacteria@p_Proteobacteria@c_Gammaproteobacteria@o_Burkholderiales@f_Rhodocyclaceae@Denitratisoma	d_Bacteria@p_Proteobacteria@c_Gammaproteobacteria@o_Burkholderiales@f_Rhodocyclaceae@Denitratisoma	@Denitratisoma
861	mobileOG_000274410|NA|A1W407|integration/excision|NA|Multiple|Homology	d_Bacteria	p_Proteobacteria	c_Gammaproteobacteria	o_Burkholderiales	f_Burkholderiaceae	NA	NA	5	3	0.5	1	hospital_persisted	NA	NA	NA	d_Bacteria@p_Proteobacteria@c_Gammaproteobacteria@o_Burkholderiales@f_Burkholderiaceae@NA	d_Bacteria@p_Proteobacteria@c_Gammaproteobacteria@o_Burkholderiales@f_Burkholderiaceae	@f_Burkholderiaceae
862	mobileOG_000274410|NA|A1W407|integration/excision|NA|Multiple|Homology	d_Bacteria	p_Proteobacteria	c_Gammaproteobacteria	o_Burkholderiales	NA	NA	NA	3	3	1	1	hospital_persisted	NA	NA	NA	d_Bacteria@p_Proteobacteria@c_Gammaproteobacteria@o_Burkholderiales@NA@NA	d_Bacteria@p_Proteobacteria@c_Gammaproteobacteria@o_Burkholderiales	@o_Burkholderiales
863	mobileOG_000274410|NA|A1W407|integration/excision|NA|Multiple|Homology	d_Bacteria	p_Proteobacteria	c_Gammaproteobacteria	NA	NA	NA	NA	14	10	0.67	1	hospital_persisted	NA	NA	NA	d_Bacteria@p_Proteobacteria@c_Gammaproteobacteria@NA@NA@NA	d_Bacteria@p_Proteobacteria@c_Gammaproteobacteria	@c_Gammaproteobacteria
864	mobileOG_000274416|istA|F4G6F0|integration/excision|NA|ISFinder|Homology	d_Bacteria	p_Proteobacteria	c_Gammaproteobacteria	o_Burkholderiales	f_Burkholderiaceae	Rhizobacter	s_Rhizobacter sp013366375	13	8	0.77	1	hospital_persisted	NA	NA	NA	d_Bacteria@p_Proteobacteria@c_Gammaproteobacteria@o_Burkholderiales@f_Burkholderiaceae@Rhizobacter	d_Bacteria@p_Proteobacteria@c_Gammaproteobacteria@o_Burkholderiales@f_Burkholderiaceae@Rhizobacter	@Rhizobacter
865	mobileOG_000274416|istA|F4G6F0|integration/excision|NA|ISFinder|Homology	d_Bacteria	p_Proteobacteria	c_Gammaproteobacteria	NA	NA	NA	NA	19	13	0.89	1	hospital_persisted	NA	NA	NA	d_Bacteria@p_Proteobacteria@c_Gammaproteobacteria@NA@NA@NA	d_Bacteria@p_Proteobacteria@c_Gammaproteobacteria	@c_Gammaproteobacteria
866	mobileOG_000274416|istA|F4G6F0|integration/excision|NA|ISFinder|Homology	d_Bacteria	p_Proteobacteria	c_Gammaproteobacteria	NA	NA	NA	NA	27	20	0.82	1	hospital_persisted	NA	NA	NA	d_Bacteria@p_Proteobacteria@c_Gammaproteobacteria@NA@NA@NA	d_Bacteria@p_Proteobacteria@c_Gammaproteobacteria	@c_Gammaproteobacteria
867	mobileOG_000274418|istA|WP_013516260.1|integration/excision|NA|ISFinder|Homology	d_Bacteria	p_Proteobacteria	c_Alphaproteobacteria	NA	NA	NA	NA	5	2	0.66	1	hospital_persisted	NA	NA	NA	d_Bacteria@p_Proteobacteria@c_Alphaproteobacteria@NA@NA@NA	d_Bacteria@p_Proteobacteria@c_Alphaproteobacteria	@c_Alphaproteobacteria
868	mobileOG_000274418|istA|WP_013516260.1|integration/excision|NA|ISFinder|Homology	d_Bacteria	p_Proteobacteria	c_Gammaproteobacteria	o_Burkholderiales	f_Burkholderiaceae	NA	NA	6	3	0.6	2	hospital_persisted	NA	NA	NA	d_Bacteria@p_Proteobacteria@c_Gammaproteobacteria@o_Burkholderiales@f_Burkholderiaceae@NA	d_Bacteria@p_Proteobacteria@c_Gammaproteobacteria@o_Burkholderiales@f_Burkholderiaceae	@f_Burkholderiaceae
869	mobileOG_000274418|istA|WP_013516260.1|integration/excision|NA|ISFinder|Homology	d_Bacteria	p_Proteobacteria	c_Gammaproteobacteria	o_Burkholderiales	NA	NA	NA	46	20	0.59	1	hospital_persisted	NA	NA	NA	d_Bacteria@p_Proteobacteria@c_Gammaproteobacteria@o_Burkholderiales@NA@NA	d_Bacteria@p_Proteobacteria@c_Gammaproteobacteria@o_Burkholderiales	@o_Burkholderiales
870	mobileOG_000274418|istA|WP_013516260.1|integration/excision|NA|ISFinder|Homology	d_Bacteria	p_Proteobacteria	c_Gammaproteobacteria	o_Burkholderiales	NA	NA	NA	46	22	0.62	1	hospital_persisted	NA	NA	NA	d_Bacteria@p_Proteobacteria@c_Gammaproteobacteria@o_Burkholderiales@NA@NA	d_Bacteria@p_Proteobacteria@c_Gammaproteobacteria@o_Burkholderiales	@o_Burkholderiales
871	mobileOG_000274418|istA|WP_013516260.1|integration/excision|NA|ISFinder|Homology	d_Bacteria	p_Proteobacteria	c_Gammaproteobacteria	o_Burkholderiales	NA	NA	NA	50	22	0.56	1	hospital_persisted	NA	NA	NA	d_Bacteria@p_Proteobacteria@c_Gammaproteobacteria@o_Burkholderiales@NA@NA	d_Bacteria@p_Proteobacteria@c_Gammaproteobacteria@o_Burkholderiales	@o_Burkholderiales
872	mobileOG_000274944|istA|CBH76582.1|integration/excision|NA|ISFinder|Homology	d_Bacteria	p_Proteobacteria	c_Gammaproteobacteria	o_Burkholderiales	f_Burkholderiaceae	NA	NA	7	3	0.59	1	hospital_persisted	NA	NA	NA	d_Bacteria@p_Proteobacteria@c_Gammaproteobacteria@o_Burkholderiales@f_Burkholderiaceae@NA	d_Bacteria@p_Proteobacteria@c_Gammaproteobacteria@o_Burkholderiales@f_Burkholderiaceae	@f_Burkholderiaceae
873	mobileOG_000274945|NA|CBH76583.1|integration/excision|NA|ISFinder|Homology	d_Bacteria	p_Proteobacteria	c_Gammaproteobacteria	o_Burkholderiales	f_Burkholderiaceae	Aquabacterium A	s_Aquabacterium A sp010030205	3	1	0.86	1	hospital_persisted	NA	NA	NA	d_Bacteria@p_Proteobacteria@c_Gammaproteobacteria@o_Burkholderiales@f_Burkholderiaceae@Aquabacterium A	d_Bacteria@p_Proteobacteria@c_Gammaproteobacteria@o_Burkholderiales@f_Burkholderiaceae@Aquabacterium A	@Aquabacterium A
874	mobileOG_000274945|NA|CBH76583.1|integration/excision|NA|ISFinder|Homology	d_Bacteria	p_Proteobacteria	c_Gammaproteobacteria	o_Burkholderiales	f_Burkholderiaceae	Aquabacterium A	s_Aquabacterium A sp010030205	5	1	0.81	1	hospital_persisted	NA	NA	NA	d_Bacteria@p_Proteobacteria@c_Gammaproteobacteria@o_Burkholderiales@f_Burkholderiaceae@Aquabacterium A	d_Bacteria@p_Proteobacteria@c_Gammaproteobacteria@o_Burkholderiales@f_Burkholderiaceae@Aquabacterium A	@Aquabacterium A
875	mobileOG_000274945|NA|CBH76583.1|integration/excision|NA|ISFinder|Homology	d_Bacteria	p_Proteobacteria	c_Gammaproteobacteria	o_Burkholderiales	f_Burkholderiaceae	Aquabacterium A	NA	5	2	0.64	2	hospital_persisted	NA	NA	NA	d_Bacteria@p_Proteobacteria@c_Gammaproteobacteria@o_Burkholderiales@f_Burkholderiaceae@Aquabacterium A	d_Bacteria@p_Proteobacteria@c_Gammaproteobacteria@o_Burkholderiales@f_Burkholderiaceae@Aquabacterium A	@Aquabacterium A
876	mobileOG_000274945|NA|CBH76583.1|integration/excision|NA|ISFinder|Homology	d_Bacteria	p_Proteobacteria	c_Gammaproteobacteria	o_Burkholderiales	f_Burkholderiaceae	Methylibium	s_Methylibium petroleiphilum	5	2	0.64	1	hospital_persisted	NA	NA	NA	d_Bacteria@p_Proteobacteria@c_Gammaproteobacteria@o_Burkholderiales@f_Burkholderiaceae@Methylibium	d_Bacteria@p_Proteobacteria@c_Gammaproteobacteria@o_Burkholderiales@f_Burkholderiaceae@Methylibium	@Methylibium
877	mobileOG_000274945|NA|CBH76583.1|integration/excision|NA|ISFinder|Homology	d_Bacteria	p_Proteobacteria	c_Gammaproteobacteria	o_Burkholderiales	f_Burkholderiaceae	Ramlibacter	s_Ramlibacter sp014297445	3	1	0.87	1	hospital_persisted	NA	NA	NA	d_Bacteria@p_Proteobacteria@c_Gammaproteobacteria@o_Burkholderiales@f_Burkholderiaceae@Ramlibacter	d_Bacteria@p_Proteobacteria@c_Gammaproteobacteria@o_Burkholderiales@f_Burkholderiaceae@Ramlibacter	@Ramlibacter
878	mobileOG_000274945|NA|CBH76583.1|integration/excision|NA|ISFinder|Homology	d_Bacteria	p_Proteobacteria	c_Gammaproteobacteria	o_Burkholderiales	f_Burkholderiaceae	NA	NA	3	2	0.96	1	hospital_persisted	NA	NA	NA	d_Bacteria@p_Proteobacteria@c_Gammaproteobacteria@o_Burkholderiales@f_Burkholderiaceae@NA	d_Bacteria@p_Proteobacteria@c_Gammaproteobacteria@o_Burkholderiales@f_Burkholderiaceae	@f_Burkholderiaceae
879	mobileOG_000274945|NA|CBH76583.1|integration/excision|NA|ISFinder|Homology	d_Bacteria	p_Proteobacteria	c_Gammaproteobacteria	o_Burkholderiales	f_Burkholderiaceae	NA	NA	3	2	0.97	2	hospital_persisted	NA	NA	NA	d_Bacteria@p_Proteobacteria@c_Gammaproteobacteria@o_Burkholderiales@f_Burkholderiaceae@NA	d_Bacteria@p_Proteobacteria@c_Gammaproteobacteria@o_Burkholderiales@f_Burkholderiaceae	@f_Burkholderiaceae
880	mobileOG_000274945|NA|CBH76583.1|integration/excision|NA|ISFinder|Homology	d_Bacteria	p_Proteobacteria	c_Gammaproteobacteria	o_Burkholderiales	f_Burkholderiaceae	NA	NA	3	3	1	1	hospital_persisted	NA	NA	NA	d_Bacteria@p_Proteobacteria@c_Gammaproteobacteria@o_Burkholderiales@f_Burkholderiaceae@NA	d_Bacteria@p_Proteobacteria@c_Gammaproteobacteria@o_Burkholderiales@f_Burkholderiaceae	@f_Burkholderiaceae
881	mobileOG_000274945|NA|CBH76583.1|integration/excision|NA|ISFinder|Homology	d_Bacteria	p_Proteobacteria	c_Gammaproteobacteria	o_Burkholderiales	f_Burkholderiaceae	NA	NA	4	2	0.95	6	hospital_persisted	NA	NA	NA	d_Bacteria@p_Proteobacteria@c_Gammaproteobacteria@o_Burkholderiales@f_Burkholderiaceae@NA	d_Bacteria@p_Proteobacteria@c_Gammaproteobacteria@o_Burkholderiales@f_Burkholderiaceae	@f_Burkholderiaceae
882	mobileOG_000274945|NA|CBH76583.1|integration/excision|NA|ISFinder|Homology	d_Bacteria	p_Proteobacteria	c_Gammaproteobacteria	o_Burkholderiales	f_Burkholderiaceae	NA	NA	4	4	1	1	hospital_persisted	NA	NA	NA	d_Bacteria@p_Proteobacteria@c_Gammaproteobacteria@o_Burkholderiales@f_Burkholderiaceae@NA	d_Bacteria@p_Proteobacteria@c_Gammaproteobacteria@o_Burkholderiales@f_Burkholderiaceae	@f_Burkholderiaceae
883	mobileOG_000274945|NA|CBH76583.1|integration/excision|NA|ISFinder|Homology	d_Bacteria	p_Proteobacteria	c_Gammaproteobacteria	o_Burkholderiales	f_Burkholderiaceae	NA	NA	5	2	0.64	1	hospital_persisted	NA	NA	NA	d_Bacteria@p_Proteobacteria@c_Gammaproteobacteria@o_Burkholderiales@f_Burkholderiaceae@NA	d_Bacteria@p_Proteobacteria@c_Gammaproteobacteria@o_Burkholderiales@f_Burkholderiaceae	@f_Burkholderiaceae
884	mobileOG_000274945|NA|CBH76583.1|integration/excision|NA|ISFinder|Homology	d_Bacteria	p_Proteobacteria	c_Gammaproteobacteria	o_Burkholderiales	f_Burkholderiaceae	NA	NA	5	3	0.95	2	hospital_persisted	NA	NA	NA	d_Bacteria@p_Proteobacteria@c_Gammaproteobacteria@o_Burkholderiales@f_Burkholderiaceae@NA	d_Bacteria@p_Proteobacteria@c_Gammaproteobacteria@o_Burkholderiales@f_Burkholderiaceae	@f_Burkholderiaceae
885	mobileOG_000274945|NA|CBH76583.1|integration/excision|NA|ISFinder|Homology	d_Bacteria	p_Proteobacteria	c_Gammaproteobacteria	o_Burkholderiales	f_Burkholderiaceae	NA	NA	6	4	1	1	hospital_persisted	NA	NA	NA	d_Bacteria@p_Proteobacteria@c_Gammaproteobacteria@o_Burkholderiales@f_Burkholderiaceae@NA	d_Bacteria@p_Proteobacteria@c_Gammaproteobacteria@o_Burkholderiales@f_Burkholderiaceae	@f_Burkholderiaceae
886	mobileOG_000274945|NA|CBH76583.1|integration/excision|NA|ISFinder|Homology	d_Bacteria	p_Proteobacteria	c_Gammaproteobacteria	o_Burkholderiales	f_Burkholderiaceae	NA	NA	7	4	0.5	1	hospital_persisted	NA	NA	NA	d_Bacteria@p_Proteobacteria@c_Gammaproteobacteria@o_Burkholderiales@f_Burkholderiaceae@NA	d_Bacteria@p_Proteobacteria@c_Gammaproteobacteria@o_Burkholderiales@f_Burkholderiaceae	@f_Burkholderiaceae
887	mobileOG_000274945|NA|CBH76583.1|integration/excision|NA|ISFinder|Homology	d_Bacteria	p_Proteobacteria	c_Gammaproteobacteria	o_Burkholderiales	f_Burkholderiaceae	NA	NA	7	4	0.78	1	hospital_persisted	NA	NA	NA	d_Bacteria@p_Proteobacteria@c_Gammaproteobacteria@o_Burkholderiales@f_Burkholderiaceae@NA	d_Bacteria@p_Proteobacteria@c_Gammaproteobacteria@o_Burkholderiales@f_Burkholderiaceae	@f_Burkholderiaceae
888	mobileOG_000274945|NA|CBH76583.1|integration/excision|NA|ISFinder|Homology	d_Bacteria	p_Proteobacteria	c_Gammaproteobacteria	o_Burkholderiales	f_Burkholderiaceae	NA	NA	7	7	1	2	hospital_persisted	NA	NA	NA	d_Bacteria@p_Proteobacteria@c_Gammaproteobacteria@o_Burkholderiales@f_Burkholderiaceae@NA	d_Bacteria@p_Proteobacteria@c_Gammaproteobacteria@o_Burkholderiales@f_Burkholderiaceae	@f_Burkholderiaceae
889	mobileOG_000274945|NA|CBH76583.1|integration/excision|NA|ISFinder|Homology	d_Bacteria	p_Proteobacteria	c_Gammaproteobacteria	o_Burkholderiales	f_Burkholderiaceae	NA	NA	8	5	0.95	1	hospital_persisted	NA	NA	NA	d_Bacteria@p_Proteobacteria@c_Gammaproteobacteria@o_Burkholderiales@f_Burkholderiaceae@NA	d_Bacteria@p_Proteobacteria@c_Gammaproteobacteria@o_Burkholderiales@f_Burkholderiaceae	@f_Burkholderiaceae
890	mobileOG_000274945|NA|CBH76583.1|integration/excision|NA|ISFinder|Homology	d_Bacteria	p_Proteobacteria	c_Gammaproteobacteria	o_Burkholderiales	f_Burkholderiaceae	NA	NA	17	11	0.77	1	hospital_persisted	NA	NA	NA	d_Bacteria@p_Proteobacteria@c_Gammaproteobacteria@o_Burkholderiales@f_Burkholderiaceae@NA	d_Bacteria@p_Proteobacteria@c_Gammaproteobacteria@o_Burkholderiales@f_Burkholderiaceae	@f_Burkholderiaceae
891	mobileOG_000274946|istA|CBH99280.1|integration/excision|NA|ISFinder|Homology	d_Bacteria	p_Proteobacteria	c_Gammaproteobacteria	o_Burkholderiales	f_Burkholderiaceae	NA	NA	10	8	0.69	1	hospital_persisted	NA	NA	NA	d_Bacteria@p_Proteobacteria@c_Gammaproteobacteria@o_Burkholderiales@f_Burkholderiaceae@NA	d_Bacteria@p_Proteobacteria@c_Gammaproteobacteria@o_Burkholderiales@f_Burkholderiaceae	@f_Burkholderiaceae
892	mobileOG_000275108|tnp1|B7WQS3|integration/excision|NA|ISFinder|Homology	d_Bacteria	p_Proteobacteria	c_Gammaproteobacteria	NA	NA	NA	NA	5	3	0.5	1	hospital_persisted	NA	NA	NA	d_Bacteria@p_Proteobacteria@c_Gammaproteobacteria@NA@NA@NA	d_Bacteria@p_Proteobacteria@c_Gammaproteobacteria	@c_Gammaproteobacteria
893	mobileOG_000275108|tnp1|B7WQS3|integration/excision|NA|ISFinder|Homology	d_Bacteria	p_Proteobacteria	c_Gammaproteobacteria	NA	NA	NA	NA	5	4	0.53	1	hospital_persisted	NA	NA	NA	d_Bacteria@p_Proteobacteria@c_Gammaproteobacteria@NA@NA@NA	d_Bacteria@p_Proteobacteria@c_Gammaproteobacteria	@c_Gammaproteobacteria
894	mobileOG_000275108|tnp1|B7WQS3|integration/excision|NA|ISFinder|Homology	d_Bacteria	p_Proteobacteria	NA	NA	NA	NA	NA	5	4	0.67	1	hospital_persisted	NA	NA	NA	d_Bacteria@p_Proteobacteria@NA@NA@NA@NA	d_Bacteria@p_Proteobacteria	@p_Proteobacteria
895	mobileOG_000275109|insF1|B7WQS2|integration/excision|NA|ISFinder|Homology	d_Bacteria	p_Proteobacteria	c_Gammaproteobacteria	NA	NA	NA	NA	5	3	0.5	1	hospital_persisted	NA	NA	NA	d_Bacteria@p_Proteobacteria@c_Gammaproteobacteria@NA@NA@NA	d_Bacteria@p_Proteobacteria@c_Gammaproteobacteria	@c_Gammaproteobacteria
896	mobileOG_000275109|insF1|B7WQS2|integration/excision|NA|ISFinder|Homology	d_Bacteria	p_Proteobacteria	c_Gammaproteobacteria	NA	NA	NA	NA	5	4	0.53	1	hospital_persisted	NA	NA	NA	d_Bacteria@p_Proteobacteria@c_Gammaproteobacteria@NA@NA@NA	d_Bacteria@p_Proteobacteria@c_Gammaproteobacteria	@c_Gammaproteobacteria
897	mobileOG_000275109|insF1|B7WQS2|integration/excision|NA|ISFinder|Homology	d_Bacteria	p_Proteobacteria	NA	NA	NA	NA	NA	5	4	0.67	1	hospital_persisted	NA	NA	NA	d_Bacteria@p_Proteobacteria@NA@NA@NA@NA	d_Bacteria@p_Proteobacteria	@p_Proteobacteria
898	mobileOG_000275111|orfA|B7WRG7|integration/excision|NA|ISFinder|Homology	d_Bacteria	p_Proteobacteria	c_Gammaproteobacteria	o_Burkholderiales	f_Burkholderiaceae	Rhodoferax	NA	48	24	0.61	1	hospital_persisted	NA	NA	NA	d_Bacteria@p_Proteobacteria@c_Gammaproteobacteria@o_Burkholderiales@f_Burkholderiaceae@Rhodoferax	d_Bacteria@p_Proteobacteria@c_Gammaproteobacteria@o_Burkholderiales@f_Burkholderiaceae@Rhodoferax	@Rhodoferax
899	mobileOG_000275111|orfA|B7WRG7|integration/excision|NA|ISFinder|Homology	d_Bacteria	p_Proteobacteria	c_Gammaproteobacteria	o_Burkholderiales	f_Burkholderiaceae	Rhodoferax	NA	49	22	0.58	1	hospital_persisted	NA	NA	NA	d_Bacteria@p_Proteobacteria@c_Gammaproteobacteria@o_Burkholderiales@f_Burkholderiaceae@Rhodoferax	d_Bacteria@p_Proteobacteria@c_Gammaproteobacteria@o_Burkholderiales@f_Burkholderiaceae@Rhodoferax	@Rhodoferax
900	mobileOG_000275111|orfA|B7WRG7|integration/excision|NA|ISFinder|Homology	d_Bacteria	p_Proteobacteria	c_Gammaproteobacteria	o_Burkholderiales	f_Burkholderiaceae	NA	NA	81	60	0.77	1	hospital_persisted	NA	NA	NA	d_Bacteria@p_Proteobacteria@c_Gammaproteobacteria@o_Burkholderiales@f_Burkholderiaceae@NA	d_Bacteria@p_Proteobacteria@c_Gammaproteobacteria@o_Burkholderiales@f_Burkholderiaceae	@f_Burkholderiaceae
901	mobileOG_000275337|NA|A0A2A3MQ67|integration/excision|NA|ISFinder|Homology	d_Bacteria	p_Proteobacteria	c_Alphaproteobacteria	o_Sphingomonadales	f_Sphingomonadaceae	NA	NA	9	7	0.69	1	hospital_persisted	NA	NA	NA	d_Bacteria@p_Proteobacteria@c_Alphaproteobacteria@o_Sphingomonadales@f_Sphingomonadaceae@NA	d_Bacteria@p_Proteobacteria@c_Alphaproteobacteria@o_Sphingomonadales@f_Sphingomonadaceae	@f_Sphingomonadaceae
902	mobileOG_000275337|NA|A0A2A3MQ67|integration/excision|NA|ISFinder|Homology	d_Bacteria	p_Proteobacteria	c_Alphaproteobacteria	o_Sphingomonadales	f_Sphingomonadaceae	NA	NA	19	12	0.57	1	hospital_persisted	NA	NA	NA	d_Bacteria@p_Proteobacteria@c_Alphaproteobacteria@o_Sphingomonadales@f_Sphingomonadaceae@NA	d_Bacteria@p_Proteobacteria@c_Alphaproteobacteria@o_Sphingomonadales@f_Sphingomonadaceae	@f_Sphingomonadaceae
903	mobileOG_000275337|NA|A0A2A3MQ67|integration/excision|NA|ISFinder|Homology	d_Bacteria	p_Proteobacteria	c_Alphaproteobacteria	NA	NA	NA	NA	17	12	0.59	1	hospital_persisted	NA	NA	NA	d_Bacteria@p_Proteobacteria@c_Alphaproteobacteria@NA@NA@NA	d_Bacteria@p_Proteobacteria@c_Alphaproteobacteria	@c_Alphaproteobacteria
904	mobileOG_000275391|istA|C1ADH3|integration/excision|NA|ISFinder|Homology	d_Bacteria	p_Gemmatimonadota	c_Gemmatimonadetes	o_Gemmatimonadales	f_Gemmatimonadaceae	Gemmatimonas	s_Gemmatimonas aurantiaca	3	2	0.51	1	hospital_persisted	NA	NA	NA	d_Bacteria@p_Gemmatimonadota@c_Gemmatimonadetes@o_Gemmatimonadales@f_Gemmatimonadaceae@Gemmatimonas	d_Bacteria@p_Gemmatimonadota@c_Gemmatimonadetes@o_Gemmatimonadales@f_Gemmatimonadaceae@Gemmatimonas	@Gemmatimonas
905	mobileOG_000275391|istA|C1ADH3|integration/excision|NA|ISFinder|Homology	d_Bacteria	p_Gemmatimonadota	c_Gemmatimonadetes	o_Gemmatimonadales	f_Gemmatimonadaceae	Gemmatimonas	s_Gemmatimonas aurantiaca	3	2	0.67	1	hospital_persisted	NA	NA	NA	d_Bacteria@p_Gemmatimonadota@c_Gemmatimonadetes@o_Gemmatimonadales@f_Gemmatimonadaceae@Gemmatimonas	d_Bacteria@p_Gemmatimonadota@c_Gemmatimonadetes@o_Gemmatimonadales@f_Gemmatimonadaceae@Gemmatimonas	@Gemmatimonas
906	mobileOG_000275391|istA|C1ADH3|integration/excision|NA|ISFinder|Homology	d_Bacteria	p_Gemmatimonadota	c_Gemmatimonadetes	o_Gemmatimonadales	f_Gemmatimonadaceae	Gemmatimonas	s_Gemmatimonas aurantiaca	4	3	0.67	1	hospital_persisted	NA	NA	NA	d_Bacteria@p_Gemmatimonadota@c_Gemmatimonadetes@o_Gemmatimonadales@f_Gemmatimonadaceae@Gemmatimonas	d_Bacteria@p_Gemmatimonadota@c_Gemmatimonadetes@o_Gemmatimonadales@f_Gemmatimonadaceae@Gemmatimonas	@Gemmatimonas
907	mobileOG_000275391|istA|C1ADH3|integration/excision|NA|ISFinder|Homology	d_Bacteria	NA	NA	NA	NA	NA	NA	5	4	1	1	hospital_persisted	NA	NA	NA	d_Bacteria@NA@NA@NA@NA@NA	d_Bacteria	NA
908	mobileOG_000275392|NA|C1ADH4|integration/excision|NA|ISFinder|Homology	d_Bacteria	p_Gemmatimonadota	c_Gemmatimonadetes	o_Gemmatimonadales	f_Gemmatimonadaceae	Gemmatimonas	s_Gemmatimonas aurantiaca	3	2	0.51	2	hospital_persisted	NA	NA	NA	d_Bacteria@p_Gemmatimonadota@c_Gemmatimonadetes@o_Gemmatimonadales@f_Gemmatimonadaceae@Gemmatimonas	d_Bacteria@p_Gemmatimonadota@c_Gemmatimonadetes@o_Gemmatimonadales@f_Gemmatimonadaceae@Gemmatimonas	@Gemmatimonas
909	mobileOG_000275392|NA|C1ADH4|integration/excision|NA|ISFinder|Homology	d_Bacteria	p_Gemmatimonadota	c_Gemmatimonadetes	o_Gemmatimonadales	f_Gemmatimonadaceae	Gemmatimonas	s_Gemmatimonas aurantiaca	3	2	0.67	1	hospital_persisted	NA	NA	NA	d_Bacteria@p_Gemmatimonadota@c_Gemmatimonadetes@o_Gemmatimonadales@f_Gemmatimonadaceae@Gemmatimonas	d_Bacteria@p_Gemmatimonadota@c_Gemmatimonadetes@o_Gemmatimonadales@f_Gemmatimonadaceae@Gemmatimonas	@Gemmatimonas
910	mobileOG_000275392|NA|C1ADH4|integration/excision|NA|ISFinder|Homology	d_Bacteria	p_Gemmatimonadota	c_Gemmatimonadetes	o_Gemmatimonadales	f_Gemmatimonadaceae	Gemmatimonas	s_Gemmatimonas aurantiaca	4	3	0.67	1	hospital_persisted	NA	NA	NA	d_Bacteria@p_Gemmatimonadota@c_Gemmatimonadetes@o_Gemmatimonadales@f_Gemmatimonadaceae@Gemmatimonas	d_Bacteria@p_Gemmatimonadota@c_Gemmatimonadetes@o_Gemmatimonadales@f_Gemmatimonadaceae@Gemmatimonas	@Gemmatimonas
911	mobileOG_000275392|NA|C1ADH4|integration/excision|NA|ISFinder|Homology	d_Bacteria	NA	NA	NA	NA	NA	NA	5	4	1	1	hospital_persisted	NA	NA	NA	d_Bacteria@NA@NA@NA@NA@NA	d_Bacteria	NA
912	mobileOG_000275991|NA|A0A3V7RIF4|integration/excision|NA|ISFinder|Homology	d_Bacteria	p_Proteobacteria	c_Alphaproteobacteria	o_Rhizobiales	f_Rhizobiaceae	Mesorhizobium G	s_Mesorhizobium G denitrificans	20	11	0.97	1	hospital_persisted	NA	NA	NA	d_Bacteria@p_Proteobacteria@c_Alphaproteobacteria@o_Rhizobiales@f_Rhizobiaceae@Mesorhizobium G	d_Bacteria@p_Proteobacteria@c_Alphaproteobacteria@o_Rhizobiales@f_Rhizobiaceae@Mesorhizobium G	@Mesorhizobium G
913	mobileOG_000276127|insI3|A0A2V3GWV3|integration/excision|NA|ISFinder|Homology	d_Bacteria	p_Proteobacteria	c_Gammaproteobacteria	NA	NA	NA	NA	9	7	0.92	1	hospital_persisted	NA	NA	NA	d_Bacteria@p_Proteobacteria@c_Gammaproteobacteria@NA@NA@NA	d_Bacteria@p_Proteobacteria@c_Gammaproteobacteria	@c_Gammaproteobacteria
914	mobileOG_000276144|istA|A0A485IPW2|integration/excision|NA|ISFinder|Homology	d_Bacteria	p_Proteobacteria	c_Gammaproteobacteria	o_Burkholderiales	f_Burkholderiaceae	Pseudorhodoferax	s_Pseudorhodoferax aquiterrae	10	4	0.64	1	hospital_persisted	NA	NA	NA	d_Bacteria@p_Proteobacteria@c_Gammaproteobacteria@o_Burkholderiales@f_Burkholderiaceae@Pseudorhodoferax	d_Bacteria@p_Proteobacteria@c_Gammaproteobacteria@o_Burkholderiales@f_Burkholderiaceae@Pseudorhodoferax	@Pseudorhodoferax
915	mobileOG_000276144|istA|A0A485IPW2|integration/excision|NA|ISFinder|Homology	d_Bacteria	p_Proteobacteria	c_Gammaproteobacteria	o_Burkholderiales	f_Burkholderiaceae	Pseudorhodoferax	NA	12	4	0.57	1	hospital_persisted	NA	NA	NA	d_Bacteria@p_Proteobacteria@c_Gammaproteobacteria@o_Burkholderiales@f_Burkholderiaceae@Pseudorhodoferax	d_Bacteria@p_Proteobacteria@c_Gammaproteobacteria@o_Burkholderiales@f_Burkholderiaceae@Pseudorhodoferax	@Pseudorhodoferax
916	mobileOG_000276144|istA|A0A485IPW2|integration/excision|NA|ISFinder|Homology	d_Bacteria	p_Proteobacteria	c_Gammaproteobacteria	o_Burkholderiales	f_Burkholderiaceae	Pseudorhodoferax	NA	14	4	0.56	1	hospital_persisted	NA	NA	NA	d_Bacteria@p_Proteobacteria@c_Gammaproteobacteria@o_Burkholderiales@f_Burkholderiaceae@Pseudorhodoferax	d_Bacteria@p_Proteobacteria@c_Gammaproteobacteria@o_Burkholderiales@f_Burkholderiaceae@Pseudorhodoferax	@Pseudorhodoferax
917	mobileOG_000276144|istA|A0A485IPW2|integration/excision|NA|ISFinder|Homology	d_Bacteria	p_Proteobacteria	c_Gammaproteobacteria	o_Burkholderiales	f_Burkholderiaceae	NA	NA	10	5	0.63	1	hospital_persisted	NA	NA	NA	d_Bacteria@p_Proteobacteria@c_Gammaproteobacteria@o_Burkholderiales@f_Burkholderiaceae@NA	d_Bacteria@p_Proteobacteria@c_Gammaproteobacteria@o_Burkholderiales@f_Burkholderiaceae	@f_Burkholderiaceae
918	mobileOG_000276144|istA|A0A485IPW2|integration/excision|NA|ISFinder|Homology	d_Bacteria	p_Proteobacteria	c_Gammaproteobacteria	o_Burkholderiales	f_Burkholderiaceae	NA	NA	11	6	0.5	1	hospital_persisted	NA	NA	NA	d_Bacteria@p_Proteobacteria@c_Gammaproteobacteria@o_Burkholderiales@f_Burkholderiaceae@NA	d_Bacteria@p_Proteobacteria@c_Gammaproteobacteria@o_Burkholderiales@f_Burkholderiaceae	@f_Burkholderiaceae
919	mobileOG_000276144|istA|A0A485IPW2|integration/excision|NA|ISFinder|Homology	d_Bacteria	p_Proteobacteria	c_Gammaproteobacteria	o_Burkholderiales	f_Burkholderiaceae	NA	NA	20	11	0.62	1	hospital_persisted	NA	NA	NA	d_Bacteria@p_Proteobacteria@c_Gammaproteobacteria@o_Burkholderiales@f_Burkholderiaceae@NA	d_Bacteria@p_Proteobacteria@c_Gammaproteobacteria@o_Burkholderiales@f_Burkholderiaceae	@f_Burkholderiaceae
920	mobileOG_000276144|istA|A0A485IPW2|integration/excision|NA|ISFinder|Homology	d_Bacteria	p_Proteobacteria	c_Gammaproteobacteria	o_Burkholderiales	f_Burkholderiaceae	NA	NA	22	12	0.62	1	hospital_persisted	NA	NA	NA	d_Bacteria@p_Proteobacteria@c_Gammaproteobacteria@o_Burkholderiales@f_Burkholderiaceae@NA	d_Bacteria@p_Proteobacteria@c_Gammaproteobacteria@o_Burkholderiales@f_Burkholderiaceae	@f_Burkholderiaceae
921	mobileOG_000276144|istA|A0A485IPW2|integration/excision|NA|ISFinder|Homology	d_Bacteria	p_Proteobacteria	c_Gammaproteobacteria	o_Burkholderiales	NA	NA	NA	7	6	0.69	1	hospital_persisted	NA	NA	NA	d_Bacteria@p_Proteobacteria@c_Gammaproteobacteria@o_Burkholderiales@NA@NA	d_Bacteria@p_Proteobacteria@c_Gammaproteobacteria@o_Burkholderiales	@o_Burkholderiales
922	mobileOG_000276144|istA|A0A485IPW2|integration/excision|NA|ISFinder|Homology	d_Bacteria	p_Proteobacteria	c_Gammaproteobacteria	o_Burkholderiales	NA	NA	NA	8	6	0.52	1	hospital_persisted	NA	NA	NA	d_Bacteria@p_Proteobacteria@c_Gammaproteobacteria@o_Burkholderiales@NA@NA	d_Bacteria@p_Proteobacteria@c_Gammaproteobacteria@o_Burkholderiales	@o_Burkholderiales
923	mobileOG_000276144|istA|A0A485IPW2|integration/excision|NA|ISFinder|Homology	d_Bacteria	p_Proteobacteria	c_Gammaproteobacteria	o_Burkholderiales	NA	NA	NA	11	7	0.66	1	hospital_persisted	NA	NA	NA	d_Bacteria@p_Proteobacteria@c_Gammaproteobacteria@o_Burkholderiales@NA@NA	d_Bacteria@p_Proteobacteria@c_Gammaproteobacteria@o_Burkholderiales	@o_Burkholderiales
924	mobileOG_000276144|istA|A0A485IPW2|integration/excision|NA|ISFinder|Homology	d_Bacteria	p_Proteobacteria	c_Gammaproteobacteria	o_Burkholderiales	NA	NA	NA	12	8	0.67	1	hospital_persisted	NA	NA	NA	d_Bacteria@p_Proteobacteria@c_Gammaproteobacteria@o_Burkholderiales@NA@NA	d_Bacteria@p_Proteobacteria@c_Gammaproteobacteria@o_Burkholderiales	@o_Burkholderiales
925	mobileOG_000276144|istA|A0A485IPW2|integration/excision|NA|ISFinder|Homology	d_Bacteria	p_Proteobacteria	c_Gammaproteobacteria	o_Burkholderiales	NA	NA	NA	18	12	0.56	1	hospital_persisted	NA	NA	NA	d_Bacteria@p_Proteobacteria@c_Gammaproteobacteria@o_Burkholderiales@NA@NA	d_Bacteria@p_Proteobacteria@c_Gammaproteobacteria@o_Burkholderiales	@o_Burkholderiales
926	mobileOG_000276144|istA|A0A485IPW2|integration/excision|NA|ISFinder|Homology	d_Bacteria	p_Proteobacteria	c_Gammaproteobacteria	o_Burkholderiales	NA	NA	NA	24	17	0.77	1	hospital_persisted	NA	NA	NA	d_Bacteria@p_Proteobacteria@c_Gammaproteobacteria@o_Burkholderiales@NA@NA	d_Bacteria@p_Proteobacteria@c_Gammaproteobacteria@o_Burkholderiales	@o_Burkholderiales
927	mobileOG_000276144|istA|A0A485IPW2|integration/excision|NA|ISFinder|Homology	d_Bacteria	p_Proteobacteria	c_Gammaproteobacteria	o_Burkholderiales	NA	NA	NA	25	16	0.74	1	hospital_persisted	NA	NA	NA	d_Bacteria@p_Proteobacteria@c_Gammaproteobacteria@o_Burkholderiales@NA@NA	d_Bacteria@p_Proteobacteria@c_Gammaproteobacteria@o_Burkholderiales	@o_Burkholderiales
928	mobileOG_000276144|istA|A0A485IPW2|integration/excision|NA|ISFinder|Homology	d_Bacteria	p_Proteobacteria	c_Gammaproteobacteria	o_Burkholderiales	NA	NA	NA	25	17	0.85	1	hospital_persisted	NA	NA	NA	d_Bacteria@p_Proteobacteria@c_Gammaproteobacteria@o_Burkholderiales@NA@NA	d_Bacteria@p_Proteobacteria@c_Gammaproteobacteria@o_Burkholderiales	@o_Burkholderiales
929	mobileOG_000276144|istA|A0A485IPW2|integration/excision|NA|ISFinder|Homology	d_Bacteria	p_Proteobacteria	NA	NA	NA	NA	NA	12	7	0.65	1	hospital_persisted	NA	NA	NA	d_Bacteria@p_Proteobacteria@NA@NA@NA@NA	d_Bacteria@p_Proteobacteria	@p_Proteobacteria
930	mobileOG_000276145|NA|A0A485IQ85|integration/excision|NA|ISFinder|Homology	d_Bacteria	p_Proteobacteria	c_Gammaproteobacteria	o_Burkholderiales	f_Burkholderiaceae	NA	NA	6	4	0.65	1	hospital_persisted	NA	NA	NA	d_Bacteria@p_Proteobacteria@c_Gammaproteobacteria@o_Burkholderiales@f_Burkholderiaceae@NA	d_Bacteria@p_Proteobacteria@c_Gammaproteobacteria@o_Burkholderiales@f_Burkholderiaceae	@f_Burkholderiaceae
931	mobileOG_000276145|NA|A0A485IQ85|integration/excision|NA|ISFinder|Homology	d_Bacteria	p_Proteobacteria	c_Gammaproteobacteria	o_Burkholderiales	NA	NA	NA	6	4	0.67	1	hospital_persisted	NA	NA	NA	d_Bacteria@p_Proteobacteria@c_Gammaproteobacteria@o_Burkholderiales@NA@NA	d_Bacteria@p_Proteobacteria@c_Gammaproteobacteria@o_Burkholderiales	@o_Burkholderiales
932	mobileOG_000276145|NA|A0A485IQ85|integration/excision|NA|ISFinder|Homology	d_Bacteria	p_Proteobacteria	c_Gammaproteobacteria	o_Burkholderiales	NA	NA	NA	7	4	0.52	1	hospital_persisted	NA	NA	NA	d_Bacteria@p_Proteobacteria@c_Gammaproteobacteria@o_Burkholderiales@NA@NA	d_Bacteria@p_Proteobacteria@c_Gammaproteobacteria@o_Burkholderiales	@o_Burkholderiales
933	mobileOG_000276146|istA|WP_063599743.1|integration/excision|NA|ISFinder|Homology	d_Bacteria	p_Proteobacteria	c_Gammaproteobacteria	o_Burkholderiales	f_Burkholderiaceae	NA	NA	4	3	0.97	1	hospital_persisted	NA	NA	NA	d_Bacteria@p_Proteobacteria@c_Gammaproteobacteria@o_Burkholderiales@f_Burkholderiaceae@NA	d_Bacteria@p_Proteobacteria@c_Gammaproteobacteria@o_Burkholderiales@f_Burkholderiaceae	@f_Burkholderiaceae
934	mobileOG_000276147|NA|WP_031652704.1|integration/excision|NA|Multiple|Homology	d_Bacteria	p_Proteobacteria	c_Gammaproteobacteria	o_Burkholderiales	f_Burkholderiaceae	NA	NA	4	3	0.97	1	hospital_persisted	NA	NA	NA	d_Bacteria@p_Proteobacteria@c_Gammaproteobacteria@o_Burkholderiales@f_Burkholderiaceae@NA	d_Bacteria@p_Proteobacteria@c_Gammaproteobacteria@o_Burkholderiales@f_Burkholderiaceae	@f_Burkholderiaceae
935	mobileOG_000276227|int|WP_131334032.1|integration/excision|NA|ISFinder|Homology	d_Bacteria	p_Actinobacteriota	c_Actinomycetia	NA	NA	NA	NA	7	4	0.51	1	hospital_persisted	NA	NA	NA	d_Bacteria@p_Actinobacteriota@c_Actinomycetia@NA@NA@NA	d_Bacteria@p_Actinobacteriota@c_Actinomycetia	@c_Actinomycetia
936	mobileOG_000276227|int|WP_131334032.1|integration/excision|NA|ISFinder|Homology	d_Bacteria	NA	NA	NA	NA	NA	NA	8	7	1	1	hospital_persisted	NA	NA	NA	d_Bacteria@NA@NA@NA@NA@NA	d_Bacteria	NA
937	mobileOG_000276234|tnpA|A0A160VKE5|integration/excision|NA|ISFinder|Homology	d_Bacteria	p_Actinobacteriota	c_Actinomycetia	NA	NA	NA	NA	18	16	0.99	1	hospital_persisted	NA	NA	NA	d_Bacteria@p_Actinobacteriota@c_Actinomycetia@NA@NA@NA	d_Bacteria@p_Actinobacteriota@c_Actinomycetia	@c_Actinomycetia
938	mobileOG_000276237|tnpA|A0A2C7AR02|integration/excision|NA|ISFinder|Homology	d_Bacteria	p_Actinobacteriota	c_Actinomycetia	NA	NA	NA	NA	6	6	1	1	hospital_persisted	NA	NA	NA	d_Bacteria@p_Actinobacteriota@c_Actinomycetia@NA@NA@NA	d_Bacteria@p_Actinobacteriota@c_Actinomycetia	@c_Actinomycetia
939	mobileOG_000276237|tnpA|A0A2C7AR02|integration/excision|NA|ISFinder|Homology	d_Bacteria	p_Actinobacteriota	c_Actinomycetia	NA	NA	NA	NA	8	7	1	1	hospital_persisted	NA	NA	NA	d_Bacteria@p_Actinobacteriota@c_Actinomycetia@NA@NA@NA	d_Bacteria@p_Actinobacteriota@c_Actinomycetia	@c_Actinomycetia
940	mobileOG_000276290|tnp1198-2|D5LG54|integration/excision|NA|ISFinder|Homology	d_Bacteria	p_Proteobacteria	c_Alphaproteobacteria	o_Rhodobacterales	f_Rhodobacteraceae	Paracoccus	s_Paracoccus lutimaris	6	2	0.77	1	hospital_persisted	NA	NA	NA	d_Bacteria@p_Proteobacteria@c_Alphaproteobacteria@o_Rhodobacterales@f_Rhodobacteraceae@Paracoccus	d_Bacteria@p_Proteobacteria@c_Alphaproteobacteria@o_Rhodobacterales@f_Rhodobacteraceae@Paracoccus	@Paracoccus
941	mobileOG_000276444|tnpC|WP_035746780.1|integration/excision|NA|ISFinder|Homology	d_Bacteria	p_Proteobacteria	c_Alphaproteobacteria	o_Rhodobacterales	f_Rhodobacteraceae	NA	NA	6	5	0.76	1	hospital_persisted	NA	NA	NA	d_Bacteria@p_Proteobacteria@c_Alphaproteobacteria@o_Rhodobacterales@f_Rhodobacteraceae@NA	d_Bacteria@p_Proteobacteria@c_Alphaproteobacteria@o_Rhodobacterales@f_Rhodobacteraceae	@f_Rhodobacteraceae
942	mobileOG_000276444|tnpC|WP_035746780.1|integration/excision|NA|ISFinder|Homology	d_Bacteria	p_Proteobacteria	c_Alphaproteobacteria	o_Rhodobacterales	f_Rhodobacteraceae	NA	NA	7	4	0.51	1	hospital_persisted	NA	NA	NA	d_Bacteria@p_Proteobacteria@c_Alphaproteobacteria@o_Rhodobacterales@f_Rhodobacteraceae@NA	d_Bacteria@p_Proteobacteria@c_Alphaproteobacteria@o_Rhodobacterales@f_Rhodobacteraceae	@f_Rhodobacteraceae
943	mobileOG_000276444|tnpC|WP_035746780.1|integration/excision|NA|ISFinder|Homology	d_Bacteria	p_Proteobacteria	c_Alphaproteobacteria	o_Rhodobacterales	f_Rhodobacteraceae	NA	NA	7	4	0.74	2	hospital_persisted	NA	NA	NA	d_Bacteria@p_Proteobacteria@c_Alphaproteobacteria@o_Rhodobacterales@f_Rhodobacteraceae@NA	d_Bacteria@p_Proteobacteria@c_Alphaproteobacteria@o_Rhodobacterales@f_Rhodobacteraceae	@f_Rhodobacteraceae
944	mobileOG_000276444|tnpC|WP_035746780.1|integration/excision|NA|ISFinder|Homology	d_Bacteria	p_Proteobacteria	c_Alphaproteobacteria	o_Rhodobacterales	f_Rhodobacteraceae	NA	NA	7	5	0.75	2	hospital_persisted	NA	NA	NA	d_Bacteria@p_Proteobacteria@c_Alphaproteobacteria@o_Rhodobacterales@f_Rhodobacteraceae@NA	d_Bacteria@p_Proteobacteria@c_Alphaproteobacteria@o_Rhodobacterales@f_Rhodobacteraceae	@f_Rhodobacteraceae
945	mobileOG_000276879|NA|A3K4L0|integration/excision|NA|ISFinder|Homology	d_Bacteria	p_Proteobacteria	c_Alphaproteobacteria	o_Rhodobacterales	f_Rhodobacteraceae	NA	NA	18	10	0.85	1	hospital_persisted	NA	NA	NA	d_Bacteria@p_Proteobacteria@c_Alphaproteobacteria@o_Rhodobacterales@f_Rhodobacteraceae@NA	d_Bacteria@p_Proteobacteria@c_Alphaproteobacteria@o_Rhodobacterales@f_Rhodobacteraceae	@f_Rhodobacteraceae
946	mobileOG_000276969|tnpA|A0A2N7S1I9|integration/excision|NA|ISFinder|Homology	d_Bacteria	p_Actinobacteriota	c_Actinomycetia	o_Actinomycetales	f_Dermatophilaceae	NA	NA	55	30	0.6	2	hospital_persisted	NA	NA	NA	d_Bacteria@p_Actinobacteriota@c_Actinomycetia@o_Actinomycetales@f_Dermatophilaceae@NA	d_Bacteria@p_Actinobacteriota@c_Actinomycetia@o_Actinomycetales@f_Dermatophilaceae	@f_Dermatophilaceae
947	mobileOG_000276991|NGR_a01880|B4Y2W7|integration/excision|NA|ISFinder|Homology	d_Bacteria	p_Proteobacteria	c_Gammaproteobacteria	o_Burkholderiales	f_Rhodocyclaceae	Thauera	NA	5	3	0.94	2	hospital_persisted	NA	NA	NA	d_Bacteria@p_Proteobacteria@c_Gammaproteobacteria@o_Burkholderiales@f_Rhodocyclaceae@Thauera	d_Bacteria@p_Proteobacteria@c_Gammaproteobacteria@o_Burkholderiales@f_Rhodocyclaceae@Thauera	@Thauera
948	mobileOG_000276992|NGR_a01870|B4Y2W6|integration/excision|NA|ISFinder|Homology	d_Bacteria	p_Proteobacteria	c_Gammaproteobacteria	o_Burkholderiales	f_Rhodocyclaceae	Thauera	NA	5	3	0.94	2	hospital_persisted	NA	NA	NA	d_Bacteria@p_Proteobacteria@c_Gammaproteobacteria@o_Burkholderiales@f_Rhodocyclaceae@Thauera	d_Bacteria@p_Proteobacteria@c_Gammaproteobacteria@o_Burkholderiales@f_Rhodocyclaceae@Thauera	@Thauera
949	mobileOG_000277011|NA|D6CS22|integration/excision|NA|ISFinder|Homology	d_Bacteria	p_Proteobacteria	c_Gammaproteobacteria	o_Burkholderiales	f_Burkholderiaceae	Rhodoferax	s_Rhodoferax sp011391545	8	2	0.62	1	hospital_persisted	NA	NA	NA	d_Bacteria@p_Proteobacteria@c_Gammaproteobacteria@o_Burkholderiales@f_Burkholderiaceae@Rhodoferax	d_Bacteria@p_Proteobacteria@c_Gammaproteobacteria@o_Burkholderiales@f_Burkholderiaceae@Rhodoferax	@Rhodoferax
950	mobileOG_000277055|istA|A0A0P9AD49|integration/excision|NA|ISFinder|Homology	d_Bacteria	p_Proteobacteria	c_Gammaproteobacteria	o_Burkholderiales	f_Burkholderiaceae	NA	NA	5	3	0.65	1	hospital_persisted	NA	NA	NA	d_Bacteria@p_Proteobacteria@c_Gammaproteobacteria@o_Burkholderiales@f_Burkholderiaceae@NA	d_Bacteria@p_Proteobacteria@c_Gammaproteobacteria@o_Burkholderiales@f_Burkholderiaceae	@f_Burkholderiaceae
951	mobileOG_000277055|istA|A0A0P9AD49|integration/excision|NA|ISFinder|Homology	d_Bacteria	p_Proteobacteria	c_Gammaproteobacteria	o_Burkholderiales	f_Burkholderiaceae	NA	NA	7	4	0.64	1	hospital_persisted	NA	NA	NA	d_Bacteria@p_Proteobacteria@c_Gammaproteobacteria@o_Burkholderiales@f_Burkholderiaceae@NA	d_Bacteria@p_Proteobacteria@c_Gammaproteobacteria@o_Burkholderiales@f_Burkholderiaceae	@f_Burkholderiaceae
952	mobileOG_000277060|NA|C5CWJ4|integration/excision|NA|ISFinder|Homology	d_Bacteria	p_Proteobacteria	c_Gammaproteobacteria	o_Burkholderiales	f_Burkholderiaceae	NA	NA	5	3	0.65	1	hospital_persisted	NA	NA	NA	d_Bacteria@p_Proteobacteria@c_Gammaproteobacteria@o_Burkholderiales@f_Burkholderiaceae@NA	d_Bacteria@p_Proteobacteria@c_Gammaproteobacteria@o_Burkholderiales@f_Burkholderiaceae	@f_Burkholderiaceae
953	mobileOG_000277060|NA|C5CWJ4|integration/excision|NA|ISFinder|Homology	d_Bacteria	p_Proteobacteria	c_Gammaproteobacteria	o_Burkholderiales	f_Burkholderiaceae	NA	NA	7	4	0.64	1	hospital_persisted	NA	NA	NA	d_Bacteria@p_Proteobacteria@c_Gammaproteobacteria@o_Burkholderiales@f_Burkholderiaceae@NA	d_Bacteria@p_Proteobacteria@c_Gammaproteobacteria@o_Burkholderiales@f_Burkholderiaceae	@f_Burkholderiaceae
954	mobileOG_000277214|NA|WP_000037487.1|integration/excision|NA|ISFinder|Homology	d_Bacteria	p_Proteobacteria	NA	NA	NA	NA	NA	9	8	0.68	1	hospital_persisted	NA	NA	NA	d_Bacteria@p_Proteobacteria@NA@NA@NA@NA	d_Bacteria@p_Proteobacteria	@p_Proteobacteria
955	mobileOG_000277725|hipA|WP_131389700.1|stability/transfer/defense|NA|Plasmid RefSeq|Homology	d_Bacteria	p_Proteobacteria	c_Alphaproteobacteria	NA	NA	NA	NA	13	13	1	1	hospital_persisted	NA	NA	NA	d_Bacteria@p_Proteobacteria@c_Alphaproteobacteria@NA@NA@NA	d_Bacteria@p_Proteobacteria@c_Alphaproteobacteria	@c_Alphaproteobacteria
956	mobileOG_000278713|tnpA|WP_115381681.1|integration/excision|NA|Plasmid RefSeq|Homology	d_Bacteria	p_Proteobacteria	c_Alphaproteobacteria	o_Sphingomonadales	f_Sphingomonadaceae	NA	NA	12	10	0.98	1	hospital_persisted	NA	NA	NA	d_Bacteria@p_Proteobacteria@c_Alphaproteobacteria@o_Sphingomonadales@f_Sphingomonadaceae@NA	d_Bacteria@p_Proteobacteria@c_Alphaproteobacteria@o_Sphingomonadales@f_Sphingomonadaceae	@f_Sphingomonadaceae
957	mobileOG_000279255|traR|A0A1D8JAS7|transfer|conjugation,regulation|Plasmid RefSeq|Homology	d_Bacteria	p_Proteobacteria	c_Gammaproteobacteria	o_Burkholderiales	f_Burkholderiaceae	NA	NA	6	3	0.5	1	hospital_persisted	NA	NA	NA	d_Bacteria@p_Proteobacteria@c_Gammaproteobacteria@o_Burkholderiales@f_Burkholderiaceae@NA	d_Bacteria@p_Proteobacteria@c_Gammaproteobacteria@o_Burkholderiales@f_Burkholderiaceae	@f_Burkholderiaceae
958	mobileOG_000279255|traR|A0A1D8JAS7|transfer|conjugation,regulation|Plasmid RefSeq|Homology	d_Bacteria	p_Proteobacteria	c_Gammaproteobacteria	o_Burkholderiales	f_Burkholderiaceae	NA	NA	7	4	0.66	1	hospital_persisted	NA	NA	NA	d_Bacteria@p_Proteobacteria@c_Gammaproteobacteria@o_Burkholderiales@f_Burkholderiaceae@NA	d_Bacteria@p_Proteobacteria@c_Gammaproteobacteria@o_Burkholderiales@f_Burkholderiaceae	@f_Burkholderiaceae
959	mobileOG_000279435|traR|WP_003451128.1|transfer|conjugation,regulation|Plasmid RefSeq|Homology	d_Bacteria	p_Proteobacteria	c_Gammaproteobacteria	o_Pseudomonadales	f_Pseudomonadaceae	NA	NA	5	3	0.53	1	hospital_persisted	NA	NA	NA	d_Bacteria@p_Proteobacteria@c_Gammaproteobacteria@o_Pseudomonadales@f_Pseudomonadaceae@NA	d_Bacteria@p_Proteobacteria@c_Gammaproteobacteria@o_Pseudomonadales@f_Pseudomonadaceae	@f_Pseudomonadaceae
960	mobileOG_000279435|traR|WP_003451128.1|transfer|conjugation,regulation|Plasmid RefSeq|Homology	d_Bacteria	p_Proteobacteria	c_Gammaproteobacteria	o_Xanthomonadales	f_Rhodanobacteraceae	Dokdonella	s_Dokdonella sp004295005	26	12	0.77	1	hospital_persisted	NA	NA	NA	d_Bacteria@p_Proteobacteria@c_Gammaproteobacteria@o_Xanthomonadales@f_Rhodanobacteraceae@Dokdonella	d_Bacteria@p_Proteobacteria@c_Gammaproteobacteria@o_Xanthomonadales@f_Rhodanobacteraceae@Dokdonella	@Dokdonella
961	mobileOG_000279435|traR|WP_003451128.1|transfer|conjugation,regulation|Plasmid RefSeq|Homology	d_Bacteria	NA	NA	NA	NA	NA	NA	13	13	1	1	hospital_persisted	NA	NA	NA	d_Bacteria@NA@NA@NA@NA@NA	d_Bacteria	NA
962	mobileOG_000280058|ORF|A0A0G5NA35|integration/excision|NA|Plasmid RefSeq|Homology	d_Bacteria	p_Proteobacteria	c_Gammaproteobacteria	NA	NA	NA	NA	7	5	0.68	1	hospital_persisted	NA	NA	NA	d_Bacteria@p_Proteobacteria@c_Gammaproteobacteria@NA@NA@NA	d_Bacteria@p_Proteobacteria@c_Gammaproteobacteria	@c_Gammaproteobacteria
963	mobileOG_000280095|ORF|WP_059400066.1|integration/excision|NA|Plasmid RefSeq|Homology	d_Bacteria	p_Planctomycetota	c_Phycisphaerae	o_Phycisphaerales	f_SM1A02	GCA-002862325	s_GCA-002862325 sp002709295	8	3	0.92	1	hospital_persisted	NA	NA	NA	d_Bacteria@p_Planctomycetota@c_Phycisphaerae@o_Phycisphaerales@f_SM1A02@GCA-002862325	d_Bacteria@p_Planctomycetota@c_Phycisphaerae@o_Phycisphaerales@f_SM1A02@GCA-002862325	@GCA-002862325
964	mobileOG_000280095|ORF|WP_059400066.1|integration/excision|NA|Plasmid RefSeq|Homology	d_Bacteria	p_Proteobacteria	c_Gammaproteobacteria	NA	NA	NA	NA	11	9	0.54	1	hospital_persisted	NA	NA	NA	d_Bacteria@p_Proteobacteria@c_Gammaproteobacteria@NA@NA@NA	d_Bacteria@p_Proteobacteria@c_Gammaproteobacteria	@c_Gammaproteobacteria
965	mobileOG_000280536|Bmul_4731|WP_106557970.1|integration/excision|NA|Plasmid RefSeq|Homology	d_Bacteria	p_Proteobacteria	c_Gammaproteobacteria	o_Burkholderiales	f_Burkholderiaceae	NA	NA	5	4	0.75	1	hospital_persisted	NA	NA	NA	d_Bacteria@p_Proteobacteria@c_Gammaproteobacteria@o_Burkholderiales@f_Burkholderiaceae@NA	d_Bacteria@p_Proteobacteria@c_Gammaproteobacteria@o_Burkholderiales@f_Burkholderiaceae	@f_Burkholderiaceae
966	mobileOG_000281327|traG|A0A3D2PIG6|transfer|conjugation|Plasmid RefSeq|Homology	d_Bacteria	p_Proteobacteria	c_Alphaproteobacteria	NA	NA	NA	NA	6	6	1	1	hospital_persisted	NA	NA	NA	d_Bacteria@p_Proteobacteria@c_Alphaproteobacteria@NA@NA@NA	d_Bacteria@p_Proteobacteria@c_Alphaproteobacteria	@c_Alphaproteobacteria
967	mobileOG_000281353|traG|WP_099782329.1|transfer|conjugation|Multiple|Homology	d_Bacteria	p_Proteobacteria	c_Alphaproteobacteria	o_Rhizobiales A	f_Rhizobiaceae A	Ochrobactrum	s_Ochrobactrum sp900470195	1	1	1	1	hospital_persisted	NA	NA	NA	d_Bacteria@p_Proteobacteria@c_Alphaproteobacteria@o_Rhizobiales A@f_Rhizobiaceae A@Ochrobactrum	d_Bacteria@p_Proteobacteria@c_Alphaproteobacteria@o_Rhizobiales A@f_Rhizobiaceae A@Ochrobactrum	@Ochrobactrum
968	mobileOG_000281353|traG|WP_099782329.1|transfer|conjugation|Multiple|Homology	d_Bacteria	p_Proteobacteria	c_Alphaproteobacteria	NA	NA	NA	NA	4	4	1	1	hospital_persisted	NA	NA	NA	d_Bacteria@p_Proteobacteria@c_Alphaproteobacteria@NA@NA@NA	d_Bacteria@p_Proteobacteria@c_Alphaproteobacteria	@c_Alphaproteobacteria
969	mobileOG_000281353|traG|WP_099782329.1|transfer|conjugation|Multiple|Homology	d_Bacteria	p_Proteobacteria	c_Alphaproteobacteria	NA	NA	NA	NA	6	6	1	1	hospital_persisted	NA	NA	NA	d_Bacteria@p_Proteobacteria@c_Alphaproteobacteria@NA@NA@NA	d_Bacteria@p_Proteobacteria@c_Alphaproteobacteria	@c_Alphaproteobacteria
970	mobileOG_000281921|dnaK|WP_146366878.1|phage|infection,regulation|Plasmid RefSeq|Homology	d_Bacteria	p_Proteobacteria	c_Alphaproteobacteria	o_Rhodobacterales	f_Rhodobacteraceae	Tabrizicola	NA	26	15	0.77	1	hospital_persisted	NA	NA	NA	d_Bacteria@p_Proteobacteria@c_Alphaproteobacteria@o_Rhodobacterales@f_Rhodobacteraceae@Tabrizicola	d_Bacteria@p_Proteobacteria@c_Alphaproteobacteria@o_Rhodobacterales@f_Rhodobacteraceae@Tabrizicola	@Tabrizicola
971	mobileOG_000282464|NA|WP_065996945.1|integration/excision|NA|Plasmid RefSeq|Homology	d_Bacteria	p_Proteobacteria	c_Alphaproteobacteria	o_Rhizobiales	f_Rhizobiaceae	NA	NA	13	9	0.53	1	hospital_persisted	NA	NA	NA	d_Bacteria@p_Proteobacteria@c_Alphaproteobacteria@o_Rhizobiales@f_Rhizobiaceae@NA	d_Bacteria@p_Proteobacteria@c_Alphaproteobacteria@o_Rhizobiales@f_Rhizobiaceae	@f_Rhizobiaceae
972	mobileOG_000282464|NA|WP_065996945.1|integration/excision|NA|Plasmid RefSeq|Homology	d_Bacteria	p_Proteobacteria	c_Alphaproteobacteria	o_Rhizobiales	NA	NA	NA	12	10	0.76	1	hospital_persisted	NA	NA	NA	d_Bacteria@p_Proteobacteria@c_Alphaproteobacteria@o_Rhizobiales@NA@NA	d_Bacteria@p_Proteobacteria@c_Alphaproteobacteria@o_Rhizobiales	@o_Rhizobiales
973	mobileOG_000282464|NA|WP_065996945.1|integration/excision|NA|Plasmid RefSeq|Homology	d_Bacteria	p_Proteobacteria	c_Alphaproteobacteria	o_Rhizobiales	NA	NA	NA	12	11	0.99	2	hospital_persisted	NA	NA	NA	d_Bacteria@p_Proteobacteria@c_Alphaproteobacteria@o_Rhizobiales@NA@NA	d_Bacteria@p_Proteobacteria@c_Alphaproteobacteria@o_Rhizobiales	@o_Rhizobiales
974	mobileOG_000282464|NA|WP_065996945.1|integration/excision|NA|Plasmid RefSeq|Homology	d_Bacteria	p_Proteobacteria	c_Alphaproteobacteria	o_Rhizobiales	NA	NA	NA	13	11	0.98	1	hospital_persisted	NA	NA	NA	d_Bacteria@p_Proteobacteria@c_Alphaproteobacteria@o_Rhizobiales@NA@NA	d_Bacteria@p_Proteobacteria@c_Alphaproteobacteria@o_Rhizobiales	@o_Rhizobiales
975	mobileOG_000283664|soj|A0A4Y7VBU9|replication/recombination/repair|transfer|Plasmid RefSeq|Homology	d_Bacteria	p_Proteobacteria	NA	NA	NA	NA	NA	3	3	1	1	hospital_persisted	NA	NA	NA	d_Bacteria@p_Proteobacteria@NA@NA@NA@NA	d_Bacteria@p_Proteobacteria	@p_Proteobacteria
976	mobileOG_000283664|soj|A0A4Y7VBU9|replication/recombination/repair|transfer|Plasmid RefSeq|Homology	d_Bacteria	NA	NA	NA	NA	NA	NA	3	3	1	1	hospital_persisted	NA	NA	NA	d_Bacteria@NA@NA@NA@NA@NA	d_Bacteria	NA
977	mobileOG_000283738|tniB|WP_032488973.1|integration/excision|NA|Multiple|Homology	d_Bacteria	p_Proteobacteria	c_Gammaproteobacteria	NA	NA	NA	NA	30	15	0.54	1	hospital_persisted	NA	NA	NA	d_Bacteria@p_Proteobacteria@c_Gammaproteobacteria@NA@NA@NA	d_Bacteria@p_Proteobacteria@c_Gammaproteobacteria	@c_Gammaproteobacteria
978	mobileOG_000283738|tniB|WP_032488973.1|integration/excision|NA|Multiple|Homology	d_Bacteria	p_Proteobacteria	c_Gammaproteobacteria	NA	NA	NA	NA	38	20	0.57	1	hospital_persisted	NA	NA	NA	d_Bacteria@p_Proteobacteria@c_Gammaproteobacteria@NA@NA@NA	d_Bacteria@p_Proteobacteria@c_Gammaproteobacteria	@c_Gammaproteobacteria
979	mobileOG_000283738|tniB|WP_032488973.1|integration/excision|NA|Multiple|Homology	d_Bacteria	p_Proteobacteria	NA	NA	NA	NA	NA	31	18	0.51	1	hospital_persisted	NA	NA	NA	d_Bacteria@p_Proteobacteria@NA@NA@NA@NA	d_Bacteria@p_Proteobacteria	@p_Proteobacteria
980	mobileOG_000284711|tnpA|WP_015061187.1|integration/excision|NA|Multiple|Homology	d_Bacteria	p_Proteobacteria	c_Gammaproteobacteria	o_Burkholderiales	f_Burkholderiaceae	NA	NA	21	15	0.77	1	hospital_persisted	NA	NA	NA	d_Bacteria@p_Proteobacteria@c_Gammaproteobacteria@o_Burkholderiales@f_Burkholderiaceae@NA	d_Bacteria@p_Proteobacteria@c_Gammaproteobacteria@o_Burkholderiales@f_Burkholderiaceae	@f_Burkholderiaceae
981	mobileOG_000284712|trbE|WP_011114047.1|transfer|conjugation|Plasmid RefSeq|Homology	d_Bacteria	p_Proteobacteria	c_Gammaproteobacteria	o_Burkholderiales	NA	NA	NA	4	4	1	1	hospital_persisted	NA	NA	NA	d_Bacteria@p_Proteobacteria@c_Gammaproteobacteria@o_Burkholderiales@NA@NA	d_Bacteria@p_Proteobacteria@c_Gammaproteobacteria@o_Burkholderiales	@o_Burkholderiales
982	mobileOG_000284712|trbE|WP_011114047.1|transfer|conjugation|Plasmid RefSeq|Homology	d_Bacteria	NA	NA	NA	NA	NA	NA	3	3	1	1	hospital_persisted	NA	NA	NA	d_Bacteria@NA@NA@NA@NA@NA	d_Bacteria	NA
983	mobileOG_000285477|tnpR|KKN54779.1|integration/excision|NA|Multiple|Homology	d_Bacteria	p_Proteobacteria	c_Gammaproteobacteria	o_Burkholderiales	NA	NA	NA	23	12	0.67	1	hospital_persisted	NA	NA	NA	d_Bacteria@p_Proteobacteria@c_Gammaproteobacteria@o_Burkholderiales@NA@NA	d_Bacteria@p_Proteobacteria@c_Gammaproteobacteria@o_Burkholderiales	@o_Burkholderiales
984	mobileOG_000285477|tnpR|KKN54779.1|integration/excision|NA|Multiple|Homology	d_Bacteria	p_Proteobacteria	c_Gammaproteobacteria	o_Burkholderiales	NA	NA	NA	46	20	0.59	1	hospital_persisted	NA	NA	NA	d_Bacteria@p_Proteobacteria@c_Gammaproteobacteria@o_Burkholderiales@NA@NA	d_Bacteria@p_Proteobacteria@c_Gammaproteobacteria@o_Burkholderiales	@o_Burkholderiales
985	mobileOG_000285477|tnpR|KKN54779.1|integration/excision|NA|Multiple|Homology	d_Bacteria	p_Proteobacteria	c_Gammaproteobacteria	o_Burkholderiales	NA	NA	NA	46	22	0.62	1	hospital_persisted	NA	NA	NA	d_Bacteria@p_Proteobacteria@c_Gammaproteobacteria@o_Burkholderiales@NA@NA	d_Bacteria@p_Proteobacteria@c_Gammaproteobacteria@o_Burkholderiales	@o_Burkholderiales
986	mobileOG_000285477|tnpR|KKN54779.1|integration/excision|NA|Multiple|Homology	d_Bacteria	p_Proteobacteria	c_Gammaproteobacteria	o_Burkholderiales	NA	NA	NA	50	22	0.56	1	hospital_persisted	NA	NA	NA	d_Bacteria@p_Proteobacteria@c_Gammaproteobacteria@o_Burkholderiales@NA@NA	d_Bacteria@p_Proteobacteria@c_Gammaproteobacteria@o_Burkholderiales	@o_Burkholderiales
987	mobileOG_000285477|tnpR|KKN54779.1|integration/excision|NA|Multiple|Homology	d_Bacteria	p_Proteobacteria	c_Gammaproteobacteria	NA	NA	NA	NA	7	4	0.79	1	hospital_persisted	NA	NA	NA	d_Bacteria@p_Proteobacteria@c_Gammaproteobacteria@NA@NA@NA	d_Bacteria@p_Proteobacteria@c_Gammaproteobacteria	@c_Gammaproteobacteria
988	mobileOG_000285477|tnpR|KKN54779.1|integration/excision|NA|Multiple|Homology	d_Bacteria	p_Proteobacteria	c_Gammaproteobacteria	NA	NA	NA	NA	9	6	0.98	1	hospital_persisted	NA	NA	NA	d_Bacteria@p_Proteobacteria@c_Gammaproteobacteria@NA@NA@NA	d_Bacteria@p_Proteobacteria@c_Gammaproteobacteria	@c_Gammaproteobacteria
989	mobileOG_000285477|tnpR|KKN54779.1|integration/excision|NA|Multiple|Homology	d_Bacteria	p_Proteobacteria	c_Gammaproteobacteria	NA	NA	NA	NA	9	8	0.81	2	hospital_persisted	NA	NA	NA	d_Bacteria@p_Proteobacteria@c_Gammaproteobacteria@NA@NA@NA	d_Bacteria@p_Proteobacteria@c_Gammaproteobacteria	@c_Gammaproteobacteria
990	mobileOG_000285477|tnpR|KKN54779.1|integration/excision|NA|Multiple|Homology	d_Bacteria	p_Proteobacteria	c_Gammaproteobacteria	NA	NA	NA	NA	11	8	0.85	1	hospital_persisted	NA	NA	NA	d_Bacteria@p_Proteobacteria@c_Gammaproteobacteria@NA@NA@NA	d_Bacteria@p_Proteobacteria@c_Gammaproteobacteria	@c_Gammaproteobacteria
991	mobileOG_000285477|tnpR|KKN54779.1|integration/excision|NA|Multiple|Homology	d_Bacteria	p_Proteobacteria	c_Gammaproteobacteria	NA	NA	NA	NA	12	10	0.88	1	hospital_persisted	NA	NA	NA	d_Bacteria@p_Proteobacteria@c_Gammaproteobacteria@NA@NA@NA	d_Bacteria@p_Proteobacteria@c_Gammaproteobacteria	@c_Gammaproteobacteria
992	mobileOG_000285477|tnpR|KKN54779.1|integration/excision|NA|Multiple|Homology	d_Bacteria	p_Proteobacteria	c_Gammaproteobacteria	NA	NA	NA	NA	18	11	0.97	1	hospital_persisted	NA	NA	NA	d_Bacteria@p_Proteobacteria@c_Gammaproteobacteria@NA@NA@NA	d_Bacteria@p_Proteobacteria@c_Gammaproteobacteria	@c_Gammaproteobacteria
993	mobileOG_000285477|tnpR|KKN54779.1|integration/excision|NA|Multiple|Homology	d_Bacteria	p_Proteobacteria	c_Gammaproteobacteria	NA	NA	NA	NA	19	13	0.89	1	hospital_persisted	NA	NA	NA	d_Bacteria@p_Proteobacteria@c_Gammaproteobacteria@NA@NA@NA	d_Bacteria@p_Proteobacteria@c_Gammaproteobacteria	@c_Gammaproteobacteria
994	mobileOG_000285477|tnpR|KKN54779.1|integration/excision|NA|Multiple|Homology	d_Bacteria	p_Proteobacteria	c_Gammaproteobacteria	NA	NA	NA	NA	27	20	0.82	1	hospital_persisted	NA	NA	NA	d_Bacteria@p_Proteobacteria@c_Gammaproteobacteria@NA@NA@NA	d_Bacteria@p_Proteobacteria@c_Gammaproteobacteria	@c_Gammaproteobacteria
995	mobileOG_000285620|ku|A0A023XWV0|replication/recombination/repair|NA|Plasmid RefSeq|Homology	d_Bacteria	p_Proteobacteria	c_Alphaproteobacteria	o_Rhizobiales	f_Xanthobacteraceae	NA	NA	8	5	0.97	1	hospital_persisted	NA	NA	NA	d_Bacteria@p_Proteobacteria@c_Alphaproteobacteria@o_Rhizobiales@f_Xanthobacteraceae@NA	d_Bacteria@p_Proteobacteria@c_Alphaproteobacteria@o_Rhizobiales@f_Xanthobacteraceae	@f_Xanthobacteraceae
996	mobileOG_000285620|ku|A0A023XWV0|replication/recombination/repair|NA|Plasmid RefSeq|Homology	d_Bacteria	p_Proteobacteria	c_Alphaproteobacteria	o_Rhizobiales	f_Xanthobacteraceae	NA	NA	53	31	0.68	1	hospital_persisted	NA	NA	NA	d_Bacteria@p_Proteobacteria@c_Alphaproteobacteria@o_Rhizobiales@f_Xanthobacteraceae@NA	d_Bacteria@p_Proteobacteria@c_Alphaproteobacteria@o_Rhizobiales@f_Xanthobacteraceae	@f_Xanthobacteraceae
997	mobileOG_000285620|ku|A0A023XWV0|replication/recombination/repair|NA|Plasmid RefSeq|Homology	d_Bacteria	p_Proteobacteria	c_Alphaproteobacteria	o_Rhizobiales	f_Xanthobacteraceae	NA	NA	63	46	0.75	1	hospital_persisted	NA	NA	NA	d_Bacteria@p_Proteobacteria@c_Alphaproteobacteria@o_Rhizobiales@f_Xanthobacteraceae@NA	d_Bacteria@p_Proteobacteria@c_Alphaproteobacteria@o_Rhizobiales@f_Xanthobacteraceae	@f_Xanthobacteraceae
998	mobileOG_000285620|ku|A0A023XWV0|replication/recombination/repair|NA|Plasmid RefSeq|Homology	d_Bacteria	p_Proteobacteria	c_Alphaproteobacteria	o_Rhizobiales	f_Xanthobacteraceae	NA	NA	63	55	0.95	1	hospital_persisted	NA	NA	NA	d_Bacteria@p_Proteobacteria@c_Alphaproteobacteria@o_Rhizobiales@f_Xanthobacteraceae@NA	d_Bacteria@p_Proteobacteria@c_Alphaproteobacteria@o_Rhizobiales@f_Xanthobacteraceae	@f_Xanthobacteraceae
999	mobileOG_000285620|ku|A0A023XWV0|replication/recombination/repair|NA|Plasmid RefSeq|Homology	d_Bacteria	p_Proteobacteria	c_Alphaproteobacteria	o_Rhizobiales	f_Xanthobacteraceae	NA	NA	68	52	0.75	1	hospital_persisted	NA	NA	NA	d_Bacteria@p_Proteobacteria@c_Alphaproteobacteria@o_Rhizobiales@f_Xanthobacteraceae@NA	d_Bacteria@p_Proteobacteria@c_Alphaproteobacteria@o_Rhizobiales@f_Xanthobacteraceae	@f_Xanthobacteraceae
1000	mobileOG_000285620|ku|A0A023XWV0|replication/recombination/repair|NA|Plasmid RefSeq|Homology	d_Bacteria	p_Proteobacteria	c_Alphaproteobacteria	o_Rhizobiales	f_Xanthobacteraceae	NA	NA	73	58	0.83	1	hospital_persisted	NA	NA	NA	d_Bacteria@p_Proteobacteria@c_Alphaproteobacteria@o_Rhizobiales@f_Xanthobacteraceae@NA	d_Bacteria@p_Proteobacteria@c_Alphaproteobacteria@o_Rhizobiales@f_Xanthobacteraceae	@f_Xanthobacteraceae
1001	mobileOG_000285620|ku|A0A023XWV0|replication/recombination/repair|NA|Plasmid RefSeq|Homology	d_Bacteria	p_Proteobacteria	c_Alphaproteobacteria	o_Rhizobiales	f_Xanthobacteraceae	NA	NA	77	52	0.73	1	hospital_persisted	NA	NA	NA	d_Bacteria@p_Proteobacteria@c_Alphaproteobacteria@o_Rhizobiales@f_Xanthobacteraceae@NA	d_Bacteria@p_Proteobacteria@c_Alphaproteobacteria@o_Rhizobiales@f_Xanthobacteraceae	@f_Xanthobacteraceae
1002	mobileOG_000285620|ku|A0A023XWV0|replication/recombination/repair|NA|Plasmid RefSeq|Homology	d_Bacteria	p_Proteobacteria	c_Alphaproteobacteria	o_Rhizobiales	f_Xanthobacteraceae	NA	NA	78	54	0.76	1	hospital_persisted	NA	NA	NA	d_Bacteria@p_Proteobacteria@c_Alphaproteobacteria@o_Rhizobiales@f_Xanthobacteraceae@NA	d_Bacteria@p_Proteobacteria@c_Alphaproteobacteria@o_Rhizobiales@f_Xanthobacteraceae	@f_Xanthobacteraceae
1003	mobileOG_000285620|ku|A0A023XWV0|replication/recombination/repair|NA|Plasmid RefSeq|Homology	d_Bacteria	p_Proteobacteria	c_Alphaproteobacteria	o_Rhizobiales	f_Xanthobacteraceae	NA	NA	79	54	0.75	1	hospital_persisted	NA	NA	NA	d_Bacteria@p_Proteobacteria@c_Alphaproteobacteria@o_Rhizobiales@f_Xanthobacteraceae@NA	d_Bacteria@p_Proteobacteria@c_Alphaproteobacteria@o_Rhizobiales@f_Xanthobacteraceae	@f_Xanthobacteraceae
1004	mobileOG_000285620|ku|A0A023XWV0|replication/recombination/repair|NA|Plasmid RefSeq|Homology	d_Bacteria	p_Proteobacteria	c_Alphaproteobacteria	o_Rhizobiales	f_Xanthobacteraceae	NA	NA	87	66	0.78	1	hospital_persisted	NA	NA	NA	d_Bacteria@p_Proteobacteria@c_Alphaproteobacteria@o_Rhizobiales@f_Xanthobacteraceae@NA	d_Bacteria@p_Proteobacteria@c_Alphaproteobacteria@o_Rhizobiales@f_Xanthobacteraceae	@f_Xanthobacteraceae
1005	mobileOG_000285620|ku|A0A023XWV0|replication/recombination/repair|NA|Plasmid RefSeq|Homology	d_Bacteria	p_Proteobacteria	c_Alphaproteobacteria	o_Rhizobiales	f_Xanthobacteraceae	NA	NA	96	56	0.59	1	hospital_persisted	NA	NA	NA	d_Bacteria@p_Proteobacteria@c_Alphaproteobacteria@o_Rhizobiales@f_Xanthobacteraceae@NA	d_Bacteria@p_Proteobacteria@c_Alphaproteobacteria@o_Rhizobiales@f_Xanthobacteraceae	@f_Xanthobacteraceae
1006	mobileOG_000285620|ku|A0A023XWV0|replication/recombination/repair|NA|Plasmid RefSeq|Homology	d_Bacteria	p_Proteobacteria	c_Alphaproteobacteria	o_Rhizobiales	f_Xanthobacteraceae	NA	NA	99	76	0.82	1	hospital_persisted	NA	NA	NA	d_Bacteria@p_Proteobacteria@c_Alphaproteobacteria@o_Rhizobiales@f_Xanthobacteraceae@NA	d_Bacteria@p_Proteobacteria@c_Alphaproteobacteria@o_Rhizobiales@f_Xanthobacteraceae	@f_Xanthobacteraceae
1007	mobileOG_000285620|ku|A0A023XWV0|replication/recombination/repair|NA|Plasmid RefSeq|Homology	d_Bacteria	p_Proteobacteria	c_Alphaproteobacteria	o_Rhizobiales	f_Xanthobacteraceae	NA	NA	107	77	0.8	1	hospital_persisted	NA	NA	NA	d_Bacteria@p_Proteobacteria@c_Alphaproteobacteria@o_Rhizobiales@f_Xanthobacteraceae@NA	d_Bacteria@p_Proteobacteria@c_Alphaproteobacteria@o_Rhizobiales@f_Xanthobacteraceae	@f_Xanthobacteraceae
1008	mobileOG_000285620|ku|A0A023XWV0|replication/recombination/repair|NA|Plasmid RefSeq|Homology	d_Bacteria	p_Proteobacteria	c_Alphaproteobacteria	o_Rhizobiales	f_Xanthobacteraceae	NA	NA	136	96	0.79	1	hospital_persisted	NA	NA	NA	d_Bacteria@p_Proteobacteria@c_Alphaproteobacteria@o_Rhizobiales@f_Xanthobacteraceae@NA	d_Bacteria@p_Proteobacteria@c_Alphaproteobacteria@o_Rhizobiales@f_Xanthobacteraceae	@f_Xanthobacteraceae
1009	mobileOG_000285620|ku|A0A023XWV0|replication/recombination/repair|NA|Plasmid RefSeq|Homology	d_Bacteria	p_Proteobacteria	c_Alphaproteobacteria	o_Rhizobiales	f_Xanthobacteraceae	NA	NA	190	128	0.77	1	hospital_persisted	NA	NA	NA	d_Bacteria@p_Proteobacteria@c_Alphaproteobacteria@o_Rhizobiales@f_Xanthobacteraceae@NA	d_Bacteria@p_Proteobacteria@c_Alphaproteobacteria@o_Rhizobiales@f_Xanthobacteraceae	@f_Xanthobacteraceae
1010	mobileOG_000286176|rinQ|WP_108437634.1|integration/excision|NA|Plasmid RefSeq|Homology	d_Bacteria	p_Proteobacteria	c_Alphaproteobacteria	o_Rhodobacterales	f_Rhodobacteraceae	Cypionkella	s_Cypionkella sp002256245	6	3	0.59	1	hospital_persisted	NA	NA	NA	d_Bacteria@p_Proteobacteria@c_Alphaproteobacteria@o_Rhodobacterales@f_Rhodobacteraceae@Cypionkella	d_Bacteria@p_Proteobacteria@c_Alphaproteobacteria@o_Rhodobacterales@f_Rhodobacteraceae@Cypionkella	@Cypionkella
1011	mobileOG_000286221|R00164|WP_069219777.1|integration/excision|NA|Multiple|Homology	d_Bacteria	p_Proteobacteria	c_Gammaproteobacteria	o_Burkholderiales	f_Burkholderiaceae	Rubrivivax	s_Rubrivivax sp903828235	2	1	0.5	1	hospital_persisted	NA	NA	NA	d_Bacteria@p_Proteobacteria@c_Gammaproteobacteria@o_Burkholderiales@f_Burkholderiaceae@Rubrivivax	d_Bacteria@p_Proteobacteria@c_Gammaproteobacteria@o_Burkholderiales@f_Burkholderiaceae@Rubrivivax	@Rubrivivax
1012	mobileOG_000286368|slt_1|WP_125327836.1|transfer|conjugation|Plasmid RefSeq|Homology	d_Bacteria	p_Proteobacteria	c_Alphaproteobacteria	o_Rhodobacterales	f_Rhodobacteraceae	Cypionkella	s_Cypionkella sp001828855	4	4	1	1	hospital_persisted	NA	NA	NA	d_Bacteria@p_Proteobacteria@c_Alphaproteobacteria@o_Rhodobacterales@f_Rhodobacteraceae@Cypionkella	d_Bacteria@p_Proteobacteria@c_Alphaproteobacteria@o_Rhodobacterales@f_Rhodobacteraceae@Cypionkella	@Cypionkella
1013	mobileOG_000286368|slt_1|WP_125327836.1|transfer|conjugation|Plasmid RefSeq|Homology	d_Bacteria	p_Proteobacteria	c_Alphaproteobacteria	o_Rhodobacterales	f_Rhodobacteraceae	NA	NA	4	4	1	1	hospital_persisted	NA	NA	NA	d_Bacteria@p_Proteobacteria@c_Alphaproteobacteria@o_Rhodobacterales@f_Rhodobacteraceae@NA	d_Bacteria@p_Proteobacteria@c_Alphaproteobacteria@o_Rhodobacterales@f_Rhodobacteraceae	@f_Rhodobacteraceae
1014	mobileOG_000286530|groL|A0A125RSM4|phage|replication,chaperone|Plasmid RefSeq|Homology	d_Bacteria	NA	NA	NA	NA	NA	NA	13	12	1	1	hospital_persisted	NA	NA	NA	d_Bacteria@NA@NA@NA@NA@NA	d_Bacteria	NA
1015	mobileOG_000286941|parA|WP_013041724.1|replication/recombination/repair|transfer|Plasmid RefSeq|Homology	d_Bacteria	p_Proteobacteria	c_Alphaproteobacteria	o_Rhizobiales A	f_Rhizobiaceae A	NA	NA	8	4	0.5	1	hospital_persisted	NA	NA	NA	d_Bacteria@p_Proteobacteria@c_Alphaproteobacteria@o_Rhizobiales A@f_Rhizobiaceae A@NA	d_Bacteria@p_Proteobacteria@c_Alphaproteobacteria@o_Rhizobiales A@f_Rhizobiaceae A	@f_Rhizobiaceae A
1016	mobileOG_000286941|parA|WP_013041724.1|replication/recombination/repair|transfer|Plasmid RefSeq|Homology	d_Bacteria	p_Proteobacteria	c_Alphaproteobacteria	NA	NA	NA	NA	5	3	0.74	1	hospital_persisted	NA	NA	NA	d_Bacteria@p_Proteobacteria@c_Alphaproteobacteria@NA@NA@NA	d_Bacteria@p_Proteobacteria@c_Alphaproteobacteria	@c_Alphaproteobacteria
1017	mobileOG_000286942|repA|WP_013041725.1|replication/recombination/repair|initiation,copy number control,plasmid|Plasmid RefSeq|Homology	d_Bacteria	p_Proteobacteria	c_Alphaproteobacteria	o_Rhizobiales A	f_Rhizobiaceae A	NA	NA	8	4	0.5	1	hospital_persisted	NA	NA	NA	d_Bacteria@p_Proteobacteria@c_Alphaproteobacteria@o_Rhizobiales A@f_Rhizobiaceae A@NA	d_Bacteria@p_Proteobacteria@c_Alphaproteobacteria@o_Rhizobiales A@f_Rhizobiaceae A	@f_Rhizobiaceae A
1018	mobileOG_000286942|repA|WP_013041725.1|replication/recombination/repair|initiation,copy number control,plasmid|Plasmid RefSeq|Homology	d_Bacteria	p_Proteobacteria	c_Alphaproteobacteria	NA	NA	NA	NA	10	9	1	1	hospital_persisted	NA	NA	NA	d_Bacteria@p_Proteobacteria@c_Alphaproteobacteria@NA@NA@NA	d_Bacteria@p_Proteobacteria@c_Alphaproteobacteria	@c_Alphaproteobacteria
1019	mobileOG_000287055|NA|A0A356HHI6|integration/excision|NA|Plasmid RefSeq|Homology	d_Bacteria	p_Proteobacteria	c_Gammaproteobacteria	o_Burkholderiales	f_Burkholderiaceae	Comamonas	NA	4	3	0.68	3	hospital_persisted	NA	NA	NA	d_Bacteria@p_Proteobacteria@c_Gammaproteobacteria@o_Burkholderiales@f_Burkholderiaceae@Comamonas	d_Bacteria@p_Proteobacteria@c_Gammaproteobacteria@o_Burkholderiales@f_Burkholderiaceae@Comamonas	@Comamonas
1020	mobileOG_000287056|istA|A0A0K6IGJ9|integration/excision|NA|Plasmid RefSeq|Homology	d_Bacteria	p_Proteobacteria	c_Gammaproteobacteria	o_Burkholderiales	f_Burkholderiaceae	Comamonas	NA	4	3	0.68	3	hospital_persisted	NA	NA	NA	d_Bacteria@p_Proteobacteria@c_Gammaproteobacteria@o_Burkholderiales@f_Burkholderiaceae@Comamonas	d_Bacteria@p_Proteobacteria@c_Gammaproteobacteria@o_Burkholderiales@f_Burkholderiaceae@Comamonas	@Comamonas
1021	mobileOG_000287092|IS_Pl3_3|A0A1H4AD56|integration/excision|NA|Plasmid RefSeq|Homology	d_Bacteria	p_Proteobacteria	c_Gammaproteobacteria	o_Burkholderiales	f_Burkholderiaceae	Acidovorax	NA	3	2	0.52	1	hospital_persisted	NA	NA	NA	d_Bacteria@p_Proteobacteria@c_Gammaproteobacteria@o_Burkholderiales@f_Burkholderiaceae@Acidovorax	d_Bacteria@p_Proteobacteria@c_Gammaproteobacteria@o_Burkholderiales@f_Burkholderiaceae@Acidovorax	@Acidovorax
1022	mobileOG_000287092|IS_Pl3_3|A0A1H4AD56|integration/excision|NA|Plasmid RefSeq|Homology	d_Bacteria	p_Proteobacteria	c_Gammaproteobacteria	o_Burkholderiales	f_Burkholderiaceae	NA	NA	12	7	0.74	1	hospital_persisted	NA	NA	NA	d_Bacteria@p_Proteobacteria@c_Gammaproteobacteria@o_Burkholderiales@f_Burkholderiaceae@NA	d_Bacteria@p_Proteobacteria@c_Gammaproteobacteria@o_Burkholderiales@f_Burkholderiaceae	@f_Burkholderiaceae
1023	mobileOG_000287095|tnpB|A0A0E3BVL2|integration/excision|NA|Plasmid RefSeq|Homology	d_Bacteria	p_Proteobacteria	c_Gammaproteobacteria	o_Burkholderiales	f_Burkholderiaceae	Acidovorax	s_Acidovorax sp002176815	3	3	1	1	hospital_persisted	NA	NA	NA	d_Bacteria@p_Proteobacteria@c_Gammaproteobacteria@o_Burkholderiales@f_Burkholderiaceae@Acidovorax	d_Bacteria@p_Proteobacteria@c_Gammaproteobacteria@o_Burkholderiales@f_Burkholderiaceae@Acidovorax	@Acidovorax
1024	mobileOG_000289050|gyrB|WP_012967008.1|replication/recombination/repair|transfer|Plasmid RefSeq|Homology	d_Bacteria	p_Proteobacteria	c_Gammaproteobacteria	o_Xanthomonadales	f_Rhodanobacteraceae	Dokdonella	NA	30	11	0.54	1	hospital_persisted	NA	NA	NA	d_Bacteria@p_Proteobacteria@c_Gammaproteobacteria@o_Xanthomonadales@f_Rhodanobacteraceae@Dokdonella	d_Bacteria@p_Proteobacteria@c_Gammaproteobacteria@o_Xanthomonadales@f_Rhodanobacteraceae@Dokdonella	@Dokdonella
1025	mobileOG_000289167|upf30.5|A0A2N7XZX1|transfer|conjugation|Plasmid RefSeq|Homology	d_Bacteria	NA	NA	NA	NA	NA	NA	4	4	1	1	hospital_persisted	NA	NA	NA	d_Bacteria@NA@NA@NA@NA@NA	d_Bacteria	NA
1026	mobileOG_000289167|upf30.5|A0A2N7XZX1|transfer|conjugation|Plasmid RefSeq|Homology	d_Bacteria	NA	NA	NA	NA	NA	NA	8	8	1	1	hospital_persisted	NA	NA	NA	d_Bacteria@NA@NA@NA@NA@NA	d_Bacteria	NA
1027	mobileOG_000289387|gyrA|WP_011206536.1|replication/recombination/repair|NA|Plasmid RefSeq|Homology	d_Bacteria	p_Actinobacteriota	c_Actinomycetia	o_Mycobacteriales	NA	NA	NA	8	5	0.82	1	hospital_persisted	NA	NA	NA	d_Bacteria@p_Actinobacteriota@c_Actinomycetia@o_Mycobacteriales@NA@NA	d_Bacteria@p_Actinobacteriota@c_Actinomycetia@o_Mycobacteriales	@o_Mycobacteriales
1028	mobileOG_000289389|clpB|WP_011206944.1|phage|chaperone|Plasmid RefSeq|Homology	d_Bacteria	p_Actinobacteriota	c_Acidimicrobiia	o_Acidimicrobiales	f_Microtrichaceae	AWTP1-35	s_AWTP1-35 sp003962875	10	5	0.62	1	hospital_persisted	NA	NA	NA	d_Bacteria@p_Actinobacteriota@c_Acidimicrobiia@o_Acidimicrobiales@f_Microtrichaceae@AWTP1-35	d_Bacteria@p_Actinobacteriota@c_Acidimicrobiia@o_Acidimicrobiales@f_Microtrichaceae@AWTP1-35	@AWTP1-35
1029	mobileOG_000289389|clpB|WP_011206944.1|phage|chaperone|Plasmid RefSeq|Homology	d_Bacteria	p_Actinobacteriota	c_Acidimicrobiia	o_Acidimicrobiales	NA	NA	NA	4	2	0.97	1	hospital_persisted	NA	NA	NA	d_Bacteria@p_Actinobacteriota@c_Acidimicrobiia@o_Acidimicrobiales@NA@NA	d_Bacteria@p_Actinobacteriota@c_Acidimicrobiia@o_Acidimicrobiales	@o_Acidimicrobiales
1030	mobileOG_000289389|clpB|WP_011206944.1|phage|chaperone|Plasmid RefSeq|Homology	d_Bacteria	p_Actinobacteriota	c_Acidimicrobiia	o_Acidimicrobiales	NA	NA	NA	5	2	0.65	2	hospital_persisted	NA	NA	NA	d_Bacteria@p_Actinobacteriota@c_Acidimicrobiia@o_Acidimicrobiales@NA@NA	d_Bacteria@p_Actinobacteriota@c_Acidimicrobiia@o_Acidimicrobiales	@o_Acidimicrobiales
1031	mobileOG_000289389|clpB|WP_011206944.1|phage|chaperone|Plasmid RefSeq|Homology	d_Bacteria	p_Proteobacteria	c_Gammaproteobacteria	NA	NA	NA	NA	8	4	0.65	1	hospital_persisted	NA	NA	NA	d_Bacteria@p_Proteobacteria@c_Gammaproteobacteria@NA@NA@NA	d_Bacteria@p_Proteobacteria@c_Gammaproteobacteria	@c_Gammaproteobacteria
1032	mobileOG_000289603|tISRso5-|A0A4R0XD81|integration/excision|NA|Plasmid RefSeq|Homology	d_Bacteria	p_Proteobacteria	c_Gammaproteobacteria	o_Burkholderiales	f_Burkholderiaceae	NA	NA	9	5	0.6	1	hospital_persisted	NA	NA	NA	d_Bacteria@p_Proteobacteria@c_Gammaproteobacteria@o_Burkholderiales@f_Burkholderiaceae@NA	d_Bacteria@p_Proteobacteria@c_Gammaproteobacteria@o_Burkholderiales@f_Burkholderiaceae	@f_Burkholderiaceae
1033	mobileOG_000289853|NA|A0A5E7XXS5|integration/excision|NA|Plasmid RefSeq|Homology	d_Bacteria	p_Proteobacteria	c_Alphaproteobacteria	o_Rhodobacterales	f_Rhodobacteraceae	NA	NA	10	7	0.82	1	hospital_persisted	NA	NA	NA	d_Bacteria@p_Proteobacteria@c_Alphaproteobacteria@o_Rhodobacterales@f_Rhodobacteraceae@NA	d_Bacteria@p_Proteobacteria@c_Alphaproteobacteria@o_Rhodobacterales@f_Rhodobacteraceae	@f_Rhodobacteraceae
1034	mobileOG_000289895|tISRso5-|A0A285M397|integration/excision|NA|Plasmid RefSeq|Homology	d_Bacteria	p_Proteobacteria	c_Alphaproteobacteria	NA	NA	NA	NA	25	22	0.87	1	hospital_persisted	NA	NA	NA	d_Bacteria@p_Proteobacteria@c_Alphaproteobacteria@NA@NA@NA	d_Bacteria@p_Proteobacteria@c_Alphaproteobacteria	@c_Alphaproteobacteria
1035	mobileOG_000289978|trbC|A0A158ER92|transfer|conjugation|Plasmid RefSeq|Homology	d_Bacteria	p_Proteobacteria	c_Gammaproteobacteria	o_Burkholderiales	NA	NA	NA	5	4	0.76	1	hospital_persisted	NA	NA	NA	d_Bacteria@p_Proteobacteria@c_Gammaproteobacteria@o_Burkholderiales@NA@NA	d_Bacteria@p_Proteobacteria@c_Gammaproteobacteria@o_Burkholderiales	@o_Burkholderiales
1036	mobileOG_000290248|NA|WP_115359213.1|integration/excision|NA|Plasmid RefSeq|Homology	d_Bacteria	p_Proteobacteria	c_Alphaproteobacteria	NA	NA	NA	NA	14	11	0.68	1	hospital_persisted	NA	NA	NA	d_Bacteria@p_Proteobacteria@c_Alphaproteobacteria@NA@NA@NA	d_Bacteria@p_Proteobacteria@c_Alphaproteobacteria	@c_Alphaproteobacteria
1037	mobileOG_000290485|res|WP_063501237.1|integration/excision|replication/recombination/repair|Multiple|Homology	d_Bacteria	p_Proteobacteria	c_Gammaproteobacteria	o_Burkholderiales	f_Burkholderiaceae	NA	NA	12	8	0.61	1	hospital_persisted	NA	NA	NA	d_Bacteria@p_Proteobacteria@c_Gammaproteobacteria@o_Burkholderiales@f_Burkholderiaceae@NA	d_Bacteria@p_Proteobacteria@c_Gammaproteobacteria@o_Burkholderiales@f_Burkholderiaceae	@f_Burkholderiaceae
1038	mobileOG_000290940|trbC|WP_014386436.1|transfer|conjugation|Multiple|Homology	d_Bacteria	p_Proteobacteria	c_Gammaproteobacteria	o_Burkholderiales	NA	NA	NA	5	4	0.99	1	hospital_persisted	NA	NA	NA	d_Bacteria@p_Proteobacteria@c_Gammaproteobacteria@o_Burkholderiales@NA@NA	d_Bacteria@p_Proteobacteria@c_Gammaproteobacteria@o_Burkholderiales	@o_Burkholderiales
1039	mobileOG_000294010|stbC|WP_006699039.1|stability/transfer/defense|NA|Multiple|Homology	d_Bacteria	p_Proteobacteria	c_Alphaproteobacteria	NA	NA	NA	NA	6	6	1	1	hospital_persisted	NA	NA	NA	d_Bacteria@p_Proteobacteria@c_Alphaproteobacteria@NA@NA@NA	d_Bacteria@p_Proteobacteria@c_Alphaproteobacteria	@c_Alphaproteobacteria
1040	mobileOG_000294023|gp56|WP_027384255.1|phage|NA|Plasmid RefSeq|Homology	d_Bacteria	p_Bacteroidota	c_Bacteroidia	o_Flavobacteriales	f_Flavobacteriaceae	Myroides	s_Myroides viscosus	3	1	0.98	1	hospital_persisted	NA	NA	NA	d_Bacteria@p_Bacteroidota@c_Bacteroidia@o_Flavobacteriales@f_Flavobacteriaceae@Myroides	d_Bacteria@p_Bacteroidota@c_Bacteroidia@o_Flavobacteriales@f_Flavobacteriaceae@Myroides	@Myroides
1041	mobileOG_000294023|gp56|WP_027384255.1|phage|NA|Plasmid RefSeq|Homology	d_Bacteria	p_Bacteroidota	c_Bacteroidia	NA	NA	NA	NA	5	5	1	1	hospital_persisted	NA	NA	NA	d_Bacteria@p_Bacteroidota@c_Bacteroidia@NA@NA@NA	d_Bacteria@p_Bacteroidota@c_Bacteroidia	@c_Bacteroidia
1042	mobileOG_000294023|gp56|WP_027384255.1|phage|NA|Plasmid RefSeq|Homology	d_Bacteria	p_Bacteroidota	c_Bacteroidia	NA	NA	NA	NA	6	6	1	1	hospital_persisted	NA	NA	NA	d_Bacteria@p_Bacteroidota@c_Bacteroidia@NA@NA@NA	d_Bacteria@p_Bacteroidota@c_Bacteroidia	@c_Bacteroidia
1043	mobileOG_000294024|traQ|WP_027384270.1|transfer|conjugation|Plasmid RefSeq|Homology	d_Bacteria	p_Bacteroidota	c_Bacteroidia	NA	NA	NA	NA	4	2	1	1	hospital_persisted	NA	NA	NA	d_Bacteria@p_Bacteroidota@c_Bacteroidia@NA@NA@NA	d_Bacteria@p_Bacteroidota@c_Bacteroidia	@c_Bacteroidia
1044	mobileOG_000294024|traQ|WP_027384270.1|transfer|conjugation|Plasmid RefSeq|Homology	d_Bacteria	p_Bacteroidota	c_Bacteroidia	NA	NA	NA	NA	7	5	1	1	hospital_persisted	NA	NA	NA	d_Bacteria@p_Bacteroidota@c_Bacteroidia@NA@NA@NA	d_Bacteria@p_Bacteroidota@c_Bacteroidia	@c_Bacteroidia
1045	mobileOG_000294025|traN|WP_027384272.1|transfer|conjugation|Plasmid RefSeq|Homology	d_Bacteria	p_Bacteroidota	c_Bacteroidia	NA	NA	NA	NA	7	5	1	1	hospital_persisted	NA	NA	NA	d_Bacteria@p_Bacteroidota@c_Bacteroidia@NA@NA@NA	d_Bacteria@p_Bacteroidota@c_Bacteroidia	@c_Bacteroidia
1046	mobileOG_000294029|traG|WP_027384279.1|transfer|conjugation|Plasmid RefSeq|Homology	d_Bacteria	p_Bacteroidota	c_Bacteroidia	NA	NA	NA	NA	2	1	1	1	hospital_persisted	NA	NA	NA	d_Bacteria@p_Bacteroidota@c_Bacteroidia@NA@NA@NA	d_Bacteria@p_Bacteroidota@c_Bacteroidia	@c_Bacteroidia
1047	mobileOG_000294030|traF|WP_027384280.1|transfer|conjugation|Plasmid RefSeq|Homology	d_Bacteria	p_Bacteroidota	c_Bacteroidia	NA	NA	NA	NA	2	1	1	1	hospital_persisted	NA	NA	NA	d_Bacteria@p_Bacteroidota@c_Bacteroidia@NA@NA@NA	d_Bacteria@p_Bacteroidota@c_Bacteroidia	@c_Bacteroidia
1048	mobileOG_000294518|hsdR|WP_161507991.1|stability/transfer/defense|NA|Plasmid RefSeq|Homology	d_Bacteria	p_Proteobacteria	c_Gammaproteobacteria	o_Burkholderiales	f_Gallionellaceae	Nitrotoga	s_Nitrotoga sp003402345	4	2	0.65	1	hospital_persisted	NA	NA	NA	d_Bacteria@p_Proteobacteria@c_Gammaproteobacteria@o_Burkholderiales@f_Gallionellaceae@Nitrotoga	d_Bacteria@p_Proteobacteria@c_Gammaproteobacteria@o_Burkholderiales@f_Gallionellaceae@Nitrotoga	@Nitrotoga
1049	mobileOG_000294518|hsdR|WP_161507991.1|stability/transfer/defense|NA|Plasmid RefSeq|Homology	d_Bacteria	p_Proteobacteria	c_Gammaproteobacteria	o_Burkholderiales	NA	NA	NA	7	4	0.51	1	hospital_persisted	NA	NA	NA	d_Bacteria@p_Proteobacteria@c_Gammaproteobacteria@o_Burkholderiales@NA@NA	d_Bacteria@p_Proteobacteria@c_Gammaproteobacteria@o_Burkholderiales	@o_Burkholderiales
1050	mobileOG_000294714|NGR_a00180|A0A2S4TJ69|integration/excision|NA|Plasmid RefSeq|Homology	d_Bacteria	p_Proteobacteria	c_Gammaproteobacteria	NA	NA	NA	NA	6	3	0.51	1	hospital_persisted	NA	NA	NA	d_Bacteria@p_Proteobacteria@c_Gammaproteobacteria@NA@NA@NA	d_Bacteria@p_Proteobacteria@c_Gammaproteobacteria	@c_Gammaproteobacteria
1051	mobileOG_000294799|ftsH|WP_013212246.1|phage|infection,regulation|Multiple|Homology	d_Bacteria	p_Proteobacteria	c_Gammaproteobacteria	o_Burkholderiales	f_Burkholderiaceae	NA	NA	11	7	0.75	1	hospital_persisted	NA	NA	NA	d_Bacteria@p_Proteobacteria@c_Gammaproteobacteria@o_Burkholderiales@f_Burkholderiaceae@NA	d_Bacteria@p_Proteobacteria@c_Gammaproteobacteria@o_Burkholderiales@f_Burkholderiaceae	@f_Burkholderiaceae
1052	mobileOG_000295401|trbB|WP_159609007.1|transfer|conjugation|Plasmid RefSeq|Homology	d_Bacteria	p_Proteobacteria	c_Gammaproteobacteria	o_Burkholderiales	NA	NA	NA	4	3	0.67	1	hospital_persisted	NA	NA	NA	d_Bacteria@p_Proteobacteria@c_Gammaproteobacteria@o_Burkholderiales@NA@NA	d_Bacteria@p_Proteobacteria@c_Gammaproteobacteria@o_Burkholderiales	@o_Burkholderiales
1053	mobileOG_000295401|trbB|WP_159609007.1|transfer|conjugation|Plasmid RefSeq|Homology	d_Bacteria	p_Proteobacteria	c_Gammaproteobacteria	NA	NA	NA	NA	4	4	1	1	hospital_persisted	NA	NA	NA	d_Bacteria@p_Proteobacteria@c_Gammaproteobacteria@NA@NA@NA	d_Bacteria@p_Proteobacteria@c_Gammaproteobacteria	@c_Gammaproteobacteria
1054	mobileOG_000296133|37|U2TEM3|replication/recombination/repair|NA|Plasmid RefSeq|Homology	d_Bacteria	p_Actinobacteriota	c_Actinomycetia	o_Actinomycetales	f_Microbacteriaceae	Rhodoglobus	NA	4	3	0.98	1	hospital_persisted	NA	NA	NA	d_Bacteria@p_Actinobacteriota@c_Actinomycetia@o_Actinomycetales@f_Microbacteriaceae@Rhodoglobus	d_Bacteria@p_Actinobacteriota@c_Actinomycetia@o_Actinomycetales@f_Microbacteriaceae@Rhodoglobus	@Rhodoglobus
1055	mobileOG_000296832|ligD|A0A4Q0SMP7|replication/recombination/repair|NA|Plasmid RefSeq|Homology	d_Bacteria	p_Proteobacteria	c_Alphaproteobacteria	o_Rhizobiales	f_Xanthobacteraceae	NA	NA	20	18	0.87	1	hospital_persisted	NA	NA	NA	d_Bacteria@p_Proteobacteria@c_Alphaproteobacteria@o_Rhizobiales@f_Xanthobacteraceae@NA	d_Bacteria@p_Proteobacteria@c_Alphaproteobacteria@o_Rhizobiales@f_Xanthobacteraceae	@f_Xanthobacteraceae
1056	mobileOG_000296832|ligD|A0A4Q0SMP7|replication/recombination/repair|NA|Plasmid RefSeq|Homology	d_Bacteria	p_Proteobacteria	c_Alphaproteobacteria	o_Rhizobiales	f_Xanthobacteraceae	NA	NA	22	17	0.72	1	hospital_persisted	NA	NA	NA	d_Bacteria@p_Proteobacteria@c_Alphaproteobacteria@o_Rhizobiales@f_Xanthobacteraceae@NA	d_Bacteria@p_Proteobacteria@c_Alphaproteobacteria@o_Rhizobiales@f_Xanthobacteraceae	@f_Xanthobacteraceae
1057	mobileOG_000296832|ligD|A0A4Q0SMP7|replication/recombination/repair|NA|Plasmid RefSeq|Homology	d_Bacteria	p_Proteobacteria	c_Alphaproteobacteria	o_Rhizobiales	f_Xanthobacteraceae	NA	NA	24	22	0.89	1	hospital_persisted	NA	NA	NA	d_Bacteria@p_Proteobacteria@c_Alphaproteobacteria@o_Rhizobiales@f_Xanthobacteraceae@NA	d_Bacteria@p_Proteobacteria@c_Alphaproteobacteria@o_Rhizobiales@f_Xanthobacteraceae	@f_Xanthobacteraceae
1058	mobileOG_000296832|ligD|A0A4Q0SMP7|replication/recombination/repair|NA|Plasmid RefSeq|Homology	d_Bacteria	p_Proteobacteria	c_Alphaproteobacteria	o_Rhizobiales	f_Xanthobacteraceae	NA	NA	26	21	0.88	1	hospital_persisted	NA	NA	NA	d_Bacteria@p_Proteobacteria@c_Alphaproteobacteria@o_Rhizobiales@f_Xanthobacteraceae@NA	d_Bacteria@p_Proteobacteria@c_Alphaproteobacteria@o_Rhizobiales@f_Xanthobacteraceae	@f_Xanthobacteraceae
1059	mobileOG_000296832|ligD|A0A4Q0SMP7|replication/recombination/repair|NA|Plasmid RefSeq|Homology	d_Bacteria	p_Proteobacteria	c_Alphaproteobacteria	o_Rhizobiales	f_Xanthobacteraceae	NA	NA	28	23	0.76	1	hospital_persisted	NA	NA	NA	d_Bacteria@p_Proteobacteria@c_Alphaproteobacteria@o_Rhizobiales@f_Xanthobacteraceae@NA	d_Bacteria@p_Proteobacteria@c_Alphaproteobacteria@o_Rhizobiales@f_Xanthobacteraceae	@f_Xanthobacteraceae
1060	mobileOG_000296832|ligD|A0A4Q0SMP7|replication/recombination/repair|NA|Plasmid RefSeq|Homology	d_Bacteria	p_Proteobacteria	c_Alphaproteobacteria	o_Rhizobiales	f_Xanthobacteraceae	NA	NA	28	23	0.87	1	hospital_persisted	NA	NA	NA	d_Bacteria@p_Proteobacteria@c_Alphaproteobacteria@o_Rhizobiales@f_Xanthobacteraceae@NA	d_Bacteria@p_Proteobacteria@c_Alphaproteobacteria@o_Rhizobiales@f_Xanthobacteraceae	@f_Xanthobacteraceae
1061	mobileOG_000296832|ligD|A0A4Q0SMP7|replication/recombination/repair|NA|Plasmid RefSeq|Homology	d_Bacteria	p_Proteobacteria	c_Alphaproteobacteria	o_Rhizobiales	f_Xanthobacteraceae	NA	NA	48	35	0.88	1	hospital_persisted	NA	NA	NA	d_Bacteria@p_Proteobacteria@c_Alphaproteobacteria@o_Rhizobiales@f_Xanthobacteraceae@NA	d_Bacteria@p_Proteobacteria@c_Alphaproteobacteria@o_Rhizobiales@f_Xanthobacteraceae	@f_Xanthobacteraceae
1062	mobileOG_000296832|ligD|A0A4Q0SMP7|replication/recombination/repair|NA|Plasmid RefSeq|Homology	d_Bacteria	p_Proteobacteria	c_Alphaproteobacteria	o_Rhizobiales	f_Xanthobacteraceae	NA	NA	63	46	0.75	1	hospital_persisted	NA	NA	NA	d_Bacteria@p_Proteobacteria@c_Alphaproteobacteria@o_Rhizobiales@f_Xanthobacteraceae@NA	d_Bacteria@p_Proteobacteria@c_Alphaproteobacteria@o_Rhizobiales@f_Xanthobacteraceae	@f_Xanthobacteraceae
1063	mobileOG_000296832|ligD|A0A4Q0SMP7|replication/recombination/repair|NA|Plasmid RefSeq|Homology	d_Bacteria	p_Proteobacteria	c_Alphaproteobacteria	o_Rhizobiales	f_Xanthobacteraceae	NA	NA	63	55	0.95	1	hospital_persisted	NA	NA	NA	d_Bacteria@p_Proteobacteria@c_Alphaproteobacteria@o_Rhizobiales@f_Xanthobacteraceae@NA	d_Bacteria@p_Proteobacteria@c_Alphaproteobacteria@o_Rhizobiales@f_Xanthobacteraceae	@f_Xanthobacteraceae
1064	mobileOG_000296832|ligD|A0A4Q0SMP7|replication/recombination/repair|NA|Plasmid RefSeq|Homology	d_Bacteria	p_Proteobacteria	c_Alphaproteobacteria	o_Rhizobiales	f_Xanthobacteraceae	NA	NA	68	52	0.75	1	hospital_persisted	NA	NA	NA	d_Bacteria@p_Proteobacteria@c_Alphaproteobacteria@o_Rhizobiales@f_Xanthobacteraceae@NA	d_Bacteria@p_Proteobacteria@c_Alphaproteobacteria@o_Rhizobiales@f_Xanthobacteraceae	@f_Xanthobacteraceae
1065	mobileOG_000296832|ligD|A0A4Q0SMP7|replication/recombination/repair|NA|Plasmid RefSeq|Homology	d_Bacteria	p_Proteobacteria	c_Alphaproteobacteria	o_Rhizobiales	f_Xanthobacteraceae	NA	NA	73	58	0.83	1	hospital_persisted	NA	NA	NA	d_Bacteria@p_Proteobacteria@c_Alphaproteobacteria@o_Rhizobiales@f_Xanthobacteraceae@NA	d_Bacteria@p_Proteobacteria@c_Alphaproteobacteria@o_Rhizobiales@f_Xanthobacteraceae	@f_Xanthobacteraceae
1066	mobileOG_000296832|ligD|A0A4Q0SMP7|replication/recombination/repair|NA|Plasmid RefSeq|Homology	d_Bacteria	p_Proteobacteria	c_Alphaproteobacteria	o_Rhizobiales	f_Xanthobacteraceae	NA	NA	77	52	0.73	1	hospital_persisted	NA	NA	NA	d_Bacteria@p_Proteobacteria@c_Alphaproteobacteria@o_Rhizobiales@f_Xanthobacteraceae@NA	d_Bacteria@p_Proteobacteria@c_Alphaproteobacteria@o_Rhizobiales@f_Xanthobacteraceae	@f_Xanthobacteraceae
1067	mobileOG_000296832|ligD|A0A4Q0SMP7|replication/recombination/repair|NA|Plasmid RefSeq|Homology	d_Bacteria	p_Proteobacteria	c_Alphaproteobacteria	o_Rhizobiales	f_Xanthobacteraceae	NA	NA	78	54	0.76	1	hospital_persisted	NA	NA	NA	d_Bacteria@p_Proteobacteria@c_Alphaproteobacteria@o_Rhizobiales@f_Xanthobacteraceae@NA	d_Bacteria@p_Proteobacteria@c_Alphaproteobacteria@o_Rhizobiales@f_Xanthobacteraceae	@f_Xanthobacteraceae
1068	mobileOG_000296832|ligD|A0A4Q0SMP7|replication/recombination/repair|NA|Plasmid RefSeq|Homology	d_Bacteria	p_Proteobacteria	c_Alphaproteobacteria	o_Rhizobiales	f_Xanthobacteraceae	NA	NA	78	63	0.86	1	hospital_persisted	NA	NA	NA	d_Bacteria@p_Proteobacteria@c_Alphaproteobacteria@o_Rhizobiales@f_Xanthobacteraceae@NA	d_Bacteria@p_Proteobacteria@c_Alphaproteobacteria@o_Rhizobiales@f_Xanthobacteraceae	@f_Xanthobacteraceae
1069	mobileOG_000296832|ligD|A0A4Q0SMP7|replication/recombination/repair|NA|Plasmid RefSeq|Homology	d_Bacteria	p_Proteobacteria	c_Alphaproteobacteria	o_Rhizobiales	f_Xanthobacteraceae	NA	NA	79	54	0.75	1	hospital_persisted	NA	NA	NA	d_Bacteria@p_Proteobacteria@c_Alphaproteobacteria@o_Rhizobiales@f_Xanthobacteraceae@NA	d_Bacteria@p_Proteobacteria@c_Alphaproteobacteria@o_Rhizobiales@f_Xanthobacteraceae	@f_Xanthobacteraceae
1070	mobileOG_000296832|ligD|A0A4Q0SMP7|replication/recombination/repair|NA|Plasmid RefSeq|Homology	d_Bacteria	p_Proteobacteria	c_Alphaproteobacteria	o_Rhizobiales	f_Xanthobacteraceae	NA	NA	87	66	0.78	1	hospital_persisted	NA	NA	NA	d_Bacteria@p_Proteobacteria@c_Alphaproteobacteria@o_Rhizobiales@f_Xanthobacteraceae@NA	d_Bacteria@p_Proteobacteria@c_Alphaproteobacteria@o_Rhizobiales@f_Xanthobacteraceae	@f_Xanthobacteraceae
1071	mobileOG_000296832|ligD|A0A4Q0SMP7|replication/recombination/repair|NA|Plasmid RefSeq|Homology	d_Bacteria	p_Proteobacteria	c_Alphaproteobacteria	o_Rhizobiales	f_Xanthobacteraceae	NA	NA	96	56	0.59	1	hospital_persisted	NA	NA	NA	d_Bacteria@p_Proteobacteria@c_Alphaproteobacteria@o_Rhizobiales@f_Xanthobacteraceae@NA	d_Bacteria@p_Proteobacteria@c_Alphaproteobacteria@o_Rhizobiales@f_Xanthobacteraceae	@f_Xanthobacteraceae
1072	mobileOG_000296832|ligD|A0A4Q0SMP7|replication/recombination/repair|NA|Plasmid RefSeq|Homology	d_Bacteria	p_Proteobacteria	c_Alphaproteobacteria	o_Rhizobiales	f_Xanthobacteraceae	NA	NA	99	76	0.82	1	hospital_persisted	NA	NA	NA	d_Bacteria@p_Proteobacteria@c_Alphaproteobacteria@o_Rhizobiales@f_Xanthobacteraceae@NA	d_Bacteria@p_Proteobacteria@c_Alphaproteobacteria@o_Rhizobiales@f_Xanthobacteraceae	@f_Xanthobacteraceae
1073	mobileOG_000296832|ligD|A0A4Q0SMP7|replication/recombination/repair|NA|Plasmid RefSeq|Homology	d_Bacteria	p_Proteobacteria	c_Alphaproteobacteria	o_Rhizobiales	f_Xanthobacteraceae	NA	NA	107	77	0.8	1	hospital_persisted	NA	NA	NA	d_Bacteria@p_Proteobacteria@c_Alphaproteobacteria@o_Rhizobiales@f_Xanthobacteraceae@NA	d_Bacteria@p_Proteobacteria@c_Alphaproteobacteria@o_Rhizobiales@f_Xanthobacteraceae	@f_Xanthobacteraceae
1074	mobileOG_000296832|ligD|A0A4Q0SMP7|replication/recombination/repair|NA|Plasmid RefSeq|Homology	d_Bacteria	p_Proteobacteria	c_Alphaproteobacteria	o_Rhizobiales	f_Xanthobacteraceae	NA	NA	136	96	0.79	1	hospital_persisted	NA	NA	NA	d_Bacteria@p_Proteobacteria@c_Alphaproteobacteria@o_Rhizobiales@f_Xanthobacteraceae@NA	d_Bacteria@p_Proteobacteria@c_Alphaproteobacteria@o_Rhizobiales@f_Xanthobacteraceae	@f_Xanthobacteraceae
1075	mobileOG_000296832|ligD|A0A4Q0SMP7|replication/recombination/repair|NA|Plasmid RefSeq|Homology	d_Bacteria	p_Proteobacteria	c_Alphaproteobacteria	o_Rhizobiales	f_Xanthobacteraceae	NA	NA	190	128	0.77	1	hospital_persisted	NA	NA	NA	d_Bacteria@p_Proteobacteria@c_Alphaproteobacteria@o_Rhizobiales@f_Xanthobacteraceae@NA	d_Bacteria@p_Proteobacteria@c_Alphaproteobacteria@o_Rhizobiales@f_Xanthobacteraceae	@f_Xanthobacteraceae
1076	mobileOG_000296883|hsdM|WP_033854405.1|stability/transfer/defense|NA|Multiple|Homology	d_Bacteria	p_Proteobacteria	c_Gammaproteobacteria	NA	NA	NA	NA	1	1	1	1	hospital_persisted	NA	NA	NA	d_Bacteria@p_Proteobacteria@c_Gammaproteobacteria@NA@NA@NA	d_Bacteria@p_Proteobacteria@c_Gammaproteobacteria	@c_Gammaproteobacteria
1077	mobileOG_000298217|parA|A0A4U1JNV2|replication/recombination/repair|transfer|Plasmid RefSeq|Homology	d_Bacteria	p_Proteobacteria	c_Alphaproteobacteria	NA	NA	NA	NA	4	3	1	1	hospital_persisted	NA	NA	NA	d_Bacteria@p_Proteobacteria@c_Alphaproteobacteria@NA@NA@NA	d_Bacteria@p_Proteobacteria@c_Alphaproteobacteria	@c_Alphaproteobacteria
1078	mobileOG_000298217|parA|A0A4U1JNV2|replication/recombination/repair|transfer|Plasmid RefSeq|Homology	d_Bacteria	p_Proteobacteria	c_Alphaproteobacteria	NA	NA	NA	NA	5	4	1	1	hospital_persisted	NA	NA	NA	d_Bacteria@p_Proteobacteria@c_Alphaproteobacteria@NA@NA@NA	d_Bacteria@p_Proteobacteria@c_Alphaproteobacteria	@c_Alphaproteobacteria
1079	mobileOG_000298220|ardC|A0A0M3AY00|stability/transfer/defense|NA|Plasmid RefSeq|Homology	d_Bacteria	p_Proteobacteria	c_Alphaproteobacteria	o_Rhizobiales	f_Rhizobiaceae	NA	NA	7	7	1	1	hospital_persisted	NA	NA	NA	d_Bacteria@p_Proteobacteria@c_Alphaproteobacteria@o_Rhizobiales@f_Rhizobiaceae@NA	d_Bacteria@p_Proteobacteria@c_Alphaproteobacteria@o_Rhizobiales@f_Rhizobiaceae	@f_Rhizobiaceae
1080	mobileOG_000298488|parA|WP_066700619.1|replication/recombination/repair|transfer|Multiple|Homology	d_Bacteria	p_Proteobacteria	c_Alphaproteobacteria	o_Sphingomonadales	f_Sphingomonadaceae	NA	NA	4	3	1	1	hospital_persisted	NA	NA	NA	d_Bacteria@p_Proteobacteria@c_Alphaproteobacteria@o_Sphingomonadales@f_Sphingomonadaceae@NA	d_Bacteria@p_Proteobacteria@c_Alphaproteobacteria@o_Sphingomonadales@f_Sphingomonadaceae	@f_Sphingomonadaceae
1081	mobileOG_000298488|parA|WP_066700619.1|replication/recombination/repair|transfer|Multiple|Homology	d_Bacteria	p_Proteobacteria	c_Alphaproteobacteria	NA	NA	NA	NA	3	3	1	1	hospital_persisted	NA	NA	NA	d_Bacteria@p_Proteobacteria@c_Alphaproteobacteria@NA@NA@NA	d_Bacteria@p_Proteobacteria@c_Alphaproteobacteria	@c_Alphaproteobacteria
1082	mobileOG_000298533|traG|A0A256G5D1|transfer|conjugation|Plasmid RefSeq|Homology	d_Bacteria	p_Proteobacteria	c_Alphaproteobacteria	NA	NA	NA	NA	4	3	1	1	hospital_persisted	NA	NA	NA	d_Bacteria@p_Proteobacteria@c_Alphaproteobacteria@NA@NA@NA	d_Bacteria@p_Proteobacteria@c_Alphaproteobacteria	@c_Alphaproteobacteria
1083	mobileOG_000298896|xis|A0A4V8DKJ0|integration/excision|transfer,conjugation|Plasmid RefSeq|Homology	d_Bacteria	p_Proteobacteria	c_Gammaproteobacteria	o_Burkholderiales	NA	NA	NA	4	2	0.5	1	hospital_persisted	NA	NA	NA	d_Bacteria@p_Proteobacteria@c_Gammaproteobacteria@o_Burkholderiales@NA@NA	d_Bacteria@p_Proteobacteria@c_Gammaproteobacteria@o_Burkholderiales	@o_Burkholderiales
1084	mobileOG_000298896|xis|A0A4V8DKJ0|integration/excision|transfer,conjugation|Plasmid RefSeq|Homology	d_Bacteria	p_Proteobacteria	NA	NA	NA	NA	NA	3	3	1	1	hospital_persisted	NA	NA	NA	d_Bacteria@p_Proteobacteria@NA@NA@NA@NA	d_Bacteria@p_Proteobacteria	@p_Proteobacteria
1085	mobileOG_000298896|xis|A0A4V8DKJ0|integration/excision|transfer,conjugation|Plasmid RefSeq|Homology	d_Bacteria	NA	NA	NA	NA	NA	NA	3	3	1	1	hospital_persisted	NA	NA	NA	d_Bacteria@NA@NA@NA@NA@NA	d_Bacteria	NA
1086	mobileOG_000299826|hsdR|WP_149505466.1|stability/transfer/defense|NA|Plasmid RefSeq|Homology	d_Bacteria	p_Proteobacteria	c_Gammaproteobacteria	o_Burkholderiales	f_Burkholderiaceae	Aquabacterium A	s_Aquabacterium A sp013266755	4	1	0.83	1	hospital_persisted	NA	NA	NA	d_Bacteria@p_Proteobacteria@c_Gammaproteobacteria@o_Burkholderiales@f_Burkholderiaceae@Aquabacterium A	d_Bacteria@p_Proteobacteria@c_Gammaproteobacteria@o_Burkholderiales@f_Burkholderiaceae@Aquabacterium A	@Aquabacterium A
1087	mobileOG_000299826|hsdR|WP_149505466.1|stability/transfer/defense|NA|Plasmid RefSeq|Homology	d_Bacteria	p_Proteobacteria	c_Gammaproteobacteria	o_Burkholderiales	f_Burkholderiaceae	Aquabacterium A	NA	3	2	0.52	2	hospital_persisted	NA	NA	NA	d_Bacteria@p_Proteobacteria@c_Gammaproteobacteria@o_Burkholderiales@f_Burkholderiaceae@Aquabacterium A	d_Bacteria@p_Proteobacteria@c_Gammaproteobacteria@o_Burkholderiales@f_Burkholderiaceae@Aquabacterium A	@Aquabacterium A
1088	mobileOG_000299826|hsdR|WP_149505466.1|stability/transfer/defense|NA|Plasmid RefSeq|Homology	d_Bacteria	p_Proteobacteria	c_Gammaproteobacteria	o_Burkholderiales	f_Burkholderiaceae	NA	NA	20	14	0.79	1	hospital_persisted	NA	NA	NA	d_Bacteria@p_Proteobacteria@c_Gammaproteobacteria@o_Burkholderiales@f_Burkholderiaceae@NA	d_Bacteria@p_Proteobacteria@c_Gammaproteobacteria@o_Burkholderiales@f_Burkholderiaceae	@f_Burkholderiaceae
1089	mobileOG_000299826|hsdR|WP_149505466.1|stability/transfer/defense|NA|Plasmid RefSeq|Homology	d_Bacteria	p_Proteobacteria	c_Gammaproteobacteria	o_Burkholderiales	NA	NA	NA	6	3	0.59	1	hospital_persisted	NA	NA	NA	d_Bacteria@p_Proteobacteria@c_Gammaproteobacteria@o_Burkholderiales@NA@NA	d_Bacteria@p_Proteobacteria@c_Gammaproteobacteria@o_Burkholderiales	@o_Burkholderiales
1090	mobileOG_000299826|hsdR|WP_149505466.1|stability/transfer/defense|NA|Plasmid RefSeq|Homology	d_Bacteria	p_Proteobacteria	c_Gammaproteobacteria	NA	NA	NA	NA	11	6	0.6	1	hospital_persisted	NA	NA	NA	d_Bacteria@p_Proteobacteria@c_Gammaproteobacteria@NA@NA@NA	d_Bacteria@p_Proteobacteria@c_Gammaproteobacteria	@c_Gammaproteobacteria
1091	mobileOG_000299960|xerD|WP_152090981.1|integration/excision|replication/recombination/repair|Plasmid RefSeq|Homology	d_Bacteria	p_Proteobacteria	c_Gammaproteobacteria	o_Burkholderiales	NA	NA	NA	13	9	0.88	1	hospital_persisted	NA	NA	NA	d_Bacteria@p_Proteobacteria@c_Gammaproteobacteria@o_Burkholderiales@NA@NA	d_Bacteria@p_Proteobacteria@c_Gammaproteobacteria@o_Burkholderiales	@o_Burkholderiales
1092	mobileOG_000299960|xerD|WP_152090981.1|integration/excision|replication/recombination/repair|Plasmid RefSeq|Homology	d_Bacteria	p_Proteobacteria	c_Gammaproteobacteria	o_Burkholderiales	NA	NA	NA	26	20	0.9	1	hospital_persisted	NA	NA	NA	d_Bacteria@p_Proteobacteria@c_Gammaproteobacteria@o_Burkholderiales@NA@NA	d_Bacteria@p_Proteobacteria@c_Gammaproteobacteria@o_Burkholderiales	@o_Burkholderiales
1093	mobileOG_000302615|tnpA|WP_008829513.1|integration/excision|NA|Multiple|Homology	d_Bacteria	p_Proteobacteria	c_Alphaproteobacteria	o_Sphingomonadales	f_Sphingomonadaceae	Sphingobium	NA	6	3	0.95	1	hospital_persisted	NA	NA	NA	d_Bacteria@p_Proteobacteria@c_Alphaproteobacteria@o_Sphingomonadales@f_Sphingomonadaceae@Sphingobium	d_Bacteria@p_Proteobacteria@c_Alphaproteobacteria@o_Sphingomonadales@f_Sphingomonadaceae@Sphingobium	@Sphingobium
1094	mobileOG_000302615|tnpA|WP_008829513.1|integration/excision|NA|Multiple|Homology	d_Bacteria	p_Proteobacteria	c_Alphaproteobacteria	o_Sphingomonadales	f_Sphingomonadaceae	NA	NA	7	5	0.51	1	hospital_persisted	NA	NA	NA	d_Bacteria@p_Proteobacteria@c_Alphaproteobacteria@o_Sphingomonadales@f_Sphingomonadaceae@NA	d_Bacteria@p_Proteobacteria@c_Alphaproteobacteria@o_Sphingomonadales@f_Sphingomonadaceae	@f_Sphingomonadaceae
1095	mobileOG_000302620|tnpA|WP_010794533.1|integration/excision|NA|Multiple|Homology	d_Bacteria	p_Proteobacteria	c_Alphaproteobacteria	o_Rhizobiales	f_Rhizobiaceae	NA	NA	5	3	0.74	1	hospital_persisted	NA	NA	NA	d_Bacteria@p_Proteobacteria@c_Alphaproteobacteria@o_Rhizobiales@f_Rhizobiaceae@NA	d_Bacteria@p_Proteobacteria@c_Alphaproteobacteria@o_Rhizobiales@f_Rhizobiaceae	@f_Rhizobiaceae
1096	mobileOG_000302692|istA|WP_013516259.1|integration/excision|NA|Multiple|Homology	d_Bacteria	p_Proteobacteria	c_Gammaproteobacteria	o_Burkholderiales	f_Burkholderiaceae	Rubrivivax	s_Rubrivivax sp903828235	2	1	0.5	1	hospital_persisted	NA	NA	NA	d_Bacteria@p_Proteobacteria@c_Gammaproteobacteria@o_Burkholderiales@f_Burkholderiaceae@Rubrivivax	d_Bacteria@p_Proteobacteria@c_Gammaproteobacteria@o_Burkholderiales@f_Burkholderiaceae@Rubrivivax	@Rubrivivax
1097	mobileOG_000302692|istA|WP_013516259.1|integration/excision|NA|Multiple|Homology	d_Bacteria	p_Proteobacteria	c_Gammaproteobacteria	o_Burkholderiales	f_Burkholderiaceae	Rubrivivax	s_Rubrivivax sp903828235	3	1	0.93	1	hospital_persisted	NA	NA	NA	d_Bacteria@p_Proteobacteria@c_Gammaproteobacteria@o_Burkholderiales@f_Burkholderiaceae@Rubrivivax	d_Bacteria@p_Proteobacteria@c_Gammaproteobacteria@o_Burkholderiales@f_Burkholderiaceae@Rubrivivax	@Rubrivivax
1098	mobileOG_000302692|istA|WP_013516259.1|integration/excision|NA|Multiple|Homology	d_Bacteria	p_Proteobacteria	c_Gammaproteobacteria	o_Burkholderiales	f_Burkholderiaceae	Variovorax	s_Variovorax sp003952185	2	2	1	2	hospital_persisted	NA	NA	NA	d_Bacteria@p_Proteobacteria@c_Gammaproteobacteria@o_Burkholderiales@f_Burkholderiaceae@Variovorax	d_Bacteria@p_Proteobacteria@c_Gammaproteobacteria@o_Burkholderiales@f_Burkholderiaceae@Variovorax	@Variovorax
1099	mobileOG_000302692|istA|WP_013516259.1|integration/excision|NA|Multiple|Homology	d_Bacteria	p_Proteobacteria	c_Gammaproteobacteria	o_Burkholderiales	f_Burkholderiaceae	Variovorax	s_Variovorax sp003952185	3	2	0.67	2	hospital_persisted	NA	NA	NA	d_Bacteria@p_Proteobacteria@c_Gammaproteobacteria@o_Burkholderiales@f_Burkholderiaceae@Variovorax	d_Bacteria@p_Proteobacteria@c_Gammaproteobacteria@o_Burkholderiales@f_Burkholderiaceae@Variovorax	@Variovorax
1100	mobileOG_000302692|istA|WP_013516259.1|integration/excision|NA|Multiple|Homology	d_Bacteria	p_Proteobacteria	c_Gammaproteobacteria	o_Burkholderiales	f_Burkholderiaceae	Variovorax	s_Variovorax sp003952185	3	2	0.97	1	hospital_persisted	NA	NA	NA	d_Bacteria@p_Proteobacteria@c_Gammaproteobacteria@o_Burkholderiales@f_Burkholderiaceae@Variovorax	d_Bacteria@p_Proteobacteria@c_Gammaproteobacteria@o_Burkholderiales@f_Burkholderiaceae@Variovorax	@Variovorax
1101	mobileOG_000302692|istA|WP_013516259.1|integration/excision|NA|Multiple|Homology	d_Bacteria	p_Proteobacteria	c_Gammaproteobacteria	o_Burkholderiales	f_Burkholderiaceae	NA	NA	3	2	0.51	1	hospital_persisted	NA	NA	NA	d_Bacteria@p_Proteobacteria@c_Gammaproteobacteria@o_Burkholderiales@f_Burkholderiaceae@NA	d_Bacteria@p_Proteobacteria@c_Gammaproteobacteria@o_Burkholderiales@f_Burkholderiaceae	@f_Burkholderiaceae
1102	mobileOG_000302692|istA|WP_013516259.1|integration/excision|NA|Multiple|Homology	d_Bacteria	p_Proteobacteria	c_Gammaproteobacteria	o_Burkholderiales	f_Burkholderiaceae	NA	NA	3	2	0.97	3	hospital_persisted	NA	NA	NA	d_Bacteria@p_Proteobacteria@c_Gammaproteobacteria@o_Burkholderiales@f_Burkholderiaceae@NA	d_Bacteria@p_Proteobacteria@c_Gammaproteobacteria@o_Burkholderiales@f_Burkholderiaceae	@f_Burkholderiaceae
1103	mobileOG_000302692|istA|WP_013516259.1|integration/excision|NA|Multiple|Homology	d_Bacteria	p_Proteobacteria	c_Gammaproteobacteria	o_Burkholderiales	f_Burkholderiaceae	NA	NA	3	3	1	1	hospital_persisted	NA	NA	NA	d_Bacteria@p_Proteobacteria@c_Gammaproteobacteria@o_Burkholderiales@f_Burkholderiaceae@NA	d_Bacteria@p_Proteobacteria@c_Gammaproteobacteria@o_Burkholderiales@f_Burkholderiaceae	@f_Burkholderiaceae
[truncated: 42,732 more rows]
