# Supplementary material for: Selection and horizontal gene transfer underlie microdiversity-level heterogeneity in resistance gene fate during wastewater treatment
Source: Nat Commun. 2024 Jun 26;15:5412. doi: 10.1038/s41467-024-49742-8 (PMC11208604; doi:10.1038/s41467-024-49742-8)
Supplement: Supplementary file 7 — Supplementary Data 4 [file 41467_2024_49742_MOESM7_ESM.xlsx]

## Sheet: Sheet1
	Peak Area
compound names	R1_0.01_3	R3_0.01_3	R2_0.01_3	P3_0_3	O1_0.1_1	R2_0.01_1	O2_0.1_1	O2_0.1_3	O3_0.1_2	P2_0_1	R1_0.01_1	R3_0.01_2	O1_0.1_2	P3_0_2	P1_0_2	O3_0.1_1	R3_0.01_1	P1_0_3	O1_0.1_3	O3_0.1_3	P1_0_1	R1_0.01_2	R2_0.01_2	P2_0_3	P2_0_2	O2_0.1_2	P3_0_1
(±)11-nor-9-carboxy-delta-THC	0	0	0	0	0	0	0	0	0	0	0	0	0	0	0	0	0	0	0	0	0	0	0	0	0	0	0			Column_name	# of identifiable PPCPs	Sampling Date	Reactor	Condition (% Hospital Effluent)
10,11-dihydro-10-hydroxycarbamazepine	2.15224e+06	2.27773e+06	2.09471e+06	2.18572e+06	1.98752e+06	1.5558e+06	2.10757e+06	1.89326e+06	349315	1.63904e+06	1.93984e+06	788027	307332	601848	545352	1.4483e+06	524589	2.02482e+06	1.54571e+06	1.96948e+06	1.87886e+06	374960	565301	710001	1.55866e+06	1.51624e+06	424022			R1_0.01_3	104	2020-04-11	R1	0.01
6-Acetylmorphine	0	0	0	0	0	0	0	0	0	0	0	0	0	0	0	0	0	0	0	0	0	0	0	0	0	0	0			R3_0.01_3	101	2020-04-11	R3	0.01
Acebutolol	323499	363404	359090	331553	513755	516040	626559	328039	171393	545202	539202	178870	116106	129574	246989	533318	225488	306402	279383	349192	542109	240335	201637	168067	565859	538727	188026			R2_0.01_3	103	2020-04-11	R2	0.01
Acetaminophen	0	0	0	0	0	0	0	0	0	0	0	0	43702	0	0	0	0	0	0	0	0	0	0	0	0	0	0			P3_0_3	104	2020-04-11	P3	0
Albuterol	44179	32685	31964	28223	15429	16343	25462	17915	23878	20108	23322	9182	0	10356	41188	20725	24618	60096	45149	79339	29722	68443	45359	6127	20435	23273	5996			O1_0.1_1	103	2020-03-23	O1	0.1
Amitriptyline	1087289	4173	982173	19566	139569	1321868	1538696	632266	832759	1769744	1838301	842750	42222	187558	1011326	264520	751294	725226	49716	942689	1468570	495766	1020105	0	1344174	1444444	65058			R2_0.01_1	111	2020-03-23	R2	0.01
Amitriptyline metabolite	142548	132068	123929	127408	107914	53775	89684	116818	72865	46491	62876	108854	40204	144945	154533	36429	87880	216022	135540	337744	51993	57373	111591	48118	51675	105901	90719			O2_0.1_1	109	2020-03-23	O2	0.1
Amphetamine	0	0	0	0	1306991	386133	727837	410391	0	784171	521709	0	1594858	0	0	0	278016	780838	693912	557704	696733	82135	130572	964888	117883	568946	101847			O2_0.1_3	107	2020-04-11	O2	0.1
Aripiprazole	0	0	0	0	0	0	0	0	0	0	0	0	0	0	0	0	0	0	0	0	0	0	0	0	0	0	0			O3_0.1_2	102	2020-03-30	O3	0.1
Atenolol	542994	649444	468642	506865	881989	639138	820406	516627	325877	651237	747590	166176	0	272122	461450	583988	204293	490334	637036	574251	820574	534224	388674	0	533555	526163	203079			P2_0_1	106	2020-03-23	P2	0
Atorvastatin	105910	385881	146115	55425	742639	849190	928578	415988	386160	563803	554762	40152	70527	46774	60641	361001	56448	77744.5	267445	139205	366430	81712	106449	12345	576213	438440	228334			R1_0.01_1	105	2020-03-23	R1	0.01
Atrazine	34295	21212	38875	10796	3184	11743	9981	57172	18833	9368	10382	13210	11164	11187	10870	4537	14505	25564.5	36513	16729	9378	12092	19188	4629	12270	11727	16751			R3_0.01_2	99	2020-03-30	R3	0.01
Azithromycin	382574	28134	379027	27738	64513	338923	301489	374431	254776	422861	458527	217065	27555	50622	288165	74963	230485	317708	25089	316710	421456	293555	290623	1278	421944	425423	32236			O1_0.1_2	101	2020-03-30	O1	0.1
Benzoylecgonine	1.76026e+06	1.538e+06	1.58467e+06	1.54002e+06	638754	440227	1.16423e+06	1.48385e+06	3.04784e+06	797332	623332	2.64032e+06	1.56776e+06	1.77974e+06	3.87656e+06	1.36384e+06	2.24547e+06	1.25036e+06	997747	1.1879e+06	600686	1.63939e+06	2.53003e+06	686313	543392	552194	2.0303e+06			P3_0_2	98	2020-03-30	P3	0
Bezafibrate	0	0	0	0	1507	1367	1632	0	0	0	0	0	0	0	0	0	0	0	0	0	0	0	0	0	0	0	0			P1_0_2	97	2020-03-30	P1	0
Buprenorphine	325178	0	0	0	0	0	0	0	0	0	0	0	0	0	0	0	0	0	0	0	0	0	0	0	0	0	0			O3_0.1_1	110	2020-03-23	O3	0.1
Bupropion	1.3371e+06	879825	1.01714e+06	781712	1.33542e+06	1.73285e+06	1.94346e+06	1.44028e+06	402109	1.60782e+06	1.91116e+06	517006	277343	335988	417799	1.19545e+06	439885	1.35076e+06	1.06917e+06	1.87219e+06	2.12713e+06	577443	688004	567647	1.39781e+06	1.00415e+06	215677			R3_0.01_1	101	2020-03-23	R3	0.01
Caffeine	10079	28564	25184	36743	36035	17476	44529	3933	2510	27219	3859	0	2742	0	0	15004	0	3011	0	0	0	0	0	9712	244	0	0			P1_0_3	110	2020-04-11	P1	0
Carbamazepine	12996554	12716003	12798856	13410191	10353982	10360057	11093432	12986360	15862355	10494930	11005699	6585761	4220877	6312410	5917497	8841907	5158736	13513023	11905720	12078241	12404629	7875624	7997197	2817144	9609087	11262154	12686287			O1_0.1_3	111	2020-04-11	O1	0.1
Carbamazepine 10,11 epoxide	771140	746078	802932	703859	250953	291641	167264	778841	358849	256571	205031	298043	168587	371296	247093	192014	267559	709920	726306	642067	282521	291979	338446	185073	259959	319603	359359			O3_0.1_3	110	2020-04-11	O3	0.1
Carisoprodol	54615	28003	54384	32894	21076	33985	39678	38897	15909	41931	41791	9946	2916	10887	15217	16689	14574	49231	22434	54648	31270	10134	15740	8647	35586	44893	8353			P1_0_1	109	2020-03-23	P1	0
Celecoxib	33569	27132	30415	31355	25433	29300	31200	26516	29057	34796	32644	11746	2636	19137	23869	23463	13047	21642.5	27296	21099	31797	19589	20746	1914	39694	31464	20239			R1_0.01_2	106	2020-03-30	R1	0.01
Chloramphenicol	0	0	0	0	0	0	0	0	0	0	0	0	0	0	0	0	0	0	0	0	0	0	0	0	0	0	0			R2_0.01_2	105	2020-03-30	R2	0.01
Chlorotetracycline	0	0	0	0	0	0	0	0	0	0	0	0	0	0	0	0	0	0	0	0	0	0	0	0	0	0	0			P2_0_3	96	2020-04-11	P2	0
Chlorpheniramine	1.01436e+06	259698	1.1253e+06	326895	406621	1.09875e+06	963800	804429	788283	1.08217e+06	1.05711e+06	541661	120707	447623	776319	484282	684166	830966	309403	949409	918670	764447	821602	43551.7	1.0419e+06	960246	311432			P2_0_2	107	2020-03-30	P2	0
Ciprofloxacin	225342	319395	198337	305829	167490	284927	212358	245353	74955	181664	198149	67119	124526	126704	131208	341677	274680	245194	109904	221653	222340	66724	205737	223401	202803	190963	87394			O2_0.1_2	105	2020-03-30	O2	0.1
Clarithromycin	895792	774330	765281	748954	4224834	5591320	4685439	774164	307119	6086752	6002285	277501	91002	218699	367863	3428285	190096	712270	488997	924799	5374204	293799	331137	207574	5607366	4633818	194036			P3_0_1	105	2020-03-23	P3	0
Clenbuterol	0	0	0	5553	0	0	0	0	0	0	0	0	0	0	0	0	0	2142.5	5009	4562	0	0	0	2033	0	0	0
Clopidogrel carboxylic acid	431940	614625	476762	270007	472487	566873	559594	1047271	733669	526120	574675	168401	299092	94813	124782	382451	203603	410214	788126	347039	551603	222210	175189	62481	484643	527476	476546			Reactor refers to the individual biological replicate reactor. Reactors were code named with the prefix P, R, or O, depending on the condition (P=0% hospital sewage; R=1% hospital sewage; O=0% hospital sewage).
Cocaethylene	11171	0	16241	0	0	4701	5281	12461	20427	5637	4210	13619	2150	6849	29031	2130	10253	9668.5	0	13293	3201	11197	23749	0	4734	3893	4973
Cocaine	202524	56908	335884	63368	44178	61606	91485	228699	211603	103156	53890	180434	30726	95824	257049	59851	106953	201862	48010	275949	48502	94992	143188	5277	72901	43277	89872
Codeine	337632	320273	292998	209112	263089	317418	303002	337759	154493	333619	300848	138814	100447	146194	194512	264503	173032	157737	191176	182477	287765	119688	214384	0	332609	235365	160185
Cotinine	160372	176710	141640	149456	0	159497	89038	95360	40829	63654	384293	42273	57349	0	0	0	42355	113870	59777	142095	105144	0	0	20428	0	89279	31770
Dehydroaripiprazole	0	0	0	0	0	0	0	0	0	0	0	0	0	0	0	0	0	1772	5521	0	0	0	0	0	0	0	0
Desmethylcitalopram	4843126	3572996	4663901	3569147	2912832	3258448	3699520	4093835	1638608	4102255	4363540	2466616	913362	1923874	2156987	2578783	2390584	4175135	2600106	4651768	3935911	2106373	2330977	1059232	3192053	3759430	1169496
Desmethylvenlafaxine	8.48386e+07	5.45309e+07	8.74681e+07	1.58632e+08	3.53521e+07	5.83591e+07	5.38449e+07	8.40613e+07	9.40144e+06	1.0104e+08	4.52222e+07	1.93711e+07	1.33673e+07	9.91484e+06	6.19472e+06	3.81694e+07	3.12351e+07	6.36908e+07	5.22982e+07	6.40177e+07	5.25572e+07	2.92106e+07	1.65536e+07	5.00308e+07	7.81186e+07	5.66842e+07	2.12544e+07
Dextromethorphan	3.87041e+06	904779	3.8402e+06	882477	2.27611e+06	4.41825e+06	5.04218e+06	3.53332e+06	3.48342e+06	4.85968e+06	5.29867e+06	2.10936e+06	396907	2.15327e+06	3.41489e+06	2.24426e+06	2.65472e+06	2.84106e+06	1.34269e+06	2.68397e+06	4.52547e+06	3.15684e+06	3.3716e+06	139341	4.72731e+06	4.78043e+06	1.4285e+06
Diclofenac	124877	230260	122767	73655	182753	242644	279299	267150	47929	275557	314900	86776	5875	24907	25368	196646	41439	96669.5	292491	219386	260095	64152	39858	19347	268722	255845	42978
Diclofenac 4-hydroxy	0	0	0	0	0	10739	6623	5022	0	4003	6584	0	0	0	0	10473	0	2355	3295	3201	3905	0	0	0	9673	4730	0
Diltiazem	3.23655e+06	1.99703e+06	2.3608e+06	2.11194e+06	5.20392e+06	7.31127e+06	8.54791e+06	2.33125e+06	3.86254e+06	9.22613e+06	8.06326e+06	2.62877e+06	654062	2.23222e+06	4.4147e+06	4.54574e+06	2.17769e+06	2.23887e+06	1.29645e+06	3.16062e+06	6.81439e+06	2.59099e+06	2.75484e+06	394406	6.03155e+06	6.12255e+06	1.84672e+06
Diphenhydramine	937804	102860	1.15723e+06	82859.7	677572	1.72375e+06	2.32854e+06	892369	2.45907e+06	2.31534e+06	2.42495e+06	1.46305e+06	233768	819467	3.12426e+06	853365	2.02987e+06	838401	151662	917566	1.35977e+06	1.68256e+06	2.06341e+06	10111.7	1.84992e+06	1.15418e+06	524431
Disopyramide	5726	5335	1483	5442	6478	5925	6896	802	648	951	1510	1298	1543	4003	5047	4732	4065	6042	4802	7473	6261	5120	6153	542	6750	5813	6181
Donepezil	35747	22080	55752	25222	29834	33277	49725	19638	41655	38194	54015	45293	12159	46759	38201	16194	38532	13268	6628	20639	35832	11167	45957	6011	36380	49441	25390
Duloxetine	21749	9361	27892	9320	13752	17093	29382	17534	7988	18476	30186	7318	2147	5722	6273	10171	7388	15935.5	6999	15525	24635	3450	6972	2260	23112	24012	3975
Ecgonine methyl ester	4921.67	5808.67	5720.67	5461.67	1586.67	126.667	1944.67	4172.67	8665.67	1199.67	1664.67	7512.67	203.667	5096.67	14066.7	1530.67	6330.67	9389.67	5224.67	14673.7	2186.67	14108.7	9761.67	0	1104.67	1484.67	5314.67
EDDP	1.87504e+07	4860.33	2.09502e+07	7259.33	9927.33	1.85736e+07	2.18419e+07	1.78006e+07	4.57156e+06	1.97517e+07	2.12142e+07	2.73172e+06	27470.3	6493.33	5.2679e+06	22071.3	4.74704e+06	1.39196e+07	1616.33	2.04128e+07	1.57869e+07	3.65574e+06	5.17512e+06	152.333	1.901e+07	2.05955e+07	2340.33
Erythromycin	148209	125562	120114	140792	0	1232.33	0	76040.3	13923.3	1497.33	77.3333	13987.3	3479.33	12822.3	20946.3	8687.33	10713.3	104997	47115.3	128471	126.333	15076.3	18416.3	47630.3	2176.33	2521.33	8501.33
Erythromycin-anhydro	4089.33	0	47372.3	3238.33	2918.33	9632.33	6392.33	44016.3	0	0	0	0	0	0	0	655.333	0	40025.8	27431.3	36794.3	11878.3	0	0	26651.3	8921.33	9042.33	0
Escitalopram	1.26148e+07	3.34022e+06	1.19897e+07	3.9237e+06	5.13462e+06	1.07194e+07	1.05791e+07	1.08399e+07	9.49838e+06	1.20601e+07	1.36027e+07	1.00469e+07	1.8781e+06	6.52063e+06	1.06328e+07	5.32806e+06	8.67056e+06	1.06749e+07	3.63807e+06	1.19113e+07	1.1149e+07	7.23154e+06	1.09836e+07	833645	1.00976e+07	1.14568e+07	4.60283e+06
Famotidine	13420	17230	22548	20680	8274	9316	27615	38354	0	0	0	0	0	0	0	0	0	54499.5	8360	112682	19153	5790	12346	0	8897	0	0
Fenbufen	0	0	0	0	0	0	0	0	0	0	0	0	0	0	0	0	0	0	0	0	0	0	0	0	0	0	0
Fentanyl	133046	45568	145831	36692	32907	53058	55434	187237	159637	54001	63101	50331	36892	36044	56057	29171	76660	108748	94206	71526	48482	60212	76529	3913	52346	55984	93499
Fluoxetine	1372609	286736	1369811	314418	329029	863568	972040	1105363	484282	1036593	1291469	368228	120199	200406	454354	442054	436116	1079662	462351	1312197	1145176	369512	475980	118248	1065685	916643	98117
Fluticasone propionate	0	0	0	0	0	0	0	0	0	0	0	0	0	0	0	0	0	0	0	0	0	0	0	0	0	0	0
Furosemide	28997	45540	43338	46643	24903	54608	60948	56014	0	42379	60138	0	0	0	0	57379	0	39375.5	38751	34920	14122	0	0	2782	56132	16260	0
Gabapentin	0	0	0	0	0	2029	0	0	0	0	0	0	0	0	0	0	0	0	0	0	0	0	0	0	0	0	0
Gemfibrozil	7977	15053	8471	4386	45740	22198	33696	47288	51284	15603	13313	9747	10880	11253	79021	29748	23835	12576	16550	6484	15247	33220	33290	692	25726	8008	82532
Glyburide	20744	23311	21042	53791	15731	26291	11045	19879	18128	13376	10378	8559	4083	14882	11369	7027	9294	16810.5	20557	19488	8893	9535	20195	1520	24330	12638	24522
Hydrochlorothiazide	77926	159491	66658	67927	42732	51401	117196	82792	17794	55732	60128	10352	20756	35824	27532	36793	27005	62594.5	66860	64307	46651	30328	30609	52974	51934	50849	14210
Hydrocodone	450676	419542	382455	376585	418419	532178	469422	497236	296198	374340	414398	180154	124566	241028	230374	323948	214271	269756	213768	351302	397764	244102	343725	179504	344596	355907	195138
Hydromorphone	45650	53040	36006	25074	8331	22214	44950	162081	0	23578	27096	0	0	0	0	20297	0	75752	127988	156700	31084	2478	11536	2085	14428	19791	0
Hydroxybupropion	7.10303e+06	7.85254e+06	7.22201e+06	6.62266e+06	3.81911e+06	3.71298e+06	5.11776e+06	6.97903e+06	631244	3.91405e+06	4.27633e+06	1.2901e+06	1.15652e+06	1.45997e+06	1.44604e+06	3.40145e+06	2.92884e+06	6.82075e+06	4.9045e+06	6.71931e+06	4.49643e+06	1.53718e+06	797562	4.21487e+06	3.65976e+06	3.14927e+06	430342
Ibuprofen	2366	2589	2988	1929	460	872	571	2771	2286	2435	801	0	0	0	0	836	1442	3855	1379	3868	448	914	734	560	2199	1086	267
Imipenem	0	0	0	0	0	0	0	0	0	0	0	0	0	0	0	0	0	0	0	0	0	0	0	0	0	0	0
Ketoprofen	0	0	0	0	0	0	0	0	0	0	0	0	0	0	0	0	0	0	0	0	0	0	0	0	0	0	0
Lamotrigine	1295091	1387545	1444557	1162554	1223164	1454215	1811005	1610479	855684	1626017	1762427	811253	695718	472212	584456	1219389	384100	1370448	1212082	1331362	1853897	662094	595117	534134	1298757	1154147	748312
Levorphanol	1.05276e+07	1.28422e+07	1.34255e+07	1.08225e+07	4.85906e+06	8.82415e+06	1.38111e+07	1.31845e+07	2.06918e+06	1.13628e+07	8.31421e+06	2.19623e+06	2.08769e+06	2.09407e+06	5.68154e+06	7.249e+06	6.28752e+06	9.39277e+06	6.23283e+06	9.34646e+06	1.05998e+07	4.25607e+06	3.21126e+06	3.80245e+06	8.88176e+06	6.69146e+06	1.80129e+06
Lidocaine	50341079	24941689	24580822	17404067	14394586	13133074	18236860	31567860	52441765	15880062	15149555	33279523	19002202	20577675	19656235	7620025	15765274	35513584	19176687	17287085	6259951	12428745	22781207	14328247	7052565	6416838	49123084
Loratadine	51171.7	51476.7	52290.7	74780.7	22681.7	9879.67	23414.7	8640.67	22459.7	18971.7	21051.7	13291.7	4380.67	21521.7	37671.7	8757.67	19933.7	17620.2	5072.67	31258.7	11407.7	9390.67	22603.7	3202.67	19704.7	21202.7	26812.7
Lorazepam	37311	45747	51741	65201	31706	20868	22487	59623	44092	21160	25983	22345	5739	25122	21204	34712	390002	50907.5	45497	64835	19886	27902	39513	4030	28336	29392	41519
MDA	0	0	0	0	0	0	0	0	0	0	0	0	0	0	0	0	0	0	0	0	0	0	0	0	0	0	0
MDEA	0	0	0	0	0	0	0	0	0	0	0	0	0	0	0	0	0	0	0	0	0	0	0	0	0	0	0
MDMA	0	0	0	0	0	0	0	0	0	0	0	0	0	0	0	0	0	0	0	0	0	0	0	0	0	0	0
Mefenamic acid	0	0	0	0	0	0	0	0	0	0	0	0	0	0	0	0	0	#DIV/0!	0	0	0	0	0	0	1824	0	0
Meperidine	40625	25547	52805	28079	64348	86328	123937	37810	13417	107717	128609	21895	6903	16679	18652	55530	20104	38269	25530	47597	89546	20622	20949	6097	81488	80353	11799
Meprobamate	35873	43669	33685	46961	23474	21563	23737	28930	4936	17848	19979	8935	4389	7970	5832	19866	8215	36457	31813	36292	22701	6752	7268	19974	20542	21368	6727
Metformin	11701	9774	8360	7549	41655	43947	37410	11544	39697	49238	60280	8026	0	7403	56182	52977	16468	13663.5	18848	9388	39772	65075	18005	1784	50085	29037	13963
Methadone	8149790	39936	8290813	99459	579241	8915551	8473245	7631155	7910468	11074977	10165856	3876356	201593	895949	7075321	741167	4064342	6289375	318527	8462652	7339330	5382267	5692180	0	8627670	9032873	349082
Methamphetamine	0	0	0	0	0	0	0	0	0	0	0	0	10086	0	0	0	2257	6350	2528	6656	0	5751	0	15530	0	0	3127
Methotrexate	0	0	0	0	0	0	0	0	0	0	0	0	0	0	0	0	0	0	0	0	0	0	0	0	0	0	0
Methylparaben	0	0	0	0	19185.3	12058.3	9185.33	0	4215.33	7128.33	6218.33	2211.33	0	8744.33	3490.33	1.07393e+06	0	#DIV/0!	2462.33	2937.33	4923.33	47172.3	4571.33	0	4093.33	4313.33	9389.33
Methylphenidate	230626	221214	248004	167939	307396	339044	575626	297000	77111.3	439655	460598	100997	25842.3	82306.3	107801	368260	122664	219769	183546	248894	355829	141419	161305	42327.3	339199	327692	31843.3
Metoprolol	4775886	4614391	3750674	3911431	4436305	2977553	5849631	4264811	2626817	5071847	5250207	2778463	1219978	2487095	2034768	3980178	2862849	3487452	3592338	3617282	4163850	2795620	2991354	1820095	3819830	8228761	1914969
Mevastatin	0	0	0	0	0	0	0	0	0	0	0	0	0	0	0	0	0	0	0	0	0	0	0	0	0	0	0
m-Hydroxybenzoylecgonine	0	0	0	0	0	0	0	0	18342	0	0	0	6551	6807	7652	0	2288	0	0	0	0	14154	10372	3260	0	0	6799
Modafinil	31832.7	33575.7	39401.7	36794.7	12075.7	12698.7	15510.7	32326.7	20113.7	13862.7	16375.7	63135.7	93422.7	32960.7	19471.7	19127.7	37522.7	46186.7	23450.7	37854.7	29847.7	33887.7	35083.7	84611.7	13584.7	17501.7	18556.7
Modafinil acid	11223	13420	15610	13540	21698	19394	23419	14971	13328	17891	21517	5044	2810	10442	12227	20251	7182	12445	16478	12251	14328	9512	10890	773	22514	15887	13071
Monoethylglycinexylidide	737699	1077013	720242	260868	106740	114004	141689	1980712	54490	132119	136319	18283	81927	28853	15870	127400	40526	1.36202e+06	1571896	0	151421	3172	0	353870	159684	116234	32105
Montelukast	227	262	342	356	82	141	123	216	218	118	0	81	15	158	194	51	128	452	220	509	115	31	110	39	116	165	166
Morphine	22138	45349	44596	31626	53586	63744	63544	41813	11918	47150	65144	12758	6851	16925	19687	57782	13017	44406	45234	53354	55834	39528	25681	5869	42373	47399	5184
Naproxen	1451	1139	1300	708	598	712	499	1037	691	585	476	611	113	596	2210	712	1157	993.5	831	1142	545	1398	1556	0	557	923	806
n-Butylparaben	0	0	0	0	0	0	242.333	15.3333	0	271.333	0	0	0	0	0	273.333	0	77.3333	358.333	197.333	242.333	566.333	41.3333	0	170.333	0	150.333
Nifedipine	44170	41101	45759	39180	18992	23167	24134	89174	29114	24932	24421	8757	14637	5425	12581	12801	8671	53695	40790	44572	28728	14798	18728	11444	11001	17824	24910
Nifedipine oxidized	318109	309160	379914	316197	452319	329837	440269	657654	1687945	454093	293424	344147	237558	345728	305672	316361	176968	387458	403609	253651	285770	289547	559554	29753	401925	406979	1781672
Norfentanyl	0	0	0	36895	16800	30697	35459	47744	42592	31026	0	19863	45647	22579	11276	15433	29532	116168	187173	56343	0	19067	20070	46977	0	0	16746
Norfloxacin	0	0	0	0	0	0	0	0	0	0	0	0	0	0	0	0	0	0	0	0	28034	0	12511	0	90612	0	0
Norfluoxetine	0	0	0	0	0	0	0	0	0	0	0	0	0	0	0	0	0	#DIV/0!	0	0	0	0	0	0	0	0	0
Normeperidine	57685	55199	60422	58587	48618	63596	70421	55847	4140	71773	68751	6348	4777	5805	7763	50231	8344	52875	42874	48144	59287	9572	8653	22178	60837	48904	2488
Norquetiapine	868379	739937	865633	628884	686187	978429	1239573	812297	125406	1219288	1375365	176039	79915	220910	174395	878436	279074	763155	647919	800058	1212420	190032	225392	191297	1121192	1127127	126067
Norsertraline	864149	137783	900606	139533	204463	526999	865432	801303	328003	656105	1.1934e+06	255398	36851.3	133281	295213	292485	300329	830182	208336	988647	866236	209728	340273	25718.3	851846	733090	56496.3
Norverapamil	54841	35342	54128	44104	29947	24946	45934	21809	18259	39138	48853	27214	5795	22821	16934	19164	21710	16108	10057	18137	26087	4887	19436	2851	41664	43634	14106
Omeprazole	49058	52536	52555	58219	34873	30915	38855	33847	29072	34751	25483	22057	11356	39529	45193	29237	19255	40493	24708	50450	25285	33055	42664	7593	27120	31433	27850
Oxazepam	156635	91714	79363	80256	152298	49975	90717	343914	91618	32197	44500	46732	38653	113330	95314	48025	39612	81123.5	71709	100881	89697	89403	59350	17059	47090	53022	122768
Oxcarbazepine	758741	789840	741613	273577	249910	330338	151105	339857	347469	223774	223215	279614	162287	331804	241824	190675	281909	690112	639671	619223	261731	284157	348183	169906	246318	344709	340383
Oxolinic acid	0	0	0	0	0	0	0	0	48088	53429	46130	51173	20990	0	0	46920	45752	68309.5	53831	74349	59256	50478	60101	0	0	62017	51059
Oxycodone	158836	284271	139374	171674	426482	321252	623929	159275	55599	475208	518436	48880	43155	83178	73735	299657	72412	107734	41090	214913	364509	41749	133747	108902	438081	239550	39213
Oxymorphone	0	0	0	0	0	0	0	0	0	0	0	0	0	0	0	0	0	57233.5	0	97624	54877	0	0	0	0	0	0
Oxymorphone glucuronide	0	0	0	0	0	0	0	0	0	0	0	262	817	0	0	0	0	96	0	0	0	0	0	0	0	0	0
Paroxetine	0	0	0	0	0	10633	13306	0	0	22356	16585	0	0	0	0	12831	0	0	0	0	11115	0	0	0	11297	13433	0
Phenmetrazine	0	0	0	0	0	0	0	0	0	0	0	0	0	0	0	0	0	0	0	0	0	0	0	0	0	0	0
Phenobarbital	4872	4960	4682	5077	0	6406	6606	5141	0	6296	6389	1555	413	2975	3097	4729	2025	4111	4995	4922	4930	3041	3107	532	6345	5895	2533
Phentermine	0	0	0	0	0	0	0	0	0	0	0	0	0	0	0	0	0	0	0	0	0	0	0	0	0	0	0
Phenylpropanolamine	0	0	0	0	0	0	0	0	0	0	0	0	0	0	0	0	0	0	0	0	0	0	0	0	0	0	0
Phenytoin	10913	9271	45695	11005	10448	10852	10639	9742	10096	10822	10756	5567	1157	11557	14584	8522	8217	9181	9023	10087	8697	12122	10964	898	10749	10123	8452
Pioglitazone	0	0	0	0	0	0	0	0	0	0	0	0	1826	0	0	0	0	0	0	0	0	0	0	0	0	0	0
Pravastatin	902	1849	965	603	536	2101	1369	1473	0	1177	665	0	0	0	0	662	0	917	955	1124	1520	0	0	0	1876	996	0
Pregabalin	0	0	0	0	0	0	0	0	0	0	0	0	0	0	0	21141	0	0	0	0	0	0	0	0	0	0	0
Primidone	0	0	0	0	0	1172	0	0	0	0	0	0	0	0	0	0	0	0	0	0	0	0	0	2753	0	0	0
Propranolol	1.19197e+06	1.09736e+06	1.2388e+06	950724	1.03142e+06	1.19823e+06	1.34842e+06	1.23134e+06	413483	1.18961e+06	1.47999e+06	397623	179305	473468	549205	295536	582794	1.14416e+06	761037	1.11264e+06	1.19243e+06	439550	535794	257506	1.31511e+06	1.31612e+06	291979
Pseudoephedrine	0	0	0	0	0	0	0	0	0	0	7675	0	13725	0	0	2614	0	0	6338	0	0	12058	9899	0	0	0	19279
Quetiapine	84555	112006	76459	80075	89166	121904	107162	74047	67032	155125	220282	54649	24903	48799	217695	33127	147907	103464	46909	94846	130121	57377	83954	18641	139887	51618	39943
Ritalinic acid	14187	17234	29580	38910	11866	8655	11642	46199	23503	0	0	16050	37267	50474	27550	13539	47804	24968.5	20066	11956	11766	7740	27124	11023	0	6062	38349
Sertraline	313353	42025	333257	45050	61126	206773	312823	262067	124048	256587	401111	98059	16280	40805	95592	95882	113002	297122	65562	369861	312913	68259	127214	19345	300623	271387	15001
Sildenafil	33197	30301	32209	34962	13620	19108	16391	17040	16411	21204	19741	16754	6386	17428	24255	13705	13695	24466	13718	27109	20982	12273	20054	7067	19407	21140	14261
Simvastatin	0	0	0	0	0	0	0	0	0	0	0	0	0	0	0	54.3333	0	#DIV/0!	0	0	0	0	0	0	0	0	0
Sotalol	863531	879094	884450	829872	1862725	1710079	1749106	939183	1337283	1339664	1495724	379776	0	349001	437070	1398258	213383	1.34444e+06	1464115	1181965	2033245	1272601	623518	0	1354857	1120894	973313
Sulfadimethoxin	108229	89460.3	113461	82058.3	39490.3	59733.3	64840.3	72190.3	28627.3	67404.3	59390.3	36272.3	15308.3	30070.3	34517.3	48713.3	38422.3	70233.8	40435.3	74134.3	55063.3	33014.3	38023.3	17054.3	56526.3	59401.3	15258.3
Sulfamethazine	0	0	0	0	4689	0	0	0	0	0	0	0	0	0	0	0	0	0	0	0	0	0	0	0	0	0	0
Sulfamethoxazole	101535	98973	147537	84656	9978	18144	21919	130289	17877	22771	16077	4230	1403	8911	9588	19274	8858	109759	106010	80260	9276	10843	11418	7514	34114	28602	18159
Sumatriptan	33233	193198	296323	237857	169628	269687	39909	43215	127078	27765	20499	26884	8337	112719	42398	224493	87406	153739	99592	56404	27465	77433	136320	99321	226936	277185	20089
Tadalafil	0	0	0	0	0	0	0	0	0	0	0	0	0	0	0	0	0	531	0	0	0	0	0	0	0	0	0
Temazepam	1554632	1367526	1626034	1260862	715039	1150842	1011776	1449746	986009	928259	954952	784414	143497	971958	1115235	479411	869444	1457233	1062855	1323037	947457	1190061	1393803	130855	1070065	1141560	779239
Tetracycline	0	0	0	0	0	0	0	0	0	0	0	0	0	0	0	177455	0	621	0	0	0	0	0	0	0	0	0
Thiabendazole	568051	688416	576164	701801	197227	239942	358936	495770	167687	247687	272213	388214	162549	285213	257790	238840	344667	583540	418638	665756	306455	217055	333851	305697	255590	232642	183433
Tramadol	3.77829e+07	3.16368e+07	3.9383e+07	2.44143e+07	2.64209e+07	2.5482e+07	3.53941e+07	4.57412e+07	2.44184e+07	2.79124e+07	3.26209e+07	1.88297e+07	7.68619e+06	2.14221e+07	2.14647e+07	1.84265e+07	1.89216e+07	3.18843e+07	3.03212e+07	2.82702e+07	2.6078e+07	1.89459e+07	2.09949e+07	5.8307e+06	2.42745e+07	2.22712e+07	2.03142e+07
Trazadone	703819	605158	853930	839685	533210	697508	833674	417183	668370	887716	759362	739079	295569	690229	1078226	644639	759900	534602	227114	702198	638901	387911	1002323	133906	684829	920208	494490
Triamterene	1919905	1877893	2401240	1759370	311880	743734	823951	1303731	1131751	397014	370250	826127	540053	1228675	1674520	498950	1324990	976786	603825	1074301	425609	814500	1275919	1233217	506891	531737	866933
Triclocarban	0	0	0	3127	0	1705	1717	0	1833	0	2260	0	0	1221	0	0	0	0	0	0	0	0	0	0	0	0	0
Triclosan	6161	5344	7107	5509	3308	3297	3625	3716	2979	3314	4789	1489	98	2852	3517	2805	4294	5068	2922	6396	2292	2209	4004	0	4297	3263	2702
Trimethoprim	3.07659e+06	2.50939e+06	6.1852e+06	1.02661e+06	1.92211e+06	3.07145e+06	3.28999e+06	5.28008e+06	2.55475e+06	1.98393e+06	2.12275e+06	1.78123e+06	1.96258e+06	1.79615e+06	2.35885e+06	2.68235e+06	1.41621e+06	2.46229e+06	2.12482e+06	2.20224e+06	2.04373e+06	1.81055e+06	2.60691e+06	1.25402e+06	2.48866e+06	1.29246e+06	1.8645e+06
Tylosin	0	0	0	0	0	0	0	0	0	0	0	0	0	0	0	0	0	0	0	0	0	0	0	0	0	0	0
Valsartan	12137	52206	18826	55309	44448	218350	153874	38007	95139	23106	85860	18803	6062	12067	32751	153982	11635	23122.5	35118	14736	86223	39121	77028	537	277407	15122	33565
Vancomycin	1308	1058	1439	0	0	0	0	3788	317	0	0	0	0	0	0	0	0	2493.5	5785	57	0	106	237	0	0	0	348
Venlafaxine	3.86803e+07	3.16009e+07	3.85071e+07	2.96375e+07	2.58196e+07	3.16823e+07	3.29737e+07	4.05936e+07	2.65153e+07	3.16955e+07	3.22637e+07	2.21724e+07	8.71205e+06	2.05379e+07	1.99364e+07	2.42824e+07	1.97988e+07	3.66506e+07	3.22897e+07	3.75247e+07	2.97746e+07	2.40951e+07	2.90452e+07	1.04022e+07	2.86021e+07	2.95419e+07	2.13543e+07
Verapamil	95305	52532	74482	93165	116770	93570	184151	32131	55081	225618	209435	151376	30110	109061	61461	71185	74107	26040.5	11083	46567	77728	20449	59209	5409	101182	223170	63274
Warfarin	9821	9955	15314	11196	11018	5838	9829	13966	7981	8161	4275	5045	3005	5414	8397	7678	7821	13712.5	11324	10777	7892	5943	9506	2123	7935	9349	7471
Zolpidem	258094	167355	208712	207755	110576	126272	126470	223942	120771	145442	122265	76313	18609	101558	144660	89421	81490	185036	65306	268961	109088	83659	128334	18551	132953	142740	87964
Zolpidem phenyl-4-carboxylic acid	311997	380263	637518	783375	433041	546581	825314	428588	395964	405603	643306	301922	299279	549438	570977	568298	488521	283336	136706	233447	365139	274823	657329	204041	304319	359963	459100
