# Supplementary material for: Selection and horizontal gene transfer underlie microdiversity-level heterogeneity in resistance gene fate during wastewater treatment
Source: Nat Commun. 2024 Jun 26;15:5412. doi: 10.1038/s41467-024-49742-8 (PMC11208604; doi:10.1038/s41467-024-49742-8)
Supplement: Supplementary file 8 — Supplementary Data 5 [file 41467_2024_49742_MOESM8_ESM.csv]

	contig1	contig2	co_occur_cts	total_orfs_ctg1	total_orfs_ctg2	smallest_contig_orfCts	contig_pair	identical_orf_position_contig1	identical_orf_position_contig2	domain_contig1	phylum_contig1	class_contig1	order_contig1	family_contig1	genus_contig1	species_contig1	contig_contig1	tax_id_contig1	level_contig1	tax_name_contig1	fragments_contig1	returned_contig1	matched_contig1	percent_matched_contig1	lineage_contig1	domain_contig2	phylum_contig2	class_contig2	order_contig2	family_contig2	genus_contig2	species_contig2	contig_contig2	tax_id_contig2	level_contig2	tax_name_contig2	fragments_contig2	returned_contig2	matched_contig2	percent_matched_contig2	lineage_contig2	stitle	Query Title	pident	bitscore	slen	evalue	length	sstart
0	15280_GTAKE7915Y_HS	11611_NLQVX0980P	1	5	6	5	15280_GTAKE7915Y_HS_AND_11611_NLQVX0980P	15280_GTAKE7915Y_HS_2	11611_NLQVX0980P_5	d_Bacteria	p_Myxococcota						15280_GTAKE7915Y_HS	1844	phylum	Myxococcota	6	6	3	0.73	d_Bacteria;p_Myxococcota	d_Bacteria	p_Proteobacteria	c_Gammaproteobacteria					11611_NLQVX0980P	4	class	Gammaproteobacteria	8	8	6	0.75	d_Bacteria;p_Proteobacteria;c_Gammaproteobacteria	UniRef50_UPI0004865360 hypothetical protein n=1 Tax=Variovorax sp. URHB0020 TaxID=1380385 RepID=UPI0004865360	15280_GTAKE7915Y_HS_2 # 314 # 997 # 1 # ID=13590_2;partial=00;start_type=ATG;rbs_motif=None;rbs_spacer=None;gc_cont=0.689	41.3	153.3	662	2.2000000000000003e-34	228	471
1	15280_GTAKE7915Y_HS	4569_JUJHF9134P_HS	1	5	7	5	15280_GTAKE7915Y_HS_AND_4569_JUJHF9134P_HS	15280_GTAKE7915Y_HS_2	4569_JUJHF9134P_HS_1	d_Bacteria	p_Myxococcota						15280_GTAKE7915Y_HS	1844	phylum	Myxococcota	6	6	3	0.73	d_Bacteria;p_Myxococcota	d_Bacteria	p_Proteobacteria	c_Gammaproteobacteria	o_Burkholderiales	f_Burkholderiaceae			4569_JUJHF9134P_HS	62	family	Burkholderiaceae	14	14	11	0.75	d_Bacteria;p_Proteobacteria;c_Gammaproteobacteria;o_Burkholderiales;f_Burkholderiaceae	UniRef50_UPI0004865360 hypothetical protein n=1 Tax=Variovorax sp. URHB0020 TaxID=1380385 RepID=UPI0004865360	15280_GTAKE7915Y_HS_2 # 314 # 997 # 1 # ID=13590_2;partial=00;start_type=ATG;rbs_motif=None;rbs_spacer=None;gc_cont=0.689	41.3	153.3	662	2.2000000000000003e-34	228	471
2	15280_GTAKE7915Y_HS	15206_OGYXM7861O_HS	1	5	8	5	15280_GTAKE7915Y_HS_AND_15206_OGYXM7861O_HS	15280_GTAKE7915Y_HS_2	15206_OGYXM7861O_HS_3	d_Bacteria	p_Myxococcota						15280_GTAKE7915Y_HS	1844	phylum	Myxococcota	6	6	3	0.73	d_Bacteria;p_Myxococcota	d_Bacteria	p_Proteobacteria	c_Gammaproteobacteria					15206_OGYXM7861O_HS	4	class	Gammaproteobacteria	7	7	6	0.98	d_Bacteria;p_Proteobacteria;c_Gammaproteobacteria	UniRef50_UPI0004865360 hypothetical protein n=1 Tax=Variovorax sp. URHB0020 TaxID=1380385 RepID=UPI0004865360	15280_GTAKE7915Y_HS_2 # 314 # 997 # 1 # ID=13590_2;partial=00;start_type=ATG;rbs_motif=None;rbs_spacer=None;gc_cont=0.689	41.3	153.3	662	2.2000000000000003e-34	228	471
3	15280_GTAKE7915Y_HS	262360_coassembly	1	5	8	5	15280_GTAKE7915Y_HS_AND_262360_coassembly	15280_GTAKE7915Y_HS_2	262360_coassembly_1	d_Bacteria	p_Myxococcota						15280_GTAKE7915Y_HS	1844	phylum	Myxococcota	6	6	3	0.73	d_Bacteria;p_Myxococcota	d_Bacteria	p_Gemmatimonadota	c_Gemmatimonadetes	o_Gemmatimonadales	f_Gemmatimonadaceae	g_SCN-70-22	s_SCN-70-22 sp902826615	262360_coassembly	58170	species	SCN-70-22 sp902826615	16	15	5	0.54	d_Bacteria;p_Gemmatimonadota;c_Gemmatimonadetes;o_Gemmatimonadales;f_Gemmatimonadaceae;g_SCN-70-22;s_SCN-70-22 sp902826615	UniRef50_UPI0004865360 hypothetical protein n=1 Tax=Variovorax sp. URHB0020 TaxID=1380385 RepID=UPI0004865360	15280_GTAKE7915Y_HS_2 # 314 # 997 # 1 # ID=13590_2;partial=00;start_type=ATG;rbs_motif=None;rbs_spacer=None;gc_cont=0.689	41.3	153.3	662	2.2000000000000003e-34	228	471
4	15280_GTAKE7915Y_HS	12369_WJTYV4855R_HS	1	5	4	4	15280_GTAKE7915Y_HS_AND_12369_WJTYV4855R_HS	15280_GTAKE7915Y_HS_2	12369_WJTYV4855R_HS_3	d_Bacteria	p_Myxococcota						15280_GTAKE7915Y_HS	1844	phylum	Myxococcota	6	6	3	0.73	d_Bacteria;p_Myxococcota	d_Bacteria	p_Proteobacteria	c_Gammaproteobacteria					12369_WJTYV4855R_HS	4	class	Gammaproteobacteria	8	8	4	0.74	d_Bacteria;p_Proteobacteria;c_Gammaproteobacteria	UniRef50_UPI0004865360 hypothetical protein n=1 Tax=Variovorax sp. URHB0020 TaxID=1380385 RepID=UPI0004865360	15280_GTAKE7915Y_HS_2 # 314 # 997 # 1 # ID=13590_2;partial=00;start_type=ATG;rbs_motif=None;rbs_spacer=None;gc_cont=0.689	41.3	153.3	662	2.2000000000000003e-34	228	471
5	15280_GTAKE7915Y_HS	1993_RBHSA3360N_HS	1	5	11	5	15280_GTAKE7915Y_HS_AND_1993_RBHSA3360N_HS	15280_GTAKE7915Y_HS_2	1993_RBHSA3360N_HS_8	d_Bacteria	p_Myxococcota						15280_GTAKE7915Y_HS	1844	phylum	Myxococcota	6	6	3	0.73	d_Bacteria;p_Myxococcota	d_Bacteria	p_Proteobacteria	c_Gammaproteobacteria	o_Burkholderiales	f_Burkholderiaceae			1993_RBHSA3360N_HS	62	family	Burkholderiaceae	12	12	8	0.64	d_Bacteria;p_Proteobacteria;c_Gammaproteobacteria;o_Burkholderiales;f_Burkholderiaceae	UniRef50_UPI0004865360 hypothetical protein n=1 Tax=Variovorax sp. URHB0020 TaxID=1380385 RepID=UPI0004865360	15280_GTAKE7915Y_HS_2 # 314 # 997 # 1 # ID=13590_2;partial=00;start_type=ATG;rbs_motif=None;rbs_spacer=None;gc_cont=0.689	41.3	153.3	662	2.2000000000000003e-34	228	471
6	15280_GTAKE7915Y_HS	2146_GONKH1834E	1	5	19	5	15280_GTAKE7915Y_HS_AND_2146_GONKH1834E	15280_GTAKE7915Y_HS_2	2146_GONKH1834E_3	d_Bacteria	p_Myxococcota						15280_GTAKE7915Y_HS	1844	phylum	Myxococcota	6	6	3	0.73	d_Bacteria;p_Myxococcota	d_Bacteria	p_Proteobacteria	c_Gammaproteobacteria	o_Burkholderiales	f_Burkholderiaceae			2146_GONKH1834E	62	family	Burkholderiaceae	19	19	12	0.65	d_Bacteria;p_Proteobacteria;c_Gammaproteobacteria;o_Burkholderiales;f_Burkholderiaceae	UniRef50_UPI0004865360 hypothetical protein n=1 Tax=Variovorax sp. URHB0020 TaxID=1380385 RepID=UPI0004865360	15280_GTAKE7915Y_HS_2 # 314 # 997 # 1 # ID=13590_2;partial=00;start_type=ATG;rbs_motif=None;rbs_spacer=None;gc_cont=0.689	41.3	153.3	662	2.2000000000000003e-34	228	471
7	15280_GTAKE7915Y_HS	3289_EZZPO6467Z_HS	1	5	8	5	15280_GTAKE7915Y_HS_AND_3289_EZZPO6467Z_HS	15280_GTAKE7915Y_HS_2	3289_EZZPO6467Z_HS_4	d_Bacteria	p_Myxococcota						15280_GTAKE7915Y_HS	1844	phylum	Myxococcota	6	6	3	0.73	d_Bacteria;p_Myxococcota	d_Bacteria	p_Proteobacteria	c_Gammaproteobacteria					3289_EZZPO6467Z_HS	4	class	Gammaproteobacteria	9	9	5	0.57	d_Bacteria;p_Proteobacteria;c_Gammaproteobacteria	UniRef50_UPI0004865360 hypothetical protein n=1 Tax=Variovorax sp. URHB0020 TaxID=1380385 RepID=UPI0004865360	15280_GTAKE7915Y_HS_2 # 314 # 997 # 1 # ID=13590_2;partial=00;start_type=ATG;rbs_motif=None;rbs_spacer=None;gc_cont=0.689	41.3	153.3	662	2.2000000000000003e-34	228	471
8	15280_GTAKE7915Y_HS	4174_EBZCS4093H_HS	1	5	7	5	15280_GTAKE7915Y_HS_AND_4174_EBZCS4093H_HS	15280_GTAKE7915Y_HS_2	4174_EBZCS4093H_HS_4	d_Bacteria	p_Myxococcota						15280_GTAKE7915Y_HS	1844	phylum	Myxococcota	6	6	3	0.73	d_Bacteria;p_Myxococcota	d_Bacteria	p_Proteobacteria	c_Gammaproteobacteria	o_Burkholderiales	f_Burkholderiaceae			4174_EBZCS4093H_HS	62	family	Burkholderiaceae	7	7	4	0.5	d_Bacteria;p_Proteobacteria;c_Gammaproteobacteria;o_Burkholderiales;f_Burkholderiaceae	UniRef50_UPI0004865360 hypothetical protein n=1 Tax=Variovorax sp. URHB0020 TaxID=1380385 RepID=UPI0004865360	15280_GTAKE7915Y_HS_2 # 314 # 997 # 1 # ID=13590_2;partial=00;start_type=ATG;rbs_motif=None;rbs_spacer=None;gc_cont=0.689	41.3	153.3	662	2.2000000000000003e-34	228	471
9	15280_GTAKE7915Y_HS	7555_AAOLJ3001L_HS	1	5	6	5	15280_GTAKE7915Y_HS_AND_7555_AAOLJ3001L_HS	15280_GTAKE7915Y_HS_2	7555_AAOLJ3001L_HS_4	d_Bacteria	p_Myxococcota						15280_GTAKE7915Y_HS	1844	phylum	Myxococcota	6	6	3	0.73	d_Bacteria;p_Myxococcota	d_Bacteria	p_Proteobacteria	c_Gammaproteobacteria					7555_AAOLJ3001L_HS	4	class	Gammaproteobacteria	7	6	4	0.6	d_Bacteria;p_Proteobacteria;c_Gammaproteobacteria	UniRef50_UPI0004865360 hypothetical protein n=1 Tax=Variovorax sp. URHB0020 TaxID=1380385 RepID=UPI0004865360	15280_GTAKE7915Y_HS_2 # 314 # 997 # 1 # ID=13590_2;partial=00;start_type=ATG;rbs_motif=None;rbs_spacer=None;gc_cont=0.689	41.3	153.3	662	2.2000000000000003e-34	228	471
10	262360_coassembly	11611_NLQVX0980P	2	8	6	6	262360_coassembly_AND_11611_NLQVX0980P	262360_coassembly_2	11611_NLQVX0980P_4	d_Bacteria	p_Gemmatimonadota	c_Gemmatimonadetes	o_Gemmatimonadales	f_Gemmatimonadaceae	g_SCN-70-22	s_SCN-70-22 sp902826615	262360_coassembly	58170	species	SCN-70-22 sp902826615	16	15	5	0.54	d_Bacteria;p_Gemmatimonadota;c_Gemmatimonadetes;o_Gemmatimonadales;f_Gemmatimonadaceae;g_SCN-70-22;s_SCN-70-22 sp902826615	d_Bacteria	p_Proteobacteria	c_Gammaproteobacteria					11611_NLQVX0980P	4	class	Gammaproteobacteria	8	8	6	0.75	d_Bacteria;p_Proteobacteria;c_Gammaproteobacteria	UniRef50_K0IBN5 Transposase n=73 Tax=root TaxID=1 RepID=K0IBN5_9BURK	262360_coassembly_2 # 370 # 777 # -1 # ID=418_2;partial=00;start_type=ATG;rbs_motif=3Base/5BMM;rbs_spacer=13-15bp;gc_cont=0.598	88.8	253.8	135	7.199999999999997e-65	136	1
11	262360_coassembly	15206_OGYXM7861O_HS	2	8	8	8	262360_coassembly_AND_15206_OGYXM7861O_HS	262360_coassembly_2	15206_OGYXM7861O_HS_2	d_Bacteria	p_Gemmatimonadota	c_Gemmatimonadetes	o_Gemmatimonadales	f_Gemmatimonadaceae	g_SCN-70-22	s_SCN-70-22 sp902826615	262360_coassembly	58170	species	SCN-70-22 sp902826615	16	15	5	0.54	d_Bacteria;p_Gemmatimonadota;c_Gemmatimonadetes;o_Gemmatimonadales;f_Gemmatimonadaceae;g_SCN-70-22;s_SCN-70-22 sp902826615	d_Bacteria	p_Proteobacteria	c_Gammaproteobacteria					15206_OGYXM7861O_HS	4	class	Gammaproteobacteria	7	7	6	0.98	d_Bacteria;p_Proteobacteria;c_Gammaproteobacteria	UniRef50_K0IBN5 Transposase n=73 Tax=root TaxID=1 RepID=K0IBN5_9BURK	262360_coassembly_2 # 370 # 777 # -1 # ID=418_2;partial=00;start_type=ATG;rbs_motif=3Base/5BMM;rbs_spacer=13-15bp;gc_cont=0.598	88.8	253.8	135	7.199999999999997e-65	136	1
12	262360_coassembly	12369_WJTYV4855R_HS	2	8	4	4	262360_coassembly_AND_12369_WJTYV4855R_HS	262360_coassembly_2	12369_WJTYV4855R_HS_2	d_Bacteria	p_Gemmatimonadota	c_Gemmatimonadetes	o_Gemmatimonadales	f_Gemmatimonadaceae	g_SCN-70-22	s_SCN-70-22 sp902826615	262360_coassembly	58170	species	SCN-70-22 sp902826615	16	15	5	0.54	d_Bacteria;p_Gemmatimonadota;c_Gemmatimonadetes;o_Gemmatimonadales;f_Gemmatimonadaceae;g_SCN-70-22;s_SCN-70-22 sp902826615	d_Bacteria	p_Proteobacteria	c_Gammaproteobacteria					12369_WJTYV4855R_HS	4	class	Gammaproteobacteria	8	8	4	0.74	d_Bacteria;p_Proteobacteria;c_Gammaproteobacteria	UniRef50_K0IBN5 Transposase n=73 Tax=root TaxID=1 RepID=K0IBN5_9BURK	262360_coassembly_2 # 370 # 777 # -1 # ID=418_2;partial=00;start_type=ATG;rbs_motif=3Base/5BMM;rbs_spacer=13-15bp;gc_cont=0.598	88.8	253.8	135	7.199999999999997e-65	136	1
13	262360_coassembly	1993_RBHSA3360N_HS	2	8	11	8	262360_coassembly_AND_1993_RBHSA3360N_HS	262360_coassembly_2	1993_RBHSA3360N_HS_7	d_Bacteria	p_Gemmatimonadota	c_Gemmatimonadetes	o_Gemmatimonadales	f_Gemmatimonadaceae	g_SCN-70-22	s_SCN-70-22 sp902826615	262360_coassembly	58170	species	SCN-70-22 sp902826615	16	15	5	0.54	d_Bacteria;p_Gemmatimonadota;c_Gemmatimonadetes;o_Gemmatimonadales;f_Gemmatimonadaceae;g_SCN-70-22;s_SCN-70-22 sp902826615	d_Bacteria	p_Proteobacteria	c_Gammaproteobacteria	o_Burkholderiales	f_Burkholderiaceae			1993_RBHSA3360N_HS	62	family	Burkholderiaceae	12	12	8	0.64	d_Bacteria;p_Proteobacteria;c_Gammaproteobacteria;o_Burkholderiales;f_Burkholderiaceae	UniRef50_K0IBN5 Transposase n=73 Tax=root TaxID=1 RepID=K0IBN5_9BURK	262360_coassembly_2 # 370 # 777 # -1 # ID=418_2;partial=00;start_type=ATG;rbs_motif=3Base/5BMM;rbs_spacer=13-15bp;gc_cont=0.598	88.8	253.8	135	7.199999999999997e-65	136	1
14	262360_coassembly	2146_GONKH1834E	2	8	19	8	262360_coassembly_AND_2146_GONKH1834E	262360_coassembly_2	2146_GONKH1834E_4	d_Bacteria	p_Gemmatimonadota	c_Gemmatimonadetes	o_Gemmatimonadales	f_Gemmatimonadaceae	g_SCN-70-22	s_SCN-70-22 sp902826615	262360_coassembly	58170	species	SCN-70-22 sp902826615	16	15	5	0.54	d_Bacteria;p_Gemmatimonadota;c_Gemmatimonadetes;o_Gemmatimonadales;f_Gemmatimonadaceae;g_SCN-70-22;s_SCN-70-22 sp902826615	d_Bacteria	p_Proteobacteria	c_Gammaproteobacteria	o_Burkholderiales	f_Burkholderiaceae			2146_GONKH1834E	62	family	Burkholderiaceae	19	19	12	0.65	d_Bacteria;p_Proteobacteria;c_Gammaproteobacteria;o_Burkholderiales;f_Burkholderiaceae	UniRef50_K0IBN5 Transposase n=73 Tax=root TaxID=1 RepID=K0IBN5_9BURK	262360_coassembly_2 # 370 # 777 # -1 # ID=418_2;partial=00;start_type=ATG;rbs_motif=3Base/5BMM;rbs_spacer=13-15bp;gc_cont=0.598	88.8	253.8	135	7.199999999999997e-65	136	1
15	262360_coassembly	3289_EZZPO6467Z_HS	2	8	8	8	262360_coassembly_AND_3289_EZZPO6467Z_HS	262360_coassembly_2	3289_EZZPO6467Z_HS_3	d_Bacteria	p_Gemmatimonadota	c_Gemmatimonadetes	o_Gemmatimonadales	f_Gemmatimonadaceae	g_SCN-70-22	s_SCN-70-22 sp902826615	262360_coassembly	58170	species	SCN-70-22 sp902826615	16	15	5	0.54	d_Bacteria;p_Gemmatimonadota;c_Gemmatimonadetes;o_Gemmatimonadales;f_Gemmatimonadaceae;g_SCN-70-22;s_SCN-70-22 sp902826615	d_Bacteria	p_Proteobacteria	c_Gammaproteobacteria					3289_EZZPO6467Z_HS	4	class	Gammaproteobacteria	9	9	5	0.57	d_Bacteria;p_Proteobacteria;c_Gammaproteobacteria	UniRef50_K0IBN5 Transposase n=73 Tax=root TaxID=1 RepID=K0IBN5_9BURK	262360_coassembly_2 # 370 # 777 # -1 # ID=418_2;partial=00;start_type=ATG;rbs_motif=3Base/5BMM;rbs_spacer=13-15bp;gc_cont=0.598	88.8	253.8	135	7.199999999999997e-65	136	1
16	262360_coassembly	4174_EBZCS4093H_HS	2	8	7	7	262360_coassembly_AND_4174_EBZCS4093H_HS	262360_coassembly_2	4174_EBZCS4093H_HS_5	d_Bacteria	p_Gemmatimonadota	c_Gemmatimonadetes	o_Gemmatimonadales	f_Gemmatimonadaceae	g_SCN-70-22	s_SCN-70-22 sp902826615	262360_coassembly	58170	species	SCN-70-22 sp902826615	16	15	5	0.54	d_Bacteria;p_Gemmatimonadota;c_Gemmatimonadetes;o_Gemmatimonadales;f_Gemmatimonadaceae;g_SCN-70-22;s_SCN-70-22 sp902826615	d_Bacteria	p_Proteobacteria	c_Gammaproteobacteria	o_Burkholderiales	f_Burkholderiaceae			4174_EBZCS4093H_HS	62	family	Burkholderiaceae	7	7	4	0.5	d_Bacteria;p_Proteobacteria;c_Gammaproteobacteria;o_Burkholderiales;f_Burkholderiaceae	UniRef50_K0IBN5 Transposase n=73 Tax=root TaxID=1 RepID=K0IBN5_9BURK	262360_coassembly_2 # 370 # 777 # -1 # ID=418_2;partial=00;start_type=ATG;rbs_motif=3Base/5BMM;rbs_spacer=13-15bp;gc_cont=0.598	88.8	253.8	135	7.199999999999997e-65	136	1
17	262360_coassembly	7555_AAOLJ3001L_HS	2	8	6	6	262360_coassembly_AND_7555_AAOLJ3001L_HS	262360_coassembly_2	7555_AAOLJ3001L_HS_3	d_Bacteria	p_Gemmatimonadota	c_Gemmatimonadetes	o_Gemmatimonadales	f_Gemmatimonadaceae	g_SCN-70-22	s_SCN-70-22 sp902826615	262360_coassembly	58170	species	SCN-70-22 sp902826615	16	15	5	0.54	d_Bacteria;p_Gemmatimonadota;c_Gemmatimonadetes;o_Gemmatimonadales;f_Gemmatimonadaceae;g_SCN-70-22;s_SCN-70-22 sp902826615	d_Bacteria	p_Proteobacteria	c_Gammaproteobacteria					7555_AAOLJ3001L_HS	4	class	Gammaproteobacteria	7	6	4	0.6	d_Bacteria;p_Proteobacteria;c_Gammaproteobacteria	UniRef50_K0IBN5 Transposase n=73 Tax=root TaxID=1 RepID=K0IBN5_9BURK	262360_coassembly_2 # 370 # 777 # -1 # ID=418_2;partial=00;start_type=ATG;rbs_motif=3Base/5BMM;rbs_spacer=13-15bp;gc_cont=0.598	88.8	253.8	135	7.199999999999997e-65	136	1
18	262360_coassembly	11611_NLQVX0980P	2	8	6	6	262360_coassembly_AND_11611_NLQVX0980P	262360_coassembly_1	11611_NLQVX0980P_5	d_Bacteria	p_Gemmatimonadota	c_Gemmatimonadetes	o_Gemmatimonadales	f_Gemmatimonadaceae	g_SCN-70-22	s_SCN-70-22 sp902826615	262360_coassembly	58170	species	SCN-70-22 sp902826615	16	15	5	0.54	d_Bacteria;p_Gemmatimonadota;c_Gemmatimonadetes;o_Gemmatimonadales;f_Gemmatimonadaceae;g_SCN-70-22;s_SCN-70-22 sp902826615	d_Bacteria	p_Proteobacteria	c_Gammaproteobacteria					11611_NLQVX0980P	4	class	Gammaproteobacteria	8	8	6	0.75	d_Bacteria;p_Proteobacteria;c_Gammaproteobacteria	UniRef50_A0A0N7HJQ8 DDE_Tnp_1 domain-containing protein n=89 Tax=Bacteria TaxID=2 RepID=A0A0N7HJQ8_PSEAI	262360_coassembly_1 # 11 # 400 # -1 # ID=418_1;partial=00;start_type=ATG;rbs_motif=GGA/GAG/AGG;rbs_spacer=5-10bp;gc_cont=0.603	87.5	220.7	120	6.499999999999998e-55	130	1
19	262360_coassembly	4569_JUJHF9134P_HS	1	8	7	7	262360_coassembly_AND_4569_JUJHF9134P_HS	262360_coassembly_1	4569_JUJHF9134P_HS_1	d_Bacteria	p_Gemmatimonadota	c_Gemmatimonadetes	o_Gemmatimonadales	f_Gemmatimonadaceae	g_SCN-70-22	s_SCN-70-22 sp902826615	262360_coassembly	58170	species	SCN-70-22 sp902826615	16	15	5	0.54	d_Bacteria;p_Gemmatimonadota;c_Gemmatimonadetes;o_Gemmatimonadales;f_Gemmatimonadaceae;g_SCN-70-22;s_SCN-70-22 sp902826615	d_Bacteria	p_Proteobacteria	c_Gammaproteobacteria	o_Burkholderiales	f_Burkholderiaceae			4569_JUJHF9134P_HS	62	family	Burkholderiaceae	14	14	11	0.75	d_Bacteria;p_Proteobacteria;c_Gammaproteobacteria;o_Burkholderiales;f_Burkholderiaceae	UniRef50_A0A0N7HJQ8 DDE_Tnp_1 domain-containing protein n=89 Tax=Bacteria TaxID=2 RepID=A0A0N7HJQ8_PSEAI	262360_coassembly_1 # 11 # 400 # -1 # ID=418_1;partial=00;start_type=ATG;rbs_motif=GGA/GAG/AGG;rbs_spacer=5-10bp;gc_cont=0.603	87.5	220.7	120	6.499999999999998e-55	130	1
20	262360_coassembly	15206_OGYXM7861O_HS	2	8	8	8	262360_coassembly_AND_15206_OGYXM7861O_HS	262360_coassembly_1	15206_OGYXM7861O_HS_3	d_Bacteria	p_Gemmatimonadota	c_Gemmatimonadetes	o_Gemmatimonadales	f_Gemmatimonadaceae	g_SCN-70-22	s_SCN-70-22 sp902826615	262360_coassembly	58170	species	SCN-70-22 sp902826615	16	15	5	0.54	d_Bacteria;p_Gemmatimonadota;c_Gemmatimonadetes;o_Gemmatimonadales;f_Gemmatimonadaceae;g_SCN-70-22;s_SCN-70-22 sp902826615	d_Bacteria	p_Proteobacteria	c_Gammaproteobacteria					15206_OGYXM7861O_HS	4	class	Gammaproteobacteria	7	7	6	0.98	d_Bacteria;p_Proteobacteria;c_Gammaproteobacteria	UniRef50_A0A0N7HJQ8 DDE_Tnp_1 domain-containing protein n=89 Tax=Bacteria TaxID=2 RepID=A0A0N7HJQ8_PSEAI	262360_coassembly_1 # 11 # 400 # -1 # ID=418_1;partial=00;start_type=ATG;rbs_motif=GGA/GAG/AGG;rbs_spacer=5-10bp;gc_cont=0.603	87.5	220.7	120	6.499999999999998e-55	130	1
21	262360_coassembly	15280_GTAKE7915Y_HS	1	8	5	5	262360_coassembly_AND_15280_GTAKE7915Y_HS	262360_coassembly_1	15280_GTAKE7915Y_HS_2	d_Bacteria	p_Gemmatimonadota	c_Gemmatimonadetes	o_Gemmatimonadales	f_Gemmatimonadaceae	g_SCN-70-22	s_SCN-70-22 sp902826615	262360_coassembly	58170	species	SCN-70-22 sp902826615	16	15	5	0.54	d_Bacteria;p_Gemmatimonadota;c_Gemmatimonadetes;o_Gemmatimonadales;f_Gemmatimonadaceae;g_SCN-70-22;s_SCN-70-22 sp902826615	d_Bacteria	p_Myxococcota						15280_GTAKE7915Y_HS	1844	phylum	Myxococcota	6	6	3	0.73	d_Bacteria;p_Myxococcota	UniRef50_A0A0N7HJQ8 DDE_Tnp_1 domain-containing protein n=89 Tax=Bacteria TaxID=2 RepID=A0A0N7HJQ8_PSEAI	262360_coassembly_1 # 11 # 400 # -1 # ID=418_1;partial=00;start_type=ATG;rbs_motif=GGA/GAG/AGG;rbs_spacer=5-10bp;gc_cont=0.603	87.5	220.7	120	6.499999999999998e-55	130	1
22	262360_coassembly	12369_WJTYV4855R_HS	2	8	4	4	262360_coassembly_AND_12369_WJTYV4855R_HS	262360_coassembly_1	12369_WJTYV4855R_HS_3	d_Bacteria	p_Gemmatimonadota	c_Gemmatimonadetes	o_Gemmatimonadales	f_Gemmatimonadaceae	g_SCN-70-22	s_SCN-70-22 sp902826615	262360_coassembly	58170	species	SCN-70-22 sp902826615	16	15	5	0.54	d_Bacteria;p_Gemmatimonadota;c_Gemmatimonadetes;o_Gemmatimonadales;f_Gemmatimonadaceae;g_SCN-70-22;s_SCN-70-22 sp902826615	d_Bacteria	p_Proteobacteria	c_Gammaproteobacteria					12369_WJTYV4855R_HS	4	class	Gammaproteobacteria	8	8	4	0.74	d_Bacteria;p_Proteobacteria;c_Gammaproteobacteria	UniRef50_A0A0N7HJQ8 DDE_Tnp_1 domain-containing protein n=89 Tax=Bacteria TaxID=2 RepID=A0A0N7HJQ8_PSEAI	262360_coassembly_1 # 11 # 400 # -1 # ID=418_1;partial=00;start_type=ATG;rbs_motif=GGA/GAG/AGG;rbs_spacer=5-10bp;gc_cont=0.603	87.5	220.7	120	6.499999999999998e-55	130	1
23	262360_coassembly	1993_RBHSA3360N_HS	2	8	11	8	262360_coassembly_AND_1993_RBHSA3360N_HS	262360_coassembly_1	1993_RBHSA3360N_HS_8	d_Bacteria	p_Gemmatimonadota	c_Gemmatimonadetes	o_Gemmatimonadales	f_Gemmatimonadaceae	g_SCN-70-22	s_SCN-70-22 sp902826615	262360_coassembly	58170	species	SCN-70-22 sp902826615	16	15	5	0.54	d_Bacteria;p_Gemmatimonadota;c_Gemmatimonadetes;o_Gemmatimonadales;f_Gemmatimonadaceae;g_SCN-70-22;s_SCN-70-22 sp902826615	d_Bacteria	p_Proteobacteria	c_Gammaproteobacteria	o_Burkholderiales	f_Burkholderiaceae			1993_RBHSA3360N_HS	62	family	Burkholderiaceae	12	12	8	0.64	d_Bacteria;p_Proteobacteria;c_Gammaproteobacteria;o_Burkholderiales;f_Burkholderiaceae	UniRef50_A0A0N7HJQ8 DDE_Tnp_1 domain-containing protein n=89 Tax=Bacteria TaxID=2 RepID=A0A0N7HJQ8_PSEAI	262360_coassembly_1 # 11 # 400 # -1 # ID=418_1;partial=00;start_type=ATG;rbs_motif=GGA/GAG/AGG;rbs_spacer=5-10bp;gc_cont=0.603	87.5	220.7	120	6.499999999999998e-55	130	1
24	262360_coassembly	2146_GONKH1834E	2	8	19	8	262360_coassembly_AND_2146_GONKH1834E	262360_coassembly_1	2146_GONKH1834E_3	d_Bacteria	p_Gemmatimonadota	c_Gemmatimonadetes	o_Gemmatimonadales	f_Gemmatimonadaceae	g_SCN-70-22	s_SCN-70-22 sp902826615	262360_coassembly	58170	species	SCN-70-22 sp902826615	16	15	5	0.54	d_Bacteria;p_Gemmatimonadota;c_Gemmatimonadetes;o_Gemmatimonadales;f_Gemmatimonadaceae;g_SCN-70-22;s_SCN-70-22 sp902826615	d_Bacteria	p_Proteobacteria	c_Gammaproteobacteria	o_Burkholderiales	f_Burkholderiaceae			2146_GONKH1834E	62	family	Burkholderiaceae	19	19	12	0.65	d_Bacteria;p_Proteobacteria;c_Gammaproteobacteria;o_Burkholderiales;f_Burkholderiaceae	UniRef50_A0A0N7HJQ8 DDE_Tnp_1 domain-containing protein n=89 Tax=Bacteria TaxID=2 RepID=A0A0N7HJQ8_PSEAI	262360_coassembly_1 # 11 # 400 # -1 # ID=418_1;partial=00;start_type=ATG;rbs_motif=GGA/GAG/AGG;rbs_spacer=5-10bp;gc_cont=0.603	87.5	220.7	120	6.499999999999998e-55	130	1
25	262360_coassembly	3289_EZZPO6467Z_HS	2	8	8	8	262360_coassembly_AND_3289_EZZPO6467Z_HS	262360_coassembly_1	3289_EZZPO6467Z_HS_4	d_Bacteria	p_Gemmatimonadota	c_Gemmatimonadetes	o_Gemmatimonadales	f_Gemmatimonadaceae	g_SCN-70-22	s_SCN-70-22 sp902826615	262360_coassembly	58170	species	SCN-70-22 sp902826615	16	15	5	0.54	d_Bacteria;p_Gemmatimonadota;c_Gemmatimonadetes;o_Gemmatimonadales;f_Gemmatimonadaceae;g_SCN-70-22;s_SCN-70-22 sp902826615	d_Bacteria	p_Proteobacteria	c_Gammaproteobacteria					3289_EZZPO6467Z_HS	4	class	Gammaproteobacteria	9	9	5	0.57	d_Bacteria;p_Proteobacteria;c_Gammaproteobacteria	UniRef50_A0A0N7HJQ8 DDE_Tnp_1 domain-containing protein n=89 Tax=Bacteria TaxID=2 RepID=A0A0N7HJQ8_PSEAI	262360_coassembly_1 # 11 # 400 # -1 # ID=418_1;partial=00;start_type=ATG;rbs_motif=GGA/GAG/AGG;rbs_spacer=5-10bp;gc_cont=0.603	87.5	220.7	120	6.499999999999998e-55	130	1
26	262360_coassembly	4174_EBZCS4093H_HS	2	8	7	7	262360_coassembly_AND_4174_EBZCS4093H_HS	262360_coassembly_1	4174_EBZCS4093H_HS_4	d_Bacteria	p_Gemmatimonadota	c_Gemmatimonadetes	o_Gemmatimonadales	f_Gemmatimonadaceae	g_SCN-70-22	s_SCN-70-22 sp902826615	262360_coassembly	58170	species	SCN-70-22 sp902826615	16	15	5	0.54	d_Bacteria;p_Gemmatimonadota;c_Gemmatimonadetes;o_Gemmatimonadales;f_Gemmatimonadaceae;g_SCN-70-22;s_SCN-70-22 sp902826615	d_Bacteria	p_Proteobacteria	c_Gammaproteobacteria	o_Burkholderiales	f_Burkholderiaceae			4174_EBZCS4093H_HS	62	family	Burkholderiaceae	7	7	4	0.5	d_Bacteria;p_Proteobacteria;c_Gammaproteobacteria;o_Burkholderiales;f_Burkholderiaceae	UniRef50_A0A0N7HJQ8 DDE_Tnp_1 domain-containing protein n=89 Tax=Bacteria TaxID=2 RepID=A0A0N7HJQ8_PSEAI	262360_coassembly_1 # 11 # 400 # -1 # ID=418_1;partial=00;start_type=ATG;rbs_motif=GGA/GAG/AGG;rbs_spacer=5-10bp;gc_cont=0.603	87.5	220.7	120	6.499999999999998e-55	130	1
27	262360_coassembly	7555_AAOLJ3001L_HS	2	8	6	6	262360_coassembly_AND_7555_AAOLJ3001L_HS	262360_coassembly_1	7555_AAOLJ3001L_HS_4	d_Bacteria	p_Gemmatimonadota	c_Gemmatimonadetes	o_Gemmatimonadales	f_Gemmatimonadaceae	g_SCN-70-22	s_SCN-70-22 sp902826615	262360_coassembly	58170	species	SCN-70-22 sp902826615	16	15	5	0.54	d_Bacteria;p_Gemmatimonadota;c_Gemmatimonadetes;o_Gemmatimonadales;f_Gemmatimonadaceae;g_SCN-70-22;s_SCN-70-22 sp902826615	d_Bacteria	p_Proteobacteria	c_Gammaproteobacteria					7555_AAOLJ3001L_HS	4	class	Gammaproteobacteria	7	6	4	0.6	d_Bacteria;p_Proteobacteria;c_Gammaproteobacteria	UniRef50_A0A0N7HJQ8 DDE_Tnp_1 domain-containing protein n=89 Tax=Bacteria TaxID=2 RepID=A0A0N7HJQ8_PSEAI	262360_coassembly_1 # 11 # 400 # -1 # ID=418_1;partial=00;start_type=ATG;rbs_motif=GGA/GAG/AGG;rbs_spacer=5-10bp;gc_cont=0.603	87.5	220.7	120	6.499999999999998e-55	130	1
28	38115_EZZPO6467Z_HS	443_CTKAA1553C_HS	1	6	23	6	38115_EZZPO6467Z_HS_AND_443_CTKAA1553C_HS	38115_EZZPO6467Z_HS_5	443_CTKAA1553C_HS_12	d_Bacteria	p_Acidobacteriota	c_Acidobacteriae	o_Bryobacterales	f_Bryobacteraceae			38115_EZZPO6467Z_HS	1098	family	Bryobacteraceae	7	7	5	0.53	d_Bacteria;p_Acidobacteriota;c_Acidobacteriae;o_Bryobacterales;f_Bryobacteraceae	d_Bacteria	p_Proteobacteria	c_Gammaproteobacteria	o_Burkholderiales				443_CTKAA1553C_HS	46	order	Burkholderiales	37	31	19	0.66	d_Bacteria;p_Proteobacteria;c_Gammaproteobacteria;o_Burkholderiales	UniRef50_A0A011RD49 Conjugal transfer protein TrbE n=1 Tax=Candidatus Accumulibacter sp. BA-93 TaxID=1454004 RepID=A0A011RD49_9PROT	38115_EZZPO6467Z_HS_5 # 1451 # 1798 # -1 # ID=10715_5;partial=00;start_type=GTG;rbs_motif=GGA/GAG/AGG;rbs_spacer=11-12bp;gc_cont=0.592	84.2	164.9	237	3.8e-38	116	41
29	38115_EZZPO6467Z_HS	210_AQYSR7679X_HS	1	6	34	6	38115_EZZPO6467Z_HS_AND_210_AQYSR7679X_HS	38115_EZZPO6467Z_HS_5	210_AQYSR7679X_HS_32	d_Bacteria	p_Acidobacteriota	c_Acidobacteriae	o_Bryobacterales	f_Bryobacteraceae			38115_EZZPO6467Z_HS	1098	family	Bryobacteraceae	7	7	5	0.53	d_Bacteria;p_Acidobacteriota;c_Acidobacteriae;o_Bryobacterales;f_Bryobacteraceae	d_Bacteria	p_Proteobacteria	c_Gammaproteobacteria	o_Burkholderiales				210_AQYSR7679X_HS	46	order	Burkholderiales	43	37	20	0.52	d_Bacteria;p_Proteobacteria;c_Gammaproteobacteria;o_Burkholderiales	UniRef50_A0A011RD49 Conjugal transfer protein TrbE n=1 Tax=Candidatus Accumulibacter sp. BA-93 TaxID=1454004 RepID=A0A011RD49_9PROT	38115_EZZPO6467Z_HS_5 # 1451 # 1798 # -1 # ID=10715_5;partial=00;start_type=GTG;rbs_motif=GGA/GAG/AGG;rbs_spacer=11-12bp;gc_cont=0.592	84.2	164.9	237	3.8e-38	116	41
30	38115_EZZPO6467Z_HS	37707_EWOJK0017V_HS	1	6	4	4	38115_EZZPO6467Z_HS_AND_37707_EWOJK0017V_HS	38115_EZZPO6467Z_HS_5	37707_EWOJK0017V_HS_2	d_Bacteria	p_Acidobacteriota	c_Acidobacteriae	o_Bryobacterales	f_Bryobacteraceae			38115_EZZPO6467Z_HS	1098	family	Bryobacteraceae	7	7	5	0.53	d_Bacteria;p_Acidobacteriota;c_Acidobacteriae;o_Bryobacterales;f_Bryobacteraceae	d_Bacteria	p_Proteobacteria	c_Gammaproteobacteria	o_Burkholderiales				37707_EWOJK0017V_HS	46	order	Burkholderiales	5	5	2	0.51	d_Bacteria;p_Proteobacteria;c_Gammaproteobacteria;o_Burkholderiales	UniRef50_A0A011RD49 Conjugal transfer protein TrbE n=1 Tax=Candidatus Accumulibacter sp. BA-93 TaxID=1454004 RepID=A0A011RD49_9PROT	38115_EZZPO6467Z_HS_5 # 1451 # 1798 # -1 # ID=10715_5;partial=00;start_type=GTG;rbs_motif=GGA/GAG/AGG;rbs_spacer=11-12bp;gc_cont=0.592	84.2	164.9	237	3.8e-38	116	41
31	38115_EZZPO6467Z_HS	33627_HQATZ1945L_HS	1	6	5	5	38115_EZZPO6467Z_HS_AND_33627_HQATZ1945L_HS	38115_EZZPO6467Z_HS_5	33627_HQATZ1945L_HS_1	d_Bacteria	p_Acidobacteriota	c_Acidobacteriae	o_Bryobacterales	f_Bryobacteraceae			38115_EZZPO6467Z_HS	1098	family	Bryobacteraceae	7	7	5	0.53	d_Bacteria;p_Acidobacteriota;c_Acidobacteriae;o_Bryobacterales;f_Bryobacteraceae	d_Bacteria	p_Proteobacteria	c_Gammaproteobacteria	o_Burkholderiales				33627_HQATZ1945L_HS	46	order	Burkholderiales	5	5	4	0.98	d_Bacteria;p_Proteobacteria;c_Gammaproteobacteria;o_Burkholderiales	UniRef50_A0A011RD49 Conjugal transfer protein TrbE n=1 Tax=Candidatus Accumulibacter sp. BA-93 TaxID=1454004 RepID=A0A011RD49_9PROT	38115_EZZPO6467Z_HS_5 # 1451 # 1798 # -1 # ID=10715_5;partial=00;start_type=GTG;rbs_motif=GGA/GAG/AGG;rbs_spacer=11-12bp;gc_cont=0.592	84.2	164.9	237	3.8e-38	116	41
32	38115_EZZPO6467Z_HS	312_WQYNP1853R_HS	1	6	29	6	38115_EZZPO6467Z_HS_AND_312_WQYNP1853R_HS	38115_EZZPO6467Z_HS_5	312_WQYNP1853R_HS_15	d_Bacteria	p_Acidobacteriota	c_Acidobacteriae	o_Bryobacterales	f_Bryobacteraceae			38115_EZZPO6467Z_HS	1098	family	Bryobacteraceae	7	7	5	0.53	d_Bacteria;p_Acidobacteriota;c_Acidobacteriae;o_Bryobacterales;f_Bryobacteraceae	d_Bacteria	p_Proteobacteria	c_Gammaproteobacteria	o_Burkholderiales				312_WQYNP1853R_HS	46	order	Burkholderiales	44	35	15	0.53	d_Bacteria;p_Proteobacteria;c_Gammaproteobacteria;o_Burkholderiales	UniRef50_A0A011RD49 Conjugal transfer protein TrbE n=1 Tax=Candidatus Accumulibacter sp. BA-93 TaxID=1454004 RepID=A0A011RD49_9PROT	38115_EZZPO6467Z_HS_5 # 1451 # 1798 # -1 # ID=10715_5;partial=00;start_type=GTG;rbs_motif=GGA/GAG/AGG;rbs_spacer=11-12bp;gc_cont=0.592	84.2	164.9	237	3.8e-38	116	41
33	38115_EZZPO6467Z_HS	128454_HFGVI0044Q_HS	1	6	4	4	38115_EZZPO6467Z_HS_AND_128454_HFGVI0044Q_HS	38115_EZZPO6467Z_HS_5	128454_HFGVI0044Q_HS_4	d_Bacteria	p_Acidobacteriota	c_Acidobacteriae	o_Bryobacterales	f_Bryobacteraceae			38115_EZZPO6467Z_HS	1098	family	Bryobacteraceae	7	7	5	0.53	d_Bacteria;p_Acidobacteriota;c_Acidobacteriae;o_Bryobacterales;f_Bryobacteraceae	d_Bacteria	p_Proteobacteria	c_Gammaproteobacteria	o_Burkholderiales				128454_HFGVI0044Q_HS	46	order	Burkholderiales	5	3	3	1.0	d_Bacteria;p_Proteobacteria;c_Gammaproteobacteria;o_Burkholderiales	UniRef50_A0A011RD49 Conjugal transfer protein TrbE n=1 Tax=Candidatus Accumulibacter sp. BA-93 TaxID=1454004 RepID=A0A011RD49_9PROT	38115_EZZPO6467Z_HS_5 # 1451 # 1798 # -1 # ID=10715_5;partial=00;start_type=GTG;rbs_motif=GGA/GAG/AGG;rbs_spacer=11-12bp;gc_cont=0.592	84.2	164.9	237	3.8e-38	116	41
34	38115_EZZPO6467Z_HS	19847_GFGIA8953L_HS	1	6	5	5	38115_EZZPO6467Z_HS_AND_19847_GFGIA8953L_HS	38115_EZZPO6467Z_HS_5	19847_GFGIA8953L_HS_5	d_Bacteria	p_Acidobacteriota	c_Acidobacteriae	o_Bryobacterales	f_Bryobacteraceae			38115_EZZPO6467Z_HS	1098	family	Bryobacteraceae	7	7	5	0.53	d_Bacteria;p_Acidobacteriota;c_Acidobacteriae;o_Bryobacterales;f_Bryobacteraceae	d_Bacteria	p_Proteobacteria	c_Gammaproteobacteria	o_Burkholderiales				19847_GFGIA8953L_HS	46	order	Burkholderiales	5	4	2	0.5	d_Bacteria;p_Proteobacteria;c_Gammaproteobacteria;o_Burkholderiales	UniRef50_A0A011RD49 Conjugal transfer protein TrbE n=1 Tax=Candidatus Accumulibacter sp. BA-93 TaxID=1454004 RepID=A0A011RD49_9PROT	38115_EZZPO6467Z_HS_5 # 1451 # 1798 # -1 # ID=10715_5;partial=00;start_type=GTG;rbs_motif=GGA/GAG/AGG;rbs_spacer=11-12bp;gc_cont=0.592	84.2	164.9	237	3.8e-38	116	41
35	38115_EZZPO6467Z_HS	345_WQYNP1853R	1	6	10	6	38115_EZZPO6467Z_HS_AND_345_WQYNP1853R	38115_EZZPO6467Z_HS_5	345_WQYNP1853R_3	d_Bacteria	p_Acidobacteriota	c_Acidobacteriae	o_Bryobacterales	f_Bryobacteraceae			38115_EZZPO6467Z_HS	1098	family	Bryobacteraceae	7	7	5	0.53	d_Bacteria;p_Acidobacteriota;c_Acidobacteriae;o_Bryobacterales;f_Bryobacteraceae	d_Bacteria	p_Proteobacteria	c_Gammaproteobacteria	o_Burkholderiales				345_WQYNP1853R	46	order	Burkholderiales	14	13	7	0.66	d_Bacteria;p_Proteobacteria;c_Gammaproteobacteria;o_Burkholderiales	UniRef50_A0A011RD49 Conjugal transfer protein TrbE n=1 Tax=Candidatus Accumulibacter sp. BA-93 TaxID=1454004 RepID=A0A011RD49_9PROT	38115_EZZPO6467Z_HS_5 # 1451 # 1798 # -1 # ID=10715_5;partial=00;start_type=GTG;rbs_motif=GGA/GAG/AGG;rbs_spacer=11-12bp;gc_cont=0.592	84.2	164.9	237	3.8e-38	116	41
36	38115_EZZPO6467Z_HS	523_LIRKT9545S_HS	1	6	21	6	38115_EZZPO6467Z_HS_AND_523_LIRKT9545S_HS	38115_EZZPO6467Z_HS_5	523_LIRKT9545S_HS_15	d_Bacteria	p_Acidobacteriota	c_Acidobacteriae	o_Bryobacterales	f_Bryobacteraceae			38115_EZZPO6467Z_HS	1098	family	Bryobacteraceae	7	7	5	0.53	d_Bacteria;p_Acidobacteriota;c_Acidobacteriae;o_Bryobacterales;f_Bryobacteraceae	d_Bacteria	p_Proteobacteria	c_Gammaproteobacteria	o_Burkholderiales				523_LIRKT9545S_HS	46	order	Burkholderiales	28	21	15	0.79	d_Bacteria;p_Proteobacteria;c_Gammaproteobacteria;o_Burkholderiales	UniRef50_A0A011RD49 Conjugal transfer protein TrbE n=1 Tax=Candidatus Accumulibacter sp. BA-93 TaxID=1454004 RepID=A0A011RD49_9PROT	38115_EZZPO6467Z_HS_5 # 1451 # 1798 # -1 # ID=10715_5;partial=00;start_type=GTG;rbs_motif=GGA/GAG/AGG;rbs_spacer=11-12bp;gc_cont=0.592	84.2	164.9	237	3.8e-38	116	41
37	38115_EZZPO6467Z_HS	58228_coassembly	1	6	21	6	38115_EZZPO6467Z_HS_AND_58228_coassembly	38115_EZZPO6467Z_HS_5	58228_coassembly_15	d_Bacteria	p_Acidobacteriota	c_Acidobacteriae	o_Bryobacterales	f_Bryobacteraceae			38115_EZZPO6467Z_HS	1098	family	Bryobacteraceae	7	7	5	0.53	d_Bacteria;p_Acidobacteriota;c_Acidobacteriae;o_Bryobacterales;f_Bryobacteraceae	d_Bacteria	p_Proteobacteria	c_Gammaproteobacteria	o_Burkholderiales				58228_coassembly	46	order	Burkholderiales	28	21	15	0.85	d_Bacteria;p_Proteobacteria;c_Gammaproteobacteria;o_Burkholderiales	UniRef50_A0A011RD49 Conjugal transfer protein TrbE n=1 Tax=Candidatus Accumulibacter sp. BA-93 TaxID=1454004 RepID=A0A011RD49_9PROT	38115_EZZPO6467Z_HS_5 # 1451 # 1798 # -1 # ID=10715_5;partial=00;start_type=GTG;rbs_motif=GGA/GAG/AGG;rbs_spacer=11-12bp;gc_cont=0.592	84.2	164.9	237	3.8e-38	116	41
38	38115_EZZPO6467Z_HS	674_ZFYKJ6264T	1	6	7	6	38115_EZZPO6467Z_HS_AND_674_ZFYKJ6264T	38115_EZZPO6467Z_HS_5	674_ZFYKJ6264T_1	d_Bacteria	p_Acidobacteriota	c_Acidobacteriae	o_Bryobacterales	f_Bryobacteraceae			38115_EZZPO6467Z_HS	1098	family	Bryobacteraceae	7	7	5	0.53	d_Bacteria;p_Acidobacteriota;c_Acidobacteriae;o_Bryobacterales;f_Bryobacteraceae	d_Bacteria	p_Proteobacteria	c_Gammaproteobacteria	o_Burkholderiales				674_ZFYKJ6264T	46	order	Burkholderiales	9	9	5	0.62	d_Bacteria;p_Proteobacteria;c_Gammaproteobacteria;o_Burkholderiales	UniRef50_A0A011RD49 Conjugal transfer protein TrbE n=1 Tax=Candidatus Accumulibacter sp. BA-93 TaxID=1454004 RepID=A0A011RD49_9PROT	38115_EZZPO6467Z_HS_5 # 1451 # 1798 # -1 # ID=10715_5;partial=00;start_type=GTG;rbs_motif=GGA/GAG/AGG;rbs_spacer=11-12bp;gc_cont=0.592	84.2	164.9	237	3.8e-38	116	41
39	38115_EZZPO6467Z_HS	19196_HDRFF4542I_HS	2	6	4	4	38115_EZZPO6467Z_HS_AND_19196_HDRFF4542I_HS	38115_EZZPO6467Z_HS_5	19196_HDRFF4542I_HS_2	d_Bacteria	p_Acidobacteriota	c_Acidobacteriae	o_Bryobacterales	f_Bryobacteraceae			38115_EZZPO6467Z_HS	1098	family	Bryobacteraceae	7	7	5	0.53	d_Bacteria;p_Acidobacteriota;c_Acidobacteriae;o_Bryobacterales;f_Bryobacteraceae	d_Bacteria	p_Proteobacteria	c_Gammaproteobacteria	o_Burkholderiales				19196_HDRFF4542I_HS	46	order	Burkholderiales	4	4	3	0.75	d_Bacteria;p_Proteobacteria;c_Gammaproteobacteria;o_Burkholderiales	UniRef50_A0A011RD49 Conjugal transfer protein TrbE n=1 Tax=Candidatus Accumulibacter sp. BA-93 TaxID=1454004 RepID=A0A011RD49_9PROT	38115_EZZPO6467Z_HS_5 # 1451 # 1798 # -1 # ID=10715_5;partial=00;start_type=GTG;rbs_motif=GGA/GAG/AGG;rbs_spacer=11-12bp;gc_cont=0.592	84.2	164.9	237	3.8e-38	116	41
40	38115_EZZPO6467Z_HS	19196_HDRFF4542I_HS	2	6	4	4	38115_EZZPO6467Z_HS_AND_19196_HDRFF4542I_HS	38115_EZZPO6467Z_HS_5	19196_HDRFF4542I_HS_1	d_Bacteria	p_Acidobacteriota	c_Acidobacteriae	o_Bryobacterales	f_Bryobacteraceae			38115_EZZPO6467Z_HS	1098	family	Bryobacteraceae	7	7	5	0.53	d_Bacteria;p_Acidobacteriota;c_Acidobacteriae;o_Bryobacterales;f_Bryobacteraceae	d_Bacteria	p_Proteobacteria	c_Gammaproteobacteria	o_Burkholderiales				19196_HDRFF4542I_HS	46	order	Burkholderiales	4	4	3	0.75	d_Bacteria;p_Proteobacteria;c_Gammaproteobacteria;o_Burkholderiales	UniRef50_A0A011RD49 Conjugal transfer protein TrbE n=1 Tax=Candidatus Accumulibacter sp. BA-93 TaxID=1454004 RepID=A0A011RD49_9PROT	38115_EZZPO6467Z_HS_5 # 1451 # 1798 # -1 # ID=10715_5;partial=00;start_type=GTG;rbs_motif=GGA/GAG/AGG;rbs_spacer=11-12bp;gc_cont=0.592	84.2	164.9	237	3.8e-38	116	41
41	38115_EZZPO6467Z_HS	3049_IWPCW0716G_HS	1	6	7	6	38115_EZZPO6467Z_HS_AND_3049_IWPCW0716G_HS	38115_EZZPO6467Z_HS_5	3049_IWPCW0716G_HS_2	d_Bacteria	p_Acidobacteriota	c_Acidobacteriae	o_Bryobacterales	f_Bryobacteraceae			38115_EZZPO6467Z_HS	1098	family	Bryobacteraceae	7	7	5	0.53	d_Bacteria;p_Acidobacteriota;c_Acidobacteriae;o_Bryobacterales;f_Bryobacteraceae	d_Bacteria	p_Proteobacteria	c_Gammaproteobacteria	o_Burkholderiales				3049_IWPCW0716G_HS	46	order	Burkholderiales	8	7	4	0.65	d_Bacteria;p_Proteobacteria;c_Gammaproteobacteria;o_Burkholderiales	UniRef50_A0A011RD49 Conjugal transfer protein TrbE n=1 Tax=Candidatus Accumulibacter sp. BA-93 TaxID=1454004 RepID=A0A011RD49_9PROT	38115_EZZPO6467Z_HS_5 # 1451 # 1798 # -1 # ID=10715_5;partial=00;start_type=GTG;rbs_motif=GGA/GAG/AGG;rbs_spacer=11-12bp;gc_cont=0.592	84.2	164.9	237	3.8e-38	116	41
42	38115_EZZPO6467Z_HS	4399_MFLOV6047U	1	6	5	5	38115_EZZPO6467Z_HS_AND_4399_MFLOV6047U	38115_EZZPO6467Z_HS_5	4399_MFLOV6047U_5	d_Bacteria	p_Acidobacteriota	c_Acidobacteriae	o_Bryobacterales	f_Bryobacteraceae			38115_EZZPO6467Z_HS	1098	family	Bryobacteraceae	7	7	5	0.53	d_Bacteria;p_Acidobacteriota;c_Acidobacteriae;o_Bryobacterales;f_Bryobacteraceae	d_Bacteria	p_Proteobacteria	c_Gammaproteobacteria	o_Burkholderiales				4399_MFLOV6047U	46	order	Burkholderiales	5	4	4	1.0	d_Bacteria;p_Proteobacteria;c_Gammaproteobacteria;o_Burkholderiales	UniRef50_A0A011RD49 Conjugal transfer protein TrbE n=1 Tax=Candidatus Accumulibacter sp. BA-93 TaxID=1454004 RepID=A0A011RD49_9PROT	38115_EZZPO6467Z_HS_5 # 1451 # 1798 # -1 # ID=10715_5;partial=00;start_type=GTG;rbs_motif=GGA/GAG/AGG;rbs_spacer=11-12bp;gc_cont=0.592	84.2	164.9	237	3.8e-38	116	41
43	38115_EZZPO6467Z_HS	55690_UIBOQ0127Z_HS	1	6	4	4	38115_EZZPO6467Z_HS_AND_55690_UIBOQ0127Z_HS	38115_EZZPO6467Z_HS_5	55690_UIBOQ0127Z_HS_1	d_Bacteria	p_Acidobacteriota	c_Acidobacteriae	o_Bryobacterales	f_Bryobacteraceae			38115_EZZPO6467Z_HS	1098	family	Bryobacteraceae	7	7	5	0.53	d_Bacteria;p_Acidobacteriota;c_Acidobacteriae;o_Bryobacterales;f_Bryobacteraceae	d_Bacteria	p_Proteobacteria	c_Gammaproteobacteria	o_Burkholderiales				55690_UIBOQ0127Z_HS	46	order	Burkholderiales	6	5	2	0.91	d_Bacteria;p_Proteobacteria;c_Gammaproteobacteria;o_Burkholderiales	UniRef50_A0A011RD49 Conjugal transfer protein TrbE n=1 Tax=Candidatus Accumulibacter sp. BA-93 TaxID=1454004 RepID=A0A011RD49_9PROT	38115_EZZPO6467Z_HS_5 # 1451 # 1798 # -1 # ID=10715_5;partial=00;start_type=GTG;rbs_motif=GGA/GAG/AGG;rbs_spacer=11-12bp;gc_cont=0.592	84.2	164.9	237	3.8e-38	116	41
44	38115_EZZPO6467Z_HS	69141_ASZUA0069S_HS	1	6	4	4	38115_EZZPO6467Z_HS_AND_69141_ASZUA0069S_HS	38115_EZZPO6467Z_HS_5	69141_ASZUA0069S_HS_4	d_Bacteria	p_Acidobacteriota	c_Acidobacteriae	o_Bryobacterales	f_Bryobacteraceae			38115_EZZPO6467Z_HS	1098	family	Bryobacteraceae	7	7	5	0.53	d_Bacteria;p_Acidobacteriota;c_Acidobacteriae;o_Bryobacterales;f_Bryobacteraceae	d_Bacteria	p_Proteobacteria	c_Gammaproteobacteria	o_Burkholderiales				69141_ASZUA0069S_HS	46	order	Burkholderiales	4	4	4	1.0	d_Bacteria;p_Proteobacteria;c_Gammaproteobacteria;o_Burkholderiales	UniRef50_A0A011RD49 Conjugal transfer protein TrbE n=1 Tax=Candidatus Accumulibacter sp. BA-93 TaxID=1454004 RepID=A0A011RD49_9PROT	38115_EZZPO6467Z_HS_5 # 1451 # 1798 # -1 # ID=10715_5;partial=00;start_type=GTG;rbs_motif=GGA/GAG/AGG;rbs_spacer=11-12bp;gc_cont=0.592	84.2	164.9	237	3.8e-38	116	41
45	38115_EZZPO6467Z_HS	7263_SZCRM0055T_HS	1	6	5	5	38115_EZZPO6467Z_HS_AND_7263_SZCRM0055T_HS	38115_EZZPO6467Z_HS_5	7263_SZCRM0055T_HS_1	d_Bacteria	p_Acidobacteriota	c_Acidobacteriae	o_Bryobacterales	f_Bryobacteraceae			38115_EZZPO6467Z_HS	1098	family	Bryobacteraceae	7	7	5	0.53	d_Bacteria;p_Acidobacteriota;c_Acidobacteriae;o_Bryobacterales;f_Bryobacteraceae	d_Bacteria	p_Proteobacteria	c_Gammaproteobacteria	o_Burkholderiales				7263_SZCRM0055T_HS	46	order	Burkholderiales	5	5	5	1.0	d_Bacteria;p_Proteobacteria;c_Gammaproteobacteria;o_Burkholderiales	UniRef50_A0A011RD49 Conjugal transfer protein TrbE n=1 Tax=Candidatus Accumulibacter sp. BA-93 TaxID=1454004 RepID=A0A011RD49_9PROT	38115_EZZPO6467Z_HS_5 # 1451 # 1798 # -1 # ID=10715_5;partial=00;start_type=GTG;rbs_motif=GGA/GAG/AGG;rbs_spacer=11-12bp;gc_cont=0.592	84.2	164.9	237	3.8e-38	116	41
46	38115_EZZPO6467Z_HS	96284_HFGVI0044Q_HS	1	6	4	4	38115_EZZPO6467Z_HS_AND_96284_HFGVI0044Q_HS	38115_EZZPO6467Z_HS_5	96284_HFGVI0044Q_HS_4	d_Bacteria	p_Acidobacteriota	c_Acidobacteriae	o_Bryobacterales	f_Bryobacteraceae			38115_EZZPO6467Z_HS	1098	family	Bryobacteraceae	7	7	5	0.53	d_Bacteria;p_Acidobacteriota;c_Acidobacteriae;o_Bryobacterales;f_Bryobacteraceae	d_Bacteria	p_Proteobacteria	c_Gammaproteobacteria	o_Burkholderiales				96284_HFGVI0044Q_HS	46	order	Burkholderiales	6	6	2	0.8	d_Bacteria;p_Proteobacteria;c_Gammaproteobacteria;o_Burkholderiales	UniRef50_A0A011RD49 Conjugal transfer protein TrbE n=1 Tax=Candidatus Accumulibacter sp. BA-93 TaxID=1454004 RepID=A0A011RD49_9PROT	38115_EZZPO6467Z_HS_5 # 1451 # 1798 # -1 # ID=10715_5;partial=00;start_type=GTG;rbs_motif=GGA/GAG/AGG;rbs_spacer=11-12bp;gc_cont=0.592	84.2	164.9	237	3.8e-38	116	41
47	75053_AYHUY2120D_HS	443_CTKAA1553C_HS	1	4	23	4	75053_AYHUY2120D_HS_AND_443_CTKAA1553C_HS	75053_AYHUY2120D_HS_1	443_CTKAA1553C_HS_12	d_Bacteria	p_Acidobacteriota	c_Acidobacteriae	o_Bryobacterales	f_Bryobacteraceae			75053_AYHUY2120D_HS	1098	family	Bryobacteraceae	5	5	3	0.67	d_Bacteria;p_Acidobacteriota;c_Acidobacteriae;o_Bryobacterales;f_Bryobacteraceae	d_Bacteria	p_Proteobacteria	c_Gammaproteobacteria	o_Burkholderiales				443_CTKAA1553C_HS	46	order	Burkholderiales	37	31	19	0.66	d_Bacteria;p_Proteobacteria;c_Gammaproteobacteria;o_Burkholderiales	UniRef50_A0A011RD49 Conjugal transfer protein TrbE n=1 Tax=Candidatus Accumulibacter sp. BA-93 TaxID=1454004 RepID=A0A011RD49_9PROT	75053_AYHUY2120D_HS_1 # 3 # 395 # 1 # ID=9888_1;partial=10;start_type=Edge;rbs_motif=None;rbs_spacer=None;gc_cont=0.606	83.3	187.2	237	8e-45	131	28
48	75053_AYHUY2120D_HS	210_AQYSR7679X_HS	1	4	34	4	75053_AYHUY2120D_HS_AND_210_AQYSR7679X_HS	75053_AYHUY2120D_HS_1	210_AQYSR7679X_HS_32	d_Bacteria	p_Acidobacteriota	c_Acidobacteriae	o_Bryobacterales	f_Bryobacteraceae			75053_AYHUY2120D_HS	1098	family	Bryobacteraceae	5	5	3	0.67	d_Bacteria;p_Acidobacteriota;c_Acidobacteriae;o_Bryobacterales;f_Bryobacteraceae	d_Bacteria	p_Proteobacteria	c_Gammaproteobacteria	o_Burkholderiales				210_AQYSR7679X_HS	46	order	Burkholderiales	43	37	20	0.52	d_Bacteria;p_Proteobacteria;c_Gammaproteobacteria;o_Burkholderiales	UniRef50_A0A011RD49 Conjugal transfer protein TrbE n=1 Tax=Candidatus Accumulibacter sp. BA-93 TaxID=1454004 RepID=A0A011RD49_9PROT	75053_AYHUY2120D_HS_1 # 3 # 395 # 1 # ID=9888_1;partial=10;start_type=Edge;rbs_motif=None;rbs_spacer=None;gc_cont=0.606	83.3	187.2	237	8e-45	131	28
49	75053_AYHUY2120D_HS	37707_EWOJK0017V_HS	1	4	4	4	75053_AYHUY2120D_HS_AND_37707_EWOJK0017V_HS	75053_AYHUY2120D_HS_1	37707_EWOJK0017V_HS_2	d_Bacteria	p_Acidobacteriota	c_Acidobacteriae	o_Bryobacterales	f_Bryobacteraceae			75053_AYHUY2120D_HS	1098	family	Bryobacteraceae	5	5	3	0.67	d_Bacteria;p_Acidobacteriota;c_Acidobacteriae;o_Bryobacterales;f_Bryobacteraceae	d_Bacteria	p_Proteobacteria	c_Gammaproteobacteria	o_Burkholderiales				37707_EWOJK0017V_HS	46	order	Burkholderiales	5	5	2	0.51	d_Bacteria;p_Proteobacteria;c_Gammaproteobacteria;o_Burkholderiales	UniRef50_A0A011RD49 Conjugal transfer protein TrbE n=1 Tax=Candidatus Accumulibacter sp. BA-93 TaxID=1454004 RepID=A0A011RD49_9PROT	75053_AYHUY2120D_HS_1 # 3 # 395 # 1 # ID=9888_1;partial=10;start_type=Edge;rbs_motif=None;rbs_spacer=None;gc_cont=0.606	83.3	187.2	237	8e-45	131	28
50	75053_AYHUY2120D_HS	33627_HQATZ1945L_HS	1	4	5	4	75053_AYHUY2120D_HS_AND_33627_HQATZ1945L_HS	75053_AYHUY2120D_HS_1	33627_HQATZ1945L_HS_1	d_Bacteria	p_Acidobacteriota	c_Acidobacteriae	o_Bryobacterales	f_Bryobacteraceae			75053_AYHUY2120D_HS	1098	family	Bryobacteraceae	5	5	3	0.67	d_Bacteria;p_Acidobacteriota;c_Acidobacteriae;o_Bryobacterales;f_Bryobacteraceae	d_Bacteria	p_Proteobacteria	c_Gammaproteobacteria	o_Burkholderiales				33627_HQATZ1945L_HS	46	order	Burkholderiales	5	5	4	0.98	d_Bacteria;p_Proteobacteria;c_Gammaproteobacteria;o_Burkholderiales	UniRef50_A0A011RD49 Conjugal transfer protein TrbE n=1 Tax=Candidatus Accumulibacter sp. BA-93 TaxID=1454004 RepID=A0A011RD49_9PROT	75053_AYHUY2120D_HS_1 # 3 # 395 # 1 # ID=9888_1;partial=10;start_type=Edge;rbs_motif=None;rbs_spacer=None;gc_cont=0.606	83.3	187.2	237	8e-45	131	28
51	75053_AYHUY2120D_HS	312_WQYNP1853R_HS	1	4	29	4	75053_AYHUY2120D_HS_AND_312_WQYNP1853R_HS	75053_AYHUY2120D_HS_1	312_WQYNP1853R_HS_15	d_Bacteria	p_Acidobacteriota	c_Acidobacteriae	o_Bryobacterales	f_Bryobacteraceae			75053_AYHUY2120D_HS	1098	family	Bryobacteraceae	5	5	3	0.67	d_Bacteria;p_Acidobacteriota;c_Acidobacteriae;o_Bryobacterales;f_Bryobacteraceae	d_Bacteria	p_Proteobacteria	c_Gammaproteobacteria	o_Burkholderiales				312_WQYNP1853R_HS	46	order	Burkholderiales	44	35	15	0.53	d_Bacteria;p_Proteobacteria;c_Gammaproteobacteria;o_Burkholderiales	UniRef50_A0A011RD49 Conjugal transfer protein TrbE n=1 Tax=Candidatus Accumulibacter sp. BA-93 TaxID=1454004 RepID=A0A011RD49_9PROT	75053_AYHUY2120D_HS_1 # 3 # 395 # 1 # ID=9888_1;partial=10;start_type=Edge;rbs_motif=None;rbs_spacer=None;gc_cont=0.606	83.3	187.2	237	8e-45	131	28
52	75053_AYHUY2120D_HS	128454_HFGVI0044Q_HS	1	4	4	4	75053_AYHUY2120D_HS_AND_128454_HFGVI0044Q_HS	75053_AYHUY2120D_HS_1	128454_HFGVI0044Q_HS_4	d_Bacteria	p_Acidobacteriota	c_Acidobacteriae	o_Bryobacterales	f_Bryobacteraceae			75053_AYHUY2120D_HS	1098	family	Bryobacteraceae	5	5	3	0.67	d_Bacteria;p_Acidobacteriota;c_Acidobacteriae;o_Bryobacterales;f_Bryobacteraceae	d_Bacteria	p_Proteobacteria	c_Gammaproteobacteria	o_Burkholderiales				128454_HFGVI0044Q_HS	46	order	Burkholderiales	5	3	3	1.0	d_Bacteria;p_Proteobacteria;c_Gammaproteobacteria;o_Burkholderiales	UniRef50_A0A011RD49 Conjugal transfer protein TrbE n=1 Tax=Candidatus Accumulibacter sp. BA-93 TaxID=1454004 RepID=A0A011RD49_9PROT	75053_AYHUY2120D_HS_1 # 3 # 395 # 1 # ID=9888_1;partial=10;start_type=Edge;rbs_motif=None;rbs_spacer=None;gc_cont=0.606	83.3	187.2	237	8e-45	131	28
53	75053_AYHUY2120D_HS	19847_GFGIA8953L_HS	1	4	5	4	75053_AYHUY2120D_HS_AND_19847_GFGIA8953L_HS	75053_AYHUY2120D_HS_1	19847_GFGIA8953L_HS_5	d_Bacteria	p_Acidobacteriota	c_Acidobacteriae	o_Bryobacterales	f_Bryobacteraceae			75053_AYHUY2120D_HS	1098	family	Bryobacteraceae	5	5	3	0.67	d_Bacteria;p_Acidobacteriota;c_Acidobacteriae;o_Bryobacterales;f_Bryobacteraceae	d_Bacteria	p_Proteobacteria	c_Gammaproteobacteria	o_Burkholderiales				19847_GFGIA8953L_HS	46	order	Burkholderiales	5	4	2	0.5	d_Bacteria;p_Proteobacteria;c_Gammaproteobacteria;o_Burkholderiales	UniRef50_A0A011RD49 Conjugal transfer protein TrbE n=1 Tax=Candidatus Accumulibacter sp. BA-93 TaxID=1454004 RepID=A0A011RD49_9PROT	75053_AYHUY2120D_HS_1 # 3 # 395 # 1 # ID=9888_1;partial=10;start_type=Edge;rbs_motif=None;rbs_spacer=None;gc_cont=0.606	83.3	187.2	237	8e-45	131	28
54	75053_AYHUY2120D_HS	345_WQYNP1853R	1	4	10	4	75053_AYHUY2120D_HS_AND_345_WQYNP1853R	75053_AYHUY2120D_HS_1	345_WQYNP1853R_3	d_Bacteria	p_Acidobacteriota	c_Acidobacteriae	o_Bryobacterales	f_Bryobacteraceae			75053_AYHUY2120D_HS	1098	family	Bryobacteraceae	5	5	3	0.67	d_Bacteria;p_Acidobacteriota;c_Acidobacteriae;o_Bryobacterales;f_Bryobacteraceae	d_Bacteria	p_Proteobacteria	c_Gammaproteobacteria	o_Burkholderiales				345_WQYNP1853R	46	order	Burkholderiales	14	13	7	0.66	d_Bacteria;p_Proteobacteria;c_Gammaproteobacteria;o_Burkholderiales	UniRef50_A0A011RD49 Conjugal transfer protein TrbE n=1 Tax=Candidatus Accumulibacter sp. BA-93 TaxID=1454004 RepID=A0A011RD49_9PROT	75053_AYHUY2120D_HS_1 # 3 # 395 # 1 # ID=9888_1;partial=10;start_type=Edge;rbs_motif=None;rbs_spacer=None;gc_cont=0.606	83.3	187.2	237	8e-45	131	28
55	75053_AYHUY2120D_HS	523_LIRKT9545S_HS	1	4	21	4	75053_AYHUY2120D_HS_AND_523_LIRKT9545S_HS	75053_AYHUY2120D_HS_1	523_LIRKT9545S_HS_15	d_Bacteria	p_Acidobacteriota	c_Acidobacteriae	o_Bryobacterales	f_Bryobacteraceae			75053_AYHUY2120D_HS	1098	family	Bryobacteraceae	5	5	3	0.67	d_Bacteria;p_Acidobacteriota;c_Acidobacteriae;o_Bryobacterales;f_Bryobacteraceae	d_Bacteria	p_Proteobacteria	c_Gammaproteobacteria	o_Burkholderiales				523_LIRKT9545S_HS	46	order	Burkholderiales	28	21	15	0.79	d_Bacteria;p_Proteobacteria;c_Gammaproteobacteria;o_Burkholderiales	UniRef50_A0A011RD49 Conjugal transfer protein TrbE n=1 Tax=Candidatus Accumulibacter sp. BA-93 TaxID=1454004 RepID=A0A011RD49_9PROT	75053_AYHUY2120D_HS_1 # 3 # 395 # 1 # ID=9888_1;partial=10;start_type=Edge;rbs_motif=None;rbs_spacer=None;gc_cont=0.606	83.3	187.2	237	8e-45	131	28
56	75053_AYHUY2120D_HS	58228_coassembly	1	4	21	4	75053_AYHUY2120D_HS_AND_58228_coassembly	75053_AYHUY2120D_HS_1	58228_coassembly_15	d_Bacteria	p_Acidobacteriota	c_Acidobacteriae	o_Bryobacterales	f_Bryobacteraceae			75053_AYHUY2120D_HS	1098	family	Bryobacteraceae	5	5	3	0.67	d_Bacteria;p_Acidobacteriota;c_Acidobacteriae;o_Bryobacterales;f_Bryobacteraceae	d_Bacteria	p_Proteobacteria	c_Gammaproteobacteria	o_Burkholderiales				58228_coassembly	46	order	Burkholderiales	28	21	15	0.85	d_Bacteria;p_Proteobacteria;c_Gammaproteobacteria;o_Burkholderiales	UniRef50_A0A011RD49 Conjugal transfer protein TrbE n=1 Tax=Candidatus Accumulibacter sp. BA-93 TaxID=1454004 RepID=A0A011RD49_9PROT	75053_AYHUY2120D_HS_1 # 3 # 395 # 1 # ID=9888_1;partial=10;start_type=Edge;rbs_motif=None;rbs_spacer=None;gc_cont=0.606	83.3	187.2	237	8e-45	131	28
57	75053_AYHUY2120D_HS	674_ZFYKJ6264T	1	4	7	4	75053_AYHUY2120D_HS_AND_674_ZFYKJ6264T	75053_AYHUY2120D_HS_1	674_ZFYKJ6264T_1	d_Bacteria	p_Acidobacteriota	c_Acidobacteriae	o_Bryobacterales	f_Bryobacteraceae			75053_AYHUY2120D_HS	1098	family	Bryobacteraceae	5	5	3	0.67	d_Bacteria;p_Acidobacteriota;c_Acidobacteriae;o_Bryobacterales;f_Bryobacteraceae	d_Bacteria	p_Proteobacteria	c_Gammaproteobacteria	o_Burkholderiales				674_ZFYKJ6264T	46	order	Burkholderiales	9	9	5	0.62	d_Bacteria;p_Proteobacteria;c_Gammaproteobacteria;o_Burkholderiales	UniRef50_A0A011RD49 Conjugal transfer protein TrbE n=1 Tax=Candidatus Accumulibacter sp. BA-93 TaxID=1454004 RepID=A0A011RD49_9PROT	75053_AYHUY2120D_HS_1 # 3 # 395 # 1 # ID=9888_1;partial=10;start_type=Edge;rbs_motif=None;rbs_spacer=None;gc_cont=0.606	83.3	187.2	237	8e-45	131	28
58	75053_AYHUY2120D_HS	19196_HDRFF4542I_HS	2	4	4	4	75053_AYHUY2120D_HS_AND_19196_HDRFF4542I_HS	75053_AYHUY2120D_HS_1	19196_HDRFF4542I_HS_2	d_Bacteria	p_Acidobacteriota	c_Acidobacteriae	o_Bryobacterales	f_Bryobacteraceae			75053_AYHUY2120D_HS	1098	family	Bryobacteraceae	5	5	3	0.67	d_Bacteria;p_Acidobacteriota;c_Acidobacteriae;o_Bryobacterales;f_Bryobacteraceae	d_Bacteria	p_Proteobacteria	c_Gammaproteobacteria	o_Burkholderiales				19196_HDRFF4542I_HS	46	order	Burkholderiales	4	4	3	0.75	d_Bacteria;p_Proteobacteria;c_Gammaproteobacteria;o_Burkholderiales	UniRef50_A0A011RD49 Conjugal transfer protein TrbE n=1 Tax=Candidatus Accumulibacter sp. BA-93 TaxID=1454004 RepID=A0A011RD49_9PROT	75053_AYHUY2120D_HS_1 # 3 # 395 # 1 # ID=9888_1;partial=10;start_type=Edge;rbs_motif=None;rbs_spacer=None;gc_cont=0.606	83.3	187.2	237	8e-45	131	28
59	75053_AYHUY2120D_HS	19196_HDRFF4542I_HS	2	4	4	4	75053_AYHUY2120D_HS_AND_19196_HDRFF4542I_HS	75053_AYHUY2120D_HS_1	19196_HDRFF4542I_HS_1	d_Bacteria	p_Acidobacteriota	c_Acidobacteriae	o_Bryobacterales	f_Bryobacteraceae			75053_AYHUY2120D_HS	1098	family	Bryobacteraceae	5	5	3	0.67	d_Bacteria;p_Acidobacteriota;c_Acidobacteriae;o_Bryobacterales;f_Bryobacteraceae	d_Bacteria	p_Proteobacteria	c_Gammaproteobacteria	o_Burkholderiales				19196_HDRFF4542I_HS	46	order	Burkholderiales	4	4	3	0.75	d_Bacteria;p_Proteobacteria;c_Gammaproteobacteria;o_Burkholderiales	UniRef50_A0A011RD49 Conjugal transfer protein TrbE n=1 Tax=Candidatus Accumulibacter sp. BA-93 TaxID=1454004 RepID=A0A011RD49_9PROT	75053_AYHUY2120D_HS_1 # 3 # 395 # 1 # ID=9888_1;partial=10;start_type=Edge;rbs_motif=None;rbs_spacer=None;gc_cont=0.606	83.3	187.2	237	8e-45	131	28
60	75053_AYHUY2120D_HS	3049_IWPCW0716G_HS	1	4	7	4	75053_AYHUY2120D_HS_AND_3049_IWPCW0716G_HS	75053_AYHUY2120D_HS_1	3049_IWPCW0716G_HS_2	d_Bacteria	p_Acidobacteriota	c_Acidobacteriae	o_Bryobacterales	f_Bryobacteraceae			75053_AYHUY2120D_HS	1098	family	Bryobacteraceae	5	5	3	0.67	d_Bacteria;p_Acidobacteriota;c_Acidobacteriae;o_Bryobacterales;f_Bryobacteraceae	d_Bacteria	p_Proteobacteria	c_Gammaproteobacteria	o_Burkholderiales				3049_IWPCW0716G_HS	46	order	Burkholderiales	8	7	4	0.65	d_Bacteria;p_Proteobacteria;c_Gammaproteobacteria;o_Burkholderiales	UniRef50_A0A011RD49 Conjugal transfer protein TrbE n=1 Tax=Candidatus Accumulibacter sp. BA-93 TaxID=1454004 RepID=A0A011RD49_9PROT	75053_AYHUY2120D_HS_1 # 3 # 395 # 1 # ID=9888_1;partial=10;start_type=Edge;rbs_motif=None;rbs_spacer=None;gc_cont=0.606	83.3	187.2	237	8e-45	131	28
61	75053_AYHUY2120D_HS	4399_MFLOV6047U	1	4	5	4	75053_AYHUY2120D_HS_AND_4399_MFLOV6047U	75053_AYHUY2120D_HS_1	4399_MFLOV6047U_5	d_Bacteria	p_Acidobacteriota	c_Acidobacteriae	o_Bryobacterales	f_Bryobacteraceae			75053_AYHUY2120D_HS	1098	family	Bryobacteraceae	5	5	3	0.67	d_Bacteria;p_Acidobacteriota;c_Acidobacteriae;o_Bryobacterales;f_Bryobacteraceae	d_Bacteria	p_Proteobacteria	c_Gammaproteobacteria	o_Burkholderiales				4399_MFLOV6047U	46	order	Burkholderiales	5	4	4	1.0	d_Bacteria;p_Proteobacteria;c_Gammaproteobacteria;o_Burkholderiales	UniRef50_A0A011RD49 Conjugal transfer protein TrbE n=1 Tax=Candidatus Accumulibacter sp. BA-93 TaxID=1454004 RepID=A0A011RD49_9PROT	75053_AYHUY2120D_HS_1 # 3 # 395 # 1 # ID=9888_1;partial=10;start_type=Edge;rbs_motif=None;rbs_spacer=None;gc_cont=0.606	83.3	187.2	237	8e-45	131	28
62	75053_AYHUY2120D_HS	55690_UIBOQ0127Z_HS	1	4	4	4	75053_AYHUY2120D_HS_AND_55690_UIBOQ0127Z_HS	75053_AYHUY2120D_HS_1	55690_UIBOQ0127Z_HS_1	d_Bacteria	p_Acidobacteriota	c_Acidobacteriae	o_Bryobacterales	f_Bryobacteraceae			75053_AYHUY2120D_HS	1098	family	Bryobacteraceae	5	5	3	0.67	d_Bacteria;p_Acidobacteriota;c_Acidobacteriae;o_Bryobacterales;f_Bryobacteraceae	d_Bacteria	p_Proteobacteria	c_Gammaproteobacteria	o_Burkholderiales				55690_UIBOQ0127Z_HS	46	order	Burkholderiales	6	5	2	0.91	d_Bacteria;p_Proteobacteria;c_Gammaproteobacteria;o_Burkholderiales	UniRef50_A0A011RD49 Conjugal transfer protein TrbE n=1 Tax=Candidatus Accumulibacter sp. BA-93 TaxID=1454004 RepID=A0A011RD49_9PROT	75053_AYHUY2120D_HS_1 # 3 # 395 # 1 # ID=9888_1;partial=10;start_type=Edge;rbs_motif=None;rbs_spacer=None;gc_cont=0.606	83.3	187.2	237	8e-45	131	28
63	75053_AYHUY2120D_HS	69141_ASZUA0069S_HS	1	4	4	4	75053_AYHUY2120D_HS_AND_69141_ASZUA0069S_HS	75053_AYHUY2120D_HS_1	69141_ASZUA0069S_HS_4	d_Bacteria	p_Acidobacteriota	c_Acidobacteriae	o_Bryobacterales	f_Bryobacteraceae			75053_AYHUY2120D_HS	1098	family	Bryobacteraceae	5	5	3	0.67	d_Bacteria;p_Acidobacteriota;c_Acidobacteriae;o_Bryobacterales;f_Bryobacteraceae	d_Bacteria	p_Proteobacteria	c_Gammaproteobacteria	o_Burkholderiales				69141_ASZUA0069S_HS	46	order	Burkholderiales	4	4	4	1.0	d_Bacteria;p_Proteobacteria;c_Gammaproteobacteria;o_Burkholderiales	UniRef50_A0A011RD49 Conjugal transfer protein TrbE n=1 Tax=Candidatus Accumulibacter sp. BA-93 TaxID=1454004 RepID=A0A011RD49_9PROT	75053_AYHUY2120D_HS_1 # 3 # 395 # 1 # ID=9888_1;partial=10;start_type=Edge;rbs_motif=None;rbs_spacer=None;gc_cont=0.606	83.3	187.2	237	8e-45	131	28
64	75053_AYHUY2120D_HS	7263_SZCRM0055T_HS	1	4	5	4	75053_AYHUY2120D_HS_AND_7263_SZCRM0055T_HS	75053_AYHUY2120D_HS_1	7263_SZCRM0055T_HS_1	d_Bacteria	p_Acidobacteriota	c_Acidobacteriae	o_Bryobacterales	f_Bryobacteraceae			75053_AYHUY2120D_HS	1098	family	Bryobacteraceae	5	5	3	0.67	d_Bacteria;p_Acidobacteriota;c_Acidobacteriae;o_Bryobacterales;f_Bryobacteraceae	d_Bacteria	p_Proteobacteria	c_Gammaproteobacteria	o_Burkholderiales				7263_SZCRM0055T_HS	46	order	Burkholderiales	5	5	5	1.0	d_Bacteria;p_Proteobacteria;c_Gammaproteobacteria;o_Burkholderiales	UniRef50_A0A011RD49 Conjugal transfer protein TrbE n=1 Tax=Candidatus Accumulibacter sp. BA-93 TaxID=1454004 RepID=A0A011RD49_9PROT	75053_AYHUY2120D_HS_1 # 3 # 395 # 1 # ID=9888_1;partial=10;start_type=Edge;rbs_motif=None;rbs_spacer=None;gc_cont=0.606	83.3	187.2	237	8e-45	131	28
65	75053_AYHUY2120D_HS	96284_HFGVI0044Q_HS	1	4	4	4	75053_AYHUY2120D_HS_AND_96284_HFGVI0044Q_HS	75053_AYHUY2120D_HS_1	96284_HFGVI0044Q_HS_4	d_Bacteria	p_Acidobacteriota	c_Acidobacteriae	o_Bryobacterales	f_Bryobacteraceae			75053_AYHUY2120D_HS	1098	family	Bryobacteraceae	5	5	3	0.67	d_Bacteria;p_Acidobacteriota;c_Acidobacteriae;o_Bryobacterales;f_Bryobacteraceae	d_Bacteria	p_Proteobacteria	c_Gammaproteobacteria	o_Burkholderiales				96284_HFGVI0044Q_HS	46	order	Burkholderiales	6	6	2	0.8	d_Bacteria;p_Proteobacteria;c_Gammaproteobacteria;o_Burkholderiales	UniRef50_A0A011RD49 Conjugal transfer protein TrbE n=1 Tax=Candidatus Accumulibacter sp. BA-93 TaxID=1454004 RepID=A0A011RD49_9PROT	75053_AYHUY2120D_HS_1 # 3 # 395 # 1 # ID=9888_1;partial=10;start_type=Edge;rbs_motif=None;rbs_spacer=None;gc_cont=0.606	83.3	187.2	237	8e-45	131	28
66	31158_KCIJR7559P_HS	443_CTKAA1553C_HS	2	4	23	4	31158_KCIJR7559P_HS_AND_443_CTKAA1553C_HS	31158_KCIJR7559P_HS_2	443_CTKAA1553C_HS_9	d_Bacteria	p_Myxococcota	c_Polyangia	o_Polyangiales	f_Ga0077539	g_SCUS01		31158_KCIJR7559P_HS	18190	genus	SCUS01	4	4	1	0.86	d_Bacteria;p_Myxococcota;c_Polyangia;o_Polyangiales;f_Ga0077539;g_SCUS01	d_Bacteria	p_Proteobacteria	c_Gammaproteobacteria	o_Burkholderiales				443_CTKAA1553C_HS	46	order	Burkholderiales	37	31	19	0.66	d_Bacteria;p_Proteobacteria;c_Gammaproteobacteria;o_Burkholderiales	UniRef50_G0Z8W3 P-type conjugative transfer ATPase (Fragment) n=7 Tax=root TaxID=1 RepID=G0Z8W3_BORAV	31158_KCIJR7559P_HS_2 # 106 # 273 # -1 # ID=4660_2;partial=00;start_type=ATG;rbs_motif=GGA/GAG/AGG;rbs_spacer=5-10bp;gc_cont=0.583	100.0	112.1	136	1.4e-22	56	82
67	31158_KCIJR7559P_HS	312_WQYNP1853R_HS	2	4	29	4	31158_KCIJR7559P_HS_AND_312_WQYNP1853R_HS	31158_KCIJR7559P_HS_2	312_WQYNP1853R_HS_12	d_Bacteria	p_Myxococcota	c_Polyangia	o_Polyangiales	f_Ga0077539	g_SCUS01		31158_KCIJR7559P_HS	18190	genus	SCUS01	4	4	1	0.86	d_Bacteria;p_Myxococcota;c_Polyangia;o_Polyangiales;f_Ga0077539;g_SCUS01	d_Bacteria	p_Proteobacteria	c_Gammaproteobacteria	o_Burkholderiales				312_WQYNP1853R_HS	46	order	Burkholderiales	44	35	15	0.53	d_Bacteria;p_Proteobacteria;c_Gammaproteobacteria;o_Burkholderiales	UniRef50_G0Z8W3 P-type conjugative transfer ATPase (Fragment) n=7 Tax=root TaxID=1 RepID=G0Z8W3_BORAV	31158_KCIJR7559P_HS_2 # 106 # 273 # -1 # ID=4660_2;partial=00;start_type=ATG;rbs_motif=GGA/GAG/AGG;rbs_spacer=5-10bp;gc_cont=0.583	100.0	112.1	136	1.4e-22	56	82
68	31158_KCIJR7559P_HS	128454_HFGVI0044Q_HS	1	4	4	4	31158_KCIJR7559P_HS_AND_128454_HFGVI0044Q_HS	31158_KCIJR7559P_HS_2	128454_HFGVI0044Q_HS_1	d_Bacteria	p_Myxococcota	c_Polyangia	o_Polyangiales	f_Ga0077539	g_SCUS01		31158_KCIJR7559P_HS	18190	genus	SCUS01	4	4	1	0.86	d_Bacteria;p_Myxococcota;c_Polyangia;o_Polyangiales;f_Ga0077539;g_SCUS01	d_Bacteria	p_Proteobacteria	c_Gammaproteobacteria	o_Burkholderiales				128454_HFGVI0044Q_HS	46	order	Burkholderiales	5	3	3	1.0	d_Bacteria;p_Proteobacteria;c_Gammaproteobacteria;o_Burkholderiales	UniRef50_G0Z8W3 P-type conjugative transfer ATPase (Fragment) n=7 Tax=root TaxID=1 RepID=G0Z8W3_BORAV	31158_KCIJR7559P_HS_2 # 106 # 273 # -1 # ID=4660_2;partial=00;start_type=ATG;rbs_motif=GGA/GAG/AGG;rbs_spacer=5-10bp;gc_cont=0.583	100.0	112.1	136	1.4e-22	56	82
69	31158_KCIJR7559P_HS	15320_AQYSR7679X	1	4	5	4	31158_KCIJR7559P_HS_AND_15320_AQYSR7679X	31158_KCIJR7559P_HS_2	15320_AQYSR7679X_3	d_Bacteria	p_Myxococcota	c_Polyangia	o_Polyangiales	f_Ga0077539	g_SCUS01		31158_KCIJR7559P_HS	18190	genus	SCUS01	4	4	1	0.86	d_Bacteria;p_Myxococcota;c_Polyangia;o_Polyangiales;f_Ga0077539;g_SCUS01	d_Bacteria	p_Proteobacteria	c_Gammaproteobacteria	o_Burkholderiales				15320_AQYSR7679X	46	order	Burkholderiales	5	5	4	0.99	d_Bacteria;p_Proteobacteria;c_Gammaproteobacteria;o_Burkholderiales	UniRef50_G0Z8W3 P-type conjugative transfer ATPase (Fragment) n=7 Tax=root TaxID=1 RepID=G0Z8W3_BORAV	31158_KCIJR7559P_HS_2 # 106 # 273 # -1 # ID=4660_2;partial=00;start_type=ATG;rbs_motif=GGA/GAG/AGG;rbs_spacer=5-10bp;gc_cont=0.583	100.0	112.1	136	1.4e-22	56	82
70	31158_KCIJR7559P_HS	19847_GFGIA8953L_HS	2	4	5	4	31158_KCIJR7559P_HS_AND_19847_GFGIA8953L_HS	31158_KCIJR7559P_HS_2	19847_GFGIA8953L_HS_2	d_Bacteria	p_Myxococcota	c_Polyangia	o_Polyangiales	f_Ga0077539	g_SCUS01		31158_KCIJR7559P_HS	18190	genus	SCUS01	4	4	1	0.86	d_Bacteria;p_Myxococcota;c_Polyangia;o_Polyangiales;f_Ga0077539;g_SCUS01	d_Bacteria	p_Proteobacteria	c_Gammaproteobacteria	o_Burkholderiales				19847_GFGIA8953L_HS	46	order	Burkholderiales	5	4	2	0.5	d_Bacteria;p_Proteobacteria;c_Gammaproteobacteria;o_Burkholderiales	UniRef50_G0Z8W3 P-type conjugative transfer ATPase (Fragment) n=7 Tax=root TaxID=1 RepID=G0Z8W3_BORAV	31158_KCIJR7559P_HS_2 # 106 # 273 # -1 # ID=4660_2;partial=00;start_type=ATG;rbs_motif=GGA/GAG/AGG;rbs_spacer=5-10bp;gc_cont=0.583	100.0	112.1	136	1.4e-22	56	82
71	31158_KCIJR7559P_HS	345_WQYNP1853R	2	4	10	4	31158_KCIJR7559P_HS_AND_345_WQYNP1853R	31158_KCIJR7559P_HS_2	345_WQYNP1853R_6	d_Bacteria	p_Myxococcota	c_Polyangia	o_Polyangiales	f_Ga0077539	g_SCUS01		31158_KCIJR7559P_HS	18190	genus	SCUS01	4	4	1	0.86	d_Bacteria;p_Myxococcota;c_Polyangia;o_Polyangiales;f_Ga0077539;g_SCUS01	d_Bacteria	p_Proteobacteria	c_Gammaproteobacteria	o_Burkholderiales				345_WQYNP1853R	46	order	Burkholderiales	14	13	7	0.66	d_Bacteria;p_Proteobacteria;c_Gammaproteobacteria;o_Burkholderiales	UniRef50_G0Z8W3 P-type conjugative transfer ATPase (Fragment) n=7 Tax=root TaxID=1 RepID=G0Z8W3_BORAV	31158_KCIJR7559P_HS_2 # 106 # 273 # -1 # ID=4660_2;partial=00;start_type=ATG;rbs_motif=GGA/GAG/AGG;rbs_spacer=5-10bp;gc_cont=0.583	100.0	112.1	136	1.4e-22	56	82
72	31158_KCIJR7559P_HS	523_LIRKT9545S_HS	2	4	21	4	31158_KCIJR7559P_HS_AND_523_LIRKT9545S_HS	31158_KCIJR7559P_HS_2	523_LIRKT9545S_HS_18	d_Bacteria	p_Myxococcota	c_Polyangia	o_Polyangiales	f_Ga0077539	g_SCUS01		31158_KCIJR7559P_HS	18190	genus	SCUS01	4	4	1	0.86	d_Bacteria;p_Myxococcota;c_Polyangia;o_Polyangiales;f_Ga0077539;g_SCUS01	d_Bacteria	p_Proteobacteria	c_Gammaproteobacteria	o_Burkholderiales				523_LIRKT9545S_HS	46	order	Burkholderiales	28	21	15	0.79	d_Bacteria;p_Proteobacteria;c_Gammaproteobacteria;o_Burkholderiales	UniRef50_G0Z8W3 P-type conjugative transfer ATPase (Fragment) n=7 Tax=root TaxID=1 RepID=G0Z8W3_BORAV	31158_KCIJR7559P_HS_2 # 106 # 273 # -1 # ID=4660_2;partial=00;start_type=ATG;rbs_motif=GGA/GAG/AGG;rbs_spacer=5-10bp;gc_cont=0.583	100.0	112.1	136	1.4e-22	56	82
73	31158_KCIJR7559P_HS	54950_BKBAA7920Q_HS	1	4	4	4	31158_KCIJR7559P_HS_AND_54950_BKBAA7920Q_HS	31158_KCIJR7559P_HS_2	54950_BKBAA7920Q_HS_1	d_Bacteria	p_Myxococcota	c_Polyangia	o_Polyangiales	f_Ga0077539	g_SCUS01		31158_KCIJR7559P_HS	18190	genus	SCUS01	4	4	1	0.86	d_Bacteria;p_Myxococcota;c_Polyangia;o_Polyangiales;f_Ga0077539;g_SCUS01	d_Bacteria	p_Proteobacteria	c_Gammaproteobacteria	o_Burkholderiales				54950_BKBAA7920Q_HS	46	order	Burkholderiales	4	3	2	0.67	d_Bacteria;p_Proteobacteria;c_Gammaproteobacteria;o_Burkholderiales	UniRef50_G0Z8W3 P-type conjugative transfer ATPase (Fragment) n=7 Tax=root TaxID=1 RepID=G0Z8W3_BORAV	31158_KCIJR7559P_HS_2 # 106 # 273 # -1 # ID=4660_2;partial=00;start_type=ATG;rbs_motif=GGA/GAG/AGG;rbs_spacer=5-10bp;gc_cont=0.583	100.0	112.1	136	1.4e-22	56	82
74	31158_KCIJR7559P_HS	58228_coassembly	2	4	21	4	31158_KCIJR7559P_HS_AND_58228_coassembly	31158_KCIJR7559P_HS_2	58228_coassembly_18	d_Bacteria	p_Myxococcota	c_Polyangia	o_Polyangiales	f_Ga0077539	g_SCUS01		31158_KCIJR7559P_HS	18190	genus	SCUS01	4	4	1	0.86	d_Bacteria;p_Myxococcota;c_Polyangia;o_Polyangiales;f_Ga0077539;g_SCUS01	d_Bacteria	p_Proteobacteria	c_Gammaproteobacteria	o_Burkholderiales				58228_coassembly	46	order	Burkholderiales	28	21	15	0.85	d_Bacteria;p_Proteobacteria;c_Gammaproteobacteria;o_Burkholderiales	UniRef50_G0Z8W3 P-type conjugative transfer ATPase (Fragment) n=7 Tax=root TaxID=1 RepID=G0Z8W3_BORAV	31158_KCIJR7559P_HS_2 # 106 # 273 # -1 # ID=4660_2;partial=00;start_type=ATG;rbs_motif=GGA/GAG/AGG;rbs_spacer=5-10bp;gc_cont=0.583	100.0	112.1	136	1.4e-22	56	82
75	31158_KCIJR7559P_HS	674_ZFYKJ6264T	2	4	7	4	31158_KCIJR7559P_HS_AND_674_ZFYKJ6264T	31158_KCIJR7559P_HS_2	674_ZFYKJ6264T_4	d_Bacteria	p_Myxococcota	c_Polyangia	o_Polyangiales	f_Ga0077539	g_SCUS01		31158_KCIJR7559P_HS	18190	genus	SCUS01	4	4	1	0.86	d_Bacteria;p_Myxococcota;c_Polyangia;o_Polyangiales;f_Ga0077539;g_SCUS01	d_Bacteria	p_Proteobacteria	c_Gammaproteobacteria	o_Burkholderiales				674_ZFYKJ6264T	46	order	Burkholderiales	9	9	5	0.62	d_Bacteria;p_Proteobacteria;c_Gammaproteobacteria;o_Burkholderiales	UniRef50_G0Z8W3 P-type conjugative transfer ATPase (Fragment) n=7 Tax=root TaxID=1 RepID=G0Z8W3_BORAV	31158_KCIJR7559P_HS_2 # 106 # 273 # -1 # ID=4660_2;partial=00;start_type=ATG;rbs_motif=GGA/GAG/AGG;rbs_spacer=5-10bp;gc_cont=0.583	100.0	112.1	136	1.4e-22	56	82
76	31158_KCIJR7559P_HS	86154_LJSLX5580A_HS	2	4	4	4	31158_KCIJR7559P_HS_AND_86154_LJSLX5580A_HS	31158_KCIJR7559P_HS_2	86154_LJSLX5580A_HS_4	d_Bacteria	p_Myxococcota	c_Polyangia	o_Polyangiales	f_Ga0077539	g_SCUS01		31158_KCIJR7559P_HS	18190	genus	SCUS01	4	4	1	0.86	d_Bacteria;p_Myxococcota;c_Polyangia;o_Polyangiales;f_Ga0077539;g_SCUS01	d_Bacteria	p_Proteobacteria	c_Gammaproteobacteria	o_Burkholderiales				86154_LJSLX5580A_HS	46	order	Burkholderiales	4	4	4	1.0	d_Bacteria;p_Proteobacteria;c_Gammaproteobacteria;o_Burkholderiales	UniRef50_G0Z8W3 P-type conjugative transfer ATPase (Fragment) n=7 Tax=root TaxID=1 RepID=G0Z8W3_BORAV	31158_KCIJR7559P_HS_2 # 106 # 273 # -1 # ID=4660_2;partial=00;start_type=ATG;rbs_motif=GGA/GAG/AGG;rbs_spacer=5-10bp;gc_cont=0.583	100.0	112.1	136	1.4e-22	56	82
77	31158_KCIJR7559P_HS	443_CTKAA1553C_HS	2	4	23	4	31158_KCIJR7559P_HS_AND_443_CTKAA1553C_HS	31158_KCIJR7559P_HS_1	443_CTKAA1553C_HS_10	d_Bacteria	p_Myxococcota	c_Polyangia	o_Polyangiales	f_Ga0077539	g_SCUS01		31158_KCIJR7559P_HS	18190	genus	SCUS01	4	4	1	0.86	d_Bacteria;p_Myxococcota;c_Polyangia;o_Polyangiales;f_Ga0077539;g_SCUS01	d_Bacteria	p_Proteobacteria	c_Gammaproteobacteria	o_Burkholderiales				443_CTKAA1553C_HS	46	order	Burkholderiales	37	31	19	0.66	d_Bacteria;p_Proteobacteria;c_Gammaproteobacteria;o_Burkholderiales	UniRef50_P71178 TrbC n=158 Tax=root TaxID=1 RepID=P71178_KLEAE	31158_KCIJR7559P_HS_1 # 3 # 89 # -1 # ID=4660_1;partial=10;start_type=ATG;rbs_motif=AGGAG;rbs_spacer=5-10bp;gc_cont=0.609	100.0	55.8	154	6.1e-06	29	1
78	31158_KCIJR7559P_HS	312_WQYNP1853R_HS	2	4	29	4	31158_KCIJR7559P_HS_AND_312_WQYNP1853R_HS	31158_KCIJR7559P_HS_1	312_WQYNP1853R_HS_13	d_Bacteria	p_Myxococcota	c_Polyangia	o_Polyangiales	f_Ga0077539	g_SCUS01		31158_KCIJR7559P_HS	18190	genus	SCUS01	4	4	1	0.86	d_Bacteria;p_Myxococcota;c_Polyangia;o_Polyangiales;f_Ga0077539;g_SCUS01	d_Bacteria	p_Proteobacteria	c_Gammaproteobacteria	o_Burkholderiales				312_WQYNP1853R_HS	46	order	Burkholderiales	44	35	15	0.53	d_Bacteria;p_Proteobacteria;c_Gammaproteobacteria;o_Burkholderiales	UniRef50_P71178 TrbC n=158 Tax=root TaxID=1 RepID=P71178_KLEAE	31158_KCIJR7559P_HS_1 # 3 # 89 # -1 # ID=4660_1;partial=10;start_type=ATG;rbs_motif=AGGAG;rbs_spacer=5-10bp;gc_cont=0.609	100.0	55.8	154	6.1e-06	29	1
79	31158_KCIJR7559P_HS	19847_GFGIA8953L_HS	2	4	5	4	31158_KCIJR7559P_HS_AND_19847_GFGIA8953L_HS	31158_KCIJR7559P_HS_1	19847_GFGIA8953L_HS_3	d_Bacteria	p_Myxococcota	c_Polyangia	o_Polyangiales	f_Ga0077539	g_SCUS01		31158_KCIJR7559P_HS	18190	genus	SCUS01	4	4	1	0.86	d_Bacteria;p_Myxococcota;c_Polyangia;o_Polyangiales;f_Ga0077539;g_SCUS01	d_Bacteria	p_Proteobacteria	c_Gammaproteobacteria	o_Burkholderiales				19847_GFGIA8953L_HS	46	order	Burkholderiales	5	4	2	0.5	d_Bacteria;p_Proteobacteria;c_Gammaproteobacteria;o_Burkholderiales	UniRef50_P71178 TrbC n=158 Tax=root TaxID=1 RepID=P71178_KLEAE	31158_KCIJR7559P_HS_1 # 3 # 89 # -1 # ID=4660_1;partial=10;start_type=ATG;rbs_motif=AGGAG;rbs_spacer=5-10bp;gc_cont=0.609	100.0	55.8	154	6.1e-06	29	1
80	31158_KCIJR7559P_HS	345_WQYNP1853R	2	4	10	4	31158_KCIJR7559P_HS_AND_345_WQYNP1853R	31158_KCIJR7559P_HS_1	345_WQYNP1853R_5	d_Bacteria	p_Myxococcota	c_Polyangia	o_Polyangiales	f_Ga0077539	g_SCUS01		31158_KCIJR7559P_HS	18190	genus	SCUS01	4	4	1	0.86	d_Bacteria;p_Myxococcota;c_Polyangia;o_Polyangiales;f_Ga0077539;g_SCUS01	d_Bacteria	p_Proteobacteria	c_Gammaproteobacteria	o_Burkholderiales				345_WQYNP1853R	46	order	Burkholderiales	14	13	7	0.66	d_Bacteria;p_Proteobacteria;c_Gammaproteobacteria;o_Burkholderiales	UniRef50_P71178 TrbC n=158 Tax=root TaxID=1 RepID=P71178_KLEAE	31158_KCIJR7559P_HS_1 # 3 # 89 # -1 # ID=4660_1;partial=10;start_type=ATG;rbs_motif=AGGAG;rbs_spacer=5-10bp;gc_cont=0.609	100.0	55.8	154	6.1e-06	29	1
81	31158_KCIJR7559P_HS	523_LIRKT9545S_HS	2	4	21	4	31158_KCIJR7559P_HS_AND_523_LIRKT9545S_HS	31158_KCIJR7559P_HS_1	523_LIRKT9545S_HS_17	d_Bacteria	p_Myxococcota	c_Polyangia	o_Polyangiales	f_Ga0077539	g_SCUS01		31158_KCIJR7559P_HS	18190	genus	SCUS01	4	4	1	0.86	d_Bacteria;p_Myxococcota;c_Polyangia;o_Polyangiales;f_Ga0077539;g_SCUS01	d_Bacteria	p_Proteobacteria	c_Gammaproteobacteria	o_Burkholderiales				523_LIRKT9545S_HS	46	order	Burkholderiales	28	21	15	0.79	d_Bacteria;p_Proteobacteria;c_Gammaproteobacteria;o_Burkholderiales	UniRef50_P71178 TrbC n=158 Tax=root TaxID=1 RepID=P71178_KLEAE	31158_KCIJR7559P_HS_1 # 3 # 89 # -1 # ID=4660_1;partial=10;start_type=ATG;rbs_motif=AGGAG;rbs_spacer=5-10bp;gc_cont=0.609	100.0	55.8	154	6.1e-06	29	1
82	31158_KCIJR7559P_HS	58228_coassembly	2	4	21	4	31158_KCIJR7559P_HS_AND_58228_coassembly	31158_KCIJR7559P_HS_1	58228_coassembly_17	d_Bacteria	p_Myxococcota	c_Polyangia	o_Polyangiales	f_Ga0077539	g_SCUS01		31158_KCIJR7559P_HS	18190	genus	SCUS01	4	4	1	0.86	d_Bacteria;p_Myxococcota;c_Polyangia;o_Polyangiales;f_Ga0077539;g_SCUS01	d_Bacteria	p_Proteobacteria	c_Gammaproteobacteria	o_Burkholderiales				58228_coassembly	46	order	Burkholderiales	28	21	15	0.85	d_Bacteria;p_Proteobacteria;c_Gammaproteobacteria;o_Burkholderiales	UniRef50_P71178 TrbC n=158 Tax=root TaxID=1 RepID=P71178_KLEAE	31158_KCIJR7559P_HS_1 # 3 # 89 # -1 # ID=4660_1;partial=10;start_type=ATG;rbs_motif=AGGAG;rbs_spacer=5-10bp;gc_cont=0.609	100.0	55.8	154	6.1e-06	29	1
83	31158_KCIJR7559P_HS	674_ZFYKJ6264T	2	4	7	4	31158_KCIJR7559P_HS_AND_674_ZFYKJ6264T	31158_KCIJR7559P_HS_1	674_ZFYKJ6264T_3	d_Bacteria	p_Myxococcota	c_Polyangia	o_Polyangiales	f_Ga0077539	g_SCUS01		31158_KCIJR7559P_HS	18190	genus	SCUS01	4	4	1	0.86	d_Bacteria;p_Myxococcota;c_Polyangia;o_Polyangiales;f_Ga0077539;g_SCUS01	d_Bacteria	p_Proteobacteria	c_Gammaproteobacteria	o_Burkholderiales				674_ZFYKJ6264T	46	order	Burkholderiales	9	9	5	0.62	d_Bacteria;p_Proteobacteria;c_Gammaproteobacteria;o_Burkholderiales	UniRef50_P71178 TrbC n=158 Tax=root TaxID=1 RepID=P71178_KLEAE	31158_KCIJR7559P_HS_1 # 3 # 89 # -1 # ID=4660_1;partial=10;start_type=ATG;rbs_motif=AGGAG;rbs_spacer=5-10bp;gc_cont=0.609	100.0	55.8	154	6.1e-06	29	1
84	31158_KCIJR7559P_HS	86154_LJSLX5580A_HS	2	4	4	4	31158_KCIJR7559P_HS_AND_86154_LJSLX5580A_HS	31158_KCIJR7559P_HS_1	86154_LJSLX5580A_HS_3	d_Bacteria	p_Myxococcota	c_Polyangia	o_Polyangiales	f_Ga0077539	g_SCUS01		31158_KCIJR7559P_HS	18190	genus	SCUS01	4	4	1	0.86	d_Bacteria;p_Myxococcota;c_Polyangia;o_Polyangiales;f_Ga0077539;g_SCUS01	d_Bacteria	p_Proteobacteria	c_Gammaproteobacteria	o_Burkholderiales				86154_LJSLX5580A_HS	46	order	Burkholderiales	4	4	4	1.0	d_Bacteria;p_Proteobacteria;c_Gammaproteobacteria;o_Burkholderiales	UniRef50_P71178 TrbC n=158 Tax=root TaxID=1 RepID=P71178_KLEAE	31158_KCIJR7559P_HS_1 # 3 # 89 # -1 # ID=4660_1;partial=10;start_type=ATG;rbs_motif=AGGAG;rbs_spacer=5-10bp;gc_cont=0.609	100.0	55.8	154	6.1e-06	29	1
85	118_VKAZC4265A_HS	2959_SPGSU7537F	1	58	6	6	118_VKAZC4265A_HS_AND_2959_SPGSU7537F	118_VKAZC4265A_HS_1	2959_SPGSU7537F_1	d_Bacteria	p_Patescibacteria	c_Saccharimonadia	o_Saccharimonadales	f_AWTP1-31	g_AWTP1-31	s_AWTP1-31 sp003962975	118_VKAZC4265A_HS	49837	species	AWTP1-31 sp003962975	29	27	14	0.54	d_Bacteria;p_Patescibacteria;c_Saccharimonadia;o_Saccharimonadales;f_AWTP1-31;g_AWTP1-31;s_AWTP1-31 sp003962975	d_Bacteria	p_Proteobacteria	c_Gammaproteobacteria					2959_SPGSU7537F	4	class	Gammaproteobacteria	23	22	15	0.56	d_Bacteria;p_Proteobacteria;c_Gammaproteobacteria	UniRef50_K1YDQ5 Resolvase/invertase-type recombinase catalytic domain-containing protein n=52 Tax=Bacteria TaxID=2 RepID=K1YDQ5_9BACT	118_VKAZC4265A_HS_1 # 1 # 435 # 1 # ID=13043_1;partial=10;start_type=Edge;rbs_motif=None;rbs_spacer=None;gc_cont=0.653	91.6	263.5	185	9.699999999999996e-68	145	42
86	118_VKAZC4265A_HS	2980_KJUPI1833T_HS	1	58	5	5	118_VKAZC4265A_HS_AND_2980_KJUPI1833T_HS	118_VKAZC4265A_HS_1	2980_KJUPI1833T_HS_5	d_Bacteria	p_Patescibacteria	c_Saccharimonadia	o_Saccharimonadales	f_AWTP1-31	g_AWTP1-31	s_AWTP1-31 sp003962975	118_VKAZC4265A_HS	49837	species	AWTP1-31 sp003962975	29	27	14	0.54	d_Bacteria;p_Patescibacteria;c_Saccharimonadia;o_Saccharimonadales;f_AWTP1-31;g_AWTP1-31;s_AWTP1-31 sp003962975	d_Bacteria	p_Proteobacteria	c_Gammaproteobacteria	o_Burkholderiales	f_Burkholderiaceae			2980_KJUPI1833T_HS	62	family	Burkholderiaceae	19	18	14	0.52	d_Bacteria;p_Proteobacteria;c_Gammaproteobacteria;o_Burkholderiales;f_Burkholderiaceae	UniRef50_K1YDQ5 Resolvase/invertase-type recombinase catalytic domain-containing protein n=52 Tax=Bacteria TaxID=2 RepID=K1YDQ5_9BACT	118_VKAZC4265A_HS_1 # 1 # 435 # 1 # ID=13043_1;partial=10;start_type=Edge;rbs_motif=None;rbs_spacer=None;gc_cont=0.653	91.6	263.5	185	9.699999999999996e-68	145	42
87	118_VKAZC4265A_HS	94_STOPY2011U_HS	2	58	58	58	118_VKAZC4265A_HS_AND_94_STOPY2011U_HS	118_VKAZC4265A_HS_1	94_STOPY2011U_HS_43	d_Bacteria	p_Patescibacteria	c_Saccharimonadia	o_Saccharimonadales	f_AWTP1-31	g_AWTP1-31	s_AWTP1-31 sp003962975	118_VKAZC4265A_HS	49837	species	AWTP1-31 sp003962975	29	27	14	0.54	d_Bacteria;p_Patescibacteria;c_Saccharimonadia;o_Saccharimonadales;f_AWTP1-31;g_AWTP1-31;s_AWTP1-31 sp003962975	d_Bacteria	p_Proteobacteria						94_STOPY2011U_HS	3	phylum	Proteobacteria	79	75	67	0.9	d_Bacteria;p_Proteobacteria	UniRef50_K1YDQ5 Resolvase/invertase-type recombinase catalytic domain-containing protein n=52 Tax=Bacteria TaxID=2 RepID=K1YDQ5_9BACT	118_VKAZC4265A_HS_1 # 1 # 435 # 1 # ID=13043_1;partial=10;start_type=Edge;rbs_motif=None;rbs_spacer=None;gc_cont=0.653	91.6	263.5	185	9.699999999999996e-68	145	42
88	118_VKAZC4265A_HS	94_STOPY2011U_HS	2	58	58	58	118_VKAZC4265A_HS_AND_94_STOPY2011U_HS	118_VKAZC4265A_HS_1	94_STOPY2011U_HS_42	d_Bacteria	p_Patescibacteria	c_Saccharimonadia	o_Saccharimonadales	f_AWTP1-31	g_AWTP1-31	s_AWTP1-31 sp003962975	118_VKAZC4265A_HS	49837	species	AWTP1-31 sp003962975	29	27	14	0.54	d_Bacteria;p_Patescibacteria;c_Saccharimonadia;o_Saccharimonadales;f_AWTP1-31;g_AWTP1-31;s_AWTP1-31 sp003962975	d_Bacteria	p_Proteobacteria						94_STOPY2011U_HS	3	phylum	Proteobacteria	79	75	67	0.9	d_Bacteria;p_Proteobacteria	UniRef50_K1YDQ5 Resolvase/invertase-type recombinase catalytic domain-containing protein n=52 Tax=Bacteria TaxID=2 RepID=K1YDQ5_9BACT	118_VKAZC4265A_HS_1 # 1 # 435 # 1 # ID=13043_1;partial=10;start_type=Edge;rbs_motif=None;rbs_spacer=None;gc_cont=0.653	91.6	263.5	185	9.699999999999996e-68	145	42
89	118_VKAZC4265A_HS	7377_IXKAB6328T_HS	2	58	7	7	118_VKAZC4265A_HS_AND_7377_IXKAB6328T_HS	118_VKAZC4265A_HS_1	7377_IXKAB6328T_HS_4	d_Bacteria	p_Patescibacteria	c_Saccharimonadia	o_Saccharimonadales	f_AWTP1-31	g_AWTP1-31	s_AWTP1-31 sp003962975	118_VKAZC4265A_HS	49837	species	AWTP1-31 sp003962975	29	27	14	0.54	d_Bacteria;p_Patescibacteria;c_Saccharimonadia;o_Saccharimonadales;f_AWTP1-31;g_AWTP1-31;s_AWTP1-31 sp003962975	d_Bacteria	p_Proteobacteria	c_Gammaproteobacteria					7377_IXKAB6328T_HS	4	class	Gammaproteobacteria	18	18	11	0.51	d_Bacteria;p_Proteobacteria;c_Gammaproteobacteria	UniRef50_K1YDQ5 Resolvase/invertase-type recombinase catalytic domain-containing protein n=52 Tax=Bacteria TaxID=2 RepID=K1YDQ5_9BACT	118_VKAZC4265A_HS_1 # 1 # 435 # 1 # ID=13043_1;partial=10;start_type=Edge;rbs_motif=None;rbs_spacer=None;gc_cont=0.653	91.6	263.5	185	9.699999999999996e-68	145	42
90	118_VKAZC4265A_HS	7377_IXKAB6328T_HS	2	58	7	7	118_VKAZC4265A_HS_AND_7377_IXKAB6328T_HS	118_VKAZC4265A_HS_1	7377_IXKAB6328T_HS_5	d_Bacteria	p_Patescibacteria	c_Saccharimonadia	o_Saccharimonadales	f_AWTP1-31	g_AWTP1-31	s_AWTP1-31 sp003962975	118_VKAZC4265A_HS	49837	species	AWTP1-31 sp003962975	29	27	14	0.54	d_Bacteria;p_Patescibacteria;c_Saccharimonadia;o_Saccharimonadales;f_AWTP1-31;g_AWTP1-31;s_AWTP1-31 sp003962975	d_Bacteria	p_Proteobacteria	c_Gammaproteobacteria					7377_IXKAB6328T_HS	4	class	Gammaproteobacteria	18	18	11	0.51	d_Bacteria;p_Proteobacteria;c_Gammaproteobacteria	UniRef50_K1YDQ5 Resolvase/invertase-type recombinase catalytic domain-containing protein n=52 Tax=Bacteria TaxID=2 RepID=K1YDQ5_9BACT	118_VKAZC4265A_HS_1 # 1 # 435 # 1 # ID=13043_1;partial=10;start_type=Edge;rbs_motif=None;rbs_spacer=None;gc_cont=0.653	91.6	263.5	185	9.699999999999996e-68	145	42
91	118_VKAZC4265A_HS	2113_WEOIY8760C	1	58	10	10	118_VKAZC4265A_HS_AND_2113_WEOIY8760C	118_VKAZC4265A_HS_1	2113_WEOIY8760C_2	d_Bacteria	p_Patescibacteria	c_Saccharimonadia	o_Saccharimonadales	f_AWTP1-31	g_AWTP1-31	s_AWTP1-31 sp003962975	118_VKAZC4265A_HS	49837	species	AWTP1-31 sp003962975	29	27	14	0.54	d_Bacteria;p_Patescibacteria;c_Saccharimonadia;o_Saccharimonadales;f_AWTP1-31;g_AWTP1-31;s_AWTP1-31 sp003962975	d_Bacteria	p_Proteobacteria	c_Gammaproteobacteria					2113_WEOIY8760C	4	class	Gammaproteobacteria	33	33	19	0.53	d_Bacteria;p_Proteobacteria;c_Gammaproteobacteria	UniRef50_K1YDQ5 Resolvase/invertase-type recombinase catalytic domain-containing protein n=52 Tax=Bacteria TaxID=2 RepID=K1YDQ5_9BACT	118_VKAZC4265A_HS_1 # 1 # 435 # 1 # ID=13043_1;partial=10;start_type=Edge;rbs_motif=None;rbs_spacer=None;gc_cont=0.653	91.6	263.5	185	9.699999999999996e-68	145	42
92	118_VKAZC4265A_HS	2359_CVREQ2707V	1	58	8	8	118_VKAZC4265A_HS_AND_2359_CVREQ2707V	118_VKAZC4265A_HS_1	2359_CVREQ2707V_7	d_Bacteria	p_Patescibacteria	c_Saccharimonadia	o_Saccharimonadales	f_AWTP1-31	g_AWTP1-31	s_AWTP1-31 sp003962975	118_VKAZC4265A_HS	49837	species	AWTP1-31 sp003962975	29	27	14	0.54	d_Bacteria;p_Patescibacteria;c_Saccharimonadia;o_Saccharimonadales;f_AWTP1-31;g_AWTP1-31;s_AWTP1-31 sp003962975	d_Bacteria	p_Proteobacteria	c_Gammaproteobacteria					2359_CVREQ2707V	4	class	Gammaproteobacteria	25	25	16	0.67	d_Bacteria;p_Proteobacteria;c_Gammaproteobacteria	UniRef50_K1YDQ5 Resolvase/invertase-type recombinase catalytic domain-containing protein n=52 Tax=Bacteria TaxID=2 RepID=K1YDQ5_9BACT	118_VKAZC4265A_HS_1 # 1 # 435 # 1 # ID=13043_1;partial=10;start_type=Edge;rbs_motif=None;rbs_spacer=None;gc_cont=0.653	91.6	263.5	185	9.699999999999996e-68	145	42
93	118_VKAZC4265A_HS	2770_AQYSR7679X_HS	2	58	10	10	118_VKAZC4265A_HS_AND_2770_AQYSR7679X_HS	118_VKAZC4265A_HS_1	2770_AQYSR7679X_HS_1	d_Bacteria	p_Patescibacteria	c_Saccharimonadia	o_Saccharimonadales	f_AWTP1-31	g_AWTP1-31	s_AWTP1-31 sp003962975	118_VKAZC4265A_HS	49837	species	AWTP1-31 sp003962975	29	27	14	0.54	d_Bacteria;p_Patescibacteria;c_Saccharimonadia;o_Saccharimonadales;f_AWTP1-31;g_AWTP1-31;s_AWTP1-31 sp003962975	d_Bacteria	p_Proteobacteria	c_Gammaproteobacteria					2770_AQYSR7679X_HS	4	class	Gammaproteobacteria	34	34	22	0.51	d_Bacteria;p_Proteobacteria;c_Gammaproteobacteria	UniRef50_K1YDQ5 Resolvase/invertase-type recombinase catalytic domain-containing protein n=52 Tax=Bacteria TaxID=2 RepID=K1YDQ5_9BACT	118_VKAZC4265A_HS_1 # 1 # 435 # 1 # ID=13043_1;partial=10;start_type=Edge;rbs_motif=None;rbs_spacer=None;gc_cont=0.653	91.6	263.5	185	9.699999999999996e-68	145	42
94	118_VKAZC4265A_HS	2770_AQYSR7679X_HS	2	58	10	10	118_VKAZC4265A_HS_AND_2770_AQYSR7679X_HS	118_VKAZC4265A_HS_1	2770_AQYSR7679X_HS_2	d_Bacteria	p_Patescibacteria	c_Saccharimonadia	o_Saccharimonadales	f_AWTP1-31	g_AWTP1-31	s_AWTP1-31 sp003962975	118_VKAZC4265A_HS	49837	species	AWTP1-31 sp003962975	29	27	14	0.54	d_Bacteria;p_Patescibacteria;c_Saccharimonadia;o_Saccharimonadales;f_AWTP1-31;g_AWTP1-31;s_AWTP1-31 sp003962975	d_Bacteria	p_Proteobacteria	c_Gammaproteobacteria					2770_AQYSR7679X_HS	4	class	Gammaproteobacteria	34	34	22	0.51	d_Bacteria;p_Proteobacteria;c_Gammaproteobacteria	UniRef50_K1YDQ5 Resolvase/invertase-type recombinase catalytic domain-containing protein n=52 Tax=Bacteria TaxID=2 RepID=K1YDQ5_9BACT	118_VKAZC4265A_HS_1 # 1 # 435 # 1 # ID=13043_1;partial=10;start_type=Edge;rbs_motif=None;rbs_spacer=None;gc_cont=0.653	91.6	263.5	185	9.699999999999996e-68	145	42
95	118_VKAZC4265A_HS	3003_UIBOQ0127Z	1	58	7	7	118_VKAZC4265A_HS_AND_3003_UIBOQ0127Z	118_VKAZC4265A_HS_1	3003_UIBOQ0127Z_6	d_Bacteria	p_Patescibacteria	c_Saccharimonadia	o_Saccharimonadales	f_AWTP1-31	g_AWTP1-31	s_AWTP1-31 sp003962975	118_VKAZC4265A_HS	49837	species	AWTP1-31 sp003962975	29	27	14	0.54	d_Bacteria;p_Patescibacteria;c_Saccharimonadia;o_Saccharimonadales;f_AWTP1-31;g_AWTP1-31;s_AWTP1-31 sp003962975	d_Bacteria	p_Proteobacteria	c_Gammaproteobacteria					3003_UIBOQ0127Z	4	class	Gammaproteobacteria	26	26	17	0.61	d_Bacteria;p_Proteobacteria;c_Gammaproteobacteria	UniRef50_K1YDQ5 Resolvase/invertase-type recombinase catalytic domain-containing protein n=52 Tax=Bacteria TaxID=2 RepID=K1YDQ5_9BACT	118_VKAZC4265A_HS_1 # 1 # 435 # 1 # ID=13043_1;partial=10;start_type=Edge;rbs_motif=None;rbs_spacer=None;gc_cont=0.653	91.6	263.5	185	9.699999999999996e-68	145	42
96	118_VKAZC4265A_HS	3477_JXRFG8695L	1	58	7	7	118_VKAZC4265A_HS_AND_3477_JXRFG8695L	118_VKAZC4265A_HS_1	3477_JXRFG8695L_6	d_Bacteria	p_Patescibacteria	c_Saccharimonadia	o_Saccharimonadales	f_AWTP1-31	g_AWTP1-31	s_AWTP1-31 sp003962975	118_VKAZC4265A_HS	49837	species	AWTP1-31 sp003962975	29	27	14	0.54	d_Bacteria;p_Patescibacteria;c_Saccharimonadia;o_Saccharimonadales;f_AWTP1-31;g_AWTP1-31;s_AWTP1-31 sp003962975	d_Bacteria	p_Proteobacteria	c_Gammaproteobacteria					3477_JXRFG8695L	4	class	Gammaproteobacteria	26	23	15	0.67	d_Bacteria;p_Proteobacteria;c_Gammaproteobacteria	UniRef50_K1YDQ5 Resolvase/invertase-type recombinase catalytic domain-containing protein n=52 Tax=Bacteria TaxID=2 RepID=K1YDQ5_9BACT	118_VKAZC4265A_HS_1 # 1 # 435 # 1 # ID=13043_1;partial=10;start_type=Edge;rbs_motif=None;rbs_spacer=None;gc_cont=0.653	91.6	263.5	185	9.699999999999996e-68	145	42
97	118_VKAZC4265A_HS	3713_RJYXA9040V	2	58	9	9	118_VKAZC4265A_HS_AND_3713_RJYXA9040V	118_VKAZC4265A_HS_1	3713_RJYXA9040V_1	d_Bacteria	p_Patescibacteria	c_Saccharimonadia	o_Saccharimonadales	f_AWTP1-31	g_AWTP1-31	s_AWTP1-31 sp003962975	118_VKAZC4265A_HS	49837	species	AWTP1-31 sp003962975	29	27	14	0.54	d_Bacteria;p_Patescibacteria;c_Saccharimonadia;o_Saccharimonadales;f_AWTP1-31;g_AWTP1-31;s_AWTP1-31 sp003962975	d_Bacteria	p_Proteobacteria	c_Gammaproteobacteria					3713_RJYXA9040V	4	class	Gammaproteobacteria	27	26	18	0.56	d_Bacteria;p_Proteobacteria;c_Gammaproteobacteria	UniRef50_K1YDQ5 Resolvase/invertase-type recombinase catalytic domain-containing protein n=52 Tax=Bacteria TaxID=2 RepID=K1YDQ5_9BACT	118_VKAZC4265A_HS_1 # 1 # 435 # 1 # ID=13043_1;partial=10;start_type=Edge;rbs_motif=None;rbs_spacer=None;gc_cont=0.653	91.6	263.5	185	9.699999999999996e-68	145	42
98	118_VKAZC4265A_HS	3713_RJYXA9040V	2	58	9	9	118_VKAZC4265A_HS_AND_3713_RJYXA9040V	118_VKAZC4265A_HS_1	3713_RJYXA9040V_2	d_Bacteria	p_Patescibacteria	c_Saccharimonadia	o_Saccharimonadales	f_AWTP1-31	g_AWTP1-31	s_AWTP1-31 sp003962975	118_VKAZC4265A_HS	49837	species	AWTP1-31 sp003962975	29	27	14	0.54	d_Bacteria;p_Patescibacteria;c_Saccharimonadia;o_Saccharimonadales;f_AWTP1-31;g_AWTP1-31;s_AWTP1-31 sp003962975	d_Bacteria	p_Proteobacteria	c_Gammaproteobacteria					3713_RJYXA9040V	4	class	Gammaproteobacteria	27	26	18	0.56	d_Bacteria;p_Proteobacteria;c_Gammaproteobacteria	UniRef50_K1YDQ5 Resolvase/invertase-type recombinase catalytic domain-containing protein n=52 Tax=Bacteria TaxID=2 RepID=K1YDQ5_9BACT	118_VKAZC4265A_HS_1 # 1 # 435 # 1 # ID=13043_1;partial=10;start_type=Edge;rbs_motif=None;rbs_spacer=None;gc_cont=0.653	91.6	263.5	185	9.699999999999996e-68	145	42
99	118_VKAZC4265A_HS	3825_OGYXM7861O	1	58	8	8	118_VKAZC4265A_HS_AND_3825_OGYXM7861O	118_VKAZC4265A_HS_1	3825_OGYXM7861O_1	d_Bacteria	p_Patescibacteria	c_Saccharimonadia	o_Saccharimonadales	f_AWTP1-31	g_AWTP1-31	s_AWTP1-31 sp003962975	118_VKAZC4265A_HS	49837	species	AWTP1-31 sp003962975	29	27	14	0.54	d_Bacteria;p_Patescibacteria;c_Saccharimonadia;o_Saccharimonadales;f_AWTP1-31;g_AWTP1-31;s_AWTP1-31 sp003962975	d_Bacteria	p_Proteobacteria	c_Gammaproteobacteria					3825_OGYXM7861O	4	class	Gammaproteobacteria	20	19	12	0.66	d_Bacteria;p_Proteobacteria;c_Gammaproteobacteria	UniRef50_K1YDQ5 Resolvase/invertase-type recombinase catalytic domain-containing protein n=52 Tax=Bacteria TaxID=2 RepID=K1YDQ5_9BACT	118_VKAZC4265A_HS_1 # 1 # 435 # 1 # ID=13043_1;partial=10;start_type=Edge;rbs_motif=None;rbs_spacer=None;gc_cont=0.653	91.6	263.5	185	9.699999999999996e-68	145	42
100	118_VKAZC4265A_HS	3887_GXDMU2252I	1	58	8	8	118_VKAZC4265A_HS_AND_3887_GXDMU2252I	118_VKAZC4265A_HS_1	3887_GXDMU2252I_8	d_Bacteria	p_Patescibacteria	c_Saccharimonadia	o_Saccharimonadales	f_AWTP1-31	g_AWTP1-31	s_AWTP1-31 sp003962975	118_VKAZC4265A_HS	49837	species	AWTP1-31 sp003962975	29	27	14	0.54	d_Bacteria;p_Patescibacteria;c_Saccharimonadia;o_Saccharimonadales;f_AWTP1-31;g_AWTP1-31;s_AWTP1-31 sp003962975	d_Bacteria	p_Proteobacteria	c_Gammaproteobacteria					3887_GXDMU2252I	4	class	Gammaproteobacteria	21	20	14	0.71	d_Bacteria;p_Proteobacteria;c_Gammaproteobacteria	UniRef50_K1YDQ5 Resolvase/invertase-type recombinase catalytic domain-containing protein n=52 Tax=Bacteria TaxID=2 RepID=K1YDQ5_9BACT	118_VKAZC4265A_HS_1 # 1 # 435 # 1 # ID=13043_1;partial=10;start_type=Edge;rbs_motif=None;rbs_spacer=None;gc_cont=0.653	91.6	263.5	185	9.699999999999996e-68	145	42
101	118_VKAZC4265A_HS	5404_KMWIQ0712K	1	58	7	7	118_VKAZC4265A_HS_AND_5404_KMWIQ0712K	118_VKAZC4265A_HS_1	5404_KMWIQ0712K_6	d_Bacteria	p_Patescibacteria	c_Saccharimonadia	o_Saccharimonadales	f_AWTP1-31	g_AWTP1-31	s_AWTP1-31 sp003962975	118_VKAZC4265A_HS	49837	species	AWTP1-31 sp003962975	29	27	14	0.54	d_Bacteria;p_Patescibacteria;c_Saccharimonadia;o_Saccharimonadales;f_AWTP1-31;g_AWTP1-31;s_AWTP1-31 sp003962975	d_Bacteria	p_Proteobacteria	c_Gammaproteobacteria					5404_KMWIQ0712K	4	class	Gammaproteobacteria	27	27	19	0.59	d_Bacteria;p_Proteobacteria;c_Gammaproteobacteria	UniRef50_K1YDQ5 Resolvase/invertase-type recombinase catalytic domain-containing protein n=52 Tax=Bacteria TaxID=2 RepID=K1YDQ5_9BACT	118_VKAZC4265A_HS_1 # 1 # 435 # 1 # ID=13043_1;partial=10;start_type=Edge;rbs_motif=None;rbs_spacer=None;gc_cont=0.653	91.6	263.5	185	9.699999999999996e-68	145	42
102	118_VKAZC4265A_HS	1676_WJTYV4855R	2	58	11	11	118_VKAZC4265A_HS_AND_1676_WJTYV4855R	118_VKAZC4265A_HS_1	1676_WJTYV4855R_1	d_Bacteria	p_Patescibacteria	c_Saccharimonadia	o_Saccharimonadales	f_AWTP1-31	g_AWTP1-31	s_AWTP1-31 sp003962975	118_VKAZC4265A_HS	49837	species	AWTP1-31 sp003962975	29	27	14	0.54	d_Bacteria;p_Patescibacteria;c_Saccharimonadia;o_Saccharimonadales;f_AWTP1-31;g_AWTP1-31;s_AWTP1-31 sp003962975	d_Bacteria	p_Proteobacteria	c_Gammaproteobacteria					1676_WJTYV4855R	4	class	Gammaproteobacteria	34	34	22	0.57	d_Bacteria;p_Proteobacteria;c_Gammaproteobacteria	UniRef50_K1YDQ5 Resolvase/invertase-type recombinase catalytic domain-containing protein n=52 Tax=Bacteria TaxID=2 RepID=K1YDQ5_9BACT	118_VKAZC4265A_HS_1 # 1 # 435 # 1 # ID=13043_1;partial=10;start_type=Edge;rbs_motif=None;rbs_spacer=None;gc_cont=0.653	91.6	263.5	185	9.699999999999996e-68	145	42
103	118_VKAZC4265A_HS	1676_WJTYV4855R	2	58	11	11	118_VKAZC4265A_HS_AND_1676_WJTYV4855R	118_VKAZC4265A_HS_1	1676_WJTYV4855R_2	d_Bacteria	p_Patescibacteria	c_Saccharimonadia	o_Saccharimonadales	f_AWTP1-31	g_AWTP1-31	s_AWTP1-31 sp003962975	118_VKAZC4265A_HS	49837	species	AWTP1-31 sp003962975	29	27	14	0.54	d_Bacteria;p_Patescibacteria;c_Saccharimonadia;o_Saccharimonadales;f_AWTP1-31;g_AWTP1-31;s_AWTP1-31 sp003962975	d_Bacteria	p_Proteobacteria	c_Gammaproteobacteria					1676_WJTYV4855R	4	class	Gammaproteobacteria	34	34	22	0.57	d_Bacteria;p_Proteobacteria;c_Gammaproteobacteria	UniRef50_K1YDQ5 Resolvase/invertase-type recombinase catalytic domain-containing protein n=52 Tax=Bacteria TaxID=2 RepID=K1YDQ5_9BACT	118_VKAZC4265A_HS_1 # 1 # 435 # 1 # ID=13043_1;partial=10;start_type=Edge;rbs_motif=None;rbs_spacer=None;gc_cont=0.653	91.6	263.5	185	9.699999999999996e-68	145	42
104	118_VKAZC4265A_HS	1111_LIRKT9545S_HS	2	58	15	15	118_VKAZC4265A_HS_AND_1111_LIRKT9545S_HS	118_VKAZC4265A_HS_1	1111_LIRKT9545S_HS_4	d_Bacteria	p_Patescibacteria	c_Saccharimonadia	o_Saccharimonadales	f_AWTP1-31	g_AWTP1-31	s_AWTP1-31 sp003962975	118_VKAZC4265A_HS	49837	species	AWTP1-31 sp003962975	29	27	14	0.54	d_Bacteria;p_Patescibacteria;c_Saccharimonadia;o_Saccharimonadales;f_AWTP1-31;g_AWTP1-31;s_AWTP1-31 sp003962975	d_Bacteria	p_Proteobacteria	c_Gammaproteobacteria					1111_LIRKT9545S_HS	4	class	Gammaproteobacteria	32	31	22	0.59	d_Bacteria;p_Proteobacteria;c_Gammaproteobacteria	UniRef50_K1YDQ5 Resolvase/invertase-type recombinase catalytic domain-containing protein n=52 Tax=Bacteria TaxID=2 RepID=K1YDQ5_9BACT	118_VKAZC4265A_HS_1 # 1 # 435 # 1 # ID=13043_1;partial=10;start_type=Edge;rbs_motif=None;rbs_spacer=None;gc_cont=0.653	91.6	263.5	185	9.699999999999996e-68	145	42
105	118_VKAZC4265A_HS	1111_LIRKT9545S_HS	2	58	15	15	118_VKAZC4265A_HS_AND_1111_LIRKT9545S_HS	118_VKAZC4265A_HS_1	1111_LIRKT9545S_HS_3	d_Bacteria	p_Patescibacteria	c_Saccharimonadia	o_Saccharimonadales	f_AWTP1-31	g_AWTP1-31	s_AWTP1-31 sp003962975	118_VKAZC4265A_HS	49837	species	AWTP1-31 sp003962975	29	27	14	0.54	d_Bacteria;p_Patescibacteria;c_Saccharimonadia;o_Saccharimonadales;f_AWTP1-31;g_AWTP1-31;s_AWTP1-31 sp003962975	d_Bacteria	p_Proteobacteria	c_Gammaproteobacteria					1111_LIRKT9545S_HS	4	class	Gammaproteobacteria	32	31	22	0.59	d_Bacteria;p_Proteobacteria;c_Gammaproteobacteria	UniRef50_K1YDQ5 Resolvase/invertase-type recombinase catalytic domain-containing protein n=52 Tax=Bacteria TaxID=2 RepID=K1YDQ5_9BACT	118_VKAZC4265A_HS_1 # 1 # 435 # 1 # ID=13043_1;partial=10;start_type=Edge;rbs_motif=None;rbs_spacer=None;gc_cont=0.653	91.6	263.5	185	9.699999999999996e-68	145	42
106	118_VKAZC4265A_HS	12870_HFGVI0044Q	1	58	6	6	118_VKAZC4265A_HS_AND_12870_HFGVI0044Q	118_VKAZC4265A_HS_1	12870_HFGVI0044Q_1	d_Bacteria	p_Patescibacteria	c_Saccharimonadia	o_Saccharimonadales	f_AWTP1-31	g_AWTP1-31	s_AWTP1-31 sp003962975	118_VKAZC4265A_HS	49837	species	AWTP1-31 sp003962975	29	27	14	0.54	d_Bacteria;p_Patescibacteria;c_Saccharimonadia;o_Saccharimonadales;f_AWTP1-31;g_AWTP1-31;s_AWTP1-31 sp003962975	d_Bacteria	p_Proteobacteria	c_Gammaproteobacteria					12870_HFGVI0044Q	4	class	Gammaproteobacteria	12	12	9	0.82	d_Bacteria;p_Proteobacteria;c_Gammaproteobacteria	UniRef50_K1YDQ5 Resolvase/invertase-type recombinase catalytic domain-containing protein n=52 Tax=Bacteria TaxID=2 RepID=K1YDQ5_9BACT	118_VKAZC4265A_HS_1 # 1 # 435 # 1 # ID=13043_1;partial=10;start_type=Edge;rbs_motif=None;rbs_spacer=None;gc_cont=0.653	91.6	263.5	185	9.699999999999996e-68	145	42
107	118_VKAZC4265A_HS	1605_WQYNP1853R_HS	2	58	13	13	118_VKAZC4265A_HS_AND_1605_WQYNP1853R_HS	118_VKAZC4265A_HS_1	1605_WQYNP1853R_HS_4	d_Bacteria	p_Patescibacteria	c_Saccharimonadia	o_Saccharimonadales	f_AWTP1-31	g_AWTP1-31	s_AWTP1-31 sp003962975	118_VKAZC4265A_HS	49837	species	AWTP1-31 sp003962975	29	27	14	0.54	d_Bacteria;p_Patescibacteria;c_Saccharimonadia;o_Saccharimonadales;f_AWTP1-31;g_AWTP1-31;s_AWTP1-31 sp003962975	d_Bacteria	p_Proteobacteria	c_Gammaproteobacteria					1605_WQYNP1853R_HS	4	class	Gammaproteobacteria	21	21	15	0.67	d_Bacteria;p_Proteobacteria;c_Gammaproteobacteria	UniRef50_K1YDQ5 Resolvase/invertase-type recombinase catalytic domain-containing protein n=52 Tax=Bacteria TaxID=2 RepID=K1YDQ5_9BACT	118_VKAZC4265A_HS_1 # 1 # 435 # 1 # ID=13043_1;partial=10;start_type=Edge;rbs_motif=None;rbs_spacer=None;gc_cont=0.653	91.6	263.5	185	9.699999999999996e-68	145	42
108	118_VKAZC4265A_HS	1605_WQYNP1853R_HS	2	58	13	13	118_VKAZC4265A_HS_AND_1605_WQYNP1853R_HS	118_VKAZC4265A_HS_1	1605_WQYNP1853R_HS_3	d_Bacteria	p_Patescibacteria	c_Saccharimonadia	o_Saccharimonadales	f_AWTP1-31	g_AWTP1-31	s_AWTP1-31 sp003962975	118_VKAZC4265A_HS	49837	species	AWTP1-31 sp003962975	29	27	14	0.54	d_Bacteria;p_Patescibacteria;c_Saccharimonadia;o_Saccharimonadales;f_AWTP1-31;g_AWTP1-31;s_AWTP1-31 sp003962975	d_Bacteria	p_Proteobacteria	c_Gammaproteobacteria					1605_WQYNP1853R_HS	4	class	Gammaproteobacteria	21	21	15	0.67	d_Bacteria;p_Proteobacteria;c_Gammaproteobacteria	UniRef50_K1YDQ5 Resolvase/invertase-type recombinase catalytic domain-containing protein n=52 Tax=Bacteria TaxID=2 RepID=K1YDQ5_9BACT	118_VKAZC4265A_HS_1 # 1 # 435 # 1 # ID=13043_1;partial=10;start_type=Edge;rbs_motif=None;rbs_spacer=None;gc_cont=0.653	91.6	263.5	185	9.699999999999996e-68	145	42
109	118_VKAZC4265A_HS	1916_SGUAO0911C	1	58	9	9	118_VKAZC4265A_HS_AND_1916_SGUAO0911C	118_VKAZC4265A_HS_1	1916_SGUAO0911C_9	d_Bacteria	p_Patescibacteria	c_Saccharimonadia	o_Saccharimonadales	f_AWTP1-31	g_AWTP1-31	s_AWTP1-31 sp003962975	118_VKAZC4265A_HS	49837	species	AWTP1-31 sp003962975	29	27	14	0.54	d_Bacteria;p_Patescibacteria;c_Saccharimonadia;o_Saccharimonadales;f_AWTP1-31;g_AWTP1-31;s_AWTP1-31 sp003962975	d_Bacteria	p_Proteobacteria	c_Gammaproteobacteria					1916_SGUAO0911C	4	class	Gammaproteobacteria	23	22	14	0.58	d_Bacteria;p_Proteobacteria;c_Gammaproteobacteria	UniRef50_K1YDQ5 Resolvase/invertase-type recombinase catalytic domain-containing protein n=52 Tax=Bacteria TaxID=2 RepID=K1YDQ5_9BACT	118_VKAZC4265A_HS_1 # 1 # 435 # 1 # ID=13043_1;partial=10;start_type=Edge;rbs_motif=None;rbs_spacer=None;gc_cont=0.653	91.6	263.5	185	9.699999999999996e-68	145	42
110	118_VKAZC4265A_HS	2054_DJXNB4054F	1	58	11	11	118_VKAZC4265A_HS_AND_2054_DJXNB4054F	118_VKAZC4265A_HS_1	2054_DJXNB4054F_2	d_Bacteria	p_Patescibacteria	c_Saccharimonadia	o_Saccharimonadales	f_AWTP1-31	g_AWTP1-31	s_AWTP1-31 sp003962975	118_VKAZC4265A_HS	49837	species	AWTP1-31 sp003962975	29	27	14	0.54	d_Bacteria;p_Patescibacteria;c_Saccharimonadia;o_Saccharimonadales;f_AWTP1-31;g_AWTP1-31;s_AWTP1-31 sp003962975	d_Bacteria	p_Proteobacteria	c_Gammaproteobacteria					2054_DJXNB4054F	4	class	Gammaproteobacteria	36	35	18	0.66	d_Bacteria;p_Proteobacteria;c_Gammaproteobacteria	UniRef50_K1YDQ5 Resolvase/invertase-type recombinase catalytic domain-containing protein n=52 Tax=Bacteria TaxID=2 RepID=K1YDQ5_9BACT	118_VKAZC4265A_HS_1 # 1 # 435 # 1 # ID=13043_1;partial=10;start_type=Edge;rbs_motif=None;rbs_spacer=None;gc_cont=0.653	91.6	263.5	185	9.699999999999996e-68	145	42
111	118_VKAZC4265A_HS	2788_GQRAR9649I	1	58	8	8	118_VKAZC4265A_HS_AND_2788_GQRAR9649I	118_VKAZC4265A_HS_1	2788_GQRAR9649I_2	d_Bacteria	p_Patescibacteria	c_Saccharimonadia	o_Saccharimonadales	f_AWTP1-31	g_AWTP1-31	s_AWTP1-31 sp003962975	118_VKAZC4265A_HS	49837	species	AWTP1-31 sp003962975	29	27	14	0.54	d_Bacteria;p_Patescibacteria;c_Saccharimonadia;o_Saccharimonadales;f_AWTP1-31;g_AWTP1-31;s_AWTP1-31 sp003962975	d_Bacteria	p_Proteobacteria	c_Gammaproteobacteria					2788_GQRAR9649I	4	class	Gammaproteobacteria	32	32	17	0.59	d_Bacteria;p_Proteobacteria;c_Gammaproteobacteria	UniRef50_K1YDQ5 Resolvase/invertase-type recombinase catalytic domain-containing protein n=52 Tax=Bacteria TaxID=2 RepID=K1YDQ5_9BACT	118_VKAZC4265A_HS_1 # 1 # 435 # 1 # ID=13043_1;partial=10;start_type=Edge;rbs_motif=None;rbs_spacer=None;gc_cont=0.653	91.6	263.5	185	9.699999999999996e-68	145	42
112	118_VKAZC4265A_HS	29104_GONKH1834E_HS	1	58	7	7	118_VKAZC4265A_HS_AND_29104_GONKH1834E_HS	118_VKAZC4265A_HS_1	29104_GONKH1834E_HS_1	d_Bacteria	p_Patescibacteria	c_Saccharimonadia	o_Saccharimonadales	f_AWTP1-31	g_AWTP1-31	s_AWTP1-31 sp003962975	118_VKAZC4265A_HS	49837	species	AWTP1-31 sp003962975	29	27	14	0.54	d_Bacteria;p_Patescibacteria;c_Saccharimonadia;o_Saccharimonadales;f_AWTP1-31;g_AWTP1-31;s_AWTP1-31 sp003962975	d_Bacteria	p_Proteobacteria	c_Gammaproteobacteria					29104_GONKH1834E_HS	4	class	Gammaproteobacteria	14	14	11	0.72	d_Bacteria;p_Proteobacteria;c_Gammaproteobacteria	UniRef50_K1YDQ5 Resolvase/invertase-type recombinase catalytic domain-containing protein n=52 Tax=Bacteria TaxID=2 RepID=K1YDQ5_9BACT	118_VKAZC4265A_HS_1 # 1 # 435 # 1 # ID=13043_1;partial=10;start_type=Edge;rbs_motif=None;rbs_spacer=None;gc_cont=0.653	91.6	263.5	185	9.699999999999996e-68	145	42
113	118_VKAZC4265A_HS	2939_FFNVF9186D_HS	1	58	7	7	118_VKAZC4265A_HS_AND_2939_FFNVF9186D_HS	118_VKAZC4265A_HS_1	2939_FFNVF9186D_HS_1	d_Bacteria	p_Patescibacteria	c_Saccharimonadia	o_Saccharimonadales	f_AWTP1-31	g_AWTP1-31	s_AWTP1-31 sp003962975	118_VKAZC4265A_HS	49837	species	AWTP1-31 sp003962975	29	27	14	0.54	d_Bacteria;p_Patescibacteria;c_Saccharimonadia;o_Saccharimonadales;f_AWTP1-31;g_AWTP1-31;s_AWTP1-31 sp003962975	d_Bacteria	p_Proteobacteria	c_Gammaproteobacteria					2939_FFNVF9186D_HS	4	class	Gammaproteobacteria	20	18	13	0.74	d_Bacteria;p_Proteobacteria;c_Gammaproteobacteria	UniRef50_K1YDQ5 Resolvase/invertase-type recombinase catalytic domain-containing protein n=52 Tax=Bacteria TaxID=2 RepID=K1YDQ5_9BACT	118_VKAZC4265A_HS_1 # 1 # 435 # 1 # ID=13043_1;partial=10;start_type=Edge;rbs_motif=None;rbs_spacer=None;gc_cont=0.653	91.6	263.5	185	9.699999999999996e-68	145	42
114	118_VKAZC4265A_HS	30894_SMRZL4770S_HS	1	58	4	4	118_VKAZC4265A_HS_AND_30894_SMRZL4770S_HS	118_VKAZC4265A_HS_1	30894_SMRZL4770S_HS_2	d_Bacteria	p_Patescibacteria	c_Saccharimonadia	o_Saccharimonadales	f_AWTP1-31	g_AWTP1-31	s_AWTP1-31 sp003962975	118_VKAZC4265A_HS	49837	species	AWTP1-31 sp003962975	29	27	14	0.54	d_Bacteria;p_Patescibacteria;c_Saccharimonadia;o_Saccharimonadales;f_AWTP1-31;g_AWTP1-31;s_AWTP1-31 sp003962975	d_Bacteria	p_Proteobacteria	c_Gammaproteobacteria					30894_SMRZL4770S_HS	4	class	Gammaproteobacteria	13	12	8	0.56	d_Bacteria;p_Proteobacteria;c_Gammaproteobacteria	UniRef50_K1YDQ5 Resolvase/invertase-type recombinase catalytic domain-containing protein n=52 Tax=Bacteria TaxID=2 RepID=K1YDQ5_9BACT	118_VKAZC4265A_HS_1 # 1 # 435 # 1 # ID=13043_1;partial=10;start_type=Edge;rbs_motif=None;rbs_spacer=None;gc_cont=0.653	91.6	263.5	185	9.699999999999996e-68	145	42
115	118_VKAZC4265A_HS	41219_SNLSN1243N_HS	1	58	6	6	118_VKAZC4265A_HS_AND_41219_SNLSN1243N_HS	118_VKAZC4265A_HS_1	41219_SNLSN1243N_HS_1	d_Bacteria	p_Patescibacteria	c_Saccharimonadia	o_Saccharimonadales	f_AWTP1-31	g_AWTP1-31	s_AWTP1-31 sp003962975	118_VKAZC4265A_HS	49837	species	AWTP1-31 sp003962975	29	27	14	0.54	d_Bacteria;p_Patescibacteria;c_Saccharimonadia;o_Saccharimonadales;f_AWTP1-31;g_AWTP1-31;s_AWTP1-31 sp003962975	d_Bacteria	p_Proteobacteria	c_Gammaproteobacteria					41219_SNLSN1243N_HS	4	class	Gammaproteobacteria	10	9	7	0.67	d_Bacteria;p_Proteobacteria;c_Gammaproteobacteria	UniRef50_K1YDQ5 Resolvase/invertase-type recombinase catalytic domain-containing protein n=52 Tax=Bacteria TaxID=2 RepID=K1YDQ5_9BACT	118_VKAZC4265A_HS_1 # 1 # 435 # 1 # ID=13043_1;partial=10;start_type=Edge;rbs_motif=None;rbs_spacer=None;gc_cont=0.653	91.6	263.5	185	9.699999999999996e-68	145	42
116	118_VKAZC4265A_HS	4188_AAOLJ3001L	1	58	8	8	118_VKAZC4265A_HS_AND_4188_AAOLJ3001L	118_VKAZC4265A_HS_1	4188_AAOLJ3001L_6	d_Bacteria	p_Patescibacteria	c_Saccharimonadia	o_Saccharimonadales	f_AWTP1-31	g_AWTP1-31	s_AWTP1-31 sp003962975	118_VKAZC4265A_HS	49837	species	AWTP1-31 sp003962975	29	27	14	0.54	d_Bacteria;p_Patescibacteria;c_Saccharimonadia;o_Saccharimonadales;f_AWTP1-31;g_AWTP1-31;s_AWTP1-31 sp003962975	d_Bacteria	p_Proteobacteria	c_Gammaproteobacteria					4188_AAOLJ3001L	4	class	Gammaproteobacteria	21	17	14	0.69	d_Bacteria;p_Proteobacteria;c_Gammaproteobacteria	UniRef50_K1YDQ5 Resolvase/invertase-type recombinase catalytic domain-containing protein n=52 Tax=Bacteria TaxID=2 RepID=K1YDQ5_9BACT	118_VKAZC4265A_HS_1 # 1 # 435 # 1 # ID=13043_1;partial=10;start_type=Edge;rbs_motif=None;rbs_spacer=None;gc_cont=0.653	91.6	263.5	185	9.699999999999996e-68	145	42
117	118_VKAZC4265A_HS	5295_RVETB4734A	1	58	7	7	118_VKAZC4265A_HS_AND_5295_RVETB4734A	118_VKAZC4265A_HS_1	5295_RVETB4734A_1	d_Bacteria	p_Patescibacteria	c_Saccharimonadia	o_Saccharimonadales	f_AWTP1-31	g_AWTP1-31	s_AWTP1-31 sp003962975	118_VKAZC4265A_HS	49837	species	AWTP1-31 sp003962975	29	27	14	0.54	d_Bacteria;p_Patescibacteria;c_Saccharimonadia;o_Saccharimonadales;f_AWTP1-31;g_AWTP1-31;s_AWTP1-31 sp003962975	d_Bacteria	p_Proteobacteria	c_Gammaproteobacteria					5295_RVETB4734A	4	class	Gammaproteobacteria	15	14	11	0.75	d_Bacteria;p_Proteobacteria;c_Gammaproteobacteria	UniRef50_K1YDQ5 Resolvase/invertase-type recombinase catalytic domain-containing protein n=52 Tax=Bacteria TaxID=2 RepID=K1YDQ5_9BACT	118_VKAZC4265A_HS_1 # 1 # 435 # 1 # ID=13043_1;partial=10;start_type=Edge;rbs_motif=None;rbs_spacer=None;gc_cont=0.653	91.6	263.5	185	9.699999999999996e-68	145	42
118	118_VKAZC4265A_HS	5789_YOGJP6828Y	1	58	6	6	118_VKAZC4265A_HS_AND_5789_YOGJP6828Y	118_VKAZC4265A_HS_1	5789_YOGJP6828Y_3	d_Bacteria	p_Patescibacteria	c_Saccharimonadia	o_Saccharimonadales	f_AWTP1-31	g_AWTP1-31	s_AWTP1-31 sp003962975	118_VKAZC4265A_HS	49837	species	AWTP1-31 sp003962975	29	27	14	0.54	d_Bacteria;p_Patescibacteria;c_Saccharimonadia;o_Saccharimonadales;f_AWTP1-31;g_AWTP1-31;s_AWTP1-31 sp003962975	d_Bacteria	p_Proteobacteria						5789_YOGJP6828Y	3	phylum	Proteobacteria	23	23	15	0.51	d_Bacteria;p_Proteobacteria	UniRef50_K1YDQ5 Resolvase/invertase-type recombinase catalytic domain-containing protein n=52 Tax=Bacteria TaxID=2 RepID=K1YDQ5_9BACT	118_VKAZC4265A_HS_1 # 1 # 435 # 1 # ID=13043_1;partial=10;start_type=Edge;rbs_motif=None;rbs_spacer=None;gc_cont=0.653	91.6	263.5	185	9.699999999999996e-68	145	42
119	118_VKAZC4265A_HS	6258_MRGNY0672A	1	58	9	9	118_VKAZC4265A_HS_AND_6258_MRGNY0672A	118_VKAZC4265A_HS_1	6258_MRGNY0672A_6	d_Bacteria	p_Patescibacteria	c_Saccharimonadia	o_Saccharimonadales	f_AWTP1-31	g_AWTP1-31	s_AWTP1-31 sp003962975	118_VKAZC4265A_HS	49837	species	AWTP1-31 sp003962975	29	27	14	0.54	d_Bacteria;p_Patescibacteria;c_Saccharimonadia;o_Saccharimonadales;f_AWTP1-31;g_AWTP1-31;s_AWTP1-31 sp003962975	d_Bacteria	p_Proteobacteria	c_Gammaproteobacteria					6258_MRGNY0672A	4	class	Gammaproteobacteria	22	22	12	0.5	d_Bacteria;p_Proteobacteria;c_Gammaproteobacteria	UniRef50_K1YDQ5 Resolvase/invertase-type recombinase catalytic domain-containing protein n=52 Tax=Bacteria TaxID=2 RepID=K1YDQ5_9BACT	118_VKAZC4265A_HS_1 # 1 # 435 # 1 # ID=13043_1;partial=10;start_type=Edge;rbs_motif=None;rbs_spacer=None;gc_cont=0.653	91.6	263.5	185	9.699999999999996e-68	145	42
120	118_VKAZC4265A_HS	11994_PQLRE3426M_HS	1	58	5	5	118_VKAZC4265A_HS_AND_11994_PQLRE3426M_HS	118_VKAZC4265A_HS_1	11994_PQLRE3426M_HS_1	d_Bacteria	p_Patescibacteria	c_Saccharimonadia	o_Saccharimonadales	f_AWTP1-31	g_AWTP1-31	s_AWTP1-31 sp003962975	118_VKAZC4265A_HS	49837	species	AWTP1-31 sp003962975	29	27	14	0.54	d_Bacteria;p_Patescibacteria;c_Saccharimonadia;o_Saccharimonadales;f_AWTP1-31;g_AWTP1-31;s_AWTP1-31 sp003962975	d_Bacteria	p_Proteobacteria	c_Gammaproteobacteria					11994_PQLRE3426M_HS	4	class	Gammaproteobacteria	14	14	9	0.57	d_Bacteria;p_Proteobacteria;c_Gammaproteobacteria	UniRef50_K1YDQ5 Resolvase/invertase-type recombinase catalytic domain-containing protein n=52 Tax=Bacteria TaxID=2 RepID=K1YDQ5_9BACT	118_VKAZC4265A_HS_1 # 1 # 435 # 1 # ID=13043_1;partial=10;start_type=Edge;rbs_motif=None;rbs_spacer=None;gc_cont=0.653	91.6	263.5	185	9.699999999999996e-68	145	42
121	118_VKAZC4265A_HS	20540_TBBIJ6883B_HS	1	58	5	5	118_VKAZC4265A_HS_AND_20540_TBBIJ6883B_HS	118_VKAZC4265A_HS_1	20540_TBBIJ6883B_HS_5	d_Bacteria	p_Patescibacteria	c_Saccharimonadia	o_Saccharimonadales	f_AWTP1-31	g_AWTP1-31	s_AWTP1-31 sp003962975	118_VKAZC4265A_HS	49837	species	AWTP1-31 sp003962975	29	27	14	0.54	d_Bacteria;p_Patescibacteria;c_Saccharimonadia;o_Saccharimonadales;f_AWTP1-31;g_AWTP1-31;s_AWTP1-31 sp003962975	d_Bacteria	p_Proteobacteria	c_Gammaproteobacteria	o_Burkholderiales				20540_TBBIJ6883B_HS	46	order	Burkholderiales	7	6	3	0.5	d_Bacteria;p_Proteobacteria;c_Gammaproteobacteria;o_Burkholderiales	UniRef50_K1YDQ5 Resolvase/invertase-type recombinase catalytic domain-containing protein n=52 Tax=Bacteria TaxID=2 RepID=K1YDQ5_9BACT	118_VKAZC4265A_HS_1 # 1 # 435 # 1 # ID=13043_1;partial=10;start_type=Edge;rbs_motif=None;rbs_spacer=None;gc_cont=0.653	91.6	263.5	185	9.699999999999996e-68	145	42
122	118_VKAZC4265A_HS	612179_coassembly	1	58	5	5	118_VKAZC4265A_HS_AND_612179_coassembly	118_VKAZC4265A_HS_1	612179_coassembly_1	d_Bacteria	p_Patescibacteria	c_Saccharimonadia	o_Saccharimonadales	f_AWTP1-31	g_AWTP1-31	s_AWTP1-31 sp003962975	118_VKAZC4265A_HS	49837	species	AWTP1-31 sp003962975	29	27	14	0.54	d_Bacteria;p_Patescibacteria;c_Saccharimonadia;o_Saccharimonadales;f_AWTP1-31;g_AWTP1-31;s_AWTP1-31 sp003962975	d_Bacteria	p_Proteobacteria	c_Gammaproteobacteria					612179_coassembly	4	class	Gammaproteobacteria	7	7	5	0.67	d_Bacteria;p_Proteobacteria;c_Gammaproteobacteria	UniRef50_K1YDQ5 Resolvase/invertase-type recombinase catalytic domain-containing protein n=52 Tax=Bacteria TaxID=2 RepID=K1YDQ5_9BACT	118_VKAZC4265A_HS_1 # 1 # 435 # 1 # ID=13043_1;partial=10;start_type=Edge;rbs_motif=None;rbs_spacer=None;gc_cont=0.653	91.6	263.5	185	9.699999999999996e-68	145	42
123	44_VKAZC4265A	2959_SPGSU7537F	1	66	6	6	44_VKAZC4265A_AND_2959_SPGSU7537F	44_VKAZC4265A_66	2959_SPGSU7537F_1	d_Bacteria	p_Patescibacteria	c_Saccharimonadia	o_Saccharimonadales	f_AWTP1-31	g_AWTP1-31	s_AWTP1-31 sp003962975	44_VKAZC4265A	49837	species	AWTP1-31 sp003962975	36	33	19	0.58	d_Bacteria;p_Patescibacteria;c_Saccharimonadia;o_Saccharimonadales;f_AWTP1-31;g_AWTP1-31;s_AWTP1-31 sp003962975	d_Bacteria	p_Proteobacteria	c_Gammaproteobacteria					2959_SPGSU7537F	4	class	Gammaproteobacteria	23	22	15	0.56	d_Bacteria;p_Proteobacteria;c_Gammaproteobacteria	UniRef50_K1YDQ5 Resolvase/invertase-type recombinase catalytic domain-containing protein n=52 Tax=Bacteria TaxID=2 RepID=K1YDQ5_9BACT	44_VKAZC4265A_66 # 38875 # 39309 # -1 # ID=6572_66;partial=01;start_type=Edge;rbs_motif=None;rbs_spacer=None;gc_cont=0.651	91.6	263.5	185	9.699999999999996e-68	145	42
124	44_VKAZC4265A	2980_KJUPI1833T_HS	1	66	5	5	44_VKAZC4265A_AND_2980_KJUPI1833T_HS	44_VKAZC4265A_66	2980_KJUPI1833T_HS_5	d_Bacteria	p_Patescibacteria	c_Saccharimonadia	o_Saccharimonadales	f_AWTP1-31	g_AWTP1-31	s_AWTP1-31 sp003962975	44_VKAZC4265A	49837	species	AWTP1-31 sp003962975	36	33	19	0.58	d_Bacteria;p_Patescibacteria;c_Saccharimonadia;o_Saccharimonadales;f_AWTP1-31;g_AWTP1-31;s_AWTP1-31 sp003962975	d_Bacteria	p_Proteobacteria	c_Gammaproteobacteria	o_Burkholderiales	f_Burkholderiaceae			2980_KJUPI1833T_HS	62	family	Burkholderiaceae	19	18	14	0.52	d_Bacteria;p_Proteobacteria;c_Gammaproteobacteria;o_Burkholderiales;f_Burkholderiaceae	UniRef50_K1YDQ5 Resolvase/invertase-type recombinase catalytic domain-containing protein n=52 Tax=Bacteria TaxID=2 RepID=K1YDQ5_9BACT	44_VKAZC4265A_66 # 38875 # 39309 # -1 # ID=6572_66;partial=01;start_type=Edge;rbs_motif=None;rbs_spacer=None;gc_cont=0.651	91.6	263.5	185	9.699999999999996e-68	145	42
125	44_VKAZC4265A	94_STOPY2011U_HS	2	66	58	58	44_VKAZC4265A_AND_94_STOPY2011U_HS	44_VKAZC4265A_66	94_STOPY2011U_HS_43	d_Bacteria	p_Patescibacteria	c_Saccharimonadia	o_Saccharimonadales	f_AWTP1-31	g_AWTP1-31	s_AWTP1-31 sp003962975	44_VKAZC4265A	49837	species	AWTP1-31 sp003962975	36	33	19	0.58	d_Bacteria;p_Patescibacteria;c_Saccharimonadia;o_Saccharimonadales;f_AWTP1-31;g_AWTP1-31;s_AWTP1-31 sp003962975	d_Bacteria	p_Proteobacteria						94_STOPY2011U_HS	3	phylum	Proteobacteria	79	75	67	0.9	d_Bacteria;p_Proteobacteria	UniRef50_K1YDQ5 Resolvase/invertase-type recombinase catalytic domain-containing protein n=52 Tax=Bacteria TaxID=2 RepID=K1YDQ5_9BACT	44_VKAZC4265A_66 # 38875 # 39309 # -1 # ID=6572_66;partial=01;start_type=Edge;rbs_motif=None;rbs_spacer=None;gc_cont=0.651	91.6	263.5	185	9.699999999999996e-68	145	42
126	44_VKAZC4265A	94_STOPY2011U_HS	2	66	58	58	44_VKAZC4265A_AND_94_STOPY2011U_HS	44_VKAZC4265A_66	94_STOPY2011U_HS_42	d_Bacteria	p_Patescibacteria	c_Saccharimonadia	o_Saccharimonadales	f_AWTP1-31	g_AWTP1-31	s_AWTP1-31 sp003962975	44_VKAZC4265A	49837	species	AWTP1-31 sp003962975	36	33	19	0.58	d_Bacteria;p_Patescibacteria;c_Saccharimonadia;o_Saccharimonadales;f_AWTP1-31;g_AWTP1-31;s_AWTP1-31 sp003962975	d_Bacteria	p_Proteobacteria						94_STOPY2011U_HS	3	phylum	Proteobacteria	79	75	67	0.9	d_Bacteria;p_Proteobacteria	UniRef50_K1YDQ5 Resolvase/invertase-type recombinase catalytic domain-containing protein n=52 Tax=Bacteria TaxID=2 RepID=K1YDQ5_9BACT	44_VKAZC4265A_66 # 38875 # 39309 # -1 # ID=6572_66;partial=01;start_type=Edge;rbs_motif=None;rbs_spacer=None;gc_cont=0.651	91.6	263.5	185	9.699999999999996e-68	145	42
127	44_VKAZC4265A	7377_IXKAB6328T_HS	2	66	7	7	44_VKAZC4265A_AND_7377_IXKAB6328T_HS	44_VKAZC4265A_66	7377_IXKAB6328T_HS_4	d_Bacteria	p_Patescibacteria	c_Saccharimonadia	o_Saccharimonadales	f_AWTP1-31	g_AWTP1-31	s_AWTP1-31 sp003962975	44_VKAZC4265A	49837	species	AWTP1-31 sp003962975	36	33	19	0.58	d_Bacteria;p_Patescibacteria;c_Saccharimonadia;o_Saccharimonadales;f_AWTP1-31;g_AWTP1-31;s_AWTP1-31 sp003962975	d_Bacteria	p_Proteobacteria	c_Gammaproteobacteria					7377_IXKAB6328T_HS	4	class	Gammaproteobacteria	18	18	11	0.51	d_Bacteria;p_Proteobacteria;c_Gammaproteobacteria	UniRef50_K1YDQ5 Resolvase/invertase-type recombinase catalytic domain-containing protein n=52 Tax=Bacteria TaxID=2 RepID=K1YDQ5_9BACT	44_VKAZC4265A_66 # 38875 # 39309 # -1 # ID=6572_66;partial=01;start_type=Edge;rbs_motif=None;rbs_spacer=None;gc_cont=0.651	91.6	263.5	185	9.699999999999996e-68	145	42
128	44_VKAZC4265A	7377_IXKAB6328T_HS	2	66	7	7	44_VKAZC4265A_AND_7377_IXKAB6328T_HS	44_VKAZC4265A_66	7377_IXKAB6328T_HS_5	d_Bacteria	p_Patescibacteria	c_Saccharimonadia	o_Saccharimonadales	f_AWTP1-31	g_AWTP1-31	s_AWTP1-31 sp003962975	44_VKAZC4265A	49837	species	AWTP1-31 sp003962975	36	33	19	0.58	d_Bacteria;p_Patescibacteria;c_Saccharimonadia;o_Saccharimonadales;f_AWTP1-31;g_AWTP1-31;s_AWTP1-31 sp003962975	d_Bacteria	p_Proteobacteria	c_Gammaproteobacteria					7377_IXKAB6328T_HS	4	class	Gammaproteobacteria	18	18	11	0.51	d_Bacteria;p_Proteobacteria;c_Gammaproteobacteria	UniRef50_K1YDQ5 Resolvase/invertase-type recombinase catalytic domain-containing protein n=52 Tax=Bacteria TaxID=2 RepID=K1YDQ5_9BACT	44_VKAZC4265A_66 # 38875 # 39309 # -1 # ID=6572_66;partial=01;start_type=Edge;rbs_motif=None;rbs_spacer=None;gc_cont=0.651	91.6	263.5	185	9.699999999999996e-68	145	42
129	44_VKAZC4265A	2113_WEOIY8760C	1	66	10	10	44_VKAZC4265A_AND_2113_WEOIY8760C	44_VKAZC4265A_66	2113_WEOIY8760C_2	d_Bacteria	p_Patescibacteria	c_Saccharimonadia	o_Saccharimonadales	f_AWTP1-31	g_AWTP1-31	s_AWTP1-31 sp003962975	44_VKAZC4265A	49837	species	AWTP1-31 sp003962975	36	33	19	0.58	d_Bacteria;p_Patescibacteria;c_Saccharimonadia;o_Saccharimonadales;f_AWTP1-31;g_AWTP1-31;s_AWTP1-31 sp003962975	d_Bacteria	p_Proteobacteria	c_Gammaproteobacteria					2113_WEOIY8760C	4	class	Gammaproteobacteria	33	33	19	0.53	d_Bacteria;p_Proteobacteria;c_Gammaproteobacteria	UniRef50_K1YDQ5 Resolvase/invertase-type recombinase catalytic domain-containing protein n=52 Tax=Bacteria TaxID=2 RepID=K1YDQ5_9BACT	44_VKAZC4265A_66 # 38875 # 39309 # -1 # ID=6572_66;partial=01;start_type=Edge;rbs_motif=None;rbs_spacer=None;gc_cont=0.651	91.6	263.5	185	9.699999999999996e-68	145	42
130	44_VKAZC4265A	2359_CVREQ2707V	1	66	8	8	44_VKAZC4265A_AND_2359_CVREQ2707V	44_VKAZC4265A_66	2359_CVREQ2707V_7	d_Bacteria	p_Patescibacteria	c_Saccharimonadia	o_Saccharimonadales	f_AWTP1-31	g_AWTP1-31	s_AWTP1-31 sp003962975	44_VKAZC4265A	49837	species	AWTP1-31 sp003962975	36	33	19	0.58	d_Bacteria;p_Patescibacteria;c_Saccharimonadia;o_Saccharimonadales;f_AWTP1-31;g_AWTP1-31;s_AWTP1-31 sp003962975	d_Bacteria	p_Proteobacteria	c_Gammaproteobacteria					2359_CVREQ2707V	4	class	Gammaproteobacteria	25	25	16	0.67	d_Bacteria;p_Proteobacteria;c_Gammaproteobacteria	UniRef50_K1YDQ5 Resolvase/invertase-type recombinase catalytic domain-containing protein n=52 Tax=Bacteria TaxID=2 RepID=K1YDQ5_9BACT	44_VKAZC4265A_66 # 38875 # 39309 # -1 # ID=6572_66;partial=01;start_type=Edge;rbs_motif=None;rbs_spacer=None;gc_cont=0.651	91.6	263.5	185	9.699999999999996e-68	145	42
131	44_VKAZC4265A	2770_AQYSR7679X_HS	2	66	10	10	44_VKAZC4265A_AND_2770_AQYSR7679X_HS	44_VKAZC4265A_66	2770_AQYSR7679X_HS_1	d_Bacteria	p_Patescibacteria	c_Saccharimonadia	o_Saccharimonadales	f_AWTP1-31	g_AWTP1-31	s_AWTP1-31 sp003962975	44_VKAZC4265A	49837	species	AWTP1-31 sp003962975	36	33	19	0.58	d_Bacteria;p_Patescibacteria;c_Saccharimonadia;o_Saccharimonadales;f_AWTP1-31;g_AWTP1-31;s_AWTP1-31 sp003962975	d_Bacteria	p_Proteobacteria	c_Gammaproteobacteria					2770_AQYSR7679X_HS	4	class	Gammaproteobacteria	34	34	22	0.51	d_Bacteria;p_Proteobacteria;c_Gammaproteobacteria	UniRef50_K1YDQ5 Resolvase/invertase-type recombinase catalytic domain-containing protein n=52 Tax=Bacteria TaxID=2 RepID=K1YDQ5_9BACT	44_VKAZC4265A_66 # 38875 # 39309 # -1 # ID=6572_66;partial=01;start_type=Edge;rbs_motif=None;rbs_spacer=None;gc_cont=0.651	91.6	263.5	185	9.699999999999996e-68	145	42
132	44_VKAZC4265A	2770_AQYSR7679X_HS	2	66	10	10	44_VKAZC4265A_AND_2770_AQYSR7679X_HS	44_VKAZC4265A_66	2770_AQYSR7679X_HS_2	d_Bacteria	p_Patescibacteria	c_Saccharimonadia	o_Saccharimonadales	f_AWTP1-31	g_AWTP1-31	s_AWTP1-31 sp003962975	44_VKAZC4265A	49837	species	AWTP1-31 sp003962975	36	33	19	0.58	d_Bacteria;p_Patescibacteria;c_Saccharimonadia;o_Saccharimonadales;f_AWTP1-31;g_AWTP1-31;s_AWTP1-31 sp003962975	d_Bacteria	p_Proteobacteria	c_Gammaproteobacteria					2770_AQYSR7679X_HS	4	class	Gammaproteobacteria	34	34	22	0.51	d_Bacteria;p_Proteobacteria;c_Gammaproteobacteria	UniRef50_K1YDQ5 Resolvase/invertase-type recombinase catalytic domain-containing protein n=52 Tax=Bacteria TaxID=2 RepID=K1YDQ5_9BACT	44_VKAZC4265A_66 # 38875 # 39309 # -1 # ID=6572_66;partial=01;start_type=Edge;rbs_motif=None;rbs_spacer=None;gc_cont=0.651	91.6	263.5	185	9.699999999999996e-68	145	42
133	44_VKAZC4265A	3003_UIBOQ0127Z	1	66	7	7	44_VKAZC4265A_AND_3003_UIBOQ0127Z	44_VKAZC4265A_66	3003_UIBOQ0127Z_6	d_Bacteria	p_Patescibacteria	c_Saccharimonadia	o_Saccharimonadales	f_AWTP1-31	g_AWTP1-31	s_AWTP1-31 sp003962975	44_VKAZC4265A	49837	species	AWTP1-31 sp003962975	36	33	19	0.58	d_Bacteria;p_Patescibacteria;c_Saccharimonadia;o_Saccharimonadales;f_AWTP1-31;g_AWTP1-31;s_AWTP1-31 sp003962975	d_Bacteria	p_Proteobacteria	c_Gammaproteobacteria					3003_UIBOQ0127Z	4	class	Gammaproteobacteria	26	26	17	0.61	d_Bacteria;p_Proteobacteria;c_Gammaproteobacteria	UniRef50_K1YDQ5 Resolvase/invertase-type recombinase catalytic domain-containing protein n=52 Tax=Bacteria TaxID=2 RepID=K1YDQ5_9BACT	44_VKAZC4265A_66 # 38875 # 39309 # -1 # ID=6572_66;partial=01;start_type=Edge;rbs_motif=None;rbs_spacer=None;gc_cont=0.651	91.6	263.5	185	9.699999999999996e-68	145	42
134	44_VKAZC4265A	3477_JXRFG8695L	1	66	7	7	44_VKAZC4265A_AND_3477_JXRFG8695L	44_VKAZC4265A_66	3477_JXRFG8695L_6	d_Bacteria	p_Patescibacteria	c_Saccharimonadia	o_Saccharimonadales	f_AWTP1-31	g_AWTP1-31	s_AWTP1-31 sp003962975	44_VKAZC4265A	49837	species	AWTP1-31 sp003962975	36	33	19	0.58	d_Bacteria;p_Patescibacteria;c_Saccharimonadia;o_Saccharimonadales;f_AWTP1-31;g_AWTP1-31;s_AWTP1-31 sp003962975	d_Bacteria	p_Proteobacteria	c_Gammaproteobacteria					3477_JXRFG8695L	4	class	Gammaproteobacteria	26	23	15	0.67	d_Bacteria;p_Proteobacteria;c_Gammaproteobacteria	UniRef50_K1YDQ5 Resolvase/invertase-type recombinase catalytic domain-containing protein n=52 Tax=Bacteria TaxID=2 RepID=K1YDQ5_9BACT	44_VKAZC4265A_66 # 38875 # 39309 # -1 # ID=6572_66;partial=01;start_type=Edge;rbs_motif=None;rbs_spacer=None;gc_cont=0.651	91.6	263.5	185	9.699999999999996e-68	145	42
135	44_VKAZC4265A	3713_RJYXA9040V	2	66	9	9	44_VKAZC4265A_AND_3713_RJYXA9040V	44_VKAZC4265A_66	3713_RJYXA9040V_1	d_Bacteria	p_Patescibacteria	c_Saccharimonadia	o_Saccharimonadales	f_AWTP1-31	g_AWTP1-31	s_AWTP1-31 sp003962975	44_VKAZC4265A	49837	species	AWTP1-31 sp003962975	36	33	19	0.58	d_Bacteria;p_Patescibacteria;c_Saccharimonadia;o_Saccharimonadales;f_AWTP1-31;g_AWTP1-31;s_AWTP1-31 sp003962975	d_Bacteria	p_Proteobacteria	c_Gammaproteobacteria					3713_RJYXA9040V	4	class	Gammaproteobacteria	27	26	18	0.56	d_Bacteria;p_Proteobacteria;c_Gammaproteobacteria	UniRef50_K1YDQ5 Resolvase/invertase-type recombinase catalytic domain-containing protein n=52 Tax=Bacteria TaxID=2 RepID=K1YDQ5_9BACT	44_VKAZC4265A_66 # 38875 # 39309 # -1 # ID=6572_66;partial=01;start_type=Edge;rbs_motif=None;rbs_spacer=None;gc_cont=0.651	91.6	263.5	185	9.699999999999996e-68	145	42
136	44_VKAZC4265A	3713_RJYXA9040V	2	66	9	9	44_VKAZC4265A_AND_3713_RJYXA9040V	44_VKAZC4265A_66	3713_RJYXA9040V_2	d_Bacteria	p_Patescibacteria	c_Saccharimonadia	o_Saccharimonadales	f_AWTP1-31	g_AWTP1-31	s_AWTP1-31 sp003962975	44_VKAZC4265A	49837	species	AWTP1-31 sp003962975	36	33	19	0.58	d_Bacteria;p_Patescibacteria;c_Saccharimonadia;o_Saccharimonadales;f_AWTP1-31;g_AWTP1-31;s_AWTP1-31 sp003962975	d_Bacteria	p_Proteobacteria	c_Gammaproteobacteria					3713_RJYXA9040V	4	class	Gammaproteobacteria	27	26	18	0.56	d_Bacteria;p_Proteobacteria;c_Gammaproteobacteria	UniRef50_K1YDQ5 Resolvase/invertase-type recombinase catalytic domain-containing protein n=52 Tax=Bacteria TaxID=2 RepID=K1YDQ5_9BACT	44_VKAZC4265A_66 # 38875 # 39309 # -1 # ID=6572_66;partial=01;start_type=Edge;rbs_motif=None;rbs_spacer=None;gc_cont=0.651	91.6	263.5	185	9.699999999999996e-68	145	42
137	44_VKAZC4265A	3825_OGYXM7861O	1	66	8	8	44_VKAZC4265A_AND_3825_OGYXM7861O	44_VKAZC4265A_66	3825_OGYXM7861O_1	d_Bacteria	p_Patescibacteria	c_Saccharimonadia	o_Saccharimonadales	f_AWTP1-31	g_AWTP1-31	s_AWTP1-31 sp003962975	44_VKAZC4265A	49837	species	AWTP1-31 sp003962975	36	33	19	0.58	d_Bacteria;p_Patescibacteria;c_Saccharimonadia;o_Saccharimonadales;f_AWTP1-31;g_AWTP1-31;s_AWTP1-31 sp003962975	d_Bacteria	p_Proteobacteria	c_Gammaproteobacteria					3825_OGYXM7861O	4	class	Gammaproteobacteria	20	19	12	0.66	d_Bacteria;p_Proteobacteria;c_Gammaproteobacteria	UniRef50_K1YDQ5 Resolvase/invertase-type recombinase catalytic domain-containing protein n=52 Tax=Bacteria TaxID=2 RepID=K1YDQ5_9BACT	44_VKAZC4265A_66 # 38875 # 39309 # -1 # ID=6572_66;partial=01;start_type=Edge;rbs_motif=None;rbs_spacer=None;gc_cont=0.651	91.6	263.5	185	9.699999999999996e-68	145	42
138	44_VKAZC4265A	3887_GXDMU2252I	1	66	8	8	44_VKAZC4265A_AND_3887_GXDMU2252I	44_VKAZC4265A_66	3887_GXDMU2252I_8	d_Bacteria	p_Patescibacteria	c_Saccharimonadia	o_Saccharimonadales	f_AWTP1-31	g_AWTP1-31	s_AWTP1-31 sp003962975	44_VKAZC4265A	49837	species	AWTP1-31 sp003962975	36	33	19	0.58	d_Bacteria;p_Patescibacteria;c_Saccharimonadia;o_Saccharimonadales;f_AWTP1-31;g_AWTP1-31;s_AWTP1-31 sp003962975	d_Bacteria	p_Proteobacteria	c_Gammaproteobacteria					3887_GXDMU2252I	4	class	Gammaproteobacteria	21	20	14	0.71	d_Bacteria;p_Proteobacteria;c_Gammaproteobacteria	UniRef50_K1YDQ5 Resolvase/invertase-type recombinase catalytic domain-containing protein n=52 Tax=Bacteria TaxID=2 RepID=K1YDQ5_9BACT	44_VKAZC4265A_66 # 38875 # 39309 # -1 # ID=6572_66;partial=01;start_type=Edge;rbs_motif=None;rbs_spacer=None;gc_cont=0.651	91.6	263.5	185	9.699999999999996e-68	145	42
139	44_VKAZC4265A	5404_KMWIQ0712K	1	66	7	7	44_VKAZC4265A_AND_5404_KMWIQ0712K	44_VKAZC4265A_66	5404_KMWIQ0712K_6	d_Bacteria	p_Patescibacteria	c_Saccharimonadia	o_Saccharimonadales	f_AWTP1-31	g_AWTP1-31	s_AWTP1-31 sp003962975	44_VKAZC4265A	49837	species	AWTP1-31 sp003962975	36	33	19	0.58	d_Bacteria;p_Patescibacteria;c_Saccharimonadia;o_Saccharimonadales;f_AWTP1-31;g_AWTP1-31;s_AWTP1-31 sp003962975	d_Bacteria	p_Proteobacteria	c_Gammaproteobacteria					5404_KMWIQ0712K	4	class	Gammaproteobacteria	27	27	19	0.59	d_Bacteria;p_Proteobacteria;c_Gammaproteobacteria	UniRef50_K1YDQ5 Resolvase/invertase-type recombinase catalytic domain-containing protein n=52 Tax=Bacteria TaxID=2 RepID=K1YDQ5_9BACT	44_VKAZC4265A_66 # 38875 # 39309 # -1 # ID=6572_66;partial=01;start_type=Edge;rbs_motif=None;rbs_spacer=None;gc_cont=0.651	91.6	263.5	185	9.699999999999996e-68	145	42
140	44_VKAZC4265A	1676_WJTYV4855R	2	66	11	11	44_VKAZC4265A_AND_1676_WJTYV4855R	44_VKAZC4265A_66	1676_WJTYV4855R_1	d_Bacteria	p_Patescibacteria	c_Saccharimonadia	o_Saccharimonadales	f_AWTP1-31	g_AWTP1-31	s_AWTP1-31 sp003962975	44_VKAZC4265A	49837	species	AWTP1-31 sp003962975	36	33	19	0.58	d_Bacteria;p_Patescibacteria;c_Saccharimonadia;o_Saccharimonadales;f_AWTP1-31;g_AWTP1-31;s_AWTP1-31 sp003962975	d_Bacteria	p_Proteobacteria	c_Gammaproteobacteria					1676_WJTYV4855R	4	class	Gammaproteobacteria	34	34	22	0.57	d_Bacteria;p_Proteobacteria;c_Gammaproteobacteria	UniRef50_K1YDQ5 Resolvase/invertase-type recombinase catalytic domain-containing protein n=52 Tax=Bacteria TaxID=2 RepID=K1YDQ5_9BACT	44_VKAZC4265A_66 # 38875 # 39309 # -1 # ID=6572_66;partial=01;start_type=Edge;rbs_motif=None;rbs_spacer=None;gc_cont=0.651	91.6	263.5	185	9.699999999999996e-68	145	42
141	44_VKAZC4265A	1676_WJTYV4855R	2	66	11	11	44_VKAZC4265A_AND_1676_WJTYV4855R	44_VKAZC4265A_66	1676_WJTYV4855R_2	d_Bacteria	p_Patescibacteria	c_Saccharimonadia	o_Saccharimonadales	f_AWTP1-31	g_AWTP1-31	s_AWTP1-31 sp003962975	44_VKAZC4265A	49837	species	AWTP1-31 sp003962975	36	33	19	0.58	d_Bacteria;p_Patescibacteria;c_Saccharimonadia;o_Saccharimonadales;f_AWTP1-31;g_AWTP1-31;s_AWTP1-31 sp003962975	d_Bacteria	p_Proteobacteria	c_Gammaproteobacteria					1676_WJTYV4855R	4	class	Gammaproteobacteria	34	34	22	0.57	d_Bacteria;p_Proteobacteria;c_Gammaproteobacteria	UniRef50_K1YDQ5 Resolvase/invertase-type recombinase catalytic domain-containing protein n=52 Tax=Bacteria TaxID=2 RepID=K1YDQ5_9BACT	44_VKAZC4265A_66 # 38875 # 39309 # -1 # ID=6572_66;partial=01;start_type=Edge;rbs_motif=None;rbs_spacer=None;gc_cont=0.651	91.6	263.5	185	9.699999999999996e-68	145	42
142	44_VKAZC4265A	1111_LIRKT9545S_HS	2	66	15	15	44_VKAZC4265A_AND_1111_LIRKT9545S_HS	44_VKAZC4265A_66	1111_LIRKT9545S_HS_4	d_Bacteria	p_Patescibacteria	c_Saccharimonadia	o_Saccharimonadales	f_AWTP1-31	g_AWTP1-31	s_AWTP1-31 sp003962975	44_VKAZC4265A	49837	species	AWTP1-31 sp003962975	36	33	19	0.58	d_Bacteria;p_Patescibacteria;c_Saccharimonadia;o_Saccharimonadales;f_AWTP1-31;g_AWTP1-31;s_AWTP1-31 sp003962975	d_Bacteria	p_Proteobacteria	c_Gammaproteobacteria					1111_LIRKT9545S_HS	4	class	Gammaproteobacteria	32	31	22	0.59	d_Bacteria;p_Proteobacteria;c_Gammaproteobacteria	UniRef50_K1YDQ5 Resolvase/invertase-type recombinase catalytic domain-containing protein n=52 Tax=Bacteria TaxID=2 RepID=K1YDQ5_9BACT	44_VKAZC4265A_66 # 38875 # 39309 # -1 # ID=6572_66;partial=01;start_type=Edge;rbs_motif=None;rbs_spacer=None;gc_cont=0.651	91.6	263.5	185	9.699999999999996e-68	145	42
143	44_VKAZC4265A	1111_LIRKT9545S_HS	2	66	15	15	44_VKAZC4265A_AND_1111_LIRKT9545S_HS	44_VKAZC4265A_66	1111_LIRKT9545S_HS_3	d_Bacteria	p_Patescibacteria	c_Saccharimonadia	o_Saccharimonadales	f_AWTP1-31	g_AWTP1-31	s_AWTP1-31 sp003962975	44_VKAZC4265A	49837	species	AWTP1-31 sp003962975	36	33	19	0.58	d_Bacteria;p_Patescibacteria;c_Saccharimonadia;o_Saccharimonadales;f_AWTP1-31;g_AWTP1-31;s_AWTP1-31 sp003962975	d_Bacteria	p_Proteobacteria	c_Gammaproteobacteria					1111_LIRKT9545S_HS	4	class	Gammaproteobacteria	32	31	22	0.59	d_Bacteria;p_Proteobacteria;c_Gammaproteobacteria	UniRef50_K1YDQ5 Resolvase/invertase-type recombinase catalytic domain-containing protein n=52 Tax=Bacteria TaxID=2 RepID=K1YDQ5_9BACT	44_VKAZC4265A_66 # 38875 # 39309 # -1 # ID=6572_66;partial=01;start_type=Edge;rbs_motif=None;rbs_spacer=None;gc_cont=0.651	91.6	263.5	185	9.699999999999996e-68	145	42
144	44_VKAZC4265A	12870_HFGVI0044Q	1	66	6	6	44_VKAZC4265A_AND_12870_HFGVI0044Q	44_VKAZC4265A_66	12870_HFGVI0044Q_1	d_Bacteria	p_Patescibacteria	c_Saccharimonadia	o_Saccharimonadales	f_AWTP1-31	g_AWTP1-31	s_AWTP1-31 sp003962975	44_VKAZC4265A	49837	species	AWTP1-31 sp003962975	36	33	19	0.58	d_Bacteria;p_Patescibacteria;c_Saccharimonadia;o_Saccharimonadales;f_AWTP1-31;g_AWTP1-31;s_AWTP1-31 sp003962975	d_Bacteria	p_Proteobacteria	c_Gammaproteobacteria					12870_HFGVI0044Q	4	class	Gammaproteobacteria	12	12	9	0.82	d_Bacteria;p_Proteobacteria;c_Gammaproteobacteria	UniRef50_K1YDQ5 Resolvase/invertase-type recombinase catalytic domain-containing protein n=52 Tax=Bacteria TaxID=2 RepID=K1YDQ5_9BACT	44_VKAZC4265A_66 # 38875 # 39309 # -1 # ID=6572_66;partial=01;start_type=Edge;rbs_motif=None;rbs_spacer=None;gc_cont=0.651	91.6	263.5	185	9.699999999999996e-68	145	42
145	44_VKAZC4265A	1605_WQYNP1853R_HS	2	66	13	13	44_VKAZC4265A_AND_1605_WQYNP1853R_HS	44_VKAZC4265A_66	1605_WQYNP1853R_HS_4	d_Bacteria	p_Patescibacteria	c_Saccharimonadia	o_Saccharimonadales	f_AWTP1-31	g_AWTP1-31	s_AWTP1-31 sp003962975	44_VKAZC4265A	49837	species	AWTP1-31 sp003962975	36	33	19	0.58	d_Bacteria;p_Patescibacteria;c_Saccharimonadia;o_Saccharimonadales;f_AWTP1-31;g_AWTP1-31;s_AWTP1-31 sp003962975	d_Bacteria	p_Proteobacteria	c_Gammaproteobacteria					1605_WQYNP1853R_HS	4	class	Gammaproteobacteria	21	21	15	0.67	d_Bacteria;p_Proteobacteria;c_Gammaproteobacteria	UniRef50_K1YDQ5 Resolvase/invertase-type recombinase catalytic domain-containing protein n=52 Tax=Bacteria TaxID=2 RepID=K1YDQ5_9BACT	44_VKAZC4265A_66 # 38875 # 39309 # -1 # ID=6572_66;partial=01;start_type=Edge;rbs_motif=None;rbs_spacer=None;gc_cont=0.651	91.6	263.5	185	9.699999999999996e-68	145	42
146	44_VKAZC4265A	1605_WQYNP1853R_HS	2	66	13	13	44_VKAZC4265A_AND_1605_WQYNP1853R_HS	44_VKAZC4265A_66	1605_WQYNP1853R_HS_3	d_Bacteria	p_Patescibacteria	c_Saccharimonadia	o_Saccharimonadales	f_AWTP1-31	g_AWTP1-31	s_AWTP1-31 sp003962975	44_VKAZC4265A	49837	species	AWTP1-31 sp003962975	36	33	19	0.58	d_Bacteria;p_Patescibacteria;c_Saccharimonadia;o_Saccharimonadales;f_AWTP1-31;g_AWTP1-31;s_AWTP1-31 sp003962975	d_Bacteria	p_Proteobacteria	c_Gammaproteobacteria					1605_WQYNP1853R_HS	4	class	Gammaproteobacteria	21	21	15	0.67	d_Bacteria;p_Proteobacteria;c_Gammaproteobacteria	UniRef50_K1YDQ5 Resolvase/invertase-type recombinase catalytic domain-containing protein n=52 Tax=Bacteria TaxID=2 RepID=K1YDQ5_9BACT	44_VKAZC4265A_66 # 38875 # 39309 # -1 # ID=6572_66;partial=01;start_type=Edge;rbs_motif=None;rbs_spacer=None;gc_cont=0.651	91.6	263.5	185	9.699999999999996e-68	145	42
147	44_VKAZC4265A	1916_SGUAO0911C	1	66	9	9	44_VKAZC4265A_AND_1916_SGUAO0911C	44_VKAZC4265A_66	1916_SGUAO0911C_9	d_Bacteria	p_Patescibacteria	c_Saccharimonadia	o_Saccharimonadales	f_AWTP1-31	g_AWTP1-31	s_AWTP1-31 sp003962975	44_VKAZC4265A	49837	species	AWTP1-31 sp003962975	36	33	19	0.58	d_Bacteria;p_Patescibacteria;c_Saccharimonadia;o_Saccharimonadales;f_AWTP1-31;g_AWTP1-31;s_AWTP1-31 sp003962975	d_Bacteria	p_Proteobacteria	c_Gammaproteobacteria					1916_SGUAO0911C	4	class	Gammaproteobacteria	23	22	14	0.58	d_Bacteria;p_Proteobacteria;c_Gammaproteobacteria	UniRef50_K1YDQ5 Resolvase/invertase-type recombinase catalytic domain-containing protein n=52 Tax=Bacteria TaxID=2 RepID=K1YDQ5_9BACT	44_VKAZC4265A_66 # 38875 # 39309 # -1 # ID=6572_66;partial=01;start_type=Edge;rbs_motif=None;rbs_spacer=None;gc_cont=0.651	91.6	263.5	185	9.699999999999996e-68	145	42
148	44_VKAZC4265A	2054_DJXNB4054F	1	66	11	11	44_VKAZC4265A_AND_2054_DJXNB4054F	44_VKAZC4265A_66	2054_DJXNB4054F_2	d_Bacteria	p_Patescibacteria	c_Saccharimonadia	o_Saccharimonadales	f_AWTP1-31	g_AWTP1-31	s_AWTP1-31 sp003962975	44_VKAZC4265A	49837	species	AWTP1-31 sp003962975	36	33	19	0.58	d_Bacteria;p_Patescibacteria;c_Saccharimonadia;o_Saccharimonadales;f_AWTP1-31;g_AWTP1-31;s_AWTP1-31 sp003962975	d_Bacteria	p_Proteobacteria	c_Gammaproteobacteria					2054_DJXNB4054F	4	class	Gammaproteobacteria	36	35	18	0.66	d_Bacteria;p_Proteobacteria;c_Gammaproteobacteria	UniRef50_K1YDQ5 Resolvase/invertase-type recombinase catalytic domain-containing protein n=52 Tax=Bacteria TaxID=2 RepID=K1YDQ5_9BACT	44_VKAZC4265A_66 # 38875 # 39309 # -1 # ID=6572_66;partial=01;start_type=Edge;rbs_motif=None;rbs_spacer=None;gc_cont=0.651	91.6	263.5	185	9.699999999999996e-68	145	42
149	44_VKAZC4265A	2788_GQRAR9649I	1	66	8	8	44_VKAZC4265A_AND_2788_GQRAR9649I	44_VKAZC4265A_66	2788_GQRAR9649I_2	d_Bacteria	p_Patescibacteria	c_Saccharimonadia	o_Saccharimonadales	f_AWTP1-31	g_AWTP1-31	s_AWTP1-31 sp003962975	44_VKAZC4265A	49837	species	AWTP1-31 sp003962975	36	33	19	0.58	d_Bacteria;p_Patescibacteria;c_Saccharimonadia;o_Saccharimonadales;f_AWTP1-31;g_AWTP1-31;s_AWTP1-31 sp003962975	d_Bacteria	p_Proteobacteria	c_Gammaproteobacteria					2788_GQRAR9649I	4	class	Gammaproteobacteria	32	32	17	0.59	d_Bacteria;p_Proteobacteria;c_Gammaproteobacteria	UniRef50_K1YDQ5 Resolvase/invertase-type recombinase catalytic domain-containing protein n=52 Tax=Bacteria TaxID=2 RepID=K1YDQ5_9BACT	44_VKAZC4265A_66 # 38875 # 39309 # -1 # ID=6572_66;partial=01;start_type=Edge;rbs_motif=None;rbs_spacer=None;gc_cont=0.651	91.6	263.5	185	9.699999999999996e-68	145	42
150	44_VKAZC4265A	29104_GONKH1834E_HS	1	66	7	7	44_VKAZC4265A_AND_29104_GONKH1834E_HS	44_VKAZC4265A_66	29104_GONKH1834E_HS_1	d_Bacteria	p_Patescibacteria	c_Saccharimonadia	o_Saccharimonadales	f_AWTP1-31	g_AWTP1-31	s_AWTP1-31 sp003962975	44_VKAZC4265A	49837	species	AWTP1-31 sp003962975	36	33	19	0.58	d_Bacteria;p_Patescibacteria;c_Saccharimonadia;o_Saccharimonadales;f_AWTP1-31;g_AWTP1-31;s_AWTP1-31 sp003962975	d_Bacteria	p_Proteobacteria	c_Gammaproteobacteria					29104_GONKH1834E_HS	4	class	Gammaproteobacteria	14	14	11	0.72	d_Bacteria;p_Proteobacteria;c_Gammaproteobacteria	UniRef50_K1YDQ5 Resolvase/invertase-type recombinase catalytic domain-containing protein n=52 Tax=Bacteria TaxID=2 RepID=K1YDQ5_9BACT	44_VKAZC4265A_66 # 38875 # 39309 # -1 # ID=6572_66;partial=01;start_type=Edge;rbs_motif=None;rbs_spacer=None;gc_cont=0.651	91.6	263.5	185	9.699999999999996e-68	145	42
151	44_VKAZC4265A	2939_FFNVF9186D_HS	1	66	7	7	44_VKAZC4265A_AND_2939_FFNVF9186D_HS	44_VKAZC4265A_66	2939_FFNVF9186D_HS_1	d_Bacteria	p_Patescibacteria	c_Saccharimonadia	o_Saccharimonadales	f_AWTP1-31	g_AWTP1-31	s_AWTP1-31 sp003962975	44_VKAZC4265A	49837	species	AWTP1-31 sp003962975	36	33	19	0.58	d_Bacteria;p_Patescibacteria;c_Saccharimonadia;o_Saccharimonadales;f_AWTP1-31;g_AWTP1-31;s_AWTP1-31 sp003962975	d_Bacteria	p_Proteobacteria	c_Gammaproteobacteria					2939_FFNVF9186D_HS	4	class	Gammaproteobacteria	20	18	13	0.74	d_Bacteria;p_Proteobacteria;c_Gammaproteobacteria	UniRef50_K1YDQ5 Resolvase/invertase-type recombinase catalytic domain-containing protein n=52 Tax=Bacteria TaxID=2 RepID=K1YDQ5_9BACT	44_VKAZC4265A_66 # 38875 # 39309 # -1 # ID=6572_66;partial=01;start_type=Edge;rbs_motif=None;rbs_spacer=None;gc_cont=0.651	91.6	263.5	185	9.699999999999996e-68	145	42
152	44_VKAZC4265A	30894_SMRZL4770S_HS	1	66	4	4	44_VKAZC4265A_AND_30894_SMRZL4770S_HS	44_VKAZC4265A_66	30894_SMRZL4770S_HS_2	d_Bacteria	p_Patescibacteria	c_Saccharimonadia	o_Saccharimonadales	f_AWTP1-31	g_AWTP1-31	s_AWTP1-31 sp003962975	44_VKAZC4265A	49837	species	AWTP1-31 sp003962975	36	33	19	0.58	d_Bacteria;p_Patescibacteria;c_Saccharimonadia;o_Saccharimonadales;f_AWTP1-31;g_AWTP1-31;s_AWTP1-31 sp003962975	d_Bacteria	p_Proteobacteria	c_Gammaproteobacteria					30894_SMRZL4770S_HS	4	class	Gammaproteobacteria	13	12	8	0.56	d_Bacteria;p_Proteobacteria;c_Gammaproteobacteria	UniRef50_K1YDQ5 Resolvase/invertase-type recombinase catalytic domain-containing protein n=52 Tax=Bacteria TaxID=2 RepID=K1YDQ5_9BACT	44_VKAZC4265A_66 # 38875 # 39309 # -1 # ID=6572_66;partial=01;start_type=Edge;rbs_motif=None;rbs_spacer=None;gc_cont=0.651	91.6	263.5	185	9.699999999999996e-68	145	42
153	44_VKAZC4265A	41219_SNLSN1243N_HS	1	66	6	6	44_VKAZC4265A_AND_41219_SNLSN1243N_HS	44_VKAZC4265A_66	41219_SNLSN1243N_HS_1	d_Bacteria	p_Patescibacteria	c_Saccharimonadia	o_Saccharimonadales	f_AWTP1-31	g_AWTP1-31	s_AWTP1-31 sp003962975	44_VKAZC4265A	49837	species	AWTP1-31 sp003962975	36	33	19	0.58	d_Bacteria;p_Patescibacteria;c_Saccharimonadia;o_Saccharimonadales;f_AWTP1-31;g_AWTP1-31;s_AWTP1-31 sp003962975	d_Bacteria	p_Proteobacteria	c_Gammaproteobacteria					41219_SNLSN1243N_HS	4	class	Gammaproteobacteria	10	9	7	0.67	d_Bacteria;p_Proteobacteria;c_Gammaproteobacteria	UniRef50_K1YDQ5 Resolvase/invertase-type recombinase catalytic domain-containing protein n=52 Tax=Bacteria TaxID=2 RepID=K1YDQ5_9BACT	44_VKAZC4265A_66 # 38875 # 39309 # -1 # ID=6572_66;partial=01;start_type=Edge;rbs_motif=None;rbs_spacer=None;gc_cont=0.651	91.6	263.5	185	9.699999999999996e-68	145	42
154	44_VKAZC4265A	4188_AAOLJ3001L	1	66	8	8	44_VKAZC4265A_AND_4188_AAOLJ3001L	44_VKAZC4265A_66	4188_AAOLJ3001L_6	d_Bacteria	p_Patescibacteria	c_Saccharimonadia	o_Saccharimonadales	f_AWTP1-31	g_AWTP1-31	s_AWTP1-31 sp003962975	44_VKAZC4265A	49837	species	AWTP1-31 sp003962975	36	33	19	0.58	d_Bacteria;p_Patescibacteria;c_Saccharimonadia;o_Saccharimonadales;f_AWTP1-31;g_AWTP1-31;s_AWTP1-31 sp003962975	d_Bacteria	p_Proteobacteria	c_Gammaproteobacteria					4188_AAOLJ3001L	4	class	Gammaproteobacteria	21	17	14	0.69	d_Bacteria;p_Proteobacteria;c_Gammaproteobacteria	UniRef50_K1YDQ5 Resolvase/invertase-type recombinase catalytic domain-containing protein n=52 Tax=Bacteria TaxID=2 RepID=K1YDQ5_9BACT	44_VKAZC4265A_66 # 38875 # 39309 # -1 # ID=6572_66;partial=01;start_type=Edge;rbs_motif=None;rbs_spacer=None;gc_cont=0.651	91.6	263.5	185	9.699999999999996e-68	145	42
155	44_VKAZC4265A	5295_RVETB4734A	1	66	7	7	44_VKAZC4265A_AND_5295_RVETB4734A	44_VKAZC4265A_66	5295_RVETB4734A_1	d_Bacteria	p_Patescibacteria	c_Saccharimonadia	o_Saccharimonadales	f_AWTP1-31	g_AWTP1-31	s_AWTP1-31 sp003962975	44_VKAZC4265A	49837	species	AWTP1-31 sp003962975	36	33	19	0.58	d_Bacteria;p_Patescibacteria;c_Saccharimonadia;o_Saccharimonadales;f_AWTP1-31;g_AWTP1-31;s_AWTP1-31 sp003962975	d_Bacteria	p_Proteobacteria	c_Gammaproteobacteria					5295_RVETB4734A	4	class	Gammaproteobacteria	15	14	11	0.75	d_Bacteria;p_Proteobacteria;c_Gammaproteobacteria	UniRef50_K1YDQ5 Resolvase/invertase-type recombinase catalytic domain-containing protein n=52 Tax=Bacteria TaxID=2 RepID=K1YDQ5_9BACT	44_VKAZC4265A_66 # 38875 # 39309 # -1 # ID=6572_66;partial=01;start_type=Edge;rbs_motif=None;rbs_spacer=None;gc_cont=0.651	91.6	263.5	185	9.699999999999996e-68	145	42
156	44_VKAZC4265A	5789_YOGJP6828Y	1	66	6	6	44_VKAZC4265A_AND_5789_YOGJP6828Y	44_VKAZC4265A_66	5789_YOGJP6828Y_3	d_Bacteria	p_Patescibacteria	c_Saccharimonadia	o_Saccharimonadales	f_AWTP1-31	g_AWTP1-31	s_AWTP1-31 sp003962975	44_VKAZC4265A	49837	species	AWTP1-31 sp003962975	36	33	19	0.58	d_Bacteria;p_Patescibacteria;c_Saccharimonadia;o_Saccharimonadales;f_AWTP1-31;g_AWTP1-31;s_AWTP1-31 sp003962975	d_Bacteria	p_Proteobacteria						5789_YOGJP6828Y	3	phylum	Proteobacteria	23	23	15	0.51	d_Bacteria;p_Proteobacteria	UniRef50_K1YDQ5 Resolvase/invertase-type recombinase catalytic domain-containing protein n=52 Tax=Bacteria TaxID=2 RepID=K1YDQ5_9BACT	44_VKAZC4265A_66 # 38875 # 39309 # -1 # ID=6572_66;partial=01;start_type=Edge;rbs_motif=None;rbs_spacer=None;gc_cont=0.651	91.6	263.5	185	9.699999999999996e-68	145	42
157	44_VKAZC4265A	6258_MRGNY0672A	1	66	9	9	44_VKAZC4265A_AND_6258_MRGNY0672A	44_VKAZC4265A_66	6258_MRGNY0672A_6	d_Bacteria	p_Patescibacteria	c_Saccharimonadia	o_Saccharimonadales	f_AWTP1-31	g_AWTP1-31	s_AWTP1-31 sp003962975	44_VKAZC4265A	49837	species	AWTP1-31 sp003962975	36	33	19	0.58	d_Bacteria;p_Patescibacteria;c_Saccharimonadia;o_Saccharimonadales;f_AWTP1-31;g_AWTP1-31;s_AWTP1-31 sp003962975	d_Bacteria	p_Proteobacteria	c_Gammaproteobacteria					6258_MRGNY0672A	4	class	Gammaproteobacteria	22	22	12	0.5	d_Bacteria;p_Proteobacteria;c_Gammaproteobacteria	UniRef50_K1YDQ5 Resolvase/invertase-type recombinase catalytic domain-containing protein n=52 Tax=Bacteria TaxID=2 RepID=K1YDQ5_9BACT	44_VKAZC4265A_66 # 38875 # 39309 # -1 # ID=6572_66;partial=01;start_type=Edge;rbs_motif=None;rbs_spacer=None;gc_cont=0.651	91.6	263.5	185	9.699999999999996e-68	145	42
158	44_VKAZC4265A	11994_PQLRE3426M_HS	1	66	5	5	44_VKAZC4265A_AND_11994_PQLRE3426M_HS	44_VKAZC4265A_66	11994_PQLRE3426M_HS_1	d_Bacteria	p_Patescibacteria	c_Saccharimonadia	o_Saccharimonadales	f_AWTP1-31	g_AWTP1-31	s_AWTP1-31 sp003962975	44_VKAZC4265A	49837	species	AWTP1-31 sp003962975	36	33	19	0.58	d_Bacteria;p_Patescibacteria;c_Saccharimonadia;o_Saccharimonadales;f_AWTP1-31;g_AWTP1-31;s_AWTP1-31 sp003962975	d_Bacteria	p_Proteobacteria	c_Gammaproteobacteria					11994_PQLRE3426M_HS	4	class	Gammaproteobacteria	14	14	9	0.57	d_Bacteria;p_Proteobacteria;c_Gammaproteobacteria	UniRef50_K1YDQ5 Resolvase/invertase-type recombinase catalytic domain-containing protein n=52 Tax=Bacteria TaxID=2 RepID=K1YDQ5_9BACT	44_VKAZC4265A_66 # 38875 # 39309 # -1 # ID=6572_66;partial=01;start_type=Edge;rbs_motif=None;rbs_spacer=None;gc_cont=0.651	91.6	263.5	185	9.699999999999996e-68	145	42
159	44_VKAZC4265A	20540_TBBIJ6883B_HS	1	66	5	5	44_VKAZC4265A_AND_20540_TBBIJ6883B_HS	44_VKAZC4265A_66	20540_TBBIJ6883B_HS_5	d_Bacteria	p_Patescibacteria	c_Saccharimonadia	o_Saccharimonadales	f_AWTP1-31	g_AWTP1-31	s_AWTP1-31 sp003962975	44_VKAZC4265A	49837	species	AWTP1-31 sp003962975	36	33	19	0.58	d_Bacteria;p_Patescibacteria;c_Saccharimonadia;o_Saccharimonadales;f_AWTP1-31;g_AWTP1-31;s_AWTP1-31 sp003962975	d_Bacteria	p_Proteobacteria	c_Gammaproteobacteria	o_Burkholderiales				20540_TBBIJ6883B_HS	46	order	Burkholderiales	7	6	3	0.5	d_Bacteria;p_Proteobacteria;c_Gammaproteobacteria;o_Burkholderiales	UniRef50_K1YDQ5 Resolvase/invertase-type recombinase catalytic domain-containing protein n=52 Tax=Bacteria TaxID=2 RepID=K1YDQ5_9BACT	44_VKAZC4265A_66 # 38875 # 39309 # -1 # ID=6572_66;partial=01;start_type=Edge;rbs_motif=None;rbs_spacer=None;gc_cont=0.651	91.6	263.5	185	9.699999999999996e-68	145	42
160	44_VKAZC4265A	612179_coassembly	1	66	5	5	44_VKAZC4265A_AND_612179_coassembly	44_VKAZC4265A_66	612179_coassembly_1	d_Bacteria	p_Patescibacteria	c_Saccharimonadia	o_Saccharimonadales	f_AWTP1-31	g_AWTP1-31	s_AWTP1-31 sp003962975	44_VKAZC4265A	49837	species	AWTP1-31 sp003962975	36	33	19	0.58	d_Bacteria;p_Patescibacteria;c_Saccharimonadia;o_Saccharimonadales;f_AWTP1-31;g_AWTP1-31;s_AWTP1-31 sp003962975	d_Bacteria	p_Proteobacteria	c_Gammaproteobacteria					612179_coassembly	4	class	Gammaproteobacteria	7	7	5	0.67	d_Bacteria;p_Proteobacteria;c_Gammaproteobacteria	UniRef50_K1YDQ5 Resolvase/invertase-type recombinase catalytic domain-containing protein n=52 Tax=Bacteria TaxID=2 RepID=K1YDQ5_9BACT	44_VKAZC4265A_66 # 38875 # 39309 # -1 # ID=6572_66;partial=01;start_type=Edge;rbs_motif=None;rbs_spacer=None;gc_cont=0.651	91.6	263.5	185	9.699999999999996e-68	145	42
161	5459_SNLSN1243N_HS	4557_ABVSK8395E	1	6	9	6	5459_SNLSN1243N_HS_AND_4557_ABVSK8395E	5459_SNLSN1243N_HS_4	4557_ABVSK8395E_2	d_Bacteria	p_Myxococcota	c_Polyangia	o_Polyangiales	f_Ga0077539	g_SCUS01		5459_SNLSN1243N_HS	18190	genus	SCUS01	8	6	3	0.72	d_Bacteria;p_Myxococcota;c_Polyangia;o_Polyangiales;f_Ga0077539;g_SCUS01	d_Bacteria	p_Proteobacteria	c_Gammaproteobacteria					4557_ABVSK8395E	4	class	Gammaproteobacteria	16	12	3	0.55	d_Bacteria;p_Proteobacteria;c_Gammaproteobacteria	UniRef50_G9C9Z0 IncC n=1 Tax=Comamonas testosteroni TaxID=285 RepID=G9C9Z0_COMTE	5459_SNLSN1243N_HS_4 # 5921 # 6142 # -1 # ID=8159_4;partial=00;start_type=ATG;rbs_motif=AGGA;rbs_spacer=5-10bp;gc_cont=0.631	100.0	115.2	317	2.2e-23	74	107
162	5459_SNLSN1243N_HS	7835_CXVWL1327T	1	6	9	6	5459_SNLSN1243N_HS_AND_7835_CXVWL1327T	5459_SNLSN1243N_HS_4	7835_CXVWL1327T_7	d_Bacteria	p_Myxococcota	c_Polyangia	o_Polyangiales	f_Ga0077539	g_SCUS01		5459_SNLSN1243N_HS	18190	genus	SCUS01	8	6	3	0.72	d_Bacteria;p_Myxococcota;c_Polyangia;o_Polyangiales;f_Ga0077539;g_SCUS01	d_Bacteria	p_Proteobacteria						7835_CXVWL1327T	3	phylum	Proteobacteria	10	10	10	1.0	d_Bacteria;p_Proteobacteria	UniRef50_G9C9Z0 IncC n=1 Tax=Comamonas testosteroni TaxID=285 RepID=G9C9Z0_COMTE	5459_SNLSN1243N_HS_4 # 5921 # 6142 # -1 # ID=8159_4;partial=00;start_type=ATG;rbs_motif=AGGA;rbs_spacer=5-10bp;gc_cont=0.631	100.0	115.2	317	2.2e-23	74	107
163	5459_SNLSN1243N_HS	11872_VVJFE8127P	1	6	10	6	5459_SNLSN1243N_HS_AND_11872_VVJFE8127P	5459_SNLSN1243N_HS_4	11872_VVJFE8127P_6	d_Bacteria	p_Myxococcota	c_Polyangia	o_Polyangiales	f_Ga0077539	g_SCUS01		5459_SNLSN1243N_HS	18190	genus	SCUS01	8	6	3	0.72	d_Bacteria;p_Myxococcota;c_Polyangia;o_Polyangiales;f_Ga0077539;g_SCUS01	d_Bacteria	p_Proteobacteria						11872_VVJFE8127P	3	phylum	Proteobacteria	12	11	11	1.0	d_Bacteria;p_Proteobacteria	UniRef50_G9C9Z0 IncC n=1 Tax=Comamonas testosteroni TaxID=285 RepID=G9C9Z0_COMTE	5459_SNLSN1243N_HS_4 # 5921 # 6142 # -1 # ID=8159_4;partial=00;start_type=ATG;rbs_motif=AGGA;rbs_spacer=5-10bp;gc_cont=0.631	100.0	115.2	317	2.2e-23	74	107
164	5459_SNLSN1243N_HS	14877_AWBTU5226J_HS	1	6	5	5	5459_SNLSN1243N_HS_AND_14877_AWBTU5226J_HS	5459_SNLSN1243N_HS_4	14877_AWBTU5226J_HS_5	d_Bacteria	p_Myxococcota	c_Polyangia	o_Polyangiales	f_Ga0077539	g_SCUS01		5459_SNLSN1243N_HS	18190	genus	SCUS01	8	6	3	0.72	d_Bacteria;p_Myxococcota;c_Polyangia;o_Polyangiales;f_Ga0077539;g_SCUS01	d_Bacteria	p_Proteobacteria						14877_AWBTU5226J_HS	3	phylum	Proteobacteria	7	7	7	1.0	d_Bacteria;p_Proteobacteria	UniRef50_G9C9Z0 IncC n=1 Tax=Comamonas testosteroni TaxID=285 RepID=G9C9Z0_COMTE	5459_SNLSN1243N_HS_4 # 5921 # 6142 # -1 # ID=8159_4;partial=00;start_type=ATG;rbs_motif=AGGA;rbs_spacer=5-10bp;gc_cont=0.631	100.0	115.2	317	2.2e-23	74	107
165	5459_SNLSN1243N_HS	3024_DNGEE8998Y	1	6	10	6	5459_SNLSN1243N_HS_AND_3024_DNGEE8998Y	5459_SNLSN1243N_HS_4	3024_DNGEE8998Y_3	d_Bacteria	p_Myxococcota	c_Polyangia	o_Polyangiales	f_Ga0077539	g_SCUS01		5459_SNLSN1243N_HS	18190	genus	SCUS01	8	6	3	0.72	d_Bacteria;p_Myxococcota;c_Polyangia;o_Polyangiales;f_Ga0077539;g_SCUS01	d_Bacteria	p_Proteobacteria						3024_DNGEE8998Y	3	phylum	Proteobacteria	24	22	20	0.83	d_Bacteria;p_Proteobacteria	UniRef50_G9C9Z0 IncC n=1 Tax=Comamonas testosteroni TaxID=285 RepID=G9C9Z0_COMTE	5459_SNLSN1243N_HS_4 # 5921 # 6142 # -1 # ID=8159_4;partial=00;start_type=ATG;rbs_motif=AGGA;rbs_spacer=5-10bp;gc_cont=0.631	100.0	115.2	317	2.2e-23	74	107
166	5459_SNLSN1243N_HS	6634_EWOJK0017V	1	6	9	6	5459_SNLSN1243N_HS_AND_6634_EWOJK0017V	5459_SNLSN1243N_HS_4	6634_EWOJK0017V_2	d_Bacteria	p_Myxococcota	c_Polyangia	o_Polyangiales	f_Ga0077539	g_SCUS01		5459_SNLSN1243N_HS	18190	genus	SCUS01	8	6	3	0.72	d_Bacteria;p_Myxococcota;c_Polyangia;o_Polyangiales;f_Ga0077539;g_SCUS01	d_Bacteria	p_Proteobacteria						6634_EWOJK0017V	3	phylum	Proteobacteria	11	10	10	1.0	d_Bacteria;p_Proteobacteria	UniRef50_G9C9Z0 IncC n=1 Tax=Comamonas testosteroni TaxID=285 RepID=G9C9Z0_COMTE	5459_SNLSN1243N_HS_4 # 5921 # 6142 # -1 # ID=8159_4;partial=00;start_type=ATG;rbs_motif=AGGA;rbs_spacer=5-10bp;gc_cont=0.631	100.0	115.2	317	2.2e-23	74	107
167	5459_SNLSN1243N_HS	4281_UCOZS4528E_HS	1	6	11	6	5459_SNLSN1243N_HS_AND_4281_UCOZS4528E_HS	5459_SNLSN1243N_HS_4	4281_UCOZS4528E_HS_10	d_Bacteria	p_Myxococcota	c_Polyangia	o_Polyangiales	f_Ga0077539	g_SCUS01		5459_SNLSN1243N_HS	18190	genus	SCUS01	8	6	3	0.72	d_Bacteria;p_Myxococcota;c_Polyangia;o_Polyangiales;f_Ga0077539;g_SCUS01	d_Bacteria	p_Proteobacteria						4281_UCOZS4528E_HS	3	phylum	Proteobacteria	12	12	12	1.0	d_Bacteria;p_Proteobacteria	UniRef50_G9C9Z0 IncC n=1 Tax=Comamonas testosteroni TaxID=285 RepID=G9C9Z0_COMTE	5459_SNLSN1243N_HS_4 # 5921 # 6142 # -1 # ID=8159_4;partial=00;start_type=ATG;rbs_motif=AGGA;rbs_spacer=5-10bp;gc_cont=0.631	100.0	115.2	317	2.2e-23	74	107
168	5459_SNLSN1243N_HS	4488_RVETB4734A_HS	1	6	9	6	5459_SNLSN1243N_HS_AND_4488_RVETB4734A_HS	5459_SNLSN1243N_HS_4	4488_RVETB4734A_HS_6	d_Bacteria	p_Myxococcota	c_Polyangia	o_Polyangiales	f_Ga0077539	g_SCUS01		5459_SNLSN1243N_HS	18190	genus	SCUS01	8	6	3	0.72	d_Bacteria;p_Myxococcota;c_Polyangia;o_Polyangiales;f_Ga0077539;g_SCUS01	d_Bacteria	p_Proteobacteria						4488_RVETB4734A_HS	3	phylum	Proteobacteria	13	12	12	1.0	d_Bacteria;p_Proteobacteria	UniRef50_G9C9Z0 IncC n=1 Tax=Comamonas testosteroni TaxID=285 RepID=G9C9Z0_COMTE	5459_SNLSN1243N_HS_4 # 5921 # 6142 # -1 # ID=8159_4;partial=00;start_type=ATG;rbs_motif=AGGA;rbs_spacer=5-10bp;gc_cont=0.631	100.0	115.2	317	2.2e-23	74	107
169	5459_SNLSN1243N_HS	3701_BKBAA7920Q	1	6	8	6	5459_SNLSN1243N_HS_AND_3701_BKBAA7920Q	5459_SNLSN1243N_HS_4	3701_BKBAA7920Q_5	d_Bacteria	p_Myxococcota	c_Polyangia	o_Polyangiales	f_Ga0077539	g_SCUS01		5459_SNLSN1243N_HS	18190	genus	SCUS01	8	6	3	0.72	d_Bacteria;p_Myxococcota;c_Polyangia;o_Polyangiales;f_Ga0077539;g_SCUS01	d_Bacteria	p_Proteobacteria						3701_BKBAA7920Q	3	phylum	Proteobacteria	19	17	15	0.99	d_Bacteria;p_Proteobacteria	UniRef50_G9C9Z0 IncC n=1 Tax=Comamonas testosteroni TaxID=285 RepID=G9C9Z0_COMTE	5459_SNLSN1243N_HS_4 # 5921 # 6142 # -1 # ID=8159_4;partial=00;start_type=ATG;rbs_motif=AGGA;rbs_spacer=5-10bp;gc_cont=0.631	100.0	115.2	317	2.2e-23	74	107
170	5459_SNLSN1243N_HS	195187_p2.opera	1	6	11	6	5459_SNLSN1243N_HS_AND_195187_p2.opera	5459_SNLSN1243N_HS_4	195187_p2.opera_1	d_Bacteria	p_Myxococcota	c_Polyangia	o_Polyangiales	f_Ga0077539	g_SCUS01		5459_SNLSN1243N_HS	18190	genus	SCUS01	8	6	3	0.72	d_Bacteria;p_Myxococcota;c_Polyangia;o_Polyangiales;f_Ga0077539;g_SCUS01	d_Bacteria	p_Proteobacteria						195187_p2.opera	3	phylum	Proteobacteria	19	19	19	1.0	d_Bacteria;p_Proteobacteria	UniRef50_G9C9Z0 IncC n=1 Tax=Comamonas testosteroni TaxID=285 RepID=G9C9Z0_COMTE	5459_SNLSN1243N_HS_4 # 5921 # 6142 # -1 # ID=8159_4;partial=00;start_type=ATG;rbs_motif=AGGA;rbs_spacer=5-10bp;gc_cont=0.631	100.0	115.2	317	2.2e-23	74	107
171	9076_SLHEZ2715P_HS	30406_SLHEZ2715P	1	6	6	6	9076_SLHEZ2715P_HS_AND_30406_SLHEZ2715P	9076_SLHEZ2715P_HS_6	30406_SLHEZ2715P_2	d_Bacteria	p_Myxococcota	c_Polyangia					9076_SLHEZ2715P_HS	4525	class	Polyangia	4	4	2	0.5	d_Bacteria;p_Myxococcota;c_Polyangia	d_Bacteria	p_Proteobacteria	c_Gammaproteobacteria	o_Burkholderiales	f_Burkholderiaceae			30406_SLHEZ2715P	62	family	Burkholderiaceae	4	2	2	1.0	d_Bacteria;p_Proteobacteria;c_Gammaproteobacteria;o_Burkholderiales;f_Burkholderiaceae	UniRef50_P52604 Protein KlcB n=103 Tax=root TaxID=1 RepID=KLCB1_ECOLX	9076_SLHEZ2715P_HS_6 # 4029 # 4712 # -1 # ID=6066_6;partial=01;start_type=Edge;rbs_motif=None;rbs_spacer=None;gc_cont=0.693	99.5	435.6	401	2.199999999999999e-119	228	120
172	9076_SLHEZ2715P_HS	20693_GTAKE7915Y	1	6	4	4	9076_SLHEZ2715P_HS_AND_20693_GTAKE7915Y	9076_SLHEZ2715P_HS_6	20693_GTAKE7915Y_1	d_Bacteria	p_Myxococcota	c_Polyangia					9076_SLHEZ2715P_HS	4525	class	Polyangia	4	4	2	0.5	d_Bacteria;p_Myxococcota;c_Polyangia	d_Bacteria	p_Proteobacteria	c_Gammaproteobacteria	o_Burkholderiales	f_Burkholderiaceae			20693_GTAKE7915Y	62	family	Burkholderiaceae	4	2	2	1.0	d_Bacteria;p_Proteobacteria;c_Gammaproteobacteria;o_Burkholderiales;f_Burkholderiaceae	UniRef50_P52604 Protein KlcB n=103 Tax=root TaxID=1 RepID=KLCB1_ECOLX	9076_SLHEZ2715P_HS_6 # 4029 # 4712 # -1 # ID=6066_6;partial=01;start_type=Edge;rbs_motif=None;rbs_spacer=None;gc_cont=0.693	99.5	435.6	401	2.199999999999999e-119	228	120
173	9076_SLHEZ2715P_HS	210_AQYSR7679X_HS	1	6	34	6	9076_SLHEZ2715P_HS_AND_210_AQYSR7679X_HS	9076_SLHEZ2715P_HS_6	210_AQYSR7679X_HS_22	d_Bacteria	p_Myxococcota	c_Polyangia					9076_SLHEZ2715P_HS	4525	class	Polyangia	4	4	2	0.5	d_Bacteria;p_Myxococcota;c_Polyangia	d_Bacteria	p_Proteobacteria	c_Gammaproteobacteria	o_Burkholderiales				210_AQYSR7679X_HS	46	order	Burkholderiales	43	37	20	0.52	d_Bacteria;p_Proteobacteria;c_Gammaproteobacteria;o_Burkholderiales	UniRef50_P52604 Protein KlcB n=103 Tax=root TaxID=1 RepID=KLCB1_ECOLX	9076_SLHEZ2715P_HS_6 # 4029 # 4712 # -1 # ID=6066_6;partial=01;start_type=Edge;rbs_motif=None;rbs_spacer=None;gc_cont=0.693	99.5	435.6	401	2.199999999999999e-119	228	120
174	9076_SLHEZ2715P_HS	12325_NEAWE3101W	1	6	7	6	9076_SLHEZ2715P_HS_AND_12325_NEAWE3101W	9076_SLHEZ2715P_HS_6	12325_NEAWE3101W_1	d_Bacteria	p_Myxococcota	c_Polyangia					9076_SLHEZ2715P_HS	4525	class	Polyangia	4	4	2	0.5	d_Bacteria;p_Myxococcota;c_Polyangia	d_Bacteria	p_Proteobacteria						12325_NEAWE3101W	3	phylum	Proteobacteria	8	7	7	1.0	d_Bacteria;p_Proteobacteria	UniRef50_P52604 Protein KlcB n=103 Tax=root TaxID=1 RepID=KLCB1_ECOLX	9076_SLHEZ2715P_HS_6 # 4029 # 4712 # -1 # ID=6066_6;partial=01;start_type=Edge;rbs_motif=None;rbs_spacer=None;gc_cont=0.693	99.5	435.6	401	2.199999999999999e-119	228	120
175	9076_SLHEZ2715P_HS	350_NOAOR5976A	1	6	15	6	9076_SLHEZ2715P_HS_AND_350_NOAOR5976A	9076_SLHEZ2715P_HS_6	350_NOAOR5976A_5	d_Bacteria	p_Myxococcota	c_Polyangia					9076_SLHEZ2715P_HS	4525	class	Polyangia	4	4	2	0.5	d_Bacteria;p_Myxococcota;c_Polyangia	d_Bacteria	p_Proteobacteria	c_Gammaproteobacteria	o_Burkholderiales	f_Burkholderiaceae			350_NOAOR5976A	62	family	Burkholderiaceae	16	14	11	0.8	d_Bacteria;p_Proteobacteria;c_Gammaproteobacteria;o_Burkholderiales;f_Burkholderiaceae	UniRef50_P52604 Protein KlcB n=103 Tax=root TaxID=1 RepID=KLCB1_ECOLX	9076_SLHEZ2715P_HS_6 # 4029 # 4712 # -1 # ID=6066_6;partial=01;start_type=Edge;rbs_motif=None;rbs_spacer=None;gc_cont=0.693	99.5	435.6	401	2.199999999999999e-119	228	120
176	9076_SLHEZ2715P_HS	386_ZFYKJ6264T	1	6	13	6	9076_SLHEZ2715P_HS_AND_386_ZFYKJ6264T	9076_SLHEZ2715P_HS_6	386_ZFYKJ6264T_9	d_Bacteria	p_Myxococcota	c_Polyangia					9076_SLHEZ2715P_HS	4525	class	Polyangia	4	4	2	0.5	d_Bacteria;p_Myxococcota;c_Polyangia	d_Bacteria	p_Proteobacteria	c_Gammaproteobacteria	o_Burkholderiales	f_Burkholderiaceae			386_ZFYKJ6264T	62	family	Burkholderiaceae	16	15	11	0.8	d_Bacteria;p_Proteobacteria;c_Gammaproteobacteria;o_Burkholderiales;f_Burkholderiaceae	UniRef50_P52604 Protein KlcB n=103 Tax=root TaxID=1 RepID=KLCB1_ECOLX	9076_SLHEZ2715P_HS_6 # 4029 # 4712 # -1 # ID=6066_6;partial=01;start_type=Edge;rbs_motif=None;rbs_spacer=None;gc_cont=0.693	99.5	435.6	401	2.199999999999999e-119	228	120
177	9076_SLHEZ2715P_HS	292_CTKAA1553C_HS	1	6	27	6	9076_SLHEZ2715P_HS_AND_292_CTKAA1553C_HS	9076_SLHEZ2715P_HS_6	292_CTKAA1553C_HS_6	d_Bacteria	p_Myxococcota	c_Polyangia					9076_SLHEZ2715P_HS	4525	class	Polyangia	4	4	2	0.5	d_Bacteria;p_Myxococcota;c_Polyangia	d_Bacteria	p_Proteobacteria	c_Gammaproteobacteria	o_Burkholderiales				292_CTKAA1553C_HS	46	order	Burkholderiales	43	40	21	0.52	d_Bacteria;p_Proteobacteria;c_Gammaproteobacteria;o_Burkholderiales	UniRef50_P52604 Protein KlcB n=103 Tax=root TaxID=1 RepID=KLCB1_ECOLX	9076_SLHEZ2715P_HS_6 # 4029 # 4712 # -1 # ID=6066_6;partial=01;start_type=Edge;rbs_motif=None;rbs_spacer=None;gc_cont=0.693	99.5	435.6	401	2.199999999999999e-119	228	120
178	9076_SLHEZ2715P_HS	49617_HFGVI0044Q_HS	1	6	5	5	9076_SLHEZ2715P_HS_AND_49617_HFGVI0044Q_HS	9076_SLHEZ2715P_HS_6	49617_HFGVI0044Q_HS_1	d_Bacteria	p_Myxococcota	c_Polyangia					9076_SLHEZ2715P_HS	4525	class	Polyangia	4	4	2	0.5	d_Bacteria;p_Myxococcota;c_Polyangia	d_Bacteria	p_Proteobacteria	c_Gammaproteobacteria	o_Burkholderiales	f_Burkholderiaceae			49617_HFGVI0044Q_HS	62	family	Burkholderiaceae	7	7	4	0.84	d_Bacteria;p_Proteobacteria;c_Gammaproteobacteria;o_Burkholderiales;f_Burkholderiaceae	UniRef50_P52604 Protein KlcB n=103 Tax=root TaxID=1 RepID=KLCB1_ECOLX	9076_SLHEZ2715P_HS_6 # 4029 # 4712 # -1 # ID=6066_6;partial=01;start_type=Edge;rbs_motif=None;rbs_spacer=None;gc_cont=0.693	99.5	435.6	401	2.199999999999999e-119	228	120
179	9076_SLHEZ2715P_HS	92_OQKAY0494C	1	6	20	6	9076_SLHEZ2715P_HS_AND_92_OQKAY0494C	9076_SLHEZ2715P_HS_6	92_OQKAY0494C_4	d_Bacteria	p_Myxococcota	c_Polyangia					9076_SLHEZ2715P_HS	4525	class	Polyangia	4	4	2	0.5	d_Bacteria;p_Myxococcota;c_Polyangia	d_Bacteria	p_Proteobacteria	c_Gammaproteobacteria	o_Burkholderiales	f_Burkholderiaceae			92_OQKAY0494C	62	family	Burkholderiaceae	23	21	12	0.53	d_Bacteria;p_Proteobacteria;c_Gammaproteobacteria;o_Burkholderiales;f_Burkholderiaceae	UniRef50_P52604 Protein KlcB n=103 Tax=root TaxID=1 RepID=KLCB1_ECOLX	9076_SLHEZ2715P_HS_6 # 4029 # 4712 # -1 # ID=6066_6;partial=01;start_type=Edge;rbs_motif=None;rbs_spacer=None;gc_cont=0.693	99.5	435.6	401	2.199999999999999e-119	228	120
180	9076_SLHEZ2715P_HS	31832_LMGGV4316U_HS	1	6	5	5	9076_SLHEZ2715P_HS_AND_31832_LMGGV4316U_HS	9076_SLHEZ2715P_HS_6	31832_LMGGV4316U_HS_5	d_Bacteria	p_Myxococcota	c_Polyangia					9076_SLHEZ2715P_HS	4525	class	Polyangia	4	4	2	0.5	d_Bacteria;p_Myxococcota;c_Polyangia	d_Bacteria	p_Actinobacteriota	c_Actinomycetia					31832_LMGGV4316U_HS	24	class	Actinomycetia	9	8	4	0.5	d_Bacteria;p_Actinobacteriota;c_Actinomycetia	UniRef50_P52604 Protein KlcB n=103 Tax=root TaxID=1 RepID=KLCB1_ECOLX	9076_SLHEZ2715P_HS_6 # 4029 # 4712 # -1 # ID=6066_6;partial=01;start_type=Edge;rbs_motif=None;rbs_spacer=None;gc_cont=0.693	99.5	435.6	401	2.199999999999999e-119	228	120
181	9076_SLHEZ2715P_HS	41928_EWOJK0017V_HS	1	6	6	6	9076_SLHEZ2715P_HS_AND_41928_EWOJK0017V_HS	9076_SLHEZ2715P_HS_6	41928_EWOJK0017V_HS_6	d_Bacteria	p_Myxococcota	c_Polyangia					9076_SLHEZ2715P_HS	4525	class	Polyangia	4	4	2	0.5	d_Bacteria;p_Myxococcota;c_Polyangia	d_Bacteria	p_Actinobacteriota	c_Actinomycetia					41928_EWOJK0017V_HS	24	class	Actinomycetia	8	7	4	0.51	d_Bacteria;p_Actinobacteriota;c_Actinomycetia	UniRef50_P52604 Protein KlcB n=103 Tax=root TaxID=1 RepID=KLCB1_ECOLX	9076_SLHEZ2715P_HS_6 # 4029 # 4712 # -1 # ID=6066_6;partial=01;start_type=Edge;rbs_motif=None;rbs_spacer=None;gc_cont=0.693	99.5	435.6	401	2.199999999999999e-119	228	120
182	9076_SLHEZ2715P_HS	61903_p3.opera	1	6	7	6	9076_SLHEZ2715P_HS_AND_61903_p3.opera	9076_SLHEZ2715P_HS_6	61903_p3.opera_4	d_Bacteria	p_Myxococcota	c_Polyangia					9076_SLHEZ2715P_HS	4525	class	Polyangia	4	4	2	0.5	d_Bacteria;p_Myxococcota;c_Polyangia	d_Bacteria	p_Proteobacteria	c_Gammaproteobacteria	o_Burkholderiales	f_Burkholderiaceae			61903_p3.opera	62	family	Burkholderiaceae	10	9	8	0.99	d_Bacteria;p_Proteobacteria;c_Gammaproteobacteria;o_Burkholderiales;f_Burkholderiaceae	UniRef50_P52604 Protein KlcB n=103 Tax=root TaxID=1 RepID=KLCB1_ECOLX	9076_SLHEZ2715P_HS_6 # 4029 # 4712 # -1 # ID=6066_6;partial=01;start_type=Edge;rbs_motif=None;rbs_spacer=None;gc_cont=0.693	99.5	435.6	401	2.199999999999999e-119	228	120
183	9076_SLHEZ2715P_HS	90946_o1.opera	1	6	8	6	9076_SLHEZ2715P_HS_AND_90946_o1.opera	9076_SLHEZ2715P_HS_6	90946_o1.opera_4	d_Bacteria	p_Myxococcota	c_Polyangia					9076_SLHEZ2715P_HS	4525	class	Polyangia	4	4	2	0.5	d_Bacteria;p_Myxococcota;c_Polyangia	d_Bacteria	p_Proteobacteria	c_Gammaproteobacteria	o_Burkholderiales	f_Burkholderiaceae			90946_o1.opera	62	family	Burkholderiaceae	8	7	7	1.0	d_Bacteria;p_Proteobacteria;c_Gammaproteobacteria;o_Burkholderiales;f_Burkholderiaceae	UniRef50_P52604 Protein KlcB n=103 Tax=root TaxID=1 RepID=KLCB1_ECOLX	9076_SLHEZ2715P_HS_6 # 4029 # 4712 # -1 # ID=6066_6;partial=01;start_type=Edge;rbs_motif=None;rbs_spacer=None;gc_cont=0.693	99.5	435.6	401	2.199999999999999e-119	228	120
184	9076_SLHEZ2715P_HS	9651_STOPY2011U_HS	2	6	8	6	9076_SLHEZ2715P_HS_AND_9651_STOPY2011U_HS	9076_SLHEZ2715P_HS_6	9651_STOPY2011U_HS_5	d_Bacteria	p_Myxococcota	c_Polyangia					9076_SLHEZ2715P_HS	4525	class	Polyangia	4	4	2	0.5	d_Bacteria;p_Myxococcota;c_Polyangia	d_Bacteria	p_Proteobacteria	c_Gammaproteobacteria	o_Burkholderiales	f_Burkholderiaceae			9651_STOPY2011U_HS	62	family	Burkholderiaceae	8	7	7	1.0	d_Bacteria;p_Proteobacteria;c_Gammaproteobacteria;o_Burkholderiales;f_Burkholderiaceae	UniRef50_P52604 Protein KlcB n=103 Tax=root TaxID=1 RepID=KLCB1_ECOLX	9076_SLHEZ2715P_HS_6 # 4029 # 4712 # -1 # ID=6066_6;partial=01;start_type=Edge;rbs_motif=None;rbs_spacer=None;gc_cont=0.693	99.5	435.6	401	2.199999999999999e-119	228	120
185	9076_SLHEZ2715P_HS	9651_STOPY2011U_HS	2	6	8	6	9076_SLHEZ2715P_HS_AND_9651_STOPY2011U_HS	9076_SLHEZ2715P_HS_6	9651_STOPY2011U_HS_4	d_Bacteria	p_Myxococcota	c_Polyangia					9076_SLHEZ2715P_HS	4525	class	Polyangia	4	4	2	0.5	d_Bacteria;p_Myxococcota;c_Polyangia	d_Bacteria	p_Proteobacteria	c_Gammaproteobacteria	o_Burkholderiales	f_Burkholderiaceae			9651_STOPY2011U_HS	62	family	Burkholderiaceae	8	7	7	1.0	d_Bacteria;p_Proteobacteria;c_Gammaproteobacteria;o_Burkholderiales;f_Burkholderiaceae	UniRef50_P52604 Protein KlcB n=103 Tax=root TaxID=1 RepID=KLCB1_ECOLX	9076_SLHEZ2715P_HS_6 # 4029 # 4712 # -1 # ID=6066_6;partial=01;start_type=Edge;rbs_motif=None;rbs_spacer=None;gc_cont=0.693	99.5	435.6	401	2.199999999999999e-119	228	120
186	9076_SLHEZ2715P_HS	80897_DNGEE8998Y	1	6	4	4	9076_SLHEZ2715P_HS_AND_80897_DNGEE8998Y	9076_SLHEZ2715P_HS_6	80897_DNGEE8998Y_3	d_Bacteria	p_Myxococcota	c_Polyangia					9076_SLHEZ2715P_HS	4525	class	Polyangia	4	4	2	0.5	d_Bacteria;p_Myxococcota;c_Polyangia	d_Bacteria	p_Proteobacteria	c_Gammaproteobacteria	o_Burkholderiales	f_Burkholderiaceae	g_Polaromonas	s_Polaromonas sp010365105	80897_DNGEE8998Y	40944	species	Polaromonas sp010365105	3	2	1	0.58	d_Bacteria;p_Proteobacteria;c_Gammaproteobacteria;o_Burkholderiales;f_Burkholderiaceae;g_Polaromonas;s_Polaromonas sp010365105	UniRef50_P52604 Protein KlcB n=103 Tax=root TaxID=1 RepID=KLCB1_ECOLX	9076_SLHEZ2715P_HS_6 # 4029 # 4712 # -1 # ID=6066_6;partial=01;start_type=Edge;rbs_motif=None;rbs_spacer=None;gc_cont=0.693	99.5	435.6	401	2.199999999999999e-119	228	120
187	9076_SLHEZ2715P_HS	8546_XTFIC0638G	1	6	4	4	9076_SLHEZ2715P_HS_AND_8546_XTFIC0638G	9076_SLHEZ2715P_HS_6	8546_XTFIC0638G_4	d_Bacteria	p_Myxococcota	c_Polyangia					9076_SLHEZ2715P_HS	4525	class	Polyangia	4	4	2	0.5	d_Bacteria;p_Myxococcota;c_Polyangia	d_Bacteria	p_Proteobacteria	c_Gammaproteobacteria	o_Burkholderiales	f_Burkholderiaceae			8546_XTFIC0638G	62	family	Burkholderiaceae	4	4	3	0.75	d_Bacteria;p_Proteobacteria;c_Gammaproteobacteria;o_Burkholderiales;f_Burkholderiaceae	UniRef50_P52604 Protein KlcB n=103 Tax=root TaxID=1 RepID=KLCB1_ECOLX	9076_SLHEZ2715P_HS_6 # 4029 # 4712 # -1 # ID=6066_6;partial=01;start_type=Edge;rbs_motif=None;rbs_spacer=None;gc_cont=0.693	99.5	435.6	401	2.199999999999999e-119	228	120
188	31832_LMGGV4316U_HS	30406_SLHEZ2715P	1	5	6	5	31832_LMGGV4316U_HS_AND_30406_SLHEZ2715P	31832_LMGGV4316U_HS_5	30406_SLHEZ2715P_2	d_Bacteria	p_Actinobacteriota	c_Actinomycetia					31832_LMGGV4316U_HS	24	class	Actinomycetia	9	8	4	0.5	d_Bacteria;p_Actinobacteriota;c_Actinomycetia	d_Bacteria	p_Proteobacteria	c_Gammaproteobacteria	o_Burkholderiales	f_Burkholderiaceae			30406_SLHEZ2715P	62	family	Burkholderiaceae	4	2	2	1.0	d_Bacteria;p_Proteobacteria;c_Gammaproteobacteria;o_Burkholderiales;f_Burkholderiaceae	UniRef50_U3LPA5 KlcB:stable inheritance protein n=21 Tax=root TaxID=1 RepID=U3LPA5_9BACT	31832_LMGGV4316U_HS_5 # 2120 # 2770 # 1 # ID=14640_5;partial=01;start_type=ATG;rbs_motif=AGGAG/GGAGG;rbs_spacer=11-12bp;gc_cont=0.720	100.0	436.0	333	1.5999999999999991e-119	217	1
189	31832_LMGGV4316U_HS	20693_GTAKE7915Y	2	5	4	4	31832_LMGGV4316U_HS_AND_20693_GTAKE7915Y	31832_LMGGV4316U_HS_5	20693_GTAKE7915Y_1	d_Bacteria	p_Actinobacteriota	c_Actinomycetia					31832_LMGGV4316U_HS	24	class	Actinomycetia	9	8	4	0.5	d_Bacteria;p_Actinobacteriota;c_Actinomycetia	d_Bacteria	p_Proteobacteria	c_Gammaproteobacteria	o_Burkholderiales	f_Burkholderiaceae			20693_GTAKE7915Y	62	family	Burkholderiaceae	4	2	2	1.0	d_Bacteria;p_Proteobacteria;c_Gammaproteobacteria;o_Burkholderiales;f_Burkholderiaceae	UniRef50_U3LPA5 KlcB:stable inheritance protein n=21 Tax=root TaxID=1 RepID=U3LPA5_9BACT	31832_LMGGV4316U_HS_5 # 2120 # 2770 # 1 # ID=14640_5;partial=01;start_type=ATG;rbs_motif=AGGAG/GGAGG;rbs_spacer=11-12bp;gc_cont=0.720	100.0	436.0	333	1.5999999999999991e-119	217	1
190	31832_LMGGV4316U_HS	210_AQYSR7679X_HS	3	5	34	5	31832_LMGGV4316U_HS_AND_210_AQYSR7679X_HS	31832_LMGGV4316U_HS_5	210_AQYSR7679X_HS_22	d_Bacteria	p_Actinobacteriota	c_Actinomycetia					31832_LMGGV4316U_HS	24	class	Actinomycetia	9	8	4	0.5	d_Bacteria;p_Actinobacteriota;c_Actinomycetia	d_Bacteria	p_Proteobacteria	c_Gammaproteobacteria	o_Burkholderiales				210_AQYSR7679X_HS	46	order	Burkholderiales	43	37	20	0.52	d_Bacteria;p_Proteobacteria;c_Gammaproteobacteria;o_Burkholderiales	UniRef50_U3LPA5 KlcB:stable inheritance protein n=21 Tax=root TaxID=1 RepID=U3LPA5_9BACT	31832_LMGGV4316U_HS_5 # 2120 # 2770 # 1 # ID=14640_5;partial=01;start_type=ATG;rbs_motif=AGGAG/GGAGG;rbs_spacer=11-12bp;gc_cont=0.720	100.0	436.0	333	1.5999999999999991e-119	217	1
191	31832_LMGGV4316U_HS	12325_NEAWE3101W	1	5	7	5	31832_LMGGV4316U_HS_AND_12325_NEAWE3101W	31832_LMGGV4316U_HS_5	12325_NEAWE3101W_1	d_Bacteria	p_Actinobacteriota	c_Actinomycetia					31832_LMGGV4316U_HS	24	class	Actinomycetia	9	8	4	0.5	d_Bacteria;p_Actinobacteriota;c_Actinomycetia	d_Bacteria	p_Proteobacteria						12325_NEAWE3101W	3	phylum	Proteobacteria	8	7	7	1.0	d_Bacteria;p_Proteobacteria	UniRef50_U3LPA5 KlcB:stable inheritance protein n=21 Tax=root TaxID=1 RepID=U3LPA5_9BACT	31832_LMGGV4316U_HS_5 # 2120 # 2770 # 1 # ID=14640_5;partial=01;start_type=ATG;rbs_motif=AGGAG/GGAGG;rbs_spacer=11-12bp;gc_cont=0.720	100.0	436.0	333	1.5999999999999991e-119	217	1
192	31832_LMGGV4316U_HS	350_NOAOR5976A	3	5	15	5	31832_LMGGV4316U_HS_AND_350_NOAOR5976A	31832_LMGGV4316U_HS_5	350_NOAOR5976A_5	d_Bacteria	p_Actinobacteriota	c_Actinomycetia					31832_LMGGV4316U_HS	24	class	Actinomycetia	9	8	4	0.5	d_Bacteria;p_Actinobacteriota;c_Actinomycetia	d_Bacteria	p_Proteobacteria	c_Gammaproteobacteria	o_Burkholderiales	f_Burkholderiaceae			350_NOAOR5976A	62	family	Burkholderiaceae	16	14	11	0.8	d_Bacteria;p_Proteobacteria;c_Gammaproteobacteria;o_Burkholderiales;f_Burkholderiaceae	UniRef50_U3LPA5 KlcB:stable inheritance protein n=21 Tax=root TaxID=1 RepID=U3LPA5_9BACT	31832_LMGGV4316U_HS_5 # 2120 # 2770 # 1 # ID=14640_5;partial=01;start_type=ATG;rbs_motif=AGGAG/GGAGG;rbs_spacer=11-12bp;gc_cont=0.720	100.0	436.0	333	1.5999999999999991e-119	217	1
193	31832_LMGGV4316U_HS	386_ZFYKJ6264T	3	5	13	5	31832_LMGGV4316U_HS_AND_386_ZFYKJ6264T	31832_LMGGV4316U_HS_5	386_ZFYKJ6264T_9	d_Bacteria	p_Actinobacteriota	c_Actinomycetia					31832_LMGGV4316U_HS	24	class	Actinomycetia	9	8	4	0.5	d_Bacteria;p_Actinobacteriota;c_Actinomycetia	d_Bacteria	p_Proteobacteria	c_Gammaproteobacteria	o_Burkholderiales	f_Burkholderiaceae			386_ZFYKJ6264T	62	family	Burkholderiaceae	16	15	11	0.8	d_Bacteria;p_Proteobacteria;c_Gammaproteobacteria;o_Burkholderiales;f_Burkholderiaceae	UniRef50_U3LPA5 KlcB:stable inheritance protein n=21 Tax=root TaxID=1 RepID=U3LPA5_9BACT	31832_LMGGV4316U_HS_5 # 2120 # 2770 # 1 # ID=14640_5;partial=01;start_type=ATG;rbs_motif=AGGAG/GGAGG;rbs_spacer=11-12bp;gc_cont=0.720	100.0	436.0	333	1.5999999999999991e-119	217	1
194	31832_LMGGV4316U_HS	292_CTKAA1553C_HS	3	5	27	5	31832_LMGGV4316U_HS_AND_292_CTKAA1553C_HS	31832_LMGGV4316U_HS_5	292_CTKAA1553C_HS_6	d_Bacteria	p_Actinobacteriota	c_Actinomycetia					31832_LMGGV4316U_HS	24	class	Actinomycetia	9	8	4	0.5	d_Bacteria;p_Actinobacteriota;c_Actinomycetia	d_Bacteria	p_Proteobacteria	c_Gammaproteobacteria	o_Burkholderiales				292_CTKAA1553C_HS	46	order	Burkholderiales	43	40	21	0.52	d_Bacteria;p_Proteobacteria;c_Gammaproteobacteria;o_Burkholderiales	UniRef50_U3LPA5 KlcB:stable inheritance protein n=21 Tax=root TaxID=1 RepID=U3LPA5_9BACT	31832_LMGGV4316U_HS_5 # 2120 # 2770 # 1 # ID=14640_5;partial=01;start_type=ATG;rbs_motif=AGGAG/GGAGG;rbs_spacer=11-12bp;gc_cont=0.720	100.0	436.0	333	1.5999999999999991e-119	217	1
195	31832_LMGGV4316U_HS	49617_HFGVI0044Q_HS	2	5	5	5	31832_LMGGV4316U_HS_AND_49617_HFGVI0044Q_HS	31832_LMGGV4316U_HS_5	49617_HFGVI0044Q_HS_1	d_Bacteria	p_Actinobacteriota	c_Actinomycetia					31832_LMGGV4316U_HS	24	class	Actinomycetia	9	8	4	0.5	d_Bacteria;p_Actinobacteriota;c_Actinomycetia	d_Bacteria	p_Proteobacteria	c_Gammaproteobacteria	o_Burkholderiales	f_Burkholderiaceae			49617_HFGVI0044Q_HS	62	family	Burkholderiaceae	7	7	4	0.84	d_Bacteria;p_Proteobacteria;c_Gammaproteobacteria;o_Burkholderiales;f_Burkholderiaceae	UniRef50_U3LPA5 KlcB:stable inheritance protein n=21 Tax=root TaxID=1 RepID=U3LPA5_9BACT	31832_LMGGV4316U_HS_5 # 2120 # 2770 # 1 # ID=14640_5;partial=01;start_type=ATG;rbs_motif=AGGAG/GGAGG;rbs_spacer=11-12bp;gc_cont=0.720	100.0	436.0	333	1.5999999999999991e-119	217	1
196	31832_LMGGV4316U_HS	9076_SLHEZ2715P_HS	1	5	6	5	31832_LMGGV4316U_HS_AND_9076_SLHEZ2715P_HS	31832_LMGGV4316U_HS_5	9076_SLHEZ2715P_HS_6	d_Bacteria	p_Actinobacteriota	c_Actinomycetia					31832_LMGGV4316U_HS	24	class	Actinomycetia	9	8	4	0.5	d_Bacteria;p_Actinobacteriota;c_Actinomycetia	d_Bacteria	p_Myxococcota	c_Polyangia					9076_SLHEZ2715P_HS	4525	class	Polyangia	4	4	2	0.5	d_Bacteria;p_Myxococcota;c_Polyangia	UniRef50_U3LPA5 KlcB:stable inheritance protein n=21 Tax=root TaxID=1 RepID=U3LPA5_9BACT	31832_LMGGV4316U_HS_5 # 2120 # 2770 # 1 # ID=14640_5;partial=01;start_type=ATG;rbs_motif=AGGAG/GGAGG;rbs_spacer=11-12bp;gc_cont=0.720	100.0	436.0	333	1.5999999999999991e-119	217	1
197	31832_LMGGV4316U_HS	92_OQKAY0494C	3	5	20	5	31832_LMGGV4316U_HS_AND_92_OQKAY0494C	31832_LMGGV4316U_HS_5	92_OQKAY0494C_4	d_Bacteria	p_Actinobacteriota	c_Actinomycetia					31832_LMGGV4316U_HS	24	class	Actinomycetia	9	8	4	0.5	d_Bacteria;p_Actinobacteriota;c_Actinomycetia	d_Bacteria	p_Proteobacteria	c_Gammaproteobacteria	o_Burkholderiales	f_Burkholderiaceae			92_OQKAY0494C	62	family	Burkholderiaceae	23	21	12	0.53	d_Bacteria;p_Proteobacteria;c_Gammaproteobacteria;o_Burkholderiales;f_Burkholderiaceae	UniRef50_U3LPA5 KlcB:stable inheritance protein n=21 Tax=root TaxID=1 RepID=U3LPA5_9BACT	31832_LMGGV4316U_HS_5 # 2120 # 2770 # 1 # ID=14640_5;partial=01;start_type=ATG;rbs_motif=AGGAG/GGAGG;rbs_spacer=11-12bp;gc_cont=0.720	100.0	436.0	333	1.5999999999999991e-119	217	1
198	31832_LMGGV4316U_HS	61903_p3.opera	3	5	7	5	31832_LMGGV4316U_HS_AND_61903_p3.opera	31832_LMGGV4316U_HS_5	61903_p3.opera_4	d_Bacteria	p_Actinobacteriota	c_Actinomycetia					31832_LMGGV4316U_HS	24	class	Actinomycetia	9	8	4	0.5	d_Bacteria;p_Actinobacteriota;c_Actinomycetia	d_Bacteria	p_Proteobacteria	c_Gammaproteobacteria	o_Burkholderiales	f_Burkholderiaceae			61903_p3.opera	62	family	Burkholderiaceae	10	9	8	0.99	d_Bacteria;p_Proteobacteria;c_Gammaproteobacteria;o_Burkholderiales;f_Burkholderiaceae	UniRef50_U3LPA5 KlcB:stable inheritance protein n=21 Tax=root TaxID=1 RepID=U3LPA5_9BACT	31832_LMGGV4316U_HS_5 # 2120 # 2770 # 1 # ID=14640_5;partial=01;start_type=ATG;rbs_motif=AGGAG/GGAGG;rbs_spacer=11-12bp;gc_cont=0.720	100.0	436.0	333	1.5999999999999991e-119	217	1
199	31832_LMGGV4316U_HS	90946_o1.opera	3	5	8	5	31832_LMGGV4316U_HS_AND_90946_o1.opera	31832_LMGGV4316U_HS_5	90946_o1.opera_4	d_Bacteria	p_Actinobacteriota	c_Actinomycetia					31832_LMGGV4316U_HS	24	class	Actinomycetia	9	8	4	0.5	d_Bacteria;p_Actinobacteriota;c_Actinomycetia	d_Bacteria	p_Proteobacteria	c_Gammaproteobacteria	o_Burkholderiales	f_Burkholderiaceae			90946_o1.opera	62	family	Burkholderiaceae	8	7	7	1.0	d_Bacteria;p_Proteobacteria;c_Gammaproteobacteria;o_Burkholderiales;f_Burkholderiaceae	UniRef50_U3LPA5 KlcB:stable inheritance protein n=21 Tax=root TaxID=1 RepID=U3LPA5_9BACT	31832_LMGGV4316U_HS_5 # 2120 # 2770 # 1 # ID=14640_5;partial=01;start_type=ATG;rbs_motif=AGGAG/GGAGG;rbs_spacer=11-12bp;gc_cont=0.720	100.0	436.0	333	1.5999999999999991e-119	217	1
200	31832_LMGGV4316U_HS	9651_STOPY2011U_HS	4	5	8	5	31832_LMGGV4316U_HS_AND_9651_STOPY2011U_HS	31832_LMGGV4316U_HS_5	9651_STOPY2011U_HS_5	d_Bacteria	p_Actinobacteriota	c_Actinomycetia					31832_LMGGV4316U_HS	24	class	Actinomycetia	9	8	4	0.5	d_Bacteria;p_Actinobacteriota;c_Actinomycetia	d_Bacteria	p_Proteobacteria	c_Gammaproteobacteria	o_Burkholderiales	f_Burkholderiaceae			9651_STOPY2011U_HS	62	family	Burkholderiaceae	8	7	7	1.0	d_Bacteria;p_Proteobacteria;c_Gammaproteobacteria;o_Burkholderiales;f_Burkholderiaceae	UniRef50_U3LPA5 KlcB:stable inheritance protein n=21 Tax=root TaxID=1 RepID=U3LPA5_9BACT	31832_LMGGV4316U_HS_5 # 2120 # 2770 # 1 # ID=14640_5;partial=01;start_type=ATG;rbs_motif=AGGAG/GGAGG;rbs_spacer=11-12bp;gc_cont=0.720	100.0	436.0	333	1.5999999999999991e-119	217	1
201	31832_LMGGV4316U_HS	9651_STOPY2011U_HS	4	5	8	5	31832_LMGGV4316U_HS_AND_9651_STOPY2011U_HS	31832_LMGGV4316U_HS_5	9651_STOPY2011U_HS_4	d_Bacteria	p_Actinobacteriota	c_Actinomycetia					31832_LMGGV4316U_HS	24	class	Actinomycetia	9	8	4	0.5	d_Bacteria;p_Actinobacteriota;c_Actinomycetia	d_Bacteria	p_Proteobacteria	c_Gammaproteobacteria	o_Burkholderiales	f_Burkholderiaceae			9651_STOPY2011U_HS	62	family	Burkholderiaceae	8	7	7	1.0	d_Bacteria;p_Proteobacteria;c_Gammaproteobacteria;o_Burkholderiales;f_Burkholderiaceae	UniRef50_U3LPA5 KlcB:stable inheritance protein n=21 Tax=root TaxID=1 RepID=U3LPA5_9BACT	31832_LMGGV4316U_HS_5 # 2120 # 2770 # 1 # ID=14640_5;partial=01;start_type=ATG;rbs_motif=AGGAG/GGAGG;rbs_spacer=11-12bp;gc_cont=0.720	100.0	436.0	333	1.5999999999999991e-119	217	1
202	31832_LMGGV4316U_HS	80897_DNGEE8998Y	2	5	4	4	31832_LMGGV4316U_HS_AND_80897_DNGEE8998Y	31832_LMGGV4316U_HS_5	80897_DNGEE8998Y_3	d_Bacteria	p_Actinobacteriota	c_Actinomycetia					31832_LMGGV4316U_HS	24	class	Actinomycetia	9	8	4	0.5	d_Bacteria;p_Actinobacteriota;c_Actinomycetia	d_Bacteria	p_Proteobacteria	c_Gammaproteobacteria	o_Burkholderiales	f_Burkholderiaceae	g_Polaromonas	s_Polaromonas sp010365105	80897_DNGEE8998Y	40944	species	Polaromonas sp010365105	3	2	1	0.58	d_Bacteria;p_Proteobacteria;c_Gammaproteobacteria;o_Burkholderiales;f_Burkholderiaceae;g_Polaromonas;s_Polaromonas sp010365105	UniRef50_U3LPA5 KlcB:stable inheritance protein n=21 Tax=root TaxID=1 RepID=U3LPA5_9BACT	31832_LMGGV4316U_HS_5 # 2120 # 2770 # 1 # ID=14640_5;partial=01;start_type=ATG;rbs_motif=AGGAG/GGAGG;rbs_spacer=11-12bp;gc_cont=0.720	100.0	436.0	333	1.5999999999999991e-119	217	1
203	31832_LMGGV4316U_HS	8546_XTFIC0638G	1	5	4	4	31832_LMGGV4316U_HS_AND_8546_XTFIC0638G	31832_LMGGV4316U_HS_5	8546_XTFIC0638G_4	d_Bacteria	p_Actinobacteriota	c_Actinomycetia					31832_LMGGV4316U_HS	24	class	Actinomycetia	9	8	4	0.5	d_Bacteria;p_Actinobacteriota;c_Actinomycetia	d_Bacteria	p_Proteobacteria	c_Gammaproteobacteria	o_Burkholderiales	f_Burkholderiaceae			8546_XTFIC0638G	62	family	Burkholderiaceae	4	4	3	0.75	d_Bacteria;p_Proteobacteria;c_Gammaproteobacteria;o_Burkholderiales;f_Burkholderiaceae	UniRef50_U3LPA5 KlcB:stable inheritance protein n=21 Tax=root TaxID=1 RepID=U3LPA5_9BACT	31832_LMGGV4316U_HS_5 # 2120 # 2770 # 1 # ID=14640_5;partial=01;start_type=ATG;rbs_motif=AGGAG/GGAGG;rbs_spacer=11-12bp;gc_cont=0.720	100.0	436.0	333	1.5999999999999991e-119	217	1
204	41928_EWOJK0017V_HS	30406_SLHEZ2715P	1	6	6	6	41928_EWOJK0017V_HS_AND_30406_SLHEZ2715P	41928_EWOJK0017V_HS_6	30406_SLHEZ2715P_2	d_Bacteria	p_Actinobacteriota	c_Actinomycetia					41928_EWOJK0017V_HS	24	class	Actinomycetia	8	7	4	0.51	d_Bacteria;p_Actinobacteriota;c_Actinomycetia	d_Bacteria	p_Proteobacteria	c_Gammaproteobacteria	o_Burkholderiales	f_Burkholderiaceae			30406_SLHEZ2715P	62	family	Burkholderiaceae	4	2	2	1.0	d_Bacteria;p_Proteobacteria;c_Gammaproteobacteria;o_Burkholderiales;f_Burkholderiaceae	UniRef50_U3LPA5 KlcB:stable inheritance protein n=21 Tax=root TaxID=1 RepID=U3LPA5_9BACT	41928_EWOJK0017V_HS_6 # 2241 # 2363 # 1 # ID=8561_6;partial=01;start_type=ATG;rbs_motif=AGGAG/GGAGG;rbs_spacer=11-12bp;gc_cont=0.748	100.0	76.3	333	6.2e-12	41	1
205	41928_EWOJK0017V_HS	20693_GTAKE7915Y	2	6	4	4	41928_EWOJK0017V_HS_AND_20693_GTAKE7915Y	41928_EWOJK0017V_HS_6	20693_GTAKE7915Y_1	d_Bacteria	p_Actinobacteriota	c_Actinomycetia					41928_EWOJK0017V_HS	24	class	Actinomycetia	8	7	4	0.51	d_Bacteria;p_Actinobacteriota;c_Actinomycetia	d_Bacteria	p_Proteobacteria	c_Gammaproteobacteria	o_Burkholderiales	f_Burkholderiaceae			20693_GTAKE7915Y	62	family	Burkholderiaceae	4	2	2	1.0	d_Bacteria;p_Proteobacteria;c_Gammaproteobacteria;o_Burkholderiales;f_Burkholderiaceae	UniRef50_U3LPA5 KlcB:stable inheritance protein n=21 Tax=root TaxID=1 RepID=U3LPA5_9BACT	41928_EWOJK0017V_HS_6 # 2241 # 2363 # 1 # ID=8561_6;partial=01;start_type=ATG;rbs_motif=AGGAG/GGAGG;rbs_spacer=11-12bp;gc_cont=0.748	100.0	76.3	333	6.2e-12	41	1
206	41928_EWOJK0017V_HS	210_AQYSR7679X_HS	4	6	34	6	41928_EWOJK0017V_HS_AND_210_AQYSR7679X_HS	41928_EWOJK0017V_HS_6	210_AQYSR7679X_HS_22	d_Bacteria	p_Actinobacteriota	c_Actinomycetia					41928_EWOJK0017V_HS	24	class	Actinomycetia	8	7	4	0.51	d_Bacteria;p_Actinobacteriota;c_Actinomycetia	d_Bacteria	p_Proteobacteria	c_Gammaproteobacteria	o_Burkholderiales				210_AQYSR7679X_HS	46	order	Burkholderiales	43	37	20	0.52	d_Bacteria;p_Proteobacteria;c_Gammaproteobacteria;o_Burkholderiales	UniRef50_U3LPA5 KlcB:stable inheritance protein n=21 Tax=root TaxID=1 RepID=U3LPA5_9BACT	41928_EWOJK0017V_HS_6 # 2241 # 2363 # 1 # ID=8561_6;partial=01;start_type=ATG;rbs_motif=AGGAG/GGAGG;rbs_spacer=11-12bp;gc_cont=0.748	100.0	76.3	333	6.2e-12	41	1
207	41928_EWOJK0017V_HS	12325_NEAWE3101W	1	6	7	6	41928_EWOJK0017V_HS_AND_12325_NEAWE3101W	41928_EWOJK0017V_HS_6	12325_NEAWE3101W_1	d_Bacteria	p_Actinobacteriota	c_Actinomycetia					41928_EWOJK0017V_HS	24	class	Actinomycetia	8	7	4	0.51	d_Bacteria;p_Actinobacteriota;c_Actinomycetia	d_Bacteria	p_Proteobacteria						12325_NEAWE3101W	3	phylum	Proteobacteria	8	7	7	1.0	d_Bacteria;p_Proteobacteria	UniRef50_U3LPA5 KlcB:stable inheritance protein n=21 Tax=root TaxID=1 RepID=U3LPA5_9BACT	41928_EWOJK0017V_HS_6 # 2241 # 2363 # 1 # ID=8561_6;partial=01;start_type=ATG;rbs_motif=AGGAG/GGAGG;rbs_spacer=11-12bp;gc_cont=0.748	100.0	76.3	333	6.2e-12	41	1
208	41928_EWOJK0017V_HS	350_NOAOR5976A	4	6	15	6	41928_EWOJK0017V_HS_AND_350_NOAOR5976A	41928_EWOJK0017V_HS_6	350_NOAOR5976A_5	d_Bacteria	p_Actinobacteriota	c_Actinomycetia					41928_EWOJK0017V_HS	24	class	Actinomycetia	8	7	4	0.51	d_Bacteria;p_Actinobacteriota;c_Actinomycetia	d_Bacteria	p_Proteobacteria	c_Gammaproteobacteria	o_Burkholderiales	f_Burkholderiaceae			350_NOAOR5976A	62	family	Burkholderiaceae	16	14	11	0.8	d_Bacteria;p_Proteobacteria;c_Gammaproteobacteria;o_Burkholderiales;f_Burkholderiaceae	UniRef50_U3LPA5 KlcB:stable inheritance protein n=21 Tax=root TaxID=1 RepID=U3LPA5_9BACT	41928_EWOJK0017V_HS_6 # 2241 # 2363 # 1 # ID=8561_6;partial=01;start_type=ATG;rbs_motif=AGGAG/GGAGG;rbs_spacer=11-12bp;gc_cont=0.748	100.0	76.3	333	6.2e-12	41	1
209	41928_EWOJK0017V_HS	386_ZFYKJ6264T	4	6	13	6	41928_EWOJK0017V_HS_AND_386_ZFYKJ6264T	41928_EWOJK0017V_HS_6	386_ZFYKJ6264T_9	d_Bacteria	p_Actinobacteriota	c_Actinomycetia					41928_EWOJK0017V_HS	24	class	Actinomycetia	8	7	4	0.51	d_Bacteria;p_Actinobacteriota;c_Actinomycetia	d_Bacteria	p_Proteobacteria	c_Gammaproteobacteria	o_Burkholderiales	f_Burkholderiaceae			386_ZFYKJ6264T	62	family	Burkholderiaceae	16	15	11	0.8	d_Bacteria;p_Proteobacteria;c_Gammaproteobacteria;o_Burkholderiales;f_Burkholderiaceae	UniRef50_U3LPA5 KlcB:stable inheritance protein n=21 Tax=root TaxID=1 RepID=U3LPA5_9BACT	41928_EWOJK0017V_HS_6 # 2241 # 2363 # 1 # ID=8561_6;partial=01;start_type=ATG;rbs_motif=AGGAG/GGAGG;rbs_spacer=11-12bp;gc_cont=0.748	100.0	76.3	333	6.2e-12	41	1
210	41928_EWOJK0017V_HS	292_CTKAA1553C_HS	5	6	27	6	41928_EWOJK0017V_HS_AND_292_CTKAA1553C_HS	41928_EWOJK0017V_HS_6	292_CTKAA1553C_HS_6	d_Bacteria	p_Actinobacteriota	c_Actinomycetia					41928_EWOJK0017V_HS	24	class	Actinomycetia	8	7	4	0.51	d_Bacteria;p_Actinobacteriota;c_Actinomycetia	d_Bacteria	p_Proteobacteria	c_Gammaproteobacteria	o_Burkholderiales				292_CTKAA1553C_HS	46	order	Burkholderiales	43	40	21	0.52	d_Bacteria;p_Proteobacteria;c_Gammaproteobacteria;o_Burkholderiales	UniRef50_U3LPA5 KlcB:stable inheritance protein n=21 Tax=root TaxID=1 RepID=U3LPA5_9BACT	41928_EWOJK0017V_HS_6 # 2241 # 2363 # 1 # ID=8561_6;partial=01;start_type=ATG;rbs_motif=AGGAG/GGAGG;rbs_spacer=11-12bp;gc_cont=0.748	100.0	76.3	333	6.2e-12	41	1
211	41928_EWOJK0017V_HS	49617_HFGVI0044Q_HS	2	6	5	5	41928_EWOJK0017V_HS_AND_49617_HFGVI0044Q_HS	41928_EWOJK0017V_HS_6	49617_HFGVI0044Q_HS_1	d_Bacteria	p_Actinobacteriota	c_Actinomycetia					41928_EWOJK0017V_HS	24	class	Actinomycetia	8	7	4	0.51	d_Bacteria;p_Actinobacteriota;c_Actinomycetia	d_Bacteria	p_Proteobacteria	c_Gammaproteobacteria	o_Burkholderiales	f_Burkholderiaceae			49617_HFGVI0044Q_HS	62	family	Burkholderiaceae	7	7	4	0.84	d_Bacteria;p_Proteobacteria;c_Gammaproteobacteria;o_Burkholderiales;f_Burkholderiaceae	UniRef50_U3LPA5 KlcB:stable inheritance protein n=21 Tax=root TaxID=1 RepID=U3LPA5_9BACT	41928_EWOJK0017V_HS_6 # 2241 # 2363 # 1 # ID=8561_6;partial=01;start_type=ATG;rbs_motif=AGGAG/GGAGG;rbs_spacer=11-12bp;gc_cont=0.748	100.0	76.3	333	6.2e-12	41	1
212	41928_EWOJK0017V_HS	9076_SLHEZ2715P_HS	1	6	6	6	41928_EWOJK0017V_HS_AND_9076_SLHEZ2715P_HS	41928_EWOJK0017V_HS_6	9076_SLHEZ2715P_HS_6	d_Bacteria	p_Actinobacteriota	c_Actinomycetia					41928_EWOJK0017V_HS	24	class	Actinomycetia	8	7	4	0.51	d_Bacteria;p_Actinobacteriota;c_Actinomycetia	d_Bacteria	p_Myxococcota	c_Polyangia					9076_SLHEZ2715P_HS	4525	class	Polyangia	4	4	2	0.5	d_Bacteria;p_Myxococcota;c_Polyangia	UniRef50_U3LPA5 KlcB:stable inheritance protein n=21 Tax=root TaxID=1 RepID=U3LPA5_9BACT	41928_EWOJK0017V_HS_6 # 2241 # 2363 # 1 # ID=8561_6;partial=01;start_type=ATG;rbs_motif=AGGAG/GGAGG;rbs_spacer=11-12bp;gc_cont=0.748	100.0	76.3	333	6.2e-12	41	1
213	41928_EWOJK0017V_HS	92_OQKAY0494C	4	6	20	6	41928_EWOJK0017V_HS_AND_92_OQKAY0494C	41928_EWOJK0017V_HS_6	92_OQKAY0494C_4	d_Bacteria	p_Actinobacteriota	c_Actinomycetia					41928_EWOJK0017V_HS	24	class	Actinomycetia	8	7	4	0.51	d_Bacteria;p_Actinobacteriota;c_Actinomycetia	d_Bacteria	p_Proteobacteria	c_Gammaproteobacteria	o_Burkholderiales	f_Burkholderiaceae			92_OQKAY0494C	62	family	Burkholderiaceae	23	21	12	0.53	d_Bacteria;p_Proteobacteria;c_Gammaproteobacteria;o_Burkholderiales;f_Burkholderiaceae	UniRef50_U3LPA5 KlcB:stable inheritance protein n=21 Tax=root TaxID=1 RepID=U3LPA5_9BACT	41928_EWOJK0017V_HS_6 # 2241 # 2363 # 1 # ID=8561_6;partial=01;start_type=ATG;rbs_motif=AGGAG/GGAGG;rbs_spacer=11-12bp;gc_cont=0.748	100.0	76.3	333	6.2e-12	41	1
214	41928_EWOJK0017V_HS	61903_p3.opera	4	6	7	6	41928_EWOJK0017V_HS_AND_61903_p3.opera	41928_EWOJK0017V_HS_6	61903_p3.opera_4	d_Bacteria	p_Actinobacteriota	c_Actinomycetia					41928_EWOJK0017V_HS	24	class	Actinomycetia	8	7	4	0.51	d_Bacteria;p_Actinobacteriota;c_Actinomycetia	d_Bacteria	p_Proteobacteria	c_Gammaproteobacteria	o_Burkholderiales	f_Burkholderiaceae			61903_p3.opera	62	family	Burkholderiaceae	10	9	8	0.99	d_Bacteria;p_Proteobacteria;c_Gammaproteobacteria;o_Burkholderiales;f_Burkholderiaceae	UniRef50_U3LPA5 KlcB:stable inheritance protein n=21 Tax=root TaxID=1 RepID=U3LPA5_9BACT	41928_EWOJK0017V_HS_6 # 2241 # 2363 # 1 # ID=8561_6;partial=01;start_type=ATG;rbs_motif=AGGAG/GGAGG;rbs_spacer=11-12bp;gc_cont=0.748	100.0	76.3	333	6.2e-12	41	1
215	41928_EWOJK0017V_HS	90946_o1.opera	4	6	8	6	41928_EWOJK0017V_HS_AND_90946_o1.opera	41928_EWOJK0017V_HS_6	90946_o1.opera_4	d_Bacteria	p_Actinobacteriota	c_Actinomycetia					41928_EWOJK0017V_HS	24	class	Actinomycetia	8	7	4	0.51	d_Bacteria;p_Actinobacteriota;c_Actinomycetia	d_Bacteria	p_Proteobacteria	c_Gammaproteobacteria	o_Burkholderiales	f_Burkholderiaceae			90946_o1.opera	62	family	Burkholderiaceae	8	7	7	1.0	d_Bacteria;p_Proteobacteria;c_Gammaproteobacteria;o_Burkholderiales;f_Burkholderiaceae	UniRef50_U3LPA5 KlcB:stable inheritance protein n=21 Tax=root TaxID=1 RepID=U3LPA5_9BACT	41928_EWOJK0017V_HS_6 # 2241 # 2363 # 1 # ID=8561_6;partial=01;start_type=ATG;rbs_motif=AGGAG/GGAGG;rbs_spacer=11-12bp;gc_cont=0.748	100.0	76.3	333	6.2e-12	41	1
216	41928_EWOJK0017V_HS	9651_STOPY2011U_HS	5	6	8	6	41928_EWOJK0017V_HS_AND_9651_STOPY2011U_HS	41928_EWOJK0017V_HS_6	9651_STOPY2011U_HS_5	d_Bacteria	p_Actinobacteriota	c_Actinomycetia					41928_EWOJK0017V_HS	24	class	Actinomycetia	8	7	4	0.51	d_Bacteria;p_Actinobacteriota;c_Actinomycetia	d_Bacteria	p_Proteobacteria	c_Gammaproteobacteria	o_Burkholderiales	f_Burkholderiaceae			9651_STOPY2011U_HS	62	family	Burkholderiaceae	8	7	7	1.0	d_Bacteria;p_Proteobacteria;c_Gammaproteobacteria;o_Burkholderiales;f_Burkholderiaceae	UniRef50_U3LPA5 KlcB:stable inheritance protein n=21 Tax=root TaxID=1 RepID=U3LPA5_9BACT	41928_EWOJK0017V_HS_6 # 2241 # 2363 # 1 # ID=8561_6;partial=01;start_type=ATG;rbs_motif=AGGAG/GGAGG;rbs_spacer=11-12bp;gc_cont=0.748	100.0	76.3	333	6.2e-12	41	1
217	41928_EWOJK0017V_HS	9651_STOPY2011U_HS	5	6	8	6	41928_EWOJK0017V_HS_AND_9651_STOPY2011U_HS	41928_EWOJK0017V_HS_6	9651_STOPY2011U_HS_4	d_Bacteria	p_Actinobacteriota	c_Actinomycetia					41928_EWOJK0017V_HS	24	class	Actinomycetia	8	7	4	0.51	d_Bacteria;p_Actinobacteriota;c_Actinomycetia	d_Bacteria	p_Proteobacteria	c_Gammaproteobacteria	o_Burkholderiales	f_Burkholderiaceae			9651_STOPY2011U_HS	62	family	Burkholderiaceae	8	7	7	1.0	d_Bacteria;p_Proteobacteria;c_Gammaproteobacteria;o_Burkholderiales;f_Burkholderiaceae	UniRef50_U3LPA5 KlcB:stable inheritance protein n=21 Tax=root TaxID=1 RepID=U3LPA5_9BACT	41928_EWOJK0017V_HS_6 # 2241 # 2363 # 1 # ID=8561_6;partial=01;start_type=ATG;rbs_motif=AGGAG/GGAGG;rbs_spacer=11-12bp;gc_cont=0.748	100.0	76.3	333	6.2e-12	41	1
218	41928_EWOJK0017V_HS	80897_DNGEE8998Y	2	6	4	4	41928_EWOJK0017V_HS_AND_80897_DNGEE8998Y	41928_EWOJK0017V_HS_6	80897_DNGEE8998Y_3	d_Bacteria	p_Actinobacteriota	c_Actinomycetia					41928_EWOJK0017V_HS	24	class	Actinomycetia	8	7	4	0.51	d_Bacteria;p_Actinobacteriota;c_Actinomycetia	d_Bacteria	p_Proteobacteria	c_Gammaproteobacteria	o_Burkholderiales	f_Burkholderiaceae	g_Polaromonas	s_Polaromonas sp010365105	80897_DNGEE8998Y	40944	species	Polaromonas sp010365105	3	2	1	0.58	d_Bacteria;p_Proteobacteria;c_Gammaproteobacteria;o_Burkholderiales;f_Burkholderiaceae;g_Polaromonas;s_Polaromonas sp010365105	UniRef50_U3LPA5 KlcB:stable inheritance protein n=21 Tax=root TaxID=1 RepID=U3LPA5_9BACT	41928_EWOJK0017V_HS_6 # 2241 # 2363 # 1 # ID=8561_6;partial=01;start_type=ATG;rbs_motif=AGGAG/GGAGG;rbs_spacer=11-12bp;gc_cont=0.748	100.0	76.3	333	6.2e-12	41	1
219	41928_EWOJK0017V_HS	8546_XTFIC0638G	2	6	4	4	41928_EWOJK0017V_HS_AND_8546_XTFIC0638G	41928_EWOJK0017V_HS_6	8546_XTFIC0638G_4	d_Bacteria	p_Actinobacteriota	c_Actinomycetia					41928_EWOJK0017V_HS	24	class	Actinomycetia	8	7	4	0.51	d_Bacteria;p_Actinobacteriota;c_Actinomycetia	d_Bacteria	p_Proteobacteria	c_Gammaproteobacteria	o_Burkholderiales	f_Burkholderiaceae			8546_XTFIC0638G	62	family	Burkholderiaceae	4	4	3	0.75	d_Bacteria;p_Proteobacteria;c_Gammaproteobacteria;o_Burkholderiales;f_Burkholderiaceae	UniRef50_U3LPA5 KlcB:stable inheritance protein n=21 Tax=root TaxID=1 RepID=U3LPA5_9BACT	41928_EWOJK0017V_HS_6 # 2241 # 2363 # 1 # ID=8561_6;partial=01;start_type=ATG;rbs_motif=AGGAG/GGAGG;rbs_spacer=11-12bp;gc_cont=0.748	100.0	76.3	333	6.2e-12	41	1
220	31832_LMGGV4316U_HS	20693_GTAKE7915Y	2	5	4	4	31832_LMGGV4316U_HS_AND_20693_GTAKE7915Y	31832_LMGGV4316U_HS_4	20693_GTAKE7915Y_2	d_Bacteria	p_Actinobacteriota	c_Actinomycetia					31832_LMGGV4316U_HS	24	class	Actinomycetia	9	8	4	0.5	d_Bacteria;p_Actinobacteriota;c_Actinomycetia	d_Bacteria	p_Proteobacteria	c_Gammaproteobacteria	o_Burkholderiales	f_Burkholderiaceae			20693_GTAKE7915Y	62	family	Burkholderiaceae	4	2	2	1.0	d_Bacteria;p_Proteobacteria;c_Gammaproteobacteria;o_Burkholderiales;f_Burkholderiaceae	UniRef50_P52603 Antirestriction protein KlcA n=208 Tax=root TaxID=1 RepID=KLCA2_ECOLX	31832_LMGGV4316U_HS_4 # 1640 # 2068 # 1 # ID=14640_4;partial=00;start_type=ATG;rbs_motif=GGAG/GAGG;rbs_spacer=5-10bp;gc_cont=0.685	71.0	198.4	146	3.7999999999999994e-48	143	9
221	31832_LMGGV4316U_HS	210_AQYSR7679X_HS	3	5	34	5	31832_LMGGV4316U_HS_AND_210_AQYSR7679X_HS	31832_LMGGV4316U_HS_4	210_AQYSR7679X_HS_23	d_Bacteria	p_Actinobacteriota	c_Actinomycetia					31832_LMGGV4316U_HS	24	class	Actinomycetia	9	8	4	0.5	d_Bacteria;p_Actinobacteriota;c_Actinomycetia	d_Bacteria	p_Proteobacteria	c_Gammaproteobacteria	o_Burkholderiales				210_AQYSR7679X_HS	46	order	Burkholderiales	43	37	20	0.52	d_Bacteria;p_Proteobacteria;c_Gammaproteobacteria;o_Burkholderiales	UniRef50_P52603 Antirestriction protein KlcA n=208 Tax=root TaxID=1 RepID=KLCA2_ECOLX	31832_LMGGV4316U_HS_4 # 1640 # 2068 # 1 # ID=14640_4;partial=00;start_type=ATG;rbs_motif=GGAG/GAGG;rbs_spacer=5-10bp;gc_cont=0.685	71.0	198.4	146	3.7999999999999994e-48	143	9
222	31832_LMGGV4316U_HS	350_NOAOR5976A	3	5	15	5	31832_LMGGV4316U_HS_AND_350_NOAOR5976A	31832_LMGGV4316U_HS_4	350_NOAOR5976A_4	d_Bacteria	p_Actinobacteriota	c_Actinomycetia					31832_LMGGV4316U_HS	24	class	Actinomycetia	9	8	4	0.5	d_Bacteria;p_Actinobacteriota;c_Actinomycetia	d_Bacteria	p_Proteobacteria	c_Gammaproteobacteria	o_Burkholderiales	f_Burkholderiaceae			350_NOAOR5976A	62	family	Burkholderiaceae	16	14	11	0.8	d_Bacteria;p_Proteobacteria;c_Gammaproteobacteria;o_Burkholderiales;f_Burkholderiaceae	UniRef50_P52603 Antirestriction protein KlcA n=208 Tax=root TaxID=1 RepID=KLCA2_ECOLX	31832_LMGGV4316U_HS_4 # 1640 # 2068 # 1 # ID=14640_4;partial=00;start_type=ATG;rbs_motif=GGAG/GAGG;rbs_spacer=5-10bp;gc_cont=0.685	71.0	198.4	146	3.7999999999999994e-48	143	9
223	31832_LMGGV4316U_HS	386_ZFYKJ6264T	3	5	13	5	31832_LMGGV4316U_HS_AND_386_ZFYKJ6264T	31832_LMGGV4316U_HS_4	386_ZFYKJ6264T_10	d_Bacteria	p_Actinobacteriota	c_Actinomycetia					31832_LMGGV4316U_HS	24	class	Actinomycetia	9	8	4	0.5	d_Bacteria;p_Actinobacteriota;c_Actinomycetia	d_Bacteria	p_Proteobacteria	c_Gammaproteobacteria	o_Burkholderiales	f_Burkholderiaceae			386_ZFYKJ6264T	62	family	Burkholderiaceae	16	15	11	0.8	d_Bacteria;p_Proteobacteria;c_Gammaproteobacteria;o_Burkholderiales;f_Burkholderiaceae	UniRef50_P52603 Antirestriction protein KlcA n=208 Tax=root TaxID=1 RepID=KLCA2_ECOLX	31832_LMGGV4316U_HS_4 # 1640 # 2068 # 1 # ID=14640_4;partial=00;start_type=ATG;rbs_motif=GGAG/GAGG;rbs_spacer=5-10bp;gc_cont=0.685	71.0	198.4	146	3.7999999999999994e-48	143	9
224	31832_LMGGV4316U_HS	292_CTKAA1553C_HS	3	5	27	5	31832_LMGGV4316U_HS_AND_292_CTKAA1553C_HS	31832_LMGGV4316U_HS_4	292_CTKAA1553C_HS_5	d_Bacteria	p_Actinobacteriota	c_Actinomycetia					31832_LMGGV4316U_HS	24	class	Actinomycetia	9	8	4	0.5	d_Bacteria;p_Actinobacteriota;c_Actinomycetia	d_Bacteria	p_Proteobacteria	c_Gammaproteobacteria	o_Burkholderiales				292_CTKAA1553C_HS	46	order	Burkholderiales	43	40	21	0.52	d_Bacteria;p_Proteobacteria;c_Gammaproteobacteria;o_Burkholderiales	UniRef50_P52603 Antirestriction protein KlcA n=208 Tax=root TaxID=1 RepID=KLCA2_ECOLX	31832_LMGGV4316U_HS_4 # 1640 # 2068 # 1 # ID=14640_4;partial=00;start_type=ATG;rbs_motif=GGAG/GAGG;rbs_spacer=5-10bp;gc_cont=0.685	71.0	198.4	146	3.7999999999999994e-48	143	9
225	31832_LMGGV4316U_HS	49617_HFGVI0044Q_HS	2	5	5	5	31832_LMGGV4316U_HS_AND_49617_HFGVI0044Q_HS	31832_LMGGV4316U_HS_4	49617_HFGVI0044Q_HS_2	d_Bacteria	p_Actinobacteriota	c_Actinomycetia					31832_LMGGV4316U_HS	24	class	Actinomycetia	9	8	4	0.5	d_Bacteria;p_Actinobacteriota;c_Actinomycetia	d_Bacteria	p_Proteobacteria	c_Gammaproteobacteria	o_Burkholderiales	f_Burkholderiaceae			49617_HFGVI0044Q_HS	62	family	Burkholderiaceae	7	7	4	0.84	d_Bacteria;p_Proteobacteria;c_Gammaproteobacteria;o_Burkholderiales;f_Burkholderiaceae	UniRef50_P52603 Antirestriction protein KlcA n=208 Tax=root TaxID=1 RepID=KLCA2_ECOLX	31832_LMGGV4316U_HS_4 # 1640 # 2068 # 1 # ID=14640_4;partial=00;start_type=ATG;rbs_motif=GGAG/GAGG;rbs_spacer=5-10bp;gc_cont=0.685	71.0	198.4	146	3.7999999999999994e-48	143	9
226	31832_LMGGV4316U_HS	92_OQKAY0494C	3	5	20	5	31832_LMGGV4316U_HS_AND_92_OQKAY0494C	31832_LMGGV4316U_HS_4	92_OQKAY0494C_3	d_Bacteria	p_Actinobacteriota	c_Actinomycetia					31832_LMGGV4316U_HS	24	class	Actinomycetia	9	8	4	0.5	d_Bacteria;p_Actinobacteriota;c_Actinomycetia	d_Bacteria	p_Proteobacteria	c_Gammaproteobacteria	o_Burkholderiales	f_Burkholderiaceae			92_OQKAY0494C	62	family	Burkholderiaceae	23	21	12	0.53	d_Bacteria;p_Proteobacteria;c_Gammaproteobacteria;o_Burkholderiales;f_Burkholderiaceae	UniRef50_P52603 Antirestriction protein KlcA n=208 Tax=root TaxID=1 RepID=KLCA2_ECOLX	31832_LMGGV4316U_HS_4 # 1640 # 2068 # 1 # ID=14640_4;partial=00;start_type=ATG;rbs_motif=GGAG/GAGG;rbs_spacer=5-10bp;gc_cont=0.685	71.0	198.4	146	3.7999999999999994e-48	143	9
227	31832_LMGGV4316U_HS	45501_SMAIH8416T_HS	2	5	4	4	31832_LMGGV4316U_HS_AND_45501_SMAIH8416T_HS	31832_LMGGV4316U_HS_4	45501_SMAIH8416T_HS_4	d_Bacteria	p_Actinobacteriota	c_Actinomycetia					31832_LMGGV4316U_HS	24	class	Actinomycetia	9	8	4	0.5	d_Bacteria;p_Actinobacteriota;c_Actinomycetia	d_Bacteria	p_Proteobacteria	c_Gammaproteobacteria	o_Burkholderiales	f_Burkholderiaceae			45501_SMAIH8416T_HS	62	family	Burkholderiaceae	5	4	2	0.66	d_Bacteria;p_Proteobacteria;c_Gammaproteobacteria;o_Burkholderiales;f_Burkholderiaceae	UniRef50_P52603 Antirestriction protein KlcA n=208 Tax=root TaxID=1 RepID=KLCA2_ECOLX	31832_LMGGV4316U_HS_4 # 1640 # 2068 # 1 # ID=14640_4;partial=00;start_type=ATG;rbs_motif=GGAG/GAGG;rbs_spacer=5-10bp;gc_cont=0.685	71.0	198.4	146	3.7999999999999994e-48	143	9
228	31832_LMGGV4316U_HS	61903_p3.opera	3	5	7	5	31832_LMGGV4316U_HS_AND_61903_p3.opera	31832_LMGGV4316U_HS_4	61903_p3.opera_3	d_Bacteria	p_Actinobacteriota	c_Actinomycetia					31832_LMGGV4316U_HS	24	class	Actinomycetia	9	8	4	0.5	d_Bacteria;p_Actinobacteriota;c_Actinomycetia	d_Bacteria	p_Proteobacteria	c_Gammaproteobacteria	o_Burkholderiales	f_Burkholderiaceae			61903_p3.opera	62	family	Burkholderiaceae	10	9	8	0.99	d_Bacteria;p_Proteobacteria;c_Gammaproteobacteria;o_Burkholderiales;f_Burkholderiaceae	UniRef50_P52603 Antirestriction protein KlcA n=208 Tax=root TaxID=1 RepID=KLCA2_ECOLX	31832_LMGGV4316U_HS_4 # 1640 # 2068 # 1 # ID=14640_4;partial=00;start_type=ATG;rbs_motif=GGAG/GAGG;rbs_spacer=5-10bp;gc_cont=0.685	71.0	198.4	146	3.7999999999999994e-48	143	9
229	31832_LMGGV4316U_HS	90946_o1.opera	3	5	8	5	31832_LMGGV4316U_HS_AND_90946_o1.opera	31832_LMGGV4316U_HS_4	90946_o1.opera_3	d_Bacteria	p_Actinobacteriota	c_Actinomycetia					31832_LMGGV4316U_HS	24	class	Actinomycetia	9	8	4	0.5	d_Bacteria;p_Actinobacteriota;c_Actinomycetia	d_Bacteria	p_Proteobacteria	c_Gammaproteobacteria	o_Burkholderiales	f_Burkholderiaceae			90946_o1.opera	62	family	Burkholderiaceae	8	7	7	1.0	d_Bacteria;p_Proteobacteria;c_Gammaproteobacteria;o_Burkholderiales;f_Burkholderiaceae	UniRef50_P52603 Antirestriction protein KlcA n=208 Tax=root TaxID=1 RepID=KLCA2_ECOLX	31832_LMGGV4316U_HS_4 # 1640 # 2068 # 1 # ID=14640_4;partial=00;start_type=ATG;rbs_motif=GGAG/GAGG;rbs_spacer=5-10bp;gc_cont=0.685	71.0	198.4	146	3.7999999999999994e-48	143	9
230	31832_LMGGV4316U_HS	9651_STOPY2011U_HS	4	5	8	5	31832_LMGGV4316U_HS_AND_9651_STOPY2011U_HS	31832_LMGGV4316U_HS_4	9651_STOPY2011U_HS_6	d_Bacteria	p_Actinobacteriota	c_Actinomycetia					31832_LMGGV4316U_HS	24	class	Actinomycetia	9	8	4	0.5	d_Bacteria;p_Actinobacteriota;c_Actinomycetia	d_Bacteria	p_Proteobacteria	c_Gammaproteobacteria	o_Burkholderiales	f_Burkholderiaceae			9651_STOPY2011U_HS	62	family	Burkholderiaceae	8	7	7	1.0	d_Bacteria;p_Proteobacteria;c_Gammaproteobacteria;o_Burkholderiales;f_Burkholderiaceae	UniRef50_P52603 Antirestriction protein KlcA n=208 Tax=root TaxID=1 RepID=KLCA2_ECOLX	31832_LMGGV4316U_HS_4 # 1640 # 2068 # 1 # ID=14640_4;partial=00;start_type=ATG;rbs_motif=GGAG/GAGG;rbs_spacer=5-10bp;gc_cont=0.685	71.0	198.4	146	3.7999999999999994e-48	143	9
231	31832_LMGGV4316U_HS	80897_DNGEE8998Y	2	5	4	4	31832_LMGGV4316U_HS_AND_80897_DNGEE8998Y	31832_LMGGV4316U_HS_4	80897_DNGEE8998Y_4	d_Bacteria	p_Actinobacteriota	c_Actinomycetia					31832_LMGGV4316U_HS	24	class	Actinomycetia	9	8	4	0.5	d_Bacteria;p_Actinobacteriota;c_Actinomycetia	d_Bacteria	p_Proteobacteria	c_Gammaproteobacteria	o_Burkholderiales	f_Burkholderiaceae	g_Polaromonas	s_Polaromonas sp010365105	80897_DNGEE8998Y	40944	species	Polaromonas sp010365105	3	2	1	0.58	d_Bacteria;p_Proteobacteria;c_Gammaproteobacteria;o_Burkholderiales;f_Burkholderiaceae;g_Polaromonas;s_Polaromonas sp010365105	UniRef50_P52603 Antirestriction protein KlcA n=208 Tax=root TaxID=1 RepID=KLCA2_ECOLX	31832_LMGGV4316U_HS_4 # 1640 # 2068 # 1 # ID=14640_4;partial=00;start_type=ATG;rbs_motif=GGAG/GAGG;rbs_spacer=5-10bp;gc_cont=0.685	71.0	198.4	146	3.7999999999999994e-48	143	9
232	39135_UPKQF5024K_HS	20693_GTAKE7915Y	1	5	4	4	39135_UPKQF5024K_HS_AND_20693_GTAKE7915Y	39135_UPKQF5024K_HS_5	20693_GTAKE7915Y_2	d_Bacteria	p_Actinobacteriota	c_Actinomycetia					39135_UPKQF5024K_HS	24	class	Actinomycetia	6	5	3	0.51	d_Bacteria;p_Actinobacteriota;c_Actinomycetia	d_Bacteria	p_Proteobacteria	c_Gammaproteobacteria	o_Burkholderiales	f_Burkholderiaceae			20693_GTAKE7915Y	62	family	Burkholderiaceae	4	2	2	1.0	d_Bacteria;p_Proteobacteria;c_Gammaproteobacteria;o_Burkholderiales;f_Burkholderiaceae	UniRef50_P52603 Antirestriction protein KlcA n=208 Tax=root TaxID=1 RepID=KLCA2_ECOLX	39135_UPKQF5024K_HS_5 # 1924 # 2349 # 1 # ID=8687_5;partial=01;start_type=ATG;rbs_motif=GGAG/GAGG;rbs_spacer=5-10bp;gc_cont=0.688	71.0	197.6	146	6.4e-48	142	9
233	39135_UPKQF5024K_HS	210_AQYSR7679X_HS	3	5	34	5	39135_UPKQF5024K_HS_AND_210_AQYSR7679X_HS	39135_UPKQF5024K_HS_5	210_AQYSR7679X_HS_23	d_Bacteria	p_Actinobacteriota	c_Actinomycetia					39135_UPKQF5024K_HS	24	class	Actinomycetia	6	5	3	0.51	d_Bacteria;p_Actinobacteriota;c_Actinomycetia	d_Bacteria	p_Proteobacteria	c_Gammaproteobacteria	o_Burkholderiales				210_AQYSR7679X_HS	46	order	Burkholderiales	43	37	20	0.52	d_Bacteria;p_Proteobacteria;c_Gammaproteobacteria;o_Burkholderiales	UniRef50_P52603 Antirestriction protein KlcA n=208 Tax=root TaxID=1 RepID=KLCA2_ECOLX	39135_UPKQF5024K_HS_5 # 1924 # 2349 # 1 # ID=8687_5;partial=01;start_type=ATG;rbs_motif=GGAG/GAGG;rbs_spacer=5-10bp;gc_cont=0.688	71.0	197.6	146	6.4e-48	142	9
234	39135_UPKQF5024K_HS	350_NOAOR5976A	3	5	15	5	39135_UPKQF5024K_HS_AND_350_NOAOR5976A	39135_UPKQF5024K_HS_5	350_NOAOR5976A_4	d_Bacteria	p_Actinobacteriota	c_Actinomycetia					39135_UPKQF5024K_HS	24	class	Actinomycetia	6	5	3	0.51	d_Bacteria;p_Actinobacteriota;c_Actinomycetia	d_Bacteria	p_Proteobacteria	c_Gammaproteobacteria	o_Burkholderiales	f_Burkholderiaceae			350_NOAOR5976A	62	family	Burkholderiaceae	16	14	11	0.8	d_Bacteria;p_Proteobacteria;c_Gammaproteobacteria;o_Burkholderiales;f_Burkholderiaceae	UniRef50_P52603 Antirestriction protein KlcA n=208 Tax=root TaxID=1 RepID=KLCA2_ECOLX	39135_UPKQF5024K_HS_5 # 1924 # 2349 # 1 # ID=8687_5;partial=01;start_type=ATG;rbs_motif=GGAG/GAGG;rbs_spacer=5-10bp;gc_cont=0.688	71.0	197.6	146	6.4e-48	142	9
235	39135_UPKQF5024K_HS	386_ZFYKJ6264T	3	5	13	5	39135_UPKQF5024K_HS_AND_386_ZFYKJ6264T	39135_UPKQF5024K_HS_5	386_ZFYKJ6264T_10	d_Bacteria	p_Actinobacteriota	c_Actinomycetia					39135_UPKQF5024K_HS	24	class	Actinomycetia	6	5	3	0.51	d_Bacteria;p_Actinobacteriota;c_Actinomycetia	d_Bacteria	p_Proteobacteria	c_Gammaproteobacteria	o_Burkholderiales	f_Burkholderiaceae			386_ZFYKJ6264T	62	family	Burkholderiaceae	16	15	11	0.8	d_Bacteria;p_Proteobacteria;c_Gammaproteobacteria;o_Burkholderiales;f_Burkholderiaceae	UniRef50_P52603 Antirestriction protein KlcA n=208 Tax=root TaxID=1 RepID=KLCA2_ECOLX	39135_UPKQF5024K_HS_5 # 1924 # 2349 # 1 # ID=8687_5;partial=01;start_type=ATG;rbs_motif=GGAG/GAGG;rbs_spacer=5-10bp;gc_cont=0.688	71.0	197.6	146	6.4e-48	142	9
236	39135_UPKQF5024K_HS	292_CTKAA1553C_HS	4	5	27	5	39135_UPKQF5024K_HS_AND_292_CTKAA1553C_HS	39135_UPKQF5024K_HS_5	292_CTKAA1553C_HS_5	d_Bacteria	p_Actinobacteriota	c_Actinomycetia					39135_UPKQF5024K_HS	24	class	Actinomycetia	6	5	3	0.51	d_Bacteria;p_Actinobacteriota;c_Actinomycetia	d_Bacteria	p_Proteobacteria	c_Gammaproteobacteria	o_Burkholderiales				292_CTKAA1553C_HS	46	order	Burkholderiales	43	40	21	0.52	d_Bacteria;p_Proteobacteria;c_Gammaproteobacteria;o_Burkholderiales	UniRef50_P52603 Antirestriction protein KlcA n=208 Tax=root TaxID=1 RepID=KLCA2_ECOLX	39135_UPKQF5024K_HS_5 # 1924 # 2349 # 1 # ID=8687_5;partial=01;start_type=ATG;rbs_motif=GGAG/GAGG;rbs_spacer=5-10bp;gc_cont=0.688	71.0	197.6	146	6.4e-48	142	9
237	39135_UPKQF5024K_HS	49617_HFGVI0044Q_HS	2	5	5	5	39135_UPKQF5024K_HS_AND_49617_HFGVI0044Q_HS	39135_UPKQF5024K_HS_5	49617_HFGVI0044Q_HS_2	d_Bacteria	p_Actinobacteriota	c_Actinomycetia					39135_UPKQF5024K_HS	24	class	Actinomycetia	6	5	3	0.51	d_Bacteria;p_Actinobacteriota;c_Actinomycetia	d_Bacteria	p_Proteobacteria	c_Gammaproteobacteria	o_Burkholderiales	f_Burkholderiaceae			49617_HFGVI0044Q_HS	62	family	Burkholderiaceae	7	7	4	0.84	d_Bacteria;p_Proteobacteria;c_Gammaproteobacteria;o_Burkholderiales;f_Burkholderiaceae	UniRef50_P52603 Antirestriction protein KlcA n=208 Tax=root TaxID=1 RepID=KLCA2_ECOLX	39135_UPKQF5024K_HS_5 # 1924 # 2349 # 1 # ID=8687_5;partial=01;start_type=ATG;rbs_motif=GGAG/GAGG;rbs_spacer=5-10bp;gc_cont=0.688	71.0	197.6	146	6.4e-48	142	9
238	39135_UPKQF5024K_HS	92_OQKAY0494C	3	5	20	5	39135_UPKQF5024K_HS_AND_92_OQKAY0494C	39135_UPKQF5024K_HS_5	92_OQKAY0494C_3	d_Bacteria	p_Actinobacteriota	c_Actinomycetia					39135_UPKQF5024K_HS	24	class	Actinomycetia	6	5	3	0.51	d_Bacteria;p_Actinobacteriota;c_Actinomycetia	d_Bacteria	p_Proteobacteria	c_Gammaproteobacteria	o_Burkholderiales	f_Burkholderiaceae			92_OQKAY0494C	62	family	Burkholderiaceae	23	21	12	0.53	d_Bacteria;p_Proteobacteria;c_Gammaproteobacteria;o_Burkholderiales;f_Burkholderiaceae	UniRef50_P52603 Antirestriction protein KlcA n=208 Tax=root TaxID=1 RepID=KLCA2_ECOLX	39135_UPKQF5024K_HS_5 # 1924 # 2349 # 1 # ID=8687_5;partial=01;start_type=ATG;rbs_motif=GGAG/GAGG;rbs_spacer=5-10bp;gc_cont=0.688	71.0	197.6	146	6.4e-48	142	9
239	39135_UPKQF5024K_HS	45501_SMAIH8416T_HS	4	5	4	4	39135_UPKQF5024K_HS_AND_45501_SMAIH8416T_HS	39135_UPKQF5024K_HS_5	45501_SMAIH8416T_HS_4	d_Bacteria	p_Actinobacteriota	c_Actinomycetia					39135_UPKQF5024K_HS	24	class	Actinomycetia	6	5	3	0.51	d_Bacteria;p_Actinobacteriota;c_Actinomycetia	d_Bacteria	p_Proteobacteria	c_Gammaproteobacteria	o_Burkholderiales	f_Burkholderiaceae			45501_SMAIH8416T_HS	62	family	Burkholderiaceae	5	4	2	0.66	d_Bacteria;p_Proteobacteria;c_Gammaproteobacteria;o_Burkholderiales;f_Burkholderiaceae	UniRef50_P52603 Antirestriction protein KlcA n=208 Tax=root TaxID=1 RepID=KLCA2_ECOLX	39135_UPKQF5024K_HS_5 # 1924 # 2349 # 1 # ID=8687_5;partial=01;start_type=ATG;rbs_motif=GGAG/GAGG;rbs_spacer=5-10bp;gc_cont=0.688	71.0	197.6	146	6.4e-48	142	9
240	39135_UPKQF5024K_HS	61903_p3.opera	3	5	7	5	39135_UPKQF5024K_HS_AND_61903_p3.opera	39135_UPKQF5024K_HS_5	61903_p3.opera_3	d_Bacteria	p_Actinobacteriota	c_Actinomycetia					39135_UPKQF5024K_HS	24	class	Actinomycetia	6	5	3	0.51	d_Bacteria;p_Actinobacteriota;c_Actinomycetia	d_Bacteria	p_Proteobacteria	c_Gammaproteobacteria	o_Burkholderiales	f_Burkholderiaceae			61903_p3.opera	62	family	Burkholderiaceae	10	9	8	0.99	d_Bacteria;p_Proteobacteria;c_Gammaproteobacteria;o_Burkholderiales;f_Burkholderiaceae	UniRef50_P52603 Antirestriction protein KlcA n=208 Tax=root TaxID=1 RepID=KLCA2_ECOLX	39135_UPKQF5024K_HS_5 # 1924 # 2349 # 1 # ID=8687_5;partial=01;start_type=ATG;rbs_motif=GGAG/GAGG;rbs_spacer=5-10bp;gc_cont=0.688	71.0	197.6	146	6.4e-48	142	9
241	39135_UPKQF5024K_HS	90946_o1.opera	3	5	8	5	39135_UPKQF5024K_HS_AND_90946_o1.opera	39135_UPKQF5024K_HS_5	90946_o1.opera_3	d_Bacteria	p_Actinobacteriota	c_Actinomycetia					39135_UPKQF5024K_HS	24	class	Actinomycetia	6	5	3	0.51	d_Bacteria;p_Actinobacteriota;c_Actinomycetia	d_Bacteria	p_Proteobacteria	c_Gammaproteobacteria	o_Burkholderiales	f_Burkholderiaceae			90946_o1.opera	62	family	Burkholderiaceae	8	7	7	1.0	d_Bacteria;p_Proteobacteria;c_Gammaproteobacteria;o_Burkholderiales;f_Burkholderiaceae	UniRef50_P52603 Antirestriction protein KlcA n=208 Tax=root TaxID=1 RepID=KLCA2_ECOLX	39135_UPKQF5024K_HS_5 # 1924 # 2349 # 1 # ID=8687_5;partial=01;start_type=ATG;rbs_motif=GGAG/GAGG;rbs_spacer=5-10bp;gc_cont=0.688	71.0	197.6	146	6.4e-48	142	9
242	39135_UPKQF5024K_HS	9651_STOPY2011U_HS	3	5	8	5	39135_UPKQF5024K_HS_AND_9651_STOPY2011U_HS	39135_UPKQF5024K_HS_5	9651_STOPY2011U_HS_6	d_Bacteria	p_Actinobacteriota	c_Actinomycetia					39135_UPKQF5024K_HS	24	class	Actinomycetia	6	5	3	0.51	d_Bacteria;p_Actinobacteriota;c_Actinomycetia	d_Bacteria	p_Proteobacteria	c_Gammaproteobacteria	o_Burkholderiales	f_Burkholderiaceae			9651_STOPY2011U_HS	62	family	Burkholderiaceae	8	7	7	1.0	d_Bacteria;p_Proteobacteria;c_Gammaproteobacteria;o_Burkholderiales;f_Burkholderiaceae	UniRef50_P52603 Antirestriction protein KlcA n=208 Tax=root TaxID=1 RepID=KLCA2_ECOLX	39135_UPKQF5024K_HS_5 # 1924 # 2349 # 1 # ID=8687_5;partial=01;start_type=ATG;rbs_motif=GGAG/GAGG;rbs_spacer=5-10bp;gc_cont=0.688	71.0	197.6	146	6.4e-48	142	9
243	39135_UPKQF5024K_HS	80897_DNGEE8998Y	1	5	4	4	39135_UPKQF5024K_HS_AND_80897_DNGEE8998Y	39135_UPKQF5024K_HS_5	80897_DNGEE8998Y_4	d_Bacteria	p_Actinobacteriota	c_Actinomycetia					39135_UPKQF5024K_HS	24	class	Actinomycetia	6	5	3	0.51	d_Bacteria;p_Actinobacteriota;c_Actinomycetia	d_Bacteria	p_Proteobacteria	c_Gammaproteobacteria	o_Burkholderiales	f_Burkholderiaceae	g_Polaromonas	s_Polaromonas sp010365105	80897_DNGEE8998Y	40944	species	Polaromonas sp010365105	3	2	1	0.58	d_Bacteria;p_Proteobacteria;c_Gammaproteobacteria;o_Burkholderiales;f_Burkholderiaceae;g_Polaromonas;s_Polaromonas sp010365105	UniRef50_P52603 Antirestriction protein KlcA n=208 Tax=root TaxID=1 RepID=KLCA2_ECOLX	39135_UPKQF5024K_HS_5 # 1924 # 2349 # 1 # ID=8687_5;partial=01;start_type=ATG;rbs_motif=GGAG/GAGG;rbs_spacer=5-10bp;gc_cont=0.688	71.0	197.6	146	6.4e-48	142	9
244	41928_EWOJK0017V_HS	20693_GTAKE7915Y	2	6	4	4	41928_EWOJK0017V_HS_AND_20693_GTAKE7915Y	41928_EWOJK0017V_HS_5	20693_GTAKE7915Y_2	d_Bacteria	p_Actinobacteriota	c_Actinomycetia					41928_EWOJK0017V_HS	24	class	Actinomycetia	8	7	4	0.51	d_Bacteria;p_Actinobacteriota;c_Actinomycetia	d_Bacteria	p_Proteobacteria	c_Gammaproteobacteria	o_Burkholderiales	f_Burkholderiaceae			20693_GTAKE7915Y	62	family	Burkholderiaceae	4	2	2	1.0	d_Bacteria;p_Proteobacteria;c_Gammaproteobacteria;o_Burkholderiales;f_Burkholderiaceae	UniRef50_P52603 Antirestriction protein KlcA n=208 Tax=root TaxID=1 RepID=KLCA2_ECOLX	41928_EWOJK0017V_HS_5 # 1761 # 2189 # 1 # ID=8561_5;partial=00;start_type=ATG;rbs_motif=GGAG/GAGG;rbs_spacer=5-10bp;gc_cont=0.685	71.0	198.4	146	3.7999999999999994e-48	143	9
245	41928_EWOJK0017V_HS	210_AQYSR7679X_HS	4	6	34	6	41928_EWOJK0017V_HS_AND_210_AQYSR7679X_HS	41928_EWOJK0017V_HS_5	210_AQYSR7679X_HS_23	d_Bacteria	p_Actinobacteriota	c_Actinomycetia					41928_EWOJK0017V_HS	24	class	Actinomycetia	8	7	4	0.51	d_Bacteria;p_Actinobacteriota;c_Actinomycetia	d_Bacteria	p_Proteobacteria	c_Gammaproteobacteria	o_Burkholderiales				210_AQYSR7679X_HS	46	order	Burkholderiales	43	37	20	0.52	d_Bacteria;p_Proteobacteria;c_Gammaproteobacteria;o_Burkholderiales	UniRef50_P52603 Antirestriction protein KlcA n=208 Tax=root TaxID=1 RepID=KLCA2_ECOLX	41928_EWOJK0017V_HS_5 # 1761 # 2189 # 1 # ID=8561_5;partial=00;start_type=ATG;rbs_motif=GGAG/GAGG;rbs_spacer=5-10bp;gc_cont=0.685	71.0	198.4	146	3.7999999999999994e-48	143	9
246	41928_EWOJK0017V_HS	350_NOAOR5976A	4	6	15	6	41928_EWOJK0017V_HS_AND_350_NOAOR5976A	41928_EWOJK0017V_HS_5	350_NOAOR5976A_4	d_Bacteria	p_Actinobacteriota	c_Actinomycetia					41928_EWOJK0017V_HS	24	class	Actinomycetia	8	7	4	0.51	d_Bacteria;p_Actinobacteriota;c_Actinomycetia	d_Bacteria	p_Proteobacteria	c_Gammaproteobacteria	o_Burkholderiales	f_Burkholderiaceae			350_NOAOR5976A	62	family	Burkholderiaceae	16	14	11	0.8	d_Bacteria;p_Proteobacteria;c_Gammaproteobacteria;o_Burkholderiales;f_Burkholderiaceae	UniRef50_P52603 Antirestriction protein KlcA n=208 Tax=root TaxID=1 RepID=KLCA2_ECOLX	41928_EWOJK0017V_HS_5 # 1761 # 2189 # 1 # ID=8561_5;partial=00;start_type=ATG;rbs_motif=GGAG/GAGG;rbs_spacer=5-10bp;gc_cont=0.685	71.0	198.4	146	3.7999999999999994e-48	143	9
247	41928_EWOJK0017V_HS	386_ZFYKJ6264T	4	6	13	6	41928_EWOJK0017V_HS_AND_386_ZFYKJ6264T	41928_EWOJK0017V_HS_5	386_ZFYKJ6264T_10	d_Bacteria	p_Actinobacteriota	c_Actinomycetia					41928_EWOJK0017V_HS	24	class	Actinomycetia	8	7	4	0.51	d_Bacteria;p_Actinobacteriota;c_Actinomycetia	d_Bacteria	p_Proteobacteria	c_Gammaproteobacteria	o_Burkholderiales	f_Burkholderiaceae			386_ZFYKJ6264T	62	family	Burkholderiaceae	16	15	11	0.8	d_Bacteria;p_Proteobacteria;c_Gammaproteobacteria;o_Burkholderiales;f_Burkholderiaceae	UniRef50_P52603 Antirestriction protein KlcA n=208 Tax=root TaxID=1 RepID=KLCA2_ECOLX	41928_EWOJK0017V_HS_5 # 1761 # 2189 # 1 # ID=8561_5;partial=00;start_type=ATG;rbs_motif=GGAG/GAGG;rbs_spacer=5-10bp;gc_cont=0.685	71.0	198.4	146	3.7999999999999994e-48	143	9
248	41928_EWOJK0017V_HS	292_CTKAA1553C_HS	5	6	27	6	41928_EWOJK0017V_HS_AND_292_CTKAA1553C_HS	41928_EWOJK0017V_HS_5	292_CTKAA1553C_HS_5	d_Bacteria	p_Actinobacteriota	c_Actinomycetia					41928_EWOJK0017V_HS	24	class	Actinomycetia	8	7	4	0.51	d_Bacteria;p_Actinobacteriota;c_Actinomycetia	d_Bacteria	p_Proteobacteria	c_Gammaproteobacteria	o_Burkholderiales				292_CTKAA1553C_HS	46	order	Burkholderiales	43	40	21	0.52	d_Bacteria;p_Proteobacteria;c_Gammaproteobacteria;o_Burkholderiales	UniRef50_P52603 Antirestriction protein KlcA n=208 Tax=root TaxID=1 RepID=KLCA2_ECOLX	41928_EWOJK0017V_HS_5 # 1761 # 2189 # 1 # ID=8561_5;partial=00;start_type=ATG;rbs_motif=GGAG/GAGG;rbs_spacer=5-10bp;gc_cont=0.685	71.0	198.4	146	3.7999999999999994e-48	143	9
249	41928_EWOJK0017V_HS	49617_HFGVI0044Q_HS	2	6	5	5	41928_EWOJK0017V_HS_AND_49617_HFGVI0044Q_HS	41928_EWOJK0017V_HS_5	49617_HFGVI0044Q_HS_2	d_Bacteria	p_Actinobacteriota	c_Actinomycetia					41928_EWOJK0017V_HS	24	class	Actinomycetia	8	7	4	0.51	d_Bacteria;p_Actinobacteriota;c_Actinomycetia	d_Bacteria	p_Proteobacteria	c_Gammaproteobacteria	o_Burkholderiales	f_Burkholderiaceae			49617_HFGVI0044Q_HS	62	family	Burkholderiaceae	7	7	4	0.84	d_Bacteria;p_Proteobacteria;c_Gammaproteobacteria;o_Burkholderiales;f_Burkholderiaceae	UniRef50_P52603 Antirestriction protein KlcA n=208 Tax=root TaxID=1 RepID=KLCA2_ECOLX	41928_EWOJK0017V_HS_5 # 1761 # 2189 # 1 # ID=8561_5;partial=00;start_type=ATG;rbs_motif=GGAG/GAGG;rbs_spacer=5-10bp;gc_cont=0.685	71.0	198.4	146	3.7999999999999994e-48	143	9
250	41928_EWOJK0017V_HS	92_OQKAY0494C	4	6	20	6	41928_EWOJK0017V_HS_AND_92_OQKAY0494C	41928_EWOJK0017V_HS_5	92_OQKAY0494C_3	d_Bacteria	p_Actinobacteriota	c_Actinomycetia					41928_EWOJK0017V_HS	24	class	Actinomycetia	8	7	4	0.51	d_Bacteria;p_Actinobacteriota;c_Actinomycetia	d_Bacteria	p_Proteobacteria	c_Gammaproteobacteria	o_Burkholderiales	f_Burkholderiaceae			92_OQKAY0494C	62	family	Burkholderiaceae	23	21	12	0.53	d_Bacteria;p_Proteobacteria;c_Gammaproteobacteria;o_Burkholderiales;f_Burkholderiaceae	UniRef50_P52603 Antirestriction protein KlcA n=208 Tax=root TaxID=1 RepID=KLCA2_ECOLX	41928_EWOJK0017V_HS_5 # 1761 # 2189 # 1 # ID=8561_5;partial=00;start_type=ATG;rbs_motif=GGAG/GAGG;rbs_spacer=5-10bp;gc_cont=0.685	71.0	198.4	146	3.7999999999999994e-48	143	9
251	41928_EWOJK0017V_HS	45501_SMAIH8416T_HS	3	6	4	4	41928_EWOJK0017V_HS_AND_45501_SMAIH8416T_HS	41928_EWOJK0017V_HS_5	45501_SMAIH8416T_HS_4	d_Bacteria	p_Actinobacteriota	c_Actinomycetia					41928_EWOJK0017V_HS	24	class	Actinomycetia	8	7	4	0.51	d_Bacteria;p_Actinobacteriota;c_Actinomycetia	d_Bacteria	p_Proteobacteria	c_Gammaproteobacteria	o_Burkholderiales	f_Burkholderiaceae			45501_SMAIH8416T_HS	62	family	Burkholderiaceae	5	4	2	0.66	d_Bacteria;p_Proteobacteria;c_Gammaproteobacteria;o_Burkholderiales;f_Burkholderiaceae	UniRef50_P52603 Antirestriction protein KlcA n=208 Tax=root TaxID=1 RepID=KLCA2_ECOLX	41928_EWOJK0017V_HS_5 # 1761 # 2189 # 1 # ID=8561_5;partial=00;start_type=ATG;rbs_motif=GGAG/GAGG;rbs_spacer=5-10bp;gc_cont=0.685	71.0	198.4	146	3.7999999999999994e-48	143	9
252	41928_EWOJK0017V_HS	61903_p3.opera	4	6	7	6	41928_EWOJK0017V_HS_AND_61903_p3.opera	41928_EWOJK0017V_HS_5	61903_p3.opera_3	d_Bacteria	p_Actinobacteriota	c_Actinomycetia					41928_EWOJK0017V_HS	24	class	Actinomycetia	8	7	4	0.51	d_Bacteria;p_Actinobacteriota;c_Actinomycetia	d_Bacteria	p_Proteobacteria	c_Gammaproteobacteria	o_Burkholderiales	f_Burkholderiaceae			61903_p3.opera	62	family	Burkholderiaceae	10	9	8	0.99	d_Bacteria;p_Proteobacteria;c_Gammaproteobacteria;o_Burkholderiales;f_Burkholderiaceae	UniRef50_P52603 Antirestriction protein KlcA n=208 Tax=root TaxID=1 RepID=KLCA2_ECOLX	41928_EWOJK0017V_HS_5 # 1761 # 2189 # 1 # ID=8561_5;partial=00;start_type=ATG;rbs_motif=GGAG/GAGG;rbs_spacer=5-10bp;gc_cont=0.685	71.0	198.4	146	3.7999999999999994e-48	143	9
253	41928_EWOJK0017V_HS	90946_o1.opera	4	6	8	6	41928_EWOJK0017V_HS_AND_90946_o1.opera	41928_EWOJK0017V_HS_5	90946_o1.opera_3	d_Bacteria	p_Actinobacteriota	c_Actinomycetia					41928_EWOJK0017V_HS	24	class	Actinomycetia	8	7	4	0.51	d_Bacteria;p_Actinobacteriota;c_Actinomycetia	d_Bacteria	p_Proteobacteria	c_Gammaproteobacteria	o_Burkholderiales	f_Burkholderiaceae			90946_o1.opera	62	family	Burkholderiaceae	8	7	7	1.0	d_Bacteria;p_Proteobacteria;c_Gammaproteobacteria;o_Burkholderiales;f_Burkholderiaceae	UniRef50_P52603 Antirestriction protein KlcA n=208 Tax=root TaxID=1 RepID=KLCA2_ECOLX	41928_EWOJK0017V_HS_5 # 1761 # 2189 # 1 # ID=8561_5;partial=00;start_type=ATG;rbs_motif=GGAG/GAGG;rbs_spacer=5-10bp;gc_cont=0.685	71.0	198.4	146	3.7999999999999994e-48	143	9
254	41928_EWOJK0017V_HS	9651_STOPY2011U_HS	5	6	8	6	41928_EWOJK0017V_HS_AND_9651_STOPY2011U_HS	41928_EWOJK0017V_HS_5	9651_STOPY2011U_HS_6	d_Bacteria	p_Actinobacteriota	c_Actinomycetia					41928_EWOJK0017V_HS	24	class	Actinomycetia	8	7	4	0.51	d_Bacteria;p_Actinobacteriota;c_Actinomycetia	d_Bacteria	p_Proteobacteria	c_Gammaproteobacteria	o_Burkholderiales	f_Burkholderiaceae			9651_STOPY2011U_HS	62	family	Burkholderiaceae	8	7	7	1.0	d_Bacteria;p_Proteobacteria;c_Gammaproteobacteria;o_Burkholderiales;f_Burkholderiaceae	UniRef50_P52603 Antirestriction protein KlcA n=208 Tax=root TaxID=1 RepID=KLCA2_ECOLX	41928_EWOJK0017V_HS_5 # 1761 # 2189 # 1 # ID=8561_5;partial=00;start_type=ATG;rbs_motif=GGAG/GAGG;rbs_spacer=5-10bp;gc_cont=0.685	71.0	198.4	146	3.7999999999999994e-48	143	9
255	41928_EWOJK0017V_HS	80897_DNGEE8998Y	2	6	4	4	41928_EWOJK0017V_HS_AND_80897_DNGEE8998Y	41928_EWOJK0017V_HS_5	80897_DNGEE8998Y_4	d_Bacteria	p_Actinobacteriota	c_Actinomycetia					41928_EWOJK0017V_HS	24	class	Actinomycetia	8	7	4	0.51	d_Bacteria;p_Actinobacteriota;c_Actinomycetia	d_Bacteria	p_Proteobacteria	c_Gammaproteobacteria	o_Burkholderiales	f_Burkholderiaceae	g_Polaromonas	s_Polaromonas sp010365105	80897_DNGEE8998Y	40944	species	Polaromonas sp010365105	3	2	1	0.58	d_Bacteria;p_Proteobacteria;c_Gammaproteobacteria;o_Burkholderiales;f_Burkholderiaceae;g_Polaromonas;s_Polaromonas sp010365105	UniRef50_P52603 Antirestriction protein KlcA n=208 Tax=root TaxID=1 RepID=KLCA2_ECOLX	41928_EWOJK0017V_HS_5 # 1761 # 2189 # 1 # ID=8561_5;partial=00;start_type=ATG;rbs_motif=GGAG/GAGG;rbs_spacer=5-10bp;gc_cont=0.685	71.0	198.4	146	3.7999999999999994e-48	143	9
256	2230_HFGVI0044Q_HS	342_KJUPI1833T_HS	1	13	18	13	2230_HFGVI0044Q_HS_AND_342_KJUPI1833T_HS	2230_HFGVI0044Q_HS_12	342_KJUPI1833T_HS_8	d_Bacteria	p_Planctomycetota	c_Planctomycetes					2230_HFGVI0044Q_HS	3908	class	Planctomycetes	23	23	6	0.53	d_Bacteria;p_Planctomycetota;c_Planctomycetes	d_Bacteria	p_Proteobacteria	c_Gammaproteobacteria	o_Burkholderiales	f_Rhodocyclaceae	g_Zoogloea		342_KJUPI1833T_HS	28521	genus	Zoogloea	32	30	13	0.56	d_Bacteria;p_Proteobacteria;c_Gammaproteobacteria;o_Burkholderiales;f_Rhodocyclaceae;g_Zoogloea	UniRef50_A0A431K7K5 MATE family efflux transporter n=1 Tax=Rhodocyclaceae bacterium TaxID=1898103 RepID=A0A431K7K5_9RHOO	2230_HFGVI0044Q_HS_12 # 8074 # 8268 # 1 # ID=505_12;partial=00;start_type=ATG;rbs_motif=None;rbs_spacer=None;gc_cont=0.662	75.0	55.8	345	1.4e-05	65	7
257	3301_SNLSN1243N_HS	342_KJUPI1833T_HS	1	16	18	16	3301_SNLSN1243N_HS_AND_342_KJUPI1833T_HS	3301_SNLSN1243N_HS_3	342_KJUPI1833T_HS_8	d_Bacteria	p_Planctomycetota	c_Planctomycetes					3301_SNLSN1243N_HS	3908	class	Planctomycetes	21	21	6	0.54	d_Bacteria;p_Planctomycetota;c_Planctomycetes	d_Bacteria	p_Proteobacteria	c_Gammaproteobacteria	o_Burkholderiales	f_Rhodocyclaceae	g_Zoogloea		342_KJUPI1833T_HS	28521	genus	Zoogloea	32	30	13	0.56	d_Bacteria;p_Proteobacteria;c_Gammaproteobacteria;o_Burkholderiales;f_Rhodocyclaceae;g_Zoogloea	UniRef50_A0A431K7K5 MATE family efflux transporter n=1 Tax=Rhodocyclaceae bacterium TaxID=1898103 RepID=A0A431K7K5_9RHOO	3301_SNLSN1243N_HS_3 # 1141 # 1335 # -1 # ID=8154_3;partial=00;start_type=ATG;rbs_motif=None;rbs_spacer=None;gc_cont=0.667	75.0	55.8	345	1.4e-05	65	7
258	11068_GXDMU2252I_HS	14_JXBDA6620S_HS	1	8	57	8	11068_GXDMU2252I_HS_AND_14_JXBDA6620S_HS	11068_GXDMU2252I_HS_7	14_JXBDA6620S_HS_42	d_Bacteria	p_Bacteroidota	c_Bacteroidia	o_Chitinophagales				11068_GXDMU2252I_HS	1686	order	Chitinophagales	13	12	5	0.58	d_Bacteria;p_Bacteroidota;c_Bacteroidia;o_Chitinophagales	d_Bacteria	p_Proteobacteria	c_Gammaproteobacteria	o_Burkholderiales	f_Rhodocyclaceae	g_Zoogloea		14_JXBDA6620S_HS	28521	genus	Zoogloea	81	78	46	0.68	d_Bacteria;p_Proteobacteria;c_Gammaproteobacteria;o_Burkholderiales;f_Rhodocyclaceae;g_Zoogloea	UniRef50_A0A4Y4CSJ2 FecR domain-containing protein n=5 Tax=Zoogloeaceae TaxID=2008794 RepID=A0A4Y4CSJ2_ZOORA	11068_GXDMU2252I_HS_7 # 3484 # 3672 # 1 # ID=6016_7;partial=00;start_type=ATG;rbs_motif=None;rbs_spacer=None;gc_cont=0.577	73.5	50.1	525	0.00073	63	15
259	11068_GXDMU2252I_HS	13_LIRKT9545S_HS	1	8	57	8	11068_GXDMU2252I_HS_AND_13_LIRKT9545S_HS	11068_GXDMU2252I_HS_7	13_LIRKT9545S_HS_42	d_Bacteria	p_Bacteroidota	c_Bacteroidia	o_Chitinophagales				11068_GXDMU2252I_HS	1686	order	Chitinophagales	13	12	5	0.58	d_Bacteria;p_Bacteroidota;c_Bacteroidia;o_Chitinophagales	d_Bacteria	p_Proteobacteria	c_Gammaproteobacteria	o_Burkholderiales	f_Rhodocyclaceae	g_Zoogloea		13_LIRKT9545S_HS	28521	genus	Zoogloea	81	78	45	0.67	d_Bacteria;p_Proteobacteria;c_Gammaproteobacteria;o_Burkholderiales;f_Rhodocyclaceae;g_Zoogloea	UniRef50_A0A4Y4CSJ2 FecR domain-containing protein n=5 Tax=Zoogloeaceae TaxID=2008794 RepID=A0A4Y4CSJ2_ZOORA	11068_GXDMU2252I_HS_7 # 3484 # 3672 # 1 # ID=6016_7;partial=00;start_type=ATG;rbs_motif=None;rbs_spacer=None;gc_cont=0.577	73.5	50.1	525	0.00073	63	15
260	42188_UCOZS4528E_HS	1111_LIRKT9545S_HS	1	4	15	4	42188_UCOZS4528E_HS_AND_1111_LIRKT9545S_HS	42188_UCOZS4528E_HS_1	1111_LIRKT9545S_HS_11	d_Bacteria	p_Spirochaetota	c_Leptospirae	o_Turneriellales	f_Turneriellaceae	g_Turneriella	s_Turneriella parva	42188_UCOZS4528E_HS	51168	species	Turneriella parva	4	4	3	0.75	d_Bacteria;p_Spirochaetota;c_Leptospirae;o_Turneriellales;f_Turneriellaceae;g_Turneriella;s_Turneriella parva	d_Bacteria	p_Proteobacteria	c_Gammaproteobacteria					1111_LIRKT9545S_HS	4	class	Gammaproteobacteria	32	31	22	0.59	d_Bacteria;p_Proteobacteria;c_Gammaproteobacteria	UniRef50_D6CPQ8 Helper of transposition of ISThsp2, IS21 family, ORFB n=947 Tax=root TaxID=1 RepID=D6CPQ8_THIA3	42188_UCOZS4528E_HS_1 # 1 # 270 # -1 # ID=8155_1;partial=10;start_type=GTG;rbs_motif=None;rbs_spacer=None;gc_cont=0.674	92.2	168.3	272	2.6e-39	90	101
261	42188_UCOZS4528E_HS	1177_JXBDA6620S_HS	1	4	12	4	42188_UCOZS4528E_HS_AND_1177_JXBDA6620S_HS	42188_UCOZS4528E_HS_1	1177_JXBDA6620S_HS_6	d_Bacteria	p_Spirochaetota	c_Leptospirae	o_Turneriellales	f_Turneriellaceae	g_Turneriella	s_Turneriella parva	42188_UCOZS4528E_HS	51168	species	Turneriella parva	4	4	3	0.75	d_Bacteria;p_Spirochaetota;c_Leptospirae;o_Turneriellales;f_Turneriellaceae;g_Turneriella;s_Turneriella parva	d_Bacteria	p_Proteobacteria	c_Gammaproteobacteria	o_Burkholderiales	f_Burkholderiaceae			1177_JXBDA6620S_HS	62	family	Burkholderiaceae	25	24	14	0.5	d_Bacteria;p_Proteobacteria;c_Gammaproteobacteria;o_Burkholderiales;f_Burkholderiaceae	UniRef50_D6CPQ8 Helper of transposition of ISThsp2, IS21 family, ORFB n=947 Tax=root TaxID=1 RepID=D6CPQ8_THIA3	42188_UCOZS4528E_HS_1 # 1 # 270 # -1 # ID=8155_1;partial=10;start_type=GTG;rbs_motif=None;rbs_spacer=None;gc_cont=0.674	92.2	168.3	272	2.6e-39	90	101
262	42188_UCOZS4528E_HS	220897_coassembly	1	4	6	4	42188_UCOZS4528E_HS_AND_220897_coassembly	42188_UCOZS4528E_HS_1	220897_coassembly_5	d_Bacteria	p_Spirochaetota	c_Leptospirae	o_Turneriellales	f_Turneriellaceae	g_Turneriella	s_Turneriella parva	42188_UCOZS4528E_HS	51168	species	Turneriella parva	4	4	3	0.75	d_Bacteria;p_Spirochaetota;c_Leptospirae;o_Turneriellales;f_Turneriellaceae;g_Turneriella;s_Turneriella parva	d_Bacteria	p_Proteobacteria	c_Gammaproteobacteria	o_Burkholderiales	f_Burkholderiaceae			220897_coassembly	62	family	Burkholderiaceae	15	14	11	0.98	d_Bacteria;p_Proteobacteria;c_Gammaproteobacteria;o_Burkholderiales;f_Burkholderiaceae	UniRef50_D6CPQ8 Helper of transposition of ISThsp2, IS21 family, ORFB n=947 Tax=root TaxID=1 RepID=D6CPQ8_THIA3	42188_UCOZS4528E_HS_1 # 1 # 270 # -1 # ID=8155_1;partial=10;start_type=GTG;rbs_motif=None;rbs_spacer=None;gc_cont=0.674	92.2	168.3	272	2.6e-39	90	101
263	42188_UCOZS4528E_HS	810_WQYNP1853R_HS	1	4	14	4	42188_UCOZS4528E_HS_AND_810_WQYNP1853R_HS	42188_UCOZS4528E_HS_1	810_WQYNP1853R_HS_13	d_Bacteria	p_Spirochaetota	c_Leptospirae	o_Turneriellales	f_Turneriellaceae	g_Turneriella	s_Turneriella parva	42188_UCOZS4528E_HS	51168	species	Turneriella parva	4	4	3	0.75	d_Bacteria;p_Spirochaetota;c_Leptospirae;o_Turneriellales;f_Turneriellaceae;g_Turneriella;s_Turneriella parva	d_Bacteria	p_Proteobacteria	c_Gammaproteobacteria	o_Burkholderiales	f_Burkholderiaceae			810_WQYNP1853R_HS	62	family	Burkholderiaceae	26	26	18	0.64	d_Bacteria;p_Proteobacteria;c_Gammaproteobacteria;o_Burkholderiales;f_Burkholderiaceae	UniRef50_D6CPQ8 Helper of transposition of ISThsp2, IS21 family, ORFB n=947 Tax=root TaxID=1 RepID=D6CPQ8_THIA3	42188_UCOZS4528E_HS_1 # 1 # 270 # -1 # ID=8155_1;partial=10;start_type=GTG;rbs_motif=None;rbs_spacer=None;gc_cont=0.674	92.2	168.3	272	2.6e-39	90	101
264	42188_UCOZS4528E_HS	23708_LMGGV4316U_HS	1	4	4	4	42188_UCOZS4528E_HS_AND_23708_LMGGV4316U_HS	42188_UCOZS4528E_HS_1	23708_LMGGV4316U_HS_3	d_Bacteria	p_Spirochaetota	c_Leptospirae	o_Turneriellales	f_Turneriellaceae	g_Turneriella	s_Turneriella parva	42188_UCOZS4528E_HS	51168	species	Turneriella parva	4	4	3	0.75	d_Bacteria;p_Spirochaetota;c_Leptospirae;o_Turneriellales;f_Turneriellaceae;g_Turneriella;s_Turneriella parva	d_Bacteria	p_Proteobacteria	c_Gammaproteobacteria	o_Burkholderiales	f_Burkholderiaceae			23708_LMGGV4316U_HS	62	family	Burkholderiaceae	10	10	5	0.63	d_Bacteria;p_Proteobacteria;c_Gammaproteobacteria;o_Burkholderiales;f_Burkholderiaceae	UniRef50_D6CPQ8 Helper of transposition of ISThsp2, IS21 family, ORFB n=947 Tax=root TaxID=1 RepID=D6CPQ8_THIA3	42188_UCOZS4528E_HS_1 # 1 # 270 # -1 # ID=8155_1;partial=10;start_type=GTG;rbs_motif=None;rbs_spacer=None;gc_cont=0.674	92.2	168.3	272	2.6e-39	90	101
265	42188_UCOZS4528E_HS	2829_SLHEZ2715P_HS	1	4	9	4	42188_UCOZS4528E_HS_AND_2829_SLHEZ2715P_HS	42188_UCOZS4528E_HS_1	2829_SLHEZ2715P_HS_4	d_Bacteria	p_Spirochaetota	c_Leptospirae	o_Turneriellales	f_Turneriellaceae	g_Turneriella	s_Turneriella parva	42188_UCOZS4528E_HS	51168	species	Turneriella parva	4	4	3	0.75	d_Bacteria;p_Spirochaetota;c_Leptospirae;o_Turneriellales;f_Turneriellaceae;g_Turneriella;s_Turneriella parva	d_Bacteria	p_Proteobacteria	c_Gammaproteobacteria					2829_SLHEZ2715P_HS	4	class	Gammaproteobacteria	14	13	7	0.74	d_Bacteria;p_Proteobacteria;c_Gammaproteobacteria	UniRef50_D6CPQ8 Helper of transposition of ISThsp2, IS21 family, ORFB n=947 Tax=root TaxID=1 RepID=D6CPQ8_THIA3	42188_UCOZS4528E_HS_1 # 1 # 270 # -1 # ID=8155_1;partial=10;start_type=GTG;rbs_motif=None;rbs_spacer=None;gc_cont=0.674	92.2	168.3	272	2.6e-39	90	101
266	2959_SPGSU7537F	118_VKAZC4265A_HS	1	6	58	6	2959_SPGSU7537F_AND_118_VKAZC4265A_HS	2959_SPGSU7537F_1	118_VKAZC4265A_HS_1	d_Bacteria	p_Proteobacteria	c_Gammaproteobacteria					2959_SPGSU7537F	4	class	Gammaproteobacteria	23	22	15	0.56	d_Bacteria;p_Proteobacteria;c_Gammaproteobacteria	d_Bacteria	p_Patescibacteria	c_Saccharimonadia	o_Saccharimonadales	f_AWTP1-31	g_AWTP1-31	s_AWTP1-31 sp003962975	118_VKAZC4265A_HS	49837	species	AWTP1-31 sp003962975	29	27	14	0.54	d_Bacteria;p_Patescibacteria;c_Saccharimonadia;o_Saccharimonadales;f_AWTP1-31;g_AWTP1-31;s_AWTP1-31 sp003962975	UniRef50_K1YDQ5 Resolvase/invertase-type recombinase catalytic domain-containing protein n=52 Tax=Bacteria TaxID=2 RepID=K1YDQ5_9BACT	2959_SPGSU7537F_1 # 2 # 412 # 1 # ID=2896_1;partial=10;start_type=Edge;rbs_motif=None;rbs_spacer=None;gc_cont=0.650	92.6	251.1	185	4.699999999999998e-64	137	50
267	2959_SPGSU7537F	44_VKAZC4265A	1	6	66	6	2959_SPGSU7537F_AND_44_VKAZC4265A	2959_SPGSU7537F_1	44_VKAZC4265A_66	d_Bacteria	p_Proteobacteria	c_Gammaproteobacteria					2959_SPGSU7537F	4	class	Gammaproteobacteria	23	22	15	0.56	d_Bacteria;p_Proteobacteria;c_Gammaproteobacteria	d_Bacteria	p_Patescibacteria	c_Saccharimonadia	o_Saccharimonadales	f_AWTP1-31	g_AWTP1-31	s_AWTP1-31 sp003962975	44_VKAZC4265A	49837	species	AWTP1-31 sp003962975	36	33	19	0.58	d_Bacteria;p_Patescibacteria;c_Saccharimonadia;o_Saccharimonadales;f_AWTP1-31;g_AWTP1-31;s_AWTP1-31 sp003962975	UniRef50_K1YDQ5 Resolvase/invertase-type recombinase catalytic domain-containing protein n=52 Tax=Bacteria TaxID=2 RepID=K1YDQ5_9BACT	2959_SPGSU7537F_1 # 2 # 412 # 1 # ID=2896_1;partial=10;start_type=Edge;rbs_motif=None;rbs_spacer=None;gc_cont=0.650	92.6	251.1	185	4.699999999999998e-64	137	50
268	1111_LIRKT9545S_HS	118_VKAZC4265A_HS	2	15	58	15	1111_LIRKT9545S_HS_AND_118_VKAZC4265A_HS	1111_LIRKT9545S_HS_4	118_VKAZC4265A_HS_1	d_Bacteria	p_Proteobacteria	c_Gammaproteobacteria					1111_LIRKT9545S_HS	4	class	Gammaproteobacteria	32	31	22	0.59	d_Bacteria;p_Proteobacteria;c_Gammaproteobacteria	d_Bacteria	p_Patescibacteria	c_Saccharimonadia	o_Saccharimonadales	f_AWTP1-31	g_AWTP1-31	s_AWTP1-31 sp003962975	118_VKAZC4265A_HS	49837	species	AWTP1-31 sp003962975	29	27	14	0.54	d_Bacteria;p_Patescibacteria;c_Saccharimonadia;o_Saccharimonadales;f_AWTP1-31;g_AWTP1-31;s_AWTP1-31 sp003962975	UniRef50_K1YDQ5 Resolvase/invertase-type recombinase catalytic domain-containing protein n=52 Tax=Bacteria TaxID=2 RepID=K1YDQ5_9BACT	1111_LIRKT9545S_HS_4 # 1846 # 2301 # 1 # ID=8159_4;partial=00;start_type=GTG;rbs_motif=GGAG/GAGG;rbs_spacer=5-10bp;gc_cont=0.656	90.7	273.9	185	7.499999999999997e-71	152	35
269	1111_LIRKT9545S_HS	44_VKAZC4265A	2	15	66	15	1111_LIRKT9545S_HS_AND_44_VKAZC4265A	1111_LIRKT9545S_HS_4	44_VKAZC4265A_66	d_Bacteria	p_Proteobacteria	c_Gammaproteobacteria					1111_LIRKT9545S_HS	4	class	Gammaproteobacteria	32	31	22	0.59	d_Bacteria;p_Proteobacteria;c_Gammaproteobacteria	d_Bacteria	p_Patescibacteria	c_Saccharimonadia	o_Saccharimonadales	f_AWTP1-31	g_AWTP1-31	s_AWTP1-31 sp003962975	44_VKAZC4265A	49837	species	AWTP1-31 sp003962975	36	33	19	0.58	d_Bacteria;p_Patescibacteria;c_Saccharimonadia;o_Saccharimonadales;f_AWTP1-31;g_AWTP1-31;s_AWTP1-31 sp003962975	UniRef50_K1YDQ5 Resolvase/invertase-type recombinase catalytic domain-containing protein n=52 Tax=Bacteria TaxID=2 RepID=K1YDQ5_9BACT	1111_LIRKT9545S_HS_4 # 1846 # 2301 # 1 # ID=8159_4;partial=00;start_type=GTG;rbs_motif=GGAG/GAGG;rbs_spacer=5-10bp;gc_cont=0.656	90.7	273.9	185	7.499999999999997e-71	152	35
270	1111_LIRKT9545S_HS	118_VKAZC4265A_HS	2	15	58	15	1111_LIRKT9545S_HS_AND_118_VKAZC4265A_HS	1111_LIRKT9545S_HS_3	118_VKAZC4265A_HS_1	d_Bacteria	p_Proteobacteria	c_Gammaproteobacteria					1111_LIRKT9545S_HS	4	class	Gammaproteobacteria	32	31	22	0.59	d_Bacteria;p_Proteobacteria;c_Gammaproteobacteria	d_Bacteria	p_Patescibacteria	c_Saccharimonadia	o_Saccharimonadales	f_AWTP1-31	g_AWTP1-31	s_AWTP1-31 sp003962975	118_VKAZC4265A_HS	49837	species	AWTP1-31 sp003962975	29	27	14	0.54	d_Bacteria;p_Patescibacteria;c_Saccharimonadia;o_Saccharimonadales;f_AWTP1-31;g_AWTP1-31;s_AWTP1-31 sp003962975	UniRef50_K8DG06 Uncharacterized protein n=391 Tax=root TaxID=1 RepID=K8DG06_CROSK	1111_LIRKT9545S_HS_3 # 1380 # 1751 # 1 # ID=8159_3;partial=00;start_type=ATG;rbs_motif=AGGAG;rbs_spacer=5-10bp;gc_cont=0.632	95.1	218.0	118	3.9999999999999995e-54	124	1
271	1111_LIRKT9545S_HS	44_VKAZC4265A	2	15	66	15	1111_LIRKT9545S_HS_AND_44_VKAZC4265A	1111_LIRKT9545S_HS_3	44_VKAZC4265A_66	d_Bacteria	p_Proteobacteria	c_Gammaproteobacteria					1111_LIRKT9545S_HS	4	class	Gammaproteobacteria	32	31	22	0.59	d_Bacteria;p_Proteobacteria;c_Gammaproteobacteria	d_Bacteria	p_Patescibacteria	c_Saccharimonadia	o_Saccharimonadales	f_AWTP1-31	g_AWTP1-31	s_AWTP1-31 sp003962975	44_VKAZC4265A	49837	species	AWTP1-31 sp003962975	36	33	19	0.58	d_Bacteria;p_Patescibacteria;c_Saccharimonadia;o_Saccharimonadales;f_AWTP1-31;g_AWTP1-31;s_AWTP1-31 sp003962975	UniRef50_K8DG06 Uncharacterized protein n=391 Tax=root TaxID=1 RepID=K8DG06_CROSK	1111_LIRKT9545S_HS_3 # 1380 # 1751 # 1 # ID=8159_3;partial=00;start_type=ATG;rbs_motif=AGGAG;rbs_spacer=5-10bp;gc_cont=0.632	95.1	218.0	118	3.9999999999999995e-54	124	1
272	94_STOPY2011U_HS	118_VKAZC4265A_HS	2	58	58	58	94_STOPY2011U_HS_AND_118_VKAZC4265A_HS	94_STOPY2011U_HS_43	118_VKAZC4265A_HS_1	d_Bacteria	p_Proteobacteria						94_STOPY2011U_HS	3	phylum	Proteobacteria	79	75	67	0.9	d_Bacteria;p_Proteobacteria	d_Bacteria	p_Patescibacteria	c_Saccharimonadia	o_Saccharimonadales	f_AWTP1-31	g_AWTP1-31	s_AWTP1-31 sp003962975	118_VKAZC4265A_HS	49837	species	AWTP1-31 sp003962975	29	27	14	0.54	d_Bacteria;p_Patescibacteria;c_Saccharimonadia;o_Saccharimonadales;f_AWTP1-31;g_AWTP1-31;s_AWTP1-31 sp003962975	UniRef50_K1YDQ5 Resolvase/invertase-type recombinase catalytic domain-containing protein n=52 Tax=Bacteria TaxID=2 RepID=K1YDQ5_9BACT	94_STOPY2011U_HS_43 # 32078 # 32533 # 1 # ID=15225_43;partial=00;start_type=GTG;rbs_motif=GGAG/GAGG;rbs_spacer=5-10bp;gc_cont=0.656	90.7	273.9	185	7.499999999999997e-71	152	35
273	94_STOPY2011U_HS	44_VKAZC4265A	2	58	66	58	94_STOPY2011U_HS_AND_44_VKAZC4265A	94_STOPY2011U_HS_43	44_VKAZC4265A_66	d_Bacteria	p_Proteobacteria						94_STOPY2011U_HS	3	phylum	Proteobacteria	79	75	67	0.9	d_Bacteria;p_Proteobacteria	d_Bacteria	p_Patescibacteria	c_Saccharimonadia	o_Saccharimonadales	f_AWTP1-31	g_AWTP1-31	s_AWTP1-31 sp003962975	44_VKAZC4265A	49837	species	AWTP1-31 sp003962975	36	33	19	0.58	d_Bacteria;p_Patescibacteria;c_Saccharimonadia;o_Saccharimonadales;f_AWTP1-31;g_AWTP1-31;s_AWTP1-31 sp003962975	UniRef50_K1YDQ5 Resolvase/invertase-type recombinase catalytic domain-containing protein n=52 Tax=Bacteria TaxID=2 RepID=K1YDQ5_9BACT	94_STOPY2011U_HS_43 # 32078 # 32533 # 1 # ID=15225_43;partial=00;start_type=GTG;rbs_motif=GGAG/GAGG;rbs_spacer=5-10bp;gc_cont=0.656	90.7	273.9	185	7.499999999999997e-71	152	35
274	94_STOPY2011U_HS	118_VKAZC4265A_HS	2	58	58	58	94_STOPY2011U_HS_AND_118_VKAZC4265A_HS	94_STOPY2011U_HS_42	118_VKAZC4265A_HS_1	d_Bacteria	p_Proteobacteria						94_STOPY2011U_HS	3	phylum	Proteobacteria	79	75	67	0.9	d_Bacteria;p_Proteobacteria	d_Bacteria	p_Patescibacteria	c_Saccharimonadia	o_Saccharimonadales	f_AWTP1-31	g_AWTP1-31	s_AWTP1-31 sp003962975	118_VKAZC4265A_HS	49837	species	AWTP1-31 sp003962975	29	27	14	0.54	d_Bacteria;p_Patescibacteria;c_Saccharimonadia;o_Saccharimonadales;f_AWTP1-31;g_AWTP1-31;s_AWTP1-31 sp003962975	UniRef50_K8DG06 Uncharacterized protein n=391 Tax=root TaxID=1 RepID=K8DG06_CROSK	94_STOPY2011U_HS_42 # 31612 # 31983 # 1 # ID=15225_42;partial=00;start_type=ATG;rbs_motif=AGGAG;rbs_spacer=5-10bp;gc_cont=0.632	95.1	218.0	118	3.9999999999999995e-54	124	1
275	94_STOPY2011U_HS	44_VKAZC4265A	2	58	66	58	94_STOPY2011U_HS_AND_44_VKAZC4265A	94_STOPY2011U_HS_42	44_VKAZC4265A_66	d_Bacteria	p_Proteobacteria						94_STOPY2011U_HS	3	phylum	Proteobacteria	79	75	67	0.9	d_Bacteria;p_Proteobacteria	d_Bacteria	p_Patescibacteria	c_Saccharimonadia	o_Saccharimonadales	f_AWTP1-31	g_AWTP1-31	s_AWTP1-31 sp003962975	44_VKAZC4265A	49837	species	AWTP1-31 sp003962975	36	33	19	0.58	d_Bacteria;p_Patescibacteria;c_Saccharimonadia;o_Saccharimonadales;f_AWTP1-31;g_AWTP1-31;s_AWTP1-31 sp003962975	UniRef50_K8DG06 Uncharacterized protein n=391 Tax=root TaxID=1 RepID=K8DG06_CROSK	94_STOPY2011U_HS_42 # 31612 # 31983 # 1 # ID=15225_42;partial=00;start_type=ATG;rbs_motif=AGGAG;rbs_spacer=5-10bp;gc_cont=0.632	95.1	218.0	118	3.9999999999999995e-54	124	1
276	2939_FFNVF9186D_HS	118_VKAZC4265A_HS	1	7	58	7	2939_FFNVF9186D_HS_AND_118_VKAZC4265A_HS	2939_FFNVF9186D_HS_1	118_VKAZC4265A_HS_1	d_Bacteria	p_Proteobacteria	c_Gammaproteobacteria					2939_FFNVF9186D_HS	4	class	Gammaproteobacteria	20	18	13	0.74	d_Bacteria;p_Proteobacteria;c_Gammaproteobacteria	d_Bacteria	p_Patescibacteria	c_Saccharimonadia	o_Saccharimonadales	f_AWTP1-31	g_AWTP1-31	s_AWTP1-31 sp003962975	118_VKAZC4265A_HS	49837	species	AWTP1-31 sp003962975	29	27	14	0.54	d_Bacteria;p_Patescibacteria;c_Saccharimonadia;o_Saccharimonadales;f_AWTP1-31;g_AWTP1-31;s_AWTP1-31 sp003962975	UniRef50_A0A6S5FMI7 Uncharacterized protein n=1 Tax=Klebsiella pneumoniae TaxID=573 RepID=A0A6S5FMI7_KLEPN	2939_FFNVF9186D_HS_1 # 1 # 246 # -1 # ID=13880_1;partial=10;start_type=ATG;rbs_motif=AGGAG;rbs_spacer=5-10bp;gc_cont=0.634	100.0	159.1	120	1.4999999999999996e-36	82	1
277	2939_FFNVF9186D_HS	44_VKAZC4265A	1	7	66	7	2939_FFNVF9186D_HS_AND_44_VKAZC4265A	2939_FFNVF9186D_HS_1	44_VKAZC4265A_66	d_Bacteria	p_Proteobacteria	c_Gammaproteobacteria					2939_FFNVF9186D_HS	4	class	Gammaproteobacteria	20	18	13	0.74	d_Bacteria;p_Proteobacteria;c_Gammaproteobacteria	d_Bacteria	p_Patescibacteria	c_Saccharimonadia	o_Saccharimonadales	f_AWTP1-31	g_AWTP1-31	s_AWTP1-31 sp003962975	44_VKAZC4265A	49837	species	AWTP1-31 sp003962975	36	33	19	0.58	d_Bacteria;p_Patescibacteria;c_Saccharimonadia;o_Saccharimonadales;f_AWTP1-31;g_AWTP1-31;s_AWTP1-31 sp003962975	UniRef50_A0A6S5FMI7 Uncharacterized protein n=1 Tax=Klebsiella pneumoniae TaxID=573 RepID=A0A6S5FMI7_KLEPN	2939_FFNVF9186D_HS_1 # 1 # 246 # -1 # ID=13880_1;partial=10;start_type=ATG;rbs_motif=AGGAG;rbs_spacer=5-10bp;gc_cont=0.634	100.0	159.1	120	1.4999999999999996e-36	82	1
278	7377_IXKAB6328T_HS	118_VKAZC4265A_HS	2	7	58	7	7377_IXKAB6328T_HS_AND_118_VKAZC4265A_HS	7377_IXKAB6328T_HS_4	118_VKAZC4265A_HS_1	d_Bacteria	p_Proteobacteria	c_Gammaproteobacteria					7377_IXKAB6328T_HS	4	class	Gammaproteobacteria	18	18	11	0.51	d_Bacteria;p_Proteobacteria;c_Gammaproteobacteria	d_Bacteria	p_Patescibacteria	c_Saccharimonadia	o_Saccharimonadales	f_AWTP1-31	g_AWTP1-31	s_AWTP1-31 sp003962975	118_VKAZC4265A_HS	49837	species	AWTP1-31 sp003962975	29	27	14	0.54	d_Bacteria;p_Patescibacteria;c_Saccharimonadia;o_Saccharimonadales;f_AWTP1-31;g_AWTP1-31;s_AWTP1-31 sp003962975	UniRef50_K1YDQ5 Resolvase/invertase-type recombinase catalytic domain-containing protein n=52 Tax=Bacteria TaxID=2 RepID=K1YDQ5_9BACT	7377_IXKAB6328T_HS_4 # 1841 # 2296 # -1 # ID=1145_4;partial=00;start_type=GTG;rbs_motif=GGAG/GAGG;rbs_spacer=5-10bp;gc_cont=0.656	90.7	273.9	185	7.499999999999997e-71	152	35
279	7377_IXKAB6328T_HS	44_VKAZC4265A	2	7	66	7	7377_IXKAB6328T_HS_AND_44_VKAZC4265A	7377_IXKAB6328T_HS_4	44_VKAZC4265A_66	d_Bacteria	p_Proteobacteria	c_Gammaproteobacteria					7377_IXKAB6328T_HS	4	class	Gammaproteobacteria	18	18	11	0.51	d_Bacteria;p_Proteobacteria;c_Gammaproteobacteria	d_Bacteria	p_Patescibacteria	c_Saccharimonadia	o_Saccharimonadales	f_AWTP1-31	g_AWTP1-31	s_AWTP1-31 sp003962975	44_VKAZC4265A	49837	species	AWTP1-31 sp003962975	36	33	19	0.58	d_Bacteria;p_Patescibacteria;c_Saccharimonadia;o_Saccharimonadales;f_AWTP1-31;g_AWTP1-31;s_AWTP1-31 sp003962975	UniRef50_K1YDQ5 Resolvase/invertase-type recombinase catalytic domain-containing protein n=52 Tax=Bacteria TaxID=2 RepID=K1YDQ5_9BACT	7377_IXKAB6328T_HS_4 # 1841 # 2296 # -1 # ID=1145_4;partial=00;start_type=GTG;rbs_motif=GGAG/GAGG;rbs_spacer=5-10bp;gc_cont=0.656	90.7	273.9	185	7.499999999999997e-71	152	35
280	7377_IXKAB6328T_HS	118_VKAZC4265A_HS	2	7	58	7	7377_IXKAB6328T_HS_AND_118_VKAZC4265A_HS	7377_IXKAB6328T_HS_5	118_VKAZC4265A_HS_1	d_Bacteria	p_Proteobacteria	c_Gammaproteobacteria					7377_IXKAB6328T_HS	4	class	Gammaproteobacteria	18	18	11	0.51	d_Bacteria;p_Proteobacteria;c_Gammaproteobacteria	d_Bacteria	p_Patescibacteria	c_Saccharimonadia	o_Saccharimonadales	f_AWTP1-31	g_AWTP1-31	s_AWTP1-31 sp003962975	118_VKAZC4265A_HS	49837	species	AWTP1-31 sp003962975	29	27	14	0.54	d_Bacteria;p_Patescibacteria;c_Saccharimonadia;o_Saccharimonadales;f_AWTP1-31;g_AWTP1-31;s_AWTP1-31 sp003962975	UniRef50_K8DG06 Uncharacterized protein n=391 Tax=root TaxID=1 RepID=K8DG06_CROSK	7377_IXKAB6328T_HS_5 # 2391 # 2762 # -1 # ID=1145_5;partial=00;start_type=ATG;rbs_motif=AGGAG;rbs_spacer=5-10bp;gc_cont=0.629	95.1	218.0	118	3.9999999999999995e-54	124	1
281	7377_IXKAB6328T_HS	44_VKAZC4265A	2	7	66	7	7377_IXKAB6328T_HS_AND_44_VKAZC4265A	7377_IXKAB6328T_HS_5	44_VKAZC4265A_66	d_Bacteria	p_Proteobacteria	c_Gammaproteobacteria					7377_IXKAB6328T_HS	4	class	Gammaproteobacteria	18	18	11	0.51	d_Bacteria;p_Proteobacteria;c_Gammaproteobacteria	d_Bacteria	p_Patescibacteria	c_Saccharimonadia	o_Saccharimonadales	f_AWTP1-31	g_AWTP1-31	s_AWTP1-31 sp003962975	44_VKAZC4265A	49837	species	AWTP1-31 sp003962975	36	33	19	0.58	d_Bacteria;p_Patescibacteria;c_Saccharimonadia;o_Saccharimonadales;f_AWTP1-31;g_AWTP1-31;s_AWTP1-31 sp003962975	UniRef50_K8DG06 Uncharacterized protein n=391 Tax=root TaxID=1 RepID=K8DG06_CROSK	7377_IXKAB6328T_HS_5 # 2391 # 2762 # -1 # ID=1145_5;partial=00;start_type=ATG;rbs_motif=AGGAG;rbs_spacer=5-10bp;gc_cont=0.629	95.1	218.0	118	3.9999999999999995e-54	124	1
282	12870_HFGVI0044Q	118_VKAZC4265A_HS	1	6	58	6	12870_HFGVI0044Q_AND_118_VKAZC4265A_HS	12870_HFGVI0044Q_1	118_VKAZC4265A_HS_1	d_Bacteria	p_Proteobacteria	c_Gammaproteobacteria					12870_HFGVI0044Q	4	class	Gammaproteobacteria	12	12	9	0.82	d_Bacteria;p_Proteobacteria;c_Gammaproteobacteria	d_Bacteria	p_Patescibacteria	c_Saccharimonadia	o_Saccharimonadales	f_AWTP1-31	g_AWTP1-31	s_AWTP1-31 sp003962975	118_VKAZC4265A_HS	49837	species	AWTP1-31 sp003962975	29	27	14	0.54	d_Bacteria;p_Patescibacteria;c_Saccharimonadia;o_Saccharimonadales;f_AWTP1-31;g_AWTP1-31;s_AWTP1-31 sp003962975	UniRef50_A0A6S5FMI7 Uncharacterized protein n=1 Tax=Klebsiella pneumoniae TaxID=573 RepID=A0A6S5FMI7_KLEPN	12870_HFGVI0044Q_1 # 158 # 424 # -1 # ID=1017_1;partial=00;start_type=ATG;rbs_motif=AGGAG;rbs_spacer=5-10bp;gc_cont=0.610	100.0	148.3	120	2.8000000000000002e-33	89	1
283	12870_HFGVI0044Q	44_VKAZC4265A	1	6	66	6	12870_HFGVI0044Q_AND_44_VKAZC4265A	12870_HFGVI0044Q_1	44_VKAZC4265A_66	d_Bacteria	p_Proteobacteria	c_Gammaproteobacteria					12870_HFGVI0044Q	4	class	Gammaproteobacteria	12	12	9	0.82	d_Bacteria;p_Proteobacteria;c_Gammaproteobacteria	d_Bacteria	p_Patescibacteria	c_Saccharimonadia	o_Saccharimonadales	f_AWTP1-31	g_AWTP1-31	s_AWTP1-31 sp003962975	44_VKAZC4265A	49837	species	AWTP1-31 sp003962975	36	33	19	0.58	d_Bacteria;p_Patescibacteria;c_Saccharimonadia;o_Saccharimonadales;f_AWTP1-31;g_AWTP1-31;s_AWTP1-31 sp003962975	UniRef50_A0A6S5FMI7 Uncharacterized protein n=1 Tax=Klebsiella pneumoniae TaxID=573 RepID=A0A6S5FMI7_KLEPN	12870_HFGVI0044Q_1 # 158 # 424 # -1 # ID=1017_1;partial=00;start_type=ATG;rbs_motif=AGGAG;rbs_spacer=5-10bp;gc_cont=0.610	100.0	148.3	120	2.8000000000000002e-33	89	1
284	1676_WJTYV4855R	118_VKAZC4265A_HS	2	11	58	11	1676_WJTYV4855R_AND_118_VKAZC4265A_HS	1676_WJTYV4855R_1	118_VKAZC4265A_HS_1	d_Bacteria	p_Proteobacteria	c_Gammaproteobacteria					1676_WJTYV4855R	4	class	Gammaproteobacteria	34	34	22	0.57	d_Bacteria;p_Proteobacteria;c_Gammaproteobacteria	d_Bacteria	p_Patescibacteria	c_Saccharimonadia	o_Saccharimonadales	f_AWTP1-31	g_AWTP1-31	s_AWTP1-31 sp003962975	118_VKAZC4265A_HS	49837	species	AWTP1-31 sp003962975	29	27	14	0.54	d_Bacteria;p_Patescibacteria;c_Saccharimonadia;o_Saccharimonadales;f_AWTP1-31;g_AWTP1-31;s_AWTP1-31 sp003962975	UniRef50_K1YDQ5 Resolvase/invertase-type recombinase catalytic domain-containing protein n=52 Tax=Bacteria TaxID=2 RepID=K1YDQ5_9BACT	1676_WJTYV4855R_1 # 148 # 366 # -1 # ID=6961_1;partial=00;start_type=ATG;rbs_motif=GGA/GAG/AGG;rbs_spacer=5-10bp;gc_cont=0.676	93.0	131.3	185	2.9e-28	73	114
285	1676_WJTYV4855R	44_VKAZC4265A	2	11	66	11	1676_WJTYV4855R_AND_44_VKAZC4265A	1676_WJTYV4855R_1	44_VKAZC4265A_66	d_Bacteria	p_Proteobacteria	c_Gammaproteobacteria					1676_WJTYV4855R	4	class	Gammaproteobacteria	34	34	22	0.57	d_Bacteria;p_Proteobacteria;c_Gammaproteobacteria	d_Bacteria	p_Patescibacteria	c_Saccharimonadia	o_Saccharimonadales	f_AWTP1-31	g_AWTP1-31	s_AWTP1-31 sp003962975	44_VKAZC4265A	49837	species	AWTP1-31 sp003962975	36	33	19	0.58	d_Bacteria;p_Patescibacteria;c_Saccharimonadia;o_Saccharimonadales;f_AWTP1-31;g_AWTP1-31;s_AWTP1-31 sp003962975	UniRef50_K1YDQ5 Resolvase/invertase-type recombinase catalytic domain-containing protein n=52 Tax=Bacteria TaxID=2 RepID=K1YDQ5_9BACT	1676_WJTYV4855R_1 # 148 # 366 # -1 # ID=6961_1;partial=00;start_type=ATG;rbs_motif=GGA/GAG/AGG;rbs_spacer=5-10bp;gc_cont=0.676	93.0	131.3	185	2.9e-28	73	114
286	1676_WJTYV4855R	118_VKAZC4265A_HS	2	11	58	11	1676_WJTYV4855R_AND_118_VKAZC4265A_HS	1676_WJTYV4855R_2	118_VKAZC4265A_HS_1	d_Bacteria	p_Proteobacteria	c_Gammaproteobacteria					1676_WJTYV4855R	4	class	Gammaproteobacteria	34	34	22	0.57	d_Bacteria;p_Proteobacteria;c_Gammaproteobacteria	d_Bacteria	p_Patescibacteria	c_Saccharimonadia	o_Saccharimonadales	f_AWTP1-31	g_AWTP1-31	s_AWTP1-31 sp003962975	118_VKAZC4265A_HS	49837	species	AWTP1-31 sp003962975	29	27	14	0.54	d_Bacteria;p_Patescibacteria;c_Saccharimonadia;o_Saccharimonadales;f_AWTP1-31;g_AWTP1-31;s_AWTP1-31 sp003962975	UniRef50_K8DG06 Uncharacterized protein n=391 Tax=root TaxID=1 RepID=K8DG06_CROSK	1676_WJTYV4855R_2 # 510 # 956 # -1 # ID=6961_2;partial=00;start_type=ATG;rbs_motif=AGGAG;rbs_spacer=5-10bp;gc_cont=0.620	94.0	199.9	118	1.3999999999999994e-48	149	1
287	1676_WJTYV4855R	44_VKAZC4265A	2	11	66	11	1676_WJTYV4855R_AND_44_VKAZC4265A	1676_WJTYV4855R_2	44_VKAZC4265A_66	d_Bacteria	p_Proteobacteria	c_Gammaproteobacteria					1676_WJTYV4855R	4	class	Gammaproteobacteria	34	34	22	0.57	d_Bacteria;p_Proteobacteria;c_Gammaproteobacteria	d_Bacteria	p_Patescibacteria	c_Saccharimonadia	o_Saccharimonadales	f_AWTP1-31	g_AWTP1-31	s_AWTP1-31 sp003962975	44_VKAZC4265A	49837	species	AWTP1-31 sp003962975	36	33	19	0.58	d_Bacteria;p_Patescibacteria;c_Saccharimonadia;o_Saccharimonadales;f_AWTP1-31;g_AWTP1-31;s_AWTP1-31 sp003962975	UniRef50_K8DG06 Uncharacterized protein n=391 Tax=root TaxID=1 RepID=K8DG06_CROSK	1676_WJTYV4855R_2 # 510 # 956 # -1 # ID=6961_2;partial=00;start_type=ATG;rbs_motif=AGGAG;rbs_spacer=5-10bp;gc_cont=0.620	94.0	199.9	118	1.3999999999999994e-48	149	1
288	1916_SGUAO0911C	118_VKAZC4265A_HS	1	9	58	9	1916_SGUAO0911C_AND_118_VKAZC4265A_HS	1916_SGUAO0911C_9	118_VKAZC4265A_HS_1	d_Bacteria	p_Proteobacteria	c_Gammaproteobacteria					1916_SGUAO0911C	4	class	Gammaproteobacteria	23	22	14	0.58	d_Bacteria;p_Proteobacteria;c_Gammaproteobacteria	d_Bacteria	p_Patescibacteria	c_Saccharimonadia	o_Saccharimonadales	f_AWTP1-31	g_AWTP1-31	s_AWTP1-31 sp003962975	118_VKAZC4265A_HS	49837	species	AWTP1-31 sp003962975	29	27	14	0.54	d_Bacteria;p_Patescibacteria;c_Saccharimonadia;o_Saccharimonadales;f_AWTP1-31;g_AWTP1-31;s_AWTP1-31 sp003962975	UniRef50_A0A6S5FMI7 Uncharacterized protein n=1 Tax=Klebsiella pneumoniae TaxID=573 RepID=A0A6S5FMI7_KLEPN	1916_SGUAO0911C_9 # 5448 # 5705 # 1 # ID=3101_9;partial=01;start_type=ATG;rbs_motif=AGGAG;rbs_spacer=5-10bp;gc_cont=0.640	100.0	164.1	120	4.799999999999997e-38	86	1
289	1916_SGUAO0911C	44_VKAZC4265A	1	9	66	9	1916_SGUAO0911C_AND_44_VKAZC4265A	1916_SGUAO0911C_9	44_VKAZC4265A_66	d_Bacteria	p_Proteobacteria	c_Gammaproteobacteria					1916_SGUAO0911C	4	class	Gammaproteobacteria	23	22	14	0.58	d_Bacteria;p_Proteobacteria;c_Gammaproteobacteria	d_Bacteria	p_Patescibacteria	c_Saccharimonadia	o_Saccharimonadales	f_AWTP1-31	g_AWTP1-31	s_AWTP1-31 sp003962975	44_VKAZC4265A	49837	species	AWTP1-31 sp003962975	36	33	19	0.58	d_Bacteria;p_Patescibacteria;c_Saccharimonadia;o_Saccharimonadales;f_AWTP1-31;g_AWTP1-31;s_AWTP1-31 sp003962975	UniRef50_A0A6S5FMI7 Uncharacterized protein n=1 Tax=Klebsiella pneumoniae TaxID=573 RepID=A0A6S5FMI7_KLEPN	1916_SGUAO0911C_9 # 5448 # 5705 # 1 # ID=3101_9;partial=01;start_type=ATG;rbs_motif=AGGAG;rbs_spacer=5-10bp;gc_cont=0.640	100.0	164.1	120	4.799999999999997e-38	86	1
290	2054_DJXNB4054F	118_VKAZC4265A_HS	1	11	58	11	2054_DJXNB4054F_AND_118_VKAZC4265A_HS	2054_DJXNB4054F_2	118_VKAZC4265A_HS_1	d_Bacteria	p_Proteobacteria	c_Gammaproteobacteria					2054_DJXNB4054F	4	class	Gammaproteobacteria	36	35	18	0.66	d_Bacteria;p_Proteobacteria;c_Gammaproteobacteria	d_Bacteria	p_Patescibacteria	c_Saccharimonadia	o_Saccharimonadales	f_AWTP1-31	g_AWTP1-31	s_AWTP1-31 sp003962975	118_VKAZC4265A_HS	49837	species	AWTP1-31 sp003962975	29	27	14	0.54	d_Bacteria;p_Patescibacteria;c_Saccharimonadia;o_Saccharimonadales;f_AWTP1-31;g_AWTP1-31;s_AWTP1-31 sp003962975	UniRef50_K8DG06 Uncharacterized protein n=391 Tax=root TaxID=1 RepID=K8DG06_CROSK	2054_DJXNB4054F_2 # 588 # 959 # -1 # ID=13984_2;partial=00;start_type=ATG;rbs_motif=AGGAG;rbs_spacer=5-10bp;gc_cont=0.629	95.1	218.0	118	3.9999999999999995e-54	124	1
291	2054_DJXNB4054F	44_VKAZC4265A	1	11	66	11	2054_DJXNB4054F_AND_44_VKAZC4265A	2054_DJXNB4054F_2	44_VKAZC4265A_66	d_Bacteria	p_Proteobacteria	c_Gammaproteobacteria					2054_DJXNB4054F	4	class	Gammaproteobacteria	36	35	18	0.66	d_Bacteria;p_Proteobacteria;c_Gammaproteobacteria	d_Bacteria	p_Patescibacteria	c_Saccharimonadia	o_Saccharimonadales	f_AWTP1-31	g_AWTP1-31	s_AWTP1-31 sp003962975	44_VKAZC4265A	49837	species	AWTP1-31 sp003962975	36	33	19	0.58	d_Bacteria;p_Patescibacteria;c_Saccharimonadia;o_Saccharimonadales;f_AWTP1-31;g_AWTP1-31;s_AWTP1-31 sp003962975	UniRef50_K8DG06 Uncharacterized protein n=391 Tax=root TaxID=1 RepID=K8DG06_CROSK	2054_DJXNB4054F_2 # 588 # 959 # -1 # ID=13984_2;partial=00;start_type=ATG;rbs_motif=AGGAG;rbs_spacer=5-10bp;gc_cont=0.629	95.1	218.0	118	3.9999999999999995e-54	124	1
292	2113_WEOIY8760C	118_VKAZC4265A_HS	1	10	58	10	2113_WEOIY8760C_AND_118_VKAZC4265A_HS	2113_WEOIY8760C_2	118_VKAZC4265A_HS_1	d_Bacteria	p_Proteobacteria	c_Gammaproteobacteria					2113_WEOIY8760C	4	class	Gammaproteobacteria	33	33	19	0.53	d_Bacteria;p_Proteobacteria;c_Gammaproteobacteria	d_Bacteria	p_Patescibacteria	c_Saccharimonadia	o_Saccharimonadales	f_AWTP1-31	g_AWTP1-31	s_AWTP1-31 sp003962975	118_VKAZC4265A_HS	49837	species	AWTP1-31 sp003962975	29	27	14	0.54	d_Bacteria;p_Patescibacteria;c_Saccharimonadia;o_Saccharimonadales;f_AWTP1-31;g_AWTP1-31;s_AWTP1-31 sp003962975	UniRef50_K1YDQ5 Resolvase/invertase-type recombinase catalytic domain-containing protein n=52 Tax=Bacteria TaxID=2 RepID=K1YDQ5_9BACT	2113_WEOIY8760C_2 # 1111 # 1518 # -1 # ID=688_2;partial=00;start_type=ATG;rbs_motif=None;rbs_spacer=None;gc_cont=0.650	92.5	249.2	185	1.7999999999999992e-63	136	51
293	2113_WEOIY8760C	44_VKAZC4265A	1	10	66	10	2113_WEOIY8760C_AND_44_VKAZC4265A	2113_WEOIY8760C_2	44_VKAZC4265A_66	d_Bacteria	p_Proteobacteria	c_Gammaproteobacteria					2113_WEOIY8760C	4	class	Gammaproteobacteria	33	33	19	0.53	d_Bacteria;p_Proteobacteria;c_Gammaproteobacteria	d_Bacteria	p_Patescibacteria	c_Saccharimonadia	o_Saccharimonadales	f_AWTP1-31	g_AWTP1-31	s_AWTP1-31 sp003962975	44_VKAZC4265A	49837	species	AWTP1-31 sp003962975	36	33	19	0.58	d_Bacteria;p_Patescibacteria;c_Saccharimonadia;o_Saccharimonadales;f_AWTP1-31;g_AWTP1-31;s_AWTP1-31 sp003962975	UniRef50_K1YDQ5 Resolvase/invertase-type recombinase catalytic domain-containing protein n=52 Tax=Bacteria TaxID=2 RepID=K1YDQ5_9BACT	2113_WEOIY8760C_2 # 1111 # 1518 # -1 # ID=688_2;partial=00;start_type=ATG;rbs_motif=None;rbs_spacer=None;gc_cont=0.650	92.5	249.2	185	1.7999999999999992e-63	136	51
294	2770_AQYSR7679X_HS	118_VKAZC4265A_HS	2	10	58	10	2770_AQYSR7679X_HS_AND_118_VKAZC4265A_HS	2770_AQYSR7679X_HS_1	118_VKAZC4265A_HS_1	d_Bacteria	p_Proteobacteria	c_Gammaproteobacteria					2770_AQYSR7679X_HS	4	class	Gammaproteobacteria	34	34	22	0.51	d_Bacteria;p_Proteobacteria;c_Gammaproteobacteria	d_Bacteria	p_Patescibacteria	c_Saccharimonadia	o_Saccharimonadales	f_AWTP1-31	g_AWTP1-31	s_AWTP1-31 sp003962975	118_VKAZC4265A_HS	49837	species	AWTP1-31 sp003962975	29	27	14	0.54	d_Bacteria;p_Patescibacteria;c_Saccharimonadia;o_Saccharimonadales;f_AWTP1-31;g_AWTP1-31;s_AWTP1-31 sp003962975	UniRef50_K1YDQ5 Resolvase/invertase-type recombinase catalytic domain-containing protein n=52 Tax=Bacteria TaxID=2 RepID=K1YDQ5_9BACT	2770_AQYSR7679X_HS_1 # 3 # 446 # -1 # ID=8789_1;partial=10;start_type=GTG;rbs_motif=GGAG/GAGG;rbs_spacer=5-10bp;gc_cont=0.655	91.9	273.1	185	1.2999999999999997e-70	148	35
295	2770_AQYSR7679X_HS	44_VKAZC4265A	2	10	66	10	2770_AQYSR7679X_HS_AND_44_VKAZC4265A	2770_AQYSR7679X_HS_1	44_VKAZC4265A_66	d_Bacteria	p_Proteobacteria	c_Gammaproteobacteria					2770_AQYSR7679X_HS	4	class	Gammaproteobacteria	34	34	22	0.51	d_Bacteria;p_Proteobacteria;c_Gammaproteobacteria	d_Bacteria	p_Patescibacteria	c_Saccharimonadia	o_Saccharimonadales	f_AWTP1-31	g_AWTP1-31	s_AWTP1-31 sp003962975	44_VKAZC4265A	49837	species	AWTP1-31 sp003962975	36	33	19	0.58	d_Bacteria;p_Patescibacteria;c_Saccharimonadia;o_Saccharimonadales;f_AWTP1-31;g_AWTP1-31;s_AWTP1-31 sp003962975	UniRef50_K1YDQ5 Resolvase/invertase-type recombinase catalytic domain-containing protein n=52 Tax=Bacteria TaxID=2 RepID=K1YDQ5_9BACT	2770_AQYSR7679X_HS_1 # 3 # 446 # -1 # ID=8789_1;partial=10;start_type=GTG;rbs_motif=GGAG/GAGG;rbs_spacer=5-10bp;gc_cont=0.655	91.9	273.1	185	1.2999999999999997e-70	148	35
296	2770_AQYSR7679X_HS	118_VKAZC4265A_HS	2	10	58	10	2770_AQYSR7679X_HS_AND_118_VKAZC4265A_HS	2770_AQYSR7679X_HS_2	118_VKAZC4265A_HS_1	d_Bacteria	p_Proteobacteria	c_Gammaproteobacteria					2770_AQYSR7679X_HS	4	class	Gammaproteobacteria	34	34	22	0.51	d_Bacteria;p_Proteobacteria;c_Gammaproteobacteria	d_Bacteria	p_Patescibacteria	c_Saccharimonadia	o_Saccharimonadales	f_AWTP1-31	g_AWTP1-31	s_AWTP1-31 sp003962975	118_VKAZC4265A_HS	49837	species	AWTP1-31 sp003962975	29	27	14	0.54	d_Bacteria;p_Patescibacteria;c_Saccharimonadia;o_Saccharimonadales;f_AWTP1-31;g_AWTP1-31;s_AWTP1-31 sp003962975	UniRef50_K8DG06 Uncharacterized protein n=391 Tax=root TaxID=1 RepID=K8DG06_CROSK	2770_AQYSR7679X_HS_2 # 541 # 912 # -1 # ID=8789_2;partial=00;start_type=ATG;rbs_motif=AGGAG;rbs_spacer=5-10bp;gc_cont=0.629	95.1	218.0	118	3.9999999999999995e-54	124	1
297	2770_AQYSR7679X_HS	44_VKAZC4265A	2	10	66	10	2770_AQYSR7679X_HS_AND_44_VKAZC4265A	2770_AQYSR7679X_HS_2	44_VKAZC4265A_66	d_Bacteria	p_Proteobacteria	c_Gammaproteobacteria					2770_AQYSR7679X_HS	4	class	Gammaproteobacteria	34	34	22	0.51	d_Bacteria;p_Proteobacteria;c_Gammaproteobacteria	d_Bacteria	p_Patescibacteria	c_Saccharimonadia	o_Saccharimonadales	f_AWTP1-31	g_AWTP1-31	s_AWTP1-31 sp003962975	44_VKAZC4265A	49837	species	AWTP1-31 sp003962975	36	33	19	0.58	d_Bacteria;p_Patescibacteria;c_Saccharimonadia;o_Saccharimonadales;f_AWTP1-31;g_AWTP1-31;s_AWTP1-31 sp003962975	UniRef50_K8DG06 Uncharacterized protein n=391 Tax=root TaxID=1 RepID=K8DG06_CROSK	2770_AQYSR7679X_HS_2 # 541 # 912 # -1 # ID=8789_2;partial=00;start_type=ATG;rbs_motif=AGGAG;rbs_spacer=5-10bp;gc_cont=0.629	95.1	218.0	118	3.9999999999999995e-54	124	1
298	2788_GQRAR9649I	118_VKAZC4265A_HS	1	8	58	8	2788_GQRAR9649I_AND_118_VKAZC4265A_HS	2788_GQRAR9649I_2	118_VKAZC4265A_HS_1	d_Bacteria	p_Proteobacteria	c_Gammaproteobacteria					2788_GQRAR9649I	4	class	Gammaproteobacteria	32	32	17	0.59	d_Bacteria;p_Proteobacteria;c_Gammaproteobacteria	d_Bacteria	p_Patescibacteria	c_Saccharimonadia	o_Saccharimonadales	f_AWTP1-31	g_AWTP1-31	s_AWTP1-31 sp003962975	118_VKAZC4265A_HS	49837	species	AWTP1-31 sp003962975	29	27	14	0.54	d_Bacteria;p_Patescibacteria;c_Saccharimonadia;o_Saccharimonadales;f_AWTP1-31;g_AWTP1-31;s_AWTP1-31 sp003962975	UniRef50_K8DG06 Uncharacterized protein n=391 Tax=root TaxID=1 RepID=K8DG06_CROSK	2788_GQRAR9649I_2 # 586 # 957 # -1 # ID=13767_2;partial=00;start_type=ATG;rbs_motif=AGGAG;rbs_spacer=5-10bp;gc_cont=0.629	95.1	218.0	118	3.9999999999999995e-54	124	1
299	2788_GQRAR9649I	44_VKAZC4265A	1	8	66	8	2788_GQRAR9649I_AND_44_VKAZC4265A	2788_GQRAR9649I_2	44_VKAZC4265A_66	d_Bacteria	p_Proteobacteria	c_Gammaproteobacteria					2788_GQRAR9649I	4	class	Gammaproteobacteria	32	32	17	0.59	d_Bacteria;p_Proteobacteria;c_Gammaproteobacteria	d_Bacteria	p_Patescibacteria	c_Saccharimonadia	o_Saccharimonadales	f_AWTP1-31	g_AWTP1-31	s_AWTP1-31 sp003962975	44_VKAZC4265A	49837	species	AWTP1-31 sp003962975	36	33	19	0.58	d_Bacteria;p_Patescibacteria;c_Saccharimonadia;o_Saccharimonadales;f_AWTP1-31;g_AWTP1-31;s_AWTP1-31 sp003962975	UniRef50_K8DG06 Uncharacterized protein n=391 Tax=root TaxID=1 RepID=K8DG06_CROSK	2788_GQRAR9649I_2 # 586 # 957 # -1 # ID=13767_2;partial=00;start_type=ATG;rbs_motif=AGGAG;rbs_spacer=5-10bp;gc_cont=0.629	95.1	218.0	118	3.9999999999999995e-54	124	1
300	29104_GONKH1834E_HS	118_VKAZC4265A_HS	1	7	58	7	29104_GONKH1834E_HS_AND_118_VKAZC4265A_HS	29104_GONKH1834E_HS_1	118_VKAZC4265A_HS_1	d_Bacteria	p_Proteobacteria	c_Gammaproteobacteria					29104_GONKH1834E_HS	4	class	Gammaproteobacteria	14	14	11	0.72	d_Bacteria;p_Proteobacteria;c_Gammaproteobacteria	d_Bacteria	p_Patescibacteria	c_Saccharimonadia	o_Saccharimonadales	f_AWTP1-31	g_AWTP1-31	s_AWTP1-31 sp003962975	118_VKAZC4265A_HS	49837	species	AWTP1-31 sp003962975	29	27	14	0.54	d_Bacteria;p_Patescibacteria;c_Saccharimonadia;o_Saccharimonadales;f_AWTP1-31;g_AWTP1-31;s_AWTP1-31 sp003962975	UniRef50_A0A6S5FMI7 Uncharacterized protein n=1 Tax=Klebsiella pneumoniae TaxID=573 RepID=A0A6S5FMI7_KLEPN	29104_GONKH1834E_HS_1 # 2 # 271 # -1 # ID=7921_1;partial=10;start_type=ATG;rbs_motif=AGGAG;rbs_spacer=5-10bp;gc_cont=0.637	100.0	164.1	120	5e-38	90	1
301	29104_GONKH1834E_HS	44_VKAZC4265A	1	7	66	7	29104_GONKH1834E_HS_AND_44_VKAZC4265A	29104_GONKH1834E_HS_1	44_VKAZC4265A_66	d_Bacteria	p_Proteobacteria	c_Gammaproteobacteria					29104_GONKH1834E_HS	4	class	Gammaproteobacteria	14	14	11	0.72	d_Bacteria;p_Proteobacteria;c_Gammaproteobacteria	d_Bacteria	p_Patescibacteria	c_Saccharimonadia	o_Saccharimonadales	f_AWTP1-31	g_AWTP1-31	s_AWTP1-31 sp003962975	44_VKAZC4265A	49837	species	AWTP1-31 sp003962975	36	33	19	0.58	d_Bacteria;p_Patescibacteria;c_Saccharimonadia;o_Saccharimonadales;f_AWTP1-31;g_AWTP1-31;s_AWTP1-31 sp003962975	UniRef50_A0A6S5FMI7 Uncharacterized protein n=1 Tax=Klebsiella pneumoniae TaxID=573 RepID=A0A6S5FMI7_KLEPN	29104_GONKH1834E_HS_1 # 2 # 271 # -1 # ID=7921_1;partial=10;start_type=ATG;rbs_motif=AGGAG;rbs_spacer=5-10bp;gc_cont=0.637	100.0	164.1	120	5e-38	90	1
302	3003_UIBOQ0127Z	118_VKAZC4265A_HS	1	7	58	7	3003_UIBOQ0127Z_AND_118_VKAZC4265A_HS	3003_UIBOQ0127Z_6	118_VKAZC4265A_HS_1	d_Bacteria	p_Proteobacteria	c_Gammaproteobacteria					3003_UIBOQ0127Z	4	class	Gammaproteobacteria	26	26	17	0.61	d_Bacteria;p_Proteobacteria;c_Gammaproteobacteria	d_Bacteria	p_Patescibacteria	c_Saccharimonadia	o_Saccharimonadales	f_AWTP1-31	g_AWTP1-31	s_AWTP1-31 sp003962975	118_VKAZC4265A_HS	49837	species	AWTP1-31 sp003962975	29	27	14	0.54	d_Bacteria;p_Patescibacteria;c_Saccharimonadia;o_Saccharimonadales;f_AWTP1-31;g_AWTP1-31;s_AWTP1-31 sp003962975	UniRef50_K8DG06 Uncharacterized protein n=391 Tax=root TaxID=1 RepID=K8DG06_CROSK	3003_UIBOQ0127Z_6 # 5277 # 5648 # 1 # ID=3126_6;partial=00;start_type=ATG;rbs_motif=AGGAG;rbs_spacer=5-10bp;gc_cont=0.632	95.1	218.0	118	3.9999999999999995e-54	124	1
303	3003_UIBOQ0127Z	44_VKAZC4265A	1	7	66	7	3003_UIBOQ0127Z_AND_44_VKAZC4265A	3003_UIBOQ0127Z_6	44_VKAZC4265A_66	d_Bacteria	p_Proteobacteria	c_Gammaproteobacteria					3003_UIBOQ0127Z	4	class	Gammaproteobacteria	26	26	17	0.61	d_Bacteria;p_Proteobacteria;c_Gammaproteobacteria	d_Bacteria	p_Patescibacteria	c_Saccharimonadia	o_Saccharimonadales	f_AWTP1-31	g_AWTP1-31	s_AWTP1-31 sp003962975	44_VKAZC4265A	49837	species	AWTP1-31 sp003962975	36	33	19	0.58	d_Bacteria;p_Patescibacteria;c_Saccharimonadia;o_Saccharimonadales;f_AWTP1-31;g_AWTP1-31;s_AWTP1-31 sp003962975	UniRef50_K8DG06 Uncharacterized protein n=391 Tax=root TaxID=1 RepID=K8DG06_CROSK	3003_UIBOQ0127Z_6 # 5277 # 5648 # 1 # ID=3126_6;partial=00;start_type=ATG;rbs_motif=AGGAG;rbs_spacer=5-10bp;gc_cont=0.632	95.1	218.0	118	3.9999999999999995e-54	124	1
304	3713_RJYXA9040V	118_VKAZC4265A_HS	2	9	58	9	3713_RJYXA9040V_AND_118_VKAZC4265A_HS	3713_RJYXA9040V_1	118_VKAZC4265A_HS_1	d_Bacteria	p_Proteobacteria	c_Gammaproteobacteria					3713_RJYXA9040V	4	class	Gammaproteobacteria	27	26	18	0.56	d_Bacteria;p_Proteobacteria;c_Gammaproteobacteria	d_Bacteria	p_Patescibacteria	c_Saccharimonadia	o_Saccharimonadales	f_AWTP1-31	g_AWTP1-31	s_AWTP1-31 sp003962975	118_VKAZC4265A_HS	49837	species	AWTP1-31 sp003962975	29	27	14	0.54	d_Bacteria;p_Patescibacteria;c_Saccharimonadia;o_Saccharimonadales;f_AWTP1-31;g_AWTP1-31;s_AWTP1-31 sp003962975	UniRef50_K1YDQ5 Resolvase/invertase-type recombinase catalytic domain-containing protein n=52 Tax=Bacteria TaxID=2 RepID=K1YDQ5_9BACT	3713_RJYXA9040V_1 # 176 # 394 # -1 # ID=1170_1;partial=00;start_type=ATG;rbs_motif=GGA/GAG/AGG;rbs_spacer=5-10bp;gc_cont=0.671	93.0	131.3	185	2.9e-28	73	114
305	3713_RJYXA9040V	44_VKAZC4265A	2	9	66	9	3713_RJYXA9040V_AND_44_VKAZC4265A	3713_RJYXA9040V_1	44_VKAZC4265A_66	d_Bacteria	p_Proteobacteria	c_Gammaproteobacteria					3713_RJYXA9040V	4	class	Gammaproteobacteria	27	26	18	0.56	d_Bacteria;p_Proteobacteria;c_Gammaproteobacteria	d_Bacteria	p_Patescibacteria	c_Saccharimonadia	o_Saccharimonadales	f_AWTP1-31	g_AWTP1-31	s_AWTP1-31 sp003962975	44_VKAZC4265A	49837	species	AWTP1-31 sp003962975	36	33	19	0.58	d_Bacteria;p_Patescibacteria;c_Saccharimonadia;o_Saccharimonadales;f_AWTP1-31;g_AWTP1-31;s_AWTP1-31 sp003962975	UniRef50_K1YDQ5 Resolvase/invertase-type recombinase catalytic domain-containing protein n=52 Tax=Bacteria TaxID=2 RepID=K1YDQ5_9BACT	3713_RJYXA9040V_1 # 176 # 394 # -1 # ID=1170_1;partial=00;start_type=ATG;rbs_motif=GGA/GAG/AGG;rbs_spacer=5-10bp;gc_cont=0.671	93.0	131.3	185	2.9e-28	73	114
306	3713_RJYXA9040V	118_VKAZC4265A_HS	2	9	58	9	3713_RJYXA9040V_AND_118_VKAZC4265A_HS	3713_RJYXA9040V_2	118_VKAZC4265A_HS_1	d_Bacteria	p_Proteobacteria	c_Gammaproteobacteria					3713_RJYXA9040V	4	class	Gammaproteobacteria	27	26	18	0.56	d_Bacteria;p_Proteobacteria;c_Gammaproteobacteria	d_Bacteria	p_Patescibacteria	c_Saccharimonadia	o_Saccharimonadales	f_AWTP1-31	g_AWTP1-31	s_AWTP1-31 sp003962975	118_VKAZC4265A_HS	49837	species	AWTP1-31 sp003962975	29	27	14	0.54	d_Bacteria;p_Patescibacteria;c_Saccharimonadia;o_Saccharimonadales;f_AWTP1-31;g_AWTP1-31;s_AWTP1-31 sp003962975	UniRef50_K8DG06 Uncharacterized protein n=391 Tax=root TaxID=1 RepID=K8DG06_CROSK	3713_RJYXA9040V_2 # 509 # 955 # -1 # ID=1170_2;partial=00;start_type=ATG;rbs_motif=AGGAG;rbs_spacer=5-10bp;gc_cont=0.622	94.9	203.4	118	1.2e-49	149	1
307	3713_RJYXA9040V	44_VKAZC4265A	2	9	66	9	3713_RJYXA9040V_AND_44_VKAZC4265A	3713_RJYXA9040V_2	44_VKAZC4265A_66	d_Bacteria	p_Proteobacteria	c_Gammaproteobacteria					3713_RJYXA9040V	4	class	Gammaproteobacteria	27	26	18	0.56	d_Bacteria;p_Proteobacteria;c_Gammaproteobacteria	d_Bacteria	p_Patescibacteria	c_Saccharimonadia	o_Saccharimonadales	f_AWTP1-31	g_AWTP1-31	s_AWTP1-31 sp003962975	44_VKAZC4265A	49837	species	AWTP1-31 sp003962975	36	33	19	0.58	d_Bacteria;p_Patescibacteria;c_Saccharimonadia;o_Saccharimonadales;f_AWTP1-31;g_AWTP1-31;s_AWTP1-31 sp003962975	UniRef50_K8DG06 Uncharacterized protein n=391 Tax=root TaxID=1 RepID=K8DG06_CROSK	3713_RJYXA9040V_2 # 509 # 955 # -1 # ID=1170_2;partial=00;start_type=ATG;rbs_motif=AGGAG;rbs_spacer=5-10bp;gc_cont=0.622	94.9	203.4	118	1.2e-49	149	1
308	3825_OGYXM7861O	118_VKAZC4265A_HS	1	8	58	8	3825_OGYXM7861O_AND_118_VKAZC4265A_HS	3825_OGYXM7861O_1	118_VKAZC4265A_HS_1	d_Bacteria	p_Proteobacteria	c_Gammaproteobacteria					3825_OGYXM7861O	4	class	Gammaproteobacteria	20	19	12	0.66	d_Bacteria;p_Proteobacteria;c_Gammaproteobacteria	d_Bacteria	p_Patescibacteria	c_Saccharimonadia	o_Saccharimonadales	f_AWTP1-31	g_AWTP1-31	s_AWTP1-31 sp003962975	118_VKAZC4265A_HS	49837	species	AWTP1-31 sp003962975	29	27	14	0.54	d_Bacteria;p_Patescibacteria;c_Saccharimonadia;o_Saccharimonadales;f_AWTP1-31;g_AWTP1-31;s_AWTP1-31 sp003962975	UniRef50_A0A6S5FMI7 Uncharacterized protein n=1 Tax=Klebsiella pneumoniae TaxID=573 RepID=A0A6S5FMI7_KLEPN	3825_OGYXM7861O_1 # 2 # 259 # -1 # ID=15311_1;partial=10;start_type=ATG;rbs_motif=AGGAG;rbs_spacer=5-10bp;gc_cont=0.632	100.0	164.1	120	4.799999999999997e-38	86	1
309	3825_OGYXM7861O	44_VKAZC4265A	1	8	66	8	3825_OGYXM7861O_AND_44_VKAZC4265A	3825_OGYXM7861O_1	44_VKAZC4265A_66	d_Bacteria	p_Proteobacteria	c_Gammaproteobacteria					3825_OGYXM7861O	4	class	Gammaproteobacteria	20	19	12	0.66	d_Bacteria;p_Proteobacteria;c_Gammaproteobacteria	d_Bacteria	p_Patescibacteria	c_Saccharimonadia	o_Saccharimonadales	f_AWTP1-31	g_AWTP1-31	s_AWTP1-31 sp003962975	44_VKAZC4265A	49837	species	AWTP1-31 sp003962975	36	33	19	0.58	d_Bacteria;p_Patescibacteria;c_Saccharimonadia;o_Saccharimonadales;f_AWTP1-31;g_AWTP1-31;s_AWTP1-31 sp003962975	UniRef50_A0A6S5FMI7 Uncharacterized protein n=1 Tax=Klebsiella pneumoniae TaxID=573 RepID=A0A6S5FMI7_KLEPN	3825_OGYXM7861O_1 # 2 # 259 # -1 # ID=15311_1;partial=10;start_type=ATG;rbs_motif=AGGAG;rbs_spacer=5-10bp;gc_cont=0.632	100.0	164.1	120	4.799999999999997e-38	86	1
310	3887_GXDMU2252I	118_VKAZC4265A_HS	1	8	58	8	3887_GXDMU2252I_AND_118_VKAZC4265A_HS	3887_GXDMU2252I_8	118_VKAZC4265A_HS_1	d_Bacteria	p_Proteobacteria	c_Gammaproteobacteria					3887_GXDMU2252I	4	class	Gammaproteobacteria	21	20	14	0.71	d_Bacteria;p_Proteobacteria;c_Gammaproteobacteria	d_Bacteria	p_Patescibacteria	c_Saccharimonadia	o_Saccharimonadales	f_AWTP1-31	g_AWTP1-31	s_AWTP1-31 sp003962975	118_VKAZC4265A_HS	49837	species	AWTP1-31 sp003962975	29	27	14	0.54	d_Bacteria;p_Patescibacteria;c_Saccharimonadia;o_Saccharimonadales;f_AWTP1-31;g_AWTP1-31;s_AWTP1-31 sp003962975	UniRef50_A0A6S5FMI7 Uncharacterized protein n=1 Tax=Klebsiella pneumoniae TaxID=573 RepID=A0A6S5FMI7_KLEPN	3887_GXDMU2252I_8 # 5068 # 5148 # 1 # ID=18210_8;partial=01;start_type=ATG;rbs_motif=AGGAG;rbs_spacer=5-10bp;gc_cont=0.630	100.0	53.9	120	2.2e-05	27	1
311	3887_GXDMU2252I	44_VKAZC4265A	1	8	66	8	3887_GXDMU2252I_AND_44_VKAZC4265A	3887_GXDMU2252I_8	44_VKAZC4265A_66	d_Bacteria	p_Proteobacteria	c_Gammaproteobacteria					3887_GXDMU2252I	4	class	Gammaproteobacteria	21	20	14	0.71	d_Bacteria;p_Proteobacteria;c_Gammaproteobacteria	d_Bacteria	p_Patescibacteria	c_Saccharimonadia	o_Saccharimonadales	f_AWTP1-31	g_AWTP1-31	s_AWTP1-31 sp003962975	44_VKAZC4265A	49837	species	AWTP1-31 sp003962975	36	33	19	0.58	d_Bacteria;p_Patescibacteria;c_Saccharimonadia;o_Saccharimonadales;f_AWTP1-31;g_AWTP1-31;s_AWTP1-31 sp003962975	UniRef50_A0A6S5FMI7 Uncharacterized protein n=1 Tax=Klebsiella pneumoniae TaxID=573 RepID=A0A6S5FMI7_KLEPN	3887_GXDMU2252I_8 # 5068 # 5148 # 1 # ID=18210_8;partial=01;start_type=ATG;rbs_motif=AGGAG;rbs_spacer=5-10bp;gc_cont=0.630	100.0	53.9	120	2.2e-05	27	1
312	41219_SNLSN1243N_HS	118_VKAZC4265A_HS	1	6	58	6	41219_SNLSN1243N_HS_AND_118_VKAZC4265A_HS	41219_SNLSN1243N_HS_1	118_VKAZC4265A_HS_1	d_Bacteria	p_Proteobacteria	c_Gammaproteobacteria					41219_SNLSN1243N_HS	4	class	Gammaproteobacteria	10	9	7	0.67	d_Bacteria;p_Proteobacteria;c_Gammaproteobacteria	d_Bacteria	p_Patescibacteria	c_Saccharimonadia	o_Saccharimonadales	f_AWTP1-31	g_AWTP1-31	s_AWTP1-31 sp003962975	118_VKAZC4265A_HS	49837	species	AWTP1-31 sp003962975	29	27	14	0.54	d_Bacteria;p_Patescibacteria;c_Saccharimonadia;o_Saccharimonadales;f_AWTP1-31;g_AWTP1-31;s_AWTP1-31 sp003962975	UniRef50_A0A6S5FMI7 Uncharacterized protein n=1 Tax=Klebsiella pneumoniae TaxID=573 RepID=A0A6S5FMI7_KLEPN	41219_SNLSN1243N_HS_1 # 3 # 272 # -1 # ID=4147_1;partial=10;start_type=ATG;rbs_motif=AGGAG;rbs_spacer=5-10bp;gc_cont=0.637	100.0	164.1	120	5e-38	90	1
313	41219_SNLSN1243N_HS	44_VKAZC4265A	1	6	66	6	41219_SNLSN1243N_HS_AND_44_VKAZC4265A	41219_SNLSN1243N_HS_1	44_VKAZC4265A_66	d_Bacteria	p_Proteobacteria	c_Gammaproteobacteria					41219_SNLSN1243N_HS	4	class	Gammaproteobacteria	10	9	7	0.67	d_Bacteria;p_Proteobacteria;c_Gammaproteobacteria	d_Bacteria	p_Patescibacteria	c_Saccharimonadia	o_Saccharimonadales	f_AWTP1-31	g_AWTP1-31	s_AWTP1-31 sp003962975	44_VKAZC4265A	49837	species	AWTP1-31 sp003962975	36	33	19	0.58	d_Bacteria;p_Patescibacteria;c_Saccharimonadia;o_Saccharimonadales;f_AWTP1-31;g_AWTP1-31;s_AWTP1-31 sp003962975	UniRef50_A0A6S5FMI7 Uncharacterized protein n=1 Tax=Klebsiella pneumoniae TaxID=573 RepID=A0A6S5FMI7_KLEPN	41219_SNLSN1243N_HS_1 # 3 # 272 # -1 # ID=4147_1;partial=10;start_type=ATG;rbs_motif=AGGAG;rbs_spacer=5-10bp;gc_cont=0.637	100.0	164.1	120	5e-38	90	1
314	4188_AAOLJ3001L	118_VKAZC4265A_HS	1	8	58	8	4188_AAOLJ3001L_AND_118_VKAZC4265A_HS	4188_AAOLJ3001L_6	118_VKAZC4265A_HS_1	d_Bacteria	p_Proteobacteria	c_Gammaproteobacteria					4188_AAOLJ3001L	4	class	Gammaproteobacteria	21	17	14	0.69	d_Bacteria;p_Proteobacteria;c_Gammaproteobacteria	d_Bacteria	p_Patescibacteria	c_Saccharimonadia	o_Saccharimonadales	f_AWTP1-31	g_AWTP1-31	s_AWTP1-31 sp003962975	118_VKAZC4265A_HS	49837	species	AWTP1-31 sp003962975	29	27	14	0.54	d_Bacteria;p_Patescibacteria;c_Saccharimonadia;o_Saccharimonadales;f_AWTP1-31;g_AWTP1-31;s_AWTP1-31 sp003962975	UniRef50_K8DG06 Uncharacterized protein n=391 Tax=root TaxID=1 RepID=K8DG06_CROSK	4188_AAOLJ3001L_6 # 2655 # 3026 # 1 # ID=8140_6;partial=00;start_type=ATG;rbs_motif=AGGAG;rbs_spacer=5-10bp;gc_cont=0.632	95.1	218.0	118	3.9999999999999995e-54	124	1
315	4188_AAOLJ3001L	44_VKAZC4265A	1	8	66	8	4188_AAOLJ3001L_AND_44_VKAZC4265A	4188_AAOLJ3001L_6	44_VKAZC4265A_66	d_Bacteria	p_Proteobacteria	c_Gammaproteobacteria					4188_AAOLJ3001L	4	class	Gammaproteobacteria	21	17	14	0.69	d_Bacteria;p_Proteobacteria;c_Gammaproteobacteria	d_Bacteria	p_Patescibacteria	c_Saccharimonadia	o_Saccharimonadales	f_AWTP1-31	g_AWTP1-31	s_AWTP1-31 sp003962975	44_VKAZC4265A	49837	species	AWTP1-31 sp003962975	36	33	19	0.58	d_Bacteria;p_Patescibacteria;c_Saccharimonadia;o_Saccharimonadales;f_AWTP1-31;g_AWTP1-31;s_AWTP1-31 sp003962975	UniRef50_K8DG06 Uncharacterized protein n=391 Tax=root TaxID=1 RepID=K8DG06_CROSK	4188_AAOLJ3001L_6 # 2655 # 3026 # 1 # ID=8140_6;partial=00;start_type=ATG;rbs_motif=AGGAG;rbs_spacer=5-10bp;gc_cont=0.632	95.1	218.0	118	3.9999999999999995e-54	124	1
316	5295_RVETB4734A	118_VKAZC4265A_HS	1	7	58	7	5295_RVETB4734A_AND_118_VKAZC4265A_HS	5295_RVETB4734A_1	118_VKAZC4265A_HS_1	d_Bacteria	p_Proteobacteria	c_Gammaproteobacteria					5295_RVETB4734A	4	class	Gammaproteobacteria	15	14	11	0.75	d_Bacteria;p_Proteobacteria;c_Gammaproteobacteria	d_Bacteria	p_Patescibacteria	c_Saccharimonadia	o_Saccharimonadales	f_AWTP1-31	g_AWTP1-31	s_AWTP1-31 sp003962975	118_VKAZC4265A_HS	49837	species	AWTP1-31 sp003962975	29	27	14	0.54	d_Bacteria;p_Patescibacteria;c_Saccharimonadia;o_Saccharimonadales;f_AWTP1-31;g_AWTP1-31;s_AWTP1-31 sp003962975	UniRef50_A0A6S5FMI7 Uncharacterized protein n=1 Tax=Klebsiella pneumoniae TaxID=573 RepID=A0A6S5FMI7_KLEPN	5295_RVETB4734A_1 # 3 # 233 # -1 # ID=4288_1;partial=10;start_type=ATG;rbs_motif=AGGAG;rbs_spacer=5-10bp;gc_cont=0.632	100.0	147.9	120	3.2e-33	77	1
317	5295_RVETB4734A	44_VKAZC4265A	1	7	66	7	5295_RVETB4734A_AND_44_VKAZC4265A	5295_RVETB4734A_1	44_VKAZC4265A_66	d_Bacteria	p_Proteobacteria	c_Gammaproteobacteria					5295_RVETB4734A	4	class	Gammaproteobacteria	15	14	11	0.75	d_Bacteria;p_Proteobacteria;c_Gammaproteobacteria	d_Bacteria	p_Patescibacteria	c_Saccharimonadia	o_Saccharimonadales	f_AWTP1-31	g_AWTP1-31	s_AWTP1-31 sp003962975	44_VKAZC4265A	49837	species	AWTP1-31 sp003962975	36	33	19	0.58	d_Bacteria;p_Patescibacteria;c_Saccharimonadia;o_Saccharimonadales;f_AWTP1-31;g_AWTP1-31;s_AWTP1-31 sp003962975	UniRef50_A0A6S5FMI7 Uncharacterized protein n=1 Tax=Klebsiella pneumoniae TaxID=573 RepID=A0A6S5FMI7_KLEPN	5295_RVETB4734A_1 # 3 # 233 # -1 # ID=4288_1;partial=10;start_type=ATG;rbs_motif=AGGAG;rbs_spacer=5-10bp;gc_cont=0.632	100.0	147.9	120	3.2e-33	77	1
318	6258_MRGNY0672A	118_VKAZC4265A_HS	1	9	58	9	6258_MRGNY0672A_AND_118_VKAZC4265A_HS	6258_MRGNY0672A_6	118_VKAZC4265A_HS_1	d_Bacteria	p_Proteobacteria	c_Gammaproteobacteria					6258_MRGNY0672A	4	class	Gammaproteobacteria	22	22	12	0.5	d_Bacteria;p_Proteobacteria;c_Gammaproteobacteria	d_Bacteria	p_Patescibacteria	c_Saccharimonadia	o_Saccharimonadales	f_AWTP1-31	g_AWTP1-31	s_AWTP1-31 sp003962975	118_VKAZC4265A_HS	49837	species	AWTP1-31 sp003962975	29	27	14	0.54	d_Bacteria;p_Patescibacteria;c_Saccharimonadia;o_Saccharimonadales;f_AWTP1-31;g_AWTP1-31;s_AWTP1-31 sp003962975	UniRef50_K8DG06 Uncharacterized protein n=391 Tax=root TaxID=1 RepID=K8DG06_CROSK	6258_MRGNY0672A_6 # 2539 # 2910 # 1 # ID=4787_6;partial=00;start_type=ATG;rbs_motif=AGGAG;rbs_spacer=5-10bp;gc_cont=0.632	95.1	218.0	118	3.9999999999999995e-54	124	1
319	6258_MRGNY0672A	44_VKAZC4265A	1	9	66	9	6258_MRGNY0672A_AND_44_VKAZC4265A	6258_MRGNY0672A_6	44_VKAZC4265A_66	d_Bacteria	p_Proteobacteria	c_Gammaproteobacteria					6258_MRGNY0672A	4	class	Gammaproteobacteria	22	22	12	0.5	d_Bacteria;p_Proteobacteria;c_Gammaproteobacteria	d_Bacteria	p_Patescibacteria	c_Saccharimonadia	o_Saccharimonadales	f_AWTP1-31	g_AWTP1-31	s_AWTP1-31 sp003962975	44_VKAZC4265A	49837	species	AWTP1-31 sp003962975	36	33	19	0.58	d_Bacteria;p_Patescibacteria;c_Saccharimonadia;o_Saccharimonadales;f_AWTP1-31;g_AWTP1-31;s_AWTP1-31 sp003962975	UniRef50_K8DG06 Uncharacterized protein n=391 Tax=root TaxID=1 RepID=K8DG06_CROSK	6258_MRGNY0672A_6 # 2539 # 2910 # 1 # ID=4787_6;partial=00;start_type=ATG;rbs_motif=AGGAG;rbs_spacer=5-10bp;gc_cont=0.632	95.1	218.0	118	3.9999999999999995e-54	124	1
320	2359_CVREQ2707V	118_VKAZC4265A_HS	1	8	58	8	2359_CVREQ2707V_AND_118_VKAZC4265A_HS	2359_CVREQ2707V_7	118_VKAZC4265A_HS_1	d_Bacteria	p_Proteobacteria	c_Gammaproteobacteria					2359_CVREQ2707V	4	class	Gammaproteobacteria	25	25	16	0.67	d_Bacteria;p_Proteobacteria;c_Gammaproteobacteria	d_Bacteria	p_Patescibacteria	c_Saccharimonadia	o_Saccharimonadales	f_AWTP1-31	g_AWTP1-31	s_AWTP1-31 sp003962975	118_VKAZC4265A_HS	49837	species	AWTP1-31 sp003962975	29	27	14	0.54	d_Bacteria;p_Patescibacteria;c_Saccharimonadia;o_Saccharimonadales;f_AWTP1-31;g_AWTP1-31;s_AWTP1-31 sp003962975	UniRef50_K8DG06 Uncharacterized protein n=391 Tax=root TaxID=1 RepID=K8DG06_CROSK	2359_CVREQ2707V_7 # 5305 # 5676 # 1 # ID=1795_7;partial=00;start_type=ATG;rbs_motif=AGGAG;rbs_spacer=5-10bp;gc_cont=0.632	95.1	218.0	118	3.9999999999999995e-54	124	1
321	2359_CVREQ2707V	44_VKAZC4265A	1	8	66	8	2359_CVREQ2707V_AND_44_VKAZC4265A	2359_CVREQ2707V_7	44_VKAZC4265A_66	d_Bacteria	p_Proteobacteria	c_Gammaproteobacteria					2359_CVREQ2707V	4	class	Gammaproteobacteria	25	25	16	0.67	d_Bacteria;p_Proteobacteria;c_Gammaproteobacteria	d_Bacteria	p_Patescibacteria	c_Saccharimonadia	o_Saccharimonadales	f_AWTP1-31	g_AWTP1-31	s_AWTP1-31 sp003962975	44_VKAZC4265A	49837	species	AWTP1-31 sp003962975	36	33	19	0.58	d_Bacteria;p_Patescibacteria;c_Saccharimonadia;o_Saccharimonadales;f_AWTP1-31;g_AWTP1-31;s_AWTP1-31 sp003962975	UniRef50_K8DG06 Uncharacterized protein n=391 Tax=root TaxID=1 RepID=K8DG06_CROSK	2359_CVREQ2707V_7 # 5305 # 5676 # 1 # ID=1795_7;partial=00;start_type=ATG;rbs_motif=AGGAG;rbs_spacer=5-10bp;gc_cont=0.632	95.1	218.0	118	3.9999999999999995e-54	124	1
322	3477_JXRFG8695L	118_VKAZC4265A_HS	1	7	58	7	3477_JXRFG8695L_AND_118_VKAZC4265A_HS	3477_JXRFG8695L_6	118_VKAZC4265A_HS_1	d_Bacteria	p_Proteobacteria	c_Gammaproteobacteria					3477_JXRFG8695L	4	class	Gammaproteobacteria	26	23	15	0.67	d_Bacteria;p_Proteobacteria;c_Gammaproteobacteria	d_Bacteria	p_Patescibacteria	c_Saccharimonadia	o_Saccharimonadales	f_AWTP1-31	g_AWTP1-31	s_AWTP1-31 sp003962975	118_VKAZC4265A_HS	49837	species	AWTP1-31 sp003962975	29	27	14	0.54	d_Bacteria;p_Patescibacteria;c_Saccharimonadia;o_Saccharimonadales;f_AWTP1-31;g_AWTP1-31;s_AWTP1-31 sp003962975	UniRef50_K8DG06 Uncharacterized protein n=391 Tax=root TaxID=1 RepID=K8DG06_CROSK	3477_JXRFG8695L_6 # 5306 # 5677 # 1 # ID=4889_6;partial=00;start_type=ATG;rbs_motif=AGGAG;rbs_spacer=5-10bp;gc_cont=0.632	95.1	218.0	118	3.9999999999999995e-54	124	1
323	3477_JXRFG8695L	44_VKAZC4265A	1	7	66	7	3477_JXRFG8695L_AND_44_VKAZC4265A	3477_JXRFG8695L_6	44_VKAZC4265A_66	d_Bacteria	p_Proteobacteria	c_Gammaproteobacteria					3477_JXRFG8695L	4	class	Gammaproteobacteria	26	23	15	0.67	d_Bacteria;p_Proteobacteria;c_Gammaproteobacteria	d_Bacteria	p_Patescibacteria	c_Saccharimonadia	o_Saccharimonadales	f_AWTP1-31	g_AWTP1-31	s_AWTP1-31 sp003962975	44_VKAZC4265A	49837	species	AWTP1-31 sp003962975	36	33	19	0.58	d_Bacteria;p_Patescibacteria;c_Saccharimonadia;o_Saccharimonadales;f_AWTP1-31;g_AWTP1-31;s_AWTP1-31 sp003962975	UniRef50_K8DG06 Uncharacterized protein n=391 Tax=root TaxID=1 RepID=K8DG06_CROSK	3477_JXRFG8695L_6 # 5306 # 5677 # 1 # ID=4889_6;partial=00;start_type=ATG;rbs_motif=AGGAG;rbs_spacer=5-10bp;gc_cont=0.632	95.1	218.0	118	3.9999999999999995e-54	124	1
324	5404_KMWIQ0712K	118_VKAZC4265A_HS	1	7	58	7	5404_KMWIQ0712K_AND_118_VKAZC4265A_HS	5404_KMWIQ0712K_6	118_VKAZC4265A_HS_1	d_Bacteria	p_Proteobacteria	c_Gammaproteobacteria					5404_KMWIQ0712K	4	class	Gammaproteobacteria	27	27	19	0.59	d_Bacteria;p_Proteobacteria;c_Gammaproteobacteria	d_Bacteria	p_Patescibacteria	c_Saccharimonadia	o_Saccharimonadales	f_AWTP1-31	g_AWTP1-31	s_AWTP1-31 sp003962975	118_VKAZC4265A_HS	49837	species	AWTP1-31 sp003962975	29	27	14	0.54	d_Bacteria;p_Patescibacteria;c_Saccharimonadia;o_Saccharimonadales;f_AWTP1-31;g_AWTP1-31;s_AWTP1-31 sp003962975	UniRef50_K8DG06 Uncharacterized protein n=391 Tax=root TaxID=1 RepID=K8DG06_CROSK	5404_KMWIQ0712K_6 # 5402 # 5773 # 1 # ID=4225_6;partial=00;start_type=ATG;rbs_motif=AGGAG;rbs_spacer=5-10bp;gc_cont=0.632	95.1	218.0	118	3.9999999999999995e-54	124	1
325	5404_KMWIQ0712K	44_VKAZC4265A	1	7	66	7	5404_KMWIQ0712K_AND_44_VKAZC4265A	5404_KMWIQ0712K_6	44_VKAZC4265A_66	d_Bacteria	p_Proteobacteria	c_Gammaproteobacteria					5404_KMWIQ0712K	4	class	Gammaproteobacteria	27	27	19	0.59	d_Bacteria;p_Proteobacteria;c_Gammaproteobacteria	d_Bacteria	p_Patescibacteria	c_Saccharimonadia	o_Saccharimonadales	f_AWTP1-31	g_AWTP1-31	s_AWTP1-31 sp003962975	44_VKAZC4265A	49837	species	AWTP1-31 sp003962975	36	33	19	0.58	d_Bacteria;p_Patescibacteria;c_Saccharimonadia;o_Saccharimonadales;f_AWTP1-31;g_AWTP1-31;s_AWTP1-31 sp003962975	UniRef50_K8DG06 Uncharacterized protein n=391 Tax=root TaxID=1 RepID=K8DG06_CROSK	5404_KMWIQ0712K_6 # 5402 # 5773 # 1 # ID=4225_6;partial=00;start_type=ATG;rbs_motif=AGGAG;rbs_spacer=5-10bp;gc_cont=0.632	95.1	218.0	118	3.9999999999999995e-54	124	1
326	11994_PQLRE3426M_HS	118_VKAZC4265A_HS	1	5	58	5	11994_PQLRE3426M_HS_AND_118_VKAZC4265A_HS	11994_PQLRE3426M_HS_1	118_VKAZC4265A_HS_1	d_Bacteria	p_Proteobacteria	c_Gammaproteobacteria					11994_PQLRE3426M_HS	4	class	Gammaproteobacteria	14	14	9	0.57	d_Bacteria;p_Proteobacteria;c_Gammaproteobacteria	d_Bacteria	p_Patescibacteria	c_Saccharimonadia	o_Saccharimonadales	f_AWTP1-31	g_AWTP1-31	s_AWTP1-31 sp003962975	118_VKAZC4265A_HS	49837	species	AWTP1-31 sp003962975	29	27	14	0.54	d_Bacteria;p_Patescibacteria;c_Saccharimonadia;o_Saccharimonadales;f_AWTP1-31;g_AWTP1-31;s_AWTP1-31 sp003962975	UniRef50_K1YDQ5 Resolvase/invertase-type recombinase catalytic domain-containing protein n=52 Tax=Bacteria TaxID=2 RepID=K1YDQ5_9BACT	11994_PQLRE3426M_HS_1 # 1 # 426 # 1 # ID=2931_1;partial=10;start_type=Edge;rbs_motif=None;rbs_spacer=None;gc_cont=0.648	91.4	255.8	185	2e-65	142	45
327	11994_PQLRE3426M_HS	44_VKAZC4265A	1	5	66	5	11994_PQLRE3426M_HS_AND_44_VKAZC4265A	11994_PQLRE3426M_HS_1	44_VKAZC4265A_66	d_Bacteria	p_Proteobacteria	c_Gammaproteobacteria					11994_PQLRE3426M_HS	4	class	Gammaproteobacteria	14	14	9	0.57	d_Bacteria;p_Proteobacteria;c_Gammaproteobacteria	d_Bacteria	p_Patescibacteria	c_Saccharimonadia	o_Saccharimonadales	f_AWTP1-31	g_AWTP1-31	s_AWTP1-31 sp003962975	44_VKAZC4265A	49837	species	AWTP1-31 sp003962975	36	33	19	0.58	d_Bacteria;p_Patescibacteria;c_Saccharimonadia;o_Saccharimonadales;f_AWTP1-31;g_AWTP1-31;s_AWTP1-31 sp003962975	UniRef50_K1YDQ5 Resolvase/invertase-type recombinase catalytic domain-containing protein n=52 Tax=Bacteria TaxID=2 RepID=K1YDQ5_9BACT	11994_PQLRE3426M_HS_1 # 1 # 426 # 1 # ID=2931_1;partial=10;start_type=Edge;rbs_motif=None;rbs_spacer=None;gc_cont=0.648	91.4	255.8	185	2e-65	142	45
328	2980_KJUPI1833T_HS	118_VKAZC4265A_HS	1	5	58	5	2980_KJUPI1833T_HS_AND_118_VKAZC4265A_HS	2980_KJUPI1833T_HS_5	118_VKAZC4265A_HS_1	d_Bacteria	p_Proteobacteria	c_Gammaproteobacteria	o_Burkholderiales	f_Burkholderiaceae			2980_KJUPI1833T_HS	62	family	Burkholderiaceae	19	18	14	0.52	d_Bacteria;p_Proteobacteria;c_Gammaproteobacteria;o_Burkholderiales;f_Burkholderiaceae	d_Bacteria	p_Patescibacteria	c_Saccharimonadia	o_Saccharimonadales	f_AWTP1-31	g_AWTP1-31	s_AWTP1-31 sp003962975	118_VKAZC4265A_HS	49837	species	AWTP1-31 sp003962975	29	27	14	0.54	d_Bacteria;p_Patescibacteria;c_Saccharimonadia;o_Saccharimonadales;f_AWTP1-31;g_AWTP1-31;s_AWTP1-31 sp003962975	UniRef50_K1YDQ5 Resolvase/invertase-type recombinase catalytic domain-containing protein n=52 Tax=Bacteria TaxID=2 RepID=K1YDQ5_9BACT	2980_KJUPI1833T_HS_5 # 5237 # 5671 # -1 # ID=4141_5;partial=01;start_type=Edge;rbs_motif=None;rbs_spacer=None;gc_cont=0.653	91.6	263.5	185	9.699999999999996e-68	145	42
329	2980_KJUPI1833T_HS	44_VKAZC4265A	1	5	66	5	2980_KJUPI1833T_HS_AND_44_VKAZC4265A	2980_KJUPI1833T_HS_5	44_VKAZC4265A_66	d_Bacteria	p_Proteobacteria	c_Gammaproteobacteria	o_Burkholderiales	f_Burkholderiaceae			2980_KJUPI1833T_HS	62	family	Burkholderiaceae	19	18	14	0.52	d_Bacteria;p_Proteobacteria;c_Gammaproteobacteria;o_Burkholderiales;f_Burkholderiaceae	d_Bacteria	p_Patescibacteria	c_Saccharimonadia	o_Saccharimonadales	f_AWTP1-31	g_AWTP1-31	s_AWTP1-31 sp003962975	44_VKAZC4265A	49837	species	AWTP1-31 sp003962975	36	33	19	0.58	d_Bacteria;p_Patescibacteria;c_Saccharimonadia;o_Saccharimonadales;f_AWTP1-31;g_AWTP1-31;s_AWTP1-31 sp003962975	UniRef50_K1YDQ5 Resolvase/invertase-type recombinase catalytic domain-containing protein n=52 Tax=Bacteria TaxID=2 RepID=K1YDQ5_9BACT	2980_KJUPI1833T_HS_5 # 5237 # 5671 # -1 # ID=4141_5;partial=01;start_type=Edge;rbs_motif=None;rbs_spacer=None;gc_cont=0.653	91.6	263.5	185	9.699999999999996e-68	145	42
330	1605_WQYNP1853R_HS	118_VKAZC4265A_HS	2	13	58	13	1605_WQYNP1853R_HS_AND_118_VKAZC4265A_HS	1605_WQYNP1853R_HS_4	118_VKAZC4265A_HS_1	d_Bacteria	p_Proteobacteria	c_Gammaproteobacteria					1605_WQYNP1853R_HS	4	class	Gammaproteobacteria	21	21	15	0.67	d_Bacteria;p_Proteobacteria;c_Gammaproteobacteria	d_Bacteria	p_Patescibacteria	c_Saccharimonadia	o_Saccharimonadales	f_AWTP1-31	g_AWTP1-31	s_AWTP1-31 sp003962975	118_VKAZC4265A_HS	49837	species	AWTP1-31 sp003962975	29	27	14	0.54	d_Bacteria;p_Patescibacteria;c_Saccharimonadia;o_Saccharimonadales;f_AWTP1-31;g_AWTP1-31;s_AWTP1-31 sp003962975	UniRef50_K1YDQ5 Resolvase/invertase-type recombinase catalytic domain-containing protein n=52 Tax=Bacteria TaxID=2 RepID=K1YDQ5_9BACT	1605_WQYNP1853R_HS_4 # 1670 # 2125 # 1 # ID=11367_4;partial=00;start_type=GTG;rbs_motif=GGAG/GAGG;rbs_spacer=5-10bp;gc_cont=0.656	90.7	273.9	185	7.499999999999997e-71	152	35
331	1605_WQYNP1853R_HS	44_VKAZC4265A	2	13	66	13	1605_WQYNP1853R_HS_AND_44_VKAZC4265A	1605_WQYNP1853R_HS_4	44_VKAZC4265A_66	d_Bacteria	p_Proteobacteria	c_Gammaproteobacteria					1605_WQYNP1853R_HS	4	class	Gammaproteobacteria	21	21	15	0.67	d_Bacteria;p_Proteobacteria;c_Gammaproteobacteria	d_Bacteria	p_Patescibacteria	c_Saccharimonadia	o_Saccharimonadales	f_AWTP1-31	g_AWTP1-31	s_AWTP1-31 sp003962975	44_VKAZC4265A	49837	species	AWTP1-31 sp003962975	36	33	19	0.58	d_Bacteria;p_Patescibacteria;c_Saccharimonadia;o_Saccharimonadales;f_AWTP1-31;g_AWTP1-31;s_AWTP1-31 sp003962975	UniRef50_K1YDQ5 Resolvase/invertase-type recombinase catalytic domain-containing protein n=52 Tax=Bacteria TaxID=2 RepID=K1YDQ5_9BACT	1605_WQYNP1853R_HS_4 # 1670 # 2125 # 1 # ID=11367_4;partial=00;start_type=GTG;rbs_motif=GGAG/GAGG;rbs_spacer=5-10bp;gc_cont=0.656	90.7	273.9	185	7.499999999999997e-71	152	35
332	1605_WQYNP1853R_HS	118_VKAZC4265A_HS	2	13	58	13	1605_WQYNP1853R_HS_AND_118_VKAZC4265A_HS	1605_WQYNP1853R_HS_3	118_VKAZC4265A_HS_1	d_Bacteria	p_Proteobacteria	c_Gammaproteobacteria					1605_WQYNP1853R_HS	4	class	Gammaproteobacteria	21	21	15	0.67	d_Bacteria;p_Proteobacteria;c_Gammaproteobacteria	d_Bacteria	p_Patescibacteria	c_Saccharimonadia	o_Saccharimonadales	f_AWTP1-31	g_AWTP1-31	s_AWTP1-31 sp003962975	118_VKAZC4265A_HS	49837	species	AWTP1-31 sp003962975	29	27	14	0.54	d_Bacteria;p_Patescibacteria;c_Saccharimonadia;o_Saccharimonadales;f_AWTP1-31;g_AWTP1-31;s_AWTP1-31 sp003962975	UniRef50_K8DG06 Uncharacterized protein n=391 Tax=root TaxID=1 RepID=K8DG06_CROSK	1605_WQYNP1853R_HS_3 # 1204 # 1575 # 1 # ID=11367_3;partial=00;start_type=ATG;rbs_motif=AGGAG;rbs_spacer=5-10bp;gc_cont=0.632	95.1	218.0	118	3.9999999999999995e-54	124	1
333	1605_WQYNP1853R_HS	44_VKAZC4265A	2	13	66	13	1605_WQYNP1853R_HS_AND_44_VKAZC4265A	1605_WQYNP1853R_HS_3	44_VKAZC4265A_66	d_Bacteria	p_Proteobacteria	c_Gammaproteobacteria					1605_WQYNP1853R_HS	4	class	Gammaproteobacteria	21	21	15	0.67	d_Bacteria;p_Proteobacteria;c_Gammaproteobacteria	d_Bacteria	p_Patescibacteria	c_Saccharimonadia	o_Saccharimonadales	f_AWTP1-31	g_AWTP1-31	s_AWTP1-31 sp003962975	44_VKAZC4265A	49837	species	AWTP1-31 sp003962975	36	33	19	0.58	d_Bacteria;p_Patescibacteria;c_Saccharimonadia;o_Saccharimonadales;f_AWTP1-31;g_AWTP1-31;s_AWTP1-31 sp003962975	UniRef50_K8DG06 Uncharacterized protein n=391 Tax=root TaxID=1 RepID=K8DG06_CROSK	1605_WQYNP1853R_HS_3 # 1204 # 1575 # 1 # ID=11367_3;partial=00;start_type=ATG;rbs_motif=AGGAG;rbs_spacer=5-10bp;gc_cont=0.632	95.1	218.0	118	3.9999999999999995e-54	124	1
334	20540_TBBIJ6883B_HS	118_VKAZC4265A_HS	1	5	58	5	20540_TBBIJ6883B_HS_AND_118_VKAZC4265A_HS	20540_TBBIJ6883B_HS_5	118_VKAZC4265A_HS_1	d_Bacteria	p_Proteobacteria	c_Gammaproteobacteria	o_Burkholderiales				20540_TBBIJ6883B_HS	46	order	Burkholderiales	7	6	3	0.5	d_Bacteria;p_Proteobacteria;c_Gammaproteobacteria;o_Burkholderiales	d_Bacteria	p_Patescibacteria	c_Saccharimonadia	o_Saccharimonadales	f_AWTP1-31	g_AWTP1-31	s_AWTP1-31 sp003962975	118_VKAZC4265A_HS	49837	species	AWTP1-31 sp003962975	29	27	14	0.54	d_Bacteria;p_Patescibacteria;c_Saccharimonadia;o_Saccharimonadales;f_AWTP1-31;g_AWTP1-31;s_AWTP1-31 sp003962975	UniRef50_K1YDQ5 Resolvase/invertase-type recombinase catalytic domain-containing protein n=52 Tax=Bacteria TaxID=2 RepID=K1YDQ5_9BACT	20540_TBBIJ6883B_HS_5 # 2335 # 2766 # -1 # ID=12687_5;partial=01;start_type=Edge;rbs_motif=None;rbs_spacer=None;gc_cont=0.648	91.5	261.5	185	3.6999999999999986e-67	144	43
335	20540_TBBIJ6883B_HS	44_VKAZC4265A	1	5	66	5	20540_TBBIJ6883B_HS_AND_44_VKAZC4265A	20540_TBBIJ6883B_HS_5	44_VKAZC4265A_66	d_Bacteria	p_Proteobacteria	c_Gammaproteobacteria	o_Burkholderiales				20540_TBBIJ6883B_HS	46	order	Burkholderiales	7	6	3	0.5	d_Bacteria;p_Proteobacteria;c_Gammaproteobacteria;o_Burkholderiales	d_Bacteria	p_Patescibacteria	c_Saccharimonadia	o_Saccharimonadales	f_AWTP1-31	g_AWTP1-31	s_AWTP1-31 sp003962975	44_VKAZC4265A	49837	species	AWTP1-31 sp003962975	36	33	19	0.58	d_Bacteria;p_Patescibacteria;c_Saccharimonadia;o_Saccharimonadales;f_AWTP1-31;g_AWTP1-31;s_AWTP1-31 sp003962975	UniRef50_K1YDQ5 Resolvase/invertase-type recombinase catalytic domain-containing protein n=52 Tax=Bacteria TaxID=2 RepID=K1YDQ5_9BACT	20540_TBBIJ6883B_HS_5 # 2335 # 2766 # -1 # ID=12687_5;partial=01;start_type=Edge;rbs_motif=None;rbs_spacer=None;gc_cont=0.648	91.5	261.5	185	3.6999999999999986e-67	144	43
336	30894_SMRZL4770S_HS	118_VKAZC4265A_HS	1	4	58	4	30894_SMRZL4770S_HS_AND_118_VKAZC4265A_HS	30894_SMRZL4770S_HS_2	118_VKAZC4265A_HS_1	d_Bacteria	p_Proteobacteria	c_Gammaproteobacteria					30894_SMRZL4770S_HS	4	class	Gammaproteobacteria	13	12	8	0.56	d_Bacteria;p_Proteobacteria;c_Gammaproteobacteria	d_Bacteria	p_Patescibacteria	c_Saccharimonadia	o_Saccharimonadales	f_AWTP1-31	g_AWTP1-31	s_AWTP1-31 sp003962975	118_VKAZC4265A_HS	49837	species	AWTP1-31 sp003962975	29	27	14	0.54	d_Bacteria;p_Patescibacteria;c_Saccharimonadia;o_Saccharimonadales;f_AWTP1-31;g_AWTP1-31;s_AWTP1-31 sp003962975	UniRef50_K8DG06 Uncharacterized protein n=391 Tax=root TaxID=1 RepID=K8DG06_CROSK	30894_SMRZL4770S_HS_2 # 775 # 1146 # -1 # ID=14232_2;partial=00;start_type=ATG;rbs_motif=AGGAG;rbs_spacer=5-10bp;gc_cont=0.629	95.1	218.0	118	3.9999999999999995e-54	124	1
337	30894_SMRZL4770S_HS	44_VKAZC4265A	1	4	66	4	30894_SMRZL4770S_HS_AND_44_VKAZC4265A	30894_SMRZL4770S_HS_2	44_VKAZC4265A_66	d_Bacteria	p_Proteobacteria	c_Gammaproteobacteria					30894_SMRZL4770S_HS	4	class	Gammaproteobacteria	13	12	8	0.56	d_Bacteria;p_Proteobacteria;c_Gammaproteobacteria	d_Bacteria	p_Patescibacteria	c_Saccharimonadia	o_Saccharimonadales	f_AWTP1-31	g_AWTP1-31	s_AWTP1-31 sp003962975	44_VKAZC4265A	49837	species	AWTP1-31 sp003962975	36	33	19	0.58	d_Bacteria;p_Patescibacteria;c_Saccharimonadia;o_Saccharimonadales;f_AWTP1-31;g_AWTP1-31;s_AWTP1-31 sp003962975	UniRef50_K8DG06 Uncharacterized protein n=391 Tax=root TaxID=1 RepID=K8DG06_CROSK	30894_SMRZL4770S_HS_2 # 775 # 1146 # -1 # ID=14232_2;partial=00;start_type=ATG;rbs_motif=AGGAG;rbs_spacer=5-10bp;gc_cont=0.629	95.1	218.0	118	3.9999999999999995e-54	124	1
338	5789_YOGJP6828Y	118_VKAZC4265A_HS	1	6	58	6	5789_YOGJP6828Y_AND_118_VKAZC4265A_HS	5789_YOGJP6828Y_3	118_VKAZC4265A_HS_1	d_Bacteria	p_Proteobacteria						5789_YOGJP6828Y	3	phylum	Proteobacteria	23	23	15	0.51	d_Bacteria;p_Proteobacteria	d_Bacteria	p_Patescibacteria	c_Saccharimonadia	o_Saccharimonadales	f_AWTP1-31	g_AWTP1-31	s_AWTP1-31 sp003962975	118_VKAZC4265A_HS	49837	species	AWTP1-31 sp003962975	29	27	14	0.54	d_Bacteria;p_Patescibacteria;c_Saccharimonadia;o_Saccharimonadales;f_AWTP1-31;g_AWTP1-31;s_AWTP1-31 sp003962975	UniRef50_K8DG06 Uncharacterized protein n=391 Tax=root TaxID=1 RepID=K8DG06_CROSK	5789_YOGJP6828Y_3 # 1364 # 1735 # 1 # ID=16726_3;partial=00;start_type=ATG;rbs_motif=AGGAG;rbs_spacer=5-10bp;gc_cont=0.632	95.1	218.0	118	3.9999999999999995e-54	124	1
339	5789_YOGJP6828Y	44_VKAZC4265A	1	6	66	6	5789_YOGJP6828Y_AND_44_VKAZC4265A	5789_YOGJP6828Y_3	44_VKAZC4265A_66	d_Bacteria	p_Proteobacteria						5789_YOGJP6828Y	3	phylum	Proteobacteria	23	23	15	0.51	d_Bacteria;p_Proteobacteria	d_Bacteria	p_Patescibacteria	c_Saccharimonadia	o_Saccharimonadales	f_AWTP1-31	g_AWTP1-31	s_AWTP1-31 sp003962975	44_VKAZC4265A	49837	species	AWTP1-31 sp003962975	36	33	19	0.58	d_Bacteria;p_Patescibacteria;c_Saccharimonadia;o_Saccharimonadales;f_AWTP1-31;g_AWTP1-31;s_AWTP1-31 sp003962975	UniRef50_K8DG06 Uncharacterized protein n=391 Tax=root TaxID=1 RepID=K8DG06_CROSK	5789_YOGJP6828Y_3 # 1364 # 1735 # 1 # ID=16726_3;partial=00;start_type=ATG;rbs_motif=AGGAG;rbs_spacer=5-10bp;gc_cont=0.632	95.1	218.0	118	3.9999999999999995e-54	124	1
340	612179_coassembly	118_VKAZC4265A_HS	1	5	58	5	612179_coassembly_AND_118_VKAZC4265A_HS	612179_coassembly_1	118_VKAZC4265A_HS_1	d_Bacteria	p_Proteobacteria	c_Gammaproteobacteria					612179_coassembly	4	class	Gammaproteobacteria	7	7	5	0.67	d_Bacteria;p_Proteobacteria;c_Gammaproteobacteria	d_Bacteria	p_Patescibacteria	c_Saccharimonadia	o_Saccharimonadales	f_AWTP1-31	g_AWTP1-31	s_AWTP1-31 sp003962975	118_VKAZC4265A_HS	49837	species	AWTP1-31 sp003962975	29	27	14	0.54	d_Bacteria;p_Patescibacteria;c_Saccharimonadia;o_Saccharimonadales;f_AWTP1-31;g_AWTP1-31;s_AWTP1-31 sp003962975	UniRef50_K1YDQ5 Resolvase/invertase-type recombinase catalytic domain-containing protein n=52 Tax=Bacteria TaxID=2 RepID=K1YDQ5_9BACT	612179_coassembly_1 # 2 # 337 # 1 # ID=2583_1;partial=10;start_type=Edge;rbs_motif=None;rbs_spacer=None;gc_cont=0.652	90.9	204.5	185	4.0999999999999994e-50	112	75
341	612179_coassembly	44_VKAZC4265A	1	5	66	5	612179_coassembly_AND_44_VKAZC4265A	612179_coassembly_1	44_VKAZC4265A_66	d_Bacteria	p_Proteobacteria	c_Gammaproteobacteria					612179_coassembly	4	class	Gammaproteobacteria	7	7	5	0.67	d_Bacteria;p_Proteobacteria;c_Gammaproteobacteria	d_Bacteria	p_Patescibacteria	c_Saccharimonadia	o_Saccharimonadales	f_AWTP1-31	g_AWTP1-31	s_AWTP1-31 sp003962975	44_VKAZC4265A	49837	species	AWTP1-31 sp003962975	36	33	19	0.58	d_Bacteria;p_Patescibacteria;c_Saccharimonadia;o_Saccharimonadales;f_AWTP1-31;g_AWTP1-31;s_AWTP1-31 sp003962975	UniRef50_K1YDQ5 Resolvase/invertase-type recombinase catalytic domain-containing protein n=52 Tax=Bacteria TaxID=2 RepID=K1YDQ5_9BACT	612179_coassembly_1 # 2 # 337 # 1 # ID=2583_1;partial=10;start_type=Edge;rbs_motif=None;rbs_spacer=None;gc_cont=0.652	90.9	204.5	185	4.0999999999999994e-50	112	75
342	30939_XHJCW6359E_HS	210_AQYSR7679X_HS	1	4	34	4	30939_XHJCW6359E_HS_AND_210_AQYSR7679X_HS	30939_XHJCW6359E_HS_1	210_AQYSR7679X_HS_6	d_Bacteria	p_Acidobacteriota						30939_XHJCW6359E_HS	551	phylum	Acidobacteriota	4	3	2	0.67	d_Bacteria;p_Acidobacteriota	d_Bacteria	p_Proteobacteria	c_Gammaproteobacteria	o_Burkholderiales				210_AQYSR7679X_HS	46	order	Burkholderiales	43	37	20	0.52	d_Bacteria;p_Proteobacteria;c_Gammaproteobacteria;o_Burkholderiales	UniRef50_A0A0C5BRN0 TraI1 protein n=2 Tax=Proteobacteria TaxID=1224 RepID=A0A0C5BRN0_ALCXX	30939_XHJCW6359E_HS_1 # 1 # 705 # -1 # ID=13283_1;partial=10;start_type=GTG;rbs_motif=None;rbs_spacer=None;gc_cont=0.702	98.6	380.6	441	8.799999999999996e-103	235	222
343	30939_XHJCW6359E_HS	2602_SMRZL4770S_HS	1	4	11	4	30939_XHJCW6359E_HS_AND_2602_SMRZL4770S_HS	30939_XHJCW6359E_HS_1	2602_SMRZL4770S_HS_1	d_Bacteria	p_Acidobacteriota						30939_XHJCW6359E_HS	551	phylum	Acidobacteriota	4	3	2	0.67	d_Bacteria;p_Acidobacteriota	d_Bacteria	p_Proteobacteria						2602_SMRZL4770S_HS	3	phylum	Proteobacteria	13	12	11	0.92	d_Bacteria;p_Proteobacteria	UniRef50_A0A0C5BRN0 TraI1 protein n=2 Tax=Proteobacteria TaxID=1224 RepID=A0A0C5BRN0_ALCXX	30939_XHJCW6359E_HS_1 # 1 # 705 # -1 # ID=13283_1;partial=10;start_type=GTG;rbs_motif=None;rbs_spacer=None;gc_cont=0.702	98.6	380.6	441	8.799999999999996e-103	235	222
344	30939_XHJCW6359E_HS	292_CTKAA1553C_HS	1	4	27	4	30939_XHJCW6359E_HS_AND_292_CTKAA1553C_HS	30939_XHJCW6359E_HS_1	292_CTKAA1553C_HS_22	d_Bacteria	p_Acidobacteriota						30939_XHJCW6359E_HS	551	phylum	Acidobacteriota	4	3	2	0.67	d_Bacteria;p_Acidobacteriota	d_Bacteria	p_Proteobacteria	c_Gammaproteobacteria	o_Burkholderiales				292_CTKAA1553C_HS	46	order	Burkholderiales	43	40	21	0.52	d_Bacteria;p_Proteobacteria;c_Gammaproteobacteria;o_Burkholderiales	UniRef50_A0A0C5BRN0 TraI1 protein n=2 Tax=Proteobacteria TaxID=1224 RepID=A0A0C5BRN0_ALCXX	30939_XHJCW6359E_HS_1 # 1 # 705 # -1 # ID=13283_1;partial=10;start_type=GTG;rbs_motif=None;rbs_spacer=None;gc_cont=0.702	98.6	380.6	441	8.799999999999996e-103	235	222
345	30939_XHJCW6359E_HS	118_CTKAA1553C	1	4	18	4	30939_XHJCW6359E_HS_AND_118_CTKAA1553C	30939_XHJCW6359E_HS_1	118_CTKAA1553C_6	d_Bacteria	p_Acidobacteriota						30939_XHJCW6359E_HS	551	phylum	Acidobacteriota	4	3	2	0.67	d_Bacteria;p_Acidobacteriota	d_Bacteria	p_Proteobacteria	c_Gammaproteobacteria					118_CTKAA1553C	4	class	Gammaproteobacteria	26	25	18	0.7	d_Bacteria;p_Proteobacteria;c_Gammaproteobacteria	UniRef50_A0A0C5BRN0 TraI1 protein n=2 Tax=Proteobacteria TaxID=1224 RepID=A0A0C5BRN0_ALCXX	30939_XHJCW6359E_HS_1 # 1 # 705 # -1 # ID=13283_1;partial=10;start_type=GTG;rbs_motif=None;rbs_spacer=None;gc_cont=0.702	98.6	380.6	441	8.799999999999996e-103	235	222
346	30939_XHJCW6359E_HS	1732_OGYXM7861O_HS	1	4	12	4	30939_XHJCW6359E_HS_AND_1732_OGYXM7861O_HS	30939_XHJCW6359E_HS_1	1732_OGYXM7861O_HS_2	d_Bacteria	p_Acidobacteriota						30939_XHJCW6359E_HS	551	phylum	Acidobacteriota	4	3	2	0.67	d_Bacteria;p_Acidobacteriota	d_Bacteria	p_Proteobacteria	c_Gammaproteobacteria					1732_OGYXM7861O_HS	4	class	Gammaproteobacteria	16	15	9	0.54	d_Bacteria;p_Proteobacteria;c_Gammaproteobacteria	UniRef50_A0A0C5BRN0 TraI1 protein n=2 Tax=Proteobacteria TaxID=1224 RepID=A0A0C5BRN0_ALCXX	30939_XHJCW6359E_HS_1 # 1 # 705 # -1 # ID=13283_1;partial=10;start_type=GTG;rbs_motif=None;rbs_spacer=None;gc_cont=0.702	98.6	380.6	441	8.799999999999996e-103	235	222
347	30939_XHJCW6359E_HS	2597_STOPY2011U_HS	1	4	13	4	30939_XHJCW6359E_HS_AND_2597_STOPY2011U_HS	30939_XHJCW6359E_HS_1	2597_STOPY2011U_HS_1	d_Bacteria	p_Acidobacteriota						30939_XHJCW6359E_HS	551	phylum	Acidobacteriota	4	3	2	0.67	d_Bacteria;p_Acidobacteriota	d_Bacteria	p_Proteobacteria	c_Gammaproteobacteria					2597_STOPY2011U_HS	4	class	Gammaproteobacteria	13	11	6	0.55	d_Bacteria;p_Proteobacteria;c_Gammaproteobacteria	UniRef50_A0A0C5BRN0 TraI1 protein n=2 Tax=Proteobacteria TaxID=1224 RepID=A0A0C5BRN0_ALCXX	30939_XHJCW6359E_HS_1 # 1 # 705 # -1 # ID=13283_1;partial=10;start_type=GTG;rbs_motif=None;rbs_spacer=None;gc_cont=0.702	98.6	380.6	441	8.799999999999996e-103	235	222
348	30939_XHJCW6359E_HS	60503_coassembly	1	4	14	4	30939_XHJCW6359E_HS_AND_60503_coassembly	30939_XHJCW6359E_HS_1	60503_coassembly_6	d_Bacteria	p_Acidobacteriota						30939_XHJCW6359E_HS	551	phylum	Acidobacteriota	4	3	2	0.67	d_Bacteria;p_Acidobacteriota	d_Bacteria	p_Proteobacteria	c_Gammaproteobacteria					60503_coassembly	4	class	Gammaproteobacteria	22	21	15	0.69	d_Bacteria;p_Proteobacteria;c_Gammaproteobacteria	UniRef50_A0A0C5BRN0 TraI1 protein n=2 Tax=Proteobacteria TaxID=1224 RepID=A0A0C5BRN0_ALCXX	30939_XHJCW6359E_HS_1 # 1 # 705 # -1 # ID=13283_1;partial=10;start_type=GTG;rbs_motif=None;rbs_spacer=None;gc_cont=0.702	98.6	380.6	441	8.799999999999996e-103	235	222
349	30939_XHJCW6359E_HS	92_OQKAY0494C	1	4	20	4	30939_XHJCW6359E_HS_AND_92_OQKAY0494C	30939_XHJCW6359E_HS_1	92_OQKAY0494C_20	d_Bacteria	p_Acidobacteriota						30939_XHJCW6359E_HS	551	phylum	Acidobacteriota	4	3	2	0.67	d_Bacteria;p_Acidobacteriota	d_Bacteria	p_Proteobacteria	c_Gammaproteobacteria	o_Burkholderiales	f_Burkholderiaceae			92_OQKAY0494C	62	family	Burkholderiaceae	23	21	12	0.53	d_Bacteria;p_Proteobacteria;c_Gammaproteobacteria;o_Burkholderiales;f_Burkholderiaceae	UniRef50_A0A0C5BRN0 TraI1 protein n=2 Tax=Proteobacteria TaxID=1224 RepID=A0A0C5BRN0_ALCXX	30939_XHJCW6359E_HS_1 # 1 # 705 # -1 # ID=13283_1;partial=10;start_type=GTG;rbs_motif=None;rbs_spacer=None;gc_cont=0.702	98.6	380.6	441	8.799999999999996e-103	235	222
350	30939_XHJCW6359E_HS	7879_SMAIH8416T_HS	1	4	8	4	30939_XHJCW6359E_HS_AND_7879_SMAIH8416T_HS	30939_XHJCW6359E_HS_1	7879_SMAIH8416T_HS_8	d_Bacteria	p_Acidobacteriota						30939_XHJCW6359E_HS	551	phylum	Acidobacteriota	4	3	2	0.67	d_Bacteria;p_Acidobacteriota	d_Bacteria	p_Proteobacteria						7879_SMAIH8416T_HS	3	phylum	Proteobacteria	14	14	12	0.69	d_Bacteria;p_Proteobacteria	UniRef50_A0A0C5BRN0 TraI1 protein n=2 Tax=Proteobacteria TaxID=1224 RepID=A0A0C5BRN0_ALCXX	30939_XHJCW6359E_HS_1 # 1 # 705 # -1 # ID=13283_1;partial=10;start_type=GTG;rbs_motif=None;rbs_spacer=None;gc_cont=0.702	98.6	380.6	441	8.799999999999996e-103	235	222
351	30939_XHJCW6359E_HS	8993_GTAKE7915Y_HS	3	4	4	4	30939_XHJCW6359E_HS_AND_8993_GTAKE7915Y_HS	30939_XHJCW6359E_HS_1	8993_GTAKE7915Y_HS_2	d_Bacteria	p_Acidobacteriota						30939_XHJCW6359E_HS	551	phylum	Acidobacteriota	4	3	2	0.67	d_Bacteria;p_Acidobacteriota	d_Bacteria	p_Proteobacteria	c_Gammaproteobacteria	o_Burkholderiales	f_Burkholderiaceae			8993_GTAKE7915Y_HS	62	family	Burkholderiaceae	5	4	3	0.75	d_Bacteria;p_Proteobacteria;c_Gammaproteobacteria;o_Burkholderiales;f_Burkholderiaceae	UniRef50_A0A0C5BRN0 TraI1 protein n=2 Tax=Proteobacteria TaxID=1224 RepID=A0A0C5BRN0_ALCXX	30939_XHJCW6359E_HS_1 # 1 # 705 # -1 # ID=13283_1;partial=10;start_type=GTG;rbs_motif=None;rbs_spacer=None;gc_cont=0.702	98.6	380.6	441	8.799999999999996e-103	235	222
352	30939_XHJCW6359E_HS	3115_DNGEE8998Y_HS	1	4	9	4	30939_XHJCW6359E_HS_AND_3115_DNGEE8998Y_HS	30939_XHJCW6359E_HS_1	3115_DNGEE8998Y_HS_4	d_Bacteria	p_Acidobacteriota						30939_XHJCW6359E_HS	551	phylum	Acidobacteriota	4	3	2	0.67	d_Bacteria;p_Acidobacteriota	d_Bacteria	p_Proteobacteria	c_Gammaproteobacteria					3115_DNGEE8998Y_HS	4	class	Gammaproteobacteria	15	14	9	0.61	d_Bacteria;p_Proteobacteria;c_Gammaproteobacteria	UniRef50_A0A0C5BRN0 TraI1 protein n=2 Tax=Proteobacteria TaxID=1224 RepID=A0A0C5BRN0_ALCXX	30939_XHJCW6359E_HS_1 # 1 # 705 # -1 # ID=13283_1;partial=10;start_type=GTG;rbs_motif=None;rbs_spacer=None;gc_cont=0.702	98.6	380.6	441	8.799999999999996e-103	235	222
353	30939_XHJCW6359E_HS	4339_FBLKR3479R_HS	1	4	9	4	30939_XHJCW6359E_HS_AND_4339_FBLKR3479R_HS	30939_XHJCW6359E_HS_1	4339_FBLKR3479R_HS_6	d_Bacteria	p_Acidobacteriota						30939_XHJCW6359E_HS	551	phylum	Acidobacteriota	4	3	2	0.67	d_Bacteria;p_Acidobacteriota	d_Bacteria	p_Proteobacteria	c_Gammaproteobacteria	o_Burkholderiales	f_Burkholderiaceae			4339_FBLKR3479R_HS	62	family	Burkholderiaceae	11	10	5	0.55	d_Bacteria;p_Proteobacteria;c_Gammaproteobacteria;o_Burkholderiales;f_Burkholderiaceae	UniRef50_A0A0C5BRN0 TraI1 protein n=2 Tax=Proteobacteria TaxID=1224 RepID=A0A0C5BRN0_ALCXX	30939_XHJCW6359E_HS_1 # 1 # 705 # -1 # ID=13283_1;partial=10;start_type=GTG;rbs_motif=None;rbs_spacer=None;gc_cont=0.702	98.6	380.6	441	8.799999999999996e-103	235	222
354	30939_XHJCW6359E_HS	57_LIRKT9545S	1	4	13	4	30939_XHJCW6359E_HS_AND_57_LIRKT9545S	30939_XHJCW6359E_HS_1	57_LIRKT9545S_8	d_Bacteria	p_Acidobacteriota						30939_XHJCW6359E_HS	551	phylum	Acidobacteriota	4	3	2	0.67	d_Bacteria;p_Acidobacteriota	d_Bacteria	p_Proteobacteria	c_Gammaproteobacteria					57_LIRKT9545S	4	class	Gammaproteobacteria	26	25	18	0.72	d_Bacteria;p_Proteobacteria;c_Gammaproteobacteria	UniRef50_A0A0C5BRN0 TraI1 protein n=2 Tax=Proteobacteria TaxID=1224 RepID=A0A0C5BRN0_ALCXX	30939_XHJCW6359E_HS_1 # 1 # 705 # -1 # ID=13283_1;partial=10;start_type=GTG;rbs_motif=None;rbs_spacer=None;gc_cont=0.702	98.6	380.6	441	8.799999999999996e-103	235	222
355	30939_XHJCW6359E_HS	91_NOAOR5976A	1	4	13	4	30939_XHJCW6359E_HS_AND_91_NOAOR5976A	30939_XHJCW6359E_HS_1	91_NOAOR5976A_8	d_Bacteria	p_Acidobacteriota						30939_XHJCW6359E_HS	551	phylum	Acidobacteriota	4	3	2	0.67	d_Bacteria;p_Acidobacteriota	d_Bacteria	p_Proteobacteria	c_Gammaproteobacteria					91_NOAOR5976A	4	class	Gammaproteobacteria	21	20	14	0.67	d_Bacteria;p_Proteobacteria;c_Gammaproteobacteria	UniRef50_A0A0C5BRN0 TraI1 protein n=2 Tax=Proteobacteria TaxID=1224 RepID=A0A0C5BRN0_ALCXX	30939_XHJCW6359E_HS_1 # 1 # 705 # -1 # ID=13283_1;partial=10;start_type=GTG;rbs_motif=None;rbs_spacer=None;gc_cont=0.702	98.6	380.6	441	8.799999999999996e-103	235	222
356	30939_XHJCW6359E_HS	11913_EWOJK0017V	1	4	4	4	30939_XHJCW6359E_HS_AND_11913_EWOJK0017V	30939_XHJCW6359E_HS_1	11913_EWOJK0017V_4	d_Bacteria	p_Acidobacteriota						30939_XHJCW6359E_HS	551	phylum	Acidobacteriota	4	3	2	0.67	d_Bacteria;p_Acidobacteriota	d_Bacteria	p_Proteobacteria	c_Gammaproteobacteria					11913_EWOJK0017V	4	class	Gammaproteobacteria	5	5	3	0.6	d_Bacteria;p_Proteobacteria;c_Gammaproteobacteria	UniRef50_A0A0C5BRN0 TraI1 protein n=2 Tax=Proteobacteria TaxID=1224 RepID=A0A0C5BRN0_ALCXX	30939_XHJCW6359E_HS_1 # 1 # 705 # -1 # ID=13283_1;partial=10;start_type=GTG;rbs_motif=None;rbs_spacer=None;gc_cont=0.702	98.6	380.6	441	8.799999999999996e-103	235	222
357	30939_XHJCW6359E_HS	75796_HFGVI0044Q_HS	1	4	4	4	30939_XHJCW6359E_HS_AND_75796_HFGVI0044Q_HS	30939_XHJCW6359E_HS_1	75796_HFGVI0044Q_HS_3	d_Bacteria	p_Acidobacteriota						30939_XHJCW6359E_HS	551	phylum	Acidobacteriota	4	3	2	0.67	d_Bacteria;p_Acidobacteriota	d_Bacteria	p_Proteobacteria	c_Gammaproteobacteria	o_Burkholderiales				75796_HFGVI0044Q_HS	46	order	Burkholderiales	5	5	3	0.51	d_Bacteria;p_Proteobacteria;c_Gammaproteobacteria;o_Burkholderiales	UniRef50_A0A0C5BRN0 TraI1 protein n=2 Tax=Proteobacteria TaxID=1224 RepID=A0A0C5BRN0_ALCXX	30939_XHJCW6359E_HS_1 # 1 # 705 # -1 # ID=13283_1;partial=10;start_type=GTG;rbs_motif=None;rbs_spacer=None;gc_cont=0.702	98.6	380.6	441	8.799999999999996e-103	235	222
358	34500_ABVSK8395E_HS	210_AQYSR7679X_HS	1	5	34	5	34500_ABVSK8395E_HS_AND_210_AQYSR7679X_HS	34500_ABVSK8395E_HS_4	210_AQYSR7679X_HS_24	d_Bacteria	p_Actinobacteriota	c_Actinomycetia	o_Mycobacteriales				34500_ABVSK8395E_HS	25	order	Mycobacteriales	8	7	4	0.73	d_Bacteria;p_Actinobacteriota;c_Actinomycetia;o_Mycobacteriales	d_Bacteria	p_Proteobacteria	c_Gammaproteobacteria	o_Burkholderiales				210_AQYSR7679X_HS	46	order	Burkholderiales	43	37	20	0.52	d_Bacteria;p_Proteobacteria;c_Gammaproteobacteria;o_Burkholderiales	UniRef50_A0A1G5R0C5 Antitoxin ParD n=205 Tax=root TaxID=1 RepID=A0A1G5R0C5_PHOLU	34500_ABVSK8395E_HS_4 # 1074 # 1343 # -1 # ID=8900_4;partial=00;start_type=ATG;rbs_motif=GGAGG;rbs_spacer=5-10bp;gc_cont=0.674	82.1	136.7	88	8.500000000000001e-30	90	1
359	34500_ABVSK8395E_HS	10121_FBLKR3479R_HS	2	5	4	4	34500_ABVSK8395E_HS_AND_10121_FBLKR3479R_HS	34500_ABVSK8395E_HS_4	10121_FBLKR3479R_HS_3	d_Bacteria	p_Actinobacteriota	c_Actinomycetia	o_Mycobacteriales				34500_ABVSK8395E_HS	25	order	Mycobacteriales	8	7	4	0.73	d_Bacteria;p_Actinobacteriota;c_Actinomycetia;o_Mycobacteriales	d_Bacteria	p_Proteobacteria	c_Gammaproteobacteria	o_Burkholderiales	f_Burkholderiaceae			10121_FBLKR3479R_HS	62	family	Burkholderiaceae	6	5	2	0.65	d_Bacteria;p_Proteobacteria;c_Gammaproteobacteria;o_Burkholderiales;f_Burkholderiaceae	UniRef50_A0A1G5R0C5 Antitoxin ParD n=205 Tax=root TaxID=1 RepID=A0A1G5R0C5_PHOLU	34500_ABVSK8395E_HS_4 # 1074 # 1343 # -1 # ID=8900_4;partial=00;start_type=ATG;rbs_motif=GGAGG;rbs_spacer=5-10bp;gc_cont=0.674	82.1	136.7	88	8.500000000000001e-30	90	1
360	34500_ABVSK8395E_HS	350_NOAOR5976A	1	5	15	5	34500_ABVSK8395E_HS_AND_350_NOAOR5976A	34500_ABVSK8395E_HS_4	350_NOAOR5976A_3	d_Bacteria	p_Actinobacteriota	c_Actinomycetia	o_Mycobacteriales				34500_ABVSK8395E_HS	25	order	Mycobacteriales	8	7	4	0.73	d_Bacteria;p_Actinobacteriota;c_Actinomycetia;o_Mycobacteriales	d_Bacteria	p_Proteobacteria	c_Gammaproteobacteria	o_Burkholderiales	f_Burkholderiaceae			350_NOAOR5976A	62	family	Burkholderiaceae	16	14	11	0.8	d_Bacteria;p_Proteobacteria;c_Gammaproteobacteria;o_Burkholderiales;f_Burkholderiaceae	UniRef50_A0A1G5R0C5 Antitoxin ParD n=205 Tax=root TaxID=1 RepID=A0A1G5R0C5_PHOLU	34500_ABVSK8395E_HS_4 # 1074 # 1343 # -1 # ID=8900_4;partial=00;start_type=ATG;rbs_motif=GGAGG;rbs_spacer=5-10bp;gc_cont=0.674	82.1	136.7	88	8.500000000000001e-30	90	1
361	34500_ABVSK8395E_HS	386_ZFYKJ6264T	1	5	13	5	34500_ABVSK8395E_HS_AND_386_ZFYKJ6264T	34500_ABVSK8395E_HS_4	386_ZFYKJ6264T_11	d_Bacteria	p_Actinobacteriota	c_Actinomycetia	o_Mycobacteriales				34500_ABVSK8395E_HS	25	order	Mycobacteriales	8	7	4	0.73	d_Bacteria;p_Actinobacteriota;c_Actinomycetia;o_Mycobacteriales	d_Bacteria	p_Proteobacteria	c_Gammaproteobacteria	o_Burkholderiales	f_Burkholderiaceae			386_ZFYKJ6264T	62	family	Burkholderiaceae	16	15	11	0.8	d_Bacteria;p_Proteobacteria;c_Gammaproteobacteria;o_Burkholderiales;f_Burkholderiaceae	UniRef50_A0A1G5R0C5 Antitoxin ParD n=205 Tax=root TaxID=1 RepID=A0A1G5R0C5_PHOLU	34500_ABVSK8395E_HS_4 # 1074 # 1343 # -1 # ID=8900_4;partial=00;start_type=ATG;rbs_motif=GGAGG;rbs_spacer=5-10bp;gc_cont=0.674	82.1	136.7	88	8.500000000000001e-30	90	1
362	34500_ABVSK8395E_HS	292_CTKAA1553C_HS	1	5	27	5	34500_ABVSK8395E_HS_AND_292_CTKAA1553C_HS	34500_ABVSK8395E_HS_4	292_CTKAA1553C_HS_4	d_Bacteria	p_Actinobacteriota	c_Actinomycetia	o_Mycobacteriales				34500_ABVSK8395E_HS	25	order	Mycobacteriales	8	7	4	0.73	d_Bacteria;p_Actinobacteriota;c_Actinomycetia;o_Mycobacteriales	d_Bacteria	p_Proteobacteria	c_Gammaproteobacteria	o_Burkholderiales				292_CTKAA1553C_HS	46	order	Burkholderiales	43	40	21	0.52	d_Bacteria;p_Proteobacteria;c_Gammaproteobacteria;o_Burkholderiales	UniRef50_A0A1G5R0C5 Antitoxin ParD n=205 Tax=root TaxID=1 RepID=A0A1G5R0C5_PHOLU	34500_ABVSK8395E_HS_4 # 1074 # 1343 # -1 # ID=8900_4;partial=00;start_type=ATG;rbs_motif=GGAGG;rbs_spacer=5-10bp;gc_cont=0.674	82.1	136.7	88	8.500000000000001e-30	90	1
363	34500_ABVSK8395E_HS	8380_SMRZL4770S_HS	1	5	4	4	34500_ABVSK8395E_HS_AND_8380_SMRZL4770S_HS	34500_ABVSK8395E_HS_4	8380_SMRZL4770S_HS_3	d_Bacteria	p_Actinobacteriota	c_Actinomycetia	o_Mycobacteriales				34500_ABVSK8395E_HS	25	order	Mycobacteriales	8	7	4	0.73	d_Bacteria;p_Actinobacteriota;c_Actinomycetia;o_Mycobacteriales	d_Bacteria	p_Proteobacteria	c_Gammaproteobacteria					8380_SMRZL4770S_HS	4	class	Gammaproteobacteria	15	14	10	0.53	d_Bacteria;p_Proteobacteria;c_Gammaproteobacteria	UniRef50_A0A1G5R0C5 Antitoxin ParD n=205 Tax=root TaxID=1 RepID=A0A1G5R0C5_PHOLU	34500_ABVSK8395E_HS_4 # 1074 # 1343 # -1 # ID=8900_4;partial=00;start_type=ATG;rbs_motif=GGAGG;rbs_spacer=5-10bp;gc_cont=0.674	82.1	136.7	88	8.500000000000001e-30	90	1
364	34500_ABVSK8395E_HS	17084_WIZOE2839Q_HS	1	5	5	5	34500_ABVSK8395E_HS_AND_17084_WIZOE2839Q_HS	34500_ABVSK8395E_HS_4	17084_WIZOE2839Q_HS_4	d_Bacteria	p_Actinobacteriota	c_Actinomycetia	o_Mycobacteriales				34500_ABVSK8395E_HS	25	order	Mycobacteriales	8	7	4	0.73	d_Bacteria;p_Actinobacteriota;c_Actinomycetia;o_Mycobacteriales	d_Bacteria	p_Proteobacteria						17084_WIZOE2839Q_HS	3	phylum	Proteobacteria	5	4	4	1.0	d_Bacteria;p_Proteobacteria	UniRef50_A0A1G5R0C5 Antitoxin ParD n=205 Tax=root TaxID=1 RepID=A0A1G5R0C5_PHOLU	34500_ABVSK8395E_HS_4 # 1074 # 1343 # -1 # ID=8900_4;partial=00;start_type=ATG;rbs_motif=GGAGG;rbs_spacer=5-10bp;gc_cont=0.674	82.1	136.7	88	8.500000000000001e-30	90	1
365	34500_ABVSK8395E_HS	92_OQKAY0494C	1	5	20	5	34500_ABVSK8395E_HS_AND_92_OQKAY0494C	34500_ABVSK8395E_HS_4	92_OQKAY0494C_2	d_Bacteria	p_Actinobacteriota	c_Actinomycetia	o_Mycobacteriales				34500_ABVSK8395E_HS	25	order	Mycobacteriales	8	7	4	0.73	d_Bacteria;p_Actinobacteriota;c_Actinomycetia;o_Mycobacteriales	d_Bacteria	p_Proteobacteria	c_Gammaproteobacteria	o_Burkholderiales	f_Burkholderiaceae			92_OQKAY0494C	62	family	Burkholderiaceae	23	21	12	0.53	d_Bacteria;p_Proteobacteria;c_Gammaproteobacteria;o_Burkholderiales;f_Burkholderiaceae	UniRef50_A0A1G5R0C5 Antitoxin ParD n=205 Tax=root TaxID=1 RepID=A0A1G5R0C5_PHOLU	34500_ABVSK8395E_HS_4 # 1074 # 1343 # -1 # ID=8900_4;partial=00;start_type=ATG;rbs_motif=GGAGG;rbs_spacer=5-10bp;gc_cont=0.674	82.1	136.7	88	8.500000000000001e-30	90	1
366	34500_ABVSK8395E_HS	45501_SMAIH8416T_HS	1	5	4	4	34500_ABVSK8395E_HS_AND_45501_SMAIH8416T_HS	34500_ABVSK8395E_HS_4	45501_SMAIH8416T_HS_3	d_Bacteria	p_Actinobacteriota	c_Actinomycetia	o_Mycobacteriales				34500_ABVSK8395E_HS	25	order	Mycobacteriales	8	7	4	0.73	d_Bacteria;p_Actinobacteriota;c_Actinomycetia;o_Mycobacteriales	d_Bacteria	p_Proteobacteria	c_Gammaproteobacteria	o_Burkholderiales	f_Burkholderiaceae			45501_SMAIH8416T_HS	62	family	Burkholderiaceae	5	4	2	0.66	d_Bacteria;p_Proteobacteria;c_Gammaproteobacteria;o_Burkholderiales;f_Burkholderiaceae	UniRef50_A0A1G5R0C5 Antitoxin ParD n=205 Tax=root TaxID=1 RepID=A0A1G5R0C5_PHOLU	34500_ABVSK8395E_HS_4 # 1074 # 1343 # -1 # ID=8900_4;partial=00;start_type=ATG;rbs_motif=GGAGG;rbs_spacer=5-10bp;gc_cont=0.674	82.1	136.7	88	8.500000000000001e-30	90	1
367	34500_ABVSK8395E_HS	61903_p3.opera	1	5	7	5	34500_ABVSK8395E_HS_AND_61903_p3.opera	34500_ABVSK8395E_HS_4	61903_p3.opera_2	d_Bacteria	p_Actinobacteriota	c_Actinomycetia	o_Mycobacteriales				34500_ABVSK8395E_HS	25	order	Mycobacteriales	8	7	4	0.73	d_Bacteria;p_Actinobacteriota;c_Actinomycetia;o_Mycobacteriales	d_Bacteria	p_Proteobacteria	c_Gammaproteobacteria	o_Burkholderiales	f_Burkholderiaceae			61903_p3.opera	62	family	Burkholderiaceae	10	9	8	0.99	d_Bacteria;p_Proteobacteria;c_Gammaproteobacteria;o_Burkholderiales;f_Burkholderiaceae	UniRef50_A0A1G5R0C5 Antitoxin ParD n=205 Tax=root TaxID=1 RepID=A0A1G5R0C5_PHOLU	34500_ABVSK8395E_HS_4 # 1074 # 1343 # -1 # ID=8900_4;partial=00;start_type=ATG;rbs_motif=GGAGG;rbs_spacer=5-10bp;gc_cont=0.674	82.1	136.7	88	8.500000000000001e-30	90	1
368	34500_ABVSK8395E_HS	90946_o1.opera	1	5	8	5	34500_ABVSK8395E_HS_AND_90946_o1.opera	34500_ABVSK8395E_HS_4	90946_o1.opera_2	d_Bacteria	p_Actinobacteriota	c_Actinomycetia	o_Mycobacteriales				34500_ABVSK8395E_HS	25	order	Mycobacteriales	8	7	4	0.73	d_Bacteria;p_Actinobacteriota;c_Actinomycetia;o_Mycobacteriales	d_Bacteria	p_Proteobacteria	c_Gammaproteobacteria	o_Burkholderiales	f_Burkholderiaceae			90946_o1.opera	62	family	Burkholderiaceae	8	7	7	1.0	d_Bacteria;p_Proteobacteria;c_Gammaproteobacteria;o_Burkholderiales;f_Burkholderiaceae	UniRef50_A0A1G5R0C5 Antitoxin ParD n=205 Tax=root TaxID=1 RepID=A0A1G5R0C5_PHOLU	34500_ABVSK8395E_HS_4 # 1074 # 1343 # -1 # ID=8900_4;partial=00;start_type=ATG;rbs_motif=GGAGG;rbs_spacer=5-10bp;gc_cont=0.674	82.1	136.7	88	8.500000000000001e-30	90	1
369	34500_ABVSK8395E_HS	9651_STOPY2011U_HS	1	5	8	5	34500_ABVSK8395E_HS_AND_9651_STOPY2011U_HS	34500_ABVSK8395E_HS_4	9651_STOPY2011U_HS_7	d_Bacteria	p_Actinobacteriota	c_Actinomycetia	o_Mycobacteriales				34500_ABVSK8395E_HS	25	order	Mycobacteriales	8	7	4	0.73	d_Bacteria;p_Actinobacteriota;c_Actinomycetia;o_Mycobacteriales	d_Bacteria	p_Proteobacteria	c_Gammaproteobacteria	o_Burkholderiales	f_Burkholderiaceae			9651_STOPY2011U_HS	62	family	Burkholderiaceae	8	7	7	1.0	d_Bacteria;p_Proteobacteria;c_Gammaproteobacteria;o_Burkholderiales;f_Burkholderiaceae	UniRef50_A0A1G5R0C5 Antitoxin ParD n=205 Tax=root TaxID=1 RepID=A0A1G5R0C5_PHOLU	34500_ABVSK8395E_HS_4 # 1074 # 1343 # -1 # ID=8900_4;partial=00;start_type=ATG;rbs_motif=GGAGG;rbs_spacer=5-10bp;gc_cont=0.674	82.1	136.7	88	8.500000000000001e-30	90	1
370	79192_LJSLX5580A_HS	210_AQYSR7679X_HS	1	4	34	4	79192_LJSLX5580A_HS_AND_210_AQYSR7679X_HS	79192_LJSLX5580A_HS_1	210_AQYSR7679X_HS_24	d_Bacteria	p_Actinobacteriota	c_Actinomycetia	o_Actinomycetales	f_Dermatophilaceae	g_Phycicoccus A	s_Phycicoccus A elongatus	79192_LJSLX5580A_HS	50823	species	Phycicoccus A elongatus	4	3	2	0.97	d_Bacteria;p_Actinobacteriota;c_Actinomycetia;o_Actinomycetales;f_Dermatophilaceae;g_Phycicoccus A;s_Phycicoccus A elongatus	d_Bacteria	p_Proteobacteria	c_Gammaproteobacteria	o_Burkholderiales				210_AQYSR7679X_HS	46	order	Burkholderiales	43	37	20	0.52	d_Bacteria;p_Proteobacteria;c_Gammaproteobacteria;o_Burkholderiales	UniRef50_A0A1G5R0C5 Antitoxin ParD n=205 Tax=root TaxID=1 RepID=A0A1G5R0C5_PHOLU	79192_LJSLX5580A_HS_1 # 101 # 382 # 1 # ID=13082_1;partial=00;start_type=ATG;rbs_motif=None;rbs_spacer=None;gc_cont=0.670	82.1	136.3	88	1.2e-29	94	1
371	79192_LJSLX5580A_HS	10121_FBLKR3479R_HS	1	4	4	4	79192_LJSLX5580A_HS_AND_10121_FBLKR3479R_HS	79192_LJSLX5580A_HS_1	10121_FBLKR3479R_HS_3	d_Bacteria	p_Actinobacteriota	c_Actinomycetia	o_Actinomycetales	f_Dermatophilaceae	g_Phycicoccus A	s_Phycicoccus A elongatus	79192_LJSLX5580A_HS	50823	species	Phycicoccus A elongatus	4	3	2	0.97	d_Bacteria;p_Actinobacteriota;c_Actinomycetia;o_Actinomycetales;f_Dermatophilaceae;g_Phycicoccus A;s_Phycicoccus A elongatus	d_Bacteria	p_Proteobacteria	c_Gammaproteobacteria	o_Burkholderiales	f_Burkholderiaceae			10121_FBLKR3479R_HS	62	family	Burkholderiaceae	6	5	2	0.65	d_Bacteria;p_Proteobacteria;c_Gammaproteobacteria;o_Burkholderiales;f_Burkholderiaceae	UniRef50_A0A1G5R0C5 Antitoxin ParD n=205 Tax=root TaxID=1 RepID=A0A1G5R0C5_PHOLU	79192_LJSLX5580A_HS_1 # 101 # 382 # 1 # ID=13082_1;partial=00;start_type=ATG;rbs_motif=None;rbs_spacer=None;gc_cont=0.670	82.1	136.3	88	1.2e-29	94	1
372	79192_LJSLX5580A_HS	350_NOAOR5976A	1	4	15	4	79192_LJSLX5580A_HS_AND_350_NOAOR5976A	79192_LJSLX5580A_HS_1	350_NOAOR5976A_3	d_Bacteria	p_Actinobacteriota	c_Actinomycetia	o_Actinomycetales	f_Dermatophilaceae	g_Phycicoccus A	s_Phycicoccus A elongatus	79192_LJSLX5580A_HS	50823	species	Phycicoccus A elongatus	4	3	2	0.97	d_Bacteria;p_Actinobacteriota;c_Actinomycetia;o_Actinomycetales;f_Dermatophilaceae;g_Phycicoccus A;s_Phycicoccus A elongatus	d_Bacteria	p_Proteobacteria	c_Gammaproteobacteria	o_Burkholderiales	f_Burkholderiaceae			350_NOAOR5976A	62	family	Burkholderiaceae	16	14	11	0.8	d_Bacteria;p_Proteobacteria;c_Gammaproteobacteria;o_Burkholderiales;f_Burkholderiaceae	UniRef50_A0A1G5R0C5 Antitoxin ParD n=205 Tax=root TaxID=1 RepID=A0A1G5R0C5_PHOLU	79192_LJSLX5580A_HS_1 # 101 # 382 # 1 # ID=13082_1;partial=00;start_type=ATG;rbs_motif=None;rbs_spacer=None;gc_cont=0.670	82.1	136.3	88	1.2e-29	94	1
373	79192_LJSLX5580A_HS	386_ZFYKJ6264T	1	4	13	4	79192_LJSLX5580A_HS_AND_386_ZFYKJ6264T	79192_LJSLX5580A_HS_1	386_ZFYKJ6264T_11	d_Bacteria	p_Actinobacteriota	c_Actinomycetia	o_Actinomycetales	f_Dermatophilaceae	g_Phycicoccus A	s_Phycicoccus A elongatus	79192_LJSLX5580A_HS	50823	species	Phycicoccus A elongatus	4	3	2	0.97	d_Bacteria;p_Actinobacteriota;c_Actinomycetia;o_Actinomycetales;f_Dermatophilaceae;g_Phycicoccus A;s_Phycicoccus A elongatus	d_Bacteria	p_Proteobacteria	c_Gammaproteobacteria	o_Burkholderiales	f_Burkholderiaceae			386_ZFYKJ6264T	62	family	Burkholderiaceae	16	15	11	0.8	d_Bacteria;p_Proteobacteria;c_Gammaproteobacteria;o_Burkholderiales;f_Burkholderiaceae	UniRef50_A0A1G5R0C5 Antitoxin ParD n=205 Tax=root TaxID=1 RepID=A0A1G5R0C5_PHOLU	79192_LJSLX5580A_HS_1 # 101 # 382 # 1 # ID=13082_1;partial=00;start_type=ATG;rbs_motif=None;rbs_spacer=None;gc_cont=0.670	82.1	136.3	88	1.2e-29	94	1
374	79192_LJSLX5580A_HS	292_CTKAA1553C_HS	1	4	27	4	79192_LJSLX5580A_HS_AND_292_CTKAA1553C_HS	79192_LJSLX5580A_HS_1	292_CTKAA1553C_HS_4	d_Bacteria	p_Actinobacteriota	c_Actinomycetia	o_Actinomycetales	f_Dermatophilaceae	g_Phycicoccus A	s_Phycicoccus A elongatus	79192_LJSLX5580A_HS	50823	species	Phycicoccus A elongatus	4	3	2	0.97	d_Bacteria;p_Actinobacteriota;c_Actinomycetia;o_Actinomycetales;f_Dermatophilaceae;g_Phycicoccus A;s_Phycicoccus A elongatus	d_Bacteria	p_Proteobacteria	c_Gammaproteobacteria	o_Burkholderiales				292_CTKAA1553C_HS	46	order	Burkholderiales	43	40	21	0.52	d_Bacteria;p_Proteobacteria;c_Gammaproteobacteria;o_Burkholderiales	UniRef50_A0A1G5R0C5 Antitoxin ParD n=205 Tax=root TaxID=1 RepID=A0A1G5R0C5_PHOLU	79192_LJSLX5580A_HS_1 # 101 # 382 # 1 # ID=13082_1;partial=00;start_type=ATG;rbs_motif=None;rbs_spacer=None;gc_cont=0.670	82.1	136.3	88	1.2e-29	94	1
375	79192_LJSLX5580A_HS	8380_SMRZL4770S_HS	1	4	4	4	79192_LJSLX5580A_HS_AND_8380_SMRZL4770S_HS	79192_LJSLX5580A_HS_1	8380_SMRZL4770S_HS_3	d_Bacteria	p_Actinobacteriota	c_Actinomycetia	o_Actinomycetales	f_Dermatophilaceae	g_Phycicoccus A	s_Phycicoccus A elongatus	79192_LJSLX5580A_HS	50823	species	Phycicoccus A elongatus	4	3	2	0.97	d_Bacteria;p_Actinobacteriota;c_Actinomycetia;o_Actinomycetales;f_Dermatophilaceae;g_Phycicoccus A;s_Phycicoccus A elongatus	d_Bacteria	p_Proteobacteria	c_Gammaproteobacteria					8380_SMRZL4770S_HS	4	class	Gammaproteobacteria	15	14	10	0.53	d_Bacteria;p_Proteobacteria;c_Gammaproteobacteria	UniRef50_A0A1G5R0C5 Antitoxin ParD n=205 Tax=root TaxID=1 RepID=A0A1G5R0C5_PHOLU	79192_LJSLX5580A_HS_1 # 101 # 382 # 1 # ID=13082_1;partial=00;start_type=ATG;rbs_motif=None;rbs_spacer=None;gc_cont=0.670	82.1	136.3	88	1.2e-29	94	1
376	79192_LJSLX5580A_HS	17084_WIZOE2839Q_HS	1	4	5	4	79192_LJSLX5580A_HS_AND_17084_WIZOE2839Q_HS	79192_LJSLX5580A_HS_1	17084_WIZOE2839Q_HS_4	d_Bacteria	p_Actinobacteriota	c_Actinomycetia	o_Actinomycetales	f_Dermatophilaceae	g_Phycicoccus A	s_Phycicoccus A elongatus	79192_LJSLX5580A_HS	50823	species	Phycicoccus A elongatus	4	3	2	0.97	d_Bacteria;p_Actinobacteriota;c_Actinomycetia;o_Actinomycetales;f_Dermatophilaceae;g_Phycicoccus A;s_Phycicoccus A elongatus	d_Bacteria	p_Proteobacteria						17084_WIZOE2839Q_HS	3	phylum	Proteobacteria	5	4	4	1.0	d_Bacteria;p_Proteobacteria	UniRef50_A0A1G5R0C5 Antitoxin ParD n=205 Tax=root TaxID=1 RepID=A0A1G5R0C5_PHOLU	79192_LJSLX5580A_HS_1 # 101 # 382 # 1 # ID=13082_1;partial=00;start_type=ATG;rbs_motif=None;rbs_spacer=None;gc_cont=0.670	82.1	136.3	88	1.2e-29	94	1
377	79192_LJSLX5580A_HS	92_OQKAY0494C	1	4	20	4	79192_LJSLX5580A_HS_AND_92_OQKAY0494C	79192_LJSLX5580A_HS_1	92_OQKAY0494C_2	d_Bacteria	p_Actinobacteriota	c_Actinomycetia	o_Actinomycetales	f_Dermatophilaceae	g_Phycicoccus A	s_Phycicoccus A elongatus	79192_LJSLX5580A_HS	50823	species	Phycicoccus A elongatus	4	3	2	0.97	d_Bacteria;p_Actinobacteriota;c_Actinomycetia;o_Actinomycetales;f_Dermatophilaceae;g_Phycicoccus A;s_Phycicoccus A elongatus	d_Bacteria	p_Proteobacteria	c_Gammaproteobacteria	o_Burkholderiales	f_Burkholderiaceae			92_OQKAY0494C	62	family	Burkholderiaceae	23	21	12	0.53	d_Bacteria;p_Proteobacteria;c_Gammaproteobacteria;o_Burkholderiales;f_Burkholderiaceae	UniRef50_A0A1G5R0C5 Antitoxin ParD n=205 Tax=root TaxID=1 RepID=A0A1G5R0C5_PHOLU	79192_LJSLX5580A_HS_1 # 101 # 382 # 1 # ID=13082_1;partial=00;start_type=ATG;rbs_motif=None;rbs_spacer=None;gc_cont=0.670	82.1	136.3	88	1.2e-29	94	1
378	79192_LJSLX5580A_HS	45501_SMAIH8416T_HS	1	4	4	4	79192_LJSLX5580A_HS_AND_45501_SMAIH8416T_HS	79192_LJSLX5580A_HS_1	45501_SMAIH8416T_HS_3	d_Bacteria	p_Actinobacteriota	c_Actinomycetia	o_Actinomycetales	f_Dermatophilaceae	g_Phycicoccus A	s_Phycicoccus A elongatus	79192_LJSLX5580A_HS	50823	species	Phycicoccus A elongatus	4	3	2	0.97	d_Bacteria;p_Actinobacteriota;c_Actinomycetia;o_Actinomycetales;f_Dermatophilaceae;g_Phycicoccus A;s_Phycicoccus A elongatus	d_Bacteria	p_Proteobacteria	c_Gammaproteobacteria	o_Burkholderiales	f_Burkholderiaceae			45501_SMAIH8416T_HS	62	family	Burkholderiaceae	5	4	2	0.66	d_Bacteria;p_Proteobacteria;c_Gammaproteobacteria;o_Burkholderiales;f_Burkholderiaceae	UniRef50_A0A1G5R0C5 Antitoxin ParD n=205 Tax=root TaxID=1 RepID=A0A1G5R0C5_PHOLU	79192_LJSLX5580A_HS_1 # 101 # 382 # 1 # ID=13082_1;partial=00;start_type=ATG;rbs_motif=None;rbs_spacer=None;gc_cont=0.670	82.1	136.3	88	1.2e-29	94	1
379	79192_LJSLX5580A_HS	61903_p3.opera	1	4	7	4	79192_LJSLX5580A_HS_AND_61903_p3.opera	79192_LJSLX5580A_HS_1	61903_p3.opera_2	d_Bacteria	p_Actinobacteriota	c_Actinomycetia	o_Actinomycetales	f_Dermatophilaceae	g_Phycicoccus A	s_Phycicoccus A elongatus	79192_LJSLX5580A_HS	50823	species	Phycicoccus A elongatus	4	3	2	0.97	d_Bacteria;p_Actinobacteriota;c_Actinomycetia;o_Actinomycetales;f_Dermatophilaceae;g_Phycicoccus A;s_Phycicoccus A elongatus	d_Bacteria	p_Proteobacteria	c_Gammaproteobacteria	o_Burkholderiales	f_Burkholderiaceae			61903_p3.opera	62	family	Burkholderiaceae	10	9	8	0.99	d_Bacteria;p_Proteobacteria;c_Gammaproteobacteria;o_Burkholderiales;f_Burkholderiaceae	UniRef50_A0A1G5R0C5 Antitoxin ParD n=205 Tax=root TaxID=1 RepID=A0A1G5R0C5_PHOLU	79192_LJSLX5580A_HS_1 # 101 # 382 # 1 # ID=13082_1;partial=00;start_type=ATG;rbs_motif=None;rbs_spacer=None;gc_cont=0.670	82.1	136.3	88	1.2e-29	94	1
380	79192_LJSLX5580A_HS	90946_o1.opera	1	4	8	4	79192_LJSLX5580A_HS_AND_90946_o1.opera	79192_LJSLX5580A_HS_1	90946_o1.opera_2	d_Bacteria	p_Actinobacteriota	c_Actinomycetia	o_Actinomycetales	f_Dermatophilaceae	g_Phycicoccus A	s_Phycicoccus A elongatus	79192_LJSLX5580A_HS	50823	species	Phycicoccus A elongatus	4	3	2	0.97	d_Bacteria;p_Actinobacteriota;c_Actinomycetia;o_Actinomycetales;f_Dermatophilaceae;g_Phycicoccus A;s_Phycicoccus A elongatus	d_Bacteria	p_Proteobacteria	c_Gammaproteobacteria	o_Burkholderiales	f_Burkholderiaceae			90946_o1.opera	62	family	Burkholderiaceae	8	7	7	1.0	d_Bacteria;p_Proteobacteria;c_Gammaproteobacteria;o_Burkholderiales;f_Burkholderiaceae	UniRef50_A0A1G5R0C5 Antitoxin ParD n=205 Tax=root TaxID=1 RepID=A0A1G5R0C5_PHOLU	79192_LJSLX5580A_HS_1 # 101 # 382 # 1 # ID=13082_1;partial=00;start_type=ATG;rbs_motif=None;rbs_spacer=None;gc_cont=0.670	82.1	136.3	88	1.2e-29	94	1
381	79192_LJSLX5580A_HS	9651_STOPY2011U_HS	1	4	8	4	79192_LJSLX5580A_HS_AND_9651_STOPY2011U_HS	79192_LJSLX5580A_HS_1	9651_STOPY2011U_HS_7	d_Bacteria	p_Actinobacteriota	c_Actinomycetia	o_Actinomycetales	f_Dermatophilaceae	g_Phycicoccus A	s_Phycicoccus A elongatus	79192_LJSLX5580A_HS	50823	species	Phycicoccus A elongatus	4	3	2	0.97	d_Bacteria;p_Actinobacteriota;c_Actinomycetia;o_Actinomycetales;f_Dermatophilaceae;g_Phycicoccus A;s_Phycicoccus A elongatus	d_Bacteria	p_Proteobacteria	c_Gammaproteobacteria	o_Burkholderiales	f_Burkholderiaceae			9651_STOPY2011U_HS	62	family	Burkholderiaceae	8	7	7	1.0	d_Bacteria;p_Proteobacteria;c_Gammaproteobacteria;o_Burkholderiales;f_Burkholderiaceae	UniRef50_A0A1G5R0C5 Antitoxin ParD n=205 Tax=root TaxID=1 RepID=A0A1G5R0C5_PHOLU	79192_LJSLX5580A_HS_1 # 101 # 382 # 1 # ID=13082_1;partial=00;start_type=ATG;rbs_motif=None;rbs_spacer=None;gc_cont=0.670	82.1	136.3	88	1.2e-29	94	1
382	31832_LMGGV4316U_HS	210_AQYSR7679X_HS	3	5	34	5	31832_LMGGV4316U_HS_AND_210_AQYSR7679X_HS	31832_LMGGV4316U_HS_3	210_AQYSR7679X_HS_24	d_Bacteria	p_Actinobacteriota	c_Actinomycetia					31832_LMGGV4316U_HS	24	class	Actinomycetia	9	8	4	0.5	d_Bacteria;p_Actinobacteriota;c_Actinomycetia	d_Bacteria	p_Proteobacteria	c_Gammaproteobacteria	o_Burkholderiales				210_AQYSR7679X_HS	46	order	Burkholderiales	43	37	20	0.52	d_Bacteria;p_Proteobacteria;c_Gammaproteobacteria;o_Burkholderiales	UniRef50_A0A1G5R0C5 Antitoxin ParD n=205 Tax=root TaxID=1 RepID=A0A1G5R0C5_PHOLU	31832_LMGGV4316U_HS_3 # 1202 # 1471 # -1 # ID=14640_3;partial=00;start_type=ATG;rbs_motif=GGAGG;rbs_spacer=5-10bp;gc_cont=0.674	82.1	136.7	88	8.500000000000001e-30	90	1
383	31832_LMGGV4316U_HS	10121_FBLKR3479R_HS	1	5	4	4	31832_LMGGV4316U_HS_AND_10121_FBLKR3479R_HS	31832_LMGGV4316U_HS_3	10121_FBLKR3479R_HS_3	d_Bacteria	p_Actinobacteriota	c_Actinomycetia					31832_LMGGV4316U_HS	24	class	Actinomycetia	9	8	4	0.5	d_Bacteria;p_Actinobacteriota;c_Actinomycetia	d_Bacteria	p_Proteobacteria	c_Gammaproteobacteria	o_Burkholderiales	f_Burkholderiaceae			10121_FBLKR3479R_HS	62	family	Burkholderiaceae	6	5	2	0.65	d_Bacteria;p_Proteobacteria;c_Gammaproteobacteria;o_Burkholderiales;f_Burkholderiaceae	UniRef50_A0A1G5R0C5 Antitoxin ParD n=205 Tax=root TaxID=1 RepID=A0A1G5R0C5_PHOLU	31832_LMGGV4316U_HS_3 # 1202 # 1471 # -1 # ID=14640_3;partial=00;start_type=ATG;rbs_motif=GGAGG;rbs_spacer=5-10bp;gc_cont=0.674	82.1	136.7	88	8.500000000000001e-30	90	1
384	31832_LMGGV4316U_HS	350_NOAOR5976A	3	5	15	5	31832_LMGGV4316U_HS_AND_350_NOAOR5976A	31832_LMGGV4316U_HS_3	350_NOAOR5976A_3	d_Bacteria	p_Actinobacteriota	c_Actinomycetia					31832_LMGGV4316U_HS	24	class	Actinomycetia	9	8	4	0.5	d_Bacteria;p_Actinobacteriota;c_Actinomycetia	d_Bacteria	p_Proteobacteria	c_Gammaproteobacteria	o_Burkholderiales	f_Burkholderiaceae			350_NOAOR5976A	62	family	Burkholderiaceae	16	14	11	0.8	d_Bacteria;p_Proteobacteria;c_Gammaproteobacteria;o_Burkholderiales;f_Burkholderiaceae	UniRef50_A0A1G5R0C5 Antitoxin ParD n=205 Tax=root TaxID=1 RepID=A0A1G5R0C5_PHOLU	31832_LMGGV4316U_HS_3 # 1202 # 1471 # -1 # ID=14640_3;partial=00;start_type=ATG;rbs_motif=GGAGG;rbs_spacer=5-10bp;gc_cont=0.674	82.1	136.7	88	8.500000000000001e-30	90	1
385	31832_LMGGV4316U_HS	386_ZFYKJ6264T	3	5	13	5	31832_LMGGV4316U_HS_AND_386_ZFYKJ6264T	31832_LMGGV4316U_HS_3	386_ZFYKJ6264T_11	d_Bacteria	p_Actinobacteriota	c_Actinomycetia					31832_LMGGV4316U_HS	24	class	Actinomycetia	9	8	4	0.5	d_Bacteria;p_Actinobacteriota;c_Actinomycetia	d_Bacteria	p_Proteobacteria	c_Gammaproteobacteria	o_Burkholderiales	f_Burkholderiaceae			386_ZFYKJ6264T	62	family	Burkholderiaceae	16	15	11	0.8	d_Bacteria;p_Proteobacteria;c_Gammaproteobacteria;o_Burkholderiales;f_Burkholderiaceae	UniRef50_A0A1G5R0C5 Antitoxin ParD n=205 Tax=root TaxID=1 RepID=A0A1G5R0C5_PHOLU	31832_LMGGV4316U_HS_3 # 1202 # 1471 # -1 # ID=14640_3;partial=00;start_type=ATG;rbs_motif=GGAGG;rbs_spacer=5-10bp;gc_cont=0.674	82.1	136.7	88	8.500000000000001e-30	90	1
386	31832_LMGGV4316U_HS	292_CTKAA1553C_HS	3	5	27	5	31832_LMGGV4316U_HS_AND_292_CTKAA1553C_HS	31832_LMGGV4316U_HS_3	292_CTKAA1553C_HS_4	d_Bacteria	p_Actinobacteriota	c_Actinomycetia					31832_LMGGV4316U_HS	24	class	Actinomycetia	9	8	4	0.5	d_Bacteria;p_Actinobacteriota;c_Actinomycetia	d_Bacteria	p_Proteobacteria	c_Gammaproteobacteria	o_Burkholderiales				292_CTKAA1553C_HS	46	order	Burkholderiales	43	40	21	0.52	d_Bacteria;p_Proteobacteria;c_Gammaproteobacteria;o_Burkholderiales	UniRef50_A0A1G5R0C5 Antitoxin ParD n=205 Tax=root TaxID=1 RepID=A0A1G5R0C5_PHOLU	31832_LMGGV4316U_HS_3 # 1202 # 1471 # -1 # ID=14640_3;partial=00;start_type=ATG;rbs_motif=GGAGG;rbs_spacer=5-10bp;gc_cont=0.674	82.1	136.7	88	8.500000000000001e-30	90	1
387	31832_LMGGV4316U_HS	8380_SMRZL4770S_HS	1	5	4	4	31832_LMGGV4316U_HS_AND_8380_SMRZL4770S_HS	31832_LMGGV4316U_HS_3	8380_SMRZL4770S_HS_3	d_Bacteria	p_Actinobacteriota	c_Actinomycetia					31832_LMGGV4316U_HS	24	class	Actinomycetia	9	8	4	0.5	d_Bacteria;p_Actinobacteriota;c_Actinomycetia	d_Bacteria	p_Proteobacteria	c_Gammaproteobacteria					8380_SMRZL4770S_HS	4	class	Gammaproteobacteria	15	14	10	0.53	d_Bacteria;p_Proteobacteria;c_Gammaproteobacteria	UniRef50_A0A1G5R0C5 Antitoxin ParD n=205 Tax=root TaxID=1 RepID=A0A1G5R0C5_PHOLU	31832_LMGGV4316U_HS_3 # 1202 # 1471 # -1 # ID=14640_3;partial=00;start_type=ATG;rbs_motif=GGAGG;rbs_spacer=5-10bp;gc_cont=0.674	82.1	136.7	88	8.500000000000001e-30	90	1
388	31832_LMGGV4316U_HS	17084_WIZOE2839Q_HS	1	5	5	5	31832_LMGGV4316U_HS_AND_17084_WIZOE2839Q_HS	31832_LMGGV4316U_HS_3	17084_WIZOE2839Q_HS_4	d_Bacteria	p_Actinobacteriota	c_Actinomycetia					31832_LMGGV4316U_HS	24	class	Actinomycetia	9	8	4	0.5	d_Bacteria;p_Actinobacteriota;c_Actinomycetia	d_Bacteria	p_Proteobacteria						17084_WIZOE2839Q_HS	3	phylum	Proteobacteria	5	4	4	1.0	d_Bacteria;p_Proteobacteria	UniRef50_A0A1G5R0C5 Antitoxin ParD n=205 Tax=root TaxID=1 RepID=A0A1G5R0C5_PHOLU	31832_LMGGV4316U_HS_3 # 1202 # 1471 # -1 # ID=14640_3;partial=00;start_type=ATG;rbs_motif=GGAGG;rbs_spacer=5-10bp;gc_cont=0.674	82.1	136.7	88	8.500000000000001e-30	90	1
389	31832_LMGGV4316U_HS	92_OQKAY0494C	3	5	20	5	31832_LMGGV4316U_HS_AND_92_OQKAY0494C	31832_LMGGV4316U_HS_3	92_OQKAY0494C_2	d_Bacteria	p_Actinobacteriota	c_Actinomycetia					31832_LMGGV4316U_HS	24	class	Actinomycetia	9	8	4	0.5	d_Bacteria;p_Actinobacteriota;c_Actinomycetia	d_Bacteria	p_Proteobacteria	c_Gammaproteobacteria	o_Burkholderiales	f_Burkholderiaceae			92_OQKAY0494C	62	family	Burkholderiaceae	23	21	12	0.53	d_Bacteria;p_Proteobacteria;c_Gammaproteobacteria;o_Burkholderiales;f_Burkholderiaceae	UniRef50_A0A1G5R0C5 Antitoxin ParD n=205 Tax=root TaxID=1 RepID=A0A1G5R0C5_PHOLU	31832_LMGGV4316U_HS_3 # 1202 # 1471 # -1 # ID=14640_3;partial=00;start_type=ATG;rbs_motif=GGAGG;rbs_spacer=5-10bp;gc_cont=0.674	82.1	136.7	88	8.500000000000001e-30	90	1
390	31832_LMGGV4316U_HS	45501_SMAIH8416T_HS	2	5	4	4	31832_LMGGV4316U_HS_AND_45501_SMAIH8416T_HS	31832_LMGGV4316U_HS_3	45501_SMAIH8416T_HS_3	d_Bacteria	p_Actinobacteriota	c_Actinomycetia					31832_LMGGV4316U_HS	24	class	Actinomycetia	9	8	4	0.5	d_Bacteria;p_Actinobacteriota;c_Actinomycetia	d_Bacteria	p_Proteobacteria	c_Gammaproteobacteria	o_Burkholderiales	f_Burkholderiaceae			45501_SMAIH8416T_HS	62	family	Burkholderiaceae	5	4	2	0.66	d_Bacteria;p_Proteobacteria;c_Gammaproteobacteria;o_Burkholderiales;f_Burkholderiaceae	UniRef50_A0A1G5R0C5 Antitoxin ParD n=205 Tax=root TaxID=1 RepID=A0A1G5R0C5_PHOLU	31832_LMGGV4316U_HS_3 # 1202 # 1471 # -1 # ID=14640_3;partial=00;start_type=ATG;rbs_motif=GGAGG;rbs_spacer=5-10bp;gc_cont=0.674	82.1	136.7	88	8.500000000000001e-30	90	1
391	31832_LMGGV4316U_HS	61903_p3.opera	3	5	7	5	31832_LMGGV4316U_HS_AND_61903_p3.opera	31832_LMGGV4316U_HS_3	61903_p3.opera_2	d_Bacteria	p_Actinobacteriota	c_Actinomycetia					31832_LMGGV4316U_HS	24	class	Actinomycetia	9	8	4	0.5	d_Bacteria;p_Actinobacteriota;c_Actinomycetia	d_Bacteria	p_Proteobacteria	c_Gammaproteobacteria	o_Burkholderiales	f_Burkholderiaceae			61903_p3.opera	62	family	Burkholderiaceae	10	9	8	0.99	d_Bacteria;p_Proteobacteria;c_Gammaproteobacteria;o_Burkholderiales;f_Burkholderiaceae	UniRef50_A0A1G5R0C5 Antitoxin ParD n=205 Tax=root TaxID=1 RepID=A0A1G5R0C5_PHOLU	31832_LMGGV4316U_HS_3 # 1202 # 1471 # -1 # ID=14640_3;partial=00;start_type=ATG;rbs_motif=GGAGG;rbs_spacer=5-10bp;gc_cont=0.674	82.1	136.7	88	8.500000000000001e-30	90	1
392	31832_LMGGV4316U_HS	90946_o1.opera	3	5	8	5	31832_LMGGV4316U_HS_AND_90946_o1.opera	31832_LMGGV4316U_HS_3	90946_o1.opera_2	d_Bacteria	p_Actinobacteriota	c_Actinomycetia					31832_LMGGV4316U_HS	24	class	Actinomycetia	9	8	4	0.5	d_Bacteria;p_Actinobacteriota;c_Actinomycetia	d_Bacteria	p_Proteobacteria	c_Gammaproteobacteria	o_Burkholderiales	f_Burkholderiaceae			90946_o1.opera	62	family	Burkholderiaceae	8	7	7	1.0	d_Bacteria;p_Proteobacteria;c_Gammaproteobacteria;o_Burkholderiales;f_Burkholderiaceae	UniRef50_A0A1G5R0C5 Antitoxin ParD n=205 Tax=root TaxID=1 RepID=A0A1G5R0C5_PHOLU	31832_LMGGV4316U_HS_3 # 1202 # 1471 # -1 # ID=14640_3;partial=00;start_type=ATG;rbs_motif=GGAGG;rbs_spacer=5-10bp;gc_cont=0.674	82.1	136.7	88	8.500000000000001e-30	90	1
393	31832_LMGGV4316U_HS	9651_STOPY2011U_HS	4	5	8	5	31832_LMGGV4316U_HS_AND_9651_STOPY2011U_HS	31832_LMGGV4316U_HS_3	9651_STOPY2011U_HS_7	d_Bacteria	p_Actinobacteriota	c_Actinomycetia					31832_LMGGV4316U_HS	24	class	Actinomycetia	9	8	4	0.5	d_Bacteria;p_Actinobacteriota;c_Actinomycetia	d_Bacteria	p_Proteobacteria	c_Gammaproteobacteria	o_Burkholderiales	f_Burkholderiaceae			9651_STOPY2011U_HS	62	family	Burkholderiaceae	8	7	7	1.0	d_Bacteria;p_Proteobacteria;c_Gammaproteobacteria;o_Burkholderiales;f_Burkholderiaceae	UniRef50_A0A1G5R0C5 Antitoxin ParD n=205 Tax=root TaxID=1 RepID=A0A1G5R0C5_PHOLU	31832_LMGGV4316U_HS_3 # 1202 # 1471 # -1 # ID=14640_3;partial=00;start_type=ATG;rbs_motif=GGAGG;rbs_spacer=5-10bp;gc_cont=0.674	82.1	136.7	88	8.500000000000001e-30	90	1
394	39135_UPKQF5024K_HS	210_AQYSR7679X_HS	3	5	34	5	39135_UPKQF5024K_HS_AND_210_AQYSR7679X_HS	39135_UPKQF5024K_HS_4	210_AQYSR7679X_HS_24	d_Bacteria	p_Actinobacteriota	c_Actinomycetia					39135_UPKQF5024K_HS	24	class	Actinomycetia	6	5	3	0.51	d_Bacteria;p_Actinobacteriota;c_Actinomycetia	d_Bacteria	p_Proteobacteria	c_Gammaproteobacteria	o_Burkholderiales				210_AQYSR7679X_HS	46	order	Burkholderiales	43	37	20	0.52	d_Bacteria;p_Proteobacteria;c_Gammaproteobacteria;o_Burkholderiales	UniRef50_A0A1G5R0C5 Antitoxin ParD n=205 Tax=root TaxID=1 RepID=A0A1G5R0C5_PHOLU	39135_UPKQF5024K_HS_4 # 1486 # 1755 # -1 # ID=8687_4;partial=00;start_type=ATG;rbs_motif=GGAGG;rbs_spacer=5-10bp;gc_cont=0.674	82.1	136.7	88	8.500000000000001e-30	90	1
395	39135_UPKQF5024K_HS	10121_FBLKR3479R_HS	1	5	4	4	39135_UPKQF5024K_HS_AND_10121_FBLKR3479R_HS	39135_UPKQF5024K_HS_4	10121_FBLKR3479R_HS_3	d_Bacteria	p_Actinobacteriota	c_Actinomycetia					39135_UPKQF5024K_HS	24	class	Actinomycetia	6	5	3	0.51	d_Bacteria;p_Actinobacteriota;c_Actinomycetia	d_Bacteria	p_Proteobacteria	c_Gammaproteobacteria	o_Burkholderiales	f_Burkholderiaceae			10121_FBLKR3479R_HS	62	family	Burkholderiaceae	6	5	2	0.65	d_Bacteria;p_Proteobacteria;c_Gammaproteobacteria;o_Burkholderiales;f_Burkholderiaceae	UniRef50_A0A1G5R0C5 Antitoxin ParD n=205 Tax=root TaxID=1 RepID=A0A1G5R0C5_PHOLU	39135_UPKQF5024K_HS_4 # 1486 # 1755 # -1 # ID=8687_4;partial=00;start_type=ATG;rbs_motif=GGAGG;rbs_spacer=5-10bp;gc_cont=0.674	82.1	136.7	88	8.500000000000001e-30	90	1
396	39135_UPKQF5024K_HS	350_NOAOR5976A	3	5	15	5	39135_UPKQF5024K_HS_AND_350_NOAOR5976A	39135_UPKQF5024K_HS_4	350_NOAOR5976A_3	d_Bacteria	p_Actinobacteriota	c_Actinomycetia					39135_UPKQF5024K_HS	24	class	Actinomycetia	6	5	3	0.51	d_Bacteria;p_Actinobacteriota;c_Actinomycetia	d_Bacteria	p_Proteobacteria	c_Gammaproteobacteria	o_Burkholderiales	f_Burkholderiaceae			350_NOAOR5976A	62	family	Burkholderiaceae	16	14	11	0.8	d_Bacteria;p_Proteobacteria;c_Gammaproteobacteria;o_Burkholderiales;f_Burkholderiaceae	UniRef50_A0A1G5R0C5 Antitoxin ParD n=205 Tax=root TaxID=1 RepID=A0A1G5R0C5_PHOLU	39135_UPKQF5024K_HS_4 # 1486 # 1755 # -1 # ID=8687_4;partial=00;start_type=ATG;rbs_motif=GGAGG;rbs_spacer=5-10bp;gc_cont=0.674	82.1	136.7	88	8.500000000000001e-30	90	1
397	39135_UPKQF5024K_HS	386_ZFYKJ6264T	3	5	13	5	39135_UPKQF5024K_HS_AND_386_ZFYKJ6264T	39135_UPKQF5024K_HS_4	386_ZFYKJ6264T_11	d_Bacteria	p_Actinobacteriota	c_Actinomycetia					39135_UPKQF5024K_HS	24	class	Actinomycetia	6	5	3	0.51	d_Bacteria;p_Actinobacteriota;c_Actinomycetia	d_Bacteria	p_Proteobacteria	c_Gammaproteobacteria	o_Burkholderiales	f_Burkholderiaceae			386_ZFYKJ6264T	62	family	Burkholderiaceae	16	15	11	0.8	d_Bacteria;p_Proteobacteria;c_Gammaproteobacteria;o_Burkholderiales;f_Burkholderiaceae	UniRef50_A0A1G5R0C5 Antitoxin ParD n=205 Tax=root TaxID=1 RepID=A0A1G5R0C5_PHOLU	39135_UPKQF5024K_HS_4 # 1486 # 1755 # -1 # ID=8687_4;partial=00;start_type=ATG;rbs_motif=GGAGG;rbs_spacer=5-10bp;gc_cont=0.674	82.1	136.7	88	8.500000000000001e-30	90	1
398	39135_UPKQF5024K_HS	292_CTKAA1553C_HS	4	5	27	5	39135_UPKQF5024K_HS_AND_292_CTKAA1553C_HS	39135_UPKQF5024K_HS_4	292_CTKAA1553C_HS_4	d_Bacteria	p_Actinobacteriota	c_Actinomycetia					39135_UPKQF5024K_HS	24	class	Actinomycetia	6	5	3	0.51	d_Bacteria;p_Actinobacteriota;c_Actinomycetia	d_Bacteria	p_Proteobacteria	c_Gammaproteobacteria	o_Burkholderiales				292_CTKAA1553C_HS	46	order	Burkholderiales	43	40	21	0.52	d_Bacteria;p_Proteobacteria;c_Gammaproteobacteria;o_Burkholderiales	UniRef50_A0A1G5R0C5 Antitoxin ParD n=205 Tax=root TaxID=1 RepID=A0A1G5R0C5_PHOLU	39135_UPKQF5024K_HS_4 # 1486 # 1755 # -1 # ID=8687_4;partial=00;start_type=ATG;rbs_motif=GGAGG;rbs_spacer=5-10bp;gc_cont=0.674	82.1	136.7	88	8.500000000000001e-30	90	1
399	39135_UPKQF5024K_HS	8380_SMRZL4770S_HS	2	5	4	4	39135_UPKQF5024K_HS_AND_8380_SMRZL4770S_HS	39135_UPKQF5024K_HS_4	8380_SMRZL4770S_HS_3	d_Bacteria	p_Actinobacteriota	c_Actinomycetia					39135_UPKQF5024K_HS	24	class	Actinomycetia	6	5	3	0.51	d_Bacteria;p_Actinobacteriota;c_Actinomycetia	d_Bacteria	p_Proteobacteria	c_Gammaproteobacteria					8380_SMRZL4770S_HS	4	class	Gammaproteobacteria	15	14	10	0.53	d_Bacteria;p_Proteobacteria;c_Gammaproteobacteria	UniRef50_A0A1G5R0C5 Antitoxin ParD n=205 Tax=root TaxID=1 RepID=A0A1G5R0C5_PHOLU	39135_UPKQF5024K_HS_4 # 1486 # 1755 # -1 # ID=8687_4;partial=00;start_type=ATG;rbs_motif=GGAGG;rbs_spacer=5-10bp;gc_cont=0.674	82.1	136.7	88	8.500000000000001e-30	90	1
400	39135_UPKQF5024K_HS	17084_WIZOE2839Q_HS	2	5	5	5	39135_UPKQF5024K_HS_AND_17084_WIZOE2839Q_HS	39135_UPKQF5024K_HS_4	17084_WIZOE2839Q_HS_4	d_Bacteria	p_Actinobacteriota	c_Actinomycetia					39135_UPKQF5024K_HS	24	class	Actinomycetia	6	5	3	0.51	d_Bacteria;p_Actinobacteriota;c_Actinomycetia	d_Bacteria	p_Proteobacteria						17084_WIZOE2839Q_HS	3	phylum	Proteobacteria	5	4	4	1.0	d_Bacteria;p_Proteobacteria	UniRef50_A0A1G5R0C5 Antitoxin ParD n=205 Tax=root TaxID=1 RepID=A0A1G5R0C5_PHOLU	39135_UPKQF5024K_HS_4 # 1486 # 1755 # -1 # ID=8687_4;partial=00;start_type=ATG;rbs_motif=GGAGG;rbs_spacer=5-10bp;gc_cont=0.674	82.1	136.7	88	8.500000000000001e-30	90	1
401	39135_UPKQF5024K_HS	92_OQKAY0494C	3	5	20	5	39135_UPKQF5024K_HS_AND_92_OQKAY0494C	39135_UPKQF5024K_HS_4	92_OQKAY0494C_2	d_Bacteria	p_Actinobacteriota	c_Actinomycetia					39135_UPKQF5024K_HS	24	class	Actinomycetia	6	5	3	0.51	d_Bacteria;p_Actinobacteriota;c_Actinomycetia	d_Bacteria	p_Proteobacteria	c_Gammaproteobacteria	o_Burkholderiales	f_Burkholderiaceae			92_OQKAY0494C	62	family	Burkholderiaceae	23	21	12	0.53	d_Bacteria;p_Proteobacteria;c_Gammaproteobacteria;o_Burkholderiales;f_Burkholderiaceae	UniRef50_A0A1G5R0C5 Antitoxin ParD n=205 Tax=root TaxID=1 RepID=A0A1G5R0C5_PHOLU	39135_UPKQF5024K_HS_4 # 1486 # 1755 # -1 # ID=8687_4;partial=00;start_type=ATG;rbs_motif=GGAGG;rbs_spacer=5-10bp;gc_cont=0.674	82.1	136.7	88	8.500000000000001e-30	90	1
402	39135_UPKQF5024K_HS	45501_SMAIH8416T_HS	4	5	4	4	39135_UPKQF5024K_HS_AND_45501_SMAIH8416T_HS	39135_UPKQF5024K_HS_4	45501_SMAIH8416T_HS_3	d_Bacteria	p_Actinobacteriota	c_Actinomycetia					39135_UPKQF5024K_HS	24	class	Actinomycetia	6	5	3	0.51	d_Bacteria;p_Actinobacteriota;c_Actinomycetia	d_Bacteria	p_Proteobacteria	c_Gammaproteobacteria	o_Burkholderiales	f_Burkholderiaceae			45501_SMAIH8416T_HS	62	family	Burkholderiaceae	5	4	2	0.66	d_Bacteria;p_Proteobacteria;c_Gammaproteobacteria;o_Burkholderiales;f_Burkholderiaceae	UniRef50_A0A1G5R0C5 Antitoxin ParD n=205 Tax=root TaxID=1 RepID=A0A1G5R0C5_PHOLU	39135_UPKQF5024K_HS_4 # 1486 # 1755 # -1 # ID=8687_4;partial=00;start_type=ATG;rbs_motif=GGAGG;rbs_spacer=5-10bp;gc_cont=0.674	82.1	136.7	88	8.500000000000001e-30	90	1
403	39135_UPKQF5024K_HS	61903_p3.opera	3	5	7	5	39135_UPKQF5024K_HS_AND_61903_p3.opera	39135_UPKQF5024K_HS_4	61903_p3.opera_2	d_Bacteria	p_Actinobacteriota	c_Actinomycetia					39135_UPKQF5024K_HS	24	class	Actinomycetia	6	5	3	0.51	d_Bacteria;p_Actinobacteriota;c_Actinomycetia	d_Bacteria	p_Proteobacteria	c_Gammaproteobacteria	o_Burkholderiales	f_Burkholderiaceae			61903_p3.opera	62	family	Burkholderiaceae	10	9	8	0.99	d_Bacteria;p_Proteobacteria;c_Gammaproteobacteria;o_Burkholderiales;f_Burkholderiaceae	UniRef50_A0A1G5R0C5 Antitoxin ParD n=205 Tax=root TaxID=1 RepID=A0A1G5R0C5_PHOLU	39135_UPKQF5024K_HS_4 # 1486 # 1755 # -1 # ID=8687_4;partial=00;start_type=ATG;rbs_motif=GGAGG;rbs_spacer=5-10bp;gc_cont=0.674	82.1	136.7	88	8.500000000000001e-30	90	1
404	39135_UPKQF5024K_HS	90946_o1.opera	3	5	8	5	39135_UPKQF5024K_HS_AND_90946_o1.opera	39135_UPKQF5024K_HS_4	90946_o1.opera_2	d_Bacteria	p_Actinobacteriota	c_Actinomycetia					39135_UPKQF5024K_HS	24	class	Actinomycetia	6	5	3	0.51	d_Bacteria;p_Actinobacteriota;c_Actinomycetia	d_Bacteria	p_Proteobacteria	c_Gammaproteobacteria	o_Burkholderiales	f_Burkholderiaceae			90946_o1.opera	62	family	Burkholderiaceae	8	7	7	1.0	d_Bacteria;p_Proteobacteria;c_Gammaproteobacteria;o_Burkholderiales;f_Burkholderiaceae	UniRef50_A0A1G5R0C5 Antitoxin ParD n=205 Tax=root TaxID=1 RepID=A0A1G5R0C5_PHOLU	39135_UPKQF5024K_HS_4 # 1486 # 1755 # -1 # ID=8687_4;partial=00;start_type=ATG;rbs_motif=GGAGG;rbs_spacer=5-10bp;gc_cont=0.674	82.1	136.7	88	8.500000000000001e-30	90	1
405	39135_UPKQF5024K_HS	9651_STOPY2011U_HS	3	5	8	5	39135_UPKQF5024K_HS_AND_9651_STOPY2011U_HS	39135_UPKQF5024K_HS_4	9651_STOPY2011U_HS_7	d_Bacteria	p_Actinobacteriota	c_Actinomycetia					39135_UPKQF5024K_HS	24	class	Actinomycetia	6	5	3	0.51	d_Bacteria;p_Actinobacteriota;c_Actinomycetia	d_Bacteria	p_Proteobacteria	c_Gammaproteobacteria	o_Burkholderiales	f_Burkholderiaceae			9651_STOPY2011U_HS	62	family	Burkholderiaceae	8	7	7	1.0	d_Bacteria;p_Proteobacteria;c_Gammaproteobacteria;o_Burkholderiales;f_Burkholderiaceae	UniRef50_A0A1G5R0C5 Antitoxin ParD n=205 Tax=root TaxID=1 RepID=A0A1G5R0C5_PHOLU	39135_UPKQF5024K_HS_4 # 1486 # 1755 # -1 # ID=8687_4;partial=00;start_type=ATG;rbs_motif=GGAGG;rbs_spacer=5-10bp;gc_cont=0.674	82.1	136.7	88	8.500000000000001e-30	90	1
406	39135_UPKQF5024K_HS	210_AQYSR7679X_HS	3	5	34	5	39135_UPKQF5024K_HS_AND_210_AQYSR7679X_HS	39135_UPKQF5024K_HS_3	210_AQYSR7679X_HS_25	d_Bacteria	p_Actinobacteriota	c_Actinomycetia					39135_UPKQF5024K_HS	24	class	Actinomycetia	6	5	3	0.51	d_Bacteria;p_Actinobacteriota;c_Actinomycetia	d_Bacteria	p_Proteobacteria	c_Gammaproteobacteria	o_Burkholderiales				210_AQYSR7679X_HS	46	order	Burkholderiales	43	37	20	0.52	d_Bacteria;p_Proteobacteria;c_Gammaproteobacteria;o_Burkholderiales	UniRef50_A0A192XEU3 Addiction module toxin protein n=190 Tax=root TaxID=1 RepID=A0A192XEU3_VARPD	39135_UPKQF5024K_HS_3 # 1175 # 1489 # -1 # ID=8687_3;partial=00;start_type=ATG;rbs_motif=3Base/5BMM;rbs_spacer=13-15bp;gc_cont=0.651	100.0	206.5	104	1e-50	105	1
407	39135_UPKQF5024K_HS	350_NOAOR5976A	3	5	15	5	39135_UPKQF5024K_HS_AND_350_NOAOR5976A	39135_UPKQF5024K_HS_3	350_NOAOR5976A_2	d_Bacteria	p_Actinobacteriota	c_Actinomycetia					39135_UPKQF5024K_HS	24	class	Actinomycetia	6	5	3	0.51	d_Bacteria;p_Actinobacteriota;c_Actinomycetia	d_Bacteria	p_Proteobacteria	c_Gammaproteobacteria	o_Burkholderiales	f_Burkholderiaceae			350_NOAOR5976A	62	family	Burkholderiaceae	16	14	11	0.8	d_Bacteria;p_Proteobacteria;c_Gammaproteobacteria;o_Burkholderiales;f_Burkholderiaceae	UniRef50_A0A192XEU3 Addiction module toxin protein n=190 Tax=root TaxID=1 RepID=A0A192XEU3_VARPD	39135_UPKQF5024K_HS_3 # 1175 # 1489 # -1 # ID=8687_3;partial=00;start_type=ATG;rbs_motif=3Base/5BMM;rbs_spacer=13-15bp;gc_cont=0.651	100.0	206.5	104	1e-50	105	1
408	39135_UPKQF5024K_HS	386_ZFYKJ6264T	3	5	13	5	39135_UPKQF5024K_HS_AND_386_ZFYKJ6264T	39135_UPKQF5024K_HS_3	386_ZFYKJ6264T_12	d_Bacteria	p_Actinobacteriota	c_Actinomycetia					39135_UPKQF5024K_HS	24	class	Actinomycetia	6	5	3	0.51	d_Bacteria;p_Actinobacteriota;c_Actinomycetia	d_Bacteria	p_Proteobacteria	c_Gammaproteobacteria	o_Burkholderiales	f_Burkholderiaceae			386_ZFYKJ6264T	62	family	Burkholderiaceae	16	15	11	0.8	d_Bacteria;p_Proteobacteria;c_Gammaproteobacteria;o_Burkholderiales;f_Burkholderiaceae	UniRef50_A0A192XEU3 Addiction module toxin protein n=190 Tax=root TaxID=1 RepID=A0A192XEU3_VARPD	39135_UPKQF5024K_HS_3 # 1175 # 1489 # -1 # ID=8687_3;partial=00;start_type=ATG;rbs_motif=3Base/5BMM;rbs_spacer=13-15bp;gc_cont=0.651	100.0	206.5	104	1e-50	105	1
409	39135_UPKQF5024K_HS	292_CTKAA1553C_HS	4	5	27	5	39135_UPKQF5024K_HS_AND_292_CTKAA1553C_HS	39135_UPKQF5024K_HS_3	292_CTKAA1553C_HS_2	d_Bacteria	p_Actinobacteriota	c_Actinomycetia					39135_UPKQF5024K_HS	24	class	Actinomycetia	6	5	3	0.51	d_Bacteria;p_Actinobacteriota;c_Actinomycetia	d_Bacteria	p_Proteobacteria	c_Gammaproteobacteria	o_Burkholderiales				292_CTKAA1553C_HS	46	order	Burkholderiales	43	40	21	0.52	d_Bacteria;p_Proteobacteria;c_Gammaproteobacteria;o_Burkholderiales	UniRef50_A0A192XEU3 Addiction module toxin protein n=190 Tax=root TaxID=1 RepID=A0A192XEU3_VARPD	39135_UPKQF5024K_HS_3 # 1175 # 1489 # -1 # ID=8687_3;partial=00;start_type=ATG;rbs_motif=3Base/5BMM;rbs_spacer=13-15bp;gc_cont=0.651	100.0	206.5	104	1e-50	105	1
410	39135_UPKQF5024K_HS	292_CTKAA1553C_HS	4	5	27	5	39135_UPKQF5024K_HS_AND_292_CTKAA1553C_HS	39135_UPKQF5024K_HS_3	292_CTKAA1553C_HS_3	d_Bacteria	p_Actinobacteriota	c_Actinomycetia					39135_UPKQF5024K_HS	24	class	Actinomycetia	6	5	3	0.51	d_Bacteria;p_Actinobacteriota;c_Actinomycetia	d_Bacteria	p_Proteobacteria	c_Gammaproteobacteria	o_Burkholderiales				292_CTKAA1553C_HS	46	order	Burkholderiales	43	40	21	0.52	d_Bacteria;p_Proteobacteria;c_Gammaproteobacteria;o_Burkholderiales	UniRef50_A0A192XEU3 Addiction module toxin protein n=190 Tax=root TaxID=1 RepID=A0A192XEU3_VARPD	39135_UPKQF5024K_HS_3 # 1175 # 1489 # -1 # ID=8687_3;partial=00;start_type=ATG;rbs_motif=3Base/5BMM;rbs_spacer=13-15bp;gc_cont=0.651	100.0	206.5	104	1e-50	105	1
411	39135_UPKQF5024K_HS	8380_SMRZL4770S_HS	2	5	4	4	39135_UPKQF5024K_HS_AND_8380_SMRZL4770S_HS	39135_UPKQF5024K_HS_3	8380_SMRZL4770S_HS_2	d_Bacteria	p_Actinobacteriota	c_Actinomycetia					39135_UPKQF5024K_HS	24	class	Actinomycetia	6	5	3	0.51	d_Bacteria;p_Actinobacteriota;c_Actinomycetia	d_Bacteria	p_Proteobacteria	c_Gammaproteobacteria					8380_SMRZL4770S_HS	4	class	Gammaproteobacteria	15	14	10	0.53	d_Bacteria;p_Proteobacteria;c_Gammaproteobacteria	UniRef50_A0A192XEU3 Addiction module toxin protein n=190 Tax=root TaxID=1 RepID=A0A192XEU3_VARPD	39135_UPKQF5024K_HS_3 # 1175 # 1489 # -1 # ID=8687_3;partial=00;start_type=ATG;rbs_motif=3Base/5BMM;rbs_spacer=13-15bp;gc_cont=0.651	100.0	206.5	104	1e-50	105	1
412	39135_UPKQF5024K_HS	17084_WIZOE2839Q_HS	2	5	5	5	39135_UPKQF5024K_HS_AND_17084_WIZOE2839Q_HS	39135_UPKQF5024K_HS_3	17084_WIZOE2839Q_HS_5	d_Bacteria	p_Actinobacteriota	c_Actinomycetia					39135_UPKQF5024K_HS	24	class	Actinomycetia	6	5	3	0.51	d_Bacteria;p_Actinobacteriota;c_Actinomycetia	d_Bacteria	p_Proteobacteria						17084_WIZOE2839Q_HS	3	phylum	Proteobacteria	5	4	4	1.0	d_Bacteria;p_Proteobacteria	UniRef50_A0A192XEU3 Addiction module toxin protein n=190 Tax=root TaxID=1 RepID=A0A192XEU3_VARPD	39135_UPKQF5024K_HS_3 # 1175 # 1489 # -1 # ID=8687_3;partial=00;start_type=ATG;rbs_motif=3Base/5BMM;rbs_spacer=13-15bp;gc_cont=0.651	100.0	206.5	104	1e-50	105	1
413	39135_UPKQF5024K_HS	92_OQKAY0494C	3	5	20	5	39135_UPKQF5024K_HS_AND_92_OQKAY0494C	39135_UPKQF5024K_HS_3	92_OQKAY0494C_1	d_Bacteria	p_Actinobacteriota	c_Actinomycetia					39135_UPKQF5024K_HS	24	class	Actinomycetia	6	5	3	0.51	d_Bacteria;p_Actinobacteriota;c_Actinomycetia	d_Bacteria	p_Proteobacteria	c_Gammaproteobacteria	o_Burkholderiales	f_Burkholderiaceae			92_OQKAY0494C	62	family	Burkholderiaceae	23	21	12	0.53	d_Bacteria;p_Proteobacteria;c_Gammaproteobacteria;o_Burkholderiales;f_Burkholderiaceae	UniRef50_A0A192XEU3 Addiction module toxin protein n=190 Tax=root TaxID=1 RepID=A0A192XEU3_VARPD	39135_UPKQF5024K_HS_3 # 1175 # 1489 # -1 # ID=8687_3;partial=00;start_type=ATG;rbs_motif=3Base/5BMM;rbs_spacer=13-15bp;gc_cont=0.651	100.0	206.5	104	1e-50	105	1
414	39135_UPKQF5024K_HS	45501_SMAIH8416T_HS	4	5	4	4	39135_UPKQF5024K_HS_AND_45501_SMAIH8416T_HS	39135_UPKQF5024K_HS_3	45501_SMAIH8416T_HS_2	d_Bacteria	p_Actinobacteriota	c_Actinomycetia					39135_UPKQF5024K_HS	24	class	Actinomycetia	6	5	3	0.51	d_Bacteria;p_Actinobacteriota;c_Actinomycetia	d_Bacteria	p_Proteobacteria	c_Gammaproteobacteria	o_Burkholderiales	f_Burkholderiaceae			45501_SMAIH8416T_HS	62	family	Burkholderiaceae	5	4	2	0.66	d_Bacteria;p_Proteobacteria;c_Gammaproteobacteria;o_Burkholderiales;f_Burkholderiaceae	UniRef50_A0A192XEU3 Addiction module toxin protein n=190 Tax=root TaxID=1 RepID=A0A192XEU3_VARPD	39135_UPKQF5024K_HS_3 # 1175 # 1489 # -1 # ID=8687_3;partial=00;start_type=ATG;rbs_motif=3Base/5BMM;rbs_spacer=13-15bp;gc_cont=0.651	100.0	206.5	104	1e-50	105	1
415	39135_UPKQF5024K_HS	61903_p3.opera	3	5	7	5	39135_UPKQF5024K_HS_AND_61903_p3.opera	39135_UPKQF5024K_HS_3	61903_p3.opera_1	d_Bacteria	p_Actinobacteriota	c_Actinomycetia					39135_UPKQF5024K_HS	24	class	Actinomycetia	6	5	3	0.51	d_Bacteria;p_Actinobacteriota;c_Actinomycetia	d_Bacteria	p_Proteobacteria	c_Gammaproteobacteria	o_Burkholderiales	f_Burkholderiaceae			61903_p3.opera	62	family	Burkholderiaceae	10	9	8	0.99	d_Bacteria;p_Proteobacteria;c_Gammaproteobacteria;o_Burkholderiales;f_Burkholderiaceae	UniRef50_A0A192XEU3 Addiction module toxin protein n=190 Tax=root TaxID=1 RepID=A0A192XEU3_VARPD	39135_UPKQF5024K_HS_3 # 1175 # 1489 # -1 # ID=8687_3;partial=00;start_type=ATG;rbs_motif=3Base/5BMM;rbs_spacer=13-15bp;gc_cont=0.651	100.0	206.5	104	1e-50	105	1
416	39135_UPKQF5024K_HS	90946_o1.opera	3	5	8	5	39135_UPKQF5024K_HS_AND_90946_o1.opera	39135_UPKQF5024K_HS_3	90946_o1.opera_1	d_Bacteria	p_Actinobacteriota	c_Actinomycetia					39135_UPKQF5024K_HS	24	class	Actinomycetia	6	5	3	0.51	d_Bacteria;p_Actinobacteriota;c_Actinomycetia	d_Bacteria	p_Proteobacteria	c_Gammaproteobacteria	o_Burkholderiales	f_Burkholderiaceae			90946_o1.opera	62	family	Burkholderiaceae	8	7	7	1.0	d_Bacteria;p_Proteobacteria;c_Gammaproteobacteria;o_Burkholderiales;f_Burkholderiaceae	UniRef50_A0A192XEU3 Addiction module toxin protein n=190 Tax=root TaxID=1 RepID=A0A192XEU3_VARPD	39135_UPKQF5024K_HS_3 # 1175 # 1489 # -1 # ID=8687_3;partial=00;start_type=ATG;rbs_motif=3Base/5BMM;rbs_spacer=13-15bp;gc_cont=0.651	100.0	206.5	104	1e-50	105	1
417	39135_UPKQF5024K_HS	9651_STOPY2011U_HS	3	5	8	5	39135_UPKQF5024K_HS_AND_9651_STOPY2011U_HS	39135_UPKQF5024K_HS_3	9651_STOPY2011U_HS_8	d_Bacteria	p_Actinobacteriota	c_Actinomycetia					39135_UPKQF5024K_HS	24	class	Actinomycetia	6	5	3	0.51	d_Bacteria;p_Actinobacteriota;c_Actinomycetia	d_Bacteria	p_Proteobacteria	c_Gammaproteobacteria	o_Burkholderiales	f_Burkholderiaceae			9651_STOPY2011U_HS	62	family	Burkholderiaceae	8	7	7	1.0	d_Bacteria;p_Proteobacteria;c_Gammaproteobacteria;o_Burkholderiales;f_Burkholderiaceae	UniRef50_A0A192XEU3 Addiction module toxin protein n=190 Tax=root TaxID=1 RepID=A0A192XEU3_VARPD	39135_UPKQF5024K_HS_3 # 1175 # 1489 # -1 # ID=8687_3;partial=00;start_type=ATG;rbs_motif=3Base/5BMM;rbs_spacer=13-15bp;gc_cont=0.651	100.0	206.5	104	1e-50	105	1
418	39135_UPKQF5024K_HS	8546_XTFIC0638G	1	5	4	4	39135_UPKQF5024K_HS_AND_8546_XTFIC0638G	39135_UPKQF5024K_HS_3	8546_XTFIC0638G_1	d_Bacteria	p_Actinobacteriota	c_Actinomycetia					39135_UPKQF5024K_HS	24	class	Actinomycetia	6	5	3	0.51	d_Bacteria;p_Actinobacteriota;c_Actinomycetia	d_Bacteria	p_Proteobacteria	c_Gammaproteobacteria	o_Burkholderiales	f_Burkholderiaceae			8546_XTFIC0638G	62	family	Burkholderiaceae	4	4	3	0.75	d_Bacteria;p_Proteobacteria;c_Gammaproteobacteria;o_Burkholderiales;f_Burkholderiaceae	UniRef50_A0A192XEU3 Addiction module toxin protein n=190 Tax=root TaxID=1 RepID=A0A192XEU3_VARPD	39135_UPKQF5024K_HS_3 # 1175 # 1489 # -1 # ID=8687_3;partial=00;start_type=ATG;rbs_motif=3Base/5BMM;rbs_spacer=13-15bp;gc_cont=0.651	100.0	206.5	104	1e-50	105	1
419	41928_EWOJK0017V_HS	210_AQYSR7679X_HS	4	6	34	6	41928_EWOJK0017V_HS_AND_210_AQYSR7679X_HS	41928_EWOJK0017V_HS_4	210_AQYSR7679X_HS_24	d_Bacteria	p_Actinobacteriota	c_Actinomycetia					41928_EWOJK0017V_HS	24	class	Actinomycetia	8	7	4	0.51	d_Bacteria;p_Actinobacteriota;c_Actinomycetia	d_Bacteria	p_Proteobacteria	c_Gammaproteobacteria	o_Burkholderiales				210_AQYSR7679X_HS	46	order	Burkholderiales	43	37	20	0.52	d_Bacteria;p_Proteobacteria;c_Gammaproteobacteria;o_Burkholderiales	UniRef50_A0A1G5R0C5 Antitoxin ParD n=205 Tax=root TaxID=1 RepID=A0A1G5R0C5_PHOLU	41928_EWOJK0017V_HS_4 # 1323 # 1592 # -1 # ID=8561_4;partial=00;start_type=ATG;rbs_motif=GGAGG;rbs_spacer=5-10bp;gc_cont=0.670	82.1	136.7	88	8.500000000000001e-30	90	1
420	41928_EWOJK0017V_HS	10121_FBLKR3479R_HS	1	6	4	4	41928_EWOJK0017V_HS_AND_10121_FBLKR3479R_HS	41928_EWOJK0017V_HS_4	10121_FBLKR3479R_HS_3	d_Bacteria	p_Actinobacteriota	c_Actinomycetia					41928_EWOJK0017V_HS	24	class	Actinomycetia	8	7	4	0.51	d_Bacteria;p_Actinobacteriota;c_Actinomycetia	d_Bacteria	p_Proteobacteria	c_Gammaproteobacteria	o_Burkholderiales	f_Burkholderiaceae			10121_FBLKR3479R_HS	62	family	Burkholderiaceae	6	5	2	0.65	d_Bacteria;p_Proteobacteria;c_Gammaproteobacteria;o_Burkholderiales;f_Burkholderiaceae	UniRef50_A0A1G5R0C5 Antitoxin ParD n=205 Tax=root TaxID=1 RepID=A0A1G5R0C5_PHOLU	41928_EWOJK0017V_HS_4 # 1323 # 1592 # -1 # ID=8561_4;partial=00;start_type=ATG;rbs_motif=GGAGG;rbs_spacer=5-10bp;gc_cont=0.670	82.1	136.7	88	8.500000000000001e-30	90	1
421	41928_EWOJK0017V_HS	350_NOAOR5976A	4	6	15	6	41928_EWOJK0017V_HS_AND_350_NOAOR5976A	41928_EWOJK0017V_HS_4	350_NOAOR5976A_3	d_Bacteria	p_Actinobacteriota	c_Actinomycetia					41928_EWOJK0017V_HS	24	class	Actinomycetia	8	7	4	0.51	d_Bacteria;p_Actinobacteriota;c_Actinomycetia	d_Bacteria	p_Proteobacteria	c_Gammaproteobacteria	o_Burkholderiales	f_Burkholderiaceae			350_NOAOR5976A	62	family	Burkholderiaceae	16	14	11	0.8	d_Bacteria;p_Proteobacteria;c_Gammaproteobacteria;o_Burkholderiales;f_Burkholderiaceae	UniRef50_A0A1G5R0C5 Antitoxin ParD n=205 Tax=root TaxID=1 RepID=A0A1G5R0C5_PHOLU	41928_EWOJK0017V_HS_4 # 1323 # 1592 # -1 # ID=8561_4;partial=00;start_type=ATG;rbs_motif=GGAGG;rbs_spacer=5-10bp;gc_cont=0.670	82.1	136.7	88	8.500000000000001e-30	90	1
422	41928_EWOJK0017V_HS	386_ZFYKJ6264T	4	6	13	6	41928_EWOJK0017V_HS_AND_386_ZFYKJ6264T	41928_EWOJK0017V_HS_4	386_ZFYKJ6264T_11	d_Bacteria	p_Actinobacteriota	c_Actinomycetia					41928_EWOJK0017V_HS	24	class	Actinomycetia	8	7	4	0.51	d_Bacteria;p_Actinobacteriota;c_Actinomycetia	d_Bacteria	p_Proteobacteria	c_Gammaproteobacteria	o_Burkholderiales	f_Burkholderiaceae			386_ZFYKJ6264T	62	family	Burkholderiaceae	16	15	11	0.8	d_Bacteria;p_Proteobacteria;c_Gammaproteobacteria;o_Burkholderiales;f_Burkholderiaceae	UniRef50_A0A1G5R0C5 Antitoxin ParD n=205 Tax=root TaxID=1 RepID=A0A1G5R0C5_PHOLU	41928_EWOJK0017V_HS_4 # 1323 # 1592 # -1 # ID=8561_4;partial=00;start_type=ATG;rbs_motif=GGAGG;rbs_spacer=5-10bp;gc_cont=0.670	82.1	136.7	88	8.500000000000001e-30	90	1
423	41928_EWOJK0017V_HS	292_CTKAA1553C_HS	5	6	27	6	41928_EWOJK0017V_HS_AND_292_CTKAA1553C_HS	41928_EWOJK0017V_HS_4	292_CTKAA1553C_HS_4	d_Bacteria	p_Actinobacteriota	c_Actinomycetia					41928_EWOJK0017V_HS	24	class	Actinomycetia	8	7	4	0.51	d_Bacteria;p_Actinobacteriota;c_Actinomycetia	d_Bacteria	p_Proteobacteria	c_Gammaproteobacteria	o_Burkholderiales				292_CTKAA1553C_HS	46	order	Burkholderiales	43	40	21	0.52	d_Bacteria;p_Proteobacteria;c_Gammaproteobacteria;o_Burkholderiales	UniRef50_A0A1G5R0C5 Antitoxin ParD n=205 Tax=root TaxID=1 RepID=A0A1G5R0C5_PHOLU	41928_EWOJK0017V_HS_4 # 1323 # 1592 # -1 # ID=8561_4;partial=00;start_type=ATG;rbs_motif=GGAGG;rbs_spacer=5-10bp;gc_cont=0.670	82.1	136.7	88	8.500000000000001e-30	90	1
424	41928_EWOJK0017V_HS	8380_SMRZL4770S_HS	2	6	4	4	41928_EWOJK0017V_HS_AND_8380_SMRZL4770S_HS	41928_EWOJK0017V_HS_4	8380_SMRZL4770S_HS_3	d_Bacteria	p_Actinobacteriota	c_Actinomycetia					41928_EWOJK0017V_HS	24	class	Actinomycetia	8	7	4	0.51	d_Bacteria;p_Actinobacteriota;c_Actinomycetia	d_Bacteria	p_Proteobacteria	c_Gammaproteobacteria					8380_SMRZL4770S_HS	4	class	Gammaproteobacteria	15	14	10	0.53	d_Bacteria;p_Proteobacteria;c_Gammaproteobacteria	UniRef50_A0A1G5R0C5 Antitoxin ParD n=205 Tax=root TaxID=1 RepID=A0A1G5R0C5_PHOLU	41928_EWOJK0017V_HS_4 # 1323 # 1592 # -1 # ID=8561_4;partial=00;start_type=ATG;rbs_motif=GGAGG;rbs_spacer=5-10bp;gc_cont=0.670	82.1	136.7	88	8.500000000000001e-30	90	1
425	41928_EWOJK0017V_HS	17084_WIZOE2839Q_HS	2	6	5	5	41928_EWOJK0017V_HS_AND_17084_WIZOE2839Q_HS	41928_EWOJK0017V_HS_4	17084_WIZOE2839Q_HS_4	d_Bacteria	p_Actinobacteriota	c_Actinomycetia					41928_EWOJK0017V_HS	24	class	Actinomycetia	8	7	4	0.51	d_Bacteria;p_Actinobacteriota;c_Actinomycetia	d_Bacteria	p_Proteobacteria						17084_WIZOE2839Q_HS	3	phylum	Proteobacteria	5	4	4	1.0	d_Bacteria;p_Proteobacteria	UniRef50_A0A1G5R0C5 Antitoxin ParD n=205 Tax=root TaxID=1 RepID=A0A1G5R0C5_PHOLU	41928_EWOJK0017V_HS_4 # 1323 # 1592 # -1 # ID=8561_4;partial=00;start_type=ATG;rbs_motif=GGAGG;rbs_spacer=5-10bp;gc_cont=0.670	82.1	136.7	88	8.500000000000001e-30	90	1
426	41928_EWOJK0017V_HS	92_OQKAY0494C	4	6	20	6	41928_EWOJK0017V_HS_AND_92_OQKAY0494C	41928_EWOJK0017V_HS_4	92_OQKAY0494C_2	d_Bacteria	p_Actinobacteriota	c_Actinomycetia					41928_EWOJK0017V_HS	24	class	Actinomycetia	8	7	4	0.51	d_Bacteria;p_Actinobacteriota;c_Actinomycetia	d_Bacteria	p_Proteobacteria	c_Gammaproteobacteria	o_Burkholderiales	f_Burkholderiaceae			92_OQKAY0494C	62	family	Burkholderiaceae	23	21	12	0.53	d_Bacteria;p_Proteobacteria;c_Gammaproteobacteria;o_Burkholderiales;f_Burkholderiaceae	UniRef50_A0A1G5R0C5 Antitoxin ParD n=205 Tax=root TaxID=1 RepID=A0A1G5R0C5_PHOLU	41928_EWOJK0017V_HS_4 # 1323 # 1592 # -1 # ID=8561_4;partial=00;start_type=ATG;rbs_motif=GGAGG;rbs_spacer=5-10bp;gc_cont=0.670	82.1	136.7	88	8.500000000000001e-30	90	1
427	41928_EWOJK0017V_HS	45501_SMAIH8416T_HS	3	6	4	4	41928_EWOJK0017V_HS_AND_45501_SMAIH8416T_HS	41928_EWOJK0017V_HS_4	45501_SMAIH8416T_HS_3	d_Bacteria	p_Actinobacteriota	c_Actinomycetia					41928_EWOJK0017V_HS	24	class	Actinomycetia	8	7	4	0.51	d_Bacteria;p_Actinobacteriota;c_Actinomycetia	d_Bacteria	p_Proteobacteria	c_Gammaproteobacteria	o_Burkholderiales	f_Burkholderiaceae			45501_SMAIH8416T_HS	62	family	Burkholderiaceae	5	4	2	0.66	d_Bacteria;p_Proteobacteria;c_Gammaproteobacteria;o_Burkholderiales;f_Burkholderiaceae	UniRef50_A0A1G5R0C5 Antitoxin ParD n=205 Tax=root TaxID=1 RepID=A0A1G5R0C5_PHOLU	41928_EWOJK0017V_HS_4 # 1323 # 1592 # -1 # ID=8561_4;partial=00;start_type=ATG;rbs_motif=GGAGG;rbs_spacer=5-10bp;gc_cont=0.670	82.1	136.7	88	8.500000000000001e-30	90	1
428	41928_EWOJK0017V_HS	61903_p3.opera	4	6	7	6	41928_EWOJK0017V_HS_AND_61903_p3.opera	41928_EWOJK0017V_HS_4	61903_p3.opera_2	d_Bacteria	p_Actinobacteriota	c_Actinomycetia					41928_EWOJK0017V_HS	24	class	Actinomycetia	8	7	4	0.51	d_Bacteria;p_Actinobacteriota;c_Actinomycetia	d_Bacteria	p_Proteobacteria	c_Gammaproteobacteria	o_Burkholderiales	f_Burkholderiaceae			61903_p3.opera	62	family	Burkholderiaceae	10	9	8	0.99	d_Bacteria;p_Proteobacteria;c_Gammaproteobacteria;o_Burkholderiales;f_Burkholderiaceae	UniRef50_A0A1G5R0C5 Antitoxin ParD n=205 Tax=root TaxID=1 RepID=A0A1G5R0C5_PHOLU	41928_EWOJK0017V_HS_4 # 1323 # 1592 # -1 # ID=8561_4;partial=00;start_type=ATG;rbs_motif=GGAGG;rbs_spacer=5-10bp;gc_cont=0.670	82.1	136.7	88	8.500000000000001e-30	90	1
429	41928_EWOJK0017V_HS	90946_o1.opera	4	6	8	6	41928_EWOJK0017V_HS_AND_90946_o1.opera	41928_EWOJK0017V_HS_4	90946_o1.opera_2	d_Bacteria	p_Actinobacteriota	c_Actinomycetia					41928_EWOJK0017V_HS	24	class	Actinomycetia	8	7	4	0.51	d_Bacteria;p_Actinobacteriota;c_Actinomycetia	d_Bacteria	p_Proteobacteria	c_Gammaproteobacteria	o_Burkholderiales	f_Burkholderiaceae			90946_o1.opera	62	family	Burkholderiaceae	8	7	7	1.0	d_Bacteria;p_Proteobacteria;c_Gammaproteobacteria;o_Burkholderiales;f_Burkholderiaceae	UniRef50_A0A1G5R0C5 Antitoxin ParD n=205 Tax=root TaxID=1 RepID=A0A1G5R0C5_PHOLU	41928_EWOJK0017V_HS_4 # 1323 # 1592 # -1 # ID=8561_4;partial=00;start_type=ATG;rbs_motif=GGAGG;rbs_spacer=5-10bp;gc_cont=0.670	82.1	136.7	88	8.500000000000001e-30	90	1
430	41928_EWOJK0017V_HS	9651_STOPY2011U_HS	5	6	8	6	41928_EWOJK0017V_HS_AND_9651_STOPY2011U_HS	41928_EWOJK0017V_HS_4	9651_STOPY2011U_HS_7	d_Bacteria	p_Actinobacteriota	c_Actinomycetia					41928_EWOJK0017V_HS	24	class	Actinomycetia	8	7	4	0.51	d_Bacteria;p_Actinobacteriota;c_Actinomycetia	d_Bacteria	p_Proteobacteria	c_Gammaproteobacteria	o_Burkholderiales	f_Burkholderiaceae			9651_STOPY2011U_HS	62	family	Burkholderiaceae	8	7	7	1.0	d_Bacteria;p_Proteobacteria;c_Gammaproteobacteria;o_Burkholderiales;f_Burkholderiaceae	UniRef50_A0A1G5R0C5 Antitoxin ParD n=205 Tax=root TaxID=1 RepID=A0A1G5R0C5_PHOLU	41928_EWOJK0017V_HS_4 # 1323 # 1592 # -1 # ID=8561_4;partial=00;start_type=ATG;rbs_motif=GGAGG;rbs_spacer=5-10bp;gc_cont=0.670	82.1	136.7	88	8.500000000000001e-30	90	1
431	41928_EWOJK0017V_HS	210_AQYSR7679X_HS	4	6	34	6	41928_EWOJK0017V_HS_AND_210_AQYSR7679X_HS	41928_EWOJK0017V_HS_3	210_AQYSR7679X_HS_25	d_Bacteria	p_Actinobacteriota	c_Actinomycetia					41928_EWOJK0017V_HS	24	class	Actinomycetia	8	7	4	0.51	d_Bacteria;p_Actinobacteriota;c_Actinomycetia	d_Bacteria	p_Proteobacteria	c_Gammaproteobacteria	o_Burkholderiales				210_AQYSR7679X_HS	46	order	Burkholderiales	43	37	20	0.52	d_Bacteria;p_Proteobacteria;c_Gammaproteobacteria;o_Burkholderiales	UniRef50_A0A192XEU3 Addiction module toxin protein n=190 Tax=root TaxID=1 RepID=A0A192XEU3_VARPD	41928_EWOJK0017V_HS_3 # 1012 # 1326 # -1 # ID=8561_3;partial=00;start_type=ATG;rbs_motif=3Base/5BMM;rbs_spacer=13-15bp;gc_cont=0.651	100.0	206.5	104	1e-50	105	1
432	41928_EWOJK0017V_HS	350_NOAOR5976A	4	6	15	6	41928_EWOJK0017V_HS_AND_350_NOAOR5976A	41928_EWOJK0017V_HS_3	350_NOAOR5976A_2	d_Bacteria	p_Actinobacteriota	c_Actinomycetia					41928_EWOJK0017V_HS	24	class	Actinomycetia	8	7	4	0.51	d_Bacteria;p_Actinobacteriota;c_Actinomycetia	d_Bacteria	p_Proteobacteria	c_Gammaproteobacteria	o_Burkholderiales	f_Burkholderiaceae			350_NOAOR5976A	62	family	Burkholderiaceae	16	14	11	0.8	d_Bacteria;p_Proteobacteria;c_Gammaproteobacteria;o_Burkholderiales;f_Burkholderiaceae	UniRef50_A0A192XEU3 Addiction module toxin protein n=190 Tax=root TaxID=1 RepID=A0A192XEU3_VARPD	41928_EWOJK0017V_HS_3 # 1012 # 1326 # -1 # ID=8561_3;partial=00;start_type=ATG;rbs_motif=3Base/5BMM;rbs_spacer=13-15bp;gc_cont=0.651	100.0	206.5	104	1e-50	105	1
433	41928_EWOJK0017V_HS	386_ZFYKJ6264T	4	6	13	6	41928_EWOJK0017V_HS_AND_386_ZFYKJ6264T	41928_EWOJK0017V_HS_3	386_ZFYKJ6264T_12	d_Bacteria	p_Actinobacteriota	c_Actinomycetia					41928_EWOJK0017V_HS	24	class	Actinomycetia	8	7	4	0.51	d_Bacteria;p_Actinobacteriota;c_Actinomycetia	d_Bacteria	p_Proteobacteria	c_Gammaproteobacteria	o_Burkholderiales	f_Burkholderiaceae			386_ZFYKJ6264T	62	family	Burkholderiaceae	16	15	11	0.8	d_Bacteria;p_Proteobacteria;c_Gammaproteobacteria;o_Burkholderiales;f_Burkholderiaceae	UniRef50_A0A192XEU3 Addiction module toxin protein n=190 Tax=root TaxID=1 RepID=A0A192XEU3_VARPD	41928_EWOJK0017V_HS_3 # 1012 # 1326 # -1 # ID=8561_3;partial=00;start_type=ATG;rbs_motif=3Base/5BMM;rbs_spacer=13-15bp;gc_cont=0.651	100.0	206.5	104	1e-50	105	1
434	41928_EWOJK0017V_HS	292_CTKAA1553C_HS	5	6	27	6	41928_EWOJK0017V_HS_AND_292_CTKAA1553C_HS	41928_EWOJK0017V_HS_3	292_CTKAA1553C_HS_2	d_Bacteria	p_Actinobacteriota	c_Actinomycetia					41928_EWOJK0017V_HS	24	class	Actinomycetia	8	7	4	0.51	d_Bacteria;p_Actinobacteriota;c_Actinomycetia	d_Bacteria	p_Proteobacteria	c_Gammaproteobacteria	o_Burkholderiales				292_CTKAA1553C_HS	46	order	Burkholderiales	43	40	21	0.52	d_Bacteria;p_Proteobacteria;c_Gammaproteobacteria;o_Burkholderiales	UniRef50_A0A192XEU3 Addiction module toxin protein n=190 Tax=root TaxID=1 RepID=A0A192XEU3_VARPD	41928_EWOJK0017V_HS_3 # 1012 # 1326 # -1 # ID=8561_3;partial=00;start_type=ATG;rbs_motif=3Base/5BMM;rbs_spacer=13-15bp;gc_cont=0.651	100.0	206.5	104	1e-50	105	1
435	41928_EWOJK0017V_HS	292_CTKAA1553C_HS	5	6	27	6	41928_EWOJK0017V_HS_AND_292_CTKAA1553C_HS	41928_EWOJK0017V_HS_3	292_CTKAA1553C_HS_3	d_Bacteria	p_Actinobacteriota	c_Actinomycetia					41928_EWOJK0017V_HS	24	class	Actinomycetia	8	7	4	0.51	d_Bacteria;p_Actinobacteriota;c_Actinomycetia	d_Bacteria	p_Proteobacteria	c_Gammaproteobacteria	o_Burkholderiales				292_CTKAA1553C_HS	46	order	Burkholderiales	43	40	21	0.52	d_Bacteria;p_Proteobacteria;c_Gammaproteobacteria;o_Burkholderiales	UniRef50_A0A192XEU3 Addiction module toxin protein n=190 Tax=root TaxID=1 RepID=A0A192XEU3_VARPD	41928_EWOJK0017V_HS_3 # 1012 # 1326 # -1 # ID=8561_3;partial=00;start_type=ATG;rbs_motif=3Base/5BMM;rbs_spacer=13-15bp;gc_cont=0.651	100.0	206.5	104	1e-50	105	1
436	41928_EWOJK0017V_HS	8380_SMRZL4770S_HS	2	6	4	4	41928_EWOJK0017V_HS_AND_8380_SMRZL4770S_HS	41928_EWOJK0017V_HS_3	8380_SMRZL4770S_HS_2	d_Bacteria	p_Actinobacteriota	c_Actinomycetia					41928_EWOJK0017V_HS	24	class	Actinomycetia	8	7	4	0.51	d_Bacteria;p_Actinobacteriota;c_Actinomycetia	d_Bacteria	p_Proteobacteria	c_Gammaproteobacteria					8380_SMRZL4770S_HS	4	class	Gammaproteobacteria	15	14	10	0.53	d_Bacteria;p_Proteobacteria;c_Gammaproteobacteria	UniRef50_A0A192XEU3 Addiction module toxin protein n=190 Tax=root TaxID=1 RepID=A0A192XEU3_VARPD	41928_EWOJK0017V_HS_3 # 1012 # 1326 # -1 # ID=8561_3;partial=00;start_type=ATG;rbs_motif=3Base/5BMM;rbs_spacer=13-15bp;gc_cont=0.651	100.0	206.5	104	1e-50	105	1
437	41928_EWOJK0017V_HS	17084_WIZOE2839Q_HS	2	6	5	5	41928_EWOJK0017V_HS_AND_17084_WIZOE2839Q_HS	41928_EWOJK0017V_HS_3	17084_WIZOE2839Q_HS_5	d_Bacteria	p_Actinobacteriota	c_Actinomycetia					41928_EWOJK0017V_HS	24	class	Actinomycetia	8	7	4	0.51	d_Bacteria;p_Actinobacteriota;c_Actinomycetia	d_Bacteria	p_Proteobacteria						17084_WIZOE2839Q_HS	3	phylum	Proteobacteria	5	4	4	1.0	d_Bacteria;p_Proteobacteria	UniRef50_A0A192XEU3 Addiction module toxin protein n=190 Tax=root TaxID=1 RepID=A0A192XEU3_VARPD	41928_EWOJK0017V_HS_3 # 1012 # 1326 # -1 # ID=8561_3;partial=00;start_type=ATG;rbs_motif=3Base/5BMM;rbs_spacer=13-15bp;gc_cont=0.651	100.0	206.5	104	1e-50	105	1
438	41928_EWOJK0017V_HS	92_OQKAY0494C	4	6	20	6	41928_EWOJK0017V_HS_AND_92_OQKAY0494C	41928_EWOJK0017V_HS_3	92_OQKAY0494C_1	d_Bacteria	p_Actinobacteriota	c_Actinomycetia					41928_EWOJK0017V_HS	24	class	Actinomycetia	8	7	4	0.51	d_Bacteria;p_Actinobacteriota;c_Actinomycetia	d_Bacteria	p_Proteobacteria	c_Gammaproteobacteria	o_Burkholderiales	f_Burkholderiaceae			92_OQKAY0494C	62	family	Burkholderiaceae	23	21	12	0.53	d_Bacteria;p_Proteobacteria;c_Gammaproteobacteria;o_Burkholderiales;f_Burkholderiaceae	UniRef50_A0A192XEU3 Addiction module toxin protein n=190 Tax=root TaxID=1 RepID=A0A192XEU3_VARPD	41928_EWOJK0017V_HS_3 # 1012 # 1326 # -1 # ID=8561_3;partial=00;start_type=ATG;rbs_motif=3Base/5BMM;rbs_spacer=13-15bp;gc_cont=0.651	100.0	206.5	104	1e-50	105	1
439	41928_EWOJK0017V_HS	45501_SMAIH8416T_HS	3	6	4	4	41928_EWOJK0017V_HS_AND_45501_SMAIH8416T_HS	41928_EWOJK0017V_HS_3	45501_SMAIH8416T_HS_2	d_Bacteria	p_Actinobacteriota	c_Actinomycetia					41928_EWOJK0017V_HS	24	class	Actinomycetia	8	7	4	0.51	d_Bacteria;p_Actinobacteriota;c_Actinomycetia	d_Bacteria	p_Proteobacteria	c_Gammaproteobacteria	o_Burkholderiales	f_Burkholderiaceae			45501_SMAIH8416T_HS	62	family	Burkholderiaceae	5	4	2	0.66	d_Bacteria;p_Proteobacteria;c_Gammaproteobacteria;o_Burkholderiales;f_Burkholderiaceae	UniRef50_A0A192XEU3 Addiction module toxin protein n=190 Tax=root TaxID=1 RepID=A0A192XEU3_VARPD	41928_EWOJK0017V_HS_3 # 1012 # 1326 # -1 # ID=8561_3;partial=00;start_type=ATG;rbs_motif=3Base/5BMM;rbs_spacer=13-15bp;gc_cont=0.651	100.0	206.5	104	1e-50	105	1
440	41928_EWOJK0017V_HS	61903_p3.opera	4	6	7	6	41928_EWOJK0017V_HS_AND_61903_p3.opera	41928_EWOJK0017V_HS_3	61903_p3.opera_1	d_Bacteria	p_Actinobacteriota	c_Actinomycetia					41928_EWOJK0017V_HS	24	class	Actinomycetia	8	7	4	0.51	d_Bacteria;p_Actinobacteriota;c_Actinomycetia	d_Bacteria	p_Proteobacteria	c_Gammaproteobacteria	o_Burkholderiales	f_Burkholderiaceae			61903_p3.opera	62	family	Burkholderiaceae	10	9	8	0.99	d_Bacteria;p_Proteobacteria;c_Gammaproteobacteria;o_Burkholderiales;f_Burkholderiaceae	UniRef50_A0A192XEU3 Addiction module toxin protein n=190 Tax=root TaxID=1 RepID=A0A192XEU3_VARPD	41928_EWOJK0017V_HS_3 # 1012 # 1326 # -1 # ID=8561_3;partial=00;start_type=ATG;rbs_motif=3Base/5BMM;rbs_spacer=13-15bp;gc_cont=0.651	100.0	206.5	104	1e-50	105	1
441	41928_EWOJK0017V_HS	90946_o1.opera	4	6	8	6	41928_EWOJK0017V_HS_AND_90946_o1.opera	41928_EWOJK0017V_HS_3	90946_o1.opera_1	d_Bacteria	p_Actinobacteriota	c_Actinomycetia					41928_EWOJK0017V_HS	24	class	Actinomycetia	8	7	4	0.51	d_Bacteria;p_Actinobacteriota;c_Actinomycetia	d_Bacteria	p_Proteobacteria	c_Gammaproteobacteria	o_Burkholderiales	f_Burkholderiaceae			90946_o1.opera	62	family	Burkholderiaceae	8	7	7	1.0	d_Bacteria;p_Proteobacteria;c_Gammaproteobacteria;o_Burkholderiales;f_Burkholderiaceae	UniRef50_A0A192XEU3 Addiction module toxin protein n=190 Tax=root TaxID=1 RepID=A0A192XEU3_VARPD	41928_EWOJK0017V_HS_3 # 1012 # 1326 # -1 # ID=8561_3;partial=00;start_type=ATG;rbs_motif=3Base/5BMM;rbs_spacer=13-15bp;gc_cont=0.651	100.0	206.5	104	1e-50	105	1
442	41928_EWOJK0017V_HS	9651_STOPY2011U_HS	5	6	8	6	41928_EWOJK0017V_HS_AND_9651_STOPY2011U_HS	41928_EWOJK0017V_HS_3	9651_STOPY2011U_HS_8	d_Bacteria	p_Actinobacteriota	c_Actinomycetia					41928_EWOJK0017V_HS	24	class	Actinomycetia	8	7	4	0.51	d_Bacteria;p_Actinobacteriota;c_Actinomycetia	d_Bacteria	p_Proteobacteria	c_Gammaproteobacteria	o_Burkholderiales	f_Burkholderiaceae			9651_STOPY2011U_HS	62	family	Burkholderiaceae	8	7	7	1.0	d_Bacteria;p_Proteobacteria;c_Gammaproteobacteria;o_Burkholderiales;f_Burkholderiaceae	UniRef50_A0A192XEU3 Addiction module toxin protein n=190 Tax=root TaxID=1 RepID=A0A192XEU3_VARPD	41928_EWOJK0017V_HS_3 # 1012 # 1326 # -1 # ID=8561_3;partial=00;start_type=ATG;rbs_motif=3Base/5BMM;rbs_spacer=13-15bp;gc_cont=0.651	100.0	206.5	104	1e-50	105	1
443	41928_EWOJK0017V_HS	8546_XTFIC0638G	2	6	4	4	41928_EWOJK0017V_HS_AND_8546_XTFIC0638G	41928_EWOJK0017V_HS_3	8546_XTFIC0638G_1	d_Bacteria	p_Actinobacteriota	c_Actinomycetia					41928_EWOJK0017V_HS	24	class	Actinomycetia	8	7	4	0.51	d_Bacteria;p_Actinobacteriota;c_Actinomycetia	d_Bacteria	p_Proteobacteria	c_Gammaproteobacteria	o_Burkholderiales	f_Burkholderiaceae			8546_XTFIC0638G	62	family	Burkholderiaceae	4	4	3	0.75	d_Bacteria;p_Proteobacteria;c_Gammaproteobacteria;o_Burkholderiales;f_Burkholderiaceae	UniRef50_A0A192XEU3 Addiction module toxin protein n=190 Tax=root TaxID=1 RepID=A0A192XEU3_VARPD	41928_EWOJK0017V_HS_3 # 1012 # 1326 # -1 # ID=8561_3;partial=00;start_type=ATG;rbs_motif=3Base/5BMM;rbs_spacer=13-15bp;gc_cont=0.651	100.0	206.5	104	1e-50	105	1
444	443_CTKAA1553C_HS	38115_EZZPO6467Z_HS	1	23	6	6	443_CTKAA1553C_HS_AND_38115_EZZPO6467Z_HS	443_CTKAA1553C_HS_12	38115_EZZPO6467Z_HS_5	d_Bacteria	p_Proteobacteria	c_Gammaproteobacteria	o_Burkholderiales				443_CTKAA1553C_HS	46	order	Burkholderiales	37	31	19	0.66	d_Bacteria;p_Proteobacteria;c_Gammaproteobacteria;o_Burkholderiales	d_Bacteria	p_Acidobacteriota	c_Acidobacteriae	o_Bryobacterales	f_Bryobacteraceae			38115_EZZPO6467Z_HS	1098	family	Bryobacteraceae	7	7	5	0.53	d_Bacteria;p_Acidobacteriota;c_Acidobacteriae;o_Bryobacterales;f_Bryobacteraceae	UniRef50_A0A0Q4F0H4 Type IV secretion system protein virB4 n=611 Tax=root TaxID=1 RepID=A0A0Q4F0H4_9SPHN	443_CTKAA1553C_HS_12 # 9191 # 11749 # 1 # ID=6747_12;partial=00;start_type=ATG;rbs_motif=GGA/GAG/AGG;rbs_spacer=5-10bp;gc_cont=0.639	76.7	1318.9	844	0.0	853	1
445	443_CTKAA1553C_HS	75053_AYHUY2120D_HS	1	23	4	4	443_CTKAA1553C_HS_AND_75053_AYHUY2120D_HS	443_CTKAA1553C_HS_12	75053_AYHUY2120D_HS_1	d_Bacteria	p_Proteobacteria	c_Gammaproteobacteria	o_Burkholderiales				443_CTKAA1553C_HS	46	order	Burkholderiales	37	31	19	0.66	d_Bacteria;p_Proteobacteria;c_Gammaproteobacteria;o_Burkholderiales	d_Bacteria	p_Acidobacteriota	c_Acidobacteriae	o_Bryobacterales	f_Bryobacteraceae			75053_AYHUY2120D_HS	1098	family	Bryobacteraceae	5	5	3	0.67	d_Bacteria;p_Acidobacteriota;c_Acidobacteriae;o_Bryobacterales;f_Bryobacteraceae	UniRef50_A0A0Q4F0H4 Type IV secretion system protein virB4 n=611 Tax=root TaxID=1 RepID=A0A0Q4F0H4_9SPHN	443_CTKAA1553C_HS_12 # 9191 # 11749 # 1 # ID=6747_12;partial=00;start_type=ATG;rbs_motif=GGA/GAG/AGG;rbs_spacer=5-10bp;gc_cont=0.639	76.7	1318.9	844	0.0	853	1
446	312_WQYNP1853R_HS	38115_EZZPO6467Z_HS	1	29	6	6	312_WQYNP1853R_HS_AND_38115_EZZPO6467Z_HS	312_WQYNP1853R_HS_15	38115_EZZPO6467Z_HS_5	d_Bacteria	p_Proteobacteria	c_Gammaproteobacteria	o_Burkholderiales				312_WQYNP1853R_HS	46	order	Burkholderiales	44	35	15	0.53	d_Bacteria;p_Proteobacteria;c_Gammaproteobacteria;o_Burkholderiales	d_Bacteria	p_Acidobacteriota	c_Acidobacteriae	o_Bryobacterales	f_Bryobacteraceae			38115_EZZPO6467Z_HS	1098	family	Bryobacteraceae	7	7	5	0.53	d_Bacteria;p_Acidobacteriota;c_Acidobacteriae;o_Bryobacterales;f_Bryobacteraceae	UniRef50_A0A0Q4F0H4 Type IV secretion system protein virB4 n=611 Tax=root TaxID=1 RepID=A0A0Q4F0H4_9SPHN	312_WQYNP1853R_HS_15 # 8608 # 11166 # 1 # ID=8800_15;partial=00;start_type=ATG;rbs_motif=GGA/GAG/AGG;rbs_spacer=5-10bp;gc_cont=0.639	76.7	1318.9	844	0.0	853	1
447	312_WQYNP1853R_HS	75053_AYHUY2120D_HS	1	29	4	4	312_WQYNP1853R_HS_AND_75053_AYHUY2120D_HS	312_WQYNP1853R_HS_15	75053_AYHUY2120D_HS_1	d_Bacteria	p_Proteobacteria	c_Gammaproteobacteria	o_Burkholderiales				312_WQYNP1853R_HS	46	order	Burkholderiales	44	35	15	0.53	d_Bacteria;p_Proteobacteria;c_Gammaproteobacteria;o_Burkholderiales	d_Bacteria	p_Acidobacteriota	c_Acidobacteriae	o_Bryobacterales	f_Bryobacteraceae			75053_AYHUY2120D_HS	1098	family	Bryobacteraceae	5	5	3	0.67	d_Bacteria;p_Acidobacteriota;c_Acidobacteriae;o_Bryobacterales;f_Bryobacteraceae	UniRef50_A0A0Q4F0H4 Type IV secretion system protein virB4 n=611 Tax=root TaxID=1 RepID=A0A0Q4F0H4_9SPHN	312_WQYNP1853R_HS_15 # 8608 # 11166 # 1 # ID=8800_15;partial=00;start_type=ATG;rbs_motif=GGA/GAG/AGG;rbs_spacer=5-10bp;gc_cont=0.639	76.7	1318.9	844	0.0	853	1
448	210_AQYSR7679X_HS	38115_EZZPO6467Z_HS	1	34	6	6	210_AQYSR7679X_HS_AND_38115_EZZPO6467Z_HS	210_AQYSR7679X_HS_32	38115_EZZPO6467Z_HS_5	d_Bacteria	p_Proteobacteria	c_Gammaproteobacteria	o_Burkholderiales				210_AQYSR7679X_HS	46	order	Burkholderiales	43	37	20	0.52	d_Bacteria;p_Proteobacteria;c_Gammaproteobacteria;o_Burkholderiales	d_Bacteria	p_Acidobacteriota	c_Acidobacteriae	o_Bryobacterales	f_Bryobacteraceae			38115_EZZPO6467Z_HS	1098	family	Bryobacteraceae	7	7	5	0.53	d_Bacteria;p_Acidobacteriota;c_Acidobacteriae;o_Bryobacterales;f_Bryobacteraceae	UniRef50_A0A0Q4F0H4 Type IV secretion system protein virB4 n=611 Tax=root TaxID=1 RepID=A0A0Q4F0H4_9SPHN	210_AQYSR7679X_HS_32 # 25654 # 28212 # 1 # ID=15835_32;partial=00;start_type=ATG;rbs_motif=GGA/GAG/AGG;rbs_spacer=5-10bp;gc_cont=0.639	76.5	1315.8	844	0.0	853	1
449	210_AQYSR7679X_HS	75053_AYHUY2120D_HS	1	34	4	4	210_AQYSR7679X_HS_AND_75053_AYHUY2120D_HS	210_AQYSR7679X_HS_32	75053_AYHUY2120D_HS_1	d_Bacteria	p_Proteobacteria	c_Gammaproteobacteria	o_Burkholderiales				210_AQYSR7679X_HS	46	order	Burkholderiales	43	37	20	0.52	d_Bacteria;p_Proteobacteria;c_Gammaproteobacteria;o_Burkholderiales	d_Bacteria	p_Acidobacteriota	c_Acidobacteriae	o_Bryobacterales	f_Bryobacteraceae			75053_AYHUY2120D_HS	1098	family	Bryobacteraceae	5	5	3	0.67	d_Bacteria;p_Acidobacteriota;c_Acidobacteriae;o_Bryobacterales;f_Bryobacteraceae	UniRef50_A0A0Q4F0H4 Type IV secretion system protein virB4 n=611 Tax=root TaxID=1 RepID=A0A0Q4F0H4_9SPHN	210_AQYSR7679X_HS_32 # 25654 # 28212 # 1 # ID=15835_32;partial=00;start_type=ATG;rbs_motif=GGA/GAG/AGG;rbs_spacer=5-10bp;gc_cont=0.639	76.5	1315.8	844	0.0	853	1
450	33627_HQATZ1945L_HS	38115_EZZPO6467Z_HS	1	5	6	5	33627_HQATZ1945L_HS_AND_38115_EZZPO6467Z_HS	33627_HQATZ1945L_HS_1	38115_EZZPO6467Z_HS_5	d_Bacteria	p_Proteobacteria	c_Gammaproteobacteria	o_Burkholderiales				33627_HQATZ1945L_HS	46	order	Burkholderiales	5	5	4	0.98	d_Bacteria;p_Proteobacteria;c_Gammaproteobacteria;o_Burkholderiales	d_Bacteria	p_Acidobacteriota	c_Acidobacteriae	o_Bryobacterales	f_Bryobacteraceae			38115_EZZPO6467Z_HS	1098	family	Bryobacteraceae	7	7	5	0.53	d_Bacteria;p_Acidobacteriota;c_Acidobacteriae;o_Bryobacterales;f_Bryobacteraceae	UniRef50_A0A0Q4F0H4 Type IV secretion system protein virB4 n=611 Tax=root TaxID=1 RepID=A0A0Q4F0H4_9SPHN	33627_HQATZ1945L_HS_1 # 1 # 1197 # 1 # ID=7882_1;partial=10;start_type=Edge;rbs_motif=None;rbs_spacer=None;gc_cont=0.645	83.2	651.4	844	4.599999999999996e-184	399	456
451	33627_HQATZ1945L_HS	75053_AYHUY2120D_HS	1	5	4	4	33627_HQATZ1945L_HS_AND_75053_AYHUY2120D_HS	33627_HQATZ1945L_HS_1	75053_AYHUY2120D_HS_1	d_Bacteria	p_Proteobacteria	c_Gammaproteobacteria	o_Burkholderiales				33627_HQATZ1945L_HS	46	order	Burkholderiales	5	5	4	0.98	d_Bacteria;p_Proteobacteria;c_Gammaproteobacteria;o_Burkholderiales	d_Bacteria	p_Acidobacteriota	c_Acidobacteriae	o_Bryobacterales	f_Bryobacteraceae			75053_AYHUY2120D_HS	1098	family	Bryobacteraceae	5	5	3	0.67	d_Bacteria;p_Acidobacteriota;c_Acidobacteriae;o_Bryobacterales;f_Bryobacteraceae	UniRef50_A0A0Q4F0H4 Type IV secretion system protein virB4 n=611 Tax=root TaxID=1 RepID=A0A0Q4F0H4_9SPHN	33627_HQATZ1945L_HS_1 # 1 # 1197 # 1 # ID=7882_1;partial=10;start_type=Edge;rbs_motif=None;rbs_spacer=None;gc_cont=0.645	83.2	651.4	844	4.599999999999996e-184	399	456
452	37707_EWOJK0017V_HS	38115_EZZPO6467Z_HS	1	4	6	4	37707_EWOJK0017V_HS_AND_38115_EZZPO6467Z_HS	37707_EWOJK0017V_HS_2	38115_EZZPO6467Z_HS_5	d_Bacteria	p_Proteobacteria	c_Gammaproteobacteria	o_Burkholderiales				37707_EWOJK0017V_HS	46	order	Burkholderiales	5	5	2	0.51	d_Bacteria;p_Proteobacteria;c_Gammaproteobacteria;o_Burkholderiales	d_Bacteria	p_Acidobacteriota	c_Acidobacteriae	o_Bryobacterales	f_Bryobacteraceae			38115_EZZPO6467Z_HS	1098	family	Bryobacteraceae	7	7	5	0.53	d_Bacteria;p_Acidobacteriota;c_Acidobacteriae;o_Bryobacterales;f_Bryobacteraceae	UniRef50_W7WYL0 Pertussis toxin liberation protein C n=3 Tax=root TaxID=1 RepID=W7WYL0_9BURK	37707_EWOJK0017V_HS_2 # 224 # 1402 # 1 # ID=16946_2;partial=00;start_type=ATG;rbs_motif=GGA/GAG/AGG;rbs_spacer=5-10bp;gc_cont=0.616	77.2	588.6	576	3.5999999999999974e-165	393	1
453	37707_EWOJK0017V_HS	75053_AYHUY2120D_HS	1	4	4	4	37707_EWOJK0017V_HS_AND_75053_AYHUY2120D_HS	37707_EWOJK0017V_HS_2	75053_AYHUY2120D_HS_1	d_Bacteria	p_Proteobacteria	c_Gammaproteobacteria	o_Burkholderiales				37707_EWOJK0017V_HS	46	order	Burkholderiales	5	5	2	0.51	d_Bacteria;p_Proteobacteria;c_Gammaproteobacteria;o_Burkholderiales	d_Bacteria	p_Acidobacteriota	c_Acidobacteriae	o_Bryobacterales	f_Bryobacteraceae			75053_AYHUY2120D_HS	1098	family	Bryobacteraceae	5	5	3	0.67	d_Bacteria;p_Acidobacteriota;c_Acidobacteriae;o_Bryobacterales;f_Bryobacteraceae	UniRef50_W7WYL0 Pertussis toxin liberation protein C n=3 Tax=root TaxID=1 RepID=W7WYL0_9BURK	37707_EWOJK0017V_HS_2 # 224 # 1402 # 1 # ID=16946_2;partial=00;start_type=ATG;rbs_motif=GGA/GAG/AGG;rbs_spacer=5-10bp;gc_cont=0.616	77.2	588.6	576	3.5999999999999974e-165	393	1
454	128454_HFGVI0044Q_HS	38115_EZZPO6467Z_HS	1	4	6	4	128454_HFGVI0044Q_HS_AND_38115_EZZPO6467Z_HS	128454_HFGVI0044Q_HS_4	38115_EZZPO6467Z_HS_5	d_Bacteria	p_Proteobacteria	c_Gammaproteobacteria	o_Burkholderiales				128454_HFGVI0044Q_HS	46	order	Burkholderiales	5	3	3	1.0	d_Bacteria;p_Proteobacteria;c_Gammaproteobacteria;o_Burkholderiales	d_Bacteria	p_Acidobacteriota	c_Acidobacteriae	o_Bryobacterales	f_Bryobacteraceae			38115_EZZPO6467Z_HS	1098	family	Bryobacteraceae	7	7	5	0.53	d_Bacteria;p_Acidobacteriota;c_Acidobacteriae;o_Bryobacterales;f_Bryobacteraceae	UniRef50_A0A1H3KH33 Type IV secretion system protein VirB4 n=1 Tax=Nitrosomonas halophila TaxID=44576 RepID=A0A1H3KH33_9PROT	128454_HFGVI0044Q_HS_4 # 943 # 1203 # 1 # ID=12031_4;partial=01;start_type=ATG;rbs_motif=GGA/GAG/AGG;rbs_spacer=5-10bp;gc_cont=0.594	87.4	142.5	173	1.5e-31	87	1
455	128454_HFGVI0044Q_HS	75053_AYHUY2120D_HS	1	4	4	4	128454_HFGVI0044Q_HS_AND_75053_AYHUY2120D_HS	128454_HFGVI0044Q_HS_4	75053_AYHUY2120D_HS_1	d_Bacteria	p_Proteobacteria	c_Gammaproteobacteria	o_Burkholderiales				128454_HFGVI0044Q_HS	46	order	Burkholderiales	5	3	3	1.0	d_Bacteria;p_Proteobacteria;c_Gammaproteobacteria;o_Burkholderiales	d_Bacteria	p_Acidobacteriota	c_Acidobacteriae	o_Bryobacterales	f_Bryobacteraceae			75053_AYHUY2120D_HS	1098	family	Bryobacteraceae	5	5	3	0.67	d_Bacteria;p_Acidobacteriota;c_Acidobacteriae;o_Bryobacterales;f_Bryobacteraceae	UniRef50_A0A1H3KH33 Type IV secretion system protein VirB4 n=1 Tax=Nitrosomonas halophila TaxID=44576 RepID=A0A1H3KH33_9PROT	128454_HFGVI0044Q_HS_4 # 943 # 1203 # 1 # ID=12031_4;partial=01;start_type=ATG;rbs_motif=GGA/GAG/AGG;rbs_spacer=5-10bp;gc_cont=0.594	87.4	142.5	173	1.5e-31	87	1
456	19847_GFGIA8953L_HS	38115_EZZPO6467Z_HS	1	5	6	5	19847_GFGIA8953L_HS_AND_38115_EZZPO6467Z_HS	19847_GFGIA8953L_HS_5	38115_EZZPO6467Z_HS_5	d_Bacteria	p_Proteobacteria	c_Gammaproteobacteria	o_Burkholderiales				19847_GFGIA8953L_HS	46	order	Burkholderiales	5	4	2	0.5	d_Bacteria;p_Proteobacteria;c_Gammaproteobacteria;o_Burkholderiales	d_Bacteria	p_Acidobacteriota	c_Acidobacteriae	o_Bryobacterales	f_Bryobacteraceae			38115_EZZPO6467Z_HS	1098	family	Bryobacteraceae	7	7	5	0.53	d_Bacteria;p_Acidobacteriota;c_Acidobacteriae;o_Bryobacterales;f_Bryobacteraceae	UniRef50_W7WYL0 Pertussis toxin liberation protein C n=3 Tax=root TaxID=1 RepID=W7WYL0_9BURK	19847_GFGIA8953L_HS_5 # 2217 # 3353 # 1 # ID=762_5;partial=01;start_type=ATG;rbs_motif=GGA/GAG/AGG;rbs_spacer=5-10bp;gc_cont=0.624	77.6	600.1	576	1.0999999999999992e-168	379	1
457	19847_GFGIA8953L_HS	75053_AYHUY2120D_HS	1	5	4	4	19847_GFGIA8953L_HS_AND_75053_AYHUY2120D_HS	19847_GFGIA8953L_HS_5	75053_AYHUY2120D_HS_1	d_Bacteria	p_Proteobacteria	c_Gammaproteobacteria	o_Burkholderiales				19847_GFGIA8953L_HS	46	order	Burkholderiales	5	4	2	0.5	d_Bacteria;p_Proteobacteria;c_Gammaproteobacteria;o_Burkholderiales	d_Bacteria	p_Acidobacteriota	c_Acidobacteriae	o_Bryobacterales	f_Bryobacteraceae			75053_AYHUY2120D_HS	1098	family	Bryobacteraceae	5	5	3	0.67	d_Bacteria;p_Acidobacteriota;c_Acidobacteriae;o_Bryobacterales;f_Bryobacteraceae	UniRef50_W7WYL0 Pertussis toxin liberation protein C n=3 Tax=root TaxID=1 RepID=W7WYL0_9BURK	19847_GFGIA8953L_HS_5 # 2217 # 3353 # 1 # ID=762_5;partial=01;start_type=ATG;rbs_motif=GGA/GAG/AGG;rbs_spacer=5-10bp;gc_cont=0.624	77.6	600.1	576	1.0999999999999992e-168	379	1
458	3049_IWPCW0716G_HS	38115_EZZPO6467Z_HS	1	7	6	6	3049_IWPCW0716G_HS_AND_38115_EZZPO6467Z_HS	3049_IWPCW0716G_HS_2	38115_EZZPO6467Z_HS_5	d_Bacteria	p_Proteobacteria	c_Gammaproteobacteria	o_Burkholderiales				3049_IWPCW0716G_HS	46	order	Burkholderiales	8	7	4	0.65	d_Bacteria;p_Proteobacteria;c_Gammaproteobacteria;o_Burkholderiales	d_Bacteria	p_Acidobacteriota	c_Acidobacteriae	o_Bryobacterales	f_Bryobacteraceae			38115_EZZPO6467Z_HS	1098	family	Bryobacteraceae	7	7	5	0.53	d_Bacteria;p_Acidobacteriota;c_Acidobacteriae;o_Bryobacterales;f_Bryobacteraceae	UniRef50_A0A0Q4F0H4 Type IV secretion system protein virB4 n=611 Tax=root TaxID=1 RepID=A0A0Q4F0H4_9SPHN	3049_IWPCW0716G_HS_2 # 176 # 2734 # 1 # ID=5676_2;partial=00;start_type=ATG;rbs_motif=GGA/GAG/AGG;rbs_spacer=5-10bp;gc_cont=0.639	77.0	1319.3	844	0.0	853	1
459	3049_IWPCW0716G_HS	75053_AYHUY2120D_HS	1	7	4	4	3049_IWPCW0716G_HS_AND_75053_AYHUY2120D_HS	3049_IWPCW0716G_HS_2	75053_AYHUY2120D_HS_1	d_Bacteria	p_Proteobacteria	c_Gammaproteobacteria	o_Burkholderiales				3049_IWPCW0716G_HS	46	order	Burkholderiales	8	7	4	0.65	d_Bacteria;p_Proteobacteria;c_Gammaproteobacteria;o_Burkholderiales	d_Bacteria	p_Acidobacteriota	c_Acidobacteriae	o_Bryobacterales	f_Bryobacteraceae			75053_AYHUY2120D_HS	1098	family	Bryobacteraceae	5	5	3	0.67	d_Bacteria;p_Acidobacteriota;c_Acidobacteriae;o_Bryobacterales;f_Bryobacteraceae	UniRef50_A0A0Q4F0H4 Type IV secretion system protein virB4 n=611 Tax=root TaxID=1 RepID=A0A0Q4F0H4_9SPHN	3049_IWPCW0716G_HS_2 # 176 # 2734 # 1 # ID=5676_2;partial=00;start_type=ATG;rbs_motif=GGA/GAG/AGG;rbs_spacer=5-10bp;gc_cont=0.639	77.0	1319.3	844	0.0	853	1
460	523_LIRKT9545S_HS	38115_EZZPO6467Z_HS	1	21	6	6	523_LIRKT9545S_HS_AND_38115_EZZPO6467Z_HS	523_LIRKT9545S_HS_15	38115_EZZPO6467Z_HS_5	d_Bacteria	p_Proteobacteria	c_Gammaproteobacteria	o_Burkholderiales				523_LIRKT9545S_HS	46	order	Burkholderiales	28	21	15	0.79	d_Bacteria;p_Proteobacteria;c_Gammaproteobacteria;o_Burkholderiales	d_Bacteria	p_Acidobacteriota	c_Acidobacteriae	o_Bryobacterales	f_Bryobacteraceae			38115_EZZPO6467Z_HS	1098	family	Bryobacteraceae	7	7	5	0.53	d_Bacteria;p_Acidobacteriota;c_Acidobacteriae;o_Bryobacterales;f_Bryobacteraceae	UniRef50_A0A0Q4F0H4 Type IV secretion system protein virB4 n=611 Tax=root TaxID=1 RepID=A0A0Q4F0H4_9SPHN	523_LIRKT9545S_HS_15 # 10842 # 13400 # -1 # ID=10386_15;partial=00;start_type=ATG;rbs_motif=GGA/GAG/AGG;rbs_spacer=5-10bp;gc_cont=0.639	76.7	1318.9	844	0.0	853	1
461	523_LIRKT9545S_HS	75053_AYHUY2120D_HS	1	21	4	4	523_LIRKT9545S_HS_AND_75053_AYHUY2120D_HS	523_LIRKT9545S_HS_15	75053_AYHUY2120D_HS_1	d_Bacteria	p_Proteobacteria	c_Gammaproteobacteria	o_Burkholderiales				523_LIRKT9545S_HS	46	order	Burkholderiales	28	21	15	0.79	d_Bacteria;p_Proteobacteria;c_Gammaproteobacteria;o_Burkholderiales	d_Bacteria	p_Acidobacteriota	c_Acidobacteriae	o_Bryobacterales	f_Bryobacteraceae			75053_AYHUY2120D_HS	1098	family	Bryobacteraceae	5	5	3	0.67	d_Bacteria;p_Acidobacteriota;c_Acidobacteriae;o_Bryobacterales;f_Bryobacteraceae	UniRef50_A0A0Q4F0H4 Type IV secretion system protein virB4 n=611 Tax=root TaxID=1 RepID=A0A0Q4F0H4_9SPHN	523_LIRKT9545S_HS_15 # 10842 # 13400 # -1 # ID=10386_15;partial=00;start_type=ATG;rbs_motif=GGA/GAG/AGG;rbs_spacer=5-10bp;gc_cont=0.639	76.7	1318.9	844	0.0	853	1
462	58228_coassembly	38115_EZZPO6467Z_HS	1	21	6	6	58228_coassembly_AND_38115_EZZPO6467Z_HS	58228_coassembly_15	38115_EZZPO6467Z_HS_5	d_Bacteria	p_Proteobacteria	c_Gammaproteobacteria	o_Burkholderiales				58228_coassembly	46	order	Burkholderiales	28	21	15	0.85	d_Bacteria;p_Proteobacteria;c_Gammaproteobacteria;o_Burkholderiales	d_Bacteria	p_Acidobacteriota	c_Acidobacteriae	o_Bryobacterales	f_Bryobacteraceae			38115_EZZPO6467Z_HS	1098	family	Bryobacteraceae	7	7	5	0.53	d_Bacteria;p_Acidobacteriota;c_Acidobacteriae;o_Bryobacterales;f_Bryobacteraceae	UniRef50_A0A0Q4F0H4 Type IV secretion system protein virB4 n=611 Tax=root TaxID=1 RepID=A0A0Q4F0H4_9SPHN	58228_coassembly_15 # 10945 # 13503 # -1 # ID=3943_15;partial=00;start_type=ATG;rbs_motif=GGA/GAG/AGG;rbs_spacer=5-10bp;gc_cont=0.639	76.7	1317.8	844	0.0	853	1
463	58228_coassembly	75053_AYHUY2120D_HS	1	21	4	4	58228_coassembly_AND_75053_AYHUY2120D_HS	58228_coassembly_15	75053_AYHUY2120D_HS_1	d_Bacteria	p_Proteobacteria	c_Gammaproteobacteria	o_Burkholderiales				58228_coassembly	46	order	Burkholderiales	28	21	15	0.85	d_Bacteria;p_Proteobacteria;c_Gammaproteobacteria;o_Burkholderiales	d_Bacteria	p_Acidobacteriota	c_Acidobacteriae	o_Bryobacterales	f_Bryobacteraceae			75053_AYHUY2120D_HS	1098	family	Bryobacteraceae	5	5	3	0.67	d_Bacteria;p_Acidobacteriota;c_Acidobacteriae;o_Bryobacterales;f_Bryobacteraceae	UniRef50_A0A0Q4F0H4 Type IV secretion system protein virB4 n=611 Tax=root TaxID=1 RepID=A0A0Q4F0H4_9SPHN	58228_coassembly_15 # 10945 # 13503 # -1 # ID=3943_15;partial=00;start_type=ATG;rbs_motif=GGA/GAG/AGG;rbs_spacer=5-10bp;gc_cont=0.639	76.7	1317.8	844	0.0	853	1
464	674_ZFYKJ6264T	38115_EZZPO6467Z_HS	1	7	6	6	674_ZFYKJ6264T_AND_38115_EZZPO6467Z_HS	674_ZFYKJ6264T_1	38115_EZZPO6467Z_HS_5	d_Bacteria	p_Proteobacteria	c_Gammaproteobacteria	o_Burkholderiales				674_ZFYKJ6264T	46	order	Burkholderiales	9	9	5	0.62	d_Bacteria;p_Proteobacteria;c_Gammaproteobacteria;o_Burkholderiales	d_Bacteria	p_Acidobacteriota	c_Acidobacteriae	o_Bryobacterales	f_Bryobacteraceae			38115_EZZPO6467Z_HS	1098	family	Bryobacteraceae	7	7	5	0.53	d_Bacteria;p_Acidobacteriota;c_Acidobacteriae;o_Bryobacterales;f_Bryobacteraceae	UniRef50_W7WYL0 Pertussis toxin liberation protein C n=3 Tax=root TaxID=1 RepID=W7WYL0_9BURK	674_ZFYKJ6264T_1 # 3 # 1607 # -1 # ID=4159_1;partial=10;start_type=ATG;rbs_motif=GGA/GAG/AGG;rbs_spacer=5-10bp;gc_cont=0.642	78.5	848.6	576	2.5999999999999966e-243	535	1
465	674_ZFYKJ6264T	75053_AYHUY2120D_HS	1	7	4	4	674_ZFYKJ6264T_AND_75053_AYHUY2120D_HS	674_ZFYKJ6264T_1	75053_AYHUY2120D_HS_1	d_Bacteria	p_Proteobacteria	c_Gammaproteobacteria	o_Burkholderiales				674_ZFYKJ6264T	46	order	Burkholderiales	9	9	5	0.62	d_Bacteria;p_Proteobacteria;c_Gammaproteobacteria;o_Burkholderiales	d_Bacteria	p_Acidobacteriota	c_Acidobacteriae	o_Bryobacterales	f_Bryobacteraceae			75053_AYHUY2120D_HS	1098	family	Bryobacteraceae	5	5	3	0.67	d_Bacteria;p_Acidobacteriota;c_Acidobacteriae;o_Bryobacterales;f_Bryobacteraceae	UniRef50_W7WYL0 Pertussis toxin liberation protein C n=3 Tax=root TaxID=1 RepID=W7WYL0_9BURK	674_ZFYKJ6264T_1 # 3 # 1607 # -1 # ID=4159_1;partial=10;start_type=ATG;rbs_motif=GGA/GAG/AGG;rbs_spacer=5-10bp;gc_cont=0.642	78.5	848.6	576	2.5999999999999966e-243	535	1
466	7263_SZCRM0055T_HS	38115_EZZPO6467Z_HS	1	5	6	5	7263_SZCRM0055T_HS_AND_38115_EZZPO6467Z_HS	7263_SZCRM0055T_HS_1	38115_EZZPO6467Z_HS_5	d_Bacteria	p_Proteobacteria	c_Gammaproteobacteria	o_Burkholderiales				7263_SZCRM0055T_HS	46	order	Burkholderiales	5	5	5	1.0	d_Bacteria;p_Proteobacteria;c_Gammaproteobacteria;o_Burkholderiales	d_Bacteria	p_Acidobacteriota	c_Acidobacteriae	o_Bryobacterales	f_Bryobacteraceae			38115_EZZPO6467Z_HS	1098	family	Bryobacteraceae	7	7	5	0.53	d_Bacteria;p_Acidobacteriota;c_Acidobacteriae;o_Bryobacterales;f_Bryobacteraceae	UniRef50_A0A0Q4F0H4 Type IV secretion system protein virB4 n=611 Tax=root TaxID=1 RepID=A0A0Q4F0H4_9SPHN	7263_SZCRM0055T_HS_1 # 2 # 718 # 1 # ID=3057_1;partial=10;start_type=Edge;rbs_motif=None;rbs_spacer=None;gc_cont=0.619	86.5	403.3	844	1.2999999999999992e-109	239	608
467	7263_SZCRM0055T_HS	75053_AYHUY2120D_HS	1	5	4	4	7263_SZCRM0055T_HS_AND_75053_AYHUY2120D_HS	7263_SZCRM0055T_HS_1	75053_AYHUY2120D_HS_1	d_Bacteria	p_Proteobacteria	c_Gammaproteobacteria	o_Burkholderiales				7263_SZCRM0055T_HS	46	order	Burkholderiales	5	5	5	1.0	d_Bacteria;p_Proteobacteria;c_Gammaproteobacteria;o_Burkholderiales	d_Bacteria	p_Acidobacteriota	c_Acidobacteriae	o_Bryobacterales	f_Bryobacteraceae			75053_AYHUY2120D_HS	1098	family	Bryobacteraceae	5	5	3	0.67	d_Bacteria;p_Acidobacteriota;c_Acidobacteriae;o_Bryobacterales;f_Bryobacteraceae	UniRef50_A0A0Q4F0H4 Type IV secretion system protein virB4 n=611 Tax=root TaxID=1 RepID=A0A0Q4F0H4_9SPHN	7263_SZCRM0055T_HS_1 # 2 # 718 # 1 # ID=3057_1;partial=10;start_type=Edge;rbs_motif=None;rbs_spacer=None;gc_cont=0.619	86.5	403.3	844	1.2999999999999992e-109	239	608
468	345_WQYNP1853R	38115_EZZPO6467Z_HS	1	10	6	6	345_WQYNP1853R_AND_38115_EZZPO6467Z_HS	345_WQYNP1853R_3	38115_EZZPO6467Z_HS_5	d_Bacteria	p_Proteobacteria	c_Gammaproteobacteria	o_Burkholderiales				345_WQYNP1853R	46	order	Burkholderiales	14	13	7	0.66	d_Bacteria;p_Proteobacteria;c_Gammaproteobacteria;o_Burkholderiales	d_Bacteria	p_Acidobacteriota	c_Acidobacteriae	o_Bryobacterales	f_Bryobacteraceae			38115_EZZPO6467Z_HS	1098	family	Bryobacteraceae	7	7	5	0.53	d_Bacteria;p_Acidobacteriota;c_Acidobacteriae;o_Bryobacterales;f_Bryobacteraceae	UniRef50_A0A0Q4F0H4 Type IV secretion system protein virB4 n=611 Tax=root TaxID=1 RepID=A0A0Q4F0H4_9SPHN	345_WQYNP1853R_3 # 1270 # 3828 # -1 # ID=6502_3;partial=00;start_type=ATG;rbs_motif=GGA/GAG/AGG;rbs_spacer=5-10bp;gc_cont=0.639	76.7	1318.9	844	0.0	853	1
469	345_WQYNP1853R	75053_AYHUY2120D_HS	1	10	4	4	345_WQYNP1853R_AND_75053_AYHUY2120D_HS	345_WQYNP1853R_3	75053_AYHUY2120D_HS_1	d_Bacteria	p_Proteobacteria	c_Gammaproteobacteria	o_Burkholderiales				345_WQYNP1853R	46	order	Burkholderiales	14	13	7	0.66	d_Bacteria;p_Proteobacteria;c_Gammaproteobacteria;o_Burkholderiales	d_Bacteria	p_Acidobacteriota	c_Acidobacteriae	o_Bryobacterales	f_Bryobacteraceae			75053_AYHUY2120D_HS	1098	family	Bryobacteraceae	5	5	3	0.67	d_Bacteria;p_Acidobacteriota;c_Acidobacteriae;o_Bryobacterales;f_Bryobacteraceae	UniRef50_A0A0Q4F0H4 Type IV secretion system protein virB4 n=611 Tax=root TaxID=1 RepID=A0A0Q4F0H4_9SPHN	345_WQYNP1853R_3 # 1270 # 3828 # -1 # ID=6502_3;partial=00;start_type=ATG;rbs_motif=GGA/GAG/AGG;rbs_spacer=5-10bp;gc_cont=0.639	76.7	1318.9	844	0.0	853	1
470	4399_MFLOV6047U	38115_EZZPO6467Z_HS	1	5	6	5	4399_MFLOV6047U_AND_38115_EZZPO6467Z_HS	4399_MFLOV6047U_5	38115_EZZPO6467Z_HS_5	d_Bacteria	p_Proteobacteria	c_Gammaproteobacteria	o_Burkholderiales				4399_MFLOV6047U	46	order	Burkholderiales	5	4	4	1.0	d_Bacteria;p_Proteobacteria;c_Gammaproteobacteria;o_Burkholderiales	d_Bacteria	p_Acidobacteriota	c_Acidobacteriae	o_Bryobacterales	f_Bryobacteraceae			38115_EZZPO6467Z_HS	1098	family	Bryobacteraceae	7	7	5	0.53	d_Bacteria;p_Acidobacteriota;c_Acidobacteriae;o_Bryobacterales;f_Bryobacteraceae	UniRef50_A0A0Q4F0H4 Type IV secretion system protein virB4 n=611 Tax=root TaxID=1 RepID=A0A0Q4F0H4_9SPHN	4399_MFLOV6047U_5 # 3130 # 3738 # -1 # ID=16209_5;partial=01;start_type=Edge;rbs_motif=None;rbs_spacer=None;gc_cont=0.616	87.0	341.7	844	3.9e-91	203	644
471	4399_MFLOV6047U	75053_AYHUY2120D_HS	1	5	4	4	4399_MFLOV6047U_AND_75053_AYHUY2120D_HS	4399_MFLOV6047U_5	75053_AYHUY2120D_HS_1	d_Bacteria	p_Proteobacteria	c_Gammaproteobacteria	o_Burkholderiales				4399_MFLOV6047U	46	order	Burkholderiales	5	4	4	1.0	d_Bacteria;p_Proteobacteria;c_Gammaproteobacteria;o_Burkholderiales	d_Bacteria	p_Acidobacteriota	c_Acidobacteriae	o_Bryobacterales	f_Bryobacteraceae			75053_AYHUY2120D_HS	1098	family	Bryobacteraceae	5	5	3	0.67	d_Bacteria;p_Acidobacteriota;c_Acidobacteriae;o_Bryobacterales;f_Bryobacteraceae	UniRef50_A0A0Q4F0H4 Type IV secretion system protein virB4 n=611 Tax=root TaxID=1 RepID=A0A0Q4F0H4_9SPHN	4399_MFLOV6047U_5 # 3130 # 3738 # -1 # ID=16209_5;partial=01;start_type=Edge;rbs_motif=None;rbs_spacer=None;gc_cont=0.616	87.0	341.7	844	3.9e-91	203	644
472	55690_UIBOQ0127Z_HS	38115_EZZPO6467Z_HS	1	4	6	4	55690_UIBOQ0127Z_HS_AND_38115_EZZPO6467Z_HS	55690_UIBOQ0127Z_HS_1	38115_EZZPO6467Z_HS_5	d_Bacteria	p_Proteobacteria	c_Gammaproteobacteria	o_Burkholderiales				55690_UIBOQ0127Z_HS	46	order	Burkholderiales	6	5	2	0.91	d_Bacteria;p_Proteobacteria;c_Gammaproteobacteria;o_Burkholderiales	d_Bacteria	p_Acidobacteriota	c_Acidobacteriae	o_Bryobacterales	f_Bryobacteraceae			38115_EZZPO6467Z_HS	1098	family	Bryobacteraceae	7	7	5	0.53	d_Bacteria;p_Acidobacteriota;c_Acidobacteriae;o_Bryobacterales;f_Bryobacteraceae	UniRef50_A0A3D6DR50 Conjugal transfer protein TrbE (Fragment) n=3 Tax=Proteobacteria TaxID=1224 RepID=A0A3D6DR50_9PROT	55690_UIBOQ0127Z_HS_1 # 1 # 354 # 1 # ID=4293_1;partial=10;start_type=Edge;rbs_motif=None;rbs_spacer=None;gc_cont=0.610	86.3	204.9	141	3.3e-50	118	25
473	55690_UIBOQ0127Z_HS	75053_AYHUY2120D_HS	1	4	4	4	55690_UIBOQ0127Z_HS_AND_75053_AYHUY2120D_HS	55690_UIBOQ0127Z_HS_1	75053_AYHUY2120D_HS_1	d_Bacteria	p_Proteobacteria	c_Gammaproteobacteria	o_Burkholderiales				55690_UIBOQ0127Z_HS	46	order	Burkholderiales	6	5	2	0.91	d_Bacteria;p_Proteobacteria;c_Gammaproteobacteria;o_Burkholderiales	d_Bacteria	p_Acidobacteriota	c_Acidobacteriae	o_Bryobacterales	f_Bryobacteraceae			75053_AYHUY2120D_HS	1098	family	Bryobacteraceae	5	5	3	0.67	d_Bacteria;p_Acidobacteriota;c_Acidobacteriae;o_Bryobacterales;f_Bryobacteraceae	UniRef50_A0A3D6DR50 Conjugal transfer protein TrbE (Fragment) n=3 Tax=Proteobacteria TaxID=1224 RepID=A0A3D6DR50_9PROT	55690_UIBOQ0127Z_HS_1 # 1 # 354 # 1 # ID=4293_1;partial=10;start_type=Edge;rbs_motif=None;rbs_spacer=None;gc_cont=0.610	86.3	204.9	141	3.3e-50	118	25
474	69141_ASZUA0069S_HS	38115_EZZPO6467Z_HS	1	4	6	4	69141_ASZUA0069S_HS_AND_38115_EZZPO6467Z_HS	69141_ASZUA0069S_HS_4	38115_EZZPO6467Z_HS_5	d_Bacteria	p_Proteobacteria	c_Gammaproteobacteria	o_Burkholderiales				69141_ASZUA0069S_HS	46	order	Burkholderiales	4	4	4	1.0	d_Bacteria;p_Proteobacteria;c_Gammaproteobacteria;o_Burkholderiales	d_Bacteria	p_Acidobacteriota	c_Acidobacteriae	o_Bryobacterales	f_Bryobacteraceae			38115_EZZPO6467Z_HS	1098	family	Bryobacteraceae	7	7	5	0.53	d_Bacteria;p_Acidobacteriota;c_Acidobacteriae;o_Bryobacterales;f_Bryobacteraceae	UniRef50_A0A3D6DR50 Conjugal transfer protein TrbE (Fragment) n=3 Tax=Proteobacteria TaxID=1224 RepID=A0A3D6DR50_9PROT	69141_ASZUA0069S_HS_4 # 1287 # 1496 # -1 # ID=5819_4;partial=01;start_type=Edge;rbs_motif=None;rbs_spacer=None;gc_cont=0.619	81.2	119.8	141	8.399999999999998e-25	70	73
475	69141_ASZUA0069S_HS	75053_AYHUY2120D_HS	1	4	4	4	69141_ASZUA0069S_HS_AND_75053_AYHUY2120D_HS	69141_ASZUA0069S_HS_4	75053_AYHUY2120D_HS_1	d_Bacteria	p_Proteobacteria	c_Gammaproteobacteria	o_Burkholderiales				69141_ASZUA0069S_HS	46	order	Burkholderiales	4	4	4	1.0	d_Bacteria;p_Proteobacteria;c_Gammaproteobacteria;o_Burkholderiales	d_Bacteria	p_Acidobacteriota	c_Acidobacteriae	o_Bryobacterales	f_Bryobacteraceae			75053_AYHUY2120D_HS	1098	family	Bryobacteraceae	5	5	3	0.67	d_Bacteria;p_Acidobacteriota;c_Acidobacteriae;o_Bryobacterales;f_Bryobacteraceae	UniRef50_A0A3D6DR50 Conjugal transfer protein TrbE (Fragment) n=3 Tax=Proteobacteria TaxID=1224 RepID=A0A3D6DR50_9PROT	69141_ASZUA0069S_HS_4 # 1287 # 1496 # -1 # ID=5819_4;partial=01;start_type=Edge;rbs_motif=None;rbs_spacer=None;gc_cont=0.619	81.2	119.8	141	8.399999999999998e-25	70	73
476	96284_HFGVI0044Q_HS	38115_EZZPO6467Z_HS	1	4	6	4	96284_HFGVI0044Q_HS_AND_38115_EZZPO6467Z_HS	96284_HFGVI0044Q_HS_4	38115_EZZPO6467Z_HS_5	d_Bacteria	p_Proteobacteria	c_Gammaproteobacteria	o_Burkholderiales				96284_HFGVI0044Q_HS	46	order	Burkholderiales	6	6	2	0.8	d_Bacteria;p_Proteobacteria;c_Gammaproteobacteria;o_Burkholderiales	d_Bacteria	p_Acidobacteriota	c_Acidobacteriae	o_Bryobacterales	f_Bryobacteraceae			38115_EZZPO6467Z_HS	1098	family	Bryobacteraceae	7	7	5	0.53	d_Bacteria;p_Acidobacteriota;c_Acidobacteriae;o_Bryobacterales;f_Bryobacteraceae	UniRef50_A0A0Q4F0H4 Type IV secretion system protein virB4 n=611 Tax=root TaxID=1 RepID=A0A0Q4F0H4_9SPHN	96284_HFGVI0044Q_HS_4 # 993 # 1463 # -1 # ID=2995_4;partial=01;start_type=Edge;rbs_motif=None;rbs_spacer=None;gc_cont=0.616	87.1	261.2	844	5.199999999999998e-67	157	690
477	96284_HFGVI0044Q_HS	75053_AYHUY2120D_HS	1	4	4	4	96284_HFGVI0044Q_HS_AND_75053_AYHUY2120D_HS	96284_HFGVI0044Q_HS_4	75053_AYHUY2120D_HS_1	d_Bacteria	p_Proteobacteria	c_Gammaproteobacteria	o_Burkholderiales				96284_HFGVI0044Q_HS	46	order	Burkholderiales	6	6	2	0.8	d_Bacteria;p_Proteobacteria;c_Gammaproteobacteria;o_Burkholderiales	d_Bacteria	p_Acidobacteriota	c_Acidobacteriae	o_Bryobacterales	f_Bryobacteraceae			75053_AYHUY2120D_HS	1098	family	Bryobacteraceae	5	5	3	0.67	d_Bacteria;p_Acidobacteriota;c_Acidobacteriae;o_Bryobacterales;f_Bryobacteraceae	UniRef50_A0A0Q4F0H4 Type IV secretion system protein virB4 n=611 Tax=root TaxID=1 RepID=A0A0Q4F0H4_9SPHN	96284_HFGVI0044Q_HS_4 # 993 # 1463 # -1 # ID=2995_4;partial=01;start_type=Edge;rbs_motif=None;rbs_spacer=None;gc_cont=0.616	87.1	261.2	844	5.199999999999998e-67	157	690
478	19196_HDRFF4542I_HS	38115_EZZPO6467Z_HS	2	4	6	4	19196_HDRFF4542I_HS_AND_38115_EZZPO6467Z_HS	19196_HDRFF4542I_HS_2	38115_EZZPO6467Z_HS_5	d_Bacteria	p_Proteobacteria	c_Gammaproteobacteria	o_Burkholderiales				19196_HDRFF4542I_HS	46	order	Burkholderiales	4	4	3	0.75	d_Bacteria;p_Proteobacteria;c_Gammaproteobacteria;o_Burkholderiales	d_Bacteria	p_Acidobacteriota	c_Acidobacteriae	o_Bryobacterales	f_Bryobacteraceae			38115_EZZPO6467Z_HS	1098	family	Bryobacteraceae	7	7	5	0.53	d_Bacteria;p_Acidobacteriota;c_Acidobacteriae;o_Bryobacterales;f_Bryobacteraceae	UniRef50_A0A533I230 Conjugal transfer protein TrbE (Fragment) n=9 Tax=Proteobacteria TaxID=1224 RepID=A0A533I230_PARDE	19196_HDRFF4542I_HS_2 # 637 # 2394 # 1 # ID=9455_2;partial=00;start_type=GTG;rbs_motif=GGA/GAG/AGG;rbs_spacer=5-10bp;gc_cont=0.645	79.9	937.6	640	4.6999999999999955e-270	586	64
479	19196_HDRFF4542I_HS	75053_AYHUY2120D_HS	2	4	4	4	19196_HDRFF4542I_HS_AND_75053_AYHUY2120D_HS	19196_HDRFF4542I_HS_2	75053_AYHUY2120D_HS_1	d_Bacteria	p_Proteobacteria	c_Gammaproteobacteria	o_Burkholderiales				19196_HDRFF4542I_HS	46	order	Burkholderiales	4	4	3	0.75	d_Bacteria;p_Proteobacteria;c_Gammaproteobacteria;o_Burkholderiales	d_Bacteria	p_Acidobacteriota	c_Acidobacteriae	o_Bryobacterales	f_Bryobacteraceae			75053_AYHUY2120D_HS	1098	family	Bryobacteraceae	5	5	3	0.67	d_Bacteria;p_Acidobacteriota;c_Acidobacteriae;o_Bryobacterales;f_Bryobacteraceae	UniRef50_A0A533I230 Conjugal transfer protein TrbE (Fragment) n=9 Tax=Proteobacteria TaxID=1224 RepID=A0A533I230_PARDE	19196_HDRFF4542I_HS_2 # 637 # 2394 # 1 # ID=9455_2;partial=00;start_type=GTG;rbs_motif=GGA/GAG/AGG;rbs_spacer=5-10bp;gc_cont=0.645	79.9	937.6	640	4.6999999999999955e-270	586	64
480	19196_HDRFF4542I_HS	38115_EZZPO6467Z_HS	2	4	6	4	19196_HDRFF4542I_HS_AND_38115_EZZPO6467Z_HS	19196_HDRFF4542I_HS_1	38115_EZZPO6467Z_HS_5	d_Bacteria	p_Proteobacteria	c_Gammaproteobacteria	o_Burkholderiales				19196_HDRFF4542I_HS	46	order	Burkholderiales	4	4	3	0.75	d_Bacteria;p_Proteobacteria;c_Gammaproteobacteria;o_Burkholderiales	d_Bacteria	p_Acidobacteriota	c_Acidobacteriae	o_Bryobacterales	f_Bryobacteraceae			38115_EZZPO6467Z_HS	1098	family	Bryobacteraceae	7	7	5	0.53	d_Bacteria;p_Acidobacteriota;c_Acidobacteriae;o_Bryobacterales;f_Bryobacteraceae	UniRef50_W7WYL0 Pertussis toxin liberation protein C n=3 Tax=root TaxID=1 RepID=W7WYL0_9BURK	19196_HDRFF4542I_HS_1 # 2 # 628 # 1 # ID=9455_1;partial=10;start_type=Edge;rbs_motif=None;rbs_spacer=None;gc_cont=0.620	77.9	337.4	576	7.599999999999996e-90	209	55
481	19196_HDRFF4542I_HS	75053_AYHUY2120D_HS	2	4	4	4	19196_HDRFF4542I_HS_AND_75053_AYHUY2120D_HS	19196_HDRFF4542I_HS_1	75053_AYHUY2120D_HS_1	d_Bacteria	p_Proteobacteria	c_Gammaproteobacteria	o_Burkholderiales				19196_HDRFF4542I_HS	46	order	Burkholderiales	4	4	3	0.75	d_Bacteria;p_Proteobacteria;c_Gammaproteobacteria;o_Burkholderiales	d_Bacteria	p_Acidobacteriota	c_Acidobacteriae	o_Bryobacterales	f_Bryobacteraceae			75053_AYHUY2120D_HS	1098	family	Bryobacteraceae	5	5	3	0.67	d_Bacteria;p_Acidobacteriota;c_Acidobacteriae;o_Bryobacterales;f_Bryobacteraceae	UniRef50_W7WYL0 Pertussis toxin liberation protein C n=3 Tax=root TaxID=1 RepID=W7WYL0_9BURK	19196_HDRFF4542I_HS_1 # 2 # 628 # 1 # ID=9455_1;partial=10;start_type=Edge;rbs_motif=None;rbs_spacer=None;gc_cont=0.620	77.9	337.4	576	7.599999999999996e-90	209	55
482	443_CTKAA1553C_HS	31158_KCIJR7559P_HS	2	23	4	4	443_CTKAA1553C_HS_AND_31158_KCIJR7559P_HS	443_CTKAA1553C_HS_9	31158_KCIJR7559P_HS_2	d_Bacteria	p_Proteobacteria	c_Gammaproteobacteria	o_Burkholderiales				443_CTKAA1553C_HS	46	order	Burkholderiales	37	31	19	0.66	d_Bacteria;p_Proteobacteria;c_Gammaproteobacteria;o_Burkholderiales	d_Bacteria	p_Myxococcota	c_Polyangia	o_Polyangiales	f_Ga0077539	g_SCUS01		31158_KCIJR7559P_HS	18190	genus	SCUS01	4	4	1	0.86	d_Bacteria;p_Myxococcota;c_Polyangia;o_Polyangiales;f_Ga0077539;g_SCUS01	UniRef50_C7RW44 T2SP_E domain-containing protein n=582 Tax=root TaxID=1 RepID=C7RW44_ACCPU	443_CTKAA1553C_HS_9 # 7436 # 8398 # 1 # ID=6747_9;partial=00;start_type=ATG;rbs_motif=GGA/GAG/AGG;rbs_spacer=5-10bp;gc_cont=0.620	79.1	509.6	320	1.6999999999999988e-141	321	1
483	443_CTKAA1553C_HS	31158_KCIJR7559P_HS	2	23	4	4	443_CTKAA1553C_HS_AND_31158_KCIJR7559P_HS	443_CTKAA1553C_HS_10	31158_KCIJR7559P_HS_1	d_Bacteria	p_Proteobacteria	c_Gammaproteobacteria	o_Burkholderiales				443_CTKAA1553C_HS	46	order	Burkholderiales	37	31	19	0.66	d_Bacteria;p_Proteobacteria;c_Gammaproteobacteria;o_Burkholderiales	d_Bacteria	p_Myxococcota	c_Polyangia	o_Polyangiales	f_Ga0077539	g_SCUS01		31158_KCIJR7559P_HS	18190	genus	SCUS01	4	4	1	0.86	d_Bacteria;p_Myxococcota;c_Polyangia;o_Polyangiales;f_Ga0077539;g_SCUS01	UniRef50_P71178 TrbC n=158 Tax=root TaxID=1 RepID=P71178_KLEAE	443_CTKAA1553C_HS_10 # 8415 # 8879 # 1 # ID=6747_10;partial=00;start_type=ATG;rbs_motif=AGGAG;rbs_spacer=5-10bp;gc_cont=0.669	98.7	294.3	154	5.499999999999998e-77	155	1
484	312_WQYNP1853R_HS	31158_KCIJR7559P_HS	2	29	4	4	312_WQYNP1853R_HS_AND_31158_KCIJR7559P_HS	312_WQYNP1853R_HS_12	31158_KCIJR7559P_HS_2	d_Bacteria	p_Proteobacteria	c_Gammaproteobacteria	o_Burkholderiales				312_WQYNP1853R_HS	46	order	Burkholderiales	44	35	15	0.53	d_Bacteria;p_Proteobacteria;c_Gammaproteobacteria;o_Burkholderiales	d_Bacteria	p_Myxococcota	c_Polyangia	o_Polyangiales	f_Ga0077539	g_SCUS01		31158_KCIJR7559P_HS	18190	genus	SCUS01	4	4	1	0.86	d_Bacteria;p_Myxococcota;c_Polyangia;o_Polyangiales;f_Ga0077539;g_SCUS01	UniRef50_C7RW44 T2SP_E domain-containing protein n=582 Tax=root TaxID=1 RepID=C7RW44_ACCPU	312_WQYNP1853R_HS_12 # 6853 # 7815 # 1 # ID=8800_12;partial=00;start_type=ATG;rbs_motif=GGA/GAG/AGG;rbs_spacer=5-10bp;gc_cont=0.620	79.1	509.6	320	1.6999999999999988e-141	321	1
485	312_WQYNP1853R_HS	31158_KCIJR7559P_HS	2	29	4	4	312_WQYNP1853R_HS_AND_31158_KCIJR7559P_HS	312_WQYNP1853R_HS_13	31158_KCIJR7559P_HS_1	d_Bacteria	p_Proteobacteria	c_Gammaproteobacteria	o_Burkholderiales				312_WQYNP1853R_HS	46	order	Burkholderiales	44	35	15	0.53	d_Bacteria;p_Proteobacteria;c_Gammaproteobacteria;o_Burkholderiales	d_Bacteria	p_Myxococcota	c_Polyangia	o_Polyangiales	f_Ga0077539	g_SCUS01		31158_KCIJR7559P_HS	18190	genus	SCUS01	4	4	1	0.86	d_Bacteria;p_Myxococcota;c_Polyangia;o_Polyangiales;f_Ga0077539;g_SCUS01	UniRef50_P71178 TrbC n=158 Tax=root TaxID=1 RepID=P71178_KLEAE	312_WQYNP1853R_HS_13 # 7832 # 8296 # 1 # ID=8800_13;partial=00;start_type=ATG;rbs_motif=AGGAG;rbs_spacer=5-10bp;gc_cont=0.669	98.7	294.3	154	5.499999999999998e-77	155	1
486	128454_HFGVI0044Q_HS	31158_KCIJR7559P_HS	1	4	4	4	128454_HFGVI0044Q_HS_AND_31158_KCIJR7559P_HS	128454_HFGVI0044Q_HS_1	31158_KCIJR7559P_HS_2	d_Bacteria	p_Proteobacteria	c_Gammaproteobacteria	o_Burkholderiales				128454_HFGVI0044Q_HS	46	order	Burkholderiales	5	3	3	1.0	d_Bacteria;p_Proteobacteria;c_Gammaproteobacteria;o_Burkholderiales	d_Bacteria	p_Myxococcota	c_Polyangia	o_Polyangiales	f_Ga0077539	g_SCUS01		31158_KCIJR7559P_HS	18190	genus	SCUS01	4	4	1	0.86	d_Bacteria;p_Myxococcota;c_Polyangia;o_Polyangiales;f_Ga0077539;g_SCUS01	UniRef50_G0Z8W3 P-type conjugative transfer ATPase (Fragment) n=7 Tax=root TaxID=1 RepID=G0Z8W3_BORAV	128454_HFGVI0044Q_HS_1 # 3 # 155 # 1 # ID=12031_1;partial=10;start_type=Edge;rbs_motif=None;rbs_spacer=None;gc_cont=0.588	100.0	103.6	136	4.5e-20	51	87
487	19847_GFGIA8953L_HS	31158_KCIJR7559P_HS	2	5	4	4	19847_GFGIA8953L_HS_AND_31158_KCIJR7559P_HS	19847_GFGIA8953L_HS_2	31158_KCIJR7559P_HS_2	d_Bacteria	p_Proteobacteria	c_Gammaproteobacteria	o_Burkholderiales				19847_GFGIA8953L_HS	46	order	Burkholderiales	5	4	2	0.5	d_Bacteria;p_Proteobacteria;c_Gammaproteobacteria;o_Burkholderiales	d_Bacteria	p_Myxococcota	c_Polyangia	o_Polyangiales	f_Ga0077539	g_SCUS01		31158_KCIJR7559P_HS	18190	genus	SCUS01	4	4	1	0.86	d_Bacteria;p_Myxococcota;c_Polyangia;o_Polyangiales;f_Ga0077539;g_SCUS01	UniRef50_G0Z8W3 P-type conjugative transfer ATPase (Fragment) n=7 Tax=root TaxID=1 RepID=G0Z8W3_BORAV	19847_GFGIA8953L_HS_2 # 1116 # 1424 # 1 # ID=762_2;partial=00;start_type=ATG;rbs_motif=None;rbs_spacer=None;gc_cont=0.608	100.0	207.2	136	5.899999999999999e-51	103	35
488	19847_GFGIA8953L_HS	31158_KCIJR7559P_HS	2	5	4	4	19847_GFGIA8953L_HS_AND_31158_KCIJR7559P_HS	19847_GFGIA8953L_HS_3	31158_KCIJR7559P_HS_1	d_Bacteria	p_Proteobacteria	c_Gammaproteobacteria	o_Burkholderiales				19847_GFGIA8953L_HS	46	order	Burkholderiales	5	4	2	0.5	d_Bacteria;p_Proteobacteria;c_Gammaproteobacteria;o_Burkholderiales	d_Bacteria	p_Myxococcota	c_Polyangia	o_Polyangiales	f_Ga0077539	g_SCUS01		31158_KCIJR7559P_HS	18190	genus	SCUS01	4	4	1	0.86	d_Bacteria;p_Myxococcota;c_Polyangia;o_Polyangiales;f_Ga0077539;g_SCUS01	UniRef50_P71178 TrbC n=158 Tax=root TaxID=1 RepID=P71178_KLEAE	19847_GFGIA8953L_HS_3 # 1441 # 1905 # 1 # ID=762_3;partial=00;start_type=ATG;rbs_motif=AGGAG;rbs_spacer=5-10bp;gc_cont=0.669	98.7	294.3	154	5.499999999999998e-77	155	1
489	523_LIRKT9545S_HS	31158_KCIJR7559P_HS	2	21	4	4	523_LIRKT9545S_HS_AND_31158_KCIJR7559P_HS	523_LIRKT9545S_HS_18	31158_KCIJR7559P_HS_2	d_Bacteria	p_Proteobacteria	c_Gammaproteobacteria	o_Burkholderiales				523_LIRKT9545S_HS	46	order	Burkholderiales	28	21	15	0.79	d_Bacteria;p_Proteobacteria;c_Gammaproteobacteria;o_Burkholderiales	d_Bacteria	p_Myxococcota	c_Polyangia	o_Polyangiales	f_Ga0077539	g_SCUS01		31158_KCIJR7559P_HS	18190	genus	SCUS01	4	4	1	0.86	d_Bacteria;p_Myxococcota;c_Polyangia;o_Polyangiales;f_Ga0077539;g_SCUS01	UniRef50_C7RW44 T2SP_E domain-containing protein n=582 Tax=root TaxID=1 RepID=C7RW44_ACCPU	523_LIRKT9545S_HS_18 # 14193 # 15155 # -1 # ID=10386_18;partial=00;start_type=ATG;rbs_motif=GGA/GAG/AGG;rbs_spacer=5-10bp;gc_cont=0.619	78.8	508.4	320	3.7999999999999975e-141	321	1
[truncated: 4,430 more rows]
[truncated: 17 more columns]
