# Supplementary material for: Selection and horizontal gene transfer underlie microdiversity-level heterogeneity in resistance gene fate during wastewater treatment
Source: Nat Commun. 2024 Jun 26;15:5412. doi: 10.1038/s41467-024-49742-8 (PMC11208604; doi:10.1038/s41467-024-49742-8)
Supplement: Supplementary file 9 — Supplementary Data 6 [file 41467_2024_49742_MOESM9_ESM.csv]

	contig1	contig2	co_occur_cts	total_orfs_ctg1	total_orfs_ctg2	smallest_contig_orfCts	contig_pair	identical_orf_position_contig1	identical_orf_position_contig2	domain_contig1	phylum_contig1	class_contig1	order_contig1	family_contig1	genus_contig1	species_contig1	contig_contig1	tax_id_contig1	level_contig1	tax_name_contig1	fragments_contig1	returned_contig1	matched_contig1	percent_matched_contig1	lineage_contig1	domain_contig2	phylum_contig2	class_contig2	order_contig2	family_contig2	genus_contig2	species_contig2	contig_contig2	tax_id_contig2	level_contig2	tax_name_contig2	fragments_contig2	returned_contig2	matched_contig2	percent_matched_contig2	lineage_contig2	stitle	Query Title	pident	bitscore	slen	evalue	length	sstart
0	289_RVETB4734A_HS	4319_MRGNY0672A	1	20	14	14	289_RVETB4734A_HS_AND_4319_MRGNY0672A	289_RVETB4734A_HS_9	4319_MRGNY0672A_4	d_Bacteria	p_Proteobacteria	c_Alphaproteobacteria					289_RVETB4734A_HS	79	class	Alphaproteobacteria	40	37	12	0.63	d_Bacteria;p_Proteobacteria;c_Alphaproteobacteria	d_Bacteria	p_Proteobacteria	c_Gammaproteobacteria	o_Burkholderiales	f_Burkholderiaceae			4319_MRGNY0672A	62	family	Burkholderiaceae	59	53	40	0.68	d_Bacteria;p_Proteobacteria;c_Gammaproteobacteria;o_Burkholderiales;f_Burkholderiaceae	UniRef50_A0A5C7T3X4 Sterol desaturase family protein (Fragment) n=1 Tax=Rhodoferax sp. TaxID=50421 RepID=A0A5C7T3X4_9BURK	289_RVETB4734A_HS_9 # 11022 # 11216 # 1 # ID=8442_9;partial=00;start_type=ATG;rbs_motif=None;rbs_spacer=None;gc_cont=0.559	78.8	55.8	94	1.4e-05	65	1
1	289_RVETB4734A_HS	1323_WJTYV4855R_HS	1	20	8	8	289_RVETB4734A_HS_AND_1323_WJTYV4855R_HS	289_RVETB4734A_HS_9	1323_WJTYV4855R_HS_5	d_Bacteria	p_Proteobacteria	c_Alphaproteobacteria					289_RVETB4734A_HS	79	class	Alphaproteobacteria	40	37	12	0.63	d_Bacteria;p_Proteobacteria;c_Alphaproteobacteria	d_Bacteria	p_Proteobacteria	c_Gammaproteobacteria	o_Burkholderiales	f_Burkholderiaceae			1323_WJTYV4855R_HS	62	family	Burkholderiaceae	36	36	25	0.83	d_Bacteria;p_Proteobacteria;c_Gammaproteobacteria;o_Burkholderiales;f_Burkholderiaceae	UniRef50_A0A5C7T3X4 Sterol desaturase family protein (Fragment) n=1 Tax=Rhodoferax sp. TaxID=50421 RepID=A0A5C7T3X4_9BURK	289_RVETB4734A_HS_9 # 11022 # 11216 # 1 # ID=8442_9;partial=00;start_type=ATG;rbs_motif=None;rbs_spacer=None;gc_cont=0.559	78.8	55.8	94	1.4e-05	65	1
2	289_RVETB4734A_HS	740_CTKAA1553C_HS	1	20	15	15	289_RVETB4734A_HS_AND_740_CTKAA1553C_HS	289_RVETB4734A_HS_9	740_CTKAA1553C_HS_5	d_Bacteria	p_Proteobacteria	c_Alphaproteobacteria					289_RVETB4734A_HS	79	class	Alphaproteobacteria	40	37	12	0.63	d_Bacteria;p_Proteobacteria;c_Alphaproteobacteria	d_Bacteria	p_Proteobacteria	c_Gammaproteobacteria	o_Burkholderiales	f_Burkholderiaceae			740_CTKAA1553C_HS	62	family	Burkholderiaceae	32	31	26	0.88	d_Bacteria;p_Proteobacteria;c_Gammaproteobacteria;o_Burkholderiales;f_Burkholderiaceae	UniRef50_A0A5C7T3X4 Sterol desaturase family protein (Fragment) n=1 Tax=Rhodoferax sp. TaxID=50421 RepID=A0A5C7T3X4_9BURK	289_RVETB4734A_HS_9 # 11022 # 11216 # 1 # ID=8442_9;partial=00;start_type=ATG;rbs_motif=None;rbs_spacer=None;gc_cont=0.559	78.8	55.8	94	1.4e-05	65	1
3	289_RVETB4734A_HS	3396_OQKAY0494C_HS	1	20	6	6	289_RVETB4734A_HS_AND_3396_OQKAY0494C_HS	289_RVETB4734A_HS_9	3396_OQKAY0494C_HS_3	d_Bacteria	p_Proteobacteria	c_Alphaproteobacteria					289_RVETB4734A_HS	79	class	Alphaproteobacteria	40	37	12	0.63	d_Bacteria;p_Proteobacteria;c_Alphaproteobacteria	d_Bacteria	p_Proteobacteria	c_Gammaproteobacteria	o_Burkholderiales	f_Burkholderiaceae			3396_OQKAY0494C_HS	62	family	Burkholderiaceae	23	22	14	0.85	d_Bacteria;p_Proteobacteria;c_Gammaproteobacteria;o_Burkholderiales;f_Burkholderiaceae	UniRef50_A0A5C7T3X4 Sterol desaturase family protein (Fragment) n=1 Tax=Rhodoferax sp. TaxID=50421 RepID=A0A5C7T3X4_9BURK	289_RVETB4734A_HS_9 # 11022 # 11216 # 1 # ID=8442_9;partial=00;start_type=ATG;rbs_motif=None;rbs_spacer=None;gc_cont=0.559	78.8	55.8	94	1.4e-05	65	1
4	289_RVETB4734A_HS	3455_SMAIH8416T_HS	1	20	8	8	289_RVETB4734A_HS_AND_3455_SMAIH8416T_HS	289_RVETB4734A_HS_9	3455_SMAIH8416T_HS_3	d_Bacteria	p_Proteobacteria	c_Alphaproteobacteria					289_RVETB4734A_HS	79	class	Alphaproteobacteria	40	37	12	0.63	d_Bacteria;p_Proteobacteria;c_Alphaproteobacteria	d_Bacteria	p_Proteobacteria	c_Gammaproteobacteria	o_Burkholderiales	f_Burkholderiaceae			3455_SMAIH8416T_HS	62	family	Burkholderiaceae	27	27	18	0.82	d_Bacteria;p_Proteobacteria;c_Gammaproteobacteria;o_Burkholderiales;f_Burkholderiaceae	UniRef50_A0A5C7T3X4 Sterol desaturase family protein (Fragment) n=1 Tax=Rhodoferax sp. TaxID=50421 RepID=A0A5C7T3X4_9BURK	289_RVETB4734A_HS_9 # 11022 # 11216 # 1 # ID=8442_9;partial=00;start_type=ATG;rbs_motif=None;rbs_spacer=None;gc_cont=0.559	78.8	55.8	94	1.4e-05	65	1
5	289_RVETB4734A_HS	1323_LIRKT9545S_HS	1	20	8	8	289_RVETB4734A_HS_AND_1323_LIRKT9545S_HS	289_RVETB4734A_HS_9	1323_LIRKT9545S_HS_6	d_Bacteria	p_Proteobacteria	c_Alphaproteobacteria					289_RVETB4734A_HS	79	class	Alphaproteobacteria	40	37	12	0.63	d_Bacteria;p_Proteobacteria;c_Alphaproteobacteria	d_Bacteria	p_Proteobacteria	c_Gammaproteobacteria	o_Burkholderiales	f_Burkholderiaceae			1323_LIRKT9545S_HS	62	family	Burkholderiaceae	30	29	22	0.91	d_Bacteria;p_Proteobacteria;c_Gammaproteobacteria;o_Burkholderiales;f_Burkholderiaceae	UniRef50_A0A5C7T3X4 Sterol desaturase family protein (Fragment) n=1 Tax=Rhodoferax sp. TaxID=50421 RepID=A0A5C7T3X4_9BURK	289_RVETB4734A_HS_9 # 11022 # 11216 # 1 # ID=8442_9;partial=00;start_type=ATG;rbs_motif=None;rbs_spacer=None;gc_cont=0.559	78.8	55.8	94	1.4e-05	65	1
6	289_RVETB4734A_HS	737_BKBAA7920Q_HS	1	20	9	9	289_RVETB4734A_HS_AND_737_BKBAA7920Q_HS	289_RVETB4734A_HS_9	737_BKBAA7920Q_HS_9	d_Bacteria	p_Proteobacteria	c_Alphaproteobacteria					289_RVETB4734A_HS	79	class	Alphaproteobacteria	40	37	12	0.63	d_Bacteria;p_Proteobacteria;c_Alphaproteobacteria	d_Bacteria	p_Proteobacteria	c_Gammaproteobacteria	o_Burkholderiales	f_Burkholderiaceae			737_BKBAA7920Q_HS	62	family	Burkholderiaceae	27	27	18	0.8	d_Bacteria;p_Proteobacteria;c_Gammaproteobacteria;o_Burkholderiales;f_Burkholderiaceae	UniRef50_A0A5C7T3X4 Sterol desaturase family protein (Fragment) n=1 Tax=Rhodoferax sp. TaxID=50421 RepID=A0A5C7T3X4_9BURK	289_RVETB4734A_HS_9 # 11022 # 11216 # 1 # ID=8442_9;partial=00;start_type=ATG;rbs_motif=None;rbs_spacer=None;gc_cont=0.559	78.8	55.8	94	1.4e-05	65	1
7	289_RVETB4734A_HS	259_AYHUY2120D_HS	1	20	32	20	289_RVETB4734A_HS_AND_259_AYHUY2120D_HS	289_RVETB4734A_HS_9	259_AYHUY2120D_HS_21	d_Bacteria	p_Proteobacteria	c_Alphaproteobacteria					289_RVETB4734A_HS	79	class	Alphaproteobacteria	40	37	12	0.63	d_Bacteria;p_Proteobacteria;c_Alphaproteobacteria	d_Bacteria	p_Proteobacteria	c_Gammaproteobacteria	o_Burkholderiales	f_Burkholderiaceae			259_AYHUY2120D_HS	62	family	Burkholderiaceae	71	69	50	0.76	d_Bacteria;p_Proteobacteria;c_Gammaproteobacteria;o_Burkholderiales;f_Burkholderiaceae	UniRef50_A0A5C7T3X4 Sterol desaturase family protein (Fragment) n=1 Tax=Rhodoferax sp. TaxID=50421 RepID=A0A5C7T3X4_9BURK	289_RVETB4734A_HS_9 # 11022 # 11216 # 1 # ID=8442_9;partial=00;start_type=ATG;rbs_motif=None;rbs_spacer=None;gc_cont=0.559	78.8	55.8	94	1.4e-05	65	1
8	289_RVETB4734A_HS	2678_KCIJR7559P_HS	1	20	5	5	289_RVETB4734A_HS_AND_2678_KCIJR7559P_HS	289_RVETB4734A_HS_9	2678_KCIJR7559P_HS_3	d_Bacteria	p_Proteobacteria	c_Alphaproteobacteria					289_RVETB4734A_HS	79	class	Alphaproteobacteria	40	37	12	0.63	d_Bacteria;p_Proteobacteria;c_Alphaproteobacteria	d_Bacteria	p_Proteobacteria	c_Gammaproteobacteria	o_Burkholderiales	f_Burkholderiaceae			2678_KCIJR7559P_HS	62	family	Burkholderiaceae	17	17	12	0.86	d_Bacteria;p_Proteobacteria;c_Gammaproteobacteria;o_Burkholderiales;f_Burkholderiaceae	UniRef50_A0A5C7T3X4 Sterol desaturase family protein (Fragment) n=1 Tax=Rhodoferax sp. TaxID=50421 RepID=A0A5C7T3X4_9BURK	289_RVETB4734A_HS_9 # 11022 # 11216 # 1 # ID=8442_9;partial=00;start_type=ATG;rbs_motif=None;rbs_spacer=None;gc_cont=0.559	78.8	55.8	94	1.4e-05	65	1
9	289_RVETB4734A_HS	3836_JXBDA6620S_HS	1	20	6	6	289_RVETB4734A_HS_AND_3836_JXBDA6620S_HS	289_RVETB4734A_HS_9	3836_JXBDA6620S_HS_4	d_Bacteria	p_Proteobacteria	c_Alphaproteobacteria					289_RVETB4734A_HS	79	class	Alphaproteobacteria	40	37	12	0.63	d_Bacteria;p_Proteobacteria;c_Alphaproteobacteria	d_Bacteria	p_Proteobacteria	c_Gammaproteobacteria	o_Burkholderiales	f_Burkholderiaceae			3836_JXBDA6620S_HS	62	family	Burkholderiaceae	22	21	14	0.85	d_Bacteria;p_Proteobacteria;c_Gammaproteobacteria;o_Burkholderiales;f_Burkholderiaceae	UniRef50_A0A5C7T3X4 Sterol desaturase family protein (Fragment) n=1 Tax=Rhodoferax sp. TaxID=50421 RepID=A0A5C7T3X4_9BURK	289_RVETB4734A_HS_9 # 11022 # 11216 # 1 # ID=8442_9;partial=00;start_type=ATG;rbs_motif=None;rbs_spacer=None;gc_cont=0.559	78.8	55.8	94	1.4e-05	65	1
10	289_RVETB4734A_HS	539_SZCRM0055T	1	20	24	20	289_RVETB4734A_HS_AND_539_SZCRM0055T	289_RVETB4734A_HS_9	539_SZCRM0055T_19	d_Bacteria	p_Proteobacteria	c_Alphaproteobacteria					289_RVETB4734A_HS	79	class	Alphaproteobacteria	40	37	12	0.63	d_Bacteria;p_Proteobacteria;c_Alphaproteobacteria	d_Bacteria	p_Proteobacteria	c_Gammaproteobacteria	o_Burkholderiales	f_Burkholderiaceae			539_SZCRM0055T	62	family	Burkholderiaceae	65	62	38	0.6	d_Bacteria;p_Proteobacteria;c_Gammaproteobacteria;o_Burkholderiales;f_Burkholderiaceae	UniRef50_A0A5C7T3X4 Sterol desaturase family protein (Fragment) n=1 Tax=Rhodoferax sp. TaxID=50421 RepID=A0A5C7T3X4_9BURK	289_RVETB4734A_HS_9 # 11022 # 11216 # 1 # ID=8442_9;partial=00;start_type=ATG;rbs_motif=None;rbs_spacer=None;gc_cont=0.559	78.8	55.8	94	1.4e-05	65	1
11	289_RVETB4734A_HS	1130_FIEDP4142E_HS	1	20	9	9	289_RVETB4734A_HS_AND_1130_FIEDP4142E_HS	289_RVETB4734A_HS_9	1130_FIEDP4142E_HS_4	d_Bacteria	p_Proteobacteria	c_Alphaproteobacteria					289_RVETB4734A_HS	79	class	Alphaproteobacteria	40	37	12	0.63	d_Bacteria;p_Proteobacteria;c_Alphaproteobacteria	d_Bacteria	p_Proteobacteria	c_Gammaproteobacteria	o_Burkholderiales	f_Burkholderiaceae			1130_FIEDP4142E_HS	62	family	Burkholderiaceae	29	29	21	0.89	d_Bacteria;p_Proteobacteria;c_Gammaproteobacteria;o_Burkholderiales;f_Burkholderiaceae	UniRef50_A0A5C7T3X4 Sterol desaturase family protein (Fragment) n=1 Tax=Rhodoferax sp. TaxID=50421 RepID=A0A5C7T3X4_9BURK	289_RVETB4734A_HS_9 # 11022 # 11216 # 1 # ID=8442_9;partial=00;start_type=ATG;rbs_motif=None;rbs_spacer=None;gc_cont=0.559	78.8	55.8	94	1.4e-05	65	1
12	289_RVETB4734A_HS	2590_BIHLB6119Y	1	20	6	6	289_RVETB4734A_HS_AND_2590_BIHLB6119Y	289_RVETB4734A_HS_9	2590_BIHLB6119Y_6	d_Bacteria	p_Proteobacteria	c_Alphaproteobacteria					289_RVETB4734A_HS	79	class	Alphaproteobacteria	40	37	12	0.63	d_Bacteria;p_Proteobacteria;c_Alphaproteobacteria	d_Bacteria	p_Proteobacteria	c_Gammaproteobacteria	o_Burkholderiales	f_Burkholderiaceae			2590_BIHLB6119Y	62	family	Burkholderiaceae	16	15	9	0.81	d_Bacteria;p_Proteobacteria;c_Gammaproteobacteria;o_Burkholderiales;f_Burkholderiaceae	UniRef50_A0A5C7T3X4 Sterol desaturase family protein (Fragment) n=1 Tax=Rhodoferax sp. TaxID=50421 RepID=A0A5C7T3X4_9BURK	289_RVETB4734A_HS_9 # 11022 # 11216 # 1 # ID=8442_9;partial=00;start_type=ATG;rbs_motif=None;rbs_spacer=None;gc_cont=0.559	78.8	55.8	94	1.4e-05	65	1
13	289_RVETB4734A_HS	12693_JVDVE4651D_HS	1	20	4	4	289_RVETB4734A_HS_AND_12693_JVDVE4651D_HS	289_RVETB4734A_HS_9	12693_JVDVE4651D_HS_2	d_Bacteria	p_Proteobacteria	c_Alphaproteobacteria					289_RVETB4734A_HS	79	class	Alphaproteobacteria	40	37	12	0.63	d_Bacteria;p_Proteobacteria;c_Alphaproteobacteria	d_Bacteria	p_Proteobacteria	c_Gammaproteobacteria	o_Burkholderiales	f_Burkholderiaceae	g_Acidovorax C	s_Acidovorax C caeni	12693_JVDVE4651D_HS	19070	species	Acidovorax C caeni	8	8	4	0.66	d_Bacteria;p_Proteobacteria;c_Gammaproteobacteria;o_Burkholderiales;f_Burkholderiaceae;g_Acidovorax C;s_Acidovorax C caeni	UniRef50_A0A5C7T3X4 Sterol desaturase family protein (Fragment) n=1 Tax=Rhodoferax sp. TaxID=50421 RepID=A0A5C7T3X4_9BURK	289_RVETB4734A_HS_9 # 11022 # 11216 # 1 # ID=8442_9;partial=00;start_type=ATG;rbs_motif=None;rbs_spacer=None;gc_cont=0.559	78.8	55.8	94	1.4e-05	65	1
14	289_RVETB4734A_HS	4712_KJUPI1833T_HS	1	20	6	6	289_RVETB4734A_HS_AND_4712_KJUPI1833T_HS	289_RVETB4734A_HS_9	4712_KJUPI1833T_HS_4	d_Bacteria	p_Proteobacteria	c_Alphaproteobacteria					289_RVETB4734A_HS	79	class	Alphaproteobacteria	40	37	12	0.63	d_Bacteria;p_Proteobacteria;c_Alphaproteobacteria	d_Bacteria	p_Proteobacteria	c_Gammaproteobacteria	o_Burkholderiales	f_Burkholderiaceae			4712_KJUPI1833T_HS	62	family	Burkholderiaceae	13	13	10	0.82	d_Bacteria;p_Proteobacteria;c_Gammaproteobacteria;o_Burkholderiales;f_Burkholderiaceae	UniRef50_A0A5C7T3X4 Sterol desaturase family protein (Fragment) n=1 Tax=Rhodoferax sp. TaxID=50421 RepID=A0A5C7T3X4_9BURK	289_RVETB4734A_HS_9 # 11022 # 11216 # 1 # ID=8442_9;partial=00;start_type=ATG;rbs_motif=None;rbs_spacer=None;gc_cont=0.559	78.8	55.8	94	1.4e-05	65	1
15	759_BDOLL5284I_HS	4319_MRGNY0672A	1	19	14	14	759_BDOLL5284I_HS_AND_4319_MRGNY0672A	759_BDOLL5284I_HS_2	4319_MRGNY0672A_4	d_Bacteria	p_Proteobacteria	c_Alphaproteobacteria					759_BDOLL5284I_HS	79	class	Alphaproteobacteria	27	26	8	0.5	d_Bacteria;p_Proteobacteria;c_Alphaproteobacteria	d_Bacteria	p_Proteobacteria	c_Gammaproteobacteria	o_Burkholderiales	f_Burkholderiaceae			4319_MRGNY0672A	62	family	Burkholderiaceae	59	53	40	0.68	d_Bacteria;p_Proteobacteria;c_Gammaproteobacteria;o_Burkholderiales;f_Burkholderiaceae	UniRef50_A0A5C7T3X4 Sterol desaturase family protein (Fragment) n=1 Tax=Rhodoferax sp. TaxID=50421 RepID=A0A5C7T3X4_9BURK	759_BDOLL5284I_HS_2 # 1365 # 1676 # -1 # ID=431_2;partial=00;start_type=GTG;rbs_motif=None;rbs_spacer=None;gc_cont=0.506	78.8	55.8	94	2.2e-05	104	1
16	759_BDOLL5284I_HS	1323_WJTYV4855R_HS	1	19	8	8	759_BDOLL5284I_HS_AND_1323_WJTYV4855R_HS	759_BDOLL5284I_HS_2	1323_WJTYV4855R_HS_5	d_Bacteria	p_Proteobacteria	c_Alphaproteobacteria					759_BDOLL5284I_HS	79	class	Alphaproteobacteria	27	26	8	0.5	d_Bacteria;p_Proteobacteria;c_Alphaproteobacteria	d_Bacteria	p_Proteobacteria	c_Gammaproteobacteria	o_Burkholderiales	f_Burkholderiaceae			1323_WJTYV4855R_HS	62	family	Burkholderiaceae	36	36	25	0.83	d_Bacteria;p_Proteobacteria;c_Gammaproteobacteria;o_Burkholderiales;f_Burkholderiaceae	UniRef50_A0A5C7T3X4 Sterol desaturase family protein (Fragment) n=1 Tax=Rhodoferax sp. TaxID=50421 RepID=A0A5C7T3X4_9BURK	759_BDOLL5284I_HS_2 # 1365 # 1676 # -1 # ID=431_2;partial=00;start_type=GTG;rbs_motif=None;rbs_spacer=None;gc_cont=0.506	78.8	55.8	94	2.2e-05	104	1
17	759_BDOLL5284I_HS	740_CTKAA1553C_HS	1	19	15	15	759_BDOLL5284I_HS_AND_740_CTKAA1553C_HS	759_BDOLL5284I_HS_2	740_CTKAA1553C_HS_5	d_Bacteria	p_Proteobacteria	c_Alphaproteobacteria					759_BDOLL5284I_HS	79	class	Alphaproteobacteria	27	26	8	0.5	d_Bacteria;p_Proteobacteria;c_Alphaproteobacteria	d_Bacteria	p_Proteobacteria	c_Gammaproteobacteria	o_Burkholderiales	f_Burkholderiaceae			740_CTKAA1553C_HS	62	family	Burkholderiaceae	32	31	26	0.88	d_Bacteria;p_Proteobacteria;c_Gammaproteobacteria;o_Burkholderiales;f_Burkholderiaceae	UniRef50_A0A5C7T3X4 Sterol desaturase family protein (Fragment) n=1 Tax=Rhodoferax sp. TaxID=50421 RepID=A0A5C7T3X4_9BURK	759_BDOLL5284I_HS_2 # 1365 # 1676 # -1 # ID=431_2;partial=00;start_type=GTG;rbs_motif=None;rbs_spacer=None;gc_cont=0.506	78.8	55.8	94	2.2e-05	104	1
18	759_BDOLL5284I_HS	3396_OQKAY0494C_HS	1	19	6	6	759_BDOLL5284I_HS_AND_3396_OQKAY0494C_HS	759_BDOLL5284I_HS_2	3396_OQKAY0494C_HS_3	d_Bacteria	p_Proteobacteria	c_Alphaproteobacteria					759_BDOLL5284I_HS	79	class	Alphaproteobacteria	27	26	8	0.5	d_Bacteria;p_Proteobacteria;c_Alphaproteobacteria	d_Bacteria	p_Proteobacteria	c_Gammaproteobacteria	o_Burkholderiales	f_Burkholderiaceae			3396_OQKAY0494C_HS	62	family	Burkholderiaceae	23	22	14	0.85	d_Bacteria;p_Proteobacteria;c_Gammaproteobacteria;o_Burkholderiales;f_Burkholderiaceae	UniRef50_A0A5C7T3X4 Sterol desaturase family protein (Fragment) n=1 Tax=Rhodoferax sp. TaxID=50421 RepID=A0A5C7T3X4_9BURK	759_BDOLL5284I_HS_2 # 1365 # 1676 # -1 # ID=431_2;partial=00;start_type=GTG;rbs_motif=None;rbs_spacer=None;gc_cont=0.506	78.8	55.8	94	2.2e-05	104	1
19	759_BDOLL5284I_HS	3455_SMAIH8416T_HS	1	19	8	8	759_BDOLL5284I_HS_AND_3455_SMAIH8416T_HS	759_BDOLL5284I_HS_2	3455_SMAIH8416T_HS_3	d_Bacteria	p_Proteobacteria	c_Alphaproteobacteria					759_BDOLL5284I_HS	79	class	Alphaproteobacteria	27	26	8	0.5	d_Bacteria;p_Proteobacteria;c_Alphaproteobacteria	d_Bacteria	p_Proteobacteria	c_Gammaproteobacteria	o_Burkholderiales	f_Burkholderiaceae			3455_SMAIH8416T_HS	62	family	Burkholderiaceae	27	27	18	0.82	d_Bacteria;p_Proteobacteria;c_Gammaproteobacteria;o_Burkholderiales;f_Burkholderiaceae	UniRef50_A0A5C7T3X4 Sterol desaturase family protein (Fragment) n=1 Tax=Rhodoferax sp. TaxID=50421 RepID=A0A5C7T3X4_9BURK	759_BDOLL5284I_HS_2 # 1365 # 1676 # -1 # ID=431_2;partial=00;start_type=GTG;rbs_motif=None;rbs_spacer=None;gc_cont=0.506	78.8	55.8	94	2.2e-05	104	1
20	759_BDOLL5284I_HS	1323_LIRKT9545S_HS	1	19	8	8	759_BDOLL5284I_HS_AND_1323_LIRKT9545S_HS	759_BDOLL5284I_HS_2	1323_LIRKT9545S_HS_6	d_Bacteria	p_Proteobacteria	c_Alphaproteobacteria					759_BDOLL5284I_HS	79	class	Alphaproteobacteria	27	26	8	0.5	d_Bacteria;p_Proteobacteria;c_Alphaproteobacteria	d_Bacteria	p_Proteobacteria	c_Gammaproteobacteria	o_Burkholderiales	f_Burkholderiaceae			1323_LIRKT9545S_HS	62	family	Burkholderiaceae	30	29	22	0.91	d_Bacteria;p_Proteobacteria;c_Gammaproteobacteria;o_Burkholderiales;f_Burkholderiaceae	UniRef50_A0A5C7T3X4 Sterol desaturase family protein (Fragment) n=1 Tax=Rhodoferax sp. TaxID=50421 RepID=A0A5C7T3X4_9BURK	759_BDOLL5284I_HS_2 # 1365 # 1676 # -1 # ID=431_2;partial=00;start_type=GTG;rbs_motif=None;rbs_spacer=None;gc_cont=0.506	78.8	55.8	94	2.2e-05	104	1
21	759_BDOLL5284I_HS	737_BKBAA7920Q_HS	1	19	9	9	759_BDOLL5284I_HS_AND_737_BKBAA7920Q_HS	759_BDOLL5284I_HS_2	737_BKBAA7920Q_HS_9	d_Bacteria	p_Proteobacteria	c_Alphaproteobacteria					759_BDOLL5284I_HS	79	class	Alphaproteobacteria	27	26	8	0.5	d_Bacteria;p_Proteobacteria;c_Alphaproteobacteria	d_Bacteria	p_Proteobacteria	c_Gammaproteobacteria	o_Burkholderiales	f_Burkholderiaceae			737_BKBAA7920Q_HS	62	family	Burkholderiaceae	27	27	18	0.8	d_Bacteria;p_Proteobacteria;c_Gammaproteobacteria;o_Burkholderiales;f_Burkholderiaceae	UniRef50_A0A5C7T3X4 Sterol desaturase family protein (Fragment) n=1 Tax=Rhodoferax sp. TaxID=50421 RepID=A0A5C7T3X4_9BURK	759_BDOLL5284I_HS_2 # 1365 # 1676 # -1 # ID=431_2;partial=00;start_type=GTG;rbs_motif=None;rbs_spacer=None;gc_cont=0.506	78.8	55.8	94	2.2e-05	104	1
22	759_BDOLL5284I_HS	259_AYHUY2120D_HS	1	19	32	19	759_BDOLL5284I_HS_AND_259_AYHUY2120D_HS	759_BDOLL5284I_HS_2	259_AYHUY2120D_HS_21	d_Bacteria	p_Proteobacteria	c_Alphaproteobacteria					759_BDOLL5284I_HS	79	class	Alphaproteobacteria	27	26	8	0.5	d_Bacteria;p_Proteobacteria;c_Alphaproteobacteria	d_Bacteria	p_Proteobacteria	c_Gammaproteobacteria	o_Burkholderiales	f_Burkholderiaceae			259_AYHUY2120D_HS	62	family	Burkholderiaceae	71	69	50	0.76	d_Bacteria;p_Proteobacteria;c_Gammaproteobacteria;o_Burkholderiales;f_Burkholderiaceae	UniRef50_A0A5C7T3X4 Sterol desaturase family protein (Fragment) n=1 Tax=Rhodoferax sp. TaxID=50421 RepID=A0A5C7T3X4_9BURK	759_BDOLL5284I_HS_2 # 1365 # 1676 # -1 # ID=431_2;partial=00;start_type=GTG;rbs_motif=None;rbs_spacer=None;gc_cont=0.506	78.8	55.8	94	2.2e-05	104	1
23	759_BDOLL5284I_HS	2678_KCIJR7559P_HS	1	19	5	5	759_BDOLL5284I_HS_AND_2678_KCIJR7559P_HS	759_BDOLL5284I_HS_2	2678_KCIJR7559P_HS_3	d_Bacteria	p_Proteobacteria	c_Alphaproteobacteria					759_BDOLL5284I_HS	79	class	Alphaproteobacteria	27	26	8	0.5	d_Bacteria;p_Proteobacteria;c_Alphaproteobacteria	d_Bacteria	p_Proteobacteria	c_Gammaproteobacteria	o_Burkholderiales	f_Burkholderiaceae			2678_KCIJR7559P_HS	62	family	Burkholderiaceae	17	17	12	0.86	d_Bacteria;p_Proteobacteria;c_Gammaproteobacteria;o_Burkholderiales;f_Burkholderiaceae	UniRef50_A0A5C7T3X4 Sterol desaturase family protein (Fragment) n=1 Tax=Rhodoferax sp. TaxID=50421 RepID=A0A5C7T3X4_9BURK	759_BDOLL5284I_HS_2 # 1365 # 1676 # -1 # ID=431_2;partial=00;start_type=GTG;rbs_motif=None;rbs_spacer=None;gc_cont=0.506	78.8	55.8	94	2.2e-05	104	1
24	759_BDOLL5284I_HS	3836_JXBDA6620S_HS	1	19	6	6	759_BDOLL5284I_HS_AND_3836_JXBDA6620S_HS	759_BDOLL5284I_HS_2	3836_JXBDA6620S_HS_4	d_Bacteria	p_Proteobacteria	c_Alphaproteobacteria					759_BDOLL5284I_HS	79	class	Alphaproteobacteria	27	26	8	0.5	d_Bacteria;p_Proteobacteria;c_Alphaproteobacteria	d_Bacteria	p_Proteobacteria	c_Gammaproteobacteria	o_Burkholderiales	f_Burkholderiaceae			3836_JXBDA6620S_HS	62	family	Burkholderiaceae	22	21	14	0.85	d_Bacteria;p_Proteobacteria;c_Gammaproteobacteria;o_Burkholderiales;f_Burkholderiaceae	UniRef50_A0A5C7T3X4 Sterol desaturase family protein (Fragment) n=1 Tax=Rhodoferax sp. TaxID=50421 RepID=A0A5C7T3X4_9BURK	759_BDOLL5284I_HS_2 # 1365 # 1676 # -1 # ID=431_2;partial=00;start_type=GTG;rbs_motif=None;rbs_spacer=None;gc_cont=0.506	78.8	55.8	94	2.2e-05	104	1
25	759_BDOLL5284I_HS	539_SZCRM0055T	1	19	24	19	759_BDOLL5284I_HS_AND_539_SZCRM0055T	759_BDOLL5284I_HS_2	539_SZCRM0055T_19	d_Bacteria	p_Proteobacteria	c_Alphaproteobacteria					759_BDOLL5284I_HS	79	class	Alphaproteobacteria	27	26	8	0.5	d_Bacteria;p_Proteobacteria;c_Alphaproteobacteria	d_Bacteria	p_Proteobacteria	c_Gammaproteobacteria	o_Burkholderiales	f_Burkholderiaceae			539_SZCRM0055T	62	family	Burkholderiaceae	65	62	38	0.6	d_Bacteria;p_Proteobacteria;c_Gammaproteobacteria;o_Burkholderiales;f_Burkholderiaceae	UniRef50_A0A5C7T3X4 Sterol desaturase family protein (Fragment) n=1 Tax=Rhodoferax sp. TaxID=50421 RepID=A0A5C7T3X4_9BURK	759_BDOLL5284I_HS_2 # 1365 # 1676 # -1 # ID=431_2;partial=00;start_type=GTG;rbs_motif=None;rbs_spacer=None;gc_cont=0.506	78.8	55.8	94	2.2e-05	104	1
26	759_BDOLL5284I_HS	1130_FIEDP4142E_HS	1	19	9	9	759_BDOLL5284I_HS_AND_1130_FIEDP4142E_HS	759_BDOLL5284I_HS_2	1130_FIEDP4142E_HS_4	d_Bacteria	p_Proteobacteria	c_Alphaproteobacteria					759_BDOLL5284I_HS	79	class	Alphaproteobacteria	27	26	8	0.5	d_Bacteria;p_Proteobacteria;c_Alphaproteobacteria	d_Bacteria	p_Proteobacteria	c_Gammaproteobacteria	o_Burkholderiales	f_Burkholderiaceae			1130_FIEDP4142E_HS	62	family	Burkholderiaceae	29	29	21	0.89	d_Bacteria;p_Proteobacteria;c_Gammaproteobacteria;o_Burkholderiales;f_Burkholderiaceae	UniRef50_A0A5C7T3X4 Sterol desaturase family protein (Fragment) n=1 Tax=Rhodoferax sp. TaxID=50421 RepID=A0A5C7T3X4_9BURK	759_BDOLL5284I_HS_2 # 1365 # 1676 # -1 # ID=431_2;partial=00;start_type=GTG;rbs_motif=None;rbs_spacer=None;gc_cont=0.506	78.8	55.8	94	2.2e-05	104	1
27	759_BDOLL5284I_HS	2590_BIHLB6119Y	1	19	6	6	759_BDOLL5284I_HS_AND_2590_BIHLB6119Y	759_BDOLL5284I_HS_2	2590_BIHLB6119Y_6	d_Bacteria	p_Proteobacteria	c_Alphaproteobacteria					759_BDOLL5284I_HS	79	class	Alphaproteobacteria	27	26	8	0.5	d_Bacteria;p_Proteobacteria;c_Alphaproteobacteria	d_Bacteria	p_Proteobacteria	c_Gammaproteobacteria	o_Burkholderiales	f_Burkholderiaceae			2590_BIHLB6119Y	62	family	Burkholderiaceae	16	15	9	0.81	d_Bacteria;p_Proteobacteria;c_Gammaproteobacteria;o_Burkholderiales;f_Burkholderiaceae	UniRef50_A0A5C7T3X4 Sterol desaturase family protein (Fragment) n=1 Tax=Rhodoferax sp. TaxID=50421 RepID=A0A5C7T3X4_9BURK	759_BDOLL5284I_HS_2 # 1365 # 1676 # -1 # ID=431_2;partial=00;start_type=GTG;rbs_motif=None;rbs_spacer=None;gc_cont=0.506	78.8	55.8	94	2.2e-05	104	1
28	759_BDOLL5284I_HS	12693_JVDVE4651D_HS	1	19	4	4	759_BDOLL5284I_HS_AND_12693_JVDVE4651D_HS	759_BDOLL5284I_HS_2	12693_JVDVE4651D_HS_2	d_Bacteria	p_Proteobacteria	c_Alphaproteobacteria					759_BDOLL5284I_HS	79	class	Alphaproteobacteria	27	26	8	0.5	d_Bacteria;p_Proteobacteria;c_Alphaproteobacteria	d_Bacteria	p_Proteobacteria	c_Gammaproteobacteria	o_Burkholderiales	f_Burkholderiaceae	g_Acidovorax C	s_Acidovorax C caeni	12693_JVDVE4651D_HS	19070	species	Acidovorax C caeni	8	8	4	0.66	d_Bacteria;p_Proteobacteria;c_Gammaproteobacteria;o_Burkholderiales;f_Burkholderiaceae;g_Acidovorax C;s_Acidovorax C caeni	UniRef50_A0A5C7T3X4 Sterol desaturase family protein (Fragment) n=1 Tax=Rhodoferax sp. TaxID=50421 RepID=A0A5C7T3X4_9BURK	759_BDOLL5284I_HS_2 # 1365 # 1676 # -1 # ID=431_2;partial=00;start_type=GTG;rbs_motif=None;rbs_spacer=None;gc_cont=0.506	78.8	55.8	94	2.2e-05	104	1
29	759_BDOLL5284I_HS	4712_KJUPI1833T_HS	1	19	6	6	759_BDOLL5284I_HS_AND_4712_KJUPI1833T_HS	759_BDOLL5284I_HS_2	4712_KJUPI1833T_HS_4	d_Bacteria	p_Proteobacteria	c_Alphaproteobacteria					759_BDOLL5284I_HS	79	class	Alphaproteobacteria	27	26	8	0.5	d_Bacteria;p_Proteobacteria;c_Alphaproteobacteria	d_Bacteria	p_Proteobacteria	c_Gammaproteobacteria	o_Burkholderiales	f_Burkholderiaceae			4712_KJUPI1833T_HS	62	family	Burkholderiaceae	13	13	10	0.82	d_Bacteria;p_Proteobacteria;c_Gammaproteobacteria;o_Burkholderiales;f_Burkholderiaceae	UniRef50_A0A5C7T3X4 Sterol desaturase family protein (Fragment) n=1 Tax=Rhodoferax sp. TaxID=50421 RepID=A0A5C7T3X4_9BURK	759_BDOLL5284I_HS_2 # 1365 # 1676 # -1 # ID=431_2;partial=00;start_type=GTG;rbs_motif=None;rbs_spacer=None;gc_cont=0.506	78.8	55.8	94	2.2e-05	104	1
30	262360_coassembly	11611_NLQVX0980P	2	8	6	6	262360_coassembly_AND_11611_NLQVX0980P	262360_coassembly_2	11611_NLQVX0980P_4	d_Bacteria	p_Gemmatimonadota	c_Gemmatimonadetes	o_Gemmatimonadales	f_Gemmatimonadaceae	g_SCN-70-22	s_SCN-70-22 sp902826615	262360_coassembly	58170	species	SCN-70-22 sp902826615	16	15	5	0.54	d_Bacteria;p_Gemmatimonadota;c_Gemmatimonadetes;o_Gemmatimonadales;f_Gemmatimonadaceae;g_SCN-70-22;s_SCN-70-22 sp902826615	d_Bacteria	p_Proteobacteria	c_Gammaproteobacteria					11611_NLQVX0980P	4	class	Gammaproteobacteria	8	8	6	0.75	d_Bacteria;p_Proteobacteria;c_Gammaproteobacteria	UniRef50_K0IBN5 Transposase n=73 Tax=root TaxID=1 RepID=K0IBN5_9BURK	262360_coassembly_2 # 370 # 777 # -1 # ID=418_2;partial=00;start_type=ATG;rbs_motif=3Base/5BMM;rbs_spacer=13-15bp;gc_cont=0.598	88.8	253.8	135	7.199999999999997e-65	136	1
31	262360_coassembly	15206_OGYXM7861O_HS	2	8	8	8	262360_coassembly_AND_15206_OGYXM7861O_HS	262360_coassembly_2	15206_OGYXM7861O_HS_2	d_Bacteria	p_Gemmatimonadota	c_Gemmatimonadetes	o_Gemmatimonadales	f_Gemmatimonadaceae	g_SCN-70-22	s_SCN-70-22 sp902826615	262360_coassembly	58170	species	SCN-70-22 sp902826615	16	15	5	0.54	d_Bacteria;p_Gemmatimonadota;c_Gemmatimonadetes;o_Gemmatimonadales;f_Gemmatimonadaceae;g_SCN-70-22;s_SCN-70-22 sp902826615	d_Bacteria	p_Proteobacteria	c_Gammaproteobacteria					15206_OGYXM7861O_HS	4	class	Gammaproteobacteria	7	7	6	0.98	d_Bacteria;p_Proteobacteria;c_Gammaproteobacteria	UniRef50_K0IBN5 Transposase n=73 Tax=root TaxID=1 RepID=K0IBN5_9BURK	262360_coassembly_2 # 370 # 777 # -1 # ID=418_2;partial=00;start_type=ATG;rbs_motif=3Base/5BMM;rbs_spacer=13-15bp;gc_cont=0.598	88.8	253.8	135	7.199999999999997e-65	136	1
32	262360_coassembly	12369_WJTYV4855R_HS	2	8	4	4	262360_coassembly_AND_12369_WJTYV4855R_HS	262360_coassembly_2	12369_WJTYV4855R_HS_2	d_Bacteria	p_Gemmatimonadota	c_Gemmatimonadetes	o_Gemmatimonadales	f_Gemmatimonadaceae	g_SCN-70-22	s_SCN-70-22 sp902826615	262360_coassembly	58170	species	SCN-70-22 sp902826615	16	15	5	0.54	d_Bacteria;p_Gemmatimonadota;c_Gemmatimonadetes;o_Gemmatimonadales;f_Gemmatimonadaceae;g_SCN-70-22;s_SCN-70-22 sp902826615	d_Bacteria	p_Proteobacteria	c_Gammaproteobacteria					12369_WJTYV4855R_HS	4	class	Gammaproteobacteria	8	8	4	0.74	d_Bacteria;p_Proteobacteria;c_Gammaproteobacteria	UniRef50_K0IBN5 Transposase n=73 Tax=root TaxID=1 RepID=K0IBN5_9BURK	262360_coassembly_2 # 370 # 777 # -1 # ID=418_2;partial=00;start_type=ATG;rbs_motif=3Base/5BMM;rbs_spacer=13-15bp;gc_cont=0.598	88.8	253.8	135	7.199999999999997e-65	136	1
33	262360_coassembly	1993_RBHSA3360N_HS	2	8	11	8	262360_coassembly_AND_1993_RBHSA3360N_HS	262360_coassembly_2	1993_RBHSA3360N_HS_7	d_Bacteria	p_Gemmatimonadota	c_Gemmatimonadetes	o_Gemmatimonadales	f_Gemmatimonadaceae	g_SCN-70-22	s_SCN-70-22 sp902826615	262360_coassembly	58170	species	SCN-70-22 sp902826615	16	15	5	0.54	d_Bacteria;p_Gemmatimonadota;c_Gemmatimonadetes;o_Gemmatimonadales;f_Gemmatimonadaceae;g_SCN-70-22;s_SCN-70-22 sp902826615	d_Bacteria	p_Proteobacteria	c_Gammaproteobacteria	o_Burkholderiales	f_Burkholderiaceae			1993_RBHSA3360N_HS	62	family	Burkholderiaceae	12	12	8	0.64	d_Bacteria;p_Proteobacteria;c_Gammaproteobacteria;o_Burkholderiales;f_Burkholderiaceae	UniRef50_K0IBN5 Transposase n=73 Tax=root TaxID=1 RepID=K0IBN5_9BURK	262360_coassembly_2 # 370 # 777 # -1 # ID=418_2;partial=00;start_type=ATG;rbs_motif=3Base/5BMM;rbs_spacer=13-15bp;gc_cont=0.598	88.8	253.8	135	7.199999999999997e-65	136	1
34	262360_coassembly	2146_GONKH1834E	2	8	19	8	262360_coassembly_AND_2146_GONKH1834E	262360_coassembly_2	2146_GONKH1834E_4	d_Bacteria	p_Gemmatimonadota	c_Gemmatimonadetes	o_Gemmatimonadales	f_Gemmatimonadaceae	g_SCN-70-22	s_SCN-70-22 sp902826615	262360_coassembly	58170	species	SCN-70-22 sp902826615	16	15	5	0.54	d_Bacteria;p_Gemmatimonadota;c_Gemmatimonadetes;o_Gemmatimonadales;f_Gemmatimonadaceae;g_SCN-70-22;s_SCN-70-22 sp902826615	d_Bacteria	p_Proteobacteria	c_Gammaproteobacteria	o_Burkholderiales	f_Burkholderiaceae			2146_GONKH1834E	62	family	Burkholderiaceae	19	19	12	0.65	d_Bacteria;p_Proteobacteria;c_Gammaproteobacteria;o_Burkholderiales;f_Burkholderiaceae	UniRef50_K0IBN5 Transposase n=73 Tax=root TaxID=1 RepID=K0IBN5_9BURK	262360_coassembly_2 # 370 # 777 # -1 # ID=418_2;partial=00;start_type=ATG;rbs_motif=3Base/5BMM;rbs_spacer=13-15bp;gc_cont=0.598	88.8	253.8	135	7.199999999999997e-65	136	1
35	262360_coassembly	3289_EZZPO6467Z_HS	2	8	8	8	262360_coassembly_AND_3289_EZZPO6467Z_HS	262360_coassembly_2	3289_EZZPO6467Z_HS_3	d_Bacteria	p_Gemmatimonadota	c_Gemmatimonadetes	o_Gemmatimonadales	f_Gemmatimonadaceae	g_SCN-70-22	s_SCN-70-22 sp902826615	262360_coassembly	58170	species	SCN-70-22 sp902826615	16	15	5	0.54	d_Bacteria;p_Gemmatimonadota;c_Gemmatimonadetes;o_Gemmatimonadales;f_Gemmatimonadaceae;g_SCN-70-22;s_SCN-70-22 sp902826615	d_Bacteria	p_Proteobacteria	c_Gammaproteobacteria					3289_EZZPO6467Z_HS	4	class	Gammaproteobacteria	9	9	5	0.57	d_Bacteria;p_Proteobacteria;c_Gammaproteobacteria	UniRef50_K0IBN5 Transposase n=73 Tax=root TaxID=1 RepID=K0IBN5_9BURK	262360_coassembly_2 # 370 # 777 # -1 # ID=418_2;partial=00;start_type=ATG;rbs_motif=3Base/5BMM;rbs_spacer=13-15bp;gc_cont=0.598	88.8	253.8	135	7.199999999999997e-65	136	1
36	262360_coassembly	4174_EBZCS4093H_HS	2	8	7	7	262360_coassembly_AND_4174_EBZCS4093H_HS	262360_coassembly_2	4174_EBZCS4093H_HS_5	d_Bacteria	p_Gemmatimonadota	c_Gemmatimonadetes	o_Gemmatimonadales	f_Gemmatimonadaceae	g_SCN-70-22	s_SCN-70-22 sp902826615	262360_coassembly	58170	species	SCN-70-22 sp902826615	16	15	5	0.54	d_Bacteria;p_Gemmatimonadota;c_Gemmatimonadetes;o_Gemmatimonadales;f_Gemmatimonadaceae;g_SCN-70-22;s_SCN-70-22 sp902826615	d_Bacteria	p_Proteobacteria	c_Gammaproteobacteria	o_Burkholderiales	f_Burkholderiaceae			4174_EBZCS4093H_HS	62	family	Burkholderiaceae	7	7	4	0.5	d_Bacteria;p_Proteobacteria;c_Gammaproteobacteria;o_Burkholderiales;f_Burkholderiaceae	UniRef50_K0IBN5 Transposase n=73 Tax=root TaxID=1 RepID=K0IBN5_9BURK	262360_coassembly_2 # 370 # 777 # -1 # ID=418_2;partial=00;start_type=ATG;rbs_motif=3Base/5BMM;rbs_spacer=13-15bp;gc_cont=0.598	88.8	253.8	135	7.199999999999997e-65	136	1
37	262360_coassembly	7555_AAOLJ3001L_HS	2	8	6	6	262360_coassembly_AND_7555_AAOLJ3001L_HS	262360_coassembly_2	7555_AAOLJ3001L_HS_3	d_Bacteria	p_Gemmatimonadota	c_Gemmatimonadetes	o_Gemmatimonadales	f_Gemmatimonadaceae	g_SCN-70-22	s_SCN-70-22 sp902826615	262360_coassembly	58170	species	SCN-70-22 sp902826615	16	15	5	0.54	d_Bacteria;p_Gemmatimonadota;c_Gemmatimonadetes;o_Gemmatimonadales;f_Gemmatimonadaceae;g_SCN-70-22;s_SCN-70-22 sp902826615	d_Bacteria	p_Proteobacteria	c_Gammaproteobacteria					7555_AAOLJ3001L_HS	4	class	Gammaproteobacteria	7	6	4	0.6	d_Bacteria;p_Proteobacteria;c_Gammaproteobacteria	UniRef50_K0IBN5 Transposase n=73 Tax=root TaxID=1 RepID=K0IBN5_9BURK	262360_coassembly_2 # 370 # 777 # -1 # ID=418_2;partial=00;start_type=ATG;rbs_motif=3Base/5BMM;rbs_spacer=13-15bp;gc_cont=0.598	88.8	253.8	135	7.199999999999997e-65	136	1
38	262360_coassembly	11611_NLQVX0980P	2	8	6	6	262360_coassembly_AND_11611_NLQVX0980P	262360_coassembly_1	11611_NLQVX0980P_5	d_Bacteria	p_Gemmatimonadota	c_Gemmatimonadetes	o_Gemmatimonadales	f_Gemmatimonadaceae	g_SCN-70-22	s_SCN-70-22 sp902826615	262360_coassembly	58170	species	SCN-70-22 sp902826615	16	15	5	0.54	d_Bacteria;p_Gemmatimonadota;c_Gemmatimonadetes;o_Gemmatimonadales;f_Gemmatimonadaceae;g_SCN-70-22;s_SCN-70-22 sp902826615	d_Bacteria	p_Proteobacteria	c_Gammaproteobacteria					11611_NLQVX0980P	4	class	Gammaproteobacteria	8	8	6	0.75	d_Bacteria;p_Proteobacteria;c_Gammaproteobacteria	UniRef50_A0A0N7HJQ8 DDE_Tnp_1 domain-containing protein n=89 Tax=Bacteria TaxID=2 RepID=A0A0N7HJQ8_PSEAI	262360_coassembly_1 # 11 # 400 # -1 # ID=418_1;partial=00;start_type=ATG;rbs_motif=GGA/GAG/AGG;rbs_spacer=5-10bp;gc_cont=0.603	87.5	220.7	120	6.499999999999998e-55	130	1
39	262360_coassembly	4569_JUJHF9134P_HS	1	8	7	7	262360_coassembly_AND_4569_JUJHF9134P_HS	262360_coassembly_1	4569_JUJHF9134P_HS_1	d_Bacteria	p_Gemmatimonadota	c_Gemmatimonadetes	o_Gemmatimonadales	f_Gemmatimonadaceae	g_SCN-70-22	s_SCN-70-22 sp902826615	262360_coassembly	58170	species	SCN-70-22 sp902826615	16	15	5	0.54	d_Bacteria;p_Gemmatimonadota;c_Gemmatimonadetes;o_Gemmatimonadales;f_Gemmatimonadaceae;g_SCN-70-22;s_SCN-70-22 sp902826615	d_Bacteria	p_Proteobacteria	c_Gammaproteobacteria	o_Burkholderiales	f_Burkholderiaceae			4569_JUJHF9134P_HS	62	family	Burkholderiaceae	14	14	11	0.75	d_Bacteria;p_Proteobacteria;c_Gammaproteobacteria;o_Burkholderiales;f_Burkholderiaceae	UniRef50_A0A0N7HJQ8 DDE_Tnp_1 domain-containing protein n=89 Tax=Bacteria TaxID=2 RepID=A0A0N7HJQ8_PSEAI	262360_coassembly_1 # 11 # 400 # -1 # ID=418_1;partial=00;start_type=ATG;rbs_motif=GGA/GAG/AGG;rbs_spacer=5-10bp;gc_cont=0.603	87.5	220.7	120	6.499999999999998e-55	130	1
40	262360_coassembly	15206_OGYXM7861O_HS	2	8	8	8	262360_coassembly_AND_15206_OGYXM7861O_HS	262360_coassembly_1	15206_OGYXM7861O_HS_3	d_Bacteria	p_Gemmatimonadota	c_Gemmatimonadetes	o_Gemmatimonadales	f_Gemmatimonadaceae	g_SCN-70-22	s_SCN-70-22 sp902826615	262360_coassembly	58170	species	SCN-70-22 sp902826615	16	15	5	0.54	d_Bacteria;p_Gemmatimonadota;c_Gemmatimonadetes;o_Gemmatimonadales;f_Gemmatimonadaceae;g_SCN-70-22;s_SCN-70-22 sp902826615	d_Bacteria	p_Proteobacteria	c_Gammaproteobacteria					15206_OGYXM7861O_HS	4	class	Gammaproteobacteria	7	7	6	0.98	d_Bacteria;p_Proteobacteria;c_Gammaproteobacteria	UniRef50_A0A0N7HJQ8 DDE_Tnp_1 domain-containing protein n=89 Tax=Bacteria TaxID=2 RepID=A0A0N7HJQ8_PSEAI	262360_coassembly_1 # 11 # 400 # -1 # ID=418_1;partial=00;start_type=ATG;rbs_motif=GGA/GAG/AGG;rbs_spacer=5-10bp;gc_cont=0.603	87.5	220.7	120	6.499999999999998e-55	130	1
41	262360_coassembly	12369_WJTYV4855R_HS	2	8	4	4	262360_coassembly_AND_12369_WJTYV4855R_HS	262360_coassembly_1	12369_WJTYV4855R_HS_3	d_Bacteria	p_Gemmatimonadota	c_Gemmatimonadetes	o_Gemmatimonadales	f_Gemmatimonadaceae	g_SCN-70-22	s_SCN-70-22 sp902826615	262360_coassembly	58170	species	SCN-70-22 sp902826615	16	15	5	0.54	d_Bacteria;p_Gemmatimonadota;c_Gemmatimonadetes;o_Gemmatimonadales;f_Gemmatimonadaceae;g_SCN-70-22;s_SCN-70-22 sp902826615	d_Bacteria	p_Proteobacteria	c_Gammaproteobacteria					12369_WJTYV4855R_HS	4	class	Gammaproteobacteria	8	8	4	0.74	d_Bacteria;p_Proteobacteria;c_Gammaproteobacteria	UniRef50_A0A0N7HJQ8 DDE_Tnp_1 domain-containing protein n=89 Tax=Bacteria TaxID=2 RepID=A0A0N7HJQ8_PSEAI	262360_coassembly_1 # 11 # 400 # -1 # ID=418_1;partial=00;start_type=ATG;rbs_motif=GGA/GAG/AGG;rbs_spacer=5-10bp;gc_cont=0.603	87.5	220.7	120	6.499999999999998e-55	130	1
42	262360_coassembly	1993_RBHSA3360N_HS	2	8	11	8	262360_coassembly_AND_1993_RBHSA3360N_HS	262360_coassembly_1	1993_RBHSA3360N_HS_8	d_Bacteria	p_Gemmatimonadota	c_Gemmatimonadetes	o_Gemmatimonadales	f_Gemmatimonadaceae	g_SCN-70-22	s_SCN-70-22 sp902826615	262360_coassembly	58170	species	SCN-70-22 sp902826615	16	15	5	0.54	d_Bacteria;p_Gemmatimonadota;c_Gemmatimonadetes;o_Gemmatimonadales;f_Gemmatimonadaceae;g_SCN-70-22;s_SCN-70-22 sp902826615	d_Bacteria	p_Proteobacteria	c_Gammaproteobacteria	o_Burkholderiales	f_Burkholderiaceae			1993_RBHSA3360N_HS	62	family	Burkholderiaceae	12	12	8	0.64	d_Bacteria;p_Proteobacteria;c_Gammaproteobacteria;o_Burkholderiales;f_Burkholderiaceae	UniRef50_A0A0N7HJQ8 DDE_Tnp_1 domain-containing protein n=89 Tax=Bacteria TaxID=2 RepID=A0A0N7HJQ8_PSEAI	262360_coassembly_1 # 11 # 400 # -1 # ID=418_1;partial=00;start_type=ATG;rbs_motif=GGA/GAG/AGG;rbs_spacer=5-10bp;gc_cont=0.603	87.5	220.7	120	6.499999999999998e-55	130	1
43	262360_coassembly	2146_GONKH1834E	2	8	19	8	262360_coassembly_AND_2146_GONKH1834E	262360_coassembly_1	2146_GONKH1834E_3	d_Bacteria	p_Gemmatimonadota	c_Gemmatimonadetes	o_Gemmatimonadales	f_Gemmatimonadaceae	g_SCN-70-22	s_SCN-70-22 sp902826615	262360_coassembly	58170	species	SCN-70-22 sp902826615	16	15	5	0.54	d_Bacteria;p_Gemmatimonadota;c_Gemmatimonadetes;o_Gemmatimonadales;f_Gemmatimonadaceae;g_SCN-70-22;s_SCN-70-22 sp902826615	d_Bacteria	p_Proteobacteria	c_Gammaproteobacteria	o_Burkholderiales	f_Burkholderiaceae			2146_GONKH1834E	62	family	Burkholderiaceae	19	19	12	0.65	d_Bacteria;p_Proteobacteria;c_Gammaproteobacteria;o_Burkholderiales;f_Burkholderiaceae	UniRef50_A0A0N7HJQ8 DDE_Tnp_1 domain-containing protein n=89 Tax=Bacteria TaxID=2 RepID=A0A0N7HJQ8_PSEAI	262360_coassembly_1 # 11 # 400 # -1 # ID=418_1;partial=00;start_type=ATG;rbs_motif=GGA/GAG/AGG;rbs_spacer=5-10bp;gc_cont=0.603	87.5	220.7	120	6.499999999999998e-55	130	1
44	262360_coassembly	3289_EZZPO6467Z_HS	2	8	8	8	262360_coassembly_AND_3289_EZZPO6467Z_HS	262360_coassembly_1	3289_EZZPO6467Z_HS_4	d_Bacteria	p_Gemmatimonadota	c_Gemmatimonadetes	o_Gemmatimonadales	f_Gemmatimonadaceae	g_SCN-70-22	s_SCN-70-22 sp902826615	262360_coassembly	58170	species	SCN-70-22 sp902826615	16	15	5	0.54	d_Bacteria;p_Gemmatimonadota;c_Gemmatimonadetes;o_Gemmatimonadales;f_Gemmatimonadaceae;g_SCN-70-22;s_SCN-70-22 sp902826615	d_Bacteria	p_Proteobacteria	c_Gammaproteobacteria					3289_EZZPO6467Z_HS	4	class	Gammaproteobacteria	9	9	5	0.57	d_Bacteria;p_Proteobacteria;c_Gammaproteobacteria	UniRef50_A0A0N7HJQ8 DDE_Tnp_1 domain-containing protein n=89 Tax=Bacteria TaxID=2 RepID=A0A0N7HJQ8_PSEAI	262360_coassembly_1 # 11 # 400 # -1 # ID=418_1;partial=00;start_type=ATG;rbs_motif=GGA/GAG/AGG;rbs_spacer=5-10bp;gc_cont=0.603	87.5	220.7	120	6.499999999999998e-55	130	1
45	262360_coassembly	4174_EBZCS4093H_HS	2	8	7	7	262360_coassembly_AND_4174_EBZCS4093H_HS	262360_coassembly_1	4174_EBZCS4093H_HS_4	d_Bacteria	p_Gemmatimonadota	c_Gemmatimonadetes	o_Gemmatimonadales	f_Gemmatimonadaceae	g_SCN-70-22	s_SCN-70-22 sp902826615	262360_coassembly	58170	species	SCN-70-22 sp902826615	16	15	5	0.54	d_Bacteria;p_Gemmatimonadota;c_Gemmatimonadetes;o_Gemmatimonadales;f_Gemmatimonadaceae;g_SCN-70-22;s_SCN-70-22 sp902826615	d_Bacteria	p_Proteobacteria	c_Gammaproteobacteria	o_Burkholderiales	f_Burkholderiaceae			4174_EBZCS4093H_HS	62	family	Burkholderiaceae	7	7	4	0.5	d_Bacteria;p_Proteobacteria;c_Gammaproteobacteria;o_Burkholderiales;f_Burkholderiaceae	UniRef50_A0A0N7HJQ8 DDE_Tnp_1 domain-containing protein n=89 Tax=Bacteria TaxID=2 RepID=A0A0N7HJQ8_PSEAI	262360_coassembly_1 # 11 # 400 # -1 # ID=418_1;partial=00;start_type=ATG;rbs_motif=GGA/GAG/AGG;rbs_spacer=5-10bp;gc_cont=0.603	87.5	220.7	120	6.499999999999998e-55	130	1
46	262360_coassembly	7555_AAOLJ3001L_HS	2	8	6	6	262360_coassembly_AND_7555_AAOLJ3001L_HS	262360_coassembly_1	7555_AAOLJ3001L_HS_4	d_Bacteria	p_Gemmatimonadota	c_Gemmatimonadetes	o_Gemmatimonadales	f_Gemmatimonadaceae	g_SCN-70-22	s_SCN-70-22 sp902826615	262360_coassembly	58170	species	SCN-70-22 sp902826615	16	15	5	0.54	d_Bacteria;p_Gemmatimonadota;c_Gemmatimonadetes;o_Gemmatimonadales;f_Gemmatimonadaceae;g_SCN-70-22;s_SCN-70-22 sp902826615	d_Bacteria	p_Proteobacteria	c_Gammaproteobacteria					7555_AAOLJ3001L_HS	4	class	Gammaproteobacteria	7	6	4	0.6	d_Bacteria;p_Proteobacteria;c_Gammaproteobacteria	UniRef50_A0A0N7HJQ8 DDE_Tnp_1 domain-containing protein n=89 Tax=Bacteria TaxID=2 RepID=A0A0N7HJQ8_PSEAI	262360_coassembly_1 # 11 # 400 # -1 # ID=418_1;partial=00;start_type=ATG;rbs_motif=GGA/GAG/AGG;rbs_spacer=5-10bp;gc_cont=0.603	87.5	220.7	120	6.499999999999998e-55	130	1
47	38115_EZZPO6467Z_HS	443_CTKAA1553C_HS	1	6	23	6	38115_EZZPO6467Z_HS_AND_443_CTKAA1553C_HS	38115_EZZPO6467Z_HS_5	443_CTKAA1553C_HS_12	d_Bacteria	p_Acidobacteriota	c_Acidobacteriae	o_Bryobacterales	f_Bryobacteraceae			38115_EZZPO6467Z_HS	1098	family	Bryobacteraceae	7	7	5	0.53	d_Bacteria;p_Acidobacteriota;c_Acidobacteriae;o_Bryobacterales;f_Bryobacteraceae	d_Bacteria	p_Proteobacteria	c_Gammaproteobacteria	o_Burkholderiales				443_CTKAA1553C_HS	46	order	Burkholderiales	37	31	19	0.66	d_Bacteria;p_Proteobacteria;c_Gammaproteobacteria;o_Burkholderiales	UniRef50_A0A011RD49 Conjugal transfer protein TrbE n=1 Tax=Candidatus Accumulibacter sp. BA-93 TaxID=1454004 RepID=A0A011RD49_9PROT	38115_EZZPO6467Z_HS_5 # 1451 # 1798 # -1 # ID=10715_5;partial=00;start_type=GTG;rbs_motif=GGA/GAG/AGG;rbs_spacer=11-12bp;gc_cont=0.592	84.2	164.9	237	3.8e-38	116	41
48	38115_EZZPO6467Z_HS	210_AQYSR7679X_HS	1	6	34	6	38115_EZZPO6467Z_HS_AND_210_AQYSR7679X_HS	38115_EZZPO6467Z_HS_5	210_AQYSR7679X_HS_32	d_Bacteria	p_Acidobacteriota	c_Acidobacteriae	o_Bryobacterales	f_Bryobacteraceae			38115_EZZPO6467Z_HS	1098	family	Bryobacteraceae	7	7	5	0.53	d_Bacteria;p_Acidobacteriota;c_Acidobacteriae;o_Bryobacterales;f_Bryobacteraceae	d_Bacteria	p_Proteobacteria	c_Gammaproteobacteria	o_Burkholderiales				210_AQYSR7679X_HS	46	order	Burkholderiales	43	37	20	0.52	d_Bacteria;p_Proteobacteria;c_Gammaproteobacteria;o_Burkholderiales	UniRef50_A0A011RD49 Conjugal transfer protein TrbE n=1 Tax=Candidatus Accumulibacter sp. BA-93 TaxID=1454004 RepID=A0A011RD49_9PROT	38115_EZZPO6467Z_HS_5 # 1451 # 1798 # -1 # ID=10715_5;partial=00;start_type=GTG;rbs_motif=GGA/GAG/AGG;rbs_spacer=11-12bp;gc_cont=0.592	84.2	164.9	237	3.8e-38	116	41
49	38115_EZZPO6467Z_HS	37707_EWOJK0017V_HS	1	6	4	4	38115_EZZPO6467Z_HS_AND_37707_EWOJK0017V_HS	38115_EZZPO6467Z_HS_5	37707_EWOJK0017V_HS_2	d_Bacteria	p_Acidobacteriota	c_Acidobacteriae	o_Bryobacterales	f_Bryobacteraceae			38115_EZZPO6467Z_HS	1098	family	Bryobacteraceae	7	7	5	0.53	d_Bacteria;p_Acidobacteriota;c_Acidobacteriae;o_Bryobacterales;f_Bryobacteraceae	d_Bacteria	p_Proteobacteria	c_Gammaproteobacteria	o_Burkholderiales				37707_EWOJK0017V_HS	46	order	Burkholderiales	5	5	2	0.51	d_Bacteria;p_Proteobacteria;c_Gammaproteobacteria;o_Burkholderiales	UniRef50_A0A011RD49 Conjugal transfer protein TrbE n=1 Tax=Candidatus Accumulibacter sp. BA-93 TaxID=1454004 RepID=A0A011RD49_9PROT	38115_EZZPO6467Z_HS_5 # 1451 # 1798 # -1 # ID=10715_5;partial=00;start_type=GTG;rbs_motif=GGA/GAG/AGG;rbs_spacer=11-12bp;gc_cont=0.592	84.2	164.9	237	3.8e-38	116	41
50	38115_EZZPO6467Z_HS	33627_HQATZ1945L_HS	1	6	5	5	38115_EZZPO6467Z_HS_AND_33627_HQATZ1945L_HS	38115_EZZPO6467Z_HS_5	33627_HQATZ1945L_HS_1	d_Bacteria	p_Acidobacteriota	c_Acidobacteriae	o_Bryobacterales	f_Bryobacteraceae			38115_EZZPO6467Z_HS	1098	family	Bryobacteraceae	7	7	5	0.53	d_Bacteria;p_Acidobacteriota;c_Acidobacteriae;o_Bryobacterales;f_Bryobacteraceae	d_Bacteria	p_Proteobacteria	c_Gammaproteobacteria	o_Burkholderiales				33627_HQATZ1945L_HS	46	order	Burkholderiales	5	5	4	0.98	d_Bacteria;p_Proteobacteria;c_Gammaproteobacteria;o_Burkholderiales	UniRef50_A0A011RD49 Conjugal transfer protein TrbE n=1 Tax=Candidatus Accumulibacter sp. BA-93 TaxID=1454004 RepID=A0A011RD49_9PROT	38115_EZZPO6467Z_HS_5 # 1451 # 1798 # -1 # ID=10715_5;partial=00;start_type=GTG;rbs_motif=GGA/GAG/AGG;rbs_spacer=11-12bp;gc_cont=0.592	84.2	164.9	237	3.8e-38	116	41
51	38115_EZZPO6467Z_HS	312_WQYNP1853R_HS	1	6	29	6	38115_EZZPO6467Z_HS_AND_312_WQYNP1853R_HS	38115_EZZPO6467Z_HS_5	312_WQYNP1853R_HS_15	d_Bacteria	p_Acidobacteriota	c_Acidobacteriae	o_Bryobacterales	f_Bryobacteraceae			38115_EZZPO6467Z_HS	1098	family	Bryobacteraceae	7	7	5	0.53	d_Bacteria;p_Acidobacteriota;c_Acidobacteriae;o_Bryobacterales;f_Bryobacteraceae	d_Bacteria	p_Proteobacteria	c_Gammaproteobacteria	o_Burkholderiales				312_WQYNP1853R_HS	46	order	Burkholderiales	44	35	15	0.53	d_Bacteria;p_Proteobacteria;c_Gammaproteobacteria;o_Burkholderiales	UniRef50_A0A011RD49 Conjugal transfer protein TrbE n=1 Tax=Candidatus Accumulibacter sp. BA-93 TaxID=1454004 RepID=A0A011RD49_9PROT	38115_EZZPO6467Z_HS_5 # 1451 # 1798 # -1 # ID=10715_5;partial=00;start_type=GTG;rbs_motif=GGA/GAG/AGG;rbs_spacer=11-12bp;gc_cont=0.592	84.2	164.9	237	3.8e-38	116	41
52	38115_EZZPO6467Z_HS	128454_HFGVI0044Q_HS	1	6	4	4	38115_EZZPO6467Z_HS_AND_128454_HFGVI0044Q_HS	38115_EZZPO6467Z_HS_5	128454_HFGVI0044Q_HS_4	d_Bacteria	p_Acidobacteriota	c_Acidobacteriae	o_Bryobacterales	f_Bryobacteraceae			38115_EZZPO6467Z_HS	1098	family	Bryobacteraceae	7	7	5	0.53	d_Bacteria;p_Acidobacteriota;c_Acidobacteriae;o_Bryobacterales;f_Bryobacteraceae	d_Bacteria	p_Proteobacteria	c_Gammaproteobacteria	o_Burkholderiales				128454_HFGVI0044Q_HS	46	order	Burkholderiales	5	3	3	1.0	d_Bacteria;p_Proteobacteria;c_Gammaproteobacteria;o_Burkholderiales	UniRef50_A0A011RD49 Conjugal transfer protein TrbE n=1 Tax=Candidatus Accumulibacter sp. BA-93 TaxID=1454004 RepID=A0A011RD49_9PROT	38115_EZZPO6467Z_HS_5 # 1451 # 1798 # -1 # ID=10715_5;partial=00;start_type=GTG;rbs_motif=GGA/GAG/AGG;rbs_spacer=11-12bp;gc_cont=0.592	84.2	164.9	237	3.8e-38	116	41
53	38115_EZZPO6467Z_HS	19847_GFGIA8953L_HS	1	6	5	5	38115_EZZPO6467Z_HS_AND_19847_GFGIA8953L_HS	38115_EZZPO6467Z_HS_5	19847_GFGIA8953L_HS_5	d_Bacteria	p_Acidobacteriota	c_Acidobacteriae	o_Bryobacterales	f_Bryobacteraceae			38115_EZZPO6467Z_HS	1098	family	Bryobacteraceae	7	7	5	0.53	d_Bacteria;p_Acidobacteriota;c_Acidobacteriae;o_Bryobacterales;f_Bryobacteraceae	d_Bacteria	p_Proteobacteria	c_Gammaproteobacteria	o_Burkholderiales				19847_GFGIA8953L_HS	46	order	Burkholderiales	5	4	2	0.5	d_Bacteria;p_Proteobacteria;c_Gammaproteobacteria;o_Burkholderiales	UniRef50_A0A011RD49 Conjugal transfer protein TrbE n=1 Tax=Candidatus Accumulibacter sp. BA-93 TaxID=1454004 RepID=A0A011RD49_9PROT	38115_EZZPO6467Z_HS_5 # 1451 # 1798 # -1 # ID=10715_5;partial=00;start_type=GTG;rbs_motif=GGA/GAG/AGG;rbs_spacer=11-12bp;gc_cont=0.592	84.2	164.9	237	3.8e-38	116	41
54	38115_EZZPO6467Z_HS	345_WQYNP1853R	1	6	10	6	38115_EZZPO6467Z_HS_AND_345_WQYNP1853R	38115_EZZPO6467Z_HS_5	345_WQYNP1853R_3	d_Bacteria	p_Acidobacteriota	c_Acidobacteriae	o_Bryobacterales	f_Bryobacteraceae			38115_EZZPO6467Z_HS	1098	family	Bryobacteraceae	7	7	5	0.53	d_Bacteria;p_Acidobacteriota;c_Acidobacteriae;o_Bryobacterales;f_Bryobacteraceae	d_Bacteria	p_Proteobacteria	c_Gammaproteobacteria	o_Burkholderiales				345_WQYNP1853R	46	order	Burkholderiales	14	13	7	0.66	d_Bacteria;p_Proteobacteria;c_Gammaproteobacteria;o_Burkholderiales	UniRef50_A0A011RD49 Conjugal transfer protein TrbE n=1 Tax=Candidatus Accumulibacter sp. BA-93 TaxID=1454004 RepID=A0A011RD49_9PROT	38115_EZZPO6467Z_HS_5 # 1451 # 1798 # -1 # ID=10715_5;partial=00;start_type=GTG;rbs_motif=GGA/GAG/AGG;rbs_spacer=11-12bp;gc_cont=0.592	84.2	164.9	237	3.8e-38	116	41
55	38115_EZZPO6467Z_HS	523_LIRKT9545S_HS	1	6	21	6	38115_EZZPO6467Z_HS_AND_523_LIRKT9545S_HS	38115_EZZPO6467Z_HS_5	523_LIRKT9545S_HS_15	d_Bacteria	p_Acidobacteriota	c_Acidobacteriae	o_Bryobacterales	f_Bryobacteraceae			38115_EZZPO6467Z_HS	1098	family	Bryobacteraceae	7	7	5	0.53	d_Bacteria;p_Acidobacteriota;c_Acidobacteriae;o_Bryobacterales;f_Bryobacteraceae	d_Bacteria	p_Proteobacteria	c_Gammaproteobacteria	o_Burkholderiales				523_LIRKT9545S_HS	46	order	Burkholderiales	28	21	15	0.79	d_Bacteria;p_Proteobacteria;c_Gammaproteobacteria;o_Burkholderiales	UniRef50_A0A011RD49 Conjugal transfer protein TrbE n=1 Tax=Candidatus Accumulibacter sp. BA-93 TaxID=1454004 RepID=A0A011RD49_9PROT	38115_EZZPO6467Z_HS_5 # 1451 # 1798 # -1 # ID=10715_5;partial=00;start_type=GTG;rbs_motif=GGA/GAG/AGG;rbs_spacer=11-12bp;gc_cont=0.592	84.2	164.9	237	3.8e-38	116	41
56	38115_EZZPO6467Z_HS	58228_coassembly	1	6	21	6	38115_EZZPO6467Z_HS_AND_58228_coassembly	38115_EZZPO6467Z_HS_5	58228_coassembly_15	d_Bacteria	p_Acidobacteriota	c_Acidobacteriae	o_Bryobacterales	f_Bryobacteraceae			38115_EZZPO6467Z_HS	1098	family	Bryobacteraceae	7	7	5	0.53	d_Bacteria;p_Acidobacteriota;c_Acidobacteriae;o_Bryobacterales;f_Bryobacteraceae	d_Bacteria	p_Proteobacteria	c_Gammaproteobacteria	o_Burkholderiales				58228_coassembly	46	order	Burkholderiales	28	21	15	0.85	d_Bacteria;p_Proteobacteria;c_Gammaproteobacteria;o_Burkholderiales	UniRef50_A0A011RD49 Conjugal transfer protein TrbE n=1 Tax=Candidatus Accumulibacter sp. BA-93 TaxID=1454004 RepID=A0A011RD49_9PROT	38115_EZZPO6467Z_HS_5 # 1451 # 1798 # -1 # ID=10715_5;partial=00;start_type=GTG;rbs_motif=GGA/GAG/AGG;rbs_spacer=11-12bp;gc_cont=0.592	84.2	164.9	237	3.8e-38	116	41
57	38115_EZZPO6467Z_HS	674_ZFYKJ6264T	1	6	7	6	38115_EZZPO6467Z_HS_AND_674_ZFYKJ6264T	38115_EZZPO6467Z_HS_5	674_ZFYKJ6264T_1	d_Bacteria	p_Acidobacteriota	c_Acidobacteriae	o_Bryobacterales	f_Bryobacteraceae			38115_EZZPO6467Z_HS	1098	family	Bryobacteraceae	7	7	5	0.53	d_Bacteria;p_Acidobacteriota;c_Acidobacteriae;o_Bryobacterales;f_Bryobacteraceae	d_Bacteria	p_Proteobacteria	c_Gammaproteobacteria	o_Burkholderiales				674_ZFYKJ6264T	46	order	Burkholderiales	9	9	5	0.62	d_Bacteria;p_Proteobacteria;c_Gammaproteobacteria;o_Burkholderiales	UniRef50_A0A011RD49 Conjugal transfer protein TrbE n=1 Tax=Candidatus Accumulibacter sp. BA-93 TaxID=1454004 RepID=A0A011RD49_9PROT	38115_EZZPO6467Z_HS_5 # 1451 # 1798 # -1 # ID=10715_5;partial=00;start_type=GTG;rbs_motif=GGA/GAG/AGG;rbs_spacer=11-12bp;gc_cont=0.592	84.2	164.9	237	3.8e-38	116	41
58	38115_EZZPO6467Z_HS	19196_HDRFF4542I_HS	2	6	4	4	38115_EZZPO6467Z_HS_AND_19196_HDRFF4542I_HS	38115_EZZPO6467Z_HS_5	19196_HDRFF4542I_HS_2	d_Bacteria	p_Acidobacteriota	c_Acidobacteriae	o_Bryobacterales	f_Bryobacteraceae			38115_EZZPO6467Z_HS	1098	family	Bryobacteraceae	7	7	5	0.53	d_Bacteria;p_Acidobacteriota;c_Acidobacteriae;o_Bryobacterales;f_Bryobacteraceae	d_Bacteria	p_Proteobacteria	c_Gammaproteobacteria	o_Burkholderiales				19196_HDRFF4542I_HS	46	order	Burkholderiales	4	4	3	0.75	d_Bacteria;p_Proteobacteria;c_Gammaproteobacteria;o_Burkholderiales	UniRef50_A0A011RD49 Conjugal transfer protein TrbE n=1 Tax=Candidatus Accumulibacter sp. BA-93 TaxID=1454004 RepID=A0A011RD49_9PROT	38115_EZZPO6467Z_HS_5 # 1451 # 1798 # -1 # ID=10715_5;partial=00;start_type=GTG;rbs_motif=GGA/GAG/AGG;rbs_spacer=11-12bp;gc_cont=0.592	84.2	164.9	237	3.8e-38	116	41
59	38115_EZZPO6467Z_HS	19196_HDRFF4542I_HS	2	6	4	4	38115_EZZPO6467Z_HS_AND_19196_HDRFF4542I_HS	38115_EZZPO6467Z_HS_5	19196_HDRFF4542I_HS_1	d_Bacteria	p_Acidobacteriota	c_Acidobacteriae	o_Bryobacterales	f_Bryobacteraceae			38115_EZZPO6467Z_HS	1098	family	Bryobacteraceae	7	7	5	0.53	d_Bacteria;p_Acidobacteriota;c_Acidobacteriae;o_Bryobacterales;f_Bryobacteraceae	d_Bacteria	p_Proteobacteria	c_Gammaproteobacteria	o_Burkholderiales				19196_HDRFF4542I_HS	46	order	Burkholderiales	4	4	3	0.75	d_Bacteria;p_Proteobacteria;c_Gammaproteobacteria;o_Burkholderiales	UniRef50_A0A011RD49 Conjugal transfer protein TrbE n=1 Tax=Candidatus Accumulibacter sp. BA-93 TaxID=1454004 RepID=A0A011RD49_9PROT	38115_EZZPO6467Z_HS_5 # 1451 # 1798 # -1 # ID=10715_5;partial=00;start_type=GTG;rbs_motif=GGA/GAG/AGG;rbs_spacer=11-12bp;gc_cont=0.592	84.2	164.9	237	3.8e-38	116	41
60	38115_EZZPO6467Z_HS	3049_IWPCW0716G_HS	1	6	7	6	38115_EZZPO6467Z_HS_AND_3049_IWPCW0716G_HS	38115_EZZPO6467Z_HS_5	3049_IWPCW0716G_HS_2	d_Bacteria	p_Acidobacteriota	c_Acidobacteriae	o_Bryobacterales	f_Bryobacteraceae			38115_EZZPO6467Z_HS	1098	family	Bryobacteraceae	7	7	5	0.53	d_Bacteria;p_Acidobacteriota;c_Acidobacteriae;o_Bryobacterales;f_Bryobacteraceae	d_Bacteria	p_Proteobacteria	c_Gammaproteobacteria	o_Burkholderiales				3049_IWPCW0716G_HS	46	order	Burkholderiales	8	7	4	0.65	d_Bacteria;p_Proteobacteria;c_Gammaproteobacteria;o_Burkholderiales	UniRef50_A0A011RD49 Conjugal transfer protein TrbE n=1 Tax=Candidatus Accumulibacter sp. BA-93 TaxID=1454004 RepID=A0A011RD49_9PROT	38115_EZZPO6467Z_HS_5 # 1451 # 1798 # -1 # ID=10715_5;partial=00;start_type=GTG;rbs_motif=GGA/GAG/AGG;rbs_spacer=11-12bp;gc_cont=0.592	84.2	164.9	237	3.8e-38	116	41
61	38115_EZZPO6467Z_HS	4399_MFLOV6047U	1	6	5	5	38115_EZZPO6467Z_HS_AND_4399_MFLOV6047U	38115_EZZPO6467Z_HS_5	4399_MFLOV6047U_5	d_Bacteria	p_Acidobacteriota	c_Acidobacteriae	o_Bryobacterales	f_Bryobacteraceae			38115_EZZPO6467Z_HS	1098	family	Bryobacteraceae	7	7	5	0.53	d_Bacteria;p_Acidobacteriota;c_Acidobacteriae;o_Bryobacterales;f_Bryobacteraceae	d_Bacteria	p_Proteobacteria	c_Gammaproteobacteria	o_Burkholderiales				4399_MFLOV6047U	46	order	Burkholderiales	5	4	4	1.0	d_Bacteria;p_Proteobacteria;c_Gammaproteobacteria;o_Burkholderiales	UniRef50_A0A011RD49 Conjugal transfer protein TrbE n=1 Tax=Candidatus Accumulibacter sp. BA-93 TaxID=1454004 RepID=A0A011RD49_9PROT	38115_EZZPO6467Z_HS_5 # 1451 # 1798 # -1 # ID=10715_5;partial=00;start_type=GTG;rbs_motif=GGA/GAG/AGG;rbs_spacer=11-12bp;gc_cont=0.592	84.2	164.9	237	3.8e-38	116	41
62	38115_EZZPO6467Z_HS	55690_UIBOQ0127Z_HS	1	6	4	4	38115_EZZPO6467Z_HS_AND_55690_UIBOQ0127Z_HS	38115_EZZPO6467Z_HS_5	55690_UIBOQ0127Z_HS_1	d_Bacteria	p_Acidobacteriota	c_Acidobacteriae	o_Bryobacterales	f_Bryobacteraceae			38115_EZZPO6467Z_HS	1098	family	Bryobacteraceae	7	7	5	0.53	d_Bacteria;p_Acidobacteriota;c_Acidobacteriae;o_Bryobacterales;f_Bryobacteraceae	d_Bacteria	p_Proteobacteria	c_Gammaproteobacteria	o_Burkholderiales				55690_UIBOQ0127Z_HS	46	order	Burkholderiales	6	5	2	0.91	d_Bacteria;p_Proteobacteria;c_Gammaproteobacteria;o_Burkholderiales	UniRef50_A0A011RD49 Conjugal transfer protein TrbE n=1 Tax=Candidatus Accumulibacter sp. BA-93 TaxID=1454004 RepID=A0A011RD49_9PROT	38115_EZZPO6467Z_HS_5 # 1451 # 1798 # -1 # ID=10715_5;partial=00;start_type=GTG;rbs_motif=GGA/GAG/AGG;rbs_spacer=11-12bp;gc_cont=0.592	84.2	164.9	237	3.8e-38	116	41
63	38115_EZZPO6467Z_HS	69141_ASZUA0069S_HS	1	6	4	4	38115_EZZPO6467Z_HS_AND_69141_ASZUA0069S_HS	38115_EZZPO6467Z_HS_5	69141_ASZUA0069S_HS_4	d_Bacteria	p_Acidobacteriota	c_Acidobacteriae	o_Bryobacterales	f_Bryobacteraceae			38115_EZZPO6467Z_HS	1098	family	Bryobacteraceae	7	7	5	0.53	d_Bacteria;p_Acidobacteriota;c_Acidobacteriae;o_Bryobacterales;f_Bryobacteraceae	d_Bacteria	p_Proteobacteria	c_Gammaproteobacteria	o_Burkholderiales				69141_ASZUA0069S_HS	46	order	Burkholderiales	4	4	4	1.0	d_Bacteria;p_Proteobacteria;c_Gammaproteobacteria;o_Burkholderiales	UniRef50_A0A011RD49 Conjugal transfer protein TrbE n=1 Tax=Candidatus Accumulibacter sp. BA-93 TaxID=1454004 RepID=A0A011RD49_9PROT	38115_EZZPO6467Z_HS_5 # 1451 # 1798 # -1 # ID=10715_5;partial=00;start_type=GTG;rbs_motif=GGA/GAG/AGG;rbs_spacer=11-12bp;gc_cont=0.592	84.2	164.9	237	3.8e-38	116	41
64	38115_EZZPO6467Z_HS	7263_SZCRM0055T_HS	1	6	5	5	38115_EZZPO6467Z_HS_AND_7263_SZCRM0055T_HS	38115_EZZPO6467Z_HS_5	7263_SZCRM0055T_HS_1	d_Bacteria	p_Acidobacteriota	c_Acidobacteriae	o_Bryobacterales	f_Bryobacteraceae			38115_EZZPO6467Z_HS	1098	family	Bryobacteraceae	7	7	5	0.53	d_Bacteria;p_Acidobacteriota;c_Acidobacteriae;o_Bryobacterales;f_Bryobacteraceae	d_Bacteria	p_Proteobacteria	c_Gammaproteobacteria	o_Burkholderiales				7263_SZCRM0055T_HS	46	order	Burkholderiales	5	5	5	1.0	d_Bacteria;p_Proteobacteria;c_Gammaproteobacteria;o_Burkholderiales	UniRef50_A0A011RD49 Conjugal transfer protein TrbE n=1 Tax=Candidatus Accumulibacter sp. BA-93 TaxID=1454004 RepID=A0A011RD49_9PROT	38115_EZZPO6467Z_HS_5 # 1451 # 1798 # -1 # ID=10715_5;partial=00;start_type=GTG;rbs_motif=GGA/GAG/AGG;rbs_spacer=11-12bp;gc_cont=0.592	84.2	164.9	237	3.8e-38	116	41
65	38115_EZZPO6467Z_HS	96284_HFGVI0044Q_HS	1	6	4	4	38115_EZZPO6467Z_HS_AND_96284_HFGVI0044Q_HS	38115_EZZPO6467Z_HS_5	96284_HFGVI0044Q_HS_4	d_Bacteria	p_Acidobacteriota	c_Acidobacteriae	o_Bryobacterales	f_Bryobacteraceae			38115_EZZPO6467Z_HS	1098	family	Bryobacteraceae	7	7	5	0.53	d_Bacteria;p_Acidobacteriota;c_Acidobacteriae;o_Bryobacterales;f_Bryobacteraceae	d_Bacteria	p_Proteobacteria	c_Gammaproteobacteria	o_Burkholderiales				96284_HFGVI0044Q_HS	46	order	Burkholderiales	6	6	2	0.8	d_Bacteria;p_Proteobacteria;c_Gammaproteobacteria;o_Burkholderiales	UniRef50_A0A011RD49 Conjugal transfer protein TrbE n=1 Tax=Candidatus Accumulibacter sp. BA-93 TaxID=1454004 RepID=A0A011RD49_9PROT	38115_EZZPO6467Z_HS_5 # 1451 # 1798 # -1 # ID=10715_5;partial=00;start_type=GTG;rbs_motif=GGA/GAG/AGG;rbs_spacer=11-12bp;gc_cont=0.592	84.2	164.9	237	3.8e-38	116	41
66	75053_AYHUY2120D_HS	443_CTKAA1553C_HS	1	4	23	4	75053_AYHUY2120D_HS_AND_443_CTKAA1553C_HS	75053_AYHUY2120D_HS_1	443_CTKAA1553C_HS_12	d_Bacteria	p_Acidobacteriota	c_Acidobacteriae	o_Bryobacterales	f_Bryobacteraceae			75053_AYHUY2120D_HS	1098	family	Bryobacteraceae	5	5	3	0.67	d_Bacteria;p_Acidobacteriota;c_Acidobacteriae;o_Bryobacterales;f_Bryobacteraceae	d_Bacteria	p_Proteobacteria	c_Gammaproteobacteria	o_Burkholderiales				443_CTKAA1553C_HS	46	order	Burkholderiales	37	31	19	0.66	d_Bacteria;p_Proteobacteria;c_Gammaproteobacteria;o_Burkholderiales	UniRef50_A0A011RD49 Conjugal transfer protein TrbE n=1 Tax=Candidatus Accumulibacter sp. BA-93 TaxID=1454004 RepID=A0A011RD49_9PROT	75053_AYHUY2120D_HS_1 # 3 # 395 # 1 # ID=9888_1;partial=10;start_type=Edge;rbs_motif=None;rbs_spacer=None;gc_cont=0.606	83.3	187.2	237	8e-45	131	28
67	75053_AYHUY2120D_HS	210_AQYSR7679X_HS	1	4	34	4	75053_AYHUY2120D_HS_AND_210_AQYSR7679X_HS	75053_AYHUY2120D_HS_1	210_AQYSR7679X_HS_32	d_Bacteria	p_Acidobacteriota	c_Acidobacteriae	o_Bryobacterales	f_Bryobacteraceae			75053_AYHUY2120D_HS	1098	family	Bryobacteraceae	5	5	3	0.67	d_Bacteria;p_Acidobacteriota;c_Acidobacteriae;o_Bryobacterales;f_Bryobacteraceae	d_Bacteria	p_Proteobacteria	c_Gammaproteobacteria	o_Burkholderiales				210_AQYSR7679X_HS	46	order	Burkholderiales	43	37	20	0.52	d_Bacteria;p_Proteobacteria;c_Gammaproteobacteria;o_Burkholderiales	UniRef50_A0A011RD49 Conjugal transfer protein TrbE n=1 Tax=Candidatus Accumulibacter sp. BA-93 TaxID=1454004 RepID=A0A011RD49_9PROT	75053_AYHUY2120D_HS_1 # 3 # 395 # 1 # ID=9888_1;partial=10;start_type=Edge;rbs_motif=None;rbs_spacer=None;gc_cont=0.606	83.3	187.2	237	8e-45	131	28
68	75053_AYHUY2120D_HS	37707_EWOJK0017V_HS	1	4	4	4	75053_AYHUY2120D_HS_AND_37707_EWOJK0017V_HS	75053_AYHUY2120D_HS_1	37707_EWOJK0017V_HS_2	d_Bacteria	p_Acidobacteriota	c_Acidobacteriae	o_Bryobacterales	f_Bryobacteraceae			75053_AYHUY2120D_HS	1098	family	Bryobacteraceae	5	5	3	0.67	d_Bacteria;p_Acidobacteriota;c_Acidobacteriae;o_Bryobacterales;f_Bryobacteraceae	d_Bacteria	p_Proteobacteria	c_Gammaproteobacteria	o_Burkholderiales				37707_EWOJK0017V_HS	46	order	Burkholderiales	5	5	2	0.51	d_Bacteria;p_Proteobacteria;c_Gammaproteobacteria;o_Burkholderiales	UniRef50_A0A011RD49 Conjugal transfer protein TrbE n=1 Tax=Candidatus Accumulibacter sp. BA-93 TaxID=1454004 RepID=A0A011RD49_9PROT	75053_AYHUY2120D_HS_1 # 3 # 395 # 1 # ID=9888_1;partial=10;start_type=Edge;rbs_motif=None;rbs_spacer=None;gc_cont=0.606	83.3	187.2	237	8e-45	131	28
69	75053_AYHUY2120D_HS	33627_HQATZ1945L_HS	1	4	5	4	75053_AYHUY2120D_HS_AND_33627_HQATZ1945L_HS	75053_AYHUY2120D_HS_1	33627_HQATZ1945L_HS_1	d_Bacteria	p_Acidobacteriota	c_Acidobacteriae	o_Bryobacterales	f_Bryobacteraceae			75053_AYHUY2120D_HS	1098	family	Bryobacteraceae	5	5	3	0.67	d_Bacteria;p_Acidobacteriota;c_Acidobacteriae;o_Bryobacterales;f_Bryobacteraceae	d_Bacteria	p_Proteobacteria	c_Gammaproteobacteria	o_Burkholderiales				33627_HQATZ1945L_HS	46	order	Burkholderiales	5	5	4	0.98	d_Bacteria;p_Proteobacteria;c_Gammaproteobacteria;o_Burkholderiales	UniRef50_A0A011RD49 Conjugal transfer protein TrbE n=1 Tax=Candidatus Accumulibacter sp. BA-93 TaxID=1454004 RepID=A0A011RD49_9PROT	75053_AYHUY2120D_HS_1 # 3 # 395 # 1 # ID=9888_1;partial=10;start_type=Edge;rbs_motif=None;rbs_spacer=None;gc_cont=0.606	83.3	187.2	237	8e-45	131	28
70	75053_AYHUY2120D_HS	312_WQYNP1853R_HS	1	4	29	4	75053_AYHUY2120D_HS_AND_312_WQYNP1853R_HS	75053_AYHUY2120D_HS_1	312_WQYNP1853R_HS_15	d_Bacteria	p_Acidobacteriota	c_Acidobacteriae	o_Bryobacterales	f_Bryobacteraceae			75053_AYHUY2120D_HS	1098	family	Bryobacteraceae	5	5	3	0.67	d_Bacteria;p_Acidobacteriota;c_Acidobacteriae;o_Bryobacterales;f_Bryobacteraceae	d_Bacteria	p_Proteobacteria	c_Gammaproteobacteria	o_Burkholderiales				312_WQYNP1853R_HS	46	order	Burkholderiales	44	35	15	0.53	d_Bacteria;p_Proteobacteria;c_Gammaproteobacteria;o_Burkholderiales	UniRef50_A0A011RD49 Conjugal transfer protein TrbE n=1 Tax=Candidatus Accumulibacter sp. BA-93 TaxID=1454004 RepID=A0A011RD49_9PROT	75053_AYHUY2120D_HS_1 # 3 # 395 # 1 # ID=9888_1;partial=10;start_type=Edge;rbs_motif=None;rbs_spacer=None;gc_cont=0.606	83.3	187.2	237	8e-45	131	28
71	75053_AYHUY2120D_HS	128454_HFGVI0044Q_HS	1	4	4	4	75053_AYHUY2120D_HS_AND_128454_HFGVI0044Q_HS	75053_AYHUY2120D_HS_1	128454_HFGVI0044Q_HS_4	d_Bacteria	p_Acidobacteriota	c_Acidobacteriae	o_Bryobacterales	f_Bryobacteraceae			75053_AYHUY2120D_HS	1098	family	Bryobacteraceae	5	5	3	0.67	d_Bacteria;p_Acidobacteriota;c_Acidobacteriae;o_Bryobacterales;f_Bryobacteraceae	d_Bacteria	p_Proteobacteria	c_Gammaproteobacteria	o_Burkholderiales				128454_HFGVI0044Q_HS	46	order	Burkholderiales	5	3	3	1.0	d_Bacteria;p_Proteobacteria;c_Gammaproteobacteria;o_Burkholderiales	UniRef50_A0A011RD49 Conjugal transfer protein TrbE n=1 Tax=Candidatus Accumulibacter sp. BA-93 TaxID=1454004 RepID=A0A011RD49_9PROT	75053_AYHUY2120D_HS_1 # 3 # 395 # 1 # ID=9888_1;partial=10;start_type=Edge;rbs_motif=None;rbs_spacer=None;gc_cont=0.606	83.3	187.2	237	8e-45	131	28
72	75053_AYHUY2120D_HS	19847_GFGIA8953L_HS	1	4	5	4	75053_AYHUY2120D_HS_AND_19847_GFGIA8953L_HS	75053_AYHUY2120D_HS_1	19847_GFGIA8953L_HS_5	d_Bacteria	p_Acidobacteriota	c_Acidobacteriae	o_Bryobacterales	f_Bryobacteraceae			75053_AYHUY2120D_HS	1098	family	Bryobacteraceae	5	5	3	0.67	d_Bacteria;p_Acidobacteriota;c_Acidobacteriae;o_Bryobacterales;f_Bryobacteraceae	d_Bacteria	p_Proteobacteria	c_Gammaproteobacteria	o_Burkholderiales				19847_GFGIA8953L_HS	46	order	Burkholderiales	5	4	2	0.5	d_Bacteria;p_Proteobacteria;c_Gammaproteobacteria;o_Burkholderiales	UniRef50_A0A011RD49 Conjugal transfer protein TrbE n=1 Tax=Candidatus Accumulibacter sp. BA-93 TaxID=1454004 RepID=A0A011RD49_9PROT	75053_AYHUY2120D_HS_1 # 3 # 395 # 1 # ID=9888_1;partial=10;start_type=Edge;rbs_motif=None;rbs_spacer=None;gc_cont=0.606	83.3	187.2	237	8e-45	131	28
73	75053_AYHUY2120D_HS	345_WQYNP1853R	1	4	10	4	75053_AYHUY2120D_HS_AND_345_WQYNP1853R	75053_AYHUY2120D_HS_1	345_WQYNP1853R_3	d_Bacteria	p_Acidobacteriota	c_Acidobacteriae	o_Bryobacterales	f_Bryobacteraceae			75053_AYHUY2120D_HS	1098	family	Bryobacteraceae	5	5	3	0.67	d_Bacteria;p_Acidobacteriota;c_Acidobacteriae;o_Bryobacterales;f_Bryobacteraceae	d_Bacteria	p_Proteobacteria	c_Gammaproteobacteria	o_Burkholderiales				345_WQYNP1853R	46	order	Burkholderiales	14	13	7	0.66	d_Bacteria;p_Proteobacteria;c_Gammaproteobacteria;o_Burkholderiales	UniRef50_A0A011RD49 Conjugal transfer protein TrbE n=1 Tax=Candidatus Accumulibacter sp. BA-93 TaxID=1454004 RepID=A0A011RD49_9PROT	75053_AYHUY2120D_HS_1 # 3 # 395 # 1 # ID=9888_1;partial=10;start_type=Edge;rbs_motif=None;rbs_spacer=None;gc_cont=0.606	83.3	187.2	237	8e-45	131	28
74	75053_AYHUY2120D_HS	523_LIRKT9545S_HS	1	4	21	4	75053_AYHUY2120D_HS_AND_523_LIRKT9545S_HS	75053_AYHUY2120D_HS_1	523_LIRKT9545S_HS_15	d_Bacteria	p_Acidobacteriota	c_Acidobacteriae	o_Bryobacterales	f_Bryobacteraceae			75053_AYHUY2120D_HS	1098	family	Bryobacteraceae	5	5	3	0.67	d_Bacteria;p_Acidobacteriota;c_Acidobacteriae;o_Bryobacterales;f_Bryobacteraceae	d_Bacteria	p_Proteobacteria	c_Gammaproteobacteria	o_Burkholderiales				523_LIRKT9545S_HS	46	order	Burkholderiales	28	21	15	0.79	d_Bacteria;p_Proteobacteria;c_Gammaproteobacteria;o_Burkholderiales	UniRef50_A0A011RD49 Conjugal transfer protein TrbE n=1 Tax=Candidatus Accumulibacter sp. BA-93 TaxID=1454004 RepID=A0A011RD49_9PROT	75053_AYHUY2120D_HS_1 # 3 # 395 # 1 # ID=9888_1;partial=10;start_type=Edge;rbs_motif=None;rbs_spacer=None;gc_cont=0.606	83.3	187.2	237	8e-45	131	28
75	75053_AYHUY2120D_HS	58228_coassembly	1	4	21	4	75053_AYHUY2120D_HS_AND_58228_coassembly	75053_AYHUY2120D_HS_1	58228_coassembly_15	d_Bacteria	p_Acidobacteriota	c_Acidobacteriae	o_Bryobacterales	f_Bryobacteraceae			75053_AYHUY2120D_HS	1098	family	Bryobacteraceae	5	5	3	0.67	d_Bacteria;p_Acidobacteriota;c_Acidobacteriae;o_Bryobacterales;f_Bryobacteraceae	d_Bacteria	p_Proteobacteria	c_Gammaproteobacteria	o_Burkholderiales				58228_coassembly	46	order	Burkholderiales	28	21	15	0.85	d_Bacteria;p_Proteobacteria;c_Gammaproteobacteria;o_Burkholderiales	UniRef50_A0A011RD49 Conjugal transfer protein TrbE n=1 Tax=Candidatus Accumulibacter sp. BA-93 TaxID=1454004 RepID=A0A011RD49_9PROT	75053_AYHUY2120D_HS_1 # 3 # 395 # 1 # ID=9888_1;partial=10;start_type=Edge;rbs_motif=None;rbs_spacer=None;gc_cont=0.606	83.3	187.2	237	8e-45	131	28
76	75053_AYHUY2120D_HS	674_ZFYKJ6264T	1	4	7	4	75053_AYHUY2120D_HS_AND_674_ZFYKJ6264T	75053_AYHUY2120D_HS_1	674_ZFYKJ6264T_1	d_Bacteria	p_Acidobacteriota	c_Acidobacteriae	o_Bryobacterales	f_Bryobacteraceae			75053_AYHUY2120D_HS	1098	family	Bryobacteraceae	5	5	3	0.67	d_Bacteria;p_Acidobacteriota;c_Acidobacteriae;o_Bryobacterales;f_Bryobacteraceae	d_Bacteria	p_Proteobacteria	c_Gammaproteobacteria	o_Burkholderiales				674_ZFYKJ6264T	46	order	Burkholderiales	9	9	5	0.62	d_Bacteria;p_Proteobacteria;c_Gammaproteobacteria;o_Burkholderiales	UniRef50_A0A011RD49 Conjugal transfer protein TrbE n=1 Tax=Candidatus Accumulibacter sp. BA-93 TaxID=1454004 RepID=A0A011RD49_9PROT	75053_AYHUY2120D_HS_1 # 3 # 395 # 1 # ID=9888_1;partial=10;start_type=Edge;rbs_motif=None;rbs_spacer=None;gc_cont=0.606	83.3	187.2	237	8e-45	131	28
77	75053_AYHUY2120D_HS	19196_HDRFF4542I_HS	2	4	4	4	75053_AYHUY2120D_HS_AND_19196_HDRFF4542I_HS	75053_AYHUY2120D_HS_1	19196_HDRFF4542I_HS_2	d_Bacteria	p_Acidobacteriota	c_Acidobacteriae	o_Bryobacterales	f_Bryobacteraceae			75053_AYHUY2120D_HS	1098	family	Bryobacteraceae	5	5	3	0.67	d_Bacteria;p_Acidobacteriota;c_Acidobacteriae;o_Bryobacterales;f_Bryobacteraceae	d_Bacteria	p_Proteobacteria	c_Gammaproteobacteria	o_Burkholderiales				19196_HDRFF4542I_HS	46	order	Burkholderiales	4	4	3	0.75	d_Bacteria;p_Proteobacteria;c_Gammaproteobacteria;o_Burkholderiales	UniRef50_A0A011RD49 Conjugal transfer protein TrbE n=1 Tax=Candidatus Accumulibacter sp. BA-93 TaxID=1454004 RepID=A0A011RD49_9PROT	75053_AYHUY2120D_HS_1 # 3 # 395 # 1 # ID=9888_1;partial=10;start_type=Edge;rbs_motif=None;rbs_spacer=None;gc_cont=0.606	83.3	187.2	237	8e-45	131	28
78	75053_AYHUY2120D_HS	19196_HDRFF4542I_HS	2	4	4	4	75053_AYHUY2120D_HS_AND_19196_HDRFF4542I_HS	75053_AYHUY2120D_HS_1	19196_HDRFF4542I_HS_1	d_Bacteria	p_Acidobacteriota	c_Acidobacteriae	o_Bryobacterales	f_Bryobacteraceae			75053_AYHUY2120D_HS	1098	family	Bryobacteraceae	5	5	3	0.67	d_Bacteria;p_Acidobacteriota;c_Acidobacteriae;o_Bryobacterales;f_Bryobacteraceae	d_Bacteria	p_Proteobacteria	c_Gammaproteobacteria	o_Burkholderiales				19196_HDRFF4542I_HS	46	order	Burkholderiales	4	4	3	0.75	d_Bacteria;p_Proteobacteria;c_Gammaproteobacteria;o_Burkholderiales	UniRef50_A0A011RD49 Conjugal transfer protein TrbE n=1 Tax=Candidatus Accumulibacter sp. BA-93 TaxID=1454004 RepID=A0A011RD49_9PROT	75053_AYHUY2120D_HS_1 # 3 # 395 # 1 # ID=9888_1;partial=10;start_type=Edge;rbs_motif=None;rbs_spacer=None;gc_cont=0.606	83.3	187.2	237	8e-45	131	28
79	75053_AYHUY2120D_HS	3049_IWPCW0716G_HS	1	4	7	4	75053_AYHUY2120D_HS_AND_3049_IWPCW0716G_HS	75053_AYHUY2120D_HS_1	3049_IWPCW0716G_HS_2	d_Bacteria	p_Acidobacteriota	c_Acidobacteriae	o_Bryobacterales	f_Bryobacteraceae			75053_AYHUY2120D_HS	1098	family	Bryobacteraceae	5	5	3	0.67	d_Bacteria;p_Acidobacteriota;c_Acidobacteriae;o_Bryobacterales;f_Bryobacteraceae	d_Bacteria	p_Proteobacteria	c_Gammaproteobacteria	o_Burkholderiales				3049_IWPCW0716G_HS	46	order	Burkholderiales	8	7	4	0.65	d_Bacteria;p_Proteobacteria;c_Gammaproteobacteria;o_Burkholderiales	UniRef50_A0A011RD49 Conjugal transfer protein TrbE n=1 Tax=Candidatus Accumulibacter sp. BA-93 TaxID=1454004 RepID=A0A011RD49_9PROT	75053_AYHUY2120D_HS_1 # 3 # 395 # 1 # ID=9888_1;partial=10;start_type=Edge;rbs_motif=None;rbs_spacer=None;gc_cont=0.606	83.3	187.2	237	8e-45	131	28
80	75053_AYHUY2120D_HS	4399_MFLOV6047U	1	4	5	4	75053_AYHUY2120D_HS_AND_4399_MFLOV6047U	75053_AYHUY2120D_HS_1	4399_MFLOV6047U_5	d_Bacteria	p_Acidobacteriota	c_Acidobacteriae	o_Bryobacterales	f_Bryobacteraceae			75053_AYHUY2120D_HS	1098	family	Bryobacteraceae	5	5	3	0.67	d_Bacteria;p_Acidobacteriota;c_Acidobacteriae;o_Bryobacterales;f_Bryobacteraceae	d_Bacteria	p_Proteobacteria	c_Gammaproteobacteria	o_Burkholderiales				4399_MFLOV6047U	46	order	Burkholderiales	5	4	4	1.0	d_Bacteria;p_Proteobacteria;c_Gammaproteobacteria;o_Burkholderiales	UniRef50_A0A011RD49 Conjugal transfer protein TrbE n=1 Tax=Candidatus Accumulibacter sp. BA-93 TaxID=1454004 RepID=A0A011RD49_9PROT	75053_AYHUY2120D_HS_1 # 3 # 395 # 1 # ID=9888_1;partial=10;start_type=Edge;rbs_motif=None;rbs_spacer=None;gc_cont=0.606	83.3	187.2	237	8e-45	131	28
81	75053_AYHUY2120D_HS	55690_UIBOQ0127Z_HS	1	4	4	4	75053_AYHUY2120D_HS_AND_55690_UIBOQ0127Z_HS	75053_AYHUY2120D_HS_1	55690_UIBOQ0127Z_HS_1	d_Bacteria	p_Acidobacteriota	c_Acidobacteriae	o_Bryobacterales	f_Bryobacteraceae			75053_AYHUY2120D_HS	1098	family	Bryobacteraceae	5	5	3	0.67	d_Bacteria;p_Acidobacteriota;c_Acidobacteriae;o_Bryobacterales;f_Bryobacteraceae	d_Bacteria	p_Proteobacteria	c_Gammaproteobacteria	o_Burkholderiales				55690_UIBOQ0127Z_HS	46	order	Burkholderiales	6	5	2	0.91	d_Bacteria;p_Proteobacteria;c_Gammaproteobacteria;o_Burkholderiales	UniRef50_A0A011RD49 Conjugal transfer protein TrbE n=1 Tax=Candidatus Accumulibacter sp. BA-93 TaxID=1454004 RepID=A0A011RD49_9PROT	75053_AYHUY2120D_HS_1 # 3 # 395 # 1 # ID=9888_1;partial=10;start_type=Edge;rbs_motif=None;rbs_spacer=None;gc_cont=0.606	83.3	187.2	237	8e-45	131	28
82	75053_AYHUY2120D_HS	69141_ASZUA0069S_HS	1	4	4	4	75053_AYHUY2120D_HS_AND_69141_ASZUA0069S_HS	75053_AYHUY2120D_HS_1	69141_ASZUA0069S_HS_4	d_Bacteria	p_Acidobacteriota	c_Acidobacteriae	o_Bryobacterales	f_Bryobacteraceae			75053_AYHUY2120D_HS	1098	family	Bryobacteraceae	5	5	3	0.67	d_Bacteria;p_Acidobacteriota;c_Acidobacteriae;o_Bryobacterales;f_Bryobacteraceae	d_Bacteria	p_Proteobacteria	c_Gammaproteobacteria	o_Burkholderiales				69141_ASZUA0069S_HS	46	order	Burkholderiales	4	4	4	1.0	d_Bacteria;p_Proteobacteria;c_Gammaproteobacteria;o_Burkholderiales	UniRef50_A0A011RD49 Conjugal transfer protein TrbE n=1 Tax=Candidatus Accumulibacter sp. BA-93 TaxID=1454004 RepID=A0A011RD49_9PROT	75053_AYHUY2120D_HS_1 # 3 # 395 # 1 # ID=9888_1;partial=10;start_type=Edge;rbs_motif=None;rbs_spacer=None;gc_cont=0.606	83.3	187.2	237	8e-45	131	28
83	75053_AYHUY2120D_HS	7263_SZCRM0055T_HS	1	4	5	4	75053_AYHUY2120D_HS_AND_7263_SZCRM0055T_HS	75053_AYHUY2120D_HS_1	7263_SZCRM0055T_HS_1	d_Bacteria	p_Acidobacteriota	c_Acidobacteriae	o_Bryobacterales	f_Bryobacteraceae			75053_AYHUY2120D_HS	1098	family	Bryobacteraceae	5	5	3	0.67	d_Bacteria;p_Acidobacteriota;c_Acidobacteriae;o_Bryobacterales;f_Bryobacteraceae	d_Bacteria	p_Proteobacteria	c_Gammaproteobacteria	o_Burkholderiales				7263_SZCRM0055T_HS	46	order	Burkholderiales	5	5	5	1.0	d_Bacteria;p_Proteobacteria;c_Gammaproteobacteria;o_Burkholderiales	UniRef50_A0A011RD49 Conjugal transfer protein TrbE n=1 Tax=Candidatus Accumulibacter sp. BA-93 TaxID=1454004 RepID=A0A011RD49_9PROT	75053_AYHUY2120D_HS_1 # 3 # 395 # 1 # ID=9888_1;partial=10;start_type=Edge;rbs_motif=None;rbs_spacer=None;gc_cont=0.606	83.3	187.2	237	8e-45	131	28
84	75053_AYHUY2120D_HS	96284_HFGVI0044Q_HS	1	4	4	4	75053_AYHUY2120D_HS_AND_96284_HFGVI0044Q_HS	75053_AYHUY2120D_HS_1	96284_HFGVI0044Q_HS_4	d_Bacteria	p_Acidobacteriota	c_Acidobacteriae	o_Bryobacterales	f_Bryobacteraceae			75053_AYHUY2120D_HS	1098	family	Bryobacteraceae	5	5	3	0.67	d_Bacteria;p_Acidobacteriota;c_Acidobacteriae;o_Bryobacterales;f_Bryobacteraceae	d_Bacteria	p_Proteobacteria	c_Gammaproteobacteria	o_Burkholderiales				96284_HFGVI0044Q_HS	46	order	Burkholderiales	6	6	2	0.8	d_Bacteria;p_Proteobacteria;c_Gammaproteobacteria;o_Burkholderiales	UniRef50_A0A011RD49 Conjugal transfer protein TrbE n=1 Tax=Candidatus Accumulibacter sp. BA-93 TaxID=1454004 RepID=A0A011RD49_9PROT	75053_AYHUY2120D_HS_1 # 3 # 395 # 1 # ID=9888_1;partial=10;start_type=Edge;rbs_motif=None;rbs_spacer=None;gc_cont=0.606	83.3	187.2	237	8e-45	131	28
85	31158_KCIJR7559P_HS	443_CTKAA1553C_HS	2	4	23	4	31158_KCIJR7559P_HS_AND_443_CTKAA1553C_HS	31158_KCIJR7559P_HS_2	443_CTKAA1553C_HS_9	d_Bacteria	p_Myxococcota	c_Polyangia	o_Polyangiales	f_Ga0077539	g_SCUS01		31158_KCIJR7559P_HS	18190	genus	SCUS01	4	4	1	0.86	d_Bacteria;p_Myxococcota;c_Polyangia;o_Polyangiales;f_Ga0077539;g_SCUS01	d_Bacteria	p_Proteobacteria	c_Gammaproteobacteria	o_Burkholderiales				443_CTKAA1553C_HS	46	order	Burkholderiales	37	31	19	0.66	d_Bacteria;p_Proteobacteria;c_Gammaproteobacteria;o_Burkholderiales	UniRef50_G0Z8W3 P-type conjugative transfer ATPase (Fragment) n=7 Tax=root TaxID=1 RepID=G0Z8W3_BORAV	31158_KCIJR7559P_HS_2 # 106 # 273 # -1 # ID=4660_2;partial=00;start_type=ATG;rbs_motif=GGA/GAG/AGG;rbs_spacer=5-10bp;gc_cont=0.583	100.0	112.1	136	1.4e-22	56	82
86	31158_KCIJR7559P_HS	312_WQYNP1853R_HS	2	4	29	4	31158_KCIJR7559P_HS_AND_312_WQYNP1853R_HS	31158_KCIJR7559P_HS_2	312_WQYNP1853R_HS_12	d_Bacteria	p_Myxococcota	c_Polyangia	o_Polyangiales	f_Ga0077539	g_SCUS01		31158_KCIJR7559P_HS	18190	genus	SCUS01	4	4	1	0.86	d_Bacteria;p_Myxococcota;c_Polyangia;o_Polyangiales;f_Ga0077539;g_SCUS01	d_Bacteria	p_Proteobacteria	c_Gammaproteobacteria	o_Burkholderiales				312_WQYNP1853R_HS	46	order	Burkholderiales	44	35	15	0.53	d_Bacteria;p_Proteobacteria;c_Gammaproteobacteria;o_Burkholderiales	UniRef50_G0Z8W3 P-type conjugative transfer ATPase (Fragment) n=7 Tax=root TaxID=1 RepID=G0Z8W3_BORAV	31158_KCIJR7559P_HS_2 # 106 # 273 # -1 # ID=4660_2;partial=00;start_type=ATG;rbs_motif=GGA/GAG/AGG;rbs_spacer=5-10bp;gc_cont=0.583	100.0	112.1	136	1.4e-22	56	82
87	31158_KCIJR7559P_HS	128454_HFGVI0044Q_HS	1	4	4	4	31158_KCIJR7559P_HS_AND_128454_HFGVI0044Q_HS	31158_KCIJR7559P_HS_2	128454_HFGVI0044Q_HS_1	d_Bacteria	p_Myxococcota	c_Polyangia	o_Polyangiales	f_Ga0077539	g_SCUS01		31158_KCIJR7559P_HS	18190	genus	SCUS01	4	4	1	0.86	d_Bacteria;p_Myxococcota;c_Polyangia;o_Polyangiales;f_Ga0077539;g_SCUS01	d_Bacteria	p_Proteobacteria	c_Gammaproteobacteria	o_Burkholderiales				128454_HFGVI0044Q_HS	46	order	Burkholderiales	5	3	3	1.0	d_Bacteria;p_Proteobacteria;c_Gammaproteobacteria;o_Burkholderiales	UniRef50_G0Z8W3 P-type conjugative transfer ATPase (Fragment) n=7 Tax=root TaxID=1 RepID=G0Z8W3_BORAV	31158_KCIJR7559P_HS_2 # 106 # 273 # -1 # ID=4660_2;partial=00;start_type=ATG;rbs_motif=GGA/GAG/AGG;rbs_spacer=5-10bp;gc_cont=0.583	100.0	112.1	136	1.4e-22	56	82
88	31158_KCIJR7559P_HS	15320_AQYSR7679X	1	4	5	4	31158_KCIJR7559P_HS_AND_15320_AQYSR7679X	31158_KCIJR7559P_HS_2	15320_AQYSR7679X_3	d_Bacteria	p_Myxococcota	c_Polyangia	o_Polyangiales	f_Ga0077539	g_SCUS01		31158_KCIJR7559P_HS	18190	genus	SCUS01	4	4	1	0.86	d_Bacteria;p_Myxococcota;c_Polyangia;o_Polyangiales;f_Ga0077539;g_SCUS01	d_Bacteria	p_Proteobacteria	c_Gammaproteobacteria	o_Burkholderiales				15320_AQYSR7679X	46	order	Burkholderiales	5	5	4	0.99	d_Bacteria;p_Proteobacteria;c_Gammaproteobacteria;o_Burkholderiales	UniRef50_G0Z8W3 P-type conjugative transfer ATPase (Fragment) n=7 Tax=root TaxID=1 RepID=G0Z8W3_BORAV	31158_KCIJR7559P_HS_2 # 106 # 273 # -1 # ID=4660_2;partial=00;start_type=ATG;rbs_motif=GGA/GAG/AGG;rbs_spacer=5-10bp;gc_cont=0.583	100.0	112.1	136	1.4e-22	56	82
89	31158_KCIJR7559P_HS	19847_GFGIA8953L_HS	2	4	5	4	31158_KCIJR7559P_HS_AND_19847_GFGIA8953L_HS	31158_KCIJR7559P_HS_2	19847_GFGIA8953L_HS_2	d_Bacteria	p_Myxococcota	c_Polyangia	o_Polyangiales	f_Ga0077539	g_SCUS01		31158_KCIJR7559P_HS	18190	genus	SCUS01	4	4	1	0.86	d_Bacteria;p_Myxococcota;c_Polyangia;o_Polyangiales;f_Ga0077539;g_SCUS01	d_Bacteria	p_Proteobacteria	c_Gammaproteobacteria	o_Burkholderiales				19847_GFGIA8953L_HS	46	order	Burkholderiales	5	4	2	0.5	d_Bacteria;p_Proteobacteria;c_Gammaproteobacteria;o_Burkholderiales	UniRef50_G0Z8W3 P-type conjugative transfer ATPase (Fragment) n=7 Tax=root TaxID=1 RepID=G0Z8W3_BORAV	31158_KCIJR7559P_HS_2 # 106 # 273 # -1 # ID=4660_2;partial=00;start_type=ATG;rbs_motif=GGA/GAG/AGG;rbs_spacer=5-10bp;gc_cont=0.583	100.0	112.1	136	1.4e-22	56	82
90	31158_KCIJR7559P_HS	345_WQYNP1853R	2	4	10	4	31158_KCIJR7559P_HS_AND_345_WQYNP1853R	31158_KCIJR7559P_HS_2	345_WQYNP1853R_6	d_Bacteria	p_Myxococcota	c_Polyangia	o_Polyangiales	f_Ga0077539	g_SCUS01		31158_KCIJR7559P_HS	18190	genus	SCUS01	4	4	1	0.86	d_Bacteria;p_Myxococcota;c_Polyangia;o_Polyangiales;f_Ga0077539;g_SCUS01	d_Bacteria	p_Proteobacteria	c_Gammaproteobacteria	o_Burkholderiales				345_WQYNP1853R	46	order	Burkholderiales	14	13	7	0.66	d_Bacteria;p_Proteobacteria;c_Gammaproteobacteria;o_Burkholderiales	UniRef50_G0Z8W3 P-type conjugative transfer ATPase (Fragment) n=7 Tax=root TaxID=1 RepID=G0Z8W3_BORAV	31158_KCIJR7559P_HS_2 # 106 # 273 # -1 # ID=4660_2;partial=00;start_type=ATG;rbs_motif=GGA/GAG/AGG;rbs_spacer=5-10bp;gc_cont=0.583	100.0	112.1	136	1.4e-22	56	82
91	31158_KCIJR7559P_HS	523_LIRKT9545S_HS	2	4	21	4	31158_KCIJR7559P_HS_AND_523_LIRKT9545S_HS	31158_KCIJR7559P_HS_2	523_LIRKT9545S_HS_18	d_Bacteria	p_Myxococcota	c_Polyangia	o_Polyangiales	f_Ga0077539	g_SCUS01		31158_KCIJR7559P_HS	18190	genus	SCUS01	4	4	1	0.86	d_Bacteria;p_Myxococcota;c_Polyangia;o_Polyangiales;f_Ga0077539;g_SCUS01	d_Bacteria	p_Proteobacteria	c_Gammaproteobacteria	o_Burkholderiales				523_LIRKT9545S_HS	46	order	Burkholderiales	28	21	15	0.79	d_Bacteria;p_Proteobacteria;c_Gammaproteobacteria;o_Burkholderiales	UniRef50_G0Z8W3 P-type conjugative transfer ATPase (Fragment) n=7 Tax=root TaxID=1 RepID=G0Z8W3_BORAV	31158_KCIJR7559P_HS_2 # 106 # 273 # -1 # ID=4660_2;partial=00;start_type=ATG;rbs_motif=GGA/GAG/AGG;rbs_spacer=5-10bp;gc_cont=0.583	100.0	112.1	136	1.4e-22	56	82
92	31158_KCIJR7559P_HS	54950_BKBAA7920Q_HS	1	4	4	4	31158_KCIJR7559P_HS_AND_54950_BKBAA7920Q_HS	31158_KCIJR7559P_HS_2	54950_BKBAA7920Q_HS_1	d_Bacteria	p_Myxococcota	c_Polyangia	o_Polyangiales	f_Ga0077539	g_SCUS01		31158_KCIJR7559P_HS	18190	genus	SCUS01	4	4	1	0.86	d_Bacteria;p_Myxococcota;c_Polyangia;o_Polyangiales;f_Ga0077539;g_SCUS01	d_Bacteria	p_Proteobacteria	c_Gammaproteobacteria	o_Burkholderiales				54950_BKBAA7920Q_HS	46	order	Burkholderiales	4	3	2	0.67	d_Bacteria;p_Proteobacteria;c_Gammaproteobacteria;o_Burkholderiales	UniRef50_G0Z8W3 P-type conjugative transfer ATPase (Fragment) n=7 Tax=root TaxID=1 RepID=G0Z8W3_BORAV	31158_KCIJR7559P_HS_2 # 106 # 273 # -1 # ID=4660_2;partial=00;start_type=ATG;rbs_motif=GGA/GAG/AGG;rbs_spacer=5-10bp;gc_cont=0.583	100.0	112.1	136	1.4e-22	56	82
93	31158_KCIJR7559P_HS	58228_coassembly	2	4	21	4	31158_KCIJR7559P_HS_AND_58228_coassembly	31158_KCIJR7559P_HS_2	58228_coassembly_18	d_Bacteria	p_Myxococcota	c_Polyangia	o_Polyangiales	f_Ga0077539	g_SCUS01		31158_KCIJR7559P_HS	18190	genus	SCUS01	4	4	1	0.86	d_Bacteria;p_Myxococcota;c_Polyangia;o_Polyangiales;f_Ga0077539;g_SCUS01	d_Bacteria	p_Proteobacteria	c_Gammaproteobacteria	o_Burkholderiales				58228_coassembly	46	order	Burkholderiales	28	21	15	0.85	d_Bacteria;p_Proteobacteria;c_Gammaproteobacteria;o_Burkholderiales	UniRef50_G0Z8W3 P-type conjugative transfer ATPase (Fragment) n=7 Tax=root TaxID=1 RepID=G0Z8W3_BORAV	31158_KCIJR7559P_HS_2 # 106 # 273 # -1 # ID=4660_2;partial=00;start_type=ATG;rbs_motif=GGA/GAG/AGG;rbs_spacer=5-10bp;gc_cont=0.583	100.0	112.1	136	1.4e-22	56	82
94	31158_KCIJR7559P_HS	674_ZFYKJ6264T	2	4	7	4	31158_KCIJR7559P_HS_AND_674_ZFYKJ6264T	31158_KCIJR7559P_HS_2	674_ZFYKJ6264T_4	d_Bacteria	p_Myxococcota	c_Polyangia	o_Polyangiales	f_Ga0077539	g_SCUS01		31158_KCIJR7559P_HS	18190	genus	SCUS01	4	4	1	0.86	d_Bacteria;p_Myxococcota;c_Polyangia;o_Polyangiales;f_Ga0077539;g_SCUS01	d_Bacteria	p_Proteobacteria	c_Gammaproteobacteria	o_Burkholderiales				674_ZFYKJ6264T	46	order	Burkholderiales	9	9	5	0.62	d_Bacteria;p_Proteobacteria;c_Gammaproteobacteria;o_Burkholderiales	UniRef50_G0Z8W3 P-type conjugative transfer ATPase (Fragment) n=7 Tax=root TaxID=1 RepID=G0Z8W3_BORAV	31158_KCIJR7559P_HS_2 # 106 # 273 # -1 # ID=4660_2;partial=00;start_type=ATG;rbs_motif=GGA/GAG/AGG;rbs_spacer=5-10bp;gc_cont=0.583	100.0	112.1	136	1.4e-22	56	82
95	31158_KCIJR7559P_HS	86154_LJSLX5580A_HS	2	4	4	4	31158_KCIJR7559P_HS_AND_86154_LJSLX5580A_HS	31158_KCIJR7559P_HS_2	86154_LJSLX5580A_HS_4	d_Bacteria	p_Myxococcota	c_Polyangia	o_Polyangiales	f_Ga0077539	g_SCUS01		31158_KCIJR7559P_HS	18190	genus	SCUS01	4	4	1	0.86	d_Bacteria;p_Myxococcota;c_Polyangia;o_Polyangiales;f_Ga0077539;g_SCUS01	d_Bacteria	p_Proteobacteria	c_Gammaproteobacteria	o_Burkholderiales				86154_LJSLX5580A_HS	46	order	Burkholderiales	4	4	4	1.0	d_Bacteria;p_Proteobacteria;c_Gammaproteobacteria;o_Burkholderiales	UniRef50_G0Z8W3 P-type conjugative transfer ATPase (Fragment) n=7 Tax=root TaxID=1 RepID=G0Z8W3_BORAV	31158_KCIJR7559P_HS_2 # 106 # 273 # -1 # ID=4660_2;partial=00;start_type=ATG;rbs_motif=GGA/GAG/AGG;rbs_spacer=5-10bp;gc_cont=0.583	100.0	112.1	136	1.4e-22	56	82
96	31158_KCIJR7559P_HS	443_CTKAA1553C_HS	2	4	23	4	31158_KCIJR7559P_HS_AND_443_CTKAA1553C_HS	31158_KCIJR7559P_HS_1	443_CTKAA1553C_HS_10	d_Bacteria	p_Myxococcota	c_Polyangia	o_Polyangiales	f_Ga0077539	g_SCUS01		31158_KCIJR7559P_HS	18190	genus	SCUS01	4	4	1	0.86	d_Bacteria;p_Myxococcota;c_Polyangia;o_Polyangiales;f_Ga0077539;g_SCUS01	d_Bacteria	p_Proteobacteria	c_Gammaproteobacteria	o_Burkholderiales				443_CTKAA1553C_HS	46	order	Burkholderiales	37	31	19	0.66	d_Bacteria;p_Proteobacteria;c_Gammaproteobacteria;o_Burkholderiales	UniRef50_P71178 TrbC n=158 Tax=root TaxID=1 RepID=P71178_KLEAE	31158_KCIJR7559P_HS_1 # 3 # 89 # -1 # ID=4660_1;partial=10;start_type=ATG;rbs_motif=AGGAG;rbs_spacer=5-10bp;gc_cont=0.609	100.0	55.8	154	6.1e-06	29	1
97	31158_KCIJR7559P_HS	312_WQYNP1853R_HS	2	4	29	4	31158_KCIJR7559P_HS_AND_312_WQYNP1853R_HS	31158_KCIJR7559P_HS_1	312_WQYNP1853R_HS_13	d_Bacteria	p_Myxococcota	c_Polyangia	o_Polyangiales	f_Ga0077539	g_SCUS01		31158_KCIJR7559P_HS	18190	genus	SCUS01	4	4	1	0.86	d_Bacteria;p_Myxococcota;c_Polyangia;o_Polyangiales;f_Ga0077539;g_SCUS01	d_Bacteria	p_Proteobacteria	c_Gammaproteobacteria	o_Burkholderiales				312_WQYNP1853R_HS	46	order	Burkholderiales	44	35	15	0.53	d_Bacteria;p_Proteobacteria;c_Gammaproteobacteria;o_Burkholderiales	UniRef50_P71178 TrbC n=158 Tax=root TaxID=1 RepID=P71178_KLEAE	31158_KCIJR7559P_HS_1 # 3 # 89 # -1 # ID=4660_1;partial=10;start_type=ATG;rbs_motif=AGGAG;rbs_spacer=5-10bp;gc_cont=0.609	100.0	55.8	154	6.1e-06	29	1
98	31158_KCIJR7559P_HS	19847_GFGIA8953L_HS	2	4	5	4	31158_KCIJR7559P_HS_AND_19847_GFGIA8953L_HS	31158_KCIJR7559P_HS_1	19847_GFGIA8953L_HS_3	d_Bacteria	p_Myxococcota	c_Polyangia	o_Polyangiales	f_Ga0077539	g_SCUS01		31158_KCIJR7559P_HS	18190	genus	SCUS01	4	4	1	0.86	d_Bacteria;p_Myxococcota;c_Polyangia;o_Polyangiales;f_Ga0077539;g_SCUS01	d_Bacteria	p_Proteobacteria	c_Gammaproteobacteria	o_Burkholderiales				19847_GFGIA8953L_HS	46	order	Burkholderiales	5	4	2	0.5	d_Bacteria;p_Proteobacteria;c_Gammaproteobacteria;o_Burkholderiales	UniRef50_P71178 TrbC n=158 Tax=root TaxID=1 RepID=P71178_KLEAE	31158_KCIJR7559P_HS_1 # 3 # 89 # -1 # ID=4660_1;partial=10;start_type=ATG;rbs_motif=AGGAG;rbs_spacer=5-10bp;gc_cont=0.609	100.0	55.8	154	6.1e-06	29	1
99	31158_KCIJR7559P_HS	345_WQYNP1853R	2	4	10	4	31158_KCIJR7559P_HS_AND_345_WQYNP1853R	31158_KCIJR7559P_HS_1	345_WQYNP1853R_5	d_Bacteria	p_Myxococcota	c_Polyangia	o_Polyangiales	f_Ga0077539	g_SCUS01		31158_KCIJR7559P_HS	18190	genus	SCUS01	4	4	1	0.86	d_Bacteria;p_Myxococcota;c_Polyangia;o_Polyangiales;f_Ga0077539;g_SCUS01	d_Bacteria	p_Proteobacteria	c_Gammaproteobacteria	o_Burkholderiales				345_WQYNP1853R	46	order	Burkholderiales	14	13	7	0.66	d_Bacteria;p_Proteobacteria;c_Gammaproteobacteria;o_Burkholderiales	UniRef50_P71178 TrbC n=158 Tax=root TaxID=1 RepID=P71178_KLEAE	31158_KCIJR7559P_HS_1 # 3 # 89 # -1 # ID=4660_1;partial=10;start_type=ATG;rbs_motif=AGGAG;rbs_spacer=5-10bp;gc_cont=0.609	100.0	55.8	154	6.1e-06	29	1
100	31158_KCIJR7559P_HS	523_LIRKT9545S_HS	2	4	21	4	31158_KCIJR7559P_HS_AND_523_LIRKT9545S_HS	31158_KCIJR7559P_HS_1	523_LIRKT9545S_HS_17	d_Bacteria	p_Myxococcota	c_Polyangia	o_Polyangiales	f_Ga0077539	g_SCUS01		31158_KCIJR7559P_HS	18190	genus	SCUS01	4	4	1	0.86	d_Bacteria;p_Myxococcota;c_Polyangia;o_Polyangiales;f_Ga0077539;g_SCUS01	d_Bacteria	p_Proteobacteria	c_Gammaproteobacteria	o_Burkholderiales				523_LIRKT9545S_HS	46	order	Burkholderiales	28	21	15	0.79	d_Bacteria;p_Proteobacteria;c_Gammaproteobacteria;o_Burkholderiales	UniRef50_P71178 TrbC n=158 Tax=root TaxID=1 RepID=P71178_KLEAE	31158_KCIJR7559P_HS_1 # 3 # 89 # -1 # ID=4660_1;partial=10;start_type=ATG;rbs_motif=AGGAG;rbs_spacer=5-10bp;gc_cont=0.609	100.0	55.8	154	6.1e-06	29	1
101	31158_KCIJR7559P_HS	58228_coassembly	2	4	21	4	31158_KCIJR7559P_HS_AND_58228_coassembly	31158_KCIJR7559P_HS_1	58228_coassembly_17	d_Bacteria	p_Myxococcota	c_Polyangia	o_Polyangiales	f_Ga0077539	g_SCUS01		31158_KCIJR7559P_HS	18190	genus	SCUS01	4	4	1	0.86	d_Bacteria;p_Myxococcota;c_Polyangia;o_Polyangiales;f_Ga0077539;g_SCUS01	d_Bacteria	p_Proteobacteria	c_Gammaproteobacteria	o_Burkholderiales				58228_coassembly	46	order	Burkholderiales	28	21	15	0.85	d_Bacteria;p_Proteobacteria;c_Gammaproteobacteria;o_Burkholderiales	UniRef50_P71178 TrbC n=158 Tax=root TaxID=1 RepID=P71178_KLEAE	31158_KCIJR7559P_HS_1 # 3 # 89 # -1 # ID=4660_1;partial=10;start_type=ATG;rbs_motif=AGGAG;rbs_spacer=5-10bp;gc_cont=0.609	100.0	55.8	154	6.1e-06	29	1
102	31158_KCIJR7559P_HS	674_ZFYKJ6264T	2	4	7	4	31158_KCIJR7559P_HS_AND_674_ZFYKJ6264T	31158_KCIJR7559P_HS_1	674_ZFYKJ6264T_3	d_Bacteria	p_Myxococcota	c_Polyangia	o_Polyangiales	f_Ga0077539	g_SCUS01		31158_KCIJR7559P_HS	18190	genus	SCUS01	4	4	1	0.86	d_Bacteria;p_Myxococcota;c_Polyangia;o_Polyangiales;f_Ga0077539;g_SCUS01	d_Bacteria	p_Proteobacteria	c_Gammaproteobacteria	o_Burkholderiales				674_ZFYKJ6264T	46	order	Burkholderiales	9	9	5	0.62	d_Bacteria;p_Proteobacteria;c_Gammaproteobacteria;o_Burkholderiales	UniRef50_P71178 TrbC n=158 Tax=root TaxID=1 RepID=P71178_KLEAE	31158_KCIJR7559P_HS_1 # 3 # 89 # -1 # ID=4660_1;partial=10;start_type=ATG;rbs_motif=AGGAG;rbs_spacer=5-10bp;gc_cont=0.609	100.0	55.8	154	6.1e-06	29	1
103	31158_KCIJR7559P_HS	86154_LJSLX5580A_HS	2	4	4	4	31158_KCIJR7559P_HS_AND_86154_LJSLX5580A_HS	31158_KCIJR7559P_HS_1	86154_LJSLX5580A_HS_3	d_Bacteria	p_Myxococcota	c_Polyangia	o_Polyangiales	f_Ga0077539	g_SCUS01		31158_KCIJR7559P_HS	18190	genus	SCUS01	4	4	1	0.86	d_Bacteria;p_Myxococcota;c_Polyangia;o_Polyangiales;f_Ga0077539;g_SCUS01	d_Bacteria	p_Proteobacteria	c_Gammaproteobacteria	o_Burkholderiales				86154_LJSLX5580A_HS	46	order	Burkholderiales	4	4	4	1.0	d_Bacteria;p_Proteobacteria;c_Gammaproteobacteria;o_Burkholderiales	UniRef50_P71178 TrbC n=158 Tax=root TaxID=1 RepID=P71178_KLEAE	31158_KCIJR7559P_HS_1 # 3 # 89 # -1 # ID=4660_1;partial=10;start_type=ATG;rbs_motif=AGGAG;rbs_spacer=5-10bp;gc_cont=0.609	100.0	55.8	154	6.1e-06	29	1
104	118_VKAZC4265A_HS	2959_SPGSU7537F	1	58	6	6	118_VKAZC4265A_HS_AND_2959_SPGSU7537F	118_VKAZC4265A_HS_1	2959_SPGSU7537F_1	d_Bacteria	p_Patescibacteria	c_Saccharimonadia	o_Saccharimonadales	f_AWTP1-31	g_AWTP1-31	s_AWTP1-31 sp003962975	118_VKAZC4265A_HS	49837	species	AWTP1-31 sp003962975	29	27	14	0.54	d_Bacteria;p_Patescibacteria;c_Saccharimonadia;o_Saccharimonadales;f_AWTP1-31;g_AWTP1-31;s_AWTP1-31 sp003962975	d_Bacteria	p_Proteobacteria	c_Gammaproteobacteria					2959_SPGSU7537F	4	class	Gammaproteobacteria	23	22	15	0.56	d_Bacteria;p_Proteobacteria;c_Gammaproteobacteria	UniRef50_K1YDQ5 Resolvase/invertase-type recombinase catalytic domain-containing protein n=52 Tax=Bacteria TaxID=2 RepID=K1YDQ5_9BACT	118_VKAZC4265A_HS_1 # 1 # 435 # 1 # ID=13043_1;partial=10;start_type=Edge;rbs_motif=None;rbs_spacer=None;gc_cont=0.653	91.6	263.5	185	9.699999999999996e-68	145	42
105	118_VKAZC4265A_HS	2980_KJUPI1833T_HS	1	58	5	5	118_VKAZC4265A_HS_AND_2980_KJUPI1833T_HS	118_VKAZC4265A_HS_1	2980_KJUPI1833T_HS_5	d_Bacteria	p_Patescibacteria	c_Saccharimonadia	o_Saccharimonadales	f_AWTP1-31	g_AWTP1-31	s_AWTP1-31 sp003962975	118_VKAZC4265A_HS	49837	species	AWTP1-31 sp003962975	29	27	14	0.54	d_Bacteria;p_Patescibacteria;c_Saccharimonadia;o_Saccharimonadales;f_AWTP1-31;g_AWTP1-31;s_AWTP1-31 sp003962975	d_Bacteria	p_Proteobacteria	c_Gammaproteobacteria	o_Burkholderiales	f_Burkholderiaceae			2980_KJUPI1833T_HS	62	family	Burkholderiaceae	19	18	14	0.52	d_Bacteria;p_Proteobacteria;c_Gammaproteobacteria;o_Burkholderiales;f_Burkholderiaceae	UniRef50_K1YDQ5 Resolvase/invertase-type recombinase catalytic domain-containing protein n=52 Tax=Bacteria TaxID=2 RepID=K1YDQ5_9BACT	118_VKAZC4265A_HS_1 # 1 # 435 # 1 # ID=13043_1;partial=10;start_type=Edge;rbs_motif=None;rbs_spacer=None;gc_cont=0.653	91.6	263.5	185	9.699999999999996e-68	145	42
106	118_VKAZC4265A_HS	7377_IXKAB6328T_HS	2	58	7	7	118_VKAZC4265A_HS_AND_7377_IXKAB6328T_HS	118_VKAZC4265A_HS_1	7377_IXKAB6328T_HS_4	d_Bacteria	p_Patescibacteria	c_Saccharimonadia	o_Saccharimonadales	f_AWTP1-31	g_AWTP1-31	s_AWTP1-31 sp003962975	118_VKAZC4265A_HS	49837	species	AWTP1-31 sp003962975	29	27	14	0.54	d_Bacteria;p_Patescibacteria;c_Saccharimonadia;o_Saccharimonadales;f_AWTP1-31;g_AWTP1-31;s_AWTP1-31 sp003962975	d_Bacteria	p_Proteobacteria	c_Gammaproteobacteria					7377_IXKAB6328T_HS	4	class	Gammaproteobacteria	18	18	11	0.51	d_Bacteria;p_Proteobacteria;c_Gammaproteobacteria	UniRef50_K1YDQ5 Resolvase/invertase-type recombinase catalytic domain-containing protein n=52 Tax=Bacteria TaxID=2 RepID=K1YDQ5_9BACT	118_VKAZC4265A_HS_1 # 1 # 435 # 1 # ID=13043_1;partial=10;start_type=Edge;rbs_motif=None;rbs_spacer=None;gc_cont=0.653	91.6	263.5	185	9.699999999999996e-68	145	42
107	118_VKAZC4265A_HS	7377_IXKAB6328T_HS	2	58	7	7	118_VKAZC4265A_HS_AND_7377_IXKAB6328T_HS	118_VKAZC4265A_HS_1	7377_IXKAB6328T_HS_5	d_Bacteria	p_Patescibacteria	c_Saccharimonadia	o_Saccharimonadales	f_AWTP1-31	g_AWTP1-31	s_AWTP1-31 sp003962975	118_VKAZC4265A_HS	49837	species	AWTP1-31 sp003962975	29	27	14	0.54	d_Bacteria;p_Patescibacteria;c_Saccharimonadia;o_Saccharimonadales;f_AWTP1-31;g_AWTP1-31;s_AWTP1-31 sp003962975	d_Bacteria	p_Proteobacteria	c_Gammaproteobacteria					7377_IXKAB6328T_HS	4	class	Gammaproteobacteria	18	18	11	0.51	d_Bacteria;p_Proteobacteria;c_Gammaproteobacteria	UniRef50_K1YDQ5 Resolvase/invertase-type recombinase catalytic domain-containing protein n=52 Tax=Bacteria TaxID=2 RepID=K1YDQ5_9BACT	118_VKAZC4265A_HS_1 # 1 # 435 # 1 # ID=13043_1;partial=10;start_type=Edge;rbs_motif=None;rbs_spacer=None;gc_cont=0.653	91.6	263.5	185	9.699999999999996e-68	145	42
108	118_VKAZC4265A_HS	2113_WEOIY8760C	1	58	10	10	118_VKAZC4265A_HS_AND_2113_WEOIY8760C	118_VKAZC4265A_HS_1	2113_WEOIY8760C_2	d_Bacteria	p_Patescibacteria	c_Saccharimonadia	o_Saccharimonadales	f_AWTP1-31	g_AWTP1-31	s_AWTP1-31 sp003962975	118_VKAZC4265A_HS	49837	species	AWTP1-31 sp003962975	29	27	14	0.54	d_Bacteria;p_Patescibacteria;c_Saccharimonadia;o_Saccharimonadales;f_AWTP1-31;g_AWTP1-31;s_AWTP1-31 sp003962975	d_Bacteria	p_Proteobacteria	c_Gammaproteobacteria					2113_WEOIY8760C	4	class	Gammaproteobacteria	33	33	19	0.53	d_Bacteria;p_Proteobacteria;c_Gammaproteobacteria	UniRef50_K1YDQ5 Resolvase/invertase-type recombinase catalytic domain-containing protein n=52 Tax=Bacteria TaxID=2 RepID=K1YDQ5_9BACT	118_VKAZC4265A_HS_1 # 1 # 435 # 1 # ID=13043_1;partial=10;start_type=Edge;rbs_motif=None;rbs_spacer=None;gc_cont=0.653	91.6	263.5	185	9.699999999999996e-68	145	42
109	118_VKAZC4265A_HS	2359_CVREQ2707V	1	58	8	8	118_VKAZC4265A_HS_AND_2359_CVREQ2707V	118_VKAZC4265A_HS_1	2359_CVREQ2707V_7	d_Bacteria	p_Patescibacteria	c_Saccharimonadia	o_Saccharimonadales	f_AWTP1-31	g_AWTP1-31	s_AWTP1-31 sp003962975	118_VKAZC4265A_HS	49837	species	AWTP1-31 sp003962975	29	27	14	0.54	d_Bacteria;p_Patescibacteria;c_Saccharimonadia;o_Saccharimonadales;f_AWTP1-31;g_AWTP1-31;s_AWTP1-31 sp003962975	d_Bacteria	p_Proteobacteria	c_Gammaproteobacteria					2359_CVREQ2707V	4	class	Gammaproteobacteria	25	25	16	0.67	d_Bacteria;p_Proteobacteria;c_Gammaproteobacteria	UniRef50_K1YDQ5 Resolvase/invertase-type recombinase catalytic domain-containing protein n=52 Tax=Bacteria TaxID=2 RepID=K1YDQ5_9BACT	118_VKAZC4265A_HS_1 # 1 # 435 # 1 # ID=13043_1;partial=10;start_type=Edge;rbs_motif=None;rbs_spacer=None;gc_cont=0.653	91.6	263.5	185	9.699999999999996e-68	145	42
110	118_VKAZC4265A_HS	2770_AQYSR7679X_HS	2	58	10	10	118_VKAZC4265A_HS_AND_2770_AQYSR7679X_HS	118_VKAZC4265A_HS_1	2770_AQYSR7679X_HS_1	d_Bacteria	p_Patescibacteria	c_Saccharimonadia	o_Saccharimonadales	f_AWTP1-31	g_AWTP1-31	s_AWTP1-31 sp003962975	118_VKAZC4265A_HS	49837	species	AWTP1-31 sp003962975	29	27	14	0.54	d_Bacteria;p_Patescibacteria;c_Saccharimonadia;o_Saccharimonadales;f_AWTP1-31;g_AWTP1-31;s_AWTP1-31 sp003962975	d_Bacteria	p_Proteobacteria	c_Gammaproteobacteria					2770_AQYSR7679X_HS	4	class	Gammaproteobacteria	34	34	22	0.51	d_Bacteria;p_Proteobacteria;c_Gammaproteobacteria	UniRef50_K1YDQ5 Resolvase/invertase-type recombinase catalytic domain-containing protein n=52 Tax=Bacteria TaxID=2 RepID=K1YDQ5_9BACT	118_VKAZC4265A_HS_1 # 1 # 435 # 1 # ID=13043_1;partial=10;start_type=Edge;rbs_motif=None;rbs_spacer=None;gc_cont=0.653	91.6	263.5	185	9.699999999999996e-68	145	42
111	118_VKAZC4265A_HS	2770_AQYSR7679X_HS	2	58	10	10	118_VKAZC4265A_HS_AND_2770_AQYSR7679X_HS	118_VKAZC4265A_HS_1	2770_AQYSR7679X_HS_2	d_Bacteria	p_Patescibacteria	c_Saccharimonadia	o_Saccharimonadales	f_AWTP1-31	g_AWTP1-31	s_AWTP1-31 sp003962975	118_VKAZC4265A_HS	49837	species	AWTP1-31 sp003962975	29	27	14	0.54	d_Bacteria;p_Patescibacteria;c_Saccharimonadia;o_Saccharimonadales;f_AWTP1-31;g_AWTP1-31;s_AWTP1-31 sp003962975	d_Bacteria	p_Proteobacteria	c_Gammaproteobacteria					2770_AQYSR7679X_HS	4	class	Gammaproteobacteria	34	34	22	0.51	d_Bacteria;p_Proteobacteria;c_Gammaproteobacteria	UniRef50_K1YDQ5 Resolvase/invertase-type recombinase catalytic domain-containing protein n=52 Tax=Bacteria TaxID=2 RepID=K1YDQ5_9BACT	118_VKAZC4265A_HS_1 # 1 # 435 # 1 # ID=13043_1;partial=10;start_type=Edge;rbs_motif=None;rbs_spacer=None;gc_cont=0.653	91.6	263.5	185	9.699999999999996e-68	145	42
112	118_VKAZC4265A_HS	3003_UIBOQ0127Z	1	58	7	7	118_VKAZC4265A_HS_AND_3003_UIBOQ0127Z	118_VKAZC4265A_HS_1	3003_UIBOQ0127Z_6	d_Bacteria	p_Patescibacteria	c_Saccharimonadia	o_Saccharimonadales	f_AWTP1-31	g_AWTP1-31	s_AWTP1-31 sp003962975	118_VKAZC4265A_HS	49837	species	AWTP1-31 sp003962975	29	27	14	0.54	d_Bacteria;p_Patescibacteria;c_Saccharimonadia;o_Saccharimonadales;f_AWTP1-31;g_AWTP1-31;s_AWTP1-31 sp003962975	d_Bacteria	p_Proteobacteria	c_Gammaproteobacteria					3003_UIBOQ0127Z	4	class	Gammaproteobacteria	26	26	17	0.61	d_Bacteria;p_Proteobacteria;c_Gammaproteobacteria	UniRef50_K1YDQ5 Resolvase/invertase-type recombinase catalytic domain-containing protein n=52 Tax=Bacteria TaxID=2 RepID=K1YDQ5_9BACT	118_VKAZC4265A_HS_1 # 1 # 435 # 1 # ID=13043_1;partial=10;start_type=Edge;rbs_motif=None;rbs_spacer=None;gc_cont=0.653	91.6	263.5	185	9.699999999999996e-68	145	42
113	118_VKAZC4265A_HS	3477_JXRFG8695L	1	58	7	7	118_VKAZC4265A_HS_AND_3477_JXRFG8695L	118_VKAZC4265A_HS_1	3477_JXRFG8695L_6	d_Bacteria	p_Patescibacteria	c_Saccharimonadia	o_Saccharimonadales	f_AWTP1-31	g_AWTP1-31	s_AWTP1-31 sp003962975	118_VKAZC4265A_HS	49837	species	AWTP1-31 sp003962975	29	27	14	0.54	d_Bacteria;p_Patescibacteria;c_Saccharimonadia;o_Saccharimonadales;f_AWTP1-31;g_AWTP1-31;s_AWTP1-31 sp003962975	d_Bacteria	p_Proteobacteria	c_Gammaproteobacteria					3477_JXRFG8695L	4	class	Gammaproteobacteria	26	23	15	0.67	d_Bacteria;p_Proteobacteria;c_Gammaproteobacteria	UniRef50_K1YDQ5 Resolvase/invertase-type recombinase catalytic domain-containing protein n=52 Tax=Bacteria TaxID=2 RepID=K1YDQ5_9BACT	118_VKAZC4265A_HS_1 # 1 # 435 # 1 # ID=13043_1;partial=10;start_type=Edge;rbs_motif=None;rbs_spacer=None;gc_cont=0.653	91.6	263.5	185	9.699999999999996e-68	145	42
114	118_VKAZC4265A_HS	3713_RJYXA9040V	2	58	9	9	118_VKAZC4265A_HS_AND_3713_RJYXA9040V	118_VKAZC4265A_HS_1	3713_RJYXA9040V_1	d_Bacteria	p_Patescibacteria	c_Saccharimonadia	o_Saccharimonadales	f_AWTP1-31	g_AWTP1-31	s_AWTP1-31 sp003962975	118_VKAZC4265A_HS	49837	species	AWTP1-31 sp003962975	29	27	14	0.54	d_Bacteria;p_Patescibacteria;c_Saccharimonadia;o_Saccharimonadales;f_AWTP1-31;g_AWTP1-31;s_AWTP1-31 sp003962975	d_Bacteria	p_Proteobacteria	c_Gammaproteobacteria					3713_RJYXA9040V	4	class	Gammaproteobacteria	27	26	18	0.56	d_Bacteria;p_Proteobacteria;c_Gammaproteobacteria	UniRef50_K1YDQ5 Resolvase/invertase-type recombinase catalytic domain-containing protein n=52 Tax=Bacteria TaxID=2 RepID=K1YDQ5_9BACT	118_VKAZC4265A_HS_1 # 1 # 435 # 1 # ID=13043_1;partial=10;start_type=Edge;rbs_motif=None;rbs_spacer=None;gc_cont=0.653	91.6	263.5	185	9.699999999999996e-68	145	42
115	118_VKAZC4265A_HS	3713_RJYXA9040V	2	58	9	9	118_VKAZC4265A_HS_AND_3713_RJYXA9040V	118_VKAZC4265A_HS_1	3713_RJYXA9040V_2	d_Bacteria	p_Patescibacteria	c_Saccharimonadia	o_Saccharimonadales	f_AWTP1-31	g_AWTP1-31	s_AWTP1-31 sp003962975	118_VKAZC4265A_HS	49837	species	AWTP1-31 sp003962975	29	27	14	0.54	d_Bacteria;p_Patescibacteria;c_Saccharimonadia;o_Saccharimonadales;f_AWTP1-31;g_AWTP1-31;s_AWTP1-31 sp003962975	d_Bacteria	p_Proteobacteria	c_Gammaproteobacteria					3713_RJYXA9040V	4	class	Gammaproteobacteria	27	26	18	0.56	d_Bacteria;p_Proteobacteria;c_Gammaproteobacteria	UniRef50_K1YDQ5 Resolvase/invertase-type recombinase catalytic domain-containing protein n=52 Tax=Bacteria TaxID=2 RepID=K1YDQ5_9BACT	118_VKAZC4265A_HS_1 # 1 # 435 # 1 # ID=13043_1;partial=10;start_type=Edge;rbs_motif=None;rbs_spacer=None;gc_cont=0.653	91.6	263.5	185	9.699999999999996e-68	145	42
116	118_VKAZC4265A_HS	3825_OGYXM7861O	1	58	8	8	118_VKAZC4265A_HS_AND_3825_OGYXM7861O	118_VKAZC4265A_HS_1	3825_OGYXM7861O_1	d_Bacteria	p_Patescibacteria	c_Saccharimonadia	o_Saccharimonadales	f_AWTP1-31	g_AWTP1-31	s_AWTP1-31 sp003962975	118_VKAZC4265A_HS	49837	species	AWTP1-31 sp003962975	29	27	14	0.54	d_Bacteria;p_Patescibacteria;c_Saccharimonadia;o_Saccharimonadales;f_AWTP1-31;g_AWTP1-31;s_AWTP1-31 sp003962975	d_Bacteria	p_Proteobacteria	c_Gammaproteobacteria					3825_OGYXM7861O	4	class	Gammaproteobacteria	20	19	12	0.66	d_Bacteria;p_Proteobacteria;c_Gammaproteobacteria	UniRef50_K1YDQ5 Resolvase/invertase-type recombinase catalytic domain-containing protein n=52 Tax=Bacteria TaxID=2 RepID=K1YDQ5_9BACT	118_VKAZC4265A_HS_1 # 1 # 435 # 1 # ID=13043_1;partial=10;start_type=Edge;rbs_motif=None;rbs_spacer=None;gc_cont=0.653	91.6	263.5	185	9.699999999999996e-68	145	42
117	118_VKAZC4265A_HS	3887_GXDMU2252I	1	58	8	8	118_VKAZC4265A_HS_AND_3887_GXDMU2252I	118_VKAZC4265A_HS_1	3887_GXDMU2252I_8	d_Bacteria	p_Patescibacteria	c_Saccharimonadia	o_Saccharimonadales	f_AWTP1-31	g_AWTP1-31	s_AWTP1-31 sp003962975	118_VKAZC4265A_HS	49837	species	AWTP1-31 sp003962975	29	27	14	0.54	d_Bacteria;p_Patescibacteria;c_Saccharimonadia;o_Saccharimonadales;f_AWTP1-31;g_AWTP1-31;s_AWTP1-31 sp003962975	d_Bacteria	p_Proteobacteria	c_Gammaproteobacteria					3887_GXDMU2252I	4	class	Gammaproteobacteria	21	20	14	0.71	d_Bacteria;p_Proteobacteria;c_Gammaproteobacteria	UniRef50_K1YDQ5 Resolvase/invertase-type recombinase catalytic domain-containing protein n=52 Tax=Bacteria TaxID=2 RepID=K1YDQ5_9BACT	118_VKAZC4265A_HS_1 # 1 # 435 # 1 # ID=13043_1;partial=10;start_type=Edge;rbs_motif=None;rbs_spacer=None;gc_cont=0.653	91.6	263.5	185	9.699999999999996e-68	145	42
118	118_VKAZC4265A_HS	5404_KMWIQ0712K	1	58	7	7	118_VKAZC4265A_HS_AND_5404_KMWIQ0712K	118_VKAZC4265A_HS_1	5404_KMWIQ0712K_6	d_Bacteria	p_Patescibacteria	c_Saccharimonadia	o_Saccharimonadales	f_AWTP1-31	g_AWTP1-31	s_AWTP1-31 sp003962975	118_VKAZC4265A_HS	49837	species	AWTP1-31 sp003962975	29	27	14	0.54	d_Bacteria;p_Patescibacteria;c_Saccharimonadia;o_Saccharimonadales;f_AWTP1-31;g_AWTP1-31;s_AWTP1-31 sp003962975	d_Bacteria	p_Proteobacteria	c_Gammaproteobacteria					5404_KMWIQ0712K	4	class	Gammaproteobacteria	27	27	19	0.59	d_Bacteria;p_Proteobacteria;c_Gammaproteobacteria	UniRef50_K1YDQ5 Resolvase/invertase-type recombinase catalytic domain-containing protein n=52 Tax=Bacteria TaxID=2 RepID=K1YDQ5_9BACT	118_VKAZC4265A_HS_1 # 1 # 435 # 1 # ID=13043_1;partial=10;start_type=Edge;rbs_motif=None;rbs_spacer=None;gc_cont=0.653	91.6	263.5	185	9.699999999999996e-68	145	42
119	118_VKAZC4265A_HS	1676_WJTYV4855R	2	58	11	11	118_VKAZC4265A_HS_AND_1676_WJTYV4855R	118_VKAZC4265A_HS_1	1676_WJTYV4855R_1	d_Bacteria	p_Patescibacteria	c_Saccharimonadia	o_Saccharimonadales	f_AWTP1-31	g_AWTP1-31	s_AWTP1-31 sp003962975	118_VKAZC4265A_HS	49837	species	AWTP1-31 sp003962975	29	27	14	0.54	d_Bacteria;p_Patescibacteria;c_Saccharimonadia;o_Saccharimonadales;f_AWTP1-31;g_AWTP1-31;s_AWTP1-31 sp003962975	d_Bacteria	p_Proteobacteria	c_Gammaproteobacteria					1676_WJTYV4855R	4	class	Gammaproteobacteria	34	34	22	0.57	d_Bacteria;p_Proteobacteria;c_Gammaproteobacteria	UniRef50_K1YDQ5 Resolvase/invertase-type recombinase catalytic domain-containing protein n=52 Tax=Bacteria TaxID=2 RepID=K1YDQ5_9BACT	118_VKAZC4265A_HS_1 # 1 # 435 # 1 # ID=13043_1;partial=10;start_type=Edge;rbs_motif=None;rbs_spacer=None;gc_cont=0.653	91.6	263.5	185	9.699999999999996e-68	145	42
120	118_VKAZC4265A_HS	1676_WJTYV4855R	2	58	11	11	118_VKAZC4265A_HS_AND_1676_WJTYV4855R	118_VKAZC4265A_HS_1	1676_WJTYV4855R_2	d_Bacteria	p_Patescibacteria	c_Saccharimonadia	o_Saccharimonadales	f_AWTP1-31	g_AWTP1-31	s_AWTP1-31 sp003962975	118_VKAZC4265A_HS	49837	species	AWTP1-31 sp003962975	29	27	14	0.54	d_Bacteria;p_Patescibacteria;c_Saccharimonadia;o_Saccharimonadales;f_AWTP1-31;g_AWTP1-31;s_AWTP1-31 sp003962975	d_Bacteria	p_Proteobacteria	c_Gammaproteobacteria					1676_WJTYV4855R	4	class	Gammaproteobacteria	34	34	22	0.57	d_Bacteria;p_Proteobacteria;c_Gammaproteobacteria	UniRef50_K1YDQ5 Resolvase/invertase-type recombinase catalytic domain-containing protein n=52 Tax=Bacteria TaxID=2 RepID=K1YDQ5_9BACT	118_VKAZC4265A_HS_1 # 1 # 435 # 1 # ID=13043_1;partial=10;start_type=Edge;rbs_motif=None;rbs_spacer=None;gc_cont=0.653	91.6	263.5	185	9.699999999999996e-68	145	42
121	118_VKAZC4265A_HS	1111_LIRKT9545S_HS	2	58	15	15	118_VKAZC4265A_HS_AND_1111_LIRKT9545S_HS	118_VKAZC4265A_HS_1	1111_LIRKT9545S_HS_4	d_Bacteria	p_Patescibacteria	c_Saccharimonadia	o_Saccharimonadales	f_AWTP1-31	g_AWTP1-31	s_AWTP1-31 sp003962975	118_VKAZC4265A_HS	49837	species	AWTP1-31 sp003962975	29	27	14	0.54	d_Bacteria;p_Patescibacteria;c_Saccharimonadia;o_Saccharimonadales;f_AWTP1-31;g_AWTP1-31;s_AWTP1-31 sp003962975	d_Bacteria	p_Proteobacteria	c_Gammaproteobacteria					1111_LIRKT9545S_HS	4	class	Gammaproteobacteria	32	31	22	0.59	d_Bacteria;p_Proteobacteria;c_Gammaproteobacteria	UniRef50_K1YDQ5 Resolvase/invertase-type recombinase catalytic domain-containing protein n=52 Tax=Bacteria TaxID=2 RepID=K1YDQ5_9BACT	118_VKAZC4265A_HS_1 # 1 # 435 # 1 # ID=13043_1;partial=10;start_type=Edge;rbs_motif=None;rbs_spacer=None;gc_cont=0.653	91.6	263.5	185	9.699999999999996e-68	145	42
122	118_VKAZC4265A_HS	1111_LIRKT9545S_HS	2	58	15	15	118_VKAZC4265A_HS_AND_1111_LIRKT9545S_HS	118_VKAZC4265A_HS_1	1111_LIRKT9545S_HS_3	d_Bacteria	p_Patescibacteria	c_Saccharimonadia	o_Saccharimonadales	f_AWTP1-31	g_AWTP1-31	s_AWTP1-31 sp003962975	118_VKAZC4265A_HS	49837	species	AWTP1-31 sp003962975	29	27	14	0.54	d_Bacteria;p_Patescibacteria;c_Saccharimonadia;o_Saccharimonadales;f_AWTP1-31;g_AWTP1-31;s_AWTP1-31 sp003962975	d_Bacteria	p_Proteobacteria	c_Gammaproteobacteria					1111_LIRKT9545S_HS	4	class	Gammaproteobacteria	32	31	22	0.59	d_Bacteria;p_Proteobacteria;c_Gammaproteobacteria	UniRef50_K1YDQ5 Resolvase/invertase-type recombinase catalytic domain-containing protein n=52 Tax=Bacteria TaxID=2 RepID=K1YDQ5_9BACT	118_VKAZC4265A_HS_1 # 1 # 435 # 1 # ID=13043_1;partial=10;start_type=Edge;rbs_motif=None;rbs_spacer=None;gc_cont=0.653	91.6	263.5	185	9.699999999999996e-68	145	42
123	118_VKAZC4265A_HS	12870_HFGVI0044Q	1	58	6	6	118_VKAZC4265A_HS_AND_12870_HFGVI0044Q	118_VKAZC4265A_HS_1	12870_HFGVI0044Q_1	d_Bacteria	p_Patescibacteria	c_Saccharimonadia	o_Saccharimonadales	f_AWTP1-31	g_AWTP1-31	s_AWTP1-31 sp003962975	118_VKAZC4265A_HS	49837	species	AWTP1-31 sp003962975	29	27	14	0.54	d_Bacteria;p_Patescibacteria;c_Saccharimonadia;o_Saccharimonadales;f_AWTP1-31;g_AWTP1-31;s_AWTP1-31 sp003962975	d_Bacteria	p_Proteobacteria	c_Gammaproteobacteria					12870_HFGVI0044Q	4	class	Gammaproteobacteria	12	12	9	0.82	d_Bacteria;p_Proteobacteria;c_Gammaproteobacteria	UniRef50_K1YDQ5 Resolvase/invertase-type recombinase catalytic domain-containing protein n=52 Tax=Bacteria TaxID=2 RepID=K1YDQ5_9BACT	118_VKAZC4265A_HS_1 # 1 # 435 # 1 # ID=13043_1;partial=10;start_type=Edge;rbs_motif=None;rbs_spacer=None;gc_cont=0.653	91.6	263.5	185	9.699999999999996e-68	145	42
124	118_VKAZC4265A_HS	1605_WQYNP1853R_HS	2	58	13	13	118_VKAZC4265A_HS_AND_1605_WQYNP1853R_HS	118_VKAZC4265A_HS_1	1605_WQYNP1853R_HS_4	d_Bacteria	p_Patescibacteria	c_Saccharimonadia	o_Saccharimonadales	f_AWTP1-31	g_AWTP1-31	s_AWTP1-31 sp003962975	118_VKAZC4265A_HS	49837	species	AWTP1-31 sp003962975	29	27	14	0.54	d_Bacteria;p_Patescibacteria;c_Saccharimonadia;o_Saccharimonadales;f_AWTP1-31;g_AWTP1-31;s_AWTP1-31 sp003962975	d_Bacteria	p_Proteobacteria	c_Gammaproteobacteria					1605_WQYNP1853R_HS	4	class	Gammaproteobacteria	21	21	15	0.67	d_Bacteria;p_Proteobacteria;c_Gammaproteobacteria	UniRef50_K1YDQ5 Resolvase/invertase-type recombinase catalytic domain-containing protein n=52 Tax=Bacteria TaxID=2 RepID=K1YDQ5_9BACT	118_VKAZC4265A_HS_1 # 1 # 435 # 1 # ID=13043_1;partial=10;start_type=Edge;rbs_motif=None;rbs_spacer=None;gc_cont=0.653	91.6	263.5	185	9.699999999999996e-68	145	42
125	118_VKAZC4265A_HS	1605_WQYNP1853R_HS	2	58	13	13	118_VKAZC4265A_HS_AND_1605_WQYNP1853R_HS	118_VKAZC4265A_HS_1	1605_WQYNP1853R_HS_3	d_Bacteria	p_Patescibacteria	c_Saccharimonadia	o_Saccharimonadales	f_AWTP1-31	g_AWTP1-31	s_AWTP1-31 sp003962975	118_VKAZC4265A_HS	49837	species	AWTP1-31 sp003962975	29	27	14	0.54	d_Bacteria;p_Patescibacteria;c_Saccharimonadia;o_Saccharimonadales;f_AWTP1-31;g_AWTP1-31;s_AWTP1-31 sp003962975	d_Bacteria	p_Proteobacteria	c_Gammaproteobacteria					1605_WQYNP1853R_HS	4	class	Gammaproteobacteria	21	21	15	0.67	d_Bacteria;p_Proteobacteria;c_Gammaproteobacteria	UniRef50_K1YDQ5 Resolvase/invertase-type recombinase catalytic domain-containing protein n=52 Tax=Bacteria TaxID=2 RepID=K1YDQ5_9BACT	118_VKAZC4265A_HS_1 # 1 # 435 # 1 # ID=13043_1;partial=10;start_type=Edge;rbs_motif=None;rbs_spacer=None;gc_cont=0.653	91.6	263.5	185	9.699999999999996e-68	145	42
126	118_VKAZC4265A_HS	1916_SGUAO0911C	1	58	9	9	118_VKAZC4265A_HS_AND_1916_SGUAO0911C	118_VKAZC4265A_HS_1	1916_SGUAO0911C_9	d_Bacteria	p_Patescibacteria	c_Saccharimonadia	o_Saccharimonadales	f_AWTP1-31	g_AWTP1-31	s_AWTP1-31 sp003962975	118_VKAZC4265A_HS	49837	species	AWTP1-31 sp003962975	29	27	14	0.54	d_Bacteria;p_Patescibacteria;c_Saccharimonadia;o_Saccharimonadales;f_AWTP1-31;g_AWTP1-31;s_AWTP1-31 sp003962975	d_Bacteria	p_Proteobacteria	c_Gammaproteobacteria					1916_SGUAO0911C	4	class	Gammaproteobacteria	23	22	14	0.58	d_Bacteria;p_Proteobacteria;c_Gammaproteobacteria	UniRef50_K1YDQ5 Resolvase/invertase-type recombinase catalytic domain-containing protein n=52 Tax=Bacteria TaxID=2 RepID=K1YDQ5_9BACT	118_VKAZC4265A_HS_1 # 1 # 435 # 1 # ID=13043_1;partial=10;start_type=Edge;rbs_motif=None;rbs_spacer=None;gc_cont=0.653	91.6	263.5	185	9.699999999999996e-68	145	42
127	118_VKAZC4265A_HS	2054_DJXNB4054F	1	58	11	11	118_VKAZC4265A_HS_AND_2054_DJXNB4054F	118_VKAZC4265A_HS_1	2054_DJXNB4054F_2	d_Bacteria	p_Patescibacteria	c_Saccharimonadia	o_Saccharimonadales	f_AWTP1-31	g_AWTP1-31	s_AWTP1-31 sp003962975	118_VKAZC4265A_HS	49837	species	AWTP1-31 sp003962975	29	27	14	0.54	d_Bacteria;p_Patescibacteria;c_Saccharimonadia;o_Saccharimonadales;f_AWTP1-31;g_AWTP1-31;s_AWTP1-31 sp003962975	d_Bacteria	p_Proteobacteria	c_Gammaproteobacteria					2054_DJXNB4054F	4	class	Gammaproteobacteria	36	35	18	0.66	d_Bacteria;p_Proteobacteria;c_Gammaproteobacteria	UniRef50_K1YDQ5 Resolvase/invertase-type recombinase catalytic domain-containing protein n=52 Tax=Bacteria TaxID=2 RepID=K1YDQ5_9BACT	118_VKAZC4265A_HS_1 # 1 # 435 # 1 # ID=13043_1;partial=10;start_type=Edge;rbs_motif=None;rbs_spacer=None;gc_cont=0.653	91.6	263.5	185	9.699999999999996e-68	145	42
128	118_VKAZC4265A_HS	2788_GQRAR9649I	1	58	8	8	118_VKAZC4265A_HS_AND_2788_GQRAR9649I	118_VKAZC4265A_HS_1	2788_GQRAR9649I_2	d_Bacteria	p_Patescibacteria	c_Saccharimonadia	o_Saccharimonadales	f_AWTP1-31	g_AWTP1-31	s_AWTP1-31 sp003962975	118_VKAZC4265A_HS	49837	species	AWTP1-31 sp003962975	29	27	14	0.54	d_Bacteria;p_Patescibacteria;c_Saccharimonadia;o_Saccharimonadales;f_AWTP1-31;g_AWTP1-31;s_AWTP1-31 sp003962975	d_Bacteria	p_Proteobacteria	c_Gammaproteobacteria					2788_GQRAR9649I	4	class	Gammaproteobacteria	32	32	17	0.59	d_Bacteria;p_Proteobacteria;c_Gammaproteobacteria	UniRef50_K1YDQ5 Resolvase/invertase-type recombinase catalytic domain-containing protein n=52 Tax=Bacteria TaxID=2 RepID=K1YDQ5_9BACT	118_VKAZC4265A_HS_1 # 1 # 435 # 1 # ID=13043_1;partial=10;start_type=Edge;rbs_motif=None;rbs_spacer=None;gc_cont=0.653	91.6	263.5	185	9.699999999999996e-68	145	42
129	118_VKAZC4265A_HS	29104_GONKH1834E_HS	1	58	7	7	118_VKAZC4265A_HS_AND_29104_GONKH1834E_HS	118_VKAZC4265A_HS_1	29104_GONKH1834E_HS_1	d_Bacteria	p_Patescibacteria	c_Saccharimonadia	o_Saccharimonadales	f_AWTP1-31	g_AWTP1-31	s_AWTP1-31 sp003962975	118_VKAZC4265A_HS	49837	species	AWTP1-31 sp003962975	29	27	14	0.54	d_Bacteria;p_Patescibacteria;c_Saccharimonadia;o_Saccharimonadales;f_AWTP1-31;g_AWTP1-31;s_AWTP1-31 sp003962975	d_Bacteria	p_Proteobacteria	c_Gammaproteobacteria					29104_GONKH1834E_HS	4	class	Gammaproteobacteria	14	14	11	0.72	d_Bacteria;p_Proteobacteria;c_Gammaproteobacteria	UniRef50_K1YDQ5 Resolvase/invertase-type recombinase catalytic domain-containing protein n=52 Tax=Bacteria TaxID=2 RepID=K1YDQ5_9BACT	118_VKAZC4265A_HS_1 # 1 # 435 # 1 # ID=13043_1;partial=10;start_type=Edge;rbs_motif=None;rbs_spacer=None;gc_cont=0.653	91.6	263.5	185	9.699999999999996e-68	145	42
130	118_VKAZC4265A_HS	2939_FFNVF9186D_HS	1	58	7	7	118_VKAZC4265A_HS_AND_2939_FFNVF9186D_HS	118_VKAZC4265A_HS_1	2939_FFNVF9186D_HS_1	d_Bacteria	p_Patescibacteria	c_Saccharimonadia	o_Saccharimonadales	f_AWTP1-31	g_AWTP1-31	s_AWTP1-31 sp003962975	118_VKAZC4265A_HS	49837	species	AWTP1-31 sp003962975	29	27	14	0.54	d_Bacteria;p_Patescibacteria;c_Saccharimonadia;o_Saccharimonadales;f_AWTP1-31;g_AWTP1-31;s_AWTP1-31 sp003962975	d_Bacteria	p_Proteobacteria	c_Gammaproteobacteria					2939_FFNVF9186D_HS	4	class	Gammaproteobacteria	20	18	13	0.74	d_Bacteria;p_Proteobacteria;c_Gammaproteobacteria	UniRef50_K1YDQ5 Resolvase/invertase-type recombinase catalytic domain-containing protein n=52 Tax=Bacteria TaxID=2 RepID=K1YDQ5_9BACT	118_VKAZC4265A_HS_1 # 1 # 435 # 1 # ID=13043_1;partial=10;start_type=Edge;rbs_motif=None;rbs_spacer=None;gc_cont=0.653	91.6	263.5	185	9.699999999999996e-68	145	42
131	118_VKAZC4265A_HS	30894_SMRZL4770S_HS	1	58	4	4	118_VKAZC4265A_HS_AND_30894_SMRZL4770S_HS	118_VKAZC4265A_HS_1	30894_SMRZL4770S_HS_2	d_Bacteria	p_Patescibacteria	c_Saccharimonadia	o_Saccharimonadales	f_AWTP1-31	g_AWTP1-31	s_AWTP1-31 sp003962975	118_VKAZC4265A_HS	49837	species	AWTP1-31 sp003962975	29	27	14	0.54	d_Bacteria;p_Patescibacteria;c_Saccharimonadia;o_Saccharimonadales;f_AWTP1-31;g_AWTP1-31;s_AWTP1-31 sp003962975	d_Bacteria	p_Proteobacteria	c_Gammaproteobacteria					30894_SMRZL4770S_HS	4	class	Gammaproteobacteria	13	12	8	0.56	d_Bacteria;p_Proteobacteria;c_Gammaproteobacteria	UniRef50_K1YDQ5 Resolvase/invertase-type recombinase catalytic domain-containing protein n=52 Tax=Bacteria TaxID=2 RepID=K1YDQ5_9BACT	118_VKAZC4265A_HS_1 # 1 # 435 # 1 # ID=13043_1;partial=10;start_type=Edge;rbs_motif=None;rbs_spacer=None;gc_cont=0.653	91.6	263.5	185	9.699999999999996e-68	145	42
132	118_VKAZC4265A_HS	41219_SNLSN1243N_HS	1	58	6	6	118_VKAZC4265A_HS_AND_41219_SNLSN1243N_HS	118_VKAZC4265A_HS_1	41219_SNLSN1243N_HS_1	d_Bacteria	p_Patescibacteria	c_Saccharimonadia	o_Saccharimonadales	f_AWTP1-31	g_AWTP1-31	s_AWTP1-31 sp003962975	118_VKAZC4265A_HS	49837	species	AWTP1-31 sp003962975	29	27	14	0.54	d_Bacteria;p_Patescibacteria;c_Saccharimonadia;o_Saccharimonadales;f_AWTP1-31;g_AWTP1-31;s_AWTP1-31 sp003962975	d_Bacteria	p_Proteobacteria	c_Gammaproteobacteria					41219_SNLSN1243N_HS	4	class	Gammaproteobacteria	10	9	7	0.67	d_Bacteria;p_Proteobacteria;c_Gammaproteobacteria	UniRef50_K1YDQ5 Resolvase/invertase-type recombinase catalytic domain-containing protein n=52 Tax=Bacteria TaxID=2 RepID=K1YDQ5_9BACT	118_VKAZC4265A_HS_1 # 1 # 435 # 1 # ID=13043_1;partial=10;start_type=Edge;rbs_motif=None;rbs_spacer=None;gc_cont=0.653	91.6	263.5	185	9.699999999999996e-68	145	42
133	118_VKAZC4265A_HS	4188_AAOLJ3001L	1	58	8	8	118_VKAZC4265A_HS_AND_4188_AAOLJ3001L	118_VKAZC4265A_HS_1	4188_AAOLJ3001L_6	d_Bacteria	p_Patescibacteria	c_Saccharimonadia	o_Saccharimonadales	f_AWTP1-31	g_AWTP1-31	s_AWTP1-31 sp003962975	118_VKAZC4265A_HS	49837	species	AWTP1-31 sp003962975	29	27	14	0.54	d_Bacteria;p_Patescibacteria;c_Saccharimonadia;o_Saccharimonadales;f_AWTP1-31;g_AWTP1-31;s_AWTP1-31 sp003962975	d_Bacteria	p_Proteobacteria	c_Gammaproteobacteria					4188_AAOLJ3001L	4	class	Gammaproteobacteria	21	17	14	0.69	d_Bacteria;p_Proteobacteria;c_Gammaproteobacteria	UniRef50_K1YDQ5 Resolvase/invertase-type recombinase catalytic domain-containing protein n=52 Tax=Bacteria TaxID=2 RepID=K1YDQ5_9BACT	118_VKAZC4265A_HS_1 # 1 # 435 # 1 # ID=13043_1;partial=10;start_type=Edge;rbs_motif=None;rbs_spacer=None;gc_cont=0.653	91.6	263.5	185	9.699999999999996e-68	145	42
134	118_VKAZC4265A_HS	5295_RVETB4734A	1	58	7	7	118_VKAZC4265A_HS_AND_5295_RVETB4734A	118_VKAZC4265A_HS_1	5295_RVETB4734A_1	d_Bacteria	p_Patescibacteria	c_Saccharimonadia	o_Saccharimonadales	f_AWTP1-31	g_AWTP1-31	s_AWTP1-31 sp003962975	118_VKAZC4265A_HS	49837	species	AWTP1-31 sp003962975	29	27	14	0.54	d_Bacteria;p_Patescibacteria;c_Saccharimonadia;o_Saccharimonadales;f_AWTP1-31;g_AWTP1-31;s_AWTP1-31 sp003962975	d_Bacteria	p_Proteobacteria	c_Gammaproteobacteria					5295_RVETB4734A	4	class	Gammaproteobacteria	15	14	11	0.75	d_Bacteria;p_Proteobacteria;c_Gammaproteobacteria	UniRef50_K1YDQ5 Resolvase/invertase-type recombinase catalytic domain-containing protein n=52 Tax=Bacteria TaxID=2 RepID=K1YDQ5_9BACT	118_VKAZC4265A_HS_1 # 1 # 435 # 1 # ID=13043_1;partial=10;start_type=Edge;rbs_motif=None;rbs_spacer=None;gc_cont=0.653	91.6	263.5	185	9.699999999999996e-68	145	42
135	118_VKAZC4265A_HS	6258_MRGNY0672A	1	58	9	9	118_VKAZC4265A_HS_AND_6258_MRGNY0672A	118_VKAZC4265A_HS_1	6258_MRGNY0672A_6	d_Bacteria	p_Patescibacteria	c_Saccharimonadia	o_Saccharimonadales	f_AWTP1-31	g_AWTP1-31	s_AWTP1-31 sp003962975	118_VKAZC4265A_HS	49837	species	AWTP1-31 sp003962975	29	27	14	0.54	d_Bacteria;p_Patescibacteria;c_Saccharimonadia;o_Saccharimonadales;f_AWTP1-31;g_AWTP1-31;s_AWTP1-31 sp003962975	d_Bacteria	p_Proteobacteria	c_Gammaproteobacteria					6258_MRGNY0672A	4	class	Gammaproteobacteria	22	22	12	0.5	d_Bacteria;p_Proteobacteria;c_Gammaproteobacteria	UniRef50_K1YDQ5 Resolvase/invertase-type recombinase catalytic domain-containing protein n=52 Tax=Bacteria TaxID=2 RepID=K1YDQ5_9BACT	118_VKAZC4265A_HS_1 # 1 # 435 # 1 # ID=13043_1;partial=10;start_type=Edge;rbs_motif=None;rbs_spacer=None;gc_cont=0.653	91.6	263.5	185	9.699999999999996e-68	145	42
136	118_VKAZC4265A_HS	11994_PQLRE3426M_HS	1	58	5	5	118_VKAZC4265A_HS_AND_11994_PQLRE3426M_HS	118_VKAZC4265A_HS_1	11994_PQLRE3426M_HS_1	d_Bacteria	p_Patescibacteria	c_Saccharimonadia	o_Saccharimonadales	f_AWTP1-31	g_AWTP1-31	s_AWTP1-31 sp003962975	118_VKAZC4265A_HS	49837	species	AWTP1-31 sp003962975	29	27	14	0.54	d_Bacteria;p_Patescibacteria;c_Saccharimonadia;o_Saccharimonadales;f_AWTP1-31;g_AWTP1-31;s_AWTP1-31 sp003962975	d_Bacteria	p_Proteobacteria	c_Gammaproteobacteria					11994_PQLRE3426M_HS	4	class	Gammaproteobacteria	14	14	9	0.57	d_Bacteria;p_Proteobacteria;c_Gammaproteobacteria	UniRef50_K1YDQ5 Resolvase/invertase-type recombinase catalytic domain-containing protein n=52 Tax=Bacteria TaxID=2 RepID=K1YDQ5_9BACT	118_VKAZC4265A_HS_1 # 1 # 435 # 1 # ID=13043_1;partial=10;start_type=Edge;rbs_motif=None;rbs_spacer=None;gc_cont=0.653	91.6	263.5	185	9.699999999999996e-68	145	42
137	118_VKAZC4265A_HS	20540_TBBIJ6883B_HS	1	58	5	5	118_VKAZC4265A_HS_AND_20540_TBBIJ6883B_HS	118_VKAZC4265A_HS_1	20540_TBBIJ6883B_HS_5	d_Bacteria	p_Patescibacteria	c_Saccharimonadia	o_Saccharimonadales	f_AWTP1-31	g_AWTP1-31	s_AWTP1-31 sp003962975	118_VKAZC4265A_HS	49837	species	AWTP1-31 sp003962975	29	27	14	0.54	d_Bacteria;p_Patescibacteria;c_Saccharimonadia;o_Saccharimonadales;f_AWTP1-31;g_AWTP1-31;s_AWTP1-31 sp003962975	d_Bacteria	p_Proteobacteria	c_Gammaproteobacteria	o_Burkholderiales				20540_TBBIJ6883B_HS	46	order	Burkholderiales	7	6	3	0.5	d_Bacteria;p_Proteobacteria;c_Gammaproteobacteria;o_Burkholderiales	UniRef50_K1YDQ5 Resolvase/invertase-type recombinase catalytic domain-containing protein n=52 Tax=Bacteria TaxID=2 RepID=K1YDQ5_9BACT	118_VKAZC4265A_HS_1 # 1 # 435 # 1 # ID=13043_1;partial=10;start_type=Edge;rbs_motif=None;rbs_spacer=None;gc_cont=0.653	91.6	263.5	185	9.699999999999996e-68	145	42
138	118_VKAZC4265A_HS	612179_coassembly	1	58	5	5	118_VKAZC4265A_HS_AND_612179_coassembly	118_VKAZC4265A_HS_1	612179_coassembly_1	d_Bacteria	p_Patescibacteria	c_Saccharimonadia	o_Saccharimonadales	f_AWTP1-31	g_AWTP1-31	s_AWTP1-31 sp003962975	118_VKAZC4265A_HS	49837	species	AWTP1-31 sp003962975	29	27	14	0.54	d_Bacteria;p_Patescibacteria;c_Saccharimonadia;o_Saccharimonadales;f_AWTP1-31;g_AWTP1-31;s_AWTP1-31 sp003962975	d_Bacteria	p_Proteobacteria	c_Gammaproteobacteria					612179_coassembly	4	class	Gammaproteobacteria	7	7	5	0.67	d_Bacteria;p_Proteobacteria;c_Gammaproteobacteria	UniRef50_K1YDQ5 Resolvase/invertase-type recombinase catalytic domain-containing protein n=52 Tax=Bacteria TaxID=2 RepID=K1YDQ5_9BACT	118_VKAZC4265A_HS_1 # 1 # 435 # 1 # ID=13043_1;partial=10;start_type=Edge;rbs_motif=None;rbs_spacer=None;gc_cont=0.653	91.6	263.5	185	9.699999999999996e-68	145	42
139	44_VKAZC4265A	2959_SPGSU7537F	1	66	6	6	44_VKAZC4265A_AND_2959_SPGSU7537F	44_VKAZC4265A_66	2959_SPGSU7537F_1	d_Bacteria	p_Patescibacteria	c_Saccharimonadia	o_Saccharimonadales	f_AWTP1-31	g_AWTP1-31	s_AWTP1-31 sp003962975	44_VKAZC4265A	49837	species	AWTP1-31 sp003962975	36	33	19	0.58	d_Bacteria;p_Patescibacteria;c_Saccharimonadia;o_Saccharimonadales;f_AWTP1-31;g_AWTP1-31;s_AWTP1-31 sp003962975	d_Bacteria	p_Proteobacteria	c_Gammaproteobacteria					2959_SPGSU7537F	4	class	Gammaproteobacteria	23	22	15	0.56	d_Bacteria;p_Proteobacteria;c_Gammaproteobacteria	UniRef50_K1YDQ5 Resolvase/invertase-type recombinase catalytic domain-containing protein n=52 Tax=Bacteria TaxID=2 RepID=K1YDQ5_9BACT	44_VKAZC4265A_66 # 38875 # 39309 # -1 # ID=6572_66;partial=01;start_type=Edge;rbs_motif=None;rbs_spacer=None;gc_cont=0.651	91.6	263.5	185	9.699999999999996e-68	145	42
140	44_VKAZC4265A	2980_KJUPI1833T_HS	1	66	5	5	44_VKAZC4265A_AND_2980_KJUPI1833T_HS	44_VKAZC4265A_66	2980_KJUPI1833T_HS_5	d_Bacteria	p_Patescibacteria	c_Saccharimonadia	o_Saccharimonadales	f_AWTP1-31	g_AWTP1-31	s_AWTP1-31 sp003962975	44_VKAZC4265A	49837	species	AWTP1-31 sp003962975	36	33	19	0.58	d_Bacteria;p_Patescibacteria;c_Saccharimonadia;o_Saccharimonadales;f_AWTP1-31;g_AWTP1-31;s_AWTP1-31 sp003962975	d_Bacteria	p_Proteobacteria	c_Gammaproteobacteria	o_Burkholderiales	f_Burkholderiaceae			2980_KJUPI1833T_HS	62	family	Burkholderiaceae	19	18	14	0.52	d_Bacteria;p_Proteobacteria;c_Gammaproteobacteria;o_Burkholderiales;f_Burkholderiaceae	UniRef50_K1YDQ5 Resolvase/invertase-type recombinase catalytic domain-containing protein n=52 Tax=Bacteria TaxID=2 RepID=K1YDQ5_9BACT	44_VKAZC4265A_66 # 38875 # 39309 # -1 # ID=6572_66;partial=01;start_type=Edge;rbs_motif=None;rbs_spacer=None;gc_cont=0.651	91.6	263.5	185	9.699999999999996e-68	145	42
141	44_VKAZC4265A	7377_IXKAB6328T_HS	2	66	7	7	44_VKAZC4265A_AND_7377_IXKAB6328T_HS	44_VKAZC4265A_66	7377_IXKAB6328T_HS_4	d_Bacteria	p_Patescibacteria	c_Saccharimonadia	o_Saccharimonadales	f_AWTP1-31	g_AWTP1-31	s_AWTP1-31 sp003962975	44_VKAZC4265A	49837	species	AWTP1-31 sp003962975	36	33	19	0.58	d_Bacteria;p_Patescibacteria;c_Saccharimonadia;o_Saccharimonadales;f_AWTP1-31;g_AWTP1-31;s_AWTP1-31 sp003962975	d_Bacteria	p_Proteobacteria	c_Gammaproteobacteria					7377_IXKAB6328T_HS	4	class	Gammaproteobacteria	18	18	11	0.51	d_Bacteria;p_Proteobacteria;c_Gammaproteobacteria	UniRef50_K1YDQ5 Resolvase/invertase-type recombinase catalytic domain-containing protein n=52 Tax=Bacteria TaxID=2 RepID=K1YDQ5_9BACT	44_VKAZC4265A_66 # 38875 # 39309 # -1 # ID=6572_66;partial=01;start_type=Edge;rbs_motif=None;rbs_spacer=None;gc_cont=0.651	91.6	263.5	185	9.699999999999996e-68	145	42
142	44_VKAZC4265A	7377_IXKAB6328T_HS	2	66	7	7	44_VKAZC4265A_AND_7377_IXKAB6328T_HS	44_VKAZC4265A_66	7377_IXKAB6328T_HS_5	d_Bacteria	p_Patescibacteria	c_Saccharimonadia	o_Saccharimonadales	f_AWTP1-31	g_AWTP1-31	s_AWTP1-31 sp003962975	44_VKAZC4265A	49837	species	AWTP1-31 sp003962975	36	33	19	0.58	d_Bacteria;p_Patescibacteria;c_Saccharimonadia;o_Saccharimonadales;f_AWTP1-31;g_AWTP1-31;s_AWTP1-31 sp003962975	d_Bacteria	p_Proteobacteria	c_Gammaproteobacteria					7377_IXKAB6328T_HS	4	class	Gammaproteobacteria	18	18	11	0.51	d_Bacteria;p_Proteobacteria;c_Gammaproteobacteria	UniRef50_K1YDQ5 Resolvase/invertase-type recombinase catalytic domain-containing protein n=52 Tax=Bacteria TaxID=2 RepID=K1YDQ5_9BACT	44_VKAZC4265A_66 # 38875 # 39309 # -1 # ID=6572_66;partial=01;start_type=Edge;rbs_motif=None;rbs_spacer=None;gc_cont=0.651	91.6	263.5	185	9.699999999999996e-68	145	42
143	44_VKAZC4265A	2113_WEOIY8760C	1	66	10	10	44_VKAZC4265A_AND_2113_WEOIY8760C	44_VKAZC4265A_66	2113_WEOIY8760C_2	d_Bacteria	p_Patescibacteria	c_Saccharimonadia	o_Saccharimonadales	f_AWTP1-31	g_AWTP1-31	s_AWTP1-31 sp003962975	44_VKAZC4265A	49837	species	AWTP1-31 sp003962975	36	33	19	0.58	d_Bacteria;p_Patescibacteria;c_Saccharimonadia;o_Saccharimonadales;f_AWTP1-31;g_AWTP1-31;s_AWTP1-31 sp003962975	d_Bacteria	p_Proteobacteria	c_Gammaproteobacteria					2113_WEOIY8760C	4	class	Gammaproteobacteria	33	33	19	0.53	d_Bacteria;p_Proteobacteria;c_Gammaproteobacteria	UniRef50_K1YDQ5 Resolvase/invertase-type recombinase catalytic domain-containing protein n=52 Tax=Bacteria TaxID=2 RepID=K1YDQ5_9BACT	44_VKAZC4265A_66 # 38875 # 39309 # -1 # ID=6572_66;partial=01;start_type=Edge;rbs_motif=None;rbs_spacer=None;gc_cont=0.651	91.6	263.5	185	9.699999999999996e-68	145	42
144	44_VKAZC4265A	2359_CVREQ2707V	1	66	8	8	44_VKAZC4265A_AND_2359_CVREQ2707V	44_VKAZC4265A_66	2359_CVREQ2707V_7	d_Bacteria	p_Patescibacteria	c_Saccharimonadia	o_Saccharimonadales	f_AWTP1-31	g_AWTP1-31	s_AWTP1-31 sp003962975	44_VKAZC4265A	49837	species	AWTP1-31 sp003962975	36	33	19	0.58	d_Bacteria;p_Patescibacteria;c_Saccharimonadia;o_Saccharimonadales;f_AWTP1-31;g_AWTP1-31;s_AWTP1-31 sp003962975	d_Bacteria	p_Proteobacteria	c_Gammaproteobacteria					2359_CVREQ2707V	4	class	Gammaproteobacteria	25	25	16	0.67	d_Bacteria;p_Proteobacteria;c_Gammaproteobacteria	UniRef50_K1YDQ5 Resolvase/invertase-type recombinase catalytic domain-containing protein n=52 Tax=Bacteria TaxID=2 RepID=K1YDQ5_9BACT	44_VKAZC4265A_66 # 38875 # 39309 # -1 # ID=6572_66;partial=01;start_type=Edge;rbs_motif=None;rbs_spacer=None;gc_cont=0.651	91.6	263.5	185	9.699999999999996e-68	145	42
145	44_VKAZC4265A	2770_AQYSR7679X_HS	2	66	10	10	44_VKAZC4265A_AND_2770_AQYSR7679X_HS	44_VKAZC4265A_66	2770_AQYSR7679X_HS_1	d_Bacteria	p_Patescibacteria	c_Saccharimonadia	o_Saccharimonadales	f_AWTP1-31	g_AWTP1-31	s_AWTP1-31 sp003962975	44_VKAZC4265A	49837	species	AWTP1-31 sp003962975	36	33	19	0.58	d_Bacteria;p_Patescibacteria;c_Saccharimonadia;o_Saccharimonadales;f_AWTP1-31;g_AWTP1-31;s_AWTP1-31 sp003962975	d_Bacteria	p_Proteobacteria	c_Gammaproteobacteria					2770_AQYSR7679X_HS	4	class	Gammaproteobacteria	34	34	22	0.51	d_Bacteria;p_Proteobacteria;c_Gammaproteobacteria	UniRef50_K1YDQ5 Resolvase/invertase-type recombinase catalytic domain-containing protein n=52 Tax=Bacteria TaxID=2 RepID=K1YDQ5_9BACT	44_VKAZC4265A_66 # 38875 # 39309 # -1 # ID=6572_66;partial=01;start_type=Edge;rbs_motif=None;rbs_spacer=None;gc_cont=0.651	91.6	263.5	185	9.699999999999996e-68	145	42
146	44_VKAZC4265A	2770_AQYSR7679X_HS	2	66	10	10	44_VKAZC4265A_AND_2770_AQYSR7679X_HS	44_VKAZC4265A_66	2770_AQYSR7679X_HS_2	d_Bacteria	p_Patescibacteria	c_Saccharimonadia	o_Saccharimonadales	f_AWTP1-31	g_AWTP1-31	s_AWTP1-31 sp003962975	44_VKAZC4265A	49837	species	AWTP1-31 sp003962975	36	33	19	0.58	d_Bacteria;p_Patescibacteria;c_Saccharimonadia;o_Saccharimonadales;f_AWTP1-31;g_AWTP1-31;s_AWTP1-31 sp003962975	d_Bacteria	p_Proteobacteria	c_Gammaproteobacteria					2770_AQYSR7679X_HS	4	class	Gammaproteobacteria	34	34	22	0.51	d_Bacteria;p_Proteobacteria;c_Gammaproteobacteria	UniRef50_K1YDQ5 Resolvase/invertase-type recombinase catalytic domain-containing protein n=52 Tax=Bacteria TaxID=2 RepID=K1YDQ5_9BACT	44_VKAZC4265A_66 # 38875 # 39309 # -1 # ID=6572_66;partial=01;start_type=Edge;rbs_motif=None;rbs_spacer=None;gc_cont=0.651	91.6	263.5	185	9.699999999999996e-68	145	42
147	44_VKAZC4265A	3003_UIBOQ0127Z	1	66	7	7	44_VKAZC4265A_AND_3003_UIBOQ0127Z	44_VKAZC4265A_66	3003_UIBOQ0127Z_6	d_Bacteria	p_Patescibacteria	c_Saccharimonadia	o_Saccharimonadales	f_AWTP1-31	g_AWTP1-31	s_AWTP1-31 sp003962975	44_VKAZC4265A	49837	species	AWTP1-31 sp003962975	36	33	19	0.58	d_Bacteria;p_Patescibacteria;c_Saccharimonadia;o_Saccharimonadales;f_AWTP1-31;g_AWTP1-31;s_AWTP1-31 sp003962975	d_Bacteria	p_Proteobacteria	c_Gammaproteobacteria					3003_UIBOQ0127Z	4	class	Gammaproteobacteria	26	26	17	0.61	d_Bacteria;p_Proteobacteria;c_Gammaproteobacteria	UniRef50_K1YDQ5 Resolvase/invertase-type recombinase catalytic domain-containing protein n=52 Tax=Bacteria TaxID=2 RepID=K1YDQ5_9BACT	44_VKAZC4265A_66 # 38875 # 39309 # -1 # ID=6572_66;partial=01;start_type=Edge;rbs_motif=None;rbs_spacer=None;gc_cont=0.651	91.6	263.5	185	9.699999999999996e-68	145	42
148	44_VKAZC4265A	3477_JXRFG8695L	1	66	7	7	44_VKAZC4265A_AND_3477_JXRFG8695L	44_VKAZC4265A_66	3477_JXRFG8695L_6	d_Bacteria	p_Patescibacteria	c_Saccharimonadia	o_Saccharimonadales	f_AWTP1-31	g_AWTP1-31	s_AWTP1-31 sp003962975	44_VKAZC4265A	49837	species	AWTP1-31 sp003962975	36	33	19	0.58	d_Bacteria;p_Patescibacteria;c_Saccharimonadia;o_Saccharimonadales;f_AWTP1-31;g_AWTP1-31;s_AWTP1-31 sp003962975	d_Bacteria	p_Proteobacteria	c_Gammaproteobacteria					3477_JXRFG8695L	4	class	Gammaproteobacteria	26	23	15	0.67	d_Bacteria;p_Proteobacteria;c_Gammaproteobacteria	UniRef50_K1YDQ5 Resolvase/invertase-type recombinase catalytic domain-containing protein n=52 Tax=Bacteria TaxID=2 RepID=K1YDQ5_9BACT	44_VKAZC4265A_66 # 38875 # 39309 # -1 # ID=6572_66;partial=01;start_type=Edge;rbs_motif=None;rbs_spacer=None;gc_cont=0.651	91.6	263.5	185	9.699999999999996e-68	145	42
149	44_VKAZC4265A	3713_RJYXA9040V	2	66	9	9	44_VKAZC4265A_AND_3713_RJYXA9040V	44_VKAZC4265A_66	3713_RJYXA9040V_1	d_Bacteria	p_Patescibacteria	c_Saccharimonadia	o_Saccharimonadales	f_AWTP1-31	g_AWTP1-31	s_AWTP1-31 sp003962975	44_VKAZC4265A	49837	species	AWTP1-31 sp003962975	36	33	19	0.58	d_Bacteria;p_Patescibacteria;c_Saccharimonadia;o_Saccharimonadales;f_AWTP1-31;g_AWTP1-31;s_AWTP1-31 sp003962975	d_Bacteria	p_Proteobacteria	c_Gammaproteobacteria					3713_RJYXA9040V	4	class	Gammaproteobacteria	27	26	18	0.56	d_Bacteria;p_Proteobacteria;c_Gammaproteobacteria	UniRef50_K1YDQ5 Resolvase/invertase-type recombinase catalytic domain-containing protein n=52 Tax=Bacteria TaxID=2 RepID=K1YDQ5_9BACT	44_VKAZC4265A_66 # 38875 # 39309 # -1 # ID=6572_66;partial=01;start_type=Edge;rbs_motif=None;rbs_spacer=None;gc_cont=0.651	91.6	263.5	185	9.699999999999996e-68	145	42
150	44_VKAZC4265A	3713_RJYXA9040V	2	66	9	9	44_VKAZC4265A_AND_3713_RJYXA9040V	44_VKAZC4265A_66	3713_RJYXA9040V_2	d_Bacteria	p_Patescibacteria	c_Saccharimonadia	o_Saccharimonadales	f_AWTP1-31	g_AWTP1-31	s_AWTP1-31 sp003962975	44_VKAZC4265A	49837	species	AWTP1-31 sp003962975	36	33	19	0.58	d_Bacteria;p_Patescibacteria;c_Saccharimonadia;o_Saccharimonadales;f_AWTP1-31;g_AWTP1-31;s_AWTP1-31 sp003962975	d_Bacteria	p_Proteobacteria	c_Gammaproteobacteria					3713_RJYXA9040V	4	class	Gammaproteobacteria	27	26	18	0.56	d_Bacteria;p_Proteobacteria;c_Gammaproteobacteria	UniRef50_K1YDQ5 Resolvase/invertase-type recombinase catalytic domain-containing protein n=52 Tax=Bacteria TaxID=2 RepID=K1YDQ5_9BACT	44_VKAZC4265A_66 # 38875 # 39309 # -1 # ID=6572_66;partial=01;start_type=Edge;rbs_motif=None;rbs_spacer=None;gc_cont=0.651	91.6	263.5	185	9.699999999999996e-68	145	42
151	44_VKAZC4265A	3825_OGYXM7861O	1	66	8	8	44_VKAZC4265A_AND_3825_OGYXM7861O	44_VKAZC4265A_66	3825_OGYXM7861O_1	d_Bacteria	p_Patescibacteria	c_Saccharimonadia	o_Saccharimonadales	f_AWTP1-31	g_AWTP1-31	s_AWTP1-31 sp003962975	44_VKAZC4265A	49837	species	AWTP1-31 sp003962975	36	33	19	0.58	d_Bacteria;p_Patescibacteria;c_Saccharimonadia;o_Saccharimonadales;f_AWTP1-31;g_AWTP1-31;s_AWTP1-31 sp003962975	d_Bacteria	p_Proteobacteria	c_Gammaproteobacteria					3825_OGYXM7861O	4	class	Gammaproteobacteria	20	19	12	0.66	d_Bacteria;p_Proteobacteria;c_Gammaproteobacteria	UniRef50_K1YDQ5 Resolvase/invertase-type recombinase catalytic domain-containing protein n=52 Tax=Bacteria TaxID=2 RepID=K1YDQ5_9BACT	44_VKAZC4265A_66 # 38875 # 39309 # -1 # ID=6572_66;partial=01;start_type=Edge;rbs_motif=None;rbs_spacer=None;gc_cont=0.651	91.6	263.5	185	9.699999999999996e-68	145	42
152	44_VKAZC4265A	3887_GXDMU2252I	1	66	8	8	44_VKAZC4265A_AND_3887_GXDMU2252I	44_VKAZC4265A_66	3887_GXDMU2252I_8	d_Bacteria	p_Patescibacteria	c_Saccharimonadia	o_Saccharimonadales	f_AWTP1-31	g_AWTP1-31	s_AWTP1-31 sp003962975	44_VKAZC4265A	49837	species	AWTP1-31 sp003962975	36	33	19	0.58	d_Bacteria;p_Patescibacteria;c_Saccharimonadia;o_Saccharimonadales;f_AWTP1-31;g_AWTP1-31;s_AWTP1-31 sp003962975	d_Bacteria	p_Proteobacteria	c_Gammaproteobacteria					3887_GXDMU2252I	4	class	Gammaproteobacteria	21	20	14	0.71	d_Bacteria;p_Proteobacteria;c_Gammaproteobacteria	UniRef50_K1YDQ5 Resolvase/invertase-type recombinase catalytic domain-containing protein n=52 Tax=Bacteria TaxID=2 RepID=K1YDQ5_9BACT	44_VKAZC4265A_66 # 38875 # 39309 # -1 # ID=6572_66;partial=01;start_type=Edge;rbs_motif=None;rbs_spacer=None;gc_cont=0.651	91.6	263.5	185	9.699999999999996e-68	145	42
153	44_VKAZC4265A	5404_KMWIQ0712K	1	66	7	7	44_VKAZC4265A_AND_5404_KMWIQ0712K	44_VKAZC4265A_66	5404_KMWIQ0712K_6	d_Bacteria	p_Patescibacteria	c_Saccharimonadia	o_Saccharimonadales	f_AWTP1-31	g_AWTP1-31	s_AWTP1-31 sp003962975	44_VKAZC4265A	49837	species	AWTP1-31 sp003962975	36	33	19	0.58	d_Bacteria;p_Patescibacteria;c_Saccharimonadia;o_Saccharimonadales;f_AWTP1-31;g_AWTP1-31;s_AWTP1-31 sp003962975	d_Bacteria	p_Proteobacteria	c_Gammaproteobacteria					5404_KMWIQ0712K	4	class	Gammaproteobacteria	27	27	19	0.59	d_Bacteria;p_Proteobacteria;c_Gammaproteobacteria	UniRef50_K1YDQ5 Resolvase/invertase-type recombinase catalytic domain-containing protein n=52 Tax=Bacteria TaxID=2 RepID=K1YDQ5_9BACT	44_VKAZC4265A_66 # 38875 # 39309 # -1 # ID=6572_66;partial=01;start_type=Edge;rbs_motif=None;rbs_spacer=None;gc_cont=0.651	91.6	263.5	185	9.699999999999996e-68	145	42
154	44_VKAZC4265A	1676_WJTYV4855R	2	66	11	11	44_VKAZC4265A_AND_1676_WJTYV4855R	44_VKAZC4265A_66	1676_WJTYV4855R_1	d_Bacteria	p_Patescibacteria	c_Saccharimonadia	o_Saccharimonadales	f_AWTP1-31	g_AWTP1-31	s_AWTP1-31 sp003962975	44_VKAZC4265A	49837	species	AWTP1-31 sp003962975	36	33	19	0.58	d_Bacteria;p_Patescibacteria;c_Saccharimonadia;o_Saccharimonadales;f_AWTP1-31;g_AWTP1-31;s_AWTP1-31 sp003962975	d_Bacteria	p_Proteobacteria	c_Gammaproteobacteria					1676_WJTYV4855R	4	class	Gammaproteobacteria	34	34	22	0.57	d_Bacteria;p_Proteobacteria;c_Gammaproteobacteria	UniRef50_K1YDQ5 Resolvase/invertase-type recombinase catalytic domain-containing protein n=52 Tax=Bacteria TaxID=2 RepID=K1YDQ5_9BACT	44_VKAZC4265A_66 # 38875 # 39309 # -1 # ID=6572_66;partial=01;start_type=Edge;rbs_motif=None;rbs_spacer=None;gc_cont=0.651	91.6	263.5	185	9.699999999999996e-68	145	42
155	44_VKAZC4265A	1676_WJTYV4855R	2	66	11	11	44_VKAZC4265A_AND_1676_WJTYV4855R	44_VKAZC4265A_66	1676_WJTYV4855R_2	d_Bacteria	p_Patescibacteria	c_Saccharimonadia	o_Saccharimonadales	f_AWTP1-31	g_AWTP1-31	s_AWTP1-31 sp003962975	44_VKAZC4265A	49837	species	AWTP1-31 sp003962975	36	33	19	0.58	d_Bacteria;p_Patescibacteria;c_Saccharimonadia;o_Saccharimonadales;f_AWTP1-31;g_AWTP1-31;s_AWTP1-31 sp003962975	d_Bacteria	p_Proteobacteria	c_Gammaproteobacteria					1676_WJTYV4855R	4	class	Gammaproteobacteria	34	34	22	0.57	d_Bacteria;p_Proteobacteria;c_Gammaproteobacteria	UniRef50_K1YDQ5 Resolvase/invertase-type recombinase catalytic domain-containing protein n=52 Tax=Bacteria TaxID=2 RepID=K1YDQ5_9BACT	44_VKAZC4265A_66 # 38875 # 39309 # -1 # ID=6572_66;partial=01;start_type=Edge;rbs_motif=None;rbs_spacer=None;gc_cont=0.651	91.6	263.5	185	9.699999999999996e-68	145	42
156	44_VKAZC4265A	1111_LIRKT9545S_HS	2	66	15	15	44_VKAZC4265A_AND_1111_LIRKT9545S_HS	44_VKAZC4265A_66	1111_LIRKT9545S_HS_4	d_Bacteria	p_Patescibacteria	c_Saccharimonadia	o_Saccharimonadales	f_AWTP1-31	g_AWTP1-31	s_AWTP1-31 sp003962975	44_VKAZC4265A	49837	species	AWTP1-31 sp003962975	36	33	19	0.58	d_Bacteria;p_Patescibacteria;c_Saccharimonadia;o_Saccharimonadales;f_AWTP1-31;g_AWTP1-31;s_AWTP1-31 sp003962975	d_Bacteria	p_Proteobacteria	c_Gammaproteobacteria					1111_LIRKT9545S_HS	4	class	Gammaproteobacteria	32	31	22	0.59	d_Bacteria;p_Proteobacteria;c_Gammaproteobacteria	UniRef50_K1YDQ5 Resolvase/invertase-type recombinase catalytic domain-containing protein n=52 Tax=Bacteria TaxID=2 RepID=K1YDQ5_9BACT	44_VKAZC4265A_66 # 38875 # 39309 # -1 # ID=6572_66;partial=01;start_type=Edge;rbs_motif=None;rbs_spacer=None;gc_cont=0.651	91.6	263.5	185	9.699999999999996e-68	145	42
157	44_VKAZC4265A	1111_LIRKT9545S_HS	2	66	15	15	44_VKAZC4265A_AND_1111_LIRKT9545S_HS	44_VKAZC4265A_66	1111_LIRKT9545S_HS_3	d_Bacteria	p_Patescibacteria	c_Saccharimonadia	o_Saccharimonadales	f_AWTP1-31	g_AWTP1-31	s_AWTP1-31 sp003962975	44_VKAZC4265A	49837	species	AWTP1-31 sp003962975	36	33	19	0.58	d_Bacteria;p_Patescibacteria;c_Saccharimonadia;o_Saccharimonadales;f_AWTP1-31;g_AWTP1-31;s_AWTP1-31 sp003962975	d_Bacteria	p_Proteobacteria	c_Gammaproteobacteria					1111_LIRKT9545S_HS	4	class	Gammaproteobacteria	32	31	22	0.59	d_Bacteria;p_Proteobacteria;c_Gammaproteobacteria	UniRef50_K1YDQ5 Resolvase/invertase-type recombinase catalytic domain-containing protein n=52 Tax=Bacteria TaxID=2 RepID=K1YDQ5_9BACT	44_VKAZC4265A_66 # 38875 # 39309 # -1 # ID=6572_66;partial=01;start_type=Edge;rbs_motif=None;rbs_spacer=None;gc_cont=0.651	91.6	263.5	185	9.699999999999996e-68	145	42
158	44_VKAZC4265A	12870_HFGVI0044Q	1	66	6	6	44_VKAZC4265A_AND_12870_HFGVI0044Q	44_VKAZC4265A_66	12870_HFGVI0044Q_1	d_Bacteria	p_Patescibacteria	c_Saccharimonadia	o_Saccharimonadales	f_AWTP1-31	g_AWTP1-31	s_AWTP1-31 sp003962975	44_VKAZC4265A	49837	species	AWTP1-31 sp003962975	36	33	19	0.58	d_Bacteria;p_Patescibacteria;c_Saccharimonadia;o_Saccharimonadales;f_AWTP1-31;g_AWTP1-31;s_AWTP1-31 sp003962975	d_Bacteria	p_Proteobacteria	c_Gammaproteobacteria					12870_HFGVI0044Q	4	class	Gammaproteobacteria	12	12	9	0.82	d_Bacteria;p_Proteobacteria;c_Gammaproteobacteria	UniRef50_K1YDQ5 Resolvase/invertase-type recombinase catalytic domain-containing protein n=52 Tax=Bacteria TaxID=2 RepID=K1YDQ5_9BACT	44_VKAZC4265A_66 # 38875 # 39309 # -1 # ID=6572_66;partial=01;start_type=Edge;rbs_motif=None;rbs_spacer=None;gc_cont=0.651	91.6	263.5	185	9.699999999999996e-68	145	42
159	44_VKAZC4265A	1605_WQYNP1853R_HS	2	66	13	13	44_VKAZC4265A_AND_1605_WQYNP1853R_HS	44_VKAZC4265A_66	1605_WQYNP1853R_HS_4	d_Bacteria	p_Patescibacteria	c_Saccharimonadia	o_Saccharimonadales	f_AWTP1-31	g_AWTP1-31	s_AWTP1-31 sp003962975	44_VKAZC4265A	49837	species	AWTP1-31 sp003962975	36	33	19	0.58	d_Bacteria;p_Patescibacteria;c_Saccharimonadia;o_Saccharimonadales;f_AWTP1-31;g_AWTP1-31;s_AWTP1-31 sp003962975	d_Bacteria	p_Proteobacteria	c_Gammaproteobacteria					1605_WQYNP1853R_HS	4	class	Gammaproteobacteria	21	21	15	0.67	d_Bacteria;p_Proteobacteria;c_Gammaproteobacteria	UniRef50_K1YDQ5 Resolvase/invertase-type recombinase catalytic domain-containing protein n=52 Tax=Bacteria TaxID=2 RepID=K1YDQ5_9BACT	44_VKAZC4265A_66 # 38875 # 39309 # -1 # ID=6572_66;partial=01;start_type=Edge;rbs_motif=None;rbs_spacer=None;gc_cont=0.651	91.6	263.5	185	9.699999999999996e-68	145	42
160	44_VKAZC4265A	1605_WQYNP1853R_HS	2	66	13	13	44_VKAZC4265A_AND_1605_WQYNP1853R_HS	44_VKAZC4265A_66	1605_WQYNP1853R_HS_3	d_Bacteria	p_Patescibacteria	c_Saccharimonadia	o_Saccharimonadales	f_AWTP1-31	g_AWTP1-31	s_AWTP1-31 sp003962975	44_VKAZC4265A	49837	species	AWTP1-31 sp003962975	36	33	19	0.58	d_Bacteria;p_Patescibacteria;c_Saccharimonadia;o_Saccharimonadales;f_AWTP1-31;g_AWTP1-31;s_AWTP1-31 sp003962975	d_Bacteria	p_Proteobacteria	c_Gammaproteobacteria					1605_WQYNP1853R_HS	4	class	Gammaproteobacteria	21	21	15	0.67	d_Bacteria;p_Proteobacteria;c_Gammaproteobacteria	UniRef50_K1YDQ5 Resolvase/invertase-type recombinase catalytic domain-containing protein n=52 Tax=Bacteria TaxID=2 RepID=K1YDQ5_9BACT	44_VKAZC4265A_66 # 38875 # 39309 # -1 # ID=6572_66;partial=01;start_type=Edge;rbs_motif=None;rbs_spacer=None;gc_cont=0.651	91.6	263.5	185	9.699999999999996e-68	145	42
161	44_VKAZC4265A	1916_SGUAO0911C	1	66	9	9	44_VKAZC4265A_AND_1916_SGUAO0911C	44_VKAZC4265A_66	1916_SGUAO0911C_9	d_Bacteria	p_Patescibacteria	c_Saccharimonadia	o_Saccharimonadales	f_AWTP1-31	g_AWTP1-31	s_AWTP1-31 sp003962975	44_VKAZC4265A	49837	species	AWTP1-31 sp003962975	36	33	19	0.58	d_Bacteria;p_Patescibacteria;c_Saccharimonadia;o_Saccharimonadales;f_AWTP1-31;g_AWTP1-31;s_AWTP1-31 sp003962975	d_Bacteria	p_Proteobacteria	c_Gammaproteobacteria					1916_SGUAO0911C	4	class	Gammaproteobacteria	23	22	14	0.58	d_Bacteria;p_Proteobacteria;c_Gammaproteobacteria	UniRef50_K1YDQ5 Resolvase/invertase-type recombinase catalytic domain-containing protein n=52 Tax=Bacteria TaxID=2 RepID=K1YDQ5_9BACT	44_VKAZC4265A_66 # 38875 # 39309 # -1 # ID=6572_66;partial=01;start_type=Edge;rbs_motif=None;rbs_spacer=None;gc_cont=0.651	91.6	263.5	185	9.699999999999996e-68	145	42
162	44_VKAZC4265A	2054_DJXNB4054F	1	66	11	11	44_VKAZC4265A_AND_2054_DJXNB4054F	44_VKAZC4265A_66	2054_DJXNB4054F_2	d_Bacteria	p_Patescibacteria	c_Saccharimonadia	o_Saccharimonadales	f_AWTP1-31	g_AWTP1-31	s_AWTP1-31 sp003962975	44_VKAZC4265A	49837	species	AWTP1-31 sp003962975	36	33	19	0.58	d_Bacteria;p_Patescibacteria;c_Saccharimonadia;o_Saccharimonadales;f_AWTP1-31;g_AWTP1-31;s_AWTP1-31 sp003962975	d_Bacteria	p_Proteobacteria	c_Gammaproteobacteria					2054_DJXNB4054F	4	class	Gammaproteobacteria	36	35	18	0.66	d_Bacteria;p_Proteobacteria;c_Gammaproteobacteria	UniRef50_K1YDQ5 Resolvase/invertase-type recombinase catalytic domain-containing protein n=52 Tax=Bacteria TaxID=2 RepID=K1YDQ5_9BACT	44_VKAZC4265A_66 # 38875 # 39309 # -1 # ID=6572_66;partial=01;start_type=Edge;rbs_motif=None;rbs_spacer=None;gc_cont=0.651	91.6	263.5	185	9.699999999999996e-68	145	42
163	44_VKAZC4265A	2788_GQRAR9649I	1	66	8	8	44_VKAZC4265A_AND_2788_GQRAR9649I	44_VKAZC4265A_66	2788_GQRAR9649I_2	d_Bacteria	p_Patescibacteria	c_Saccharimonadia	o_Saccharimonadales	f_AWTP1-31	g_AWTP1-31	s_AWTP1-31 sp003962975	44_VKAZC4265A	49837	species	AWTP1-31 sp003962975	36	33	19	0.58	d_Bacteria;p_Patescibacteria;c_Saccharimonadia;o_Saccharimonadales;f_AWTP1-31;g_AWTP1-31;s_AWTP1-31 sp003962975	d_Bacteria	p_Proteobacteria	c_Gammaproteobacteria					2788_GQRAR9649I	4	class	Gammaproteobacteria	32	32	17	0.59	d_Bacteria;p_Proteobacteria;c_Gammaproteobacteria	UniRef50_K1YDQ5 Resolvase/invertase-type recombinase catalytic domain-containing protein n=52 Tax=Bacteria TaxID=2 RepID=K1YDQ5_9BACT	44_VKAZC4265A_66 # 38875 # 39309 # -1 # ID=6572_66;partial=01;start_type=Edge;rbs_motif=None;rbs_spacer=None;gc_cont=0.651	91.6	263.5	185	9.699999999999996e-68	145	42
164	44_VKAZC4265A	29104_GONKH1834E_HS	1	66	7	7	44_VKAZC4265A_AND_29104_GONKH1834E_HS	44_VKAZC4265A_66	29104_GONKH1834E_HS_1	d_Bacteria	p_Patescibacteria	c_Saccharimonadia	o_Saccharimonadales	f_AWTP1-31	g_AWTP1-31	s_AWTP1-31 sp003962975	44_VKAZC4265A	49837	species	AWTP1-31 sp003962975	36	33	19	0.58	d_Bacteria;p_Patescibacteria;c_Saccharimonadia;o_Saccharimonadales;f_AWTP1-31;g_AWTP1-31;s_AWTP1-31 sp003962975	d_Bacteria	p_Proteobacteria	c_Gammaproteobacteria					29104_GONKH1834E_HS	4	class	Gammaproteobacteria	14	14	11	0.72	d_Bacteria;p_Proteobacteria;c_Gammaproteobacteria	UniRef50_K1YDQ5 Resolvase/invertase-type recombinase catalytic domain-containing protein n=52 Tax=Bacteria TaxID=2 RepID=K1YDQ5_9BACT	44_VKAZC4265A_66 # 38875 # 39309 # -1 # ID=6572_66;partial=01;start_type=Edge;rbs_motif=None;rbs_spacer=None;gc_cont=0.651	91.6	263.5	185	9.699999999999996e-68	145	42
165	44_VKAZC4265A	2939_FFNVF9186D_HS	1	66	7	7	44_VKAZC4265A_AND_2939_FFNVF9186D_HS	44_VKAZC4265A_66	2939_FFNVF9186D_HS_1	d_Bacteria	p_Patescibacteria	c_Saccharimonadia	o_Saccharimonadales	f_AWTP1-31	g_AWTP1-31	s_AWTP1-31 sp003962975	44_VKAZC4265A	49837	species	AWTP1-31 sp003962975	36	33	19	0.58	d_Bacteria;p_Patescibacteria;c_Saccharimonadia;o_Saccharimonadales;f_AWTP1-31;g_AWTP1-31;s_AWTP1-31 sp003962975	d_Bacteria	p_Proteobacteria	c_Gammaproteobacteria					2939_FFNVF9186D_HS	4	class	Gammaproteobacteria	20	18	13	0.74	d_Bacteria;p_Proteobacteria;c_Gammaproteobacteria	UniRef50_K1YDQ5 Resolvase/invertase-type recombinase catalytic domain-containing protein n=52 Tax=Bacteria TaxID=2 RepID=K1YDQ5_9BACT	44_VKAZC4265A_66 # 38875 # 39309 # -1 # ID=6572_66;partial=01;start_type=Edge;rbs_motif=None;rbs_spacer=None;gc_cont=0.651	91.6	263.5	185	9.699999999999996e-68	145	42
166	44_VKAZC4265A	30894_SMRZL4770S_HS	1	66	4	4	44_VKAZC4265A_AND_30894_SMRZL4770S_HS	44_VKAZC4265A_66	30894_SMRZL4770S_HS_2	d_Bacteria	p_Patescibacteria	c_Saccharimonadia	o_Saccharimonadales	f_AWTP1-31	g_AWTP1-31	s_AWTP1-31 sp003962975	44_VKAZC4265A	49837	species	AWTP1-31 sp003962975	36	33	19	0.58	d_Bacteria;p_Patescibacteria;c_Saccharimonadia;o_Saccharimonadales;f_AWTP1-31;g_AWTP1-31;s_AWTP1-31 sp003962975	d_Bacteria	p_Proteobacteria	c_Gammaproteobacteria					30894_SMRZL4770S_HS	4	class	Gammaproteobacteria	13	12	8	0.56	d_Bacteria;p_Proteobacteria;c_Gammaproteobacteria	UniRef50_K1YDQ5 Resolvase/invertase-type recombinase catalytic domain-containing protein n=52 Tax=Bacteria TaxID=2 RepID=K1YDQ5_9BACT	44_VKAZC4265A_66 # 38875 # 39309 # -1 # ID=6572_66;partial=01;start_type=Edge;rbs_motif=None;rbs_spacer=None;gc_cont=0.651	91.6	263.5	185	9.699999999999996e-68	145	42
167	44_VKAZC4265A	41219_SNLSN1243N_HS	1	66	6	6	44_VKAZC4265A_AND_41219_SNLSN1243N_HS	44_VKAZC4265A_66	41219_SNLSN1243N_HS_1	d_Bacteria	p_Patescibacteria	c_Saccharimonadia	o_Saccharimonadales	f_AWTP1-31	g_AWTP1-31	s_AWTP1-31 sp003962975	44_VKAZC4265A	49837	species	AWTP1-31 sp003962975	36	33	19	0.58	d_Bacteria;p_Patescibacteria;c_Saccharimonadia;o_Saccharimonadales;f_AWTP1-31;g_AWTP1-31;s_AWTP1-31 sp003962975	d_Bacteria	p_Proteobacteria	c_Gammaproteobacteria					41219_SNLSN1243N_HS	4	class	Gammaproteobacteria	10	9	7	0.67	d_Bacteria;p_Proteobacteria;c_Gammaproteobacteria	UniRef50_K1YDQ5 Resolvase/invertase-type recombinase catalytic domain-containing protein n=52 Tax=Bacteria TaxID=2 RepID=K1YDQ5_9BACT	44_VKAZC4265A_66 # 38875 # 39309 # -1 # ID=6572_66;partial=01;start_type=Edge;rbs_motif=None;rbs_spacer=None;gc_cont=0.651	91.6	263.5	185	9.699999999999996e-68	145	42
168	44_VKAZC4265A	4188_AAOLJ3001L	1	66	8	8	44_VKAZC4265A_AND_4188_AAOLJ3001L	44_VKAZC4265A_66	4188_AAOLJ3001L_6	d_Bacteria	p_Patescibacteria	c_Saccharimonadia	o_Saccharimonadales	f_AWTP1-31	g_AWTP1-31	s_AWTP1-31 sp003962975	44_VKAZC4265A	49837	species	AWTP1-31 sp003962975	36	33	19	0.58	d_Bacteria;p_Patescibacteria;c_Saccharimonadia;o_Saccharimonadales;f_AWTP1-31;g_AWTP1-31;s_AWTP1-31 sp003962975	d_Bacteria	p_Proteobacteria	c_Gammaproteobacteria					4188_AAOLJ3001L	4	class	Gammaproteobacteria	21	17	14	0.69	d_Bacteria;p_Proteobacteria;c_Gammaproteobacteria	UniRef50_K1YDQ5 Resolvase/invertase-type recombinase catalytic domain-containing protein n=52 Tax=Bacteria TaxID=2 RepID=K1YDQ5_9BACT	44_VKAZC4265A_66 # 38875 # 39309 # -1 # ID=6572_66;partial=01;start_type=Edge;rbs_motif=None;rbs_spacer=None;gc_cont=0.651	91.6	263.5	185	9.699999999999996e-68	145	42
169	44_VKAZC4265A	5295_RVETB4734A	1	66	7	7	44_VKAZC4265A_AND_5295_RVETB4734A	44_VKAZC4265A_66	5295_RVETB4734A_1	d_Bacteria	p_Patescibacteria	c_Saccharimonadia	o_Saccharimonadales	f_AWTP1-31	g_AWTP1-31	s_AWTP1-31 sp003962975	44_VKAZC4265A	49837	species	AWTP1-31 sp003962975	36	33	19	0.58	d_Bacteria;p_Patescibacteria;c_Saccharimonadia;o_Saccharimonadales;f_AWTP1-31;g_AWTP1-31;s_AWTP1-31 sp003962975	d_Bacteria	p_Proteobacteria	c_Gammaproteobacteria					5295_RVETB4734A	4	class	Gammaproteobacteria	15	14	11	0.75	d_Bacteria;p_Proteobacteria;c_Gammaproteobacteria	UniRef50_K1YDQ5 Resolvase/invertase-type recombinase catalytic domain-containing protein n=52 Tax=Bacteria TaxID=2 RepID=K1YDQ5_9BACT	44_VKAZC4265A_66 # 38875 # 39309 # -1 # ID=6572_66;partial=01;start_type=Edge;rbs_motif=None;rbs_spacer=None;gc_cont=0.651	91.6	263.5	185	9.699999999999996e-68	145	42
170	44_VKAZC4265A	6258_MRGNY0672A	1	66	9	9	44_VKAZC4265A_AND_6258_MRGNY0672A	44_VKAZC4265A_66	6258_MRGNY0672A_6	d_Bacteria	p_Patescibacteria	c_Saccharimonadia	o_Saccharimonadales	f_AWTP1-31	g_AWTP1-31	s_AWTP1-31 sp003962975	44_VKAZC4265A	49837	species	AWTP1-31 sp003962975	36	33	19	0.58	d_Bacteria;p_Patescibacteria;c_Saccharimonadia;o_Saccharimonadales;f_AWTP1-31;g_AWTP1-31;s_AWTP1-31 sp003962975	d_Bacteria	p_Proteobacteria	c_Gammaproteobacteria					6258_MRGNY0672A	4	class	Gammaproteobacteria	22	22	12	0.5	d_Bacteria;p_Proteobacteria;c_Gammaproteobacteria	UniRef50_K1YDQ5 Resolvase/invertase-type recombinase catalytic domain-containing protein n=52 Tax=Bacteria TaxID=2 RepID=K1YDQ5_9BACT	44_VKAZC4265A_66 # 38875 # 39309 # -1 # ID=6572_66;partial=01;start_type=Edge;rbs_motif=None;rbs_spacer=None;gc_cont=0.651	91.6	263.5	185	9.699999999999996e-68	145	42
171	44_VKAZC4265A	11994_PQLRE3426M_HS	1	66	5	5	44_VKAZC4265A_AND_11994_PQLRE3426M_HS	44_VKAZC4265A_66	11994_PQLRE3426M_HS_1	d_Bacteria	p_Patescibacteria	c_Saccharimonadia	o_Saccharimonadales	f_AWTP1-31	g_AWTP1-31	s_AWTP1-31 sp003962975	44_VKAZC4265A	49837	species	AWTP1-31 sp003962975	36	33	19	0.58	d_Bacteria;p_Patescibacteria;c_Saccharimonadia;o_Saccharimonadales;f_AWTP1-31;g_AWTP1-31;s_AWTP1-31 sp003962975	d_Bacteria	p_Proteobacteria	c_Gammaproteobacteria					11994_PQLRE3426M_HS	4	class	Gammaproteobacteria	14	14	9	0.57	d_Bacteria;p_Proteobacteria;c_Gammaproteobacteria	UniRef50_K1YDQ5 Resolvase/invertase-type recombinase catalytic domain-containing protein n=52 Tax=Bacteria TaxID=2 RepID=K1YDQ5_9BACT	44_VKAZC4265A_66 # 38875 # 39309 # -1 # ID=6572_66;partial=01;start_type=Edge;rbs_motif=None;rbs_spacer=None;gc_cont=0.651	91.6	263.5	185	9.699999999999996e-68	145	42
172	44_VKAZC4265A	20540_TBBIJ6883B_HS	1	66	5	5	44_VKAZC4265A_AND_20540_TBBIJ6883B_HS	44_VKAZC4265A_66	20540_TBBIJ6883B_HS_5	d_Bacteria	p_Patescibacteria	c_Saccharimonadia	o_Saccharimonadales	f_AWTP1-31	g_AWTP1-31	s_AWTP1-31 sp003962975	44_VKAZC4265A	49837	species	AWTP1-31 sp003962975	36	33	19	0.58	d_Bacteria;p_Patescibacteria;c_Saccharimonadia;o_Saccharimonadales;f_AWTP1-31;g_AWTP1-31;s_AWTP1-31 sp003962975	d_Bacteria	p_Proteobacteria	c_Gammaproteobacteria	o_Burkholderiales				20540_TBBIJ6883B_HS	46	order	Burkholderiales	7	6	3	0.5	d_Bacteria;p_Proteobacteria;c_Gammaproteobacteria;o_Burkholderiales	UniRef50_K1YDQ5 Resolvase/invertase-type recombinase catalytic domain-containing protein n=52 Tax=Bacteria TaxID=2 RepID=K1YDQ5_9BACT	44_VKAZC4265A_66 # 38875 # 39309 # -1 # ID=6572_66;partial=01;start_type=Edge;rbs_motif=None;rbs_spacer=None;gc_cont=0.651	91.6	263.5	185	9.699999999999996e-68	145	42
173	44_VKAZC4265A	612179_coassembly	1	66	5	5	44_VKAZC4265A_AND_612179_coassembly	44_VKAZC4265A_66	612179_coassembly_1	d_Bacteria	p_Patescibacteria	c_Saccharimonadia	o_Saccharimonadales	f_AWTP1-31	g_AWTP1-31	s_AWTP1-31 sp003962975	44_VKAZC4265A	49837	species	AWTP1-31 sp003962975	36	33	19	0.58	d_Bacteria;p_Patescibacteria;c_Saccharimonadia;o_Saccharimonadales;f_AWTP1-31;g_AWTP1-31;s_AWTP1-31 sp003962975	d_Bacteria	p_Proteobacteria	c_Gammaproteobacteria					612179_coassembly	4	class	Gammaproteobacteria	7	7	5	0.67	d_Bacteria;p_Proteobacteria;c_Gammaproteobacteria	UniRef50_K1YDQ5 Resolvase/invertase-type recombinase catalytic domain-containing protein n=52 Tax=Bacteria TaxID=2 RepID=K1YDQ5_9BACT	44_VKAZC4265A_66 # 38875 # 39309 # -1 # ID=6572_66;partial=01;start_type=Edge;rbs_motif=None;rbs_spacer=None;gc_cont=0.651	91.6	263.5	185	9.699999999999996e-68	145	42
174	15950_JXRFG8695L_HS	9330_UPKQF5024K_HS	1	5	6	5	15950_JXRFG8695L_HS_AND_9330_UPKQF5024K_HS	15950_JXRFG8695L_HS_5	9330_UPKQF5024K_HS_1	d_Bacteria	p_Proteobacteria	c_Alphaproteobacteria	o_Rhizobiales				15950_JXRFG8695L_HS	168	order	Rhizobiales	8	8	4	0.57	d_Bacteria;p_Proteobacteria;c_Alphaproteobacteria;o_Rhizobiales	d_Bacteria	p_Proteobacteria	c_Gammaproteobacteria	o_Burkholderiales	f_Burkholderiaceae			9330_UPKQF5024K_HS	62	family	Burkholderiaceae	14	14	10	0.54	d_Bacteria;p_Proteobacteria;c_Gammaproteobacteria;o_Burkholderiales;f_Burkholderiaceae	UniRef50_A0A5C9CCL1 ISPpu14-like transposase Orf1 n=11 Tax=Burkholderiales TaxID=80840 RepID=A0A5C9CCL1_9BURK	15950_JXRFG8695L_HS_5 # 3258 # 3647 # -1 # ID=3313_5;partial=00;start_type=ATG;rbs_motif=None;rbs_spacer=None;gc_cont=0.636	71.3	169.1	135	2.2e-39	130	1
175	15950_JXRFG8695L_HS	8251_VVJFE8127P_HS	3	5	7	5	15950_JXRFG8695L_HS_AND_8251_VVJFE8127P_HS	15950_JXRFG8695L_HS_5	8251_VVJFE8127P_HS_4	d_Bacteria	p_Proteobacteria	c_Alphaproteobacteria	o_Rhizobiales				15950_JXRFG8695L_HS	168	order	Rhizobiales	8	8	4	0.57	d_Bacteria;p_Proteobacteria;c_Alphaproteobacteria;o_Rhizobiales	d_Bacteria	p_Proteobacteria	c_Gammaproteobacteria	o_Burkholderiales	f_Burkholderiaceae			8251_VVJFE8127P_HS	62	family	Burkholderiaceae	15	12	8	0.51	d_Bacteria;p_Proteobacteria;c_Gammaproteobacteria;o_Burkholderiales;f_Burkholderiaceae	UniRef50_A0A5C9CCL1 ISPpu14-like transposase Orf1 n=11 Tax=Burkholderiales TaxID=80840 RepID=A0A5C9CCL1_9BURK	15950_JXRFG8695L_HS_5 # 3258 # 3647 # -1 # ID=3313_5;partial=00;start_type=ATG;rbs_motif=None;rbs_spacer=None;gc_cont=0.636	71.3	169.1	135	2.2e-39	130	1
176	5459_SNLSN1243N_HS	4557_ABVSK8395E	1	6	9	6	5459_SNLSN1243N_HS_AND_4557_ABVSK8395E	5459_SNLSN1243N_HS_4	4557_ABVSK8395E_2	d_Bacteria	p_Myxococcota	c_Polyangia	o_Polyangiales	f_Ga0077539	g_SCUS01		5459_SNLSN1243N_HS	18190	genus	SCUS01	8	6	3	0.72	d_Bacteria;p_Myxococcota;c_Polyangia;o_Polyangiales;f_Ga0077539;g_SCUS01	d_Bacteria	p_Proteobacteria	c_Gammaproteobacteria					4557_ABVSK8395E	4	class	Gammaproteobacteria	16	12	3	0.55	d_Bacteria;p_Proteobacteria;c_Gammaproteobacteria	UniRef50_G9C9Z0 IncC n=1 Tax=Comamonas testosteroni TaxID=285 RepID=G9C9Z0_COMTE	5459_SNLSN1243N_HS_4 # 5921 # 6142 # -1 # ID=8159_4;partial=00;start_type=ATG;rbs_motif=AGGA;rbs_spacer=5-10bp;gc_cont=0.631	100.0	115.2	317	2.2e-23	74	107
177	181358_LJSLX5580A_HS	4557_ABVSK8395E	1	4	9	4	181358_LJSLX5580A_HS_AND_4557_ABVSK8395E	181358_LJSLX5580A_HS_3	4557_ABVSK8395E_6	d_Bacteria	p_Proteobacteria	c_Alphaproteobacteria	o_Micropepsales	f_Micropepsaceae	g_Rhizomicrobium	s_Rhizomicrobium sp902825865	181358_LJSLX5580A_HS	30566	species	Rhizomicrobium sp902825865	2	2	1	0.5	d_Bacteria;p_Proteobacteria;c_Alphaproteobacteria;o_Micropepsales;f_Micropepsaceae;g_Rhizomicrobium;s_Rhizomicrobium sp902825865	d_Bacteria	p_Proteobacteria	c_Gammaproteobacteria					4557_ABVSK8395E	4	class	Gammaproteobacteria	16	12	3	0.55	d_Bacteria;p_Proteobacteria;c_Gammaproteobacteria	UniRef50_P52604 Protein KlcB n=103 Tax=root TaxID=1 RepID=KLCB1_ECOLX	181358_LJSLX5580A_HS_3 # 408 # 782 # 1 # ID=13794_3;partial=00;start_type=ATG;rbs_motif=AGxAG;rbs_spacer=11-12bp;gc_cont=0.720	74.8	148.7	401	2.9999999999999998e-33	125	184
178	9076_SLHEZ2715P_HS	30406_SLHEZ2715P	1	6	6	6	9076_SLHEZ2715P_HS_AND_30406_SLHEZ2715P	9076_SLHEZ2715P_HS_6	30406_SLHEZ2715P_2	d_Bacteria	p_Myxococcota	c_Polyangia					9076_SLHEZ2715P_HS	4525	class	Polyangia	4	4	2	0.5	d_Bacteria;p_Myxococcota;c_Polyangia	d_Bacteria	p_Proteobacteria	c_Gammaproteobacteria	o_Burkholderiales	f_Burkholderiaceae			30406_SLHEZ2715P	62	family	Burkholderiaceae	4	2	2	1.0	d_Bacteria;p_Proteobacteria;c_Gammaproteobacteria;o_Burkholderiales;f_Burkholderiaceae	UniRef50_P52604 Protein KlcB n=103 Tax=root TaxID=1 RepID=KLCB1_ECOLX	9076_SLHEZ2715P_HS_6 # 4029 # 4712 # -1 # ID=6066_6;partial=01;start_type=Edge;rbs_motif=None;rbs_spacer=None;gc_cont=0.693	99.5	435.6	401	2.199999999999999e-119	228	120
179	9076_SLHEZ2715P_HS	20693_GTAKE7915Y	1	6	4	4	9076_SLHEZ2715P_HS_AND_20693_GTAKE7915Y	9076_SLHEZ2715P_HS_6	20693_GTAKE7915Y_1	d_Bacteria	p_Myxococcota	c_Polyangia					9076_SLHEZ2715P_HS	4525	class	Polyangia	4	4	2	0.5	d_Bacteria;p_Myxococcota;c_Polyangia	d_Bacteria	p_Proteobacteria	c_Gammaproteobacteria	o_Burkholderiales	f_Burkholderiaceae			20693_GTAKE7915Y	62	family	Burkholderiaceae	4	2	2	1.0	d_Bacteria;p_Proteobacteria;c_Gammaproteobacteria;o_Burkholderiales;f_Burkholderiaceae	UniRef50_P52604 Protein KlcB n=103 Tax=root TaxID=1 RepID=KLCB1_ECOLX	9076_SLHEZ2715P_HS_6 # 4029 # 4712 # -1 # ID=6066_6;partial=01;start_type=Edge;rbs_motif=None;rbs_spacer=None;gc_cont=0.693	99.5	435.6	401	2.199999999999999e-119	228	120
180	9076_SLHEZ2715P_HS	210_AQYSR7679X_HS	1	6	34	6	9076_SLHEZ2715P_HS_AND_210_AQYSR7679X_HS	9076_SLHEZ2715P_HS_6	210_AQYSR7679X_HS_22	d_Bacteria	p_Myxococcota	c_Polyangia					9076_SLHEZ2715P_HS	4525	class	Polyangia	4	4	2	0.5	d_Bacteria;p_Myxococcota;c_Polyangia	d_Bacteria	p_Proteobacteria	c_Gammaproteobacteria	o_Burkholderiales				210_AQYSR7679X_HS	46	order	Burkholderiales	43	37	20	0.52	d_Bacteria;p_Proteobacteria;c_Gammaproteobacteria;o_Burkholderiales	UniRef50_P52604 Protein KlcB n=103 Tax=root TaxID=1 RepID=KLCB1_ECOLX	9076_SLHEZ2715P_HS_6 # 4029 # 4712 # -1 # ID=6066_6;partial=01;start_type=Edge;rbs_motif=None;rbs_spacer=None;gc_cont=0.693	99.5	435.6	401	2.199999999999999e-119	228	120
181	9076_SLHEZ2715P_HS	350_NOAOR5976A	1	6	15	6	9076_SLHEZ2715P_HS_AND_350_NOAOR5976A	9076_SLHEZ2715P_HS_6	350_NOAOR5976A_5	d_Bacteria	p_Myxococcota	c_Polyangia					9076_SLHEZ2715P_HS	4525	class	Polyangia	4	4	2	0.5	d_Bacteria;p_Myxococcota;c_Polyangia	d_Bacteria	p_Proteobacteria	c_Gammaproteobacteria	o_Burkholderiales	f_Burkholderiaceae			350_NOAOR5976A	62	family	Burkholderiaceae	16	14	11	0.8	d_Bacteria;p_Proteobacteria;c_Gammaproteobacteria;o_Burkholderiales;f_Burkholderiaceae	UniRef50_P52604 Protein KlcB n=103 Tax=root TaxID=1 RepID=KLCB1_ECOLX	9076_SLHEZ2715P_HS_6 # 4029 # 4712 # -1 # ID=6066_6;partial=01;start_type=Edge;rbs_motif=None;rbs_spacer=None;gc_cont=0.693	99.5	435.6	401	2.199999999999999e-119	228	120
182	9076_SLHEZ2715P_HS	386_ZFYKJ6264T	1	6	13	6	9076_SLHEZ2715P_HS_AND_386_ZFYKJ6264T	9076_SLHEZ2715P_HS_6	386_ZFYKJ6264T_9	d_Bacteria	p_Myxococcota	c_Polyangia					9076_SLHEZ2715P_HS	4525	class	Polyangia	4	4	2	0.5	d_Bacteria;p_Myxococcota;c_Polyangia	d_Bacteria	p_Proteobacteria	c_Gammaproteobacteria	o_Burkholderiales	f_Burkholderiaceae			386_ZFYKJ6264T	62	family	Burkholderiaceae	16	15	11	0.8	d_Bacteria;p_Proteobacteria;c_Gammaproteobacteria;o_Burkholderiales;f_Burkholderiaceae	UniRef50_P52604 Protein KlcB n=103 Tax=root TaxID=1 RepID=KLCB1_ECOLX	9076_SLHEZ2715P_HS_6 # 4029 # 4712 # -1 # ID=6066_6;partial=01;start_type=Edge;rbs_motif=None;rbs_spacer=None;gc_cont=0.693	99.5	435.6	401	2.199999999999999e-119	228	120
183	9076_SLHEZ2715P_HS	292_CTKAA1553C_HS	1	6	27	6	9076_SLHEZ2715P_HS_AND_292_CTKAA1553C_HS	9076_SLHEZ2715P_HS_6	292_CTKAA1553C_HS_6	d_Bacteria	p_Myxococcota	c_Polyangia					9076_SLHEZ2715P_HS	4525	class	Polyangia	4	4	2	0.5	d_Bacteria;p_Myxococcota;c_Polyangia	d_Bacteria	p_Proteobacteria	c_Gammaproteobacteria	o_Burkholderiales				292_CTKAA1553C_HS	46	order	Burkholderiales	43	40	21	0.52	d_Bacteria;p_Proteobacteria;c_Gammaproteobacteria;o_Burkholderiales	UniRef50_P52604 Protein KlcB n=103 Tax=root TaxID=1 RepID=KLCB1_ECOLX	9076_SLHEZ2715P_HS_6 # 4029 # 4712 # -1 # ID=6066_6;partial=01;start_type=Edge;rbs_motif=None;rbs_spacer=None;gc_cont=0.693	99.5	435.6	401	2.199999999999999e-119	228	120
184	9076_SLHEZ2715P_HS	49617_HFGVI0044Q_HS	1	6	5	5	9076_SLHEZ2715P_HS_AND_49617_HFGVI0044Q_HS	9076_SLHEZ2715P_HS_6	49617_HFGVI0044Q_HS_1	d_Bacteria	p_Myxococcota	c_Polyangia					9076_SLHEZ2715P_HS	4525	class	Polyangia	4	4	2	0.5	d_Bacteria;p_Myxococcota;c_Polyangia	d_Bacteria	p_Proteobacteria	c_Gammaproteobacteria	o_Burkholderiales	f_Burkholderiaceae			49617_HFGVI0044Q_HS	62	family	Burkholderiaceae	7	7	4	0.84	d_Bacteria;p_Proteobacteria;c_Gammaproteobacteria;o_Burkholderiales;f_Burkholderiaceae	UniRef50_P52604 Protein KlcB n=103 Tax=root TaxID=1 RepID=KLCB1_ECOLX	9076_SLHEZ2715P_HS_6 # 4029 # 4712 # -1 # ID=6066_6;partial=01;start_type=Edge;rbs_motif=None;rbs_spacer=None;gc_cont=0.693	99.5	435.6	401	2.199999999999999e-119	228	120
185	9076_SLHEZ2715P_HS	92_OQKAY0494C	1	6	20	6	9076_SLHEZ2715P_HS_AND_92_OQKAY0494C	9076_SLHEZ2715P_HS_6	92_OQKAY0494C_4	d_Bacteria	p_Myxococcota	c_Polyangia					9076_SLHEZ2715P_HS	4525	class	Polyangia	4	4	2	0.5	d_Bacteria;p_Myxococcota;c_Polyangia	d_Bacteria	p_Proteobacteria	c_Gammaproteobacteria	o_Burkholderiales	f_Burkholderiaceae			92_OQKAY0494C	62	family	Burkholderiaceae	23	21	12	0.53	d_Bacteria;p_Proteobacteria;c_Gammaproteobacteria;o_Burkholderiales;f_Burkholderiaceae	UniRef50_P52604 Protein KlcB n=103 Tax=root TaxID=1 RepID=KLCB1_ECOLX	9076_SLHEZ2715P_HS_6 # 4029 # 4712 # -1 # ID=6066_6;partial=01;start_type=Edge;rbs_motif=None;rbs_spacer=None;gc_cont=0.693	99.5	435.6	401	2.199999999999999e-119	228	120
186	9076_SLHEZ2715P_HS	31832_LMGGV4316U_HS	1	6	5	5	9076_SLHEZ2715P_HS_AND_31832_LMGGV4316U_HS	9076_SLHEZ2715P_HS_6	31832_LMGGV4316U_HS_5	d_Bacteria	p_Myxococcota	c_Polyangia					9076_SLHEZ2715P_HS	4525	class	Polyangia	4	4	2	0.5	d_Bacteria;p_Myxococcota;c_Polyangia	d_Bacteria	p_Actinobacteriota	c_Actinomycetia					31832_LMGGV4316U_HS	24	class	Actinomycetia	9	8	4	0.5	d_Bacteria;p_Actinobacteriota;c_Actinomycetia	UniRef50_P52604 Protein KlcB n=103 Tax=root TaxID=1 RepID=KLCB1_ECOLX	9076_SLHEZ2715P_HS_6 # 4029 # 4712 # -1 # ID=6066_6;partial=01;start_type=Edge;rbs_motif=None;rbs_spacer=None;gc_cont=0.693	99.5	435.6	401	2.199999999999999e-119	228	120
187	9076_SLHEZ2715P_HS	41928_EWOJK0017V_HS	1	6	6	6	9076_SLHEZ2715P_HS_AND_41928_EWOJK0017V_HS	9076_SLHEZ2715P_HS_6	41928_EWOJK0017V_HS_6	d_Bacteria	p_Myxococcota	c_Polyangia					9076_SLHEZ2715P_HS	4525	class	Polyangia	4	4	2	0.5	d_Bacteria;p_Myxococcota;c_Polyangia	d_Bacteria	p_Actinobacteriota	c_Actinomycetia					41928_EWOJK0017V_HS	24	class	Actinomycetia	8	7	4	0.51	d_Bacteria;p_Actinobacteriota;c_Actinomycetia	UniRef50_P52604 Protein KlcB n=103 Tax=root TaxID=1 RepID=KLCB1_ECOLX	9076_SLHEZ2715P_HS_6 # 4029 # 4712 # -1 # ID=6066_6;partial=01;start_type=Edge;rbs_motif=None;rbs_spacer=None;gc_cont=0.693	99.5	435.6	401	2.199999999999999e-119	228	120
188	9076_SLHEZ2715P_HS	61903_p3.opera	1	6	7	6	9076_SLHEZ2715P_HS_AND_61903_p3.opera	9076_SLHEZ2715P_HS_6	61903_p3.opera_4	d_Bacteria	p_Myxococcota	c_Polyangia					9076_SLHEZ2715P_HS	4525	class	Polyangia	4	4	2	0.5	d_Bacteria;p_Myxococcota;c_Polyangia	d_Bacteria	p_Proteobacteria	c_Gammaproteobacteria	o_Burkholderiales	f_Burkholderiaceae			61903_p3.opera	62	family	Burkholderiaceae	10	9	8	0.99	d_Bacteria;p_Proteobacteria;c_Gammaproteobacteria;o_Burkholderiales;f_Burkholderiaceae	UniRef50_P52604 Protein KlcB n=103 Tax=root TaxID=1 RepID=KLCB1_ECOLX	9076_SLHEZ2715P_HS_6 # 4029 # 4712 # -1 # ID=6066_6;partial=01;start_type=Edge;rbs_motif=None;rbs_spacer=None;gc_cont=0.693	99.5	435.6	401	2.199999999999999e-119	228	120
189	9076_SLHEZ2715P_HS	90946_o1.opera	1	6	8	6	9076_SLHEZ2715P_HS_AND_90946_o1.opera	9076_SLHEZ2715P_HS_6	90946_o1.opera_4	d_Bacteria	p_Myxococcota	c_Polyangia					9076_SLHEZ2715P_HS	4525	class	Polyangia	4	4	2	0.5	d_Bacteria;p_Myxococcota;c_Polyangia	d_Bacteria	p_Proteobacteria	c_Gammaproteobacteria	o_Burkholderiales	f_Burkholderiaceae			90946_o1.opera	62	family	Burkholderiaceae	8	7	7	1.0	d_Bacteria;p_Proteobacteria;c_Gammaproteobacteria;o_Burkholderiales;f_Burkholderiaceae	UniRef50_P52604 Protein KlcB n=103 Tax=root TaxID=1 RepID=KLCB1_ECOLX	9076_SLHEZ2715P_HS_6 # 4029 # 4712 # -1 # ID=6066_6;partial=01;start_type=Edge;rbs_motif=None;rbs_spacer=None;gc_cont=0.693	99.5	435.6	401	2.199999999999999e-119	228	120
190	9076_SLHEZ2715P_HS	9651_STOPY2011U_HS	2	6	8	6	9076_SLHEZ2715P_HS_AND_9651_STOPY2011U_HS	9076_SLHEZ2715P_HS_6	9651_STOPY2011U_HS_5	d_Bacteria	p_Myxococcota	c_Polyangia					9076_SLHEZ2715P_HS	4525	class	Polyangia	4	4	2	0.5	d_Bacteria;p_Myxococcota;c_Polyangia	d_Bacteria	p_Proteobacteria	c_Gammaproteobacteria	o_Burkholderiales	f_Burkholderiaceae			9651_STOPY2011U_HS	62	family	Burkholderiaceae	8	7	7	1.0	d_Bacteria;p_Proteobacteria;c_Gammaproteobacteria;o_Burkholderiales;f_Burkholderiaceae	UniRef50_P52604 Protein KlcB n=103 Tax=root TaxID=1 RepID=KLCB1_ECOLX	9076_SLHEZ2715P_HS_6 # 4029 # 4712 # -1 # ID=6066_6;partial=01;start_type=Edge;rbs_motif=None;rbs_spacer=None;gc_cont=0.693	99.5	435.6	401	2.199999999999999e-119	228	120
191	9076_SLHEZ2715P_HS	9651_STOPY2011U_HS	2	6	8	6	9076_SLHEZ2715P_HS_AND_9651_STOPY2011U_HS	9076_SLHEZ2715P_HS_6	9651_STOPY2011U_HS_4	d_Bacteria	p_Myxococcota	c_Polyangia					9076_SLHEZ2715P_HS	4525	class	Polyangia	4	4	2	0.5	d_Bacteria;p_Myxococcota;c_Polyangia	d_Bacteria	p_Proteobacteria	c_Gammaproteobacteria	o_Burkholderiales	f_Burkholderiaceae			9651_STOPY2011U_HS	62	family	Burkholderiaceae	8	7	7	1.0	d_Bacteria;p_Proteobacteria;c_Gammaproteobacteria;o_Burkholderiales;f_Burkholderiaceae	UniRef50_P52604 Protein KlcB n=103 Tax=root TaxID=1 RepID=KLCB1_ECOLX	9076_SLHEZ2715P_HS_6 # 4029 # 4712 # -1 # ID=6066_6;partial=01;start_type=Edge;rbs_motif=None;rbs_spacer=None;gc_cont=0.693	99.5	435.6	401	2.199999999999999e-119	228	120
192	9076_SLHEZ2715P_HS	80897_DNGEE8998Y	1	6	4	4	9076_SLHEZ2715P_HS_AND_80897_DNGEE8998Y	9076_SLHEZ2715P_HS_6	80897_DNGEE8998Y_3	d_Bacteria	p_Myxococcota	c_Polyangia					9076_SLHEZ2715P_HS	4525	class	Polyangia	4	4	2	0.5	d_Bacteria;p_Myxococcota;c_Polyangia	d_Bacteria	p_Proteobacteria	c_Gammaproteobacteria	o_Burkholderiales	f_Burkholderiaceae	g_Polaromonas	s_Polaromonas sp010365105	80897_DNGEE8998Y	40944	species	Polaromonas sp010365105	3	2	1	0.58	d_Bacteria;p_Proteobacteria;c_Gammaproteobacteria;o_Burkholderiales;f_Burkholderiaceae;g_Polaromonas;s_Polaromonas sp010365105	UniRef50_P52604 Protein KlcB n=103 Tax=root TaxID=1 RepID=KLCB1_ECOLX	9076_SLHEZ2715P_HS_6 # 4029 # 4712 # -1 # ID=6066_6;partial=01;start_type=Edge;rbs_motif=None;rbs_spacer=None;gc_cont=0.693	99.5	435.6	401	2.199999999999999e-119	228	120
193	9076_SLHEZ2715P_HS	8546_XTFIC0638G	1	6	4	4	9076_SLHEZ2715P_HS_AND_8546_XTFIC0638G	9076_SLHEZ2715P_HS_6	8546_XTFIC0638G_4	d_Bacteria	p_Myxococcota	c_Polyangia					9076_SLHEZ2715P_HS	4525	class	Polyangia	4	4	2	0.5	d_Bacteria;p_Myxococcota;c_Polyangia	d_Bacteria	p_Proteobacteria	c_Gammaproteobacteria	o_Burkholderiales	f_Burkholderiaceae			8546_XTFIC0638G	62	family	Burkholderiaceae	4	4	3	0.75	d_Bacteria;p_Proteobacteria;c_Gammaproteobacteria;o_Burkholderiales;f_Burkholderiaceae	UniRef50_P52604 Protein KlcB n=103 Tax=root TaxID=1 RepID=KLCB1_ECOLX	9076_SLHEZ2715P_HS_6 # 4029 # 4712 # -1 # ID=6066_6;partial=01;start_type=Edge;rbs_motif=None;rbs_spacer=None;gc_cont=0.693	99.5	435.6	401	2.199999999999999e-119	228	120
194	31832_LMGGV4316U_HS	30406_SLHEZ2715P	1	5	6	5	31832_LMGGV4316U_HS_AND_30406_SLHEZ2715P	31832_LMGGV4316U_HS_5	30406_SLHEZ2715P_2	d_Bacteria	p_Actinobacteriota	c_Actinomycetia					31832_LMGGV4316U_HS	24	class	Actinomycetia	9	8	4	0.5	d_Bacteria;p_Actinobacteriota;c_Actinomycetia	d_Bacteria	p_Proteobacteria	c_Gammaproteobacteria	o_Burkholderiales	f_Burkholderiaceae			30406_SLHEZ2715P	62	family	Burkholderiaceae	4	2	2	1.0	d_Bacteria;p_Proteobacteria;c_Gammaproteobacteria;o_Burkholderiales;f_Burkholderiaceae	UniRef50_U3LPA5 KlcB:stable inheritance protein n=21 Tax=root TaxID=1 RepID=U3LPA5_9BACT	31832_LMGGV4316U_HS_5 # 2120 # 2770 # 1 # ID=14640_5;partial=01;start_type=ATG;rbs_motif=AGGAG/GGAGG;rbs_spacer=11-12bp;gc_cont=0.720	100.0	436.0	333	1.5999999999999991e-119	217	1
195	31832_LMGGV4316U_HS	20693_GTAKE7915Y	2	5	4	4	31832_LMGGV4316U_HS_AND_20693_GTAKE7915Y	31832_LMGGV4316U_HS_5	20693_GTAKE7915Y_1	d_Bacteria	p_Actinobacteriota	c_Actinomycetia					31832_LMGGV4316U_HS	24	class	Actinomycetia	9	8	4	0.5	d_Bacteria;p_Actinobacteriota;c_Actinomycetia	d_Bacteria	p_Proteobacteria	c_Gammaproteobacteria	o_Burkholderiales	f_Burkholderiaceae			20693_GTAKE7915Y	62	family	Burkholderiaceae	4	2	2	1.0	d_Bacteria;p_Proteobacteria;c_Gammaproteobacteria;o_Burkholderiales;f_Burkholderiaceae	UniRef50_U3LPA5 KlcB:stable inheritance protein n=21 Tax=root TaxID=1 RepID=U3LPA5_9BACT	31832_LMGGV4316U_HS_5 # 2120 # 2770 # 1 # ID=14640_5;partial=01;start_type=ATG;rbs_motif=AGGAG/GGAGG;rbs_spacer=11-12bp;gc_cont=0.720	100.0	436.0	333	1.5999999999999991e-119	217	1
196	31832_LMGGV4316U_HS	210_AQYSR7679X_HS	3	5	34	5	31832_LMGGV4316U_HS_AND_210_AQYSR7679X_HS	31832_LMGGV4316U_HS_5	210_AQYSR7679X_HS_22	d_Bacteria	p_Actinobacteriota	c_Actinomycetia					31832_LMGGV4316U_HS	24	class	Actinomycetia	9	8	4	0.5	d_Bacteria;p_Actinobacteriota;c_Actinomycetia	d_Bacteria	p_Proteobacteria	c_Gammaproteobacteria	o_Burkholderiales				210_AQYSR7679X_HS	46	order	Burkholderiales	43	37	20	0.52	d_Bacteria;p_Proteobacteria;c_Gammaproteobacteria;o_Burkholderiales	UniRef50_U3LPA5 KlcB:stable inheritance protein n=21 Tax=root TaxID=1 RepID=U3LPA5_9BACT	31832_LMGGV4316U_HS_5 # 2120 # 2770 # 1 # ID=14640_5;partial=01;start_type=ATG;rbs_motif=AGGAG/GGAGG;rbs_spacer=11-12bp;gc_cont=0.720	100.0	436.0	333	1.5999999999999991e-119	217	1
197	31832_LMGGV4316U_HS	350_NOAOR5976A	3	5	15	5	31832_LMGGV4316U_HS_AND_350_NOAOR5976A	31832_LMGGV4316U_HS_5	350_NOAOR5976A_5	d_Bacteria	p_Actinobacteriota	c_Actinomycetia					31832_LMGGV4316U_HS	24	class	Actinomycetia	9	8	4	0.5	d_Bacteria;p_Actinobacteriota;c_Actinomycetia	d_Bacteria	p_Proteobacteria	c_Gammaproteobacteria	o_Burkholderiales	f_Burkholderiaceae			350_NOAOR5976A	62	family	Burkholderiaceae	16	14	11	0.8	d_Bacteria;p_Proteobacteria;c_Gammaproteobacteria;o_Burkholderiales;f_Burkholderiaceae	UniRef50_U3LPA5 KlcB:stable inheritance protein n=21 Tax=root TaxID=1 RepID=U3LPA5_9BACT	31832_LMGGV4316U_HS_5 # 2120 # 2770 # 1 # ID=14640_5;partial=01;start_type=ATG;rbs_motif=AGGAG/GGAGG;rbs_spacer=11-12bp;gc_cont=0.720	100.0	436.0	333	1.5999999999999991e-119	217	1
198	31832_LMGGV4316U_HS	386_ZFYKJ6264T	3	5	13	5	31832_LMGGV4316U_HS_AND_386_ZFYKJ6264T	31832_LMGGV4316U_HS_5	386_ZFYKJ6264T_9	d_Bacteria	p_Actinobacteriota	c_Actinomycetia					31832_LMGGV4316U_HS	24	class	Actinomycetia	9	8	4	0.5	d_Bacteria;p_Actinobacteriota;c_Actinomycetia	d_Bacteria	p_Proteobacteria	c_Gammaproteobacteria	o_Burkholderiales	f_Burkholderiaceae			386_ZFYKJ6264T	62	family	Burkholderiaceae	16	15	11	0.8	d_Bacteria;p_Proteobacteria;c_Gammaproteobacteria;o_Burkholderiales;f_Burkholderiaceae	UniRef50_U3LPA5 KlcB:stable inheritance protein n=21 Tax=root TaxID=1 RepID=U3LPA5_9BACT	31832_LMGGV4316U_HS_5 # 2120 # 2770 # 1 # ID=14640_5;partial=01;start_type=ATG;rbs_motif=AGGAG/GGAGG;rbs_spacer=11-12bp;gc_cont=0.720	100.0	436.0	333	1.5999999999999991e-119	217	1
199	31832_LMGGV4316U_HS	292_CTKAA1553C_HS	3	5	27	5	31832_LMGGV4316U_HS_AND_292_CTKAA1553C_HS	31832_LMGGV4316U_HS_5	292_CTKAA1553C_HS_6	d_Bacteria	p_Actinobacteriota	c_Actinomycetia					31832_LMGGV4316U_HS	24	class	Actinomycetia	9	8	4	0.5	d_Bacteria;p_Actinobacteriota;c_Actinomycetia	d_Bacteria	p_Proteobacteria	c_Gammaproteobacteria	o_Burkholderiales				292_CTKAA1553C_HS	46	order	Burkholderiales	43	40	21	0.52	d_Bacteria;p_Proteobacteria;c_Gammaproteobacteria;o_Burkholderiales	UniRef50_U3LPA5 KlcB:stable inheritance protein n=21 Tax=root TaxID=1 RepID=U3LPA5_9BACT	31832_LMGGV4316U_HS_5 # 2120 # 2770 # 1 # ID=14640_5;partial=01;start_type=ATG;rbs_motif=AGGAG/GGAGG;rbs_spacer=11-12bp;gc_cont=0.720	100.0	436.0	333	1.5999999999999991e-119	217	1
200	31832_LMGGV4316U_HS	49617_HFGVI0044Q_HS	2	5	5	5	31832_LMGGV4316U_HS_AND_49617_HFGVI0044Q_HS	31832_LMGGV4316U_HS_5	49617_HFGVI0044Q_HS_1	d_Bacteria	p_Actinobacteriota	c_Actinomycetia					31832_LMGGV4316U_HS	24	class	Actinomycetia	9	8	4	0.5	d_Bacteria;p_Actinobacteriota;c_Actinomycetia	d_Bacteria	p_Proteobacteria	c_Gammaproteobacteria	o_Burkholderiales	f_Burkholderiaceae			49617_HFGVI0044Q_HS	62	family	Burkholderiaceae	7	7	4	0.84	d_Bacteria;p_Proteobacteria;c_Gammaproteobacteria;o_Burkholderiales;f_Burkholderiaceae	UniRef50_U3LPA5 KlcB:stable inheritance protein n=21 Tax=root TaxID=1 RepID=U3LPA5_9BACT	31832_LMGGV4316U_HS_5 # 2120 # 2770 # 1 # ID=14640_5;partial=01;start_type=ATG;rbs_motif=AGGAG/GGAGG;rbs_spacer=11-12bp;gc_cont=0.720	100.0	436.0	333	1.5999999999999991e-119	217	1
201	31832_LMGGV4316U_HS	9076_SLHEZ2715P_HS	1	5	6	5	31832_LMGGV4316U_HS_AND_9076_SLHEZ2715P_HS	31832_LMGGV4316U_HS_5	9076_SLHEZ2715P_HS_6	d_Bacteria	p_Actinobacteriota	c_Actinomycetia					31832_LMGGV4316U_HS	24	class	Actinomycetia	9	8	4	0.5	d_Bacteria;p_Actinobacteriota;c_Actinomycetia	d_Bacteria	p_Myxococcota	c_Polyangia					9076_SLHEZ2715P_HS	4525	class	Polyangia	4	4	2	0.5	d_Bacteria;p_Myxococcota;c_Polyangia	UniRef50_U3LPA5 KlcB:stable inheritance protein n=21 Tax=root TaxID=1 RepID=U3LPA5_9BACT	31832_LMGGV4316U_HS_5 # 2120 # 2770 # 1 # ID=14640_5;partial=01;start_type=ATG;rbs_motif=AGGAG/GGAGG;rbs_spacer=11-12bp;gc_cont=0.720	100.0	436.0	333	1.5999999999999991e-119	217	1
202	31832_LMGGV4316U_HS	92_OQKAY0494C	3	5	20	5	31832_LMGGV4316U_HS_AND_92_OQKAY0494C	31832_LMGGV4316U_HS_5	92_OQKAY0494C_4	d_Bacteria	p_Actinobacteriota	c_Actinomycetia					31832_LMGGV4316U_HS	24	class	Actinomycetia	9	8	4	0.5	d_Bacteria;p_Actinobacteriota;c_Actinomycetia	d_Bacteria	p_Proteobacteria	c_Gammaproteobacteria	o_Burkholderiales	f_Burkholderiaceae			92_OQKAY0494C	62	family	Burkholderiaceae	23	21	12	0.53	d_Bacteria;p_Proteobacteria;c_Gammaproteobacteria;o_Burkholderiales;f_Burkholderiaceae	UniRef50_U3LPA5 KlcB:stable inheritance protein n=21 Tax=root TaxID=1 RepID=U3LPA5_9BACT	31832_LMGGV4316U_HS_5 # 2120 # 2770 # 1 # ID=14640_5;partial=01;start_type=ATG;rbs_motif=AGGAG/GGAGG;rbs_spacer=11-12bp;gc_cont=0.720	100.0	436.0	333	1.5999999999999991e-119	217	1
203	31832_LMGGV4316U_HS	61903_p3.opera	3	5	7	5	31832_LMGGV4316U_HS_AND_61903_p3.opera	31832_LMGGV4316U_HS_5	61903_p3.opera_4	d_Bacteria	p_Actinobacteriota	c_Actinomycetia					31832_LMGGV4316U_HS	24	class	Actinomycetia	9	8	4	0.5	d_Bacteria;p_Actinobacteriota;c_Actinomycetia	d_Bacteria	p_Proteobacteria	c_Gammaproteobacteria	o_Burkholderiales	f_Burkholderiaceae			61903_p3.opera	62	family	Burkholderiaceae	10	9	8	0.99	d_Bacteria;p_Proteobacteria;c_Gammaproteobacteria;o_Burkholderiales;f_Burkholderiaceae	UniRef50_U3LPA5 KlcB:stable inheritance protein n=21 Tax=root TaxID=1 RepID=U3LPA5_9BACT	31832_LMGGV4316U_HS_5 # 2120 # 2770 # 1 # ID=14640_5;partial=01;start_type=ATG;rbs_motif=AGGAG/GGAGG;rbs_spacer=11-12bp;gc_cont=0.720	100.0	436.0	333	1.5999999999999991e-119	217	1
204	31832_LMGGV4316U_HS	90946_o1.opera	3	5	8	5	31832_LMGGV4316U_HS_AND_90946_o1.opera	31832_LMGGV4316U_HS_5	90946_o1.opera_4	d_Bacteria	p_Actinobacteriota	c_Actinomycetia					31832_LMGGV4316U_HS	24	class	Actinomycetia	9	8	4	0.5	d_Bacteria;p_Actinobacteriota;c_Actinomycetia	d_Bacteria	p_Proteobacteria	c_Gammaproteobacteria	o_Burkholderiales	f_Burkholderiaceae			90946_o1.opera	62	family	Burkholderiaceae	8	7	7	1.0	d_Bacteria;p_Proteobacteria;c_Gammaproteobacteria;o_Burkholderiales;f_Burkholderiaceae	UniRef50_U3LPA5 KlcB:stable inheritance protein n=21 Tax=root TaxID=1 RepID=U3LPA5_9BACT	31832_LMGGV4316U_HS_5 # 2120 # 2770 # 1 # ID=14640_5;partial=01;start_type=ATG;rbs_motif=AGGAG/GGAGG;rbs_spacer=11-12bp;gc_cont=0.720	100.0	436.0	333	1.5999999999999991e-119	217	1
205	31832_LMGGV4316U_HS	9651_STOPY2011U_HS	4	5	8	5	31832_LMGGV4316U_HS_AND_9651_STOPY2011U_HS	31832_LMGGV4316U_HS_5	9651_STOPY2011U_HS_5	d_Bacteria	p_Actinobacteriota	c_Actinomycetia					31832_LMGGV4316U_HS	24	class	Actinomycetia	9	8	4	0.5	d_Bacteria;p_Actinobacteriota;c_Actinomycetia	d_Bacteria	p_Proteobacteria	c_Gammaproteobacteria	o_Burkholderiales	f_Burkholderiaceae			9651_STOPY2011U_HS	62	family	Burkholderiaceae	8	7	7	1.0	d_Bacteria;p_Proteobacteria;c_Gammaproteobacteria;o_Burkholderiales;f_Burkholderiaceae	UniRef50_U3LPA5 KlcB:stable inheritance protein n=21 Tax=root TaxID=1 RepID=U3LPA5_9BACT	31832_LMGGV4316U_HS_5 # 2120 # 2770 # 1 # ID=14640_5;partial=01;start_type=ATG;rbs_motif=AGGAG/GGAGG;rbs_spacer=11-12bp;gc_cont=0.720	100.0	436.0	333	1.5999999999999991e-119	217	1
206	31832_LMGGV4316U_HS	9651_STOPY2011U_HS	4	5	8	5	31832_LMGGV4316U_HS_AND_9651_STOPY2011U_HS	31832_LMGGV4316U_HS_5	9651_STOPY2011U_HS_4	d_Bacteria	p_Actinobacteriota	c_Actinomycetia					31832_LMGGV4316U_HS	24	class	Actinomycetia	9	8	4	0.5	d_Bacteria;p_Actinobacteriota;c_Actinomycetia	d_Bacteria	p_Proteobacteria	c_Gammaproteobacteria	o_Burkholderiales	f_Burkholderiaceae			9651_STOPY2011U_HS	62	family	Burkholderiaceae	8	7	7	1.0	d_Bacteria;p_Proteobacteria;c_Gammaproteobacteria;o_Burkholderiales;f_Burkholderiaceae	UniRef50_U3LPA5 KlcB:stable inheritance protein n=21 Tax=root TaxID=1 RepID=U3LPA5_9BACT	31832_LMGGV4316U_HS_5 # 2120 # 2770 # 1 # ID=14640_5;partial=01;start_type=ATG;rbs_motif=AGGAG/GGAGG;rbs_spacer=11-12bp;gc_cont=0.720	100.0	436.0	333	1.5999999999999991e-119	217	1
207	31832_LMGGV4316U_HS	80897_DNGEE8998Y	2	5	4	4	31832_LMGGV4316U_HS_AND_80897_DNGEE8998Y	31832_LMGGV4316U_HS_5	80897_DNGEE8998Y_3	d_Bacteria	p_Actinobacteriota	c_Actinomycetia					31832_LMGGV4316U_HS	24	class	Actinomycetia	9	8	4	0.5	d_Bacteria;p_Actinobacteriota;c_Actinomycetia	d_Bacteria	p_Proteobacteria	c_Gammaproteobacteria	o_Burkholderiales	f_Burkholderiaceae	g_Polaromonas	s_Polaromonas sp010365105	80897_DNGEE8998Y	40944	species	Polaromonas sp010365105	3	2	1	0.58	d_Bacteria;p_Proteobacteria;c_Gammaproteobacteria;o_Burkholderiales;f_Burkholderiaceae;g_Polaromonas;s_Polaromonas sp010365105	UniRef50_U3LPA5 KlcB:stable inheritance protein n=21 Tax=root TaxID=1 RepID=U3LPA5_9BACT	31832_LMGGV4316U_HS_5 # 2120 # 2770 # 1 # ID=14640_5;partial=01;start_type=ATG;rbs_motif=AGGAG/GGAGG;rbs_spacer=11-12bp;gc_cont=0.720	100.0	436.0	333	1.5999999999999991e-119	217	1
208	31832_LMGGV4316U_HS	8546_XTFIC0638G	1	5	4	4	31832_LMGGV4316U_HS_AND_8546_XTFIC0638G	31832_LMGGV4316U_HS_5	8546_XTFIC0638G_4	d_Bacteria	p_Actinobacteriota	c_Actinomycetia					31832_LMGGV4316U_HS	24	class	Actinomycetia	9	8	4	0.5	d_Bacteria;p_Actinobacteriota;c_Actinomycetia	d_Bacteria	p_Proteobacteria	c_Gammaproteobacteria	o_Burkholderiales	f_Burkholderiaceae			8546_XTFIC0638G	62	family	Burkholderiaceae	4	4	3	0.75	d_Bacteria;p_Proteobacteria;c_Gammaproteobacteria;o_Burkholderiales;f_Burkholderiaceae	UniRef50_U3LPA5 KlcB:stable inheritance protein n=21 Tax=root TaxID=1 RepID=U3LPA5_9BACT	31832_LMGGV4316U_HS_5 # 2120 # 2770 # 1 # ID=14640_5;partial=01;start_type=ATG;rbs_motif=AGGAG/GGAGG;rbs_spacer=11-12bp;gc_cont=0.720	100.0	436.0	333	1.5999999999999991e-119	217	1
209	41928_EWOJK0017V_HS	30406_SLHEZ2715P	1	6	6	6	41928_EWOJK0017V_HS_AND_30406_SLHEZ2715P	41928_EWOJK0017V_HS_6	30406_SLHEZ2715P_2	d_Bacteria	p_Actinobacteriota	c_Actinomycetia					41928_EWOJK0017V_HS	24	class	Actinomycetia	8	7	4	0.51	d_Bacteria;p_Actinobacteriota;c_Actinomycetia	d_Bacteria	p_Proteobacteria	c_Gammaproteobacteria	o_Burkholderiales	f_Burkholderiaceae			30406_SLHEZ2715P	62	family	Burkholderiaceae	4	2	2	1.0	d_Bacteria;p_Proteobacteria;c_Gammaproteobacteria;o_Burkholderiales;f_Burkholderiaceae	UniRef50_U3LPA5 KlcB:stable inheritance protein n=21 Tax=root TaxID=1 RepID=U3LPA5_9BACT	41928_EWOJK0017V_HS_6 # 2241 # 2363 # 1 # ID=8561_6;partial=01;start_type=ATG;rbs_motif=AGGAG/GGAGG;rbs_spacer=11-12bp;gc_cont=0.748	100.0	76.3	333	6.2e-12	41	1
210	41928_EWOJK0017V_HS	20693_GTAKE7915Y	2	6	4	4	41928_EWOJK0017V_HS_AND_20693_GTAKE7915Y	41928_EWOJK0017V_HS_6	20693_GTAKE7915Y_1	d_Bacteria	p_Actinobacteriota	c_Actinomycetia					41928_EWOJK0017V_HS	24	class	Actinomycetia	8	7	4	0.51	d_Bacteria;p_Actinobacteriota;c_Actinomycetia	d_Bacteria	p_Proteobacteria	c_Gammaproteobacteria	o_Burkholderiales	f_Burkholderiaceae			20693_GTAKE7915Y	62	family	Burkholderiaceae	4	2	2	1.0	d_Bacteria;p_Proteobacteria;c_Gammaproteobacteria;o_Burkholderiales;f_Burkholderiaceae	UniRef50_U3LPA5 KlcB:stable inheritance protein n=21 Tax=root TaxID=1 RepID=U3LPA5_9BACT	41928_EWOJK0017V_HS_6 # 2241 # 2363 # 1 # ID=8561_6;partial=01;start_type=ATG;rbs_motif=AGGAG/GGAGG;rbs_spacer=11-12bp;gc_cont=0.748	100.0	76.3	333	6.2e-12	41	1
211	41928_EWOJK0017V_HS	210_AQYSR7679X_HS	4	6	34	6	41928_EWOJK0017V_HS_AND_210_AQYSR7679X_HS	41928_EWOJK0017V_HS_6	210_AQYSR7679X_HS_22	d_Bacteria	p_Actinobacteriota	c_Actinomycetia					41928_EWOJK0017V_HS	24	class	Actinomycetia	8	7	4	0.51	d_Bacteria;p_Actinobacteriota;c_Actinomycetia	d_Bacteria	p_Proteobacteria	c_Gammaproteobacteria	o_Burkholderiales				210_AQYSR7679X_HS	46	order	Burkholderiales	43	37	20	0.52	d_Bacteria;p_Proteobacteria;c_Gammaproteobacteria;o_Burkholderiales	UniRef50_U3LPA5 KlcB:stable inheritance protein n=21 Tax=root TaxID=1 RepID=U3LPA5_9BACT	41928_EWOJK0017V_HS_6 # 2241 # 2363 # 1 # ID=8561_6;partial=01;start_type=ATG;rbs_motif=AGGAG/GGAGG;rbs_spacer=11-12bp;gc_cont=0.748	100.0	76.3	333	6.2e-12	41	1
212	41928_EWOJK0017V_HS	350_NOAOR5976A	4	6	15	6	41928_EWOJK0017V_HS_AND_350_NOAOR5976A	41928_EWOJK0017V_HS_6	350_NOAOR5976A_5	d_Bacteria	p_Actinobacteriota	c_Actinomycetia					41928_EWOJK0017V_HS	24	class	Actinomycetia	8	7	4	0.51	d_Bacteria;p_Actinobacteriota;c_Actinomycetia	d_Bacteria	p_Proteobacteria	c_Gammaproteobacteria	o_Burkholderiales	f_Burkholderiaceae			350_NOAOR5976A	62	family	Burkholderiaceae	16	14	11	0.8	d_Bacteria;p_Proteobacteria;c_Gammaproteobacteria;o_Burkholderiales;f_Burkholderiaceae	UniRef50_U3LPA5 KlcB:stable inheritance protein n=21 Tax=root TaxID=1 RepID=U3LPA5_9BACT	41928_EWOJK0017V_HS_6 # 2241 # 2363 # 1 # ID=8561_6;partial=01;start_type=ATG;rbs_motif=AGGAG/GGAGG;rbs_spacer=11-12bp;gc_cont=0.748	100.0	76.3	333	6.2e-12	41	1
213	41928_EWOJK0017V_HS	386_ZFYKJ6264T	4	6	13	6	41928_EWOJK0017V_HS_AND_386_ZFYKJ6264T	41928_EWOJK0017V_HS_6	386_ZFYKJ6264T_9	d_Bacteria	p_Actinobacteriota	c_Actinomycetia					41928_EWOJK0017V_HS	24	class	Actinomycetia	8	7	4	0.51	d_Bacteria;p_Actinobacteriota;c_Actinomycetia	d_Bacteria	p_Proteobacteria	c_Gammaproteobacteria	o_Burkholderiales	f_Burkholderiaceae			386_ZFYKJ6264T	62	family	Burkholderiaceae	16	15	11	0.8	d_Bacteria;p_Proteobacteria;c_Gammaproteobacteria;o_Burkholderiales;f_Burkholderiaceae	UniRef50_U3LPA5 KlcB:stable inheritance protein n=21 Tax=root TaxID=1 RepID=U3LPA5_9BACT	41928_EWOJK0017V_HS_6 # 2241 # 2363 # 1 # ID=8561_6;partial=01;start_type=ATG;rbs_motif=AGGAG/GGAGG;rbs_spacer=11-12bp;gc_cont=0.748	100.0	76.3	333	6.2e-12	41	1
214	41928_EWOJK0017V_HS	292_CTKAA1553C_HS	5	6	27	6	41928_EWOJK0017V_HS_AND_292_CTKAA1553C_HS	41928_EWOJK0017V_HS_6	292_CTKAA1553C_HS_6	d_Bacteria	p_Actinobacteriota	c_Actinomycetia					41928_EWOJK0017V_HS	24	class	Actinomycetia	8	7	4	0.51	d_Bacteria;p_Actinobacteriota;c_Actinomycetia	d_Bacteria	p_Proteobacteria	c_Gammaproteobacteria	o_Burkholderiales				292_CTKAA1553C_HS	46	order	Burkholderiales	43	40	21	0.52	d_Bacteria;p_Proteobacteria;c_Gammaproteobacteria;o_Burkholderiales	UniRef50_U3LPA5 KlcB:stable inheritance protein n=21 Tax=root TaxID=1 RepID=U3LPA5_9BACT	41928_EWOJK0017V_HS_6 # 2241 # 2363 # 1 # ID=8561_6;partial=01;start_type=ATG;rbs_motif=AGGAG/GGAGG;rbs_spacer=11-12bp;gc_cont=0.748	100.0	76.3	333	6.2e-12	41	1
215	41928_EWOJK0017V_HS	49617_HFGVI0044Q_HS	2	6	5	5	41928_EWOJK0017V_HS_AND_49617_HFGVI0044Q_HS	41928_EWOJK0017V_HS_6	49617_HFGVI0044Q_HS_1	d_Bacteria	p_Actinobacteriota	c_Actinomycetia					41928_EWOJK0017V_HS	24	class	Actinomycetia	8	7	4	0.51	d_Bacteria;p_Actinobacteriota;c_Actinomycetia	d_Bacteria	p_Proteobacteria	c_Gammaproteobacteria	o_Burkholderiales	f_Burkholderiaceae			49617_HFGVI0044Q_HS	62	family	Burkholderiaceae	7	7	4	0.84	d_Bacteria;p_Proteobacteria;c_Gammaproteobacteria;o_Burkholderiales;f_Burkholderiaceae	UniRef50_U3LPA5 KlcB:stable inheritance protein n=21 Tax=root TaxID=1 RepID=U3LPA5_9BACT	41928_EWOJK0017V_HS_6 # 2241 # 2363 # 1 # ID=8561_6;partial=01;start_type=ATG;rbs_motif=AGGAG/GGAGG;rbs_spacer=11-12bp;gc_cont=0.748	100.0	76.3	333	6.2e-12	41	1
216	41928_EWOJK0017V_HS	9076_SLHEZ2715P_HS	1	6	6	6	41928_EWOJK0017V_HS_AND_9076_SLHEZ2715P_HS	41928_EWOJK0017V_HS_6	9076_SLHEZ2715P_HS_6	d_Bacteria	p_Actinobacteriota	c_Actinomycetia					41928_EWOJK0017V_HS	24	class	Actinomycetia	8	7	4	0.51	d_Bacteria;p_Actinobacteriota;c_Actinomycetia	d_Bacteria	p_Myxococcota	c_Polyangia					9076_SLHEZ2715P_HS	4525	class	Polyangia	4	4	2	0.5	d_Bacteria;p_Myxococcota;c_Polyangia	UniRef50_U3LPA5 KlcB:stable inheritance protein n=21 Tax=root TaxID=1 RepID=U3LPA5_9BACT	41928_EWOJK0017V_HS_6 # 2241 # 2363 # 1 # ID=8561_6;partial=01;start_type=ATG;rbs_motif=AGGAG/GGAGG;rbs_spacer=11-12bp;gc_cont=0.748	100.0	76.3	333	6.2e-12	41	1
217	41928_EWOJK0017V_HS	92_OQKAY0494C	4	6	20	6	41928_EWOJK0017V_HS_AND_92_OQKAY0494C	41928_EWOJK0017V_HS_6	92_OQKAY0494C_4	d_Bacteria	p_Actinobacteriota	c_Actinomycetia					41928_EWOJK0017V_HS	24	class	Actinomycetia	8	7	4	0.51	d_Bacteria;p_Actinobacteriota;c_Actinomycetia	d_Bacteria	p_Proteobacteria	c_Gammaproteobacteria	o_Burkholderiales	f_Burkholderiaceae			92_OQKAY0494C	62	family	Burkholderiaceae	23	21	12	0.53	d_Bacteria;p_Proteobacteria;c_Gammaproteobacteria;o_Burkholderiales;f_Burkholderiaceae	UniRef50_U3LPA5 KlcB:stable inheritance protein n=21 Tax=root TaxID=1 RepID=U3LPA5_9BACT	41928_EWOJK0017V_HS_6 # 2241 # 2363 # 1 # ID=8561_6;partial=01;start_type=ATG;rbs_motif=AGGAG/GGAGG;rbs_spacer=11-12bp;gc_cont=0.748	100.0	76.3	333	6.2e-12	41	1
218	41928_EWOJK0017V_HS	61903_p3.opera	4	6	7	6	41928_EWOJK0017V_HS_AND_61903_p3.opera	41928_EWOJK0017V_HS_6	61903_p3.opera_4	d_Bacteria	p_Actinobacteriota	c_Actinomycetia					41928_EWOJK0017V_HS	24	class	Actinomycetia	8	7	4	0.51	d_Bacteria;p_Actinobacteriota;c_Actinomycetia	d_Bacteria	p_Proteobacteria	c_Gammaproteobacteria	o_Burkholderiales	f_Burkholderiaceae			61903_p3.opera	62	family	Burkholderiaceae	10	9	8	0.99	d_Bacteria;p_Proteobacteria;c_Gammaproteobacteria;o_Burkholderiales;f_Burkholderiaceae	UniRef50_U3LPA5 KlcB:stable inheritance protein n=21 Tax=root TaxID=1 RepID=U3LPA5_9BACT	41928_EWOJK0017V_HS_6 # 2241 # 2363 # 1 # ID=8561_6;partial=01;start_type=ATG;rbs_motif=AGGAG/GGAGG;rbs_spacer=11-12bp;gc_cont=0.748	100.0	76.3	333	6.2e-12	41	1
219	41928_EWOJK0017V_HS	90946_o1.opera	4	6	8	6	41928_EWOJK0017V_HS_AND_90946_o1.opera	41928_EWOJK0017V_HS_6	90946_o1.opera_4	d_Bacteria	p_Actinobacteriota	c_Actinomycetia					41928_EWOJK0017V_HS	24	class	Actinomycetia	8	7	4	0.51	d_Bacteria;p_Actinobacteriota;c_Actinomycetia	d_Bacteria	p_Proteobacteria	c_Gammaproteobacteria	o_Burkholderiales	f_Burkholderiaceae			90946_o1.opera	62	family	Burkholderiaceae	8	7	7	1.0	d_Bacteria;p_Proteobacteria;c_Gammaproteobacteria;o_Burkholderiales;f_Burkholderiaceae	UniRef50_U3LPA5 KlcB:stable inheritance protein n=21 Tax=root TaxID=1 RepID=U3LPA5_9BACT	41928_EWOJK0017V_HS_6 # 2241 # 2363 # 1 # ID=8561_6;partial=01;start_type=ATG;rbs_motif=AGGAG/GGAGG;rbs_spacer=11-12bp;gc_cont=0.748	100.0	76.3	333	6.2e-12	41	1
220	41928_EWOJK0017V_HS	9651_STOPY2011U_HS	5	6	8	6	41928_EWOJK0017V_HS_AND_9651_STOPY2011U_HS	41928_EWOJK0017V_HS_6	9651_STOPY2011U_HS_5	d_Bacteria	p_Actinobacteriota	c_Actinomycetia					41928_EWOJK0017V_HS	24	class	Actinomycetia	8	7	4	0.51	d_Bacteria;p_Actinobacteriota;c_Actinomycetia	d_Bacteria	p_Proteobacteria	c_Gammaproteobacteria	o_Burkholderiales	f_Burkholderiaceae			9651_STOPY2011U_HS	62	family	Burkholderiaceae	8	7	7	1.0	d_Bacteria;p_Proteobacteria;c_Gammaproteobacteria;o_Burkholderiales;f_Burkholderiaceae	UniRef50_U3LPA5 KlcB:stable inheritance protein n=21 Tax=root TaxID=1 RepID=U3LPA5_9BACT	41928_EWOJK0017V_HS_6 # 2241 # 2363 # 1 # ID=8561_6;partial=01;start_type=ATG;rbs_motif=AGGAG/GGAGG;rbs_spacer=11-12bp;gc_cont=0.748	100.0	76.3	333	6.2e-12	41	1
221	41928_EWOJK0017V_HS	9651_STOPY2011U_HS	5	6	8	6	41928_EWOJK0017V_HS_AND_9651_STOPY2011U_HS	41928_EWOJK0017V_HS_6	9651_STOPY2011U_HS_4	d_Bacteria	p_Actinobacteriota	c_Actinomycetia					41928_EWOJK0017V_HS	24	class	Actinomycetia	8	7	4	0.51	d_Bacteria;p_Actinobacteriota;c_Actinomycetia	d_Bacteria	p_Proteobacteria	c_Gammaproteobacteria	o_Burkholderiales	f_Burkholderiaceae			9651_STOPY2011U_HS	62	family	Burkholderiaceae	8	7	7	1.0	d_Bacteria;p_Proteobacteria;c_Gammaproteobacteria;o_Burkholderiales;f_Burkholderiaceae	UniRef50_U3LPA5 KlcB:stable inheritance protein n=21 Tax=root TaxID=1 RepID=U3LPA5_9BACT	41928_EWOJK0017V_HS_6 # 2241 # 2363 # 1 # ID=8561_6;partial=01;start_type=ATG;rbs_motif=AGGAG/GGAGG;rbs_spacer=11-12bp;gc_cont=0.748	100.0	76.3	333	6.2e-12	41	1
222	41928_EWOJK0017V_HS	80897_DNGEE8998Y	2	6	4	4	41928_EWOJK0017V_HS_AND_80897_DNGEE8998Y	41928_EWOJK0017V_HS_6	80897_DNGEE8998Y_3	d_Bacteria	p_Actinobacteriota	c_Actinomycetia					41928_EWOJK0017V_HS	24	class	Actinomycetia	8	7	4	0.51	d_Bacteria;p_Actinobacteriota;c_Actinomycetia	d_Bacteria	p_Proteobacteria	c_Gammaproteobacteria	o_Burkholderiales	f_Burkholderiaceae	g_Polaromonas	s_Polaromonas sp010365105	80897_DNGEE8998Y	40944	species	Polaromonas sp010365105	3	2	1	0.58	d_Bacteria;p_Proteobacteria;c_Gammaproteobacteria;o_Burkholderiales;f_Burkholderiaceae;g_Polaromonas;s_Polaromonas sp010365105	UniRef50_U3LPA5 KlcB:stable inheritance protein n=21 Tax=root TaxID=1 RepID=U3LPA5_9BACT	41928_EWOJK0017V_HS_6 # 2241 # 2363 # 1 # ID=8561_6;partial=01;start_type=ATG;rbs_motif=AGGAG/GGAGG;rbs_spacer=11-12bp;gc_cont=0.748	100.0	76.3	333	6.2e-12	41	1
223	41928_EWOJK0017V_HS	8546_XTFIC0638G	2	6	4	4	41928_EWOJK0017V_HS_AND_8546_XTFIC0638G	41928_EWOJK0017V_HS_6	8546_XTFIC0638G_4	d_Bacteria	p_Actinobacteriota	c_Actinomycetia					41928_EWOJK0017V_HS	24	class	Actinomycetia	8	7	4	0.51	d_Bacteria;p_Actinobacteriota;c_Actinomycetia	d_Bacteria	p_Proteobacteria	c_Gammaproteobacteria	o_Burkholderiales	f_Burkholderiaceae			8546_XTFIC0638G	62	family	Burkholderiaceae	4	4	3	0.75	d_Bacteria;p_Proteobacteria;c_Gammaproteobacteria;o_Burkholderiales;f_Burkholderiaceae	UniRef50_U3LPA5 KlcB:stable inheritance protein n=21 Tax=root TaxID=1 RepID=U3LPA5_9BACT	41928_EWOJK0017V_HS_6 # 2241 # 2363 # 1 # ID=8561_6;partial=01;start_type=ATG;rbs_motif=AGGAG/GGAGG;rbs_spacer=11-12bp;gc_cont=0.748	100.0	76.3	333	6.2e-12	41	1
224	31832_LMGGV4316U_HS	20693_GTAKE7915Y	2	5	4	4	31832_LMGGV4316U_HS_AND_20693_GTAKE7915Y	31832_LMGGV4316U_HS_4	20693_GTAKE7915Y_2	d_Bacteria	p_Actinobacteriota	c_Actinomycetia					31832_LMGGV4316U_HS	24	class	Actinomycetia	9	8	4	0.5	d_Bacteria;p_Actinobacteriota;c_Actinomycetia	d_Bacteria	p_Proteobacteria	c_Gammaproteobacteria	o_Burkholderiales	f_Burkholderiaceae			20693_GTAKE7915Y	62	family	Burkholderiaceae	4	2	2	1.0	d_Bacteria;p_Proteobacteria;c_Gammaproteobacteria;o_Burkholderiales;f_Burkholderiaceae	UniRef50_P52603 Antirestriction protein KlcA n=208 Tax=root TaxID=1 RepID=KLCA2_ECOLX	31832_LMGGV4316U_HS_4 # 1640 # 2068 # 1 # ID=14640_4;partial=00;start_type=ATG;rbs_motif=GGAG/GAGG;rbs_spacer=5-10bp;gc_cont=0.685	71.0	198.4	146	3.7999999999999994e-48	143	9
225	31832_LMGGV4316U_HS	210_AQYSR7679X_HS	3	5	34	5	31832_LMGGV4316U_HS_AND_210_AQYSR7679X_HS	31832_LMGGV4316U_HS_4	210_AQYSR7679X_HS_23	d_Bacteria	p_Actinobacteriota	c_Actinomycetia					31832_LMGGV4316U_HS	24	class	Actinomycetia	9	8	4	0.5	d_Bacteria;p_Actinobacteriota;c_Actinomycetia	d_Bacteria	p_Proteobacteria	c_Gammaproteobacteria	o_Burkholderiales				210_AQYSR7679X_HS	46	order	Burkholderiales	43	37	20	0.52	d_Bacteria;p_Proteobacteria;c_Gammaproteobacteria;o_Burkholderiales	UniRef50_P52603 Antirestriction protein KlcA n=208 Tax=root TaxID=1 RepID=KLCA2_ECOLX	31832_LMGGV4316U_HS_4 # 1640 # 2068 # 1 # ID=14640_4;partial=00;start_type=ATG;rbs_motif=GGAG/GAGG;rbs_spacer=5-10bp;gc_cont=0.685	71.0	198.4	146	3.7999999999999994e-48	143	9
226	31832_LMGGV4316U_HS	350_NOAOR5976A	3	5	15	5	31832_LMGGV4316U_HS_AND_350_NOAOR5976A	31832_LMGGV4316U_HS_4	350_NOAOR5976A_4	d_Bacteria	p_Actinobacteriota	c_Actinomycetia					31832_LMGGV4316U_HS	24	class	Actinomycetia	9	8	4	0.5	d_Bacteria;p_Actinobacteriota;c_Actinomycetia	d_Bacteria	p_Proteobacteria	c_Gammaproteobacteria	o_Burkholderiales	f_Burkholderiaceae			350_NOAOR5976A	62	family	Burkholderiaceae	16	14	11	0.8	d_Bacteria;p_Proteobacteria;c_Gammaproteobacteria;o_Burkholderiales;f_Burkholderiaceae	UniRef50_P52603 Antirestriction protein KlcA n=208 Tax=root TaxID=1 RepID=KLCA2_ECOLX	31832_LMGGV4316U_HS_4 # 1640 # 2068 # 1 # ID=14640_4;partial=00;start_type=ATG;rbs_motif=GGAG/GAGG;rbs_spacer=5-10bp;gc_cont=0.685	71.0	198.4	146	3.7999999999999994e-48	143	9
227	31832_LMGGV4316U_HS	386_ZFYKJ6264T	3	5	13	5	31832_LMGGV4316U_HS_AND_386_ZFYKJ6264T	31832_LMGGV4316U_HS_4	386_ZFYKJ6264T_10	d_Bacteria	p_Actinobacteriota	c_Actinomycetia					31832_LMGGV4316U_HS	24	class	Actinomycetia	9	8	4	0.5	d_Bacteria;p_Actinobacteriota;c_Actinomycetia	d_Bacteria	p_Proteobacteria	c_Gammaproteobacteria	o_Burkholderiales	f_Burkholderiaceae			386_ZFYKJ6264T	62	family	Burkholderiaceae	16	15	11	0.8	d_Bacteria;p_Proteobacteria;c_Gammaproteobacteria;o_Burkholderiales;f_Burkholderiaceae	UniRef50_P52603 Antirestriction protein KlcA n=208 Tax=root TaxID=1 RepID=KLCA2_ECOLX	31832_LMGGV4316U_HS_4 # 1640 # 2068 # 1 # ID=14640_4;partial=00;start_type=ATG;rbs_motif=GGAG/GAGG;rbs_spacer=5-10bp;gc_cont=0.685	71.0	198.4	146	3.7999999999999994e-48	143	9
228	31832_LMGGV4316U_HS	292_CTKAA1553C_HS	3	5	27	5	31832_LMGGV4316U_HS_AND_292_CTKAA1553C_HS	31832_LMGGV4316U_HS_4	292_CTKAA1553C_HS_5	d_Bacteria	p_Actinobacteriota	c_Actinomycetia					31832_LMGGV4316U_HS	24	class	Actinomycetia	9	8	4	0.5	d_Bacteria;p_Actinobacteriota;c_Actinomycetia	d_Bacteria	p_Proteobacteria	c_Gammaproteobacteria	o_Burkholderiales				292_CTKAA1553C_HS	46	order	Burkholderiales	43	40	21	0.52	d_Bacteria;p_Proteobacteria;c_Gammaproteobacteria;o_Burkholderiales	UniRef50_P52603 Antirestriction protein KlcA n=208 Tax=root TaxID=1 RepID=KLCA2_ECOLX	31832_LMGGV4316U_HS_4 # 1640 # 2068 # 1 # ID=14640_4;partial=00;start_type=ATG;rbs_motif=GGAG/GAGG;rbs_spacer=5-10bp;gc_cont=0.685	71.0	198.4	146	3.7999999999999994e-48	143	9
229	31832_LMGGV4316U_HS	49617_HFGVI0044Q_HS	2	5	5	5	31832_LMGGV4316U_HS_AND_49617_HFGVI0044Q_HS	31832_LMGGV4316U_HS_4	49617_HFGVI0044Q_HS_2	d_Bacteria	p_Actinobacteriota	c_Actinomycetia					31832_LMGGV4316U_HS	24	class	Actinomycetia	9	8	4	0.5	d_Bacteria;p_Actinobacteriota;c_Actinomycetia	d_Bacteria	p_Proteobacteria	c_Gammaproteobacteria	o_Burkholderiales	f_Burkholderiaceae			49617_HFGVI0044Q_HS	62	family	Burkholderiaceae	7	7	4	0.84	d_Bacteria;p_Proteobacteria;c_Gammaproteobacteria;o_Burkholderiales;f_Burkholderiaceae	UniRef50_P52603 Antirestriction protein KlcA n=208 Tax=root TaxID=1 RepID=KLCA2_ECOLX	31832_LMGGV4316U_HS_4 # 1640 # 2068 # 1 # ID=14640_4;partial=00;start_type=ATG;rbs_motif=GGAG/GAGG;rbs_spacer=5-10bp;gc_cont=0.685	71.0	198.4	146	3.7999999999999994e-48	143	9
230	31832_LMGGV4316U_HS	92_OQKAY0494C	3	5	20	5	31832_LMGGV4316U_HS_AND_92_OQKAY0494C	31832_LMGGV4316U_HS_4	92_OQKAY0494C_3	d_Bacteria	p_Actinobacteriota	c_Actinomycetia					31832_LMGGV4316U_HS	24	class	Actinomycetia	9	8	4	0.5	d_Bacteria;p_Actinobacteriota;c_Actinomycetia	d_Bacteria	p_Proteobacteria	c_Gammaproteobacteria	o_Burkholderiales	f_Burkholderiaceae			92_OQKAY0494C	62	family	Burkholderiaceae	23	21	12	0.53	d_Bacteria;p_Proteobacteria;c_Gammaproteobacteria;o_Burkholderiales;f_Burkholderiaceae	UniRef50_P52603 Antirestriction protein KlcA n=208 Tax=root TaxID=1 RepID=KLCA2_ECOLX	31832_LMGGV4316U_HS_4 # 1640 # 2068 # 1 # ID=14640_4;partial=00;start_type=ATG;rbs_motif=GGAG/GAGG;rbs_spacer=5-10bp;gc_cont=0.685	71.0	198.4	146	3.7999999999999994e-48	143	9
231	31832_LMGGV4316U_HS	45501_SMAIH8416T_HS	2	5	4	4	31832_LMGGV4316U_HS_AND_45501_SMAIH8416T_HS	31832_LMGGV4316U_HS_4	45501_SMAIH8416T_HS_4	d_Bacteria	p_Actinobacteriota	c_Actinomycetia					31832_LMGGV4316U_HS	24	class	Actinomycetia	9	8	4	0.5	d_Bacteria;p_Actinobacteriota;c_Actinomycetia	d_Bacteria	p_Proteobacteria	c_Gammaproteobacteria	o_Burkholderiales	f_Burkholderiaceae			45501_SMAIH8416T_HS	62	family	Burkholderiaceae	5	4	2	0.66	d_Bacteria;p_Proteobacteria;c_Gammaproteobacteria;o_Burkholderiales;f_Burkholderiaceae	UniRef50_P52603 Antirestriction protein KlcA n=208 Tax=root TaxID=1 RepID=KLCA2_ECOLX	31832_LMGGV4316U_HS_4 # 1640 # 2068 # 1 # ID=14640_4;partial=00;start_type=ATG;rbs_motif=GGAG/GAGG;rbs_spacer=5-10bp;gc_cont=0.685	71.0	198.4	146	3.7999999999999994e-48	143	9
232	31832_LMGGV4316U_HS	61903_p3.opera	3	5	7	5	31832_LMGGV4316U_HS_AND_61903_p3.opera	31832_LMGGV4316U_HS_4	61903_p3.opera_3	d_Bacteria	p_Actinobacteriota	c_Actinomycetia					31832_LMGGV4316U_HS	24	class	Actinomycetia	9	8	4	0.5	d_Bacteria;p_Actinobacteriota;c_Actinomycetia	d_Bacteria	p_Proteobacteria	c_Gammaproteobacteria	o_Burkholderiales	f_Burkholderiaceae			61903_p3.opera	62	family	Burkholderiaceae	10	9	8	0.99	d_Bacteria;p_Proteobacteria;c_Gammaproteobacteria;o_Burkholderiales;f_Burkholderiaceae	UniRef50_P52603 Antirestriction protein KlcA n=208 Tax=root TaxID=1 RepID=KLCA2_ECOLX	31832_LMGGV4316U_HS_4 # 1640 # 2068 # 1 # ID=14640_4;partial=00;start_type=ATG;rbs_motif=GGAG/GAGG;rbs_spacer=5-10bp;gc_cont=0.685	71.0	198.4	146	3.7999999999999994e-48	143	9
233	31832_LMGGV4316U_HS	90946_o1.opera	3	5	8	5	31832_LMGGV4316U_HS_AND_90946_o1.opera	31832_LMGGV4316U_HS_4	90946_o1.opera_3	d_Bacteria	p_Actinobacteriota	c_Actinomycetia					31832_LMGGV4316U_HS	24	class	Actinomycetia	9	8	4	0.5	d_Bacteria;p_Actinobacteriota;c_Actinomycetia	d_Bacteria	p_Proteobacteria	c_Gammaproteobacteria	o_Burkholderiales	f_Burkholderiaceae			90946_o1.opera	62	family	Burkholderiaceae	8	7	7	1.0	d_Bacteria;p_Proteobacteria;c_Gammaproteobacteria;o_Burkholderiales;f_Burkholderiaceae	UniRef50_P52603 Antirestriction protein KlcA n=208 Tax=root TaxID=1 RepID=KLCA2_ECOLX	31832_LMGGV4316U_HS_4 # 1640 # 2068 # 1 # ID=14640_4;partial=00;start_type=ATG;rbs_motif=GGAG/GAGG;rbs_spacer=5-10bp;gc_cont=0.685	71.0	198.4	146	3.7999999999999994e-48	143	9
234	31832_LMGGV4316U_HS	9651_STOPY2011U_HS	4	5	8	5	31832_LMGGV4316U_HS_AND_9651_STOPY2011U_HS	31832_LMGGV4316U_HS_4	9651_STOPY2011U_HS_6	d_Bacteria	p_Actinobacteriota	c_Actinomycetia					31832_LMGGV4316U_HS	24	class	Actinomycetia	9	8	4	0.5	d_Bacteria;p_Actinobacteriota;c_Actinomycetia	d_Bacteria	p_Proteobacteria	c_Gammaproteobacteria	o_Burkholderiales	f_Burkholderiaceae			9651_STOPY2011U_HS	62	family	Burkholderiaceae	8	7	7	1.0	d_Bacteria;p_Proteobacteria;c_Gammaproteobacteria;o_Burkholderiales;f_Burkholderiaceae	UniRef50_P52603 Antirestriction protein KlcA n=208 Tax=root TaxID=1 RepID=KLCA2_ECOLX	31832_LMGGV4316U_HS_4 # 1640 # 2068 # 1 # ID=14640_4;partial=00;start_type=ATG;rbs_motif=GGAG/GAGG;rbs_spacer=5-10bp;gc_cont=0.685	71.0	198.4	146	3.7999999999999994e-48	143	9
235	31832_LMGGV4316U_HS	80897_DNGEE8998Y	2	5	4	4	31832_LMGGV4316U_HS_AND_80897_DNGEE8998Y	31832_LMGGV4316U_HS_4	80897_DNGEE8998Y_4	d_Bacteria	p_Actinobacteriota	c_Actinomycetia					31832_LMGGV4316U_HS	24	class	Actinomycetia	9	8	4	0.5	d_Bacteria;p_Actinobacteriota;c_Actinomycetia	d_Bacteria	p_Proteobacteria	c_Gammaproteobacteria	o_Burkholderiales	f_Burkholderiaceae	g_Polaromonas	s_Polaromonas sp010365105	80897_DNGEE8998Y	40944	species	Polaromonas sp010365105	3	2	1	0.58	d_Bacteria;p_Proteobacteria;c_Gammaproteobacteria;o_Burkholderiales;f_Burkholderiaceae;g_Polaromonas;s_Polaromonas sp010365105	UniRef50_P52603 Antirestriction protein KlcA n=208 Tax=root TaxID=1 RepID=KLCA2_ECOLX	31832_LMGGV4316U_HS_4 # 1640 # 2068 # 1 # ID=14640_4;partial=00;start_type=ATG;rbs_motif=GGAG/GAGG;rbs_spacer=5-10bp;gc_cont=0.685	71.0	198.4	146	3.7999999999999994e-48	143	9
236	39135_UPKQF5024K_HS	20693_GTAKE7915Y	1	5	4	4	39135_UPKQF5024K_HS_AND_20693_GTAKE7915Y	39135_UPKQF5024K_HS_5	20693_GTAKE7915Y_2	d_Bacteria	p_Actinobacteriota	c_Actinomycetia					39135_UPKQF5024K_HS	24	class	Actinomycetia	6	5	3	0.51	d_Bacteria;p_Actinobacteriota;c_Actinomycetia	d_Bacteria	p_Proteobacteria	c_Gammaproteobacteria	o_Burkholderiales	f_Burkholderiaceae			20693_GTAKE7915Y	62	family	Burkholderiaceae	4	2	2	1.0	d_Bacteria;p_Proteobacteria;c_Gammaproteobacteria;o_Burkholderiales;f_Burkholderiaceae	UniRef50_P52603 Antirestriction protein KlcA n=208 Tax=root TaxID=1 RepID=KLCA2_ECOLX	39135_UPKQF5024K_HS_5 # 1924 # 2349 # 1 # ID=8687_5;partial=01;start_type=ATG;rbs_motif=GGAG/GAGG;rbs_spacer=5-10bp;gc_cont=0.688	71.0	197.6	146	6.4e-48	142	9
237	39135_UPKQF5024K_HS	210_AQYSR7679X_HS	3	5	34	5	39135_UPKQF5024K_HS_AND_210_AQYSR7679X_HS	39135_UPKQF5024K_HS_5	210_AQYSR7679X_HS_23	d_Bacteria	p_Actinobacteriota	c_Actinomycetia					39135_UPKQF5024K_HS	24	class	Actinomycetia	6	5	3	0.51	d_Bacteria;p_Actinobacteriota;c_Actinomycetia	d_Bacteria	p_Proteobacteria	c_Gammaproteobacteria	o_Burkholderiales				210_AQYSR7679X_HS	46	order	Burkholderiales	43	37	20	0.52	d_Bacteria;p_Proteobacteria;c_Gammaproteobacteria;o_Burkholderiales	UniRef50_P52603 Antirestriction protein KlcA n=208 Tax=root TaxID=1 RepID=KLCA2_ECOLX	39135_UPKQF5024K_HS_5 # 1924 # 2349 # 1 # ID=8687_5;partial=01;start_type=ATG;rbs_motif=GGAG/GAGG;rbs_spacer=5-10bp;gc_cont=0.688	71.0	197.6	146	6.4e-48	142	9
238	39135_UPKQF5024K_HS	350_NOAOR5976A	3	5	15	5	39135_UPKQF5024K_HS_AND_350_NOAOR5976A	39135_UPKQF5024K_HS_5	350_NOAOR5976A_4	d_Bacteria	p_Actinobacteriota	c_Actinomycetia					39135_UPKQF5024K_HS	24	class	Actinomycetia	6	5	3	0.51	d_Bacteria;p_Actinobacteriota;c_Actinomycetia	d_Bacteria	p_Proteobacteria	c_Gammaproteobacteria	o_Burkholderiales	f_Burkholderiaceae			350_NOAOR5976A	62	family	Burkholderiaceae	16	14	11	0.8	d_Bacteria;p_Proteobacteria;c_Gammaproteobacteria;o_Burkholderiales;f_Burkholderiaceae	UniRef50_P52603 Antirestriction protein KlcA n=208 Tax=root TaxID=1 RepID=KLCA2_ECOLX	39135_UPKQF5024K_HS_5 # 1924 # 2349 # 1 # ID=8687_5;partial=01;start_type=ATG;rbs_motif=GGAG/GAGG;rbs_spacer=5-10bp;gc_cont=0.688	71.0	197.6	146	6.4e-48	142	9
239	39135_UPKQF5024K_HS	386_ZFYKJ6264T	3	5	13	5	39135_UPKQF5024K_HS_AND_386_ZFYKJ6264T	39135_UPKQF5024K_HS_5	386_ZFYKJ6264T_10	d_Bacteria	p_Actinobacteriota	c_Actinomycetia					39135_UPKQF5024K_HS	24	class	Actinomycetia	6	5	3	0.51	d_Bacteria;p_Actinobacteriota;c_Actinomycetia	d_Bacteria	p_Proteobacteria	c_Gammaproteobacteria	o_Burkholderiales	f_Burkholderiaceae			386_ZFYKJ6264T	62	family	Burkholderiaceae	16	15	11	0.8	d_Bacteria;p_Proteobacteria;c_Gammaproteobacteria;o_Burkholderiales;f_Burkholderiaceae	UniRef50_P52603 Antirestriction protein KlcA n=208 Tax=root TaxID=1 RepID=KLCA2_ECOLX	39135_UPKQF5024K_HS_5 # 1924 # 2349 # 1 # ID=8687_5;partial=01;start_type=ATG;rbs_motif=GGAG/GAGG;rbs_spacer=5-10bp;gc_cont=0.688	71.0	197.6	146	6.4e-48	142	9
240	39135_UPKQF5024K_HS	292_CTKAA1553C_HS	4	5	27	5	39135_UPKQF5024K_HS_AND_292_CTKAA1553C_HS	39135_UPKQF5024K_HS_5	292_CTKAA1553C_HS_5	d_Bacteria	p_Actinobacteriota	c_Actinomycetia					39135_UPKQF5024K_HS	24	class	Actinomycetia	6	5	3	0.51	d_Bacteria;p_Actinobacteriota;c_Actinomycetia	d_Bacteria	p_Proteobacteria	c_Gammaproteobacteria	o_Burkholderiales				292_CTKAA1553C_HS	46	order	Burkholderiales	43	40	21	0.52	d_Bacteria;p_Proteobacteria;c_Gammaproteobacteria;o_Burkholderiales	UniRef50_P52603 Antirestriction protein KlcA n=208 Tax=root TaxID=1 RepID=KLCA2_ECOLX	39135_UPKQF5024K_HS_5 # 1924 # 2349 # 1 # ID=8687_5;partial=01;start_type=ATG;rbs_motif=GGAG/GAGG;rbs_spacer=5-10bp;gc_cont=0.688	71.0	197.6	146	6.4e-48	142	9
241	39135_UPKQF5024K_HS	49617_HFGVI0044Q_HS	2	5	5	5	39135_UPKQF5024K_HS_AND_49617_HFGVI0044Q_HS	39135_UPKQF5024K_HS_5	49617_HFGVI0044Q_HS_2	d_Bacteria	p_Actinobacteriota	c_Actinomycetia					39135_UPKQF5024K_HS	24	class	Actinomycetia	6	5	3	0.51	d_Bacteria;p_Actinobacteriota;c_Actinomycetia	d_Bacteria	p_Proteobacteria	c_Gammaproteobacteria	o_Burkholderiales	f_Burkholderiaceae			49617_HFGVI0044Q_HS	62	family	Burkholderiaceae	7	7	4	0.84	d_Bacteria;p_Proteobacteria;c_Gammaproteobacteria;o_Burkholderiales;f_Burkholderiaceae	UniRef50_P52603 Antirestriction protein KlcA n=208 Tax=root TaxID=1 RepID=KLCA2_ECOLX	39135_UPKQF5024K_HS_5 # 1924 # 2349 # 1 # ID=8687_5;partial=01;start_type=ATG;rbs_motif=GGAG/GAGG;rbs_spacer=5-10bp;gc_cont=0.688	71.0	197.6	146	6.4e-48	142	9
242	39135_UPKQF5024K_HS	92_OQKAY0494C	3	5	20	5	39135_UPKQF5024K_HS_AND_92_OQKAY0494C	39135_UPKQF5024K_HS_5	92_OQKAY0494C_3	d_Bacteria	p_Actinobacteriota	c_Actinomycetia					39135_UPKQF5024K_HS	24	class	Actinomycetia	6	5	3	0.51	d_Bacteria;p_Actinobacteriota;c_Actinomycetia	d_Bacteria	p_Proteobacteria	c_Gammaproteobacteria	o_Burkholderiales	f_Burkholderiaceae			92_OQKAY0494C	62	family	Burkholderiaceae	23	21	12	0.53	d_Bacteria;p_Proteobacteria;c_Gammaproteobacteria;o_Burkholderiales;f_Burkholderiaceae	UniRef50_P52603 Antirestriction protein KlcA n=208 Tax=root TaxID=1 RepID=KLCA2_ECOLX	39135_UPKQF5024K_HS_5 # 1924 # 2349 # 1 # ID=8687_5;partial=01;start_type=ATG;rbs_motif=GGAG/GAGG;rbs_spacer=5-10bp;gc_cont=0.688	71.0	197.6	146	6.4e-48	142	9
243	39135_UPKQF5024K_HS	45501_SMAIH8416T_HS	4	5	4	4	39135_UPKQF5024K_HS_AND_45501_SMAIH8416T_HS	39135_UPKQF5024K_HS_5	45501_SMAIH8416T_HS_4	d_Bacteria	p_Actinobacteriota	c_Actinomycetia					39135_UPKQF5024K_HS	24	class	Actinomycetia	6	5	3	0.51	d_Bacteria;p_Actinobacteriota;c_Actinomycetia	d_Bacteria	p_Proteobacteria	c_Gammaproteobacteria	o_Burkholderiales	f_Burkholderiaceae			45501_SMAIH8416T_HS	62	family	Burkholderiaceae	5	4	2	0.66	d_Bacteria;p_Proteobacteria;c_Gammaproteobacteria;o_Burkholderiales;f_Burkholderiaceae	UniRef50_P52603 Antirestriction protein KlcA n=208 Tax=root TaxID=1 RepID=KLCA2_ECOLX	39135_UPKQF5024K_HS_5 # 1924 # 2349 # 1 # ID=8687_5;partial=01;start_type=ATG;rbs_motif=GGAG/GAGG;rbs_spacer=5-10bp;gc_cont=0.688	71.0	197.6	146	6.4e-48	142	9
244	39135_UPKQF5024K_HS	61903_p3.opera	3	5	7	5	39135_UPKQF5024K_HS_AND_61903_p3.opera	39135_UPKQF5024K_HS_5	61903_p3.opera_3	d_Bacteria	p_Actinobacteriota	c_Actinomycetia					39135_UPKQF5024K_HS	24	class	Actinomycetia	6	5	3	0.51	d_Bacteria;p_Actinobacteriota;c_Actinomycetia	d_Bacteria	p_Proteobacteria	c_Gammaproteobacteria	o_Burkholderiales	f_Burkholderiaceae			61903_p3.opera	62	family	Burkholderiaceae	10	9	8	0.99	d_Bacteria;p_Proteobacteria;c_Gammaproteobacteria;o_Burkholderiales;f_Burkholderiaceae	UniRef50_P52603 Antirestriction protein KlcA n=208 Tax=root TaxID=1 RepID=KLCA2_ECOLX	39135_UPKQF5024K_HS_5 # 1924 # 2349 # 1 # ID=8687_5;partial=01;start_type=ATG;rbs_motif=GGAG/GAGG;rbs_spacer=5-10bp;gc_cont=0.688	71.0	197.6	146	6.4e-48	142	9
245	39135_UPKQF5024K_HS	90946_o1.opera	3	5	8	5	39135_UPKQF5024K_HS_AND_90946_o1.opera	39135_UPKQF5024K_HS_5	90946_o1.opera_3	d_Bacteria	p_Actinobacteriota	c_Actinomycetia					39135_UPKQF5024K_HS	24	class	Actinomycetia	6	5	3	0.51	d_Bacteria;p_Actinobacteriota;c_Actinomycetia	d_Bacteria	p_Proteobacteria	c_Gammaproteobacteria	o_Burkholderiales	f_Burkholderiaceae			90946_o1.opera	62	family	Burkholderiaceae	8	7	7	1.0	d_Bacteria;p_Proteobacteria;c_Gammaproteobacteria;o_Burkholderiales;f_Burkholderiaceae	UniRef50_P52603 Antirestriction protein KlcA n=208 Tax=root TaxID=1 RepID=KLCA2_ECOLX	39135_UPKQF5024K_HS_5 # 1924 # 2349 # 1 # ID=8687_5;partial=01;start_type=ATG;rbs_motif=GGAG/GAGG;rbs_spacer=5-10bp;gc_cont=0.688	71.0	197.6	146	6.4e-48	142	9
246	39135_UPKQF5024K_HS	9651_STOPY2011U_HS	3	5	8	5	39135_UPKQF5024K_HS_AND_9651_STOPY2011U_HS	39135_UPKQF5024K_HS_5	9651_STOPY2011U_HS_6	d_Bacteria	p_Actinobacteriota	c_Actinomycetia					39135_UPKQF5024K_HS	24	class	Actinomycetia	6	5	3	0.51	d_Bacteria;p_Actinobacteriota;c_Actinomycetia	d_Bacteria	p_Proteobacteria	c_Gammaproteobacteria	o_Burkholderiales	f_Burkholderiaceae			9651_STOPY2011U_HS	62	family	Burkholderiaceae	8	7	7	1.0	d_Bacteria;p_Proteobacteria;c_Gammaproteobacteria;o_Burkholderiales;f_Burkholderiaceae	UniRef50_P52603 Antirestriction protein KlcA n=208 Tax=root TaxID=1 RepID=KLCA2_ECOLX	39135_UPKQF5024K_HS_5 # 1924 # 2349 # 1 # ID=8687_5;partial=01;start_type=ATG;rbs_motif=GGAG/GAGG;rbs_spacer=5-10bp;gc_cont=0.688	71.0	197.6	146	6.4e-48	142	9
247	39135_UPKQF5024K_HS	80897_DNGEE8998Y	1	5	4	4	39135_UPKQF5024K_HS_AND_80897_DNGEE8998Y	39135_UPKQF5024K_HS_5	80897_DNGEE8998Y_4	d_Bacteria	p_Actinobacteriota	c_Actinomycetia					39135_UPKQF5024K_HS	24	class	Actinomycetia	6	5	3	0.51	d_Bacteria;p_Actinobacteriota;c_Actinomycetia	d_Bacteria	p_Proteobacteria	c_Gammaproteobacteria	o_Burkholderiales	f_Burkholderiaceae	g_Polaromonas	s_Polaromonas sp010365105	80897_DNGEE8998Y	40944	species	Polaromonas sp010365105	3	2	1	0.58	d_Bacteria;p_Proteobacteria;c_Gammaproteobacteria;o_Burkholderiales;f_Burkholderiaceae;g_Polaromonas;s_Polaromonas sp010365105	UniRef50_P52603 Antirestriction protein KlcA n=208 Tax=root TaxID=1 RepID=KLCA2_ECOLX	39135_UPKQF5024K_HS_5 # 1924 # 2349 # 1 # ID=8687_5;partial=01;start_type=ATG;rbs_motif=GGAG/GAGG;rbs_spacer=5-10bp;gc_cont=0.688	71.0	197.6	146	6.4e-48	142	9
248	41928_EWOJK0017V_HS	20693_GTAKE7915Y	2	6	4	4	41928_EWOJK0017V_HS_AND_20693_GTAKE7915Y	41928_EWOJK0017V_HS_5	20693_GTAKE7915Y_2	d_Bacteria	p_Actinobacteriota	c_Actinomycetia					41928_EWOJK0017V_HS	24	class	Actinomycetia	8	7	4	0.51	d_Bacteria;p_Actinobacteriota;c_Actinomycetia	d_Bacteria	p_Proteobacteria	c_Gammaproteobacteria	o_Burkholderiales	f_Burkholderiaceae			20693_GTAKE7915Y	62	family	Burkholderiaceae	4	2	2	1.0	d_Bacteria;p_Proteobacteria;c_Gammaproteobacteria;o_Burkholderiales;f_Burkholderiaceae	UniRef50_P52603 Antirestriction protein KlcA n=208 Tax=root TaxID=1 RepID=KLCA2_ECOLX	41928_EWOJK0017V_HS_5 # 1761 # 2189 # 1 # ID=8561_5;partial=00;start_type=ATG;rbs_motif=GGAG/GAGG;rbs_spacer=5-10bp;gc_cont=0.685	71.0	198.4	146	3.7999999999999994e-48	143	9
249	41928_EWOJK0017V_HS	210_AQYSR7679X_HS	4	6	34	6	41928_EWOJK0017V_HS_AND_210_AQYSR7679X_HS	41928_EWOJK0017V_HS_5	210_AQYSR7679X_HS_23	d_Bacteria	p_Actinobacteriota	c_Actinomycetia					41928_EWOJK0017V_HS	24	class	Actinomycetia	8	7	4	0.51	d_Bacteria;p_Actinobacteriota;c_Actinomycetia	d_Bacteria	p_Proteobacteria	c_Gammaproteobacteria	o_Burkholderiales				210_AQYSR7679X_HS	46	order	Burkholderiales	43	37	20	0.52	d_Bacteria;p_Proteobacteria;c_Gammaproteobacteria;o_Burkholderiales	UniRef50_P52603 Antirestriction protein KlcA n=208 Tax=root TaxID=1 RepID=KLCA2_ECOLX	41928_EWOJK0017V_HS_5 # 1761 # 2189 # 1 # ID=8561_5;partial=00;start_type=ATG;rbs_motif=GGAG/GAGG;rbs_spacer=5-10bp;gc_cont=0.685	71.0	198.4	146	3.7999999999999994e-48	143	9
250	41928_EWOJK0017V_HS	350_NOAOR5976A	4	6	15	6	41928_EWOJK0017V_HS_AND_350_NOAOR5976A	41928_EWOJK0017V_HS_5	350_NOAOR5976A_4	d_Bacteria	p_Actinobacteriota	c_Actinomycetia					41928_EWOJK0017V_HS	24	class	Actinomycetia	8	7	4	0.51	d_Bacteria;p_Actinobacteriota;c_Actinomycetia	d_Bacteria	p_Proteobacteria	c_Gammaproteobacteria	o_Burkholderiales	f_Burkholderiaceae			350_NOAOR5976A	62	family	Burkholderiaceae	16	14	11	0.8	d_Bacteria;p_Proteobacteria;c_Gammaproteobacteria;o_Burkholderiales;f_Burkholderiaceae	UniRef50_P52603 Antirestriction protein KlcA n=208 Tax=root TaxID=1 RepID=KLCA2_ECOLX	41928_EWOJK0017V_HS_5 # 1761 # 2189 # 1 # ID=8561_5;partial=00;start_type=ATG;rbs_motif=GGAG/GAGG;rbs_spacer=5-10bp;gc_cont=0.685	71.0	198.4	146	3.7999999999999994e-48	143	9
251	41928_EWOJK0017V_HS	386_ZFYKJ6264T	4	6	13	6	41928_EWOJK0017V_HS_AND_386_ZFYKJ6264T	41928_EWOJK0017V_HS_5	386_ZFYKJ6264T_10	d_Bacteria	p_Actinobacteriota	c_Actinomycetia					41928_EWOJK0017V_HS	24	class	Actinomycetia	8	7	4	0.51	d_Bacteria;p_Actinobacteriota;c_Actinomycetia	d_Bacteria	p_Proteobacteria	c_Gammaproteobacteria	o_Burkholderiales	f_Burkholderiaceae			386_ZFYKJ6264T	62	family	Burkholderiaceae	16	15	11	0.8	d_Bacteria;p_Proteobacteria;c_Gammaproteobacteria;o_Burkholderiales;f_Burkholderiaceae	UniRef50_P52603 Antirestriction protein KlcA n=208 Tax=root TaxID=1 RepID=KLCA2_ECOLX	41928_EWOJK0017V_HS_5 # 1761 # 2189 # 1 # ID=8561_5;partial=00;start_type=ATG;rbs_motif=GGAG/GAGG;rbs_spacer=5-10bp;gc_cont=0.685	71.0	198.4	146	3.7999999999999994e-48	143	9
252	41928_EWOJK0017V_HS	292_CTKAA1553C_HS	5	6	27	6	41928_EWOJK0017V_HS_AND_292_CTKAA1553C_HS	41928_EWOJK0017V_HS_5	292_CTKAA1553C_HS_5	d_Bacteria	p_Actinobacteriota	c_Actinomycetia					41928_EWOJK0017V_HS	24	class	Actinomycetia	8	7	4	0.51	d_Bacteria;p_Actinobacteriota;c_Actinomycetia	d_Bacteria	p_Proteobacteria	c_Gammaproteobacteria	o_Burkholderiales				292_CTKAA1553C_HS	46	order	Burkholderiales	43	40	21	0.52	d_Bacteria;p_Proteobacteria;c_Gammaproteobacteria;o_Burkholderiales	UniRef50_P52603 Antirestriction protein KlcA n=208 Tax=root TaxID=1 RepID=KLCA2_ECOLX	41928_EWOJK0017V_HS_5 # 1761 # 2189 # 1 # ID=8561_5;partial=00;start_type=ATG;rbs_motif=GGAG/GAGG;rbs_spacer=5-10bp;gc_cont=0.685	71.0	198.4	146	3.7999999999999994e-48	143	9
253	41928_EWOJK0017V_HS	49617_HFGVI0044Q_HS	2	6	5	5	41928_EWOJK0017V_HS_AND_49617_HFGVI0044Q_HS	41928_EWOJK0017V_HS_5	49617_HFGVI0044Q_HS_2	d_Bacteria	p_Actinobacteriota	c_Actinomycetia					41928_EWOJK0017V_HS	24	class	Actinomycetia	8	7	4	0.51	d_Bacteria;p_Actinobacteriota;c_Actinomycetia	d_Bacteria	p_Proteobacteria	c_Gammaproteobacteria	o_Burkholderiales	f_Burkholderiaceae			49617_HFGVI0044Q_HS	62	family	Burkholderiaceae	7	7	4	0.84	d_Bacteria;p_Proteobacteria;c_Gammaproteobacteria;o_Burkholderiales;f_Burkholderiaceae	UniRef50_P52603 Antirestriction protein KlcA n=208 Tax=root TaxID=1 RepID=KLCA2_ECOLX	41928_EWOJK0017V_HS_5 # 1761 # 2189 # 1 # ID=8561_5;partial=00;start_type=ATG;rbs_motif=GGAG/GAGG;rbs_spacer=5-10bp;gc_cont=0.685	71.0	198.4	146	3.7999999999999994e-48	143	9
254	41928_EWOJK0017V_HS	92_OQKAY0494C	4	6	20	6	41928_EWOJK0017V_HS_AND_92_OQKAY0494C	41928_EWOJK0017V_HS_5	92_OQKAY0494C_3	d_Bacteria	p_Actinobacteriota	c_Actinomycetia					41928_EWOJK0017V_HS	24	class	Actinomycetia	8	7	4	0.51	d_Bacteria;p_Actinobacteriota;c_Actinomycetia	d_Bacteria	p_Proteobacteria	c_Gammaproteobacteria	o_Burkholderiales	f_Burkholderiaceae			92_OQKAY0494C	62	family	Burkholderiaceae	23	21	12	0.53	d_Bacteria;p_Proteobacteria;c_Gammaproteobacteria;o_Burkholderiales;f_Burkholderiaceae	UniRef50_P52603 Antirestriction protein KlcA n=208 Tax=root TaxID=1 RepID=KLCA2_ECOLX	41928_EWOJK0017V_HS_5 # 1761 # 2189 # 1 # ID=8561_5;partial=00;start_type=ATG;rbs_motif=GGAG/GAGG;rbs_spacer=5-10bp;gc_cont=0.685	71.0	198.4	146	3.7999999999999994e-48	143	9
255	41928_EWOJK0017V_HS	45501_SMAIH8416T_HS	3	6	4	4	41928_EWOJK0017V_HS_AND_45501_SMAIH8416T_HS	41928_EWOJK0017V_HS_5	45501_SMAIH8416T_HS_4	d_Bacteria	p_Actinobacteriota	c_Actinomycetia					41928_EWOJK0017V_HS	24	class	Actinomycetia	8	7	4	0.51	d_Bacteria;p_Actinobacteriota;c_Actinomycetia	d_Bacteria	p_Proteobacteria	c_Gammaproteobacteria	o_Burkholderiales	f_Burkholderiaceae			45501_SMAIH8416T_HS	62	family	Burkholderiaceae	5	4	2	0.66	d_Bacteria;p_Proteobacteria;c_Gammaproteobacteria;o_Burkholderiales;f_Burkholderiaceae	UniRef50_P52603 Antirestriction protein KlcA n=208 Tax=root TaxID=1 RepID=KLCA2_ECOLX	41928_EWOJK0017V_HS_5 # 1761 # 2189 # 1 # ID=8561_5;partial=00;start_type=ATG;rbs_motif=GGAG/GAGG;rbs_spacer=5-10bp;gc_cont=0.685	71.0	198.4	146	3.7999999999999994e-48	143	9
256	41928_EWOJK0017V_HS	61903_p3.opera	4	6	7	6	41928_EWOJK0017V_HS_AND_61903_p3.opera	41928_EWOJK0017V_HS_5	61903_p3.opera_3	d_Bacteria	p_Actinobacteriota	c_Actinomycetia					41928_EWOJK0017V_HS	24	class	Actinomycetia	8	7	4	0.51	d_Bacteria;p_Actinobacteriota;c_Actinomycetia	d_Bacteria	p_Proteobacteria	c_Gammaproteobacteria	o_Burkholderiales	f_Burkholderiaceae			61903_p3.opera	62	family	Burkholderiaceae	10	9	8	0.99	d_Bacteria;p_Proteobacteria;c_Gammaproteobacteria;o_Burkholderiales;f_Burkholderiaceae	UniRef50_P52603 Antirestriction protein KlcA n=208 Tax=root TaxID=1 RepID=KLCA2_ECOLX	41928_EWOJK0017V_HS_5 # 1761 # 2189 # 1 # ID=8561_5;partial=00;start_type=ATG;rbs_motif=GGAG/GAGG;rbs_spacer=5-10bp;gc_cont=0.685	71.0	198.4	146	3.7999999999999994e-48	143	9
257	41928_EWOJK0017V_HS	90946_o1.opera	4	6	8	6	41928_EWOJK0017V_HS_AND_90946_o1.opera	41928_EWOJK0017V_HS_5	90946_o1.opera_3	d_Bacteria	p_Actinobacteriota	c_Actinomycetia					41928_EWOJK0017V_HS	24	class	Actinomycetia	8	7	4	0.51	d_Bacteria;p_Actinobacteriota;c_Actinomycetia	d_Bacteria	p_Proteobacteria	c_Gammaproteobacteria	o_Burkholderiales	f_Burkholderiaceae			90946_o1.opera	62	family	Burkholderiaceae	8	7	7	1.0	d_Bacteria;p_Proteobacteria;c_Gammaproteobacteria;o_Burkholderiales;f_Burkholderiaceae	UniRef50_P52603 Antirestriction protein KlcA n=208 Tax=root TaxID=1 RepID=KLCA2_ECOLX	41928_EWOJK0017V_HS_5 # 1761 # 2189 # 1 # ID=8561_5;partial=00;start_type=ATG;rbs_motif=GGAG/GAGG;rbs_spacer=5-10bp;gc_cont=0.685	71.0	198.4	146	3.7999999999999994e-48	143	9
258	41928_EWOJK0017V_HS	9651_STOPY2011U_HS	5	6	8	6	41928_EWOJK0017V_HS_AND_9651_STOPY2011U_HS	41928_EWOJK0017V_HS_5	9651_STOPY2011U_HS_6	d_Bacteria	p_Actinobacteriota	c_Actinomycetia					41928_EWOJK0017V_HS	24	class	Actinomycetia	8	7	4	0.51	d_Bacteria;p_Actinobacteriota;c_Actinomycetia	d_Bacteria	p_Proteobacteria	c_Gammaproteobacteria	o_Burkholderiales	f_Burkholderiaceae			9651_STOPY2011U_HS	62	family	Burkholderiaceae	8	7	7	1.0	d_Bacteria;p_Proteobacteria;c_Gammaproteobacteria;o_Burkholderiales;f_Burkholderiaceae	UniRef50_P52603 Antirestriction protein KlcA n=208 Tax=root TaxID=1 RepID=KLCA2_ECOLX	41928_EWOJK0017V_HS_5 # 1761 # 2189 # 1 # ID=8561_5;partial=00;start_type=ATG;rbs_motif=GGAG/GAGG;rbs_spacer=5-10bp;gc_cont=0.685	71.0	198.4	146	3.7999999999999994e-48	143	9
259	41928_EWOJK0017V_HS	80897_DNGEE8998Y	2	6	4	4	41928_EWOJK0017V_HS_AND_80897_DNGEE8998Y	41928_EWOJK0017V_HS_5	80897_DNGEE8998Y_4	d_Bacteria	p_Actinobacteriota	c_Actinomycetia					41928_EWOJK0017V_HS	24	class	Actinomycetia	8	7	4	0.51	d_Bacteria;p_Actinobacteriota;c_Actinomycetia	d_Bacteria	p_Proteobacteria	c_Gammaproteobacteria	o_Burkholderiales	f_Burkholderiaceae	g_Polaromonas	s_Polaromonas sp010365105	80897_DNGEE8998Y	40944	species	Polaromonas sp010365105	3	2	1	0.58	d_Bacteria;p_Proteobacteria;c_Gammaproteobacteria;o_Burkholderiales;f_Burkholderiaceae;g_Polaromonas;s_Polaromonas sp010365105	UniRef50_P52603 Antirestriction protein KlcA n=208 Tax=root TaxID=1 RepID=KLCA2_ECOLX	41928_EWOJK0017V_HS_5 # 1761 # 2189 # 1 # ID=8561_5;partial=00;start_type=ATG;rbs_motif=GGAG/GAGG;rbs_spacer=5-10bp;gc_cont=0.685	71.0	198.4	146	3.7999999999999994e-48	143	9
260	4319_MRGNY0672A	289_RVETB4734A_HS	1	14	20	14	4319_MRGNY0672A_AND_289_RVETB4734A_HS	4319_MRGNY0672A_4	289_RVETB4734A_HS_9	d_Bacteria	p_Proteobacteria	c_Gammaproteobacteria	o_Burkholderiales	f_Burkholderiaceae			4319_MRGNY0672A	62	family	Burkholderiaceae	59	53	40	0.68	d_Bacteria;p_Proteobacteria;c_Gammaproteobacteria;o_Burkholderiales;f_Burkholderiaceae	d_Bacteria	p_Proteobacteria	c_Alphaproteobacteria					289_RVETB4734A_HS	79	class	Alphaproteobacteria	40	37	12	0.63	d_Bacteria;p_Proteobacteria;c_Alphaproteobacteria	UniRef50_A0A352S9B8 Sterol desaturase family protein (Fragment) n=1 Tax=Cupriavidus sp. TaxID=1873897 RepID=A0A352S9B8_9BURK	4319_MRGNY0672A_4 # 2196 # 3473 # -1 # ID=10181_4;partial=00;start_type=ATG;rbs_motif=None;rbs_spacer=None;gc_cont=0.617	77.7	494.2	306	9.899999999999993e-137	426	1
261	4319_MRGNY0672A	759_BDOLL5284I_HS	1	14	19	14	4319_MRGNY0672A_AND_759_BDOLL5284I_HS	4319_MRGNY0672A_4	759_BDOLL5284I_HS_2	d_Bacteria	p_Proteobacteria	c_Gammaproteobacteria	o_Burkholderiales	f_Burkholderiaceae			4319_MRGNY0672A	62	family	Burkholderiaceae	59	53	40	0.68	d_Bacteria;p_Proteobacteria;c_Gammaproteobacteria;o_Burkholderiales;f_Burkholderiaceae	d_Bacteria	p_Proteobacteria	c_Alphaproteobacteria					759_BDOLL5284I_HS	79	class	Alphaproteobacteria	27	26	8	0.5	d_Bacteria;p_Proteobacteria;c_Alphaproteobacteria	UniRef50_A0A352S9B8 Sterol desaturase family protein (Fragment) n=1 Tax=Cupriavidus sp. TaxID=1873897 RepID=A0A352S9B8_9BURK	4319_MRGNY0672A_4 # 2196 # 3473 # -1 # ID=10181_4;partial=00;start_type=ATG;rbs_motif=None;rbs_spacer=None;gc_cont=0.617	77.7	494.2	306	9.899999999999993e-137	426	1
262	1323_LIRKT9545S_HS	289_RVETB4734A_HS	1	8	20	8	1323_LIRKT9545S_HS_AND_289_RVETB4734A_HS	1323_LIRKT9545S_HS_6	289_RVETB4734A_HS_9	d_Bacteria	p_Proteobacteria	c_Gammaproteobacteria	o_Burkholderiales	f_Burkholderiaceae			1323_LIRKT9545S_HS	62	family	Burkholderiaceae	30	29	22	0.91	d_Bacteria;p_Proteobacteria;c_Gammaproteobacteria;o_Burkholderiales;f_Burkholderiaceae	d_Bacteria	p_Proteobacteria	c_Alphaproteobacteria					289_RVETB4734A_HS	79	class	Alphaproteobacteria	40	37	12	0.63	d_Bacteria;p_Proteobacteria;c_Alphaproteobacteria	UniRef50_A0A352S9B8 Sterol desaturase family protein (Fragment) n=1 Tax=Cupriavidus sp. TaxID=1873897 RepID=A0A352S9B8_9BURK	1323_LIRKT9545S_HS_6 # 6391 # 7668 # 1 # ID=160_6;partial=00;start_type=ATG;rbs_motif=None;rbs_spacer=None;gc_cont=0.618	77.3	491.5	306	6.399999999999996e-136	426	1
263	1323_LIRKT9545S_HS	759_BDOLL5284I_HS	1	8	19	8	1323_LIRKT9545S_HS_AND_759_BDOLL5284I_HS	1323_LIRKT9545S_HS_6	759_BDOLL5284I_HS_2	d_Bacteria	p_Proteobacteria	c_Gammaproteobacteria	o_Burkholderiales	f_Burkholderiaceae			1323_LIRKT9545S_HS	62	family	Burkholderiaceae	30	29	22	0.91	d_Bacteria;p_Proteobacteria;c_Gammaproteobacteria;o_Burkholderiales;f_Burkholderiaceae	d_Bacteria	p_Proteobacteria	c_Alphaproteobacteria					759_BDOLL5284I_HS	79	class	Alphaproteobacteria	27	26	8	0.5	d_Bacteria;p_Proteobacteria;c_Alphaproteobacteria	UniRef50_A0A352S9B8 Sterol desaturase family protein (Fragment) n=1 Tax=Cupriavidus sp. TaxID=1873897 RepID=A0A352S9B8_9BURK	1323_LIRKT9545S_HS_6 # 6391 # 7668 # 1 # ID=160_6;partial=00;start_type=ATG;rbs_motif=None;rbs_spacer=None;gc_cont=0.618	77.3	491.5	306	6.399999999999996e-136	426	1
264	737_BKBAA7920Q_HS	289_RVETB4734A_HS	1	9	20	9	737_BKBAA7920Q_HS_AND_289_RVETB4734A_HS	737_BKBAA7920Q_HS_9	289_RVETB4734A_HS_9	d_Bacteria	p_Proteobacteria	c_Gammaproteobacteria	o_Burkholderiales	f_Burkholderiaceae			737_BKBAA7920Q_HS	62	family	Burkholderiaceae	27	27	18	0.8	d_Bacteria;p_Proteobacteria;c_Gammaproteobacteria;o_Burkholderiales;f_Burkholderiaceae	d_Bacteria	p_Proteobacteria	c_Alphaproteobacteria					289_RVETB4734A_HS	79	class	Alphaproteobacteria	40	37	12	0.63	d_Bacteria;p_Proteobacteria;c_Alphaproteobacteria	UniRef50_A0A352S9B8 Sterol desaturase family protein (Fragment) n=1 Tax=Cupriavidus sp. TaxID=1873897 RepID=A0A352S9B8_9BURK	737_BKBAA7920Q_HS_9 # 9334 # 10674 # -1 # ID=7136_9;partial=01;start_type=Edge;rbs_motif=None;rbs_spacer=None;gc_cont=0.614	77.3	491.5	306	6.799999999999997e-136	447	1
265	737_BKBAA7920Q_HS	759_BDOLL5284I_HS	1	9	19	9	737_BKBAA7920Q_HS_AND_759_BDOLL5284I_HS	737_BKBAA7920Q_HS_9	759_BDOLL5284I_HS_2	d_Bacteria	p_Proteobacteria	c_Gammaproteobacteria	o_Burkholderiales	f_Burkholderiaceae			737_BKBAA7920Q_HS	62	family	Burkholderiaceae	27	27	18	0.8	d_Bacteria;p_Proteobacteria;c_Gammaproteobacteria;o_Burkholderiales;f_Burkholderiaceae	d_Bacteria	p_Proteobacteria	c_Alphaproteobacteria					759_BDOLL5284I_HS	79	class	Alphaproteobacteria	27	26	8	0.5	d_Bacteria;p_Proteobacteria;c_Alphaproteobacteria	UniRef50_A0A352S9B8 Sterol desaturase family protein (Fragment) n=1 Tax=Cupriavidus sp. TaxID=1873897 RepID=A0A352S9B8_9BURK	737_BKBAA7920Q_HS_9 # 9334 # 10674 # -1 # ID=7136_9;partial=01;start_type=Edge;rbs_motif=None;rbs_spacer=None;gc_cont=0.614	77.3	491.5	306	6.799999999999997e-136	447	1
266	1323_WJTYV4855R_HS	289_RVETB4734A_HS	1	8	20	8	1323_WJTYV4855R_HS_AND_289_RVETB4734A_HS	1323_WJTYV4855R_HS_5	289_RVETB4734A_HS_9	d_Bacteria	p_Proteobacteria	c_Gammaproteobacteria	o_Burkholderiales	f_Burkholderiaceae			1323_WJTYV4855R_HS	62	family	Burkholderiaceae	36	36	25	0.83	d_Bacteria;p_Proteobacteria;c_Gammaproteobacteria;o_Burkholderiales;f_Burkholderiaceae	d_Bacteria	p_Proteobacteria	c_Alphaproteobacteria					289_RVETB4734A_HS	79	class	Alphaproteobacteria	40	37	12	0.63	d_Bacteria;p_Proteobacteria;c_Alphaproteobacteria	UniRef50_A0A352S9B8 Sterol desaturase family protein (Fragment) n=1 Tax=Cupriavidus sp. TaxID=1873897 RepID=A0A352S9B8_9BURK	1323_WJTYV4855R_HS_5 # 4246 # 5523 # 1 # ID=2639_5;partial=00;start_type=ATG;rbs_motif=None;rbs_spacer=None;gc_cont=0.618	77.3	491.5	306	6.399999999999996e-136	426	1
267	1323_WJTYV4855R_HS	759_BDOLL5284I_HS	1	8	19	8	1323_WJTYV4855R_HS_AND_759_BDOLL5284I_HS	1323_WJTYV4855R_HS_5	759_BDOLL5284I_HS_2	d_Bacteria	p_Proteobacteria	c_Gammaproteobacteria	o_Burkholderiales	f_Burkholderiaceae			1323_WJTYV4855R_HS	62	family	Burkholderiaceae	36	36	25	0.83	d_Bacteria;p_Proteobacteria;c_Gammaproteobacteria;o_Burkholderiales;f_Burkholderiaceae	d_Bacteria	p_Proteobacteria	c_Alphaproteobacteria					759_BDOLL5284I_HS	79	class	Alphaproteobacteria	27	26	8	0.5	d_Bacteria;p_Proteobacteria;c_Alphaproteobacteria	UniRef50_A0A352S9B8 Sterol desaturase family protein (Fragment) n=1 Tax=Cupriavidus sp. TaxID=1873897 RepID=A0A352S9B8_9BURK	1323_WJTYV4855R_HS_5 # 4246 # 5523 # 1 # ID=2639_5;partial=00;start_type=ATG;rbs_motif=None;rbs_spacer=None;gc_cont=0.618	77.3	491.5	306	6.399999999999996e-136	426	1
268	740_CTKAA1553C_HS	289_RVETB4734A_HS	1	15	20	15	740_CTKAA1553C_HS_AND_289_RVETB4734A_HS	740_CTKAA1553C_HS_5	289_RVETB4734A_HS_9	d_Bacteria	p_Proteobacteria	c_Gammaproteobacteria	o_Burkholderiales	f_Burkholderiaceae			740_CTKAA1553C_HS	62	family	Burkholderiaceae	32	31	26	0.88	d_Bacteria;p_Proteobacteria;c_Gammaproteobacteria;o_Burkholderiales;f_Burkholderiaceae	d_Bacteria	p_Proteobacteria	c_Alphaproteobacteria					289_RVETB4734A_HS	79	class	Alphaproteobacteria	40	37	12	0.63	d_Bacteria;p_Proteobacteria;c_Alphaproteobacteria	UniRef50_A0A352S9B8 Sterol desaturase family protein (Fragment) n=1 Tax=Cupriavidus sp. TaxID=1873897 RepID=A0A352S9B8_9BURK	740_CTKAA1553C_HS_5 # 3478 # 4755 # -1 # ID=8135_5;partial=00;start_type=ATG;rbs_motif=None;rbs_spacer=None;gc_cont=0.621	77.3	490.7	306	1.0999999999999995e-135	426	1
269	740_CTKAA1553C_HS	759_BDOLL5284I_HS	1	15	19	15	740_CTKAA1553C_HS_AND_759_BDOLL5284I_HS	740_CTKAA1553C_HS_5	759_BDOLL5284I_HS_2	d_Bacteria	p_Proteobacteria	c_Gammaproteobacteria	o_Burkholderiales	f_Burkholderiaceae			740_CTKAA1553C_HS	62	family	Burkholderiaceae	32	31	26	0.88	d_Bacteria;p_Proteobacteria;c_Gammaproteobacteria;o_Burkholderiales;f_Burkholderiaceae	d_Bacteria	p_Proteobacteria	c_Alphaproteobacteria					759_BDOLL5284I_HS	79	class	Alphaproteobacteria	27	26	8	0.5	d_Bacteria;p_Proteobacteria;c_Alphaproteobacteria	UniRef50_A0A352S9B8 Sterol desaturase family protein (Fragment) n=1 Tax=Cupriavidus sp. TaxID=1873897 RepID=A0A352S9B8_9BURK	740_CTKAA1553C_HS_5 # 3478 # 4755 # -1 # ID=8135_5;partial=00;start_type=ATG;rbs_motif=None;rbs_spacer=None;gc_cont=0.621	77.3	490.7	306	1.0999999999999995e-135	426	1
270	3836_JXBDA6620S_HS	289_RVETB4734A_HS	1	6	20	6	3836_JXBDA6620S_HS_AND_289_RVETB4734A_HS	3836_JXBDA6620S_HS_4	289_RVETB4734A_HS_9	d_Bacteria	p_Proteobacteria	c_Gammaproteobacteria	o_Burkholderiales	f_Burkholderiaceae			3836_JXBDA6620S_HS	62	family	Burkholderiaceae	22	21	14	0.85	d_Bacteria;p_Proteobacteria;c_Gammaproteobacteria;o_Burkholderiales;f_Burkholderiaceae	d_Bacteria	p_Proteobacteria	c_Alphaproteobacteria					289_RVETB4734A_HS	79	class	Alphaproteobacteria	40	37	12	0.63	d_Bacteria;p_Proteobacteria;c_Alphaproteobacteria	UniRef50_A0A352S9B8 Sterol desaturase family protein (Fragment) n=1 Tax=Cupriavidus sp. TaxID=1873897 RepID=A0A352S9B8_9BURK	3836_JXBDA6620S_HS_4 # 3412 # 4689 # 1 # ID=17696_4;partial=00;start_type=ATG;rbs_motif=None;rbs_spacer=None;gc_cont=0.618	77.3	491.5	306	6.399999999999996e-136	426	1
271	3836_JXBDA6620S_HS	759_BDOLL5284I_HS	1	6	19	6	3836_JXBDA6620S_HS_AND_759_BDOLL5284I_HS	3836_JXBDA6620S_HS_4	759_BDOLL5284I_HS_2	d_Bacteria	p_Proteobacteria	c_Gammaproteobacteria	o_Burkholderiales	f_Burkholderiaceae			3836_JXBDA6620S_HS	62	family	Burkholderiaceae	22	21	14	0.85	d_Bacteria;p_Proteobacteria;c_Gammaproteobacteria;o_Burkholderiales;f_Burkholderiaceae	d_Bacteria	p_Proteobacteria	c_Alphaproteobacteria					759_BDOLL5284I_HS	79	class	Alphaproteobacteria	27	26	8	0.5	d_Bacteria;p_Proteobacteria;c_Alphaproteobacteria	UniRef50_A0A352S9B8 Sterol desaturase family protein (Fragment) n=1 Tax=Cupriavidus sp. TaxID=1873897 RepID=A0A352S9B8_9BURK	3836_JXBDA6620S_HS_4 # 3412 # 4689 # 1 # ID=17696_4;partial=00;start_type=ATG;rbs_motif=None;rbs_spacer=None;gc_cont=0.618	77.3	491.5	306	6.399999999999996e-136	426	1
272	539_SZCRM0055T	289_RVETB4734A_HS	1	24	20	20	539_SZCRM0055T_AND_289_RVETB4734A_HS	539_SZCRM0055T_19	289_RVETB4734A_HS_9	d_Bacteria	p_Proteobacteria	c_Gammaproteobacteria	o_Burkholderiales	f_Burkholderiaceae			539_SZCRM0055T	62	family	Burkholderiaceae	65	62	38	0.6	d_Bacteria;p_Proteobacteria;c_Gammaproteobacteria;o_Burkholderiales;f_Burkholderiaceae	d_Bacteria	p_Proteobacteria	c_Alphaproteobacteria					289_RVETB4734A_HS	79	class	Alphaproteobacteria	40	37	12	0.63	d_Bacteria;p_Proteobacteria;c_Alphaproteobacteria	UniRef50_A0A352S9B8 Sterol desaturase family protein (Fragment) n=1 Tax=Cupriavidus sp. TaxID=1873897 RepID=A0A352S9B8_9BURK	539_SZCRM0055T_19 # 14587 # 15864 # 1 # ID=3468_19;partial=00;start_type=ATG;rbs_motif=None;rbs_spacer=None;gc_cont=0.617	77.3	492.3	306	3.799999999999998e-136	426	1
273	539_SZCRM0055T	759_BDOLL5284I_HS	1	24	19	19	539_SZCRM0055T_AND_759_BDOLL5284I_HS	539_SZCRM0055T_19	759_BDOLL5284I_HS_2	d_Bacteria	p_Proteobacteria	c_Gammaproteobacteria	o_Burkholderiales	f_Burkholderiaceae			539_SZCRM0055T	62	family	Burkholderiaceae	65	62	38	0.6	d_Bacteria;p_Proteobacteria;c_Gammaproteobacteria;o_Burkholderiales;f_Burkholderiaceae	d_Bacteria	p_Proteobacteria	c_Alphaproteobacteria					759_BDOLL5284I_HS	79	class	Alphaproteobacteria	27	26	8	0.5	d_Bacteria;p_Proteobacteria;c_Alphaproteobacteria	UniRef50_A0A352S9B8 Sterol desaturase family protein (Fragment) n=1 Tax=Cupriavidus sp. TaxID=1873897 RepID=A0A352S9B8_9BURK	539_SZCRM0055T_19 # 14587 # 15864 # 1 # ID=3468_19;partial=00;start_type=ATG;rbs_motif=None;rbs_spacer=None;gc_cont=0.617	77.3	492.3	306	3.799999999999998e-136	426	1
274	2590_BIHLB6119Y	289_RVETB4734A_HS	1	6	20	6	2590_BIHLB6119Y_AND_289_RVETB4734A_HS	2590_BIHLB6119Y_6	289_RVETB4734A_HS_9	d_Bacteria	p_Proteobacteria	c_Gammaproteobacteria	o_Burkholderiales	f_Burkholderiaceae			2590_BIHLB6119Y	62	family	Burkholderiaceae	16	15	9	0.81	d_Bacteria;p_Proteobacteria;c_Gammaproteobacteria;o_Burkholderiales;f_Burkholderiaceae	d_Bacteria	p_Proteobacteria	c_Alphaproteobacteria					289_RVETB4734A_HS	79	class	Alphaproteobacteria	40	37	12	0.63	d_Bacteria;p_Proteobacteria;c_Alphaproteobacteria	UniRef50_A0A352S9B8 Sterol desaturase family protein (Fragment) n=1 Tax=Cupriavidus sp. TaxID=1873897 RepID=A0A352S9B8_9BURK	2590_BIHLB6119Y_6 # 4221 # 5495 # -1 # ID=17349_6;partial=01;start_type=Edge;rbs_motif=None;rbs_spacer=None;gc_cont=0.619	77.3	492.3	306	3.799999999999998e-136	425	1
275	2590_BIHLB6119Y	759_BDOLL5284I_HS	1	6	19	6	2590_BIHLB6119Y_AND_759_BDOLL5284I_HS	2590_BIHLB6119Y_6	759_BDOLL5284I_HS_2	d_Bacteria	p_Proteobacteria	c_Gammaproteobacteria	o_Burkholderiales	f_Burkholderiaceae			2590_BIHLB6119Y	62	family	Burkholderiaceae	16	15	9	0.81	d_Bacteria;p_Proteobacteria;c_Gammaproteobacteria;o_Burkholderiales;f_Burkholderiaceae	d_Bacteria	p_Proteobacteria	c_Alphaproteobacteria					759_BDOLL5284I_HS	79	class	Alphaproteobacteria	27	26	8	0.5	d_Bacteria;p_Proteobacteria;c_Alphaproteobacteria	UniRef50_A0A352S9B8 Sterol desaturase family protein (Fragment) n=1 Tax=Cupriavidus sp. TaxID=1873897 RepID=A0A352S9B8_9BURK	2590_BIHLB6119Y_6 # 4221 # 5495 # -1 # ID=17349_6;partial=01;start_type=Edge;rbs_motif=None;rbs_spacer=None;gc_cont=0.619	77.3	492.3	306	3.799999999999998e-136	425	1
276	1130_FIEDP4142E_HS	289_RVETB4734A_HS	1	9	20	9	1130_FIEDP4142E_HS_AND_289_RVETB4734A_HS	1130_FIEDP4142E_HS_4	289_RVETB4734A_HS_9	d_Bacteria	p_Proteobacteria	c_Gammaproteobacteria	o_Burkholderiales	f_Burkholderiaceae			1130_FIEDP4142E_HS	62	family	Burkholderiaceae	29	29	21	0.89	d_Bacteria;p_Proteobacteria;c_Gammaproteobacteria;o_Burkholderiales;f_Burkholderiaceae	d_Bacteria	p_Proteobacteria	c_Alphaproteobacteria					289_RVETB4734A_HS	79	class	Alphaproteobacteria	40	37	12	0.63	d_Bacteria;p_Proteobacteria;c_Alphaproteobacteria	UniRef50_A0A352S9B8 Sterol desaturase family protein (Fragment) n=1 Tax=Cupriavidus sp. TaxID=1873897 RepID=A0A352S9B8_9BURK	1130_FIEDP4142E_HS_4 # 3881 # 5158 # 1 # ID=12386_4;partial=00;start_type=ATG;rbs_motif=None;rbs_spacer=None;gc_cont=0.620	77.3	491.5	306	6.399999999999996e-136	426	1
277	1130_FIEDP4142E_HS	759_BDOLL5284I_HS	1	9	19	9	1130_FIEDP4142E_HS_AND_759_BDOLL5284I_HS	1130_FIEDP4142E_HS_4	759_BDOLL5284I_HS_2	d_Bacteria	p_Proteobacteria	c_Gammaproteobacteria	o_Burkholderiales	f_Burkholderiaceae			1130_FIEDP4142E_HS	62	family	Burkholderiaceae	29	29	21	0.89	d_Bacteria;p_Proteobacteria;c_Gammaproteobacteria;o_Burkholderiales;f_Burkholderiaceae	d_Bacteria	p_Proteobacteria	c_Alphaproteobacteria					759_BDOLL5284I_HS	79	class	Alphaproteobacteria	27	26	8	0.5	d_Bacteria;p_Proteobacteria;c_Alphaproteobacteria	UniRef50_A0A352S9B8 Sterol desaturase family protein (Fragment) n=1 Tax=Cupriavidus sp. TaxID=1873897 RepID=A0A352S9B8_9BURK	1130_FIEDP4142E_HS_4 # 3881 # 5158 # 1 # ID=12386_4;partial=00;start_type=ATG;rbs_motif=None;rbs_spacer=None;gc_cont=0.620	77.3	491.5	306	6.399999999999996e-136	426	1
278	259_AYHUY2120D_HS	289_RVETB4734A_HS	1	32	20	20	259_AYHUY2120D_HS_AND_289_RVETB4734A_HS	259_AYHUY2120D_HS_21	289_RVETB4734A_HS_9	d_Bacteria	p_Proteobacteria	c_Gammaproteobacteria	o_Burkholderiales	f_Burkholderiaceae			259_AYHUY2120D_HS	62	family	Burkholderiaceae	71	69	50	0.76	d_Bacteria;p_Proteobacteria;c_Gammaproteobacteria;o_Burkholderiales;f_Burkholderiaceae	d_Bacteria	p_Proteobacteria	c_Alphaproteobacteria					289_RVETB4734A_HS	79	class	Alphaproteobacteria	40	37	12	0.63	d_Bacteria;p_Proteobacteria;c_Alphaproteobacteria	UniRef50_A0A352S9B8 Sterol desaturase family protein (Fragment) n=1 Tax=Cupriavidus sp. TaxID=1873897 RepID=A0A352S9B8_9BURK	259_AYHUY2120D_HS_21 # 23625 # 24902 # -1 # ID=11210_21;partial=00;start_type=ATG;rbs_motif=None;rbs_spacer=None;gc_cont=0.620	77.3	491.5	306	6.399999999999996e-136	426	1
279	259_AYHUY2120D_HS	759_BDOLL5284I_HS	1	32	19	19	259_AYHUY2120D_HS_AND_759_BDOLL5284I_HS	259_AYHUY2120D_HS_21	759_BDOLL5284I_HS_2	d_Bacteria	p_Proteobacteria	c_Gammaproteobacteria	o_Burkholderiales	f_Burkholderiaceae			259_AYHUY2120D_HS	62	family	Burkholderiaceae	71	69	50	0.76	d_Bacteria;p_Proteobacteria;c_Gammaproteobacteria;o_Burkholderiales;f_Burkholderiaceae	d_Bacteria	p_Proteobacteria	c_Alphaproteobacteria					759_BDOLL5284I_HS	79	class	Alphaproteobacteria	27	26	8	0.5	d_Bacteria;p_Proteobacteria;c_Alphaproteobacteria	UniRef50_A0A352S9B8 Sterol desaturase family protein (Fragment) n=1 Tax=Cupriavidus sp. TaxID=1873897 RepID=A0A352S9B8_9BURK	259_AYHUY2120D_HS_21 # 23625 # 24902 # -1 # ID=11210_21;partial=00;start_type=ATG;rbs_motif=None;rbs_spacer=None;gc_cont=0.620	77.3	491.5	306	6.399999999999996e-136	426	1
280	3455_SMAIH8416T_HS	289_RVETB4734A_HS	1	8	20	8	3455_SMAIH8416T_HS_AND_289_RVETB4734A_HS	3455_SMAIH8416T_HS_3	289_RVETB4734A_HS_9	d_Bacteria	p_Proteobacteria	c_Gammaproteobacteria	o_Burkholderiales	f_Burkholderiaceae			3455_SMAIH8416T_HS	62	family	Burkholderiaceae	27	27	18	0.82	d_Bacteria;p_Proteobacteria;c_Gammaproteobacteria;o_Burkholderiales;f_Burkholderiaceae	d_Bacteria	p_Proteobacteria	c_Alphaproteobacteria					289_RVETB4734A_HS	79	class	Alphaproteobacteria	40	37	12	0.63	d_Bacteria;p_Proteobacteria;c_Alphaproteobacteria	UniRef50_A0A352S9B8 Sterol desaturase family protein (Fragment) n=1 Tax=Cupriavidus sp. TaxID=1873897 RepID=A0A352S9B8_9BURK	3455_SMAIH8416T_HS_3 # 2987 # 4264 # 1 # ID=6762_3;partial=00;start_type=ATG;rbs_motif=None;rbs_spacer=None;gc_cont=0.618	77.3	491.5	306	6.399999999999996e-136	426	1
281	3455_SMAIH8416T_HS	759_BDOLL5284I_HS	1	8	19	8	3455_SMAIH8416T_HS_AND_759_BDOLL5284I_HS	3455_SMAIH8416T_HS_3	759_BDOLL5284I_HS_2	d_Bacteria	p_Proteobacteria	c_Gammaproteobacteria	o_Burkholderiales	f_Burkholderiaceae			3455_SMAIH8416T_HS	62	family	Burkholderiaceae	27	27	18	0.82	d_Bacteria;p_Proteobacteria;c_Gammaproteobacteria;o_Burkholderiales;f_Burkholderiaceae	d_Bacteria	p_Proteobacteria	c_Alphaproteobacteria					759_BDOLL5284I_HS	79	class	Alphaproteobacteria	27	26	8	0.5	d_Bacteria;p_Proteobacteria;c_Alphaproteobacteria	UniRef50_A0A352S9B8 Sterol desaturase family protein (Fragment) n=1 Tax=Cupriavidus sp. TaxID=1873897 RepID=A0A352S9B8_9BURK	3455_SMAIH8416T_HS_3 # 2987 # 4264 # 1 # ID=6762_3;partial=00;start_type=ATG;rbs_motif=None;rbs_spacer=None;gc_cont=0.618	77.3	491.5	306	6.399999999999996e-136	426	1
282	2678_KCIJR7559P_HS	289_RVETB4734A_HS	1	5	20	5	2678_KCIJR7559P_HS_AND_289_RVETB4734A_HS	2678_KCIJR7559P_HS_3	289_RVETB4734A_HS_9	d_Bacteria	p_Proteobacteria	c_Gammaproteobacteria	o_Burkholderiales	f_Burkholderiaceae			2678_KCIJR7559P_HS	62	family	Burkholderiaceae	17	17	12	0.86	d_Bacteria;p_Proteobacteria;c_Gammaproteobacteria;o_Burkholderiales;f_Burkholderiaceae	d_Bacteria	p_Proteobacteria	c_Alphaproteobacteria					289_RVETB4734A_HS	79	class	Alphaproteobacteria	40	37	12	0.63	d_Bacteria;p_Proteobacteria;c_Alphaproteobacteria	UniRef50_A0A352S9B8 Sterol desaturase family protein (Fragment) n=1 Tax=Cupriavidus sp. TaxID=1873897 RepID=A0A352S9B8_9BURK	2678_KCIJR7559P_HS_3 # 2564 # 3793 # 1 # ID=6298_3;partial=00;start_type=ATG;rbs_motif=GGA/GAG/AGG;rbs_spacer=5-10bp;gc_cont=0.621	77.3	491.5	306	6.199999999999997e-136	410	1
283	2678_KCIJR7559P_HS	759_BDOLL5284I_HS	1	5	19	5	2678_KCIJR7559P_HS_AND_759_BDOLL5284I_HS	2678_KCIJR7559P_HS_3	759_BDOLL5284I_HS_2	d_Bacteria	p_Proteobacteria	c_Gammaproteobacteria	o_Burkholderiales	f_Burkholderiaceae			2678_KCIJR7559P_HS	62	family	Burkholderiaceae	17	17	12	0.86	d_Bacteria;p_Proteobacteria;c_Gammaproteobacteria;o_Burkholderiales;f_Burkholderiaceae	d_Bacteria	p_Proteobacteria	c_Alphaproteobacteria					759_BDOLL5284I_HS	79	class	Alphaproteobacteria	27	26	8	0.5	d_Bacteria;p_Proteobacteria;c_Alphaproteobacteria	UniRef50_A0A352S9B8 Sterol desaturase family protein (Fragment) n=1 Tax=Cupriavidus sp. TaxID=1873897 RepID=A0A352S9B8_9BURK	2678_KCIJR7559P_HS_3 # 2564 # 3793 # 1 # ID=6298_3;partial=00;start_type=ATG;rbs_motif=GGA/GAG/AGG;rbs_spacer=5-10bp;gc_cont=0.621	77.3	491.5	306	6.199999999999997e-136	410	1
284	3396_OQKAY0494C_HS	289_RVETB4734A_HS	1	6	20	6	3396_OQKAY0494C_HS_AND_289_RVETB4734A_HS	3396_OQKAY0494C_HS_3	289_RVETB4734A_HS_9	d_Bacteria	p_Proteobacteria	c_Gammaproteobacteria	o_Burkholderiales	f_Burkholderiaceae			3396_OQKAY0494C_HS	62	family	Burkholderiaceae	23	22	14	0.85	d_Bacteria;p_Proteobacteria;c_Gammaproteobacteria;o_Burkholderiales;f_Burkholderiaceae	d_Bacteria	p_Proteobacteria	c_Alphaproteobacteria					289_RVETB4734A_HS	79	class	Alphaproteobacteria	40	37	12	0.63	d_Bacteria;p_Proteobacteria;c_Alphaproteobacteria	UniRef50_A0A352S9B8 Sterol desaturase family protein (Fragment) n=1 Tax=Cupriavidus sp. TaxID=1873897 RepID=A0A352S9B8_9BURK	3396_OQKAY0494C_HS_3 # 678 # 1955 # -1 # ID=8167_3;partial=00;start_type=ATG;rbs_motif=None;rbs_spacer=None;gc_cont=0.620	77.3	490.7	306	1.0999999999999995e-135	426	1
285	3396_OQKAY0494C_HS	759_BDOLL5284I_HS	1	6	19	6	3396_OQKAY0494C_HS_AND_759_BDOLL5284I_HS	3396_OQKAY0494C_HS_3	759_BDOLL5284I_HS_2	d_Bacteria	p_Proteobacteria	c_Gammaproteobacteria	o_Burkholderiales	f_Burkholderiaceae			3396_OQKAY0494C_HS	62	family	Burkholderiaceae	23	22	14	0.85	d_Bacteria;p_Proteobacteria;c_Gammaproteobacteria;o_Burkholderiales;f_Burkholderiaceae	d_Bacteria	p_Proteobacteria	c_Alphaproteobacteria					759_BDOLL5284I_HS	79	class	Alphaproteobacteria	27	26	8	0.5	d_Bacteria;p_Proteobacteria;c_Alphaproteobacteria	UniRef50_A0A352S9B8 Sterol desaturase family protein (Fragment) n=1 Tax=Cupriavidus sp. TaxID=1873897 RepID=A0A352S9B8_9BURK	3396_OQKAY0494C_HS_3 # 678 # 1955 # -1 # ID=8167_3;partial=00;start_type=ATG;rbs_motif=None;rbs_spacer=None;gc_cont=0.620	77.3	490.7	306	1.0999999999999995e-135	426	1
286	4712_KJUPI1833T_HS	289_RVETB4734A_HS	1	6	20	6	4712_KJUPI1833T_HS_AND_289_RVETB4734A_HS	4712_KJUPI1833T_HS_4	289_RVETB4734A_HS_9	d_Bacteria	p_Proteobacteria	c_Gammaproteobacteria	o_Burkholderiales	f_Burkholderiaceae			4712_KJUPI1833T_HS	62	family	Burkholderiaceae	13	13	10	0.82	d_Bacteria;p_Proteobacteria;c_Gammaproteobacteria;o_Burkholderiales;f_Burkholderiaceae	d_Bacteria	p_Proteobacteria	c_Alphaproteobacteria					289_RVETB4734A_HS	79	class	Alphaproteobacteria	40	37	12	0.63	d_Bacteria;p_Proteobacteria;c_Alphaproteobacteria	UniRef50_A0A352S9B8 Sterol desaturase family protein (Fragment) n=1 Tax=Cupriavidus sp. TaxID=1873897 RepID=A0A352S9B8_9BURK	4712_KJUPI1833T_HS_4 # 1727 # 3004 # -1 # ID=4146_4;partial=00;start_type=ATG;rbs_motif=None;rbs_spacer=None;gc_cont=0.619	77.3	491.5	306	6.399999999999996e-136	426	1
287	4712_KJUPI1833T_HS	759_BDOLL5284I_HS	1	6	19	6	4712_KJUPI1833T_HS_AND_759_BDOLL5284I_HS	4712_KJUPI1833T_HS_4	759_BDOLL5284I_HS_2	d_Bacteria	p_Proteobacteria	c_Gammaproteobacteria	o_Burkholderiales	f_Burkholderiaceae			4712_KJUPI1833T_HS	62	family	Burkholderiaceae	13	13	10	0.82	d_Bacteria;p_Proteobacteria;c_Gammaproteobacteria;o_Burkholderiales;f_Burkholderiaceae	d_Bacteria	p_Proteobacteria	c_Alphaproteobacteria					759_BDOLL5284I_HS	79	class	Alphaproteobacteria	27	26	8	0.5	d_Bacteria;p_Proteobacteria;c_Alphaproteobacteria	UniRef50_A0A352S9B8 Sterol desaturase family protein (Fragment) n=1 Tax=Cupriavidus sp. TaxID=1873897 RepID=A0A352S9B8_9BURK	4712_KJUPI1833T_HS_4 # 1727 # 3004 # -1 # ID=4146_4;partial=00;start_type=ATG;rbs_motif=None;rbs_spacer=None;gc_cont=0.619	77.3	491.5	306	6.399999999999996e-136	426	1
288	12693_JVDVE4651D_HS	289_RVETB4734A_HS	1	4	20	4	12693_JVDVE4651D_HS_AND_289_RVETB4734A_HS	12693_JVDVE4651D_HS_2	289_RVETB4734A_HS_9	d_Bacteria	p_Proteobacteria	c_Gammaproteobacteria	o_Burkholderiales	f_Burkholderiaceae	g_Acidovorax C	s_Acidovorax C caeni	12693_JVDVE4651D_HS	19070	species	Acidovorax C caeni	8	8	4	0.66	d_Bacteria;p_Proteobacteria;c_Gammaproteobacteria;o_Burkholderiales;f_Burkholderiaceae;g_Acidovorax C;s_Acidovorax C caeni	d_Bacteria	p_Proteobacteria	c_Alphaproteobacteria					289_RVETB4734A_HS	79	class	Alphaproteobacteria	40	37	12	0.63	d_Bacteria;p_Proteobacteria;c_Alphaproteobacteria	UniRef50_A0A352S9B8 Sterol desaturase family protein (Fragment) n=1 Tax=Cupriavidus sp. TaxID=1873897 RepID=A0A352S9B8_9BURK	12693_JVDVE4651D_HS_2 # 354 # 2240 # 1 # ID=10661_2;partial=00;start_type=TTG;rbs_motif=None;rbs_spacer=None;gc_cont=0.610	77.3	491.5	306	9.499999999999995e-136	629	1
289	12693_JVDVE4651D_HS	759_BDOLL5284I_HS	1	4	19	4	12693_JVDVE4651D_HS_AND_759_BDOLL5284I_HS	12693_JVDVE4651D_HS_2	759_BDOLL5284I_HS_2	d_Bacteria	p_Proteobacteria	c_Gammaproteobacteria	o_Burkholderiales	f_Burkholderiaceae	g_Acidovorax C	s_Acidovorax C caeni	12693_JVDVE4651D_HS	19070	species	Acidovorax C caeni	8	8	4	0.66	d_Bacteria;p_Proteobacteria;c_Gammaproteobacteria;o_Burkholderiales;f_Burkholderiaceae;g_Acidovorax C;s_Acidovorax C caeni	d_Bacteria	p_Proteobacteria	c_Alphaproteobacteria					759_BDOLL5284I_HS	79	class	Alphaproteobacteria	27	26	8	0.5	d_Bacteria;p_Proteobacteria;c_Alphaproteobacteria	UniRef50_A0A352S9B8 Sterol desaturase family protein (Fragment) n=1 Tax=Cupriavidus sp. TaxID=1873897 RepID=A0A352S9B8_9BURK	12693_JVDVE4651D_HS_2 # 354 # 2240 # 1 # ID=10661_2;partial=00;start_type=TTG;rbs_motif=None;rbs_spacer=None;gc_cont=0.610	77.3	491.5	306	9.499999999999995e-136	629	1
290	2230_HFGVI0044Q_HS	342_KJUPI1833T_HS	1	13	18	13	2230_HFGVI0044Q_HS_AND_342_KJUPI1833T_HS	2230_HFGVI0044Q_HS_12	342_KJUPI1833T_HS_8	d_Bacteria	p_Planctomycetota	c_Planctomycetes					2230_HFGVI0044Q_HS	3908	class	Planctomycetes	23	23	6	0.53	d_Bacteria;p_Planctomycetota;c_Planctomycetes	d_Bacteria	p_Proteobacteria	c_Gammaproteobacteria	o_Burkholderiales	f_Rhodocyclaceae	g_Zoogloea		342_KJUPI1833T_HS	28521	genus	Zoogloea	32	30	13	0.56	d_Bacteria;p_Proteobacteria;c_Gammaproteobacteria;o_Burkholderiales;f_Rhodocyclaceae;g_Zoogloea	UniRef50_A0A431K7K5 MATE family efflux transporter n=1 Tax=Rhodocyclaceae bacterium TaxID=1898103 RepID=A0A431K7K5_9RHOO	2230_HFGVI0044Q_HS_12 # 8074 # 8268 # 1 # ID=505_12;partial=00;start_type=ATG;rbs_motif=None;rbs_spacer=None;gc_cont=0.662	75.0	55.8	345	1.4e-05	65	7
291	3301_SNLSN1243N_HS	342_KJUPI1833T_HS	1	16	18	16	3301_SNLSN1243N_HS_AND_342_KJUPI1833T_HS	3301_SNLSN1243N_HS_3	342_KJUPI1833T_HS_8	d_Bacteria	p_Planctomycetota	c_Planctomycetes					3301_SNLSN1243N_HS	3908	class	Planctomycetes	21	21	6	0.54	d_Bacteria;p_Planctomycetota;c_Planctomycetes	d_Bacteria	p_Proteobacteria	c_Gammaproteobacteria	o_Burkholderiales	f_Rhodocyclaceae	g_Zoogloea		342_KJUPI1833T_HS	28521	genus	Zoogloea	32	30	13	0.56	d_Bacteria;p_Proteobacteria;c_Gammaproteobacteria;o_Burkholderiales;f_Rhodocyclaceae;g_Zoogloea	UniRef50_A0A431K7K5 MATE family efflux transporter n=1 Tax=Rhodocyclaceae bacterium TaxID=1898103 RepID=A0A431K7K5_9RHOO	3301_SNLSN1243N_HS_3 # 1141 # 1335 # -1 # ID=8154_3;partial=00;start_type=ATG;rbs_motif=None;rbs_spacer=None;gc_cont=0.667	75.0	55.8	345	1.4e-05	65	7
292	3843_OGYXM7861O_HS	3924_RAMLS4636B_HS	3	9	8	8	3843_OGYXM7861O_HS_AND_3924_RAMLS4636B_HS	3843_OGYXM7861O_HS_9	3924_RAMLS4636B_HS_6	d_Bacteria	p_Proteobacteria	c_Alphaproteobacteria	o_Sphingomonadales	f_Sphingomonadaceae			3843_OGYXM7861O_HS	413	family	Sphingomonadaceae	27	20	11	0.54	d_Bacteria;p_Proteobacteria;c_Alphaproteobacteria;o_Sphingomonadales;f_Sphingomonadaceae	d_Bacteria	p_Proteobacteria	c_Gammaproteobacteria					3924_RAMLS4636B_HS	4	class	Gammaproteobacteria	23	22	13	0.51	d_Bacteria;p_Proteobacteria;c_Gammaproteobacteria	UniRef50_P0C002 Dihydropteroate synthase type-1 n=1961 Tax=root TaxID=1 RepID=DHP1_ECOLX	3843_OGYXM7861O_HS_9 # 6011 # 6862 # -1 # ID=12054_9;partial=00;start_type=ATG;rbs_motif=GGAG/GAGG;rbs_spacer=5-10bp;gc_cont=0.616	100.0	547.7	279	4.999999999999997e-153	284	2
293	3843_OGYXM7861O_HS	582_RVETB4734A_HS	3	9	17	9	3843_OGYXM7861O_HS_AND_582_RVETB4734A_HS	3843_OGYXM7861O_HS_9	582_RVETB4734A_HS_8	d_Bacteria	p_Proteobacteria	c_Alphaproteobacteria	o_Sphingomonadales	f_Sphingomonadaceae			3843_OGYXM7861O_HS	413	family	Sphingomonadaceae	27	20	11	0.54	d_Bacteria;p_Proteobacteria;c_Alphaproteobacteria;o_Sphingomonadales;f_Sphingomonadaceae	d_Bacteria	p_Proteobacteria	c_Gammaproteobacteria					582_RVETB4734A_HS	4	class	Gammaproteobacteria	47	43	27	0.63	d_Bacteria;p_Proteobacteria;c_Gammaproteobacteria	UniRef50_P0C002 Dihydropteroate synthase type-1 n=1961 Tax=root TaxID=1 RepID=DHP1_ECOLX	3843_OGYXM7861O_HS_9 # 6011 # 6862 # -1 # ID=12054_9;partial=00;start_type=ATG;rbs_motif=GGAG/GAGG;rbs_spacer=5-10bp;gc_cont=0.616	100.0	547.7	279	4.999999999999997e-153	284	2
294	3843_OGYXM7861O_HS	768_WJTYV4855R_HS	3	9	12	9	3843_OGYXM7861O_HS_AND_768_WJTYV4855R_HS	3843_OGYXM7861O_HS_9	768_WJTYV4855R_HS_8	d_Bacteria	p_Proteobacteria	c_Alphaproteobacteria	o_Sphingomonadales	f_Sphingomonadaceae			3843_OGYXM7861O_HS	413	family	Sphingomonadaceae	27	20	11	0.54	d_Bacteria;p_Proteobacteria;c_Alphaproteobacteria;o_Sphingomonadales;f_Sphingomonadaceae	d_Bacteria	p_Proteobacteria	c_Gammaproteobacteria					768_WJTYV4855R_HS	4	class	Gammaproteobacteria	38	34	20	0.57	d_Bacteria;p_Proteobacteria;c_Gammaproteobacteria	UniRef50_P0C002 Dihydropteroate synthase type-1 n=1961 Tax=root TaxID=1 RepID=DHP1_ECOLX	3843_OGYXM7861O_HS_9 # 6011 # 6862 # -1 # ID=12054_9;partial=00;start_type=ATG;rbs_motif=GGAG/GAGG;rbs_spacer=5-10bp;gc_cont=0.616	100.0	547.7	279	4.999999999999997e-153	284	2
295	3843_OGYXM7861O_HS	13553_RBHSA3360N_HS	3	9	5	5	3843_OGYXM7861O_HS_AND_13553_RBHSA3360N_HS	3843_OGYXM7861O_HS_9	13553_RBHSA3360N_HS_4	d_Bacteria	p_Proteobacteria	c_Alphaproteobacteria	o_Sphingomonadales	f_Sphingomonadaceae			3843_OGYXM7861O_HS	413	family	Sphingomonadaceae	27	20	11	0.54	d_Bacteria;p_Proteobacteria;c_Alphaproteobacteria;o_Sphingomonadales;f_Sphingomonadaceae	d_Bacteria	p_Proteobacteria	c_Gammaproteobacteria					13553_RBHSA3360N_HS	4	class	Gammaproteobacteria	15	12	6	0.5	d_Bacteria;p_Proteobacteria;c_Gammaproteobacteria	UniRef50_P0C002 Dihydropteroate synthase type-1 n=1961 Tax=root TaxID=1 RepID=DHP1_ECOLX	3843_OGYXM7861O_HS_9 # 6011 # 6862 # -1 # ID=12054_9;partial=00;start_type=ATG;rbs_motif=GGAG/GAGG;rbs_spacer=5-10bp;gc_cont=0.616	100.0	547.7	279	4.999999999999997e-153	284	2
296	3843_OGYXM7861O_HS	3952_FFXIX2867H	3	9	7	7	3843_OGYXM7861O_HS_AND_3952_FFXIX2867H	3843_OGYXM7861O_HS_9	3952_FFXIX2867H_6	d_Bacteria	p_Proteobacteria	c_Alphaproteobacteria	o_Sphingomonadales	f_Sphingomonadaceae			3843_OGYXM7861O_HS	413	family	Sphingomonadaceae	27	20	11	0.54	d_Bacteria;p_Proteobacteria;c_Alphaproteobacteria;o_Sphingomonadales;f_Sphingomonadaceae	d_Bacteria	p_Proteobacteria	c_Gammaproteobacteria					3952_FFXIX2867H	4	class	Gammaproteobacteria	22	20	10	0.54	d_Bacteria;p_Proteobacteria;c_Gammaproteobacteria	UniRef50_P0C002 Dihydropteroate synthase type-1 n=1961 Tax=root TaxID=1 RepID=DHP1_ECOLX	3843_OGYXM7861O_HS_9 # 6011 # 6862 # -1 # ID=12054_9;partial=00;start_type=ATG;rbs_motif=GGAG/GAGG;rbs_spacer=5-10bp;gc_cont=0.616	100.0	547.7	279	4.999999999999997e-153	284	2
297	3843_OGYXM7861O_HS	4443_BKBAA7920Q	4	9	6	6	3843_OGYXM7861O_HS_AND_4443_BKBAA7920Q	3843_OGYXM7861O_HS_9	4443_BKBAA7920Q_3	d_Bacteria	p_Proteobacteria	c_Alphaproteobacteria	o_Sphingomonadales	f_Sphingomonadaceae			3843_OGYXM7861O_HS	413	family	Sphingomonadaceae	27	20	11	0.54	d_Bacteria;p_Proteobacteria;c_Alphaproteobacteria;o_Sphingomonadales;f_Sphingomonadaceae	d_Bacteria	p_Proteobacteria	c_Gammaproteobacteria					4443_BKBAA7920Q	4	class	Gammaproteobacteria	25	23	11	0.61	d_Bacteria;p_Proteobacteria;c_Gammaproteobacteria	UniRef50_P0C002 Dihydropteroate synthase type-1 n=1961 Tax=root TaxID=1 RepID=DHP1_ECOLX	3843_OGYXM7861O_HS_9 # 6011 # 6862 # -1 # ID=12054_9;partial=00;start_type=ATG;rbs_motif=GGAG/GAGG;rbs_spacer=5-10bp;gc_cont=0.616	100.0	547.7	279	4.999999999999997e-153	284	2
298	3843_OGYXM7861O_HS	4443_BKBAA7920Q	4	9	6	6	3843_OGYXM7861O_HS_AND_4443_BKBAA7920Q	3843_OGYXM7861O_HS_9	4443_BKBAA7920Q_4	d_Bacteria	p_Proteobacteria	c_Alphaproteobacteria	o_Sphingomonadales	f_Sphingomonadaceae			3843_OGYXM7861O_HS	413	family	Sphingomonadaceae	27	20	11	0.54	d_Bacteria;p_Proteobacteria;c_Alphaproteobacteria;o_Sphingomonadales;f_Sphingomonadaceae	d_Bacteria	p_Proteobacteria	c_Gammaproteobacteria					4443_BKBAA7920Q	4	class	Gammaproteobacteria	25	23	11	0.61	d_Bacteria;p_Proteobacteria;c_Gammaproteobacteria	UniRef50_P0C002 Dihydropteroate synthase type-1 n=1961 Tax=root TaxID=1 RepID=DHP1_ECOLX	3843_OGYXM7861O_HS_9 # 6011 # 6862 # -1 # ID=12054_9;partial=00;start_type=ATG;rbs_motif=GGAG/GAGG;rbs_spacer=5-10bp;gc_cont=0.616	100.0	547.7	279	4.999999999999997e-153	284	2
299	3843_OGYXM7861O_HS	10267_SNLSN1243N_HS	1	9	6	6	3843_OGYXM7861O_HS_AND_10267_SNLSN1243N_HS	3843_OGYXM7861O_HS_9	10267_SNLSN1243N_HS_6	d_Bacteria	p_Proteobacteria	c_Alphaproteobacteria	o_Sphingomonadales	f_Sphingomonadaceae			3843_OGYXM7861O_HS	413	family	Sphingomonadaceae	27	20	11	0.54	d_Bacteria;p_Proteobacteria;c_Alphaproteobacteria;o_Sphingomonadales;f_Sphingomonadaceae	d_Bacteria	p_Proteobacteria	c_Gammaproteobacteria	o_Enterobacterales	f_Enterobacteriaceae	g_Proteus	s_Proteus sp011046025	10267_SNLSN1243N_HS	42969	species	Proteus sp011046025	3	2	1	0.5	d_Bacteria;p_Proteobacteria;c_Gammaproteobacteria;o_Enterobacterales;f_Enterobacteriaceae;g_Proteus;s_Proteus sp011046025	UniRef50_P0C002 Dihydropteroate synthase type-1 n=1961 Tax=root TaxID=1 RepID=DHP1_ECOLX	3843_OGYXM7861O_HS_9 # 6011 # 6862 # -1 # ID=12054_9;partial=00;start_type=ATG;rbs_motif=GGAG/GAGG;rbs_spacer=5-10bp;gc_cont=0.616	100.0	547.7	279	4.999999999999997e-153	284	2
300	3843_OGYXM7861O_HS	10048_LJSLX5580A	1	9	7	7	3843_OGYXM7861O_HS_AND_10048_LJSLX5580A	3843_OGYXM7861O_HS_9	10048_LJSLX5580A_7	d_Bacteria	p_Proteobacteria	c_Alphaproteobacteria	o_Sphingomonadales	f_Sphingomonadaceae			3843_OGYXM7861O_HS	413	family	Sphingomonadaceae	27	20	11	0.54	d_Bacteria;p_Proteobacteria;c_Alphaproteobacteria;o_Sphingomonadales;f_Sphingomonadaceae	d_Bacteria	p_Proteobacteria	c_Gammaproteobacteria					10048_LJSLX5580A	4	class	Gammaproteobacteria	15	15	11	0.71	d_Bacteria;p_Proteobacteria;c_Gammaproteobacteria	UniRef50_P0C002 Dihydropteroate synthase type-1 n=1961 Tax=root TaxID=1 RepID=DHP1_ECOLX	3843_OGYXM7861O_HS_9 # 6011 # 6862 # -1 # ID=12054_9;partial=00;start_type=ATG;rbs_motif=GGAG/GAGG;rbs_spacer=5-10bp;gc_cont=0.616	100.0	547.7	279	4.999999999999997e-153	284	2
301	3843_OGYXM7861O_HS	3924_RAMLS4636B_HS	3	9	8	8	3843_OGYXM7861O_HS_AND_3924_RAMLS4636B_HS	3843_OGYXM7861O_HS_7	3924_RAMLS4636B_HS_8	d_Bacteria	p_Proteobacteria	c_Alphaproteobacteria	o_Sphingomonadales	f_Sphingomonadaceae			3843_OGYXM7861O_HS	413	family	Sphingomonadaceae	27	20	11	0.54	d_Bacteria;p_Proteobacteria;c_Alphaproteobacteria;o_Sphingomonadales;f_Sphingomonadaceae	d_Bacteria	p_Proteobacteria	c_Gammaproteobacteria					3924_RAMLS4636B_HS	4	class	Gammaproteobacteria	23	22	13	0.51	d_Bacteria;p_Proteobacteria;c_Gammaproteobacteria	UniRef50_Q6I6D1 Uncharacterized protein n=47 Tax=Bacteria TaxID=2 RepID=Q6I6D1_ECOLX	3843_OGYXM7861O_HS_7 # 5263 # 5400 # 1 # ID=12054_7;partial=00;start_type=ATG;rbs_motif=GGA/GAG/AGG;rbs_spacer=5-10bp;gc_cont=0.572	100.0	95.9	46	8.500000000000001e-18	46	2
302	3843_OGYXM7861O_HS	582_RVETB4734A_HS	3	9	17	9	3843_OGYXM7861O_HS_AND_582_RVETB4734A_HS	3843_OGYXM7861O_HS_7	582_RVETB4734A_HS_10	d_Bacteria	p_Proteobacteria	c_Alphaproteobacteria	o_Sphingomonadales	f_Sphingomonadaceae			3843_OGYXM7861O_HS	413	family	Sphingomonadaceae	27	20	11	0.54	d_Bacteria;p_Proteobacteria;c_Alphaproteobacteria;o_Sphingomonadales;f_Sphingomonadaceae	d_Bacteria	p_Proteobacteria	c_Gammaproteobacteria					582_RVETB4734A_HS	4	class	Gammaproteobacteria	47	43	27	0.63	d_Bacteria;p_Proteobacteria;c_Gammaproteobacteria	UniRef50_Q6I6D1 Uncharacterized protein n=47 Tax=Bacteria TaxID=2 RepID=Q6I6D1_ECOLX	3843_OGYXM7861O_HS_7 # 5263 # 5400 # 1 # ID=12054_7;partial=00;start_type=ATG;rbs_motif=GGA/GAG/AGG;rbs_spacer=5-10bp;gc_cont=0.572	100.0	95.9	46	8.500000000000001e-18	46	2
303	3843_OGYXM7861O_HS	768_WJTYV4855R_HS	3	9	12	9	3843_OGYXM7861O_HS_AND_768_WJTYV4855R_HS	3843_OGYXM7861O_HS_7	768_WJTYV4855R_HS_6	d_Bacteria	p_Proteobacteria	c_Alphaproteobacteria	o_Sphingomonadales	f_Sphingomonadaceae			3843_OGYXM7861O_HS	413	family	Sphingomonadaceae	27	20	11	0.54	d_Bacteria;p_Proteobacteria;c_Alphaproteobacteria;o_Sphingomonadales;f_Sphingomonadaceae	d_Bacteria	p_Proteobacteria	c_Gammaproteobacteria					768_WJTYV4855R_HS	4	class	Gammaproteobacteria	38	34	20	0.57	d_Bacteria;p_Proteobacteria;c_Gammaproteobacteria	UniRef50_Q6I6D1 Uncharacterized protein n=47 Tax=Bacteria TaxID=2 RepID=Q6I6D1_ECOLX	3843_OGYXM7861O_HS_7 # 5263 # 5400 # 1 # ID=12054_7;partial=00;start_type=ATG;rbs_motif=GGA/GAG/AGG;rbs_spacer=5-10bp;gc_cont=0.572	100.0	95.9	46	8.500000000000001e-18	46	2
304	3843_OGYXM7861O_HS	13553_RBHSA3360N_HS	3	9	5	5	3843_OGYXM7861O_HS_AND_13553_RBHSA3360N_HS	3843_OGYXM7861O_HS_7	13553_RBHSA3360N_HS_2	d_Bacteria	p_Proteobacteria	c_Alphaproteobacteria	o_Sphingomonadales	f_Sphingomonadaceae			3843_OGYXM7861O_HS	413	family	Sphingomonadaceae	27	20	11	0.54	d_Bacteria;p_Proteobacteria;c_Alphaproteobacteria;o_Sphingomonadales;f_Sphingomonadaceae	d_Bacteria	p_Proteobacteria	c_Gammaproteobacteria					13553_RBHSA3360N_HS	4	class	Gammaproteobacteria	15	12	6	0.5	d_Bacteria;p_Proteobacteria;c_Gammaproteobacteria	UniRef50_Q6I6D1 Uncharacterized protein n=47 Tax=Bacteria TaxID=2 RepID=Q6I6D1_ECOLX	3843_OGYXM7861O_HS_7 # 5263 # 5400 # 1 # ID=12054_7;partial=00;start_type=ATG;rbs_motif=GGA/GAG/AGG;rbs_spacer=5-10bp;gc_cont=0.572	100.0	95.9	46	8.500000000000001e-18	46	2
305	3843_OGYXM7861O_HS	3952_FFXIX2867H	3	9	7	7	3843_OGYXM7861O_HS_AND_3952_FFXIX2867H	3843_OGYXM7861O_HS_7	3952_FFXIX2867H_4	d_Bacteria	p_Proteobacteria	c_Alphaproteobacteria	o_Sphingomonadales	f_Sphingomonadaceae			3843_OGYXM7861O_HS	413	family	Sphingomonadaceae	27	20	11	0.54	d_Bacteria;p_Proteobacteria;c_Alphaproteobacteria;o_Sphingomonadales;f_Sphingomonadaceae	d_Bacteria	p_Proteobacteria	c_Gammaproteobacteria					3952_FFXIX2867H	4	class	Gammaproteobacteria	22	20	10	0.54	d_Bacteria;p_Proteobacteria;c_Gammaproteobacteria	UniRef50_Q6I6D1 Uncharacterized protein n=47 Tax=Bacteria TaxID=2 RepID=Q6I6D1_ECOLX	3843_OGYXM7861O_HS_7 # 5263 # 5400 # 1 # ID=12054_7;partial=00;start_type=ATG;rbs_motif=GGA/GAG/AGG;rbs_spacer=5-10bp;gc_cont=0.572	100.0	95.9	46	8.500000000000001e-18	46	2
306	3843_OGYXM7861O_HS	4443_BKBAA7920Q	4	9	6	6	3843_OGYXM7861O_HS_AND_4443_BKBAA7920Q	3843_OGYXM7861O_HS_7	4443_BKBAA7920Q_1	d_Bacteria	p_Proteobacteria	c_Alphaproteobacteria	o_Sphingomonadales	f_Sphingomonadaceae			3843_OGYXM7861O_HS	413	family	Sphingomonadaceae	27	20	11	0.54	d_Bacteria;p_Proteobacteria;c_Alphaproteobacteria;o_Sphingomonadales;f_Sphingomonadaceae	d_Bacteria	p_Proteobacteria	c_Gammaproteobacteria					4443_BKBAA7920Q	4	class	Gammaproteobacteria	25	23	11	0.61	d_Bacteria;p_Proteobacteria;c_Gammaproteobacteria	UniRef50_Q6I6D1 Uncharacterized protein n=47 Tax=Bacteria TaxID=2 RepID=Q6I6D1_ECOLX	3843_OGYXM7861O_HS_7 # 5263 # 5400 # 1 # ID=12054_7;partial=00;start_type=ATG;rbs_motif=GGA/GAG/AGG;rbs_spacer=5-10bp;gc_cont=0.572	100.0	95.9	46	8.500000000000001e-18	46	2
307	3843_OGYXM7861O_HS	3924_RAMLS4636B_HS	3	9	8	8	3843_OGYXM7861O_HS_AND_3924_RAMLS4636B_HS	3843_OGYXM7861O_HS_8	3924_RAMLS4636B_HS_7	d_Bacteria	p_Proteobacteria	c_Alphaproteobacteria	o_Sphingomonadales	f_Sphingomonadaceae			3843_OGYXM7861O_HS	413	family	Sphingomonadaceae	27	20	11	0.54	d_Bacteria;p_Proteobacteria;c_Alphaproteobacteria;o_Sphingomonadales;f_Sphingomonadaceae	d_Bacteria	p_Proteobacteria	c_Gammaproteobacteria					3924_RAMLS4636B_HS	4	class	Gammaproteobacteria	23	22	13	0.51	d_Bacteria;p_Proteobacteria;c_Gammaproteobacteria	UniRef50_A0A142BVN8 N-acetyltransferase domain-containing protein n=159 Tax=root TaxID=1 RepID=A0A142BVN8_9BACT	3843_OGYXM7861O_HS_8 # 5383 # 5883 # -1 # ID=12054_8;partial=00;start_type=ATG;rbs_motif=GGA/GAG/AGG;rbs_spacer=5-10bp;gc_cont=0.651	99.4	350.1	166	9.099999999999995e-94	167	1
308	3843_OGYXM7861O_HS	582_RVETB4734A_HS	3	9	17	9	3843_OGYXM7861O_HS_AND_582_RVETB4734A_HS	3843_OGYXM7861O_HS_8	582_RVETB4734A_HS_9	d_Bacteria	p_Proteobacteria	c_Alphaproteobacteria	o_Sphingomonadales	f_Sphingomonadaceae			3843_OGYXM7861O_HS	413	family	Sphingomonadaceae	27	20	11	0.54	d_Bacteria;p_Proteobacteria;c_Alphaproteobacteria;o_Sphingomonadales;f_Sphingomonadaceae	d_Bacteria	p_Proteobacteria	c_Gammaproteobacteria					582_RVETB4734A_HS	4	class	Gammaproteobacteria	47	43	27	0.63	d_Bacteria;p_Proteobacteria;c_Gammaproteobacteria	UniRef50_A0A142BVN8 N-acetyltransferase domain-containing protein n=159 Tax=root TaxID=1 RepID=A0A142BVN8_9BACT	3843_OGYXM7861O_HS_8 # 5383 # 5883 # -1 # ID=12054_8;partial=00;start_type=ATG;rbs_motif=GGA/GAG/AGG;rbs_spacer=5-10bp;gc_cont=0.651	99.4	350.1	166	9.099999999999995e-94	167	1
309	3843_OGYXM7861O_HS	768_WJTYV4855R_HS	3	9	12	9	3843_OGYXM7861O_HS_AND_768_WJTYV4855R_HS	3843_OGYXM7861O_HS_8	768_WJTYV4855R_HS_7	d_Bacteria	p_Proteobacteria	c_Alphaproteobacteria	o_Sphingomonadales	f_Sphingomonadaceae			3843_OGYXM7861O_HS	413	family	Sphingomonadaceae	27	20	11	0.54	d_Bacteria;p_Proteobacteria;c_Alphaproteobacteria;o_Sphingomonadales;f_Sphingomonadaceae	d_Bacteria	p_Proteobacteria	c_Gammaproteobacteria					768_WJTYV4855R_HS	4	class	Gammaproteobacteria	38	34	20	0.57	d_Bacteria;p_Proteobacteria;c_Gammaproteobacteria	UniRef50_A0A142BVN8 N-acetyltransferase domain-containing protein n=159 Tax=root TaxID=1 RepID=A0A142BVN8_9BACT	3843_OGYXM7861O_HS_8 # 5383 # 5883 # -1 # ID=12054_8;partial=00;start_type=ATG;rbs_motif=GGA/GAG/AGG;rbs_spacer=5-10bp;gc_cont=0.651	99.4	350.1	166	9.099999999999995e-94	167	1
310	3843_OGYXM7861O_HS	13553_RBHSA3360N_HS	3	9	5	5	3843_OGYXM7861O_HS_AND_13553_RBHSA3360N_HS	3843_OGYXM7861O_HS_8	13553_RBHSA3360N_HS_3	d_Bacteria	p_Proteobacteria	c_Alphaproteobacteria	o_Sphingomonadales	f_Sphingomonadaceae			3843_OGYXM7861O_HS	413	family	Sphingomonadaceae	27	20	11	0.54	d_Bacteria;p_Proteobacteria;c_Alphaproteobacteria;o_Sphingomonadales;f_Sphingomonadaceae	d_Bacteria	p_Proteobacteria	c_Gammaproteobacteria					13553_RBHSA3360N_HS	4	class	Gammaproteobacteria	15	12	6	0.5	d_Bacteria;p_Proteobacteria;c_Gammaproteobacteria	UniRef50_A0A142BVN8 N-acetyltransferase domain-containing protein n=159 Tax=root TaxID=1 RepID=A0A142BVN8_9BACT	3843_OGYXM7861O_HS_8 # 5383 # 5883 # -1 # ID=12054_8;partial=00;start_type=ATG;rbs_motif=GGA/GAG/AGG;rbs_spacer=5-10bp;gc_cont=0.651	99.4	350.1	166	9.099999999999995e-94	167	1
311	3843_OGYXM7861O_HS	3952_FFXIX2867H	3	9	7	7	3843_OGYXM7861O_HS_AND_3952_FFXIX2867H	3843_OGYXM7861O_HS_8	3952_FFXIX2867H_5	d_Bacteria	p_Proteobacteria	c_Alphaproteobacteria	o_Sphingomonadales	f_Sphingomonadaceae			3843_OGYXM7861O_HS	413	family	Sphingomonadaceae	27	20	11	0.54	d_Bacteria;p_Proteobacteria;c_Alphaproteobacteria;o_Sphingomonadales;f_Sphingomonadaceae	d_Bacteria	p_Proteobacteria	c_Gammaproteobacteria					3952_FFXIX2867H	4	class	Gammaproteobacteria	22	20	10	0.54	d_Bacteria;p_Proteobacteria;c_Gammaproteobacteria	UniRef50_A0A142BVN8 N-acetyltransferase domain-containing protein n=159 Tax=root TaxID=1 RepID=A0A142BVN8_9BACT	3843_OGYXM7861O_HS_8 # 5383 # 5883 # -1 # ID=12054_8;partial=00;start_type=ATG;rbs_motif=GGA/GAG/AGG;rbs_spacer=5-10bp;gc_cont=0.651	99.4	350.1	166	9.099999999999995e-94	167	1
312	3843_OGYXM7861O_HS	4443_BKBAA7920Q	4	9	6	6	3843_OGYXM7861O_HS_AND_4443_BKBAA7920Q	3843_OGYXM7861O_HS_8	4443_BKBAA7920Q_2	d_Bacteria	p_Proteobacteria	c_Alphaproteobacteria	o_Sphingomonadales	f_Sphingomonadaceae			3843_OGYXM7861O_HS	413	family	Sphingomonadaceae	27	20	11	0.54	d_Bacteria;p_Proteobacteria;c_Alphaproteobacteria;o_Sphingomonadales;f_Sphingomonadaceae	d_Bacteria	p_Proteobacteria	c_Gammaproteobacteria					4443_BKBAA7920Q	4	class	Gammaproteobacteria	25	23	11	0.61	d_Bacteria;p_Proteobacteria;c_Gammaproteobacteria	UniRef50_A0A142BVN8 N-acetyltransferase domain-containing protein n=159 Tax=root TaxID=1 RepID=A0A142BVN8_9BACT	3843_OGYXM7861O_HS_8 # 5383 # 5883 # -1 # ID=12054_8;partial=00;start_type=ATG;rbs_motif=GGA/GAG/AGG;rbs_spacer=5-10bp;gc_cont=0.651	99.4	350.1	166	9.099999999999995e-94	167	1
313	627_JXBDA6620S_HS	22067_UPKQF5024K_HS	1	20	4	4	627_JXBDA6620S_HS_AND_22067_UPKQF5024K_HS	627_JXBDA6620S_HS_8	22067_UPKQF5024K_HS_3	d_Bacteria	p_Proteobacteria	c_Alphaproteobacteria	o_Rhodobacterales	f_Rhodobacteraceae	g_Tabrizicola	s_Tabrizicola sp013821825	627_JXBDA6620S_HS	31460	species	Tabrizicola sp013821825	27	25	11	0.52	d_Bacteria;p_Proteobacteria;c_Alphaproteobacteria;o_Rhodobacterales;f_Rhodobacteraceae;g_Tabrizicola;s_Tabrizicola sp013821825	d_Bacteria	p_Proteobacteria	c_Gammaproteobacteria					22067_UPKQF5024K_HS	4	class	Gammaproteobacteria	13	12	9	0.67	d_Bacteria;p_Proteobacteria;c_Gammaproteobacteria	UniRef50_A0A3L0W2M8 Type II toxin-antitoxin system mRNA interferase toxin, RelE/StbE family n=12 Tax=Proteobacteria TaxID=1224 RepID=A0A3L0W2M8_ECOLX	627_JXBDA6620S_HS_8 # 6415 # 6663 # 1 # ID=1788_8;partial=00;start_type=GTG;rbs_motif=GGA/GAG/AGG;rbs_spacer=5-10bp;gc_cont=0.618	98.8	173.7	142	5.8e-41	83	61
314	627_JXBDA6620S_HS	15381_RAMLS4636B_HS	1	20	4	4	627_JXBDA6620S_HS_AND_15381_RAMLS4636B_HS	627_JXBDA6620S_HS_8	15381_RAMLS4636B_HS_2	d_Bacteria	p_Proteobacteria	c_Alphaproteobacteria	o_Rhodobacterales	f_Rhodobacteraceae	g_Tabrizicola	s_Tabrizicola sp013821825	627_JXBDA6620S_HS	31460	species	Tabrizicola sp013821825	27	25	11	0.52	d_Bacteria;p_Proteobacteria;c_Alphaproteobacteria;o_Rhodobacterales;f_Rhodobacteraceae;g_Tabrizicola;s_Tabrizicola sp013821825	d_Bacteria	p_Proteobacteria	c_Gammaproteobacteria					15381_RAMLS4636B_HS	4	class	Gammaproteobacteria	12	12	10	0.81	d_Bacteria;p_Proteobacteria;c_Gammaproteobacteria	UniRef50_A0A3L0W2M8 Type II toxin-antitoxin system mRNA interferase toxin, RelE/StbE family n=12 Tax=Proteobacteria TaxID=1224 RepID=A0A3L0W2M8_ECOLX	627_JXBDA6620S_HS_8 # 6415 # 6663 # 1 # ID=1788_8;partial=00;start_type=GTG;rbs_motif=GGA/GAG/AGG;rbs_spacer=5-10bp;gc_cont=0.618	98.8	173.7	142	5.8e-41	83	61
315	627_JXBDA6620S_HS	29098_HQATZ1945L_HS	1	20	5	5	627_JXBDA6620S_HS_AND_29098_HQATZ1945L_HS	627_JXBDA6620S_HS_8	29098_HQATZ1945L_HS_4	d_Bacteria	p_Proteobacteria	c_Alphaproteobacteria	o_Rhodobacterales	f_Rhodobacteraceae	g_Tabrizicola	s_Tabrizicola sp013821825	627_JXBDA6620S_HS	31460	species	Tabrizicola sp013821825	27	25	11	0.52	d_Bacteria;p_Proteobacteria;c_Alphaproteobacteria;o_Rhodobacterales;f_Rhodobacteraceae;g_Tabrizicola;s_Tabrizicola sp013821825	d_Bacteria	p_Proteobacteria	c_Gammaproteobacteria					29098_HQATZ1945L_HS	4	class	Gammaproteobacteria	16	15	10	0.53	d_Bacteria;p_Proteobacteria;c_Gammaproteobacteria	UniRef50_A0A3L0W2M8 Type II toxin-antitoxin system mRNA interferase toxin, RelE/StbE family n=12 Tax=Proteobacteria TaxID=1224 RepID=A0A3L0W2M8_ECOLX	627_JXBDA6620S_HS_8 # 6415 # 6663 # 1 # ID=1788_8;partial=00;start_type=GTG;rbs_motif=GGA/GAG/AGG;rbs_spacer=5-10bp;gc_cont=0.618	98.8	173.7	142	5.8e-41	83	61
316	627_JXBDA6620S_HS	53320_CTKAA1553C_HS	1	20	5	5	627_JXBDA6620S_HS_AND_53320_CTKAA1553C_HS	627_JXBDA6620S_HS_8	53320_CTKAA1553C_HS_5	d_Bacteria	p_Proteobacteria	c_Alphaproteobacteria	o_Rhodobacterales	f_Rhodobacteraceae	g_Tabrizicola	s_Tabrizicola sp013821825	627_JXBDA6620S_HS	31460	species	Tabrizicola sp013821825	27	25	11	0.52	d_Bacteria;p_Proteobacteria;c_Alphaproteobacteria;o_Rhodobacterales;f_Rhodobacteraceae;g_Tabrizicola;s_Tabrizicola sp013821825	d_Bacteria	p_Proteobacteria	c_Gammaproteobacteria					53320_CTKAA1553C_HS	4	class	Gammaproteobacteria	8	8	6	0.79	d_Bacteria;p_Proteobacteria;c_Gammaproteobacteria	UniRef50_A0A3L0W2M8 Type II toxin-antitoxin system mRNA interferase toxin, RelE/StbE family n=12 Tax=Proteobacteria TaxID=1224 RepID=A0A3L0W2M8_ECOLX	627_JXBDA6620S_HS_8 # 6415 # 6663 # 1 # ID=1788_8;partial=00;start_type=GTG;rbs_motif=GGA/GAG/AGG;rbs_spacer=5-10bp;gc_cont=0.618	98.8	173.7	142	5.8e-41	83	61
317	627_JXBDA6620S_HS	14585_UIBOQ0127Z_HS	1	20	7	7	627_JXBDA6620S_HS_AND_14585_UIBOQ0127Z_HS	627_JXBDA6620S_HS_8	14585_UIBOQ0127Z_HS_3	d_Bacteria	p_Proteobacteria	c_Alphaproteobacteria	o_Rhodobacterales	f_Rhodobacteraceae	g_Tabrizicola	s_Tabrizicola sp013821825	627_JXBDA6620S_HS	31460	species	Tabrizicola sp013821825	27	25	11	0.52	d_Bacteria;p_Proteobacteria;c_Alphaproteobacteria;o_Rhodobacterales;f_Rhodobacteraceae;g_Tabrizicola;s_Tabrizicola sp013821825	d_Bacteria	p_Proteobacteria	c_Gammaproteobacteria					14585_UIBOQ0127Z_HS	4	class	Gammaproteobacteria	10	8	4	0.65	d_Bacteria;p_Proteobacteria;c_Gammaproteobacteria	UniRef50_A0A3L0W2M8 Type II toxin-antitoxin system mRNA interferase toxin, RelE/StbE family n=12 Tax=Proteobacteria TaxID=1224 RepID=A0A3L0W2M8_ECOLX	627_JXBDA6620S_HS_8 # 6415 # 6663 # 1 # ID=1788_8;partial=00;start_type=GTG;rbs_motif=GGA/GAG/AGG;rbs_spacer=5-10bp;gc_cont=0.618	98.8	173.7	142	5.8e-41	83	61
318	627_JXBDA6620S_HS	20461_DJXNB4054F_HS	1	20	4	4	627_JXBDA6620S_HS_AND_20461_DJXNB4054F_HS	627_JXBDA6620S_HS_8	20461_DJXNB4054F_HS_3	d_Bacteria	p_Proteobacteria	c_Alphaproteobacteria	o_Rhodobacterales	f_Rhodobacteraceae	g_Tabrizicola	s_Tabrizicola sp013821825	627_JXBDA6620S_HS	31460	species	Tabrizicola sp013821825	27	25	11	0.52	d_Bacteria;p_Proteobacteria;c_Alphaproteobacteria;o_Rhodobacterales;f_Rhodobacteraceae;g_Tabrizicola;s_Tabrizicola sp013821825	d_Bacteria	p_Proteobacteria	c_Gammaproteobacteria					20461_DJXNB4054F_HS	4	class	Gammaproteobacteria	6	5	4	0.54	d_Bacteria;p_Proteobacteria;c_Gammaproteobacteria	UniRef50_A0A3L0W2M8 Type II toxin-antitoxin system mRNA interferase toxin, RelE/StbE family n=12 Tax=Proteobacteria TaxID=1224 RepID=A0A3L0W2M8_ECOLX	627_JXBDA6620S_HS_8 # 6415 # 6663 # 1 # ID=1788_8;partial=00;start_type=GTG;rbs_motif=GGA/GAG/AGG;rbs_spacer=5-10bp;gc_cont=0.618	98.8	173.7	142	5.8e-41	83	61
319	627_JXBDA6620S_HS	22228_GONKH1834E	1	20	4	4	627_JXBDA6620S_HS_AND_22228_GONKH1834E	627_JXBDA6620S_HS_8	22228_GONKH1834E_1	d_Bacteria	p_Proteobacteria	c_Alphaproteobacteria	o_Rhodobacterales	f_Rhodobacteraceae	g_Tabrizicola	s_Tabrizicola sp013821825	627_JXBDA6620S_HS	31460	species	Tabrizicola sp013821825	27	25	11	0.52	d_Bacteria;p_Proteobacteria;c_Alphaproteobacteria;o_Rhodobacterales;f_Rhodobacteraceae;g_Tabrizicola;s_Tabrizicola sp013821825	d_Bacteria	p_Proteobacteria	c_Gammaproteobacteria					22228_GONKH1834E	4	class	Gammaproteobacteria	8	7	6	0.76	d_Bacteria;p_Proteobacteria;c_Gammaproteobacteria	UniRef50_A0A3L0W2M8 Type II toxin-antitoxin system mRNA interferase toxin, RelE/StbE family n=12 Tax=Proteobacteria TaxID=1224 RepID=A0A3L0W2M8_ECOLX	627_JXBDA6620S_HS_8 # 6415 # 6663 # 1 # ID=1788_8;partial=00;start_type=GTG;rbs_motif=GGA/GAG/AGG;rbs_spacer=5-10bp;gc_cont=0.618	98.8	173.7	142	5.8e-41	83	61
320	627_JXBDA6620S_HS	2793_WIZOE2839Q_HS	1	20	11	11	627_JXBDA6620S_HS_AND_2793_WIZOE2839Q_HS	627_JXBDA6620S_HS_8	2793_WIZOE2839Q_HS_5	d_Bacteria	p_Proteobacteria	c_Alphaproteobacteria	o_Rhodobacterales	f_Rhodobacteraceae	g_Tabrizicola	s_Tabrizicola sp013821825	627_JXBDA6620S_HS	31460	species	Tabrizicola sp013821825	27	25	11	0.52	d_Bacteria;p_Proteobacteria;c_Alphaproteobacteria;o_Rhodobacterales;f_Rhodobacteraceae;g_Tabrizicola;s_Tabrizicola sp013821825	d_Bacteria	p_Proteobacteria	c_Gammaproteobacteria					2793_WIZOE2839Q_HS	4	class	Gammaproteobacteria	16	14	7	0.66	d_Bacteria;p_Proteobacteria;c_Gammaproteobacteria	UniRef50_A0A3L0W2M8 Type II toxin-antitoxin system mRNA interferase toxin, RelE/StbE family n=12 Tax=Proteobacteria TaxID=1224 RepID=A0A3L0W2M8_ECOLX	627_JXBDA6620S_HS_8 # 6415 # 6663 # 1 # ID=1788_8;partial=00;start_type=GTG;rbs_motif=GGA/GAG/AGG;rbs_spacer=5-10bp;gc_cont=0.618	98.8	173.7	142	5.8e-41	83	61
321	627_JXBDA6620S_HS	9896_AQYSR7679X_HS	1	20	6	6	627_JXBDA6620S_HS_AND_9896_AQYSR7679X_HS	627_JXBDA6620S_HS_8	9896_AQYSR7679X_HS_2	d_Bacteria	p_Proteobacteria	c_Alphaproteobacteria	o_Rhodobacterales	f_Rhodobacteraceae	g_Tabrizicola	s_Tabrizicola sp013821825	627_JXBDA6620S_HS	31460	species	Tabrizicola sp013821825	27	25	11	0.52	d_Bacteria;p_Proteobacteria;c_Alphaproteobacteria;o_Rhodobacterales;f_Rhodobacteraceae;g_Tabrizicola;s_Tabrizicola sp013821825	d_Bacteria	p_Proteobacteria	c_Gammaproteobacteria					9896_AQYSR7679X_HS	4	class	Gammaproteobacteria	12	11	10	0.88	d_Bacteria;p_Proteobacteria;c_Gammaproteobacteria	UniRef50_A0A3L0W2M8 Type II toxin-antitoxin system mRNA interferase toxin, RelE/StbE family n=12 Tax=Proteobacteria TaxID=1224 RepID=A0A3L0W2M8_ECOLX	627_JXBDA6620S_HS_8 # 6415 # 6663 # 1 # ID=1788_8;partial=00;start_type=GTG;rbs_motif=GGA/GAG/AGG;rbs_spacer=5-10bp;gc_cont=0.618	98.8	173.7	142	5.8e-41	83	61
322	627_JXBDA6620S_HS	19079_UMQML6506P	1	20	4	4	627_JXBDA6620S_HS_AND_19079_UMQML6506P	627_JXBDA6620S_HS_8	19079_UMQML6506P_3	d_Bacteria	p_Proteobacteria	c_Alphaproteobacteria	o_Rhodobacterales	f_Rhodobacteraceae	g_Tabrizicola	s_Tabrizicola sp013821825	627_JXBDA6620S_HS	31460	species	Tabrizicola sp013821825	27	25	11	0.52	d_Bacteria;p_Proteobacteria;c_Alphaproteobacteria;o_Rhodobacterales;f_Rhodobacteraceae;g_Tabrizicola;s_Tabrizicola sp013821825	d_Bacteria	p_Proteobacteria	c_Gammaproteobacteria	o_Burkholderiales				19079_UMQML6506P	46	order	Burkholderiales	7	6	5	0.54	d_Bacteria;p_Proteobacteria;c_Gammaproteobacteria;o_Burkholderiales	UniRef50_A0A3L0W2M8 Type II toxin-antitoxin system mRNA interferase toxin, RelE/StbE family n=12 Tax=Proteobacteria TaxID=1224 RepID=A0A3L0W2M8_ECOLX	627_JXBDA6620S_HS_8 # 6415 # 6663 # 1 # ID=1788_8;partial=00;start_type=GTG;rbs_motif=GGA/GAG/AGG;rbs_spacer=5-10bp;gc_cont=0.618	98.8	173.7	142	5.8e-41	83	61
323	627_JXBDA6620S_HS	492_LIRKT9545S_HS	1	20	23	20	627_JXBDA6620S_HS_AND_492_LIRKT9545S_HS	627_JXBDA6620S_HS_8	492_LIRKT9545S_HS_1	d_Bacteria	p_Proteobacteria	c_Alphaproteobacteria	o_Rhodobacterales	f_Rhodobacteraceae	g_Tabrizicola	s_Tabrizicola sp013821825	627_JXBDA6620S_HS	31460	species	Tabrizicola sp013821825	27	25	11	0.52	d_Bacteria;p_Proteobacteria;c_Alphaproteobacteria;o_Rhodobacterales;f_Rhodobacteraceae;g_Tabrizicola;s_Tabrizicola sp013821825	d_Bacteria	p_Proteobacteria	c_Gammaproteobacteria					492_LIRKT9545S_HS	4	class	Gammaproteobacteria	27	26	15	0.58	d_Bacteria;p_Proteobacteria;c_Gammaproteobacteria	UniRef50_A0A3L0W2M8 Type II toxin-antitoxin system mRNA interferase toxin, RelE/StbE family n=12 Tax=Proteobacteria TaxID=1224 RepID=A0A3L0W2M8_ECOLX	627_JXBDA6620S_HS_8 # 6415 # 6663 # 1 # ID=1788_8;partial=00;start_type=GTG;rbs_motif=GGA/GAG/AGG;rbs_spacer=5-10bp;gc_cont=0.618	98.8	173.7	142	5.8e-41	83	61
324	11068_GXDMU2252I_HS	14_JXBDA6620S_HS	1	8	57	8	11068_GXDMU2252I_HS_AND_14_JXBDA6620S_HS	11068_GXDMU2252I_HS_7	14_JXBDA6620S_HS_42	d_Bacteria	p_Bacteroidota	c_Bacteroidia	o_Chitinophagales				11068_GXDMU2252I_HS	1686	order	Chitinophagales	13	12	5	0.58	d_Bacteria;p_Bacteroidota;c_Bacteroidia;o_Chitinophagales	d_Bacteria	p_Proteobacteria	c_Gammaproteobacteria	o_Burkholderiales	f_Rhodocyclaceae	g_Zoogloea		14_JXBDA6620S_HS	28521	genus	Zoogloea	81	78	46	0.68	d_Bacteria;p_Proteobacteria;c_Gammaproteobacteria;o_Burkholderiales;f_Rhodocyclaceae;g_Zoogloea	UniRef50_A0A4Y4CSJ2 FecR domain-containing protein n=5 Tax=Zoogloeaceae TaxID=2008794 RepID=A0A4Y4CSJ2_ZOORA	11068_GXDMU2252I_HS_7 # 3484 # 3672 # 1 # ID=6016_7;partial=00;start_type=ATG;rbs_motif=None;rbs_spacer=None;gc_cont=0.577	73.5	50.1	525	0.00073	63	15
325	11068_GXDMU2252I_HS	13_LIRKT9545S_HS	1	8	57	8	11068_GXDMU2252I_HS_AND_13_LIRKT9545S_HS	11068_GXDMU2252I_HS_7	13_LIRKT9545S_HS_42	d_Bacteria	p_Bacteroidota	c_Bacteroidia	o_Chitinophagales				11068_GXDMU2252I_HS	1686	order	Chitinophagales	13	12	5	0.58	d_Bacteria;p_Bacteroidota;c_Bacteroidia;o_Chitinophagales	d_Bacteria	p_Proteobacteria	c_Gammaproteobacteria	o_Burkholderiales	f_Rhodocyclaceae	g_Zoogloea		13_LIRKT9545S_HS	28521	genus	Zoogloea	81	78	45	0.67	d_Bacteria;p_Proteobacteria;c_Gammaproteobacteria;o_Burkholderiales;f_Rhodocyclaceae;g_Zoogloea	UniRef50_A0A4Y4CSJ2 FecR domain-containing protein n=5 Tax=Zoogloeaceae TaxID=2008794 RepID=A0A4Y4CSJ2_ZOORA	11068_GXDMU2252I_HS_7 # 3484 # 3672 # 1 # ID=6016_7;partial=00;start_type=ATG;rbs_motif=None;rbs_spacer=None;gc_cont=0.577	73.5	50.1	525	0.00073	63	15
326	42188_UCOZS4528E_HS	1111_LIRKT9545S_HS	1	4	15	4	42188_UCOZS4528E_HS_AND_1111_LIRKT9545S_HS	42188_UCOZS4528E_HS_1	1111_LIRKT9545S_HS_11	d_Bacteria	p_Spirochaetota	c_Leptospirae	o_Turneriellales	f_Turneriellaceae	g_Turneriella	s_Turneriella parva	42188_UCOZS4528E_HS	51168	species	Turneriella parva	4	4	3	0.75	d_Bacteria;p_Spirochaetota;c_Leptospirae;o_Turneriellales;f_Turneriellaceae;g_Turneriella;s_Turneriella parva	d_Bacteria	p_Proteobacteria	c_Gammaproteobacteria					1111_LIRKT9545S_HS	4	class	Gammaproteobacteria	32	31	22	0.59	d_Bacteria;p_Proteobacteria;c_Gammaproteobacteria	UniRef50_D6CPQ8 Helper of transposition of ISThsp2, IS21 family, ORFB n=947 Tax=root TaxID=1 RepID=D6CPQ8_THIA3	42188_UCOZS4528E_HS_1 # 1 # 270 # -1 # ID=8155_1;partial=10;start_type=GTG;rbs_motif=None;rbs_spacer=None;gc_cont=0.674	92.2	168.3	272	2.6e-39	90	101
327	42188_UCOZS4528E_HS	1177_JXBDA6620S_HS	1	4	12	4	42188_UCOZS4528E_HS_AND_1177_JXBDA6620S_HS	42188_UCOZS4528E_HS_1	1177_JXBDA6620S_HS_6	d_Bacteria	p_Spirochaetota	c_Leptospirae	o_Turneriellales	f_Turneriellaceae	g_Turneriella	s_Turneriella parva	42188_UCOZS4528E_HS	51168	species	Turneriella parva	4	4	3	0.75	d_Bacteria;p_Spirochaetota;c_Leptospirae;o_Turneriellales;f_Turneriellaceae;g_Turneriella;s_Turneriella parva	d_Bacteria	p_Proteobacteria	c_Gammaproteobacteria	o_Burkholderiales	f_Burkholderiaceae			1177_JXBDA6620S_HS	62	family	Burkholderiaceae	25	24	14	0.5	d_Bacteria;p_Proteobacteria;c_Gammaproteobacteria;o_Burkholderiales;f_Burkholderiaceae	UniRef50_D6CPQ8 Helper of transposition of ISThsp2, IS21 family, ORFB n=947 Tax=root TaxID=1 RepID=D6CPQ8_THIA3	42188_UCOZS4528E_HS_1 # 1 # 270 # -1 # ID=8155_1;partial=10;start_type=GTG;rbs_motif=None;rbs_spacer=None;gc_cont=0.674	92.2	168.3	272	2.6e-39	90	101
328	42188_UCOZS4528E_HS	220897_coassembly	1	4	6	4	42188_UCOZS4528E_HS_AND_220897_coassembly	42188_UCOZS4528E_HS_1	220897_coassembly_5	d_Bacteria	p_Spirochaetota	c_Leptospirae	o_Turneriellales	f_Turneriellaceae	g_Turneriella	s_Turneriella parva	42188_UCOZS4528E_HS	51168	species	Turneriella parva	4	4	3	0.75	d_Bacteria;p_Spirochaetota;c_Leptospirae;o_Turneriellales;f_Turneriellaceae;g_Turneriella;s_Turneriella parva	d_Bacteria	p_Proteobacteria	c_Gammaproteobacteria	o_Burkholderiales	f_Burkholderiaceae			220897_coassembly	62	family	Burkholderiaceae	15	14	11	0.98	d_Bacteria;p_Proteobacteria;c_Gammaproteobacteria;o_Burkholderiales;f_Burkholderiaceae	UniRef50_D6CPQ8 Helper of transposition of ISThsp2, IS21 family, ORFB n=947 Tax=root TaxID=1 RepID=D6CPQ8_THIA3	42188_UCOZS4528E_HS_1 # 1 # 270 # -1 # ID=8155_1;partial=10;start_type=GTG;rbs_motif=None;rbs_spacer=None;gc_cont=0.674	92.2	168.3	272	2.6e-39	90	101
329	42188_UCOZS4528E_HS	810_WQYNP1853R_HS	1	4	14	4	42188_UCOZS4528E_HS_AND_810_WQYNP1853R_HS	42188_UCOZS4528E_HS_1	810_WQYNP1853R_HS_13	d_Bacteria	p_Spirochaetota	c_Leptospirae	o_Turneriellales	f_Turneriellaceae	g_Turneriella	s_Turneriella parva	42188_UCOZS4528E_HS	51168	species	Turneriella parva	4	4	3	0.75	d_Bacteria;p_Spirochaetota;c_Leptospirae;o_Turneriellales;f_Turneriellaceae;g_Turneriella;s_Turneriella parva	d_Bacteria	p_Proteobacteria	c_Gammaproteobacteria	o_Burkholderiales	f_Burkholderiaceae			810_WQYNP1853R_HS	62	family	Burkholderiaceae	26	26	18	0.64	d_Bacteria;p_Proteobacteria;c_Gammaproteobacteria;o_Burkholderiales;f_Burkholderiaceae	UniRef50_D6CPQ8 Helper of transposition of ISThsp2, IS21 family, ORFB n=947 Tax=root TaxID=1 RepID=D6CPQ8_THIA3	42188_UCOZS4528E_HS_1 # 1 # 270 # -1 # ID=8155_1;partial=10;start_type=GTG;rbs_motif=None;rbs_spacer=None;gc_cont=0.674	92.2	168.3	272	2.6e-39	90	101
330	42188_UCOZS4528E_HS	23708_LMGGV4316U_HS	1	4	4	4	42188_UCOZS4528E_HS_AND_23708_LMGGV4316U_HS	42188_UCOZS4528E_HS_1	23708_LMGGV4316U_HS_3	d_Bacteria	p_Spirochaetota	c_Leptospirae	o_Turneriellales	f_Turneriellaceae	g_Turneriella	s_Turneriella parva	42188_UCOZS4528E_HS	51168	species	Turneriella parva	4	4	3	0.75	d_Bacteria;p_Spirochaetota;c_Leptospirae;o_Turneriellales;f_Turneriellaceae;g_Turneriella;s_Turneriella parva	d_Bacteria	p_Proteobacteria	c_Gammaproteobacteria	o_Burkholderiales	f_Burkholderiaceae			23708_LMGGV4316U_HS	62	family	Burkholderiaceae	10	10	5	0.63	d_Bacteria;p_Proteobacteria;c_Gammaproteobacteria;o_Burkholderiales;f_Burkholderiaceae	UniRef50_D6CPQ8 Helper of transposition of ISThsp2, IS21 family, ORFB n=947 Tax=root TaxID=1 RepID=D6CPQ8_THIA3	42188_UCOZS4528E_HS_1 # 1 # 270 # -1 # ID=8155_1;partial=10;start_type=GTG;rbs_motif=None;rbs_spacer=None;gc_cont=0.674	92.2	168.3	272	2.6e-39	90	101
331	42188_UCOZS4528E_HS	2829_SLHEZ2715P_HS	1	4	9	4	42188_UCOZS4528E_HS_AND_2829_SLHEZ2715P_HS	42188_UCOZS4528E_HS_1	2829_SLHEZ2715P_HS_4	d_Bacteria	p_Spirochaetota	c_Leptospirae	o_Turneriellales	f_Turneriellaceae	g_Turneriella	s_Turneriella parva	42188_UCOZS4528E_HS	51168	species	Turneriella parva	4	4	3	0.75	d_Bacteria;p_Spirochaetota;c_Leptospirae;o_Turneriellales;f_Turneriellaceae;g_Turneriella;s_Turneriella parva	d_Bacteria	p_Proteobacteria	c_Gammaproteobacteria					2829_SLHEZ2715P_HS	4	class	Gammaproteobacteria	14	13	7	0.74	d_Bacteria;p_Proteobacteria;c_Gammaproteobacteria	UniRef50_D6CPQ8 Helper of transposition of ISThsp2, IS21 family, ORFB n=947 Tax=root TaxID=1 RepID=D6CPQ8_THIA3	42188_UCOZS4528E_HS_1 # 1 # 270 # -1 # ID=8155_1;partial=10;start_type=GTG;rbs_motif=None;rbs_spacer=None;gc_cont=0.674	92.2	168.3	272	2.6e-39	90	101
332	4921_DJXNB4054F	2939_FFNVF9186D_HS	1	5	7	5	4921_DJXNB4054F_AND_2939_FFNVF9186D_HS	4921_DJXNB4054F_3	2939_FFNVF9186D_HS_7	d_Bacteria	p_Proteobacteria	c_Alphaproteobacteria	o_Sphingomonadales	f_Sphingomonadaceae	g_QFOP01	s_QFOP01 sp003248785	4921_DJXNB4054F	17220	species	QFOP01 sp003248785	8	8	2	0.63	d_Bacteria;p_Proteobacteria;c_Alphaproteobacteria;o_Sphingomonadales;f_Sphingomonadaceae;g_QFOP01;s_QFOP01 sp003248785	d_Bacteria	p_Proteobacteria	c_Gammaproteobacteria					2939_FFNVF9186D_HS	4	class	Gammaproteobacteria	20	18	13	0.74	d_Bacteria;p_Proteobacteria;c_Gammaproteobacteria	UniRef50_A0A2T6EAY0 Transposase (Fragment) n=13 Tax=Bacteria TaxID=2 RepID=A0A2T6EAY0_9GAMM	4921_DJXNB4054F_3 # 673 # 867 # -1 # ID=13998_3;partial=00;start_type=ATG;rbs_motif=None;rbs_spacer=None;gc_cont=0.528	86.7	105.9	608	1.2e-20	65	507
333	4921_DJXNB4054F	17062_LSCZF6957Y_HS	1	5	8	5	4921_DJXNB4054F_AND_17062_LSCZF6957Y_HS	4921_DJXNB4054F_3	17062_LSCZF6957Y_HS_1	d_Bacteria	p_Proteobacteria	c_Alphaproteobacteria	o_Sphingomonadales	f_Sphingomonadaceae	g_QFOP01	s_QFOP01 sp003248785	4921_DJXNB4054F	17220	species	QFOP01 sp003248785	8	8	2	0.63	d_Bacteria;p_Proteobacteria;c_Alphaproteobacteria;o_Sphingomonadales;f_Sphingomonadaceae;g_QFOP01;s_QFOP01 sp003248785	d_Bacteria	p_Proteobacteria	c_Gammaproteobacteria	o_Pseudomonadales				17062_LSCZF6957Y_HS	29	order	Pseudomonadales	9	9	6	0.66	d_Bacteria;p_Proteobacteria;c_Gammaproteobacteria;o_Pseudomonadales	UniRef50_A0A2T6EAY0 Transposase (Fragment) n=13 Tax=Bacteria TaxID=2 RepID=A0A2T6EAY0_9GAMM	4921_DJXNB4054F_3 # 673 # 867 # -1 # ID=13998_3;partial=00;start_type=ATG;rbs_motif=None;rbs_spacer=None;gc_cont=0.528	86.7	105.9	608	1.2e-20	65	507
334	4921_DJXNB4054F	14667_HFGVI0044Q_HS	3	5	5	5	4921_DJXNB4054F_AND_14667_HFGVI0044Q_HS	4921_DJXNB4054F_3	14667_HFGVI0044Q_HS_4	d_Bacteria	p_Proteobacteria	c_Alphaproteobacteria	o_Sphingomonadales	f_Sphingomonadaceae	g_QFOP01	s_QFOP01 sp003248785	4921_DJXNB4054F	17220	species	QFOP01 sp003248785	8	8	2	0.63	d_Bacteria;p_Proteobacteria;c_Alphaproteobacteria;o_Sphingomonadales;f_Sphingomonadaceae;g_QFOP01;s_QFOP01 sp003248785	d_Bacteria	p_Proteobacteria	c_Gammaproteobacteria	o_Pseudomonadales				14667_HFGVI0044Q_HS	29	order	Pseudomonadales	10	8	6	0.99	d_Bacteria;p_Proteobacteria;c_Gammaproteobacteria;o_Pseudomonadales	UniRef50_A0A2T6EAY0 Transposase (Fragment) n=13 Tax=Bacteria TaxID=2 RepID=A0A2T6EAY0_9GAMM	4921_DJXNB4054F_3 # 673 # 867 # -1 # ID=13998_3;partial=00;start_type=ATG;rbs_motif=None;rbs_spacer=None;gc_cont=0.528	86.7	105.9	608	1.2e-20	65	507
335	4921_DJXNB4054F	14667_HFGVI0044Q_HS	3	5	5	5	4921_DJXNB4054F_AND_14667_HFGVI0044Q_HS	4921_DJXNB4054F_3	14667_HFGVI0044Q_HS_1	d_Bacteria	p_Proteobacteria	c_Alphaproteobacteria	o_Sphingomonadales	f_Sphingomonadaceae	g_QFOP01	s_QFOP01 sp003248785	4921_DJXNB4054F	17220	species	QFOP01 sp003248785	8	8	2	0.63	d_Bacteria;p_Proteobacteria;c_Alphaproteobacteria;o_Sphingomonadales;f_Sphingomonadaceae;g_QFOP01;s_QFOP01 sp003248785	d_Bacteria	p_Proteobacteria	c_Gammaproteobacteria	o_Pseudomonadales				14667_HFGVI0044Q_HS	29	order	Pseudomonadales	10	8	6	0.99	d_Bacteria;p_Proteobacteria;c_Gammaproteobacteria;o_Pseudomonadales	UniRef50_A0A2T6EAY0 Transposase (Fragment) n=13 Tax=Bacteria TaxID=2 RepID=A0A2T6EAY0_9GAMM	4921_DJXNB4054F_3 # 673 # 867 # -1 # ID=13998_3;partial=00;start_type=ATG;rbs_motif=None;rbs_spacer=None;gc_cont=0.528	86.7	105.9	608	1.2e-20	65	507
336	4921_DJXNB4054F	14667_HFGVI0044Q_HS	3	5	5	5	4921_DJXNB4054F_AND_14667_HFGVI0044Q_HS	4921_DJXNB4054F_3	14667_HFGVI0044Q_HS_3	d_Bacteria	p_Proteobacteria	c_Alphaproteobacteria	o_Sphingomonadales	f_Sphingomonadaceae	g_QFOP01	s_QFOP01 sp003248785	4921_DJXNB4054F	17220	species	QFOP01 sp003248785	8	8	2	0.63	d_Bacteria;p_Proteobacteria;c_Alphaproteobacteria;o_Sphingomonadales;f_Sphingomonadaceae;g_QFOP01;s_QFOP01 sp003248785	d_Bacteria	p_Proteobacteria	c_Gammaproteobacteria	o_Pseudomonadales				14667_HFGVI0044Q_HS	29	order	Pseudomonadales	10	8	6	0.99	d_Bacteria;p_Proteobacteria;c_Gammaproteobacteria;o_Pseudomonadales	UniRef50_A0A2T6EAY0 Transposase (Fragment) n=13 Tax=Bacteria TaxID=2 RepID=A0A2T6EAY0_9GAMM	4921_DJXNB4054F_3 # 673 # 867 # -1 # ID=13998_3;partial=00;start_type=ATG;rbs_motif=None;rbs_spacer=None;gc_cont=0.528	86.7	105.9	608	1.2e-20	65	507
337	4921_DJXNB4054F	37255_NLQVX0980P	1	5	4	4	4921_DJXNB4054F_AND_37255_NLQVX0980P	4921_DJXNB4054F_3	37255_NLQVX0980P_2	d_Bacteria	p_Proteobacteria	c_Alphaproteobacteria	o_Sphingomonadales	f_Sphingomonadaceae	g_QFOP01	s_QFOP01 sp003248785	4921_DJXNB4054F	17220	species	QFOP01 sp003248785	8	8	2	0.63	d_Bacteria;p_Proteobacteria;c_Alphaproteobacteria;o_Sphingomonadales;f_Sphingomonadaceae;g_QFOP01;s_QFOP01 sp003248785	d_Bacteria	p_Proteobacteria	c_Gammaproteobacteria	o_Pseudomonadales				37255_NLQVX0980P	29	order	Pseudomonadales	5	5	3	0.66	d_Bacteria;p_Proteobacteria;c_Gammaproteobacteria;o_Pseudomonadales	UniRef50_A0A2T6EAY0 Transposase (Fragment) n=13 Tax=Bacteria TaxID=2 RepID=A0A2T6EAY0_9GAMM	4921_DJXNB4054F_3 # 673 # 867 # -1 # ID=13998_3;partial=00;start_type=ATG;rbs_motif=None;rbs_spacer=None;gc_cont=0.528	86.7	105.9	608	1.2e-20	65	507
338	4921_DJXNB4054F	8136_CTKAA1553C_HS	2	5	4	4	4921_DJXNB4054F_AND_8136_CTKAA1553C_HS	4921_DJXNB4054F_3	8136_CTKAA1553C_HS_3	d_Bacteria	p_Proteobacteria	c_Alphaproteobacteria	o_Sphingomonadales	f_Sphingomonadaceae	g_QFOP01	s_QFOP01 sp003248785	4921_DJXNB4054F	17220	species	QFOP01 sp003248785	8	8	2	0.63	d_Bacteria;p_Proteobacteria;c_Alphaproteobacteria;o_Sphingomonadales;f_Sphingomonadaceae;g_QFOP01;s_QFOP01 sp003248785	d_Bacteria	p_Proteobacteria	c_Gammaproteobacteria					8136_CTKAA1553C_HS	4	class	Gammaproteobacteria	10	8	7	0.69	d_Bacteria;p_Proteobacteria;c_Gammaproteobacteria	UniRef50_A0A2T6EAY0 Transposase (Fragment) n=13 Tax=Bacteria TaxID=2 RepID=A0A2T6EAY0_9GAMM	4921_DJXNB4054F_3 # 673 # 867 # -1 # ID=13998_3;partial=00;start_type=ATG;rbs_motif=None;rbs_spacer=None;gc_cont=0.528	86.7	105.9	608	1.2e-20	65	507
339	4921_DJXNB4054F	8136_CTKAA1553C_HS	2	5	4	4	4921_DJXNB4054F_AND_8136_CTKAA1553C_HS	4921_DJXNB4054F_3	8136_CTKAA1553C_HS_2	d_Bacteria	p_Proteobacteria	c_Alphaproteobacteria	o_Sphingomonadales	f_Sphingomonadaceae	g_QFOP01	s_QFOP01 sp003248785	4921_DJXNB4054F	17220	species	QFOP01 sp003248785	8	8	2	0.63	d_Bacteria;p_Proteobacteria;c_Alphaproteobacteria;o_Sphingomonadales;f_Sphingomonadaceae;g_QFOP01;s_QFOP01 sp003248785	d_Bacteria	p_Proteobacteria	c_Gammaproteobacteria					8136_CTKAA1553C_HS	4	class	Gammaproteobacteria	10	8	7	0.69	d_Bacteria;p_Proteobacteria;c_Gammaproteobacteria	UniRef50_A0A2T6EAY0 Transposase (Fragment) n=13 Tax=Bacteria TaxID=2 RepID=A0A2T6EAY0_9GAMM	4921_DJXNB4054F_3 # 673 # 867 # -1 # ID=13998_3;partial=00;start_type=ATG;rbs_motif=None;rbs_spacer=None;gc_cont=0.528	86.7	105.9	608	1.2e-20	65	507
340	4921_DJXNB4054F	12328_HQATZ1945L	1	5	4	4	4921_DJXNB4054F_AND_12328_HQATZ1945L	4921_DJXNB4054F_3	12328_HQATZ1945L_1	d_Bacteria	p_Proteobacteria	c_Alphaproteobacteria	o_Sphingomonadales	f_Sphingomonadaceae	g_QFOP01	s_QFOP01 sp003248785	4921_DJXNB4054F	17220	species	QFOP01 sp003248785	8	8	2	0.63	d_Bacteria;p_Proteobacteria;c_Alphaproteobacteria;o_Sphingomonadales;f_Sphingomonadaceae;g_QFOP01;s_QFOP01 sp003248785	d_Bacteria	p_Proteobacteria	c_Gammaproteobacteria	o_Pseudomonadales				12328_HQATZ1945L	29	order	Pseudomonadales	4	4	2	0.51	d_Bacteria;p_Proteobacteria;c_Gammaproteobacteria;o_Pseudomonadales	UniRef50_A0A2T6EAY0 Transposase (Fragment) n=13 Tax=Bacteria TaxID=2 RepID=A0A2T6EAY0_9GAMM	4921_DJXNB4054F_3 # 673 # 867 # -1 # ID=13998_3;partial=00;start_type=ATG;rbs_motif=None;rbs_spacer=None;gc_cont=0.528	86.7	105.9	608	1.2e-20	65	507
341	2959_SPGSU7537F	118_VKAZC4265A_HS	1	6	58	6	2959_SPGSU7537F_AND_118_VKAZC4265A_HS	2959_SPGSU7537F_1	118_VKAZC4265A_HS_1	d_Bacteria	p_Proteobacteria	c_Gammaproteobacteria					2959_SPGSU7537F	4	class	Gammaproteobacteria	23	22	15	0.56	d_Bacteria;p_Proteobacteria;c_Gammaproteobacteria	d_Bacteria	p_Patescibacteria	c_Saccharimonadia	o_Saccharimonadales	f_AWTP1-31	g_AWTP1-31	s_AWTP1-31 sp003962975	118_VKAZC4265A_HS	49837	species	AWTP1-31 sp003962975	29	27	14	0.54	d_Bacteria;p_Patescibacteria;c_Saccharimonadia;o_Saccharimonadales;f_AWTP1-31;g_AWTP1-31;s_AWTP1-31 sp003962975	UniRef50_K1YDQ5 Resolvase/invertase-type recombinase catalytic domain-containing protein n=52 Tax=Bacteria TaxID=2 RepID=K1YDQ5_9BACT	2959_SPGSU7537F_1 # 2 # 412 # 1 # ID=2896_1;partial=10;start_type=Edge;rbs_motif=None;rbs_spacer=None;gc_cont=0.650	92.6	251.1	185	4.699999999999998e-64	137	50
342	2959_SPGSU7537F	44_VKAZC4265A	1	6	66	6	2959_SPGSU7537F_AND_44_VKAZC4265A	2959_SPGSU7537F_1	44_VKAZC4265A_66	d_Bacteria	p_Proteobacteria	c_Gammaproteobacteria					2959_SPGSU7537F	4	class	Gammaproteobacteria	23	22	15	0.56	d_Bacteria;p_Proteobacteria;c_Gammaproteobacteria	d_Bacteria	p_Patescibacteria	c_Saccharimonadia	o_Saccharimonadales	f_AWTP1-31	g_AWTP1-31	s_AWTP1-31 sp003962975	44_VKAZC4265A	49837	species	AWTP1-31 sp003962975	36	33	19	0.58	d_Bacteria;p_Patescibacteria;c_Saccharimonadia;o_Saccharimonadales;f_AWTP1-31;g_AWTP1-31;s_AWTP1-31 sp003962975	UniRef50_K1YDQ5 Resolvase/invertase-type recombinase catalytic domain-containing protein n=52 Tax=Bacteria TaxID=2 RepID=K1YDQ5_9BACT	2959_SPGSU7537F_1 # 2 # 412 # 1 # ID=2896_1;partial=10;start_type=Edge;rbs_motif=None;rbs_spacer=None;gc_cont=0.650	92.6	251.1	185	4.699999999999998e-64	137	50
343	1111_LIRKT9545S_HS	118_VKAZC4265A_HS	2	15	58	15	1111_LIRKT9545S_HS_AND_118_VKAZC4265A_HS	1111_LIRKT9545S_HS_4	118_VKAZC4265A_HS_1	d_Bacteria	p_Proteobacteria	c_Gammaproteobacteria					1111_LIRKT9545S_HS	4	class	Gammaproteobacteria	32	31	22	0.59	d_Bacteria;p_Proteobacteria;c_Gammaproteobacteria	d_Bacteria	p_Patescibacteria	c_Saccharimonadia	o_Saccharimonadales	f_AWTP1-31	g_AWTP1-31	s_AWTP1-31 sp003962975	118_VKAZC4265A_HS	49837	species	AWTP1-31 sp003962975	29	27	14	0.54	d_Bacteria;p_Patescibacteria;c_Saccharimonadia;o_Saccharimonadales;f_AWTP1-31;g_AWTP1-31;s_AWTP1-31 sp003962975	UniRef50_K1YDQ5 Resolvase/invertase-type recombinase catalytic domain-containing protein n=52 Tax=Bacteria TaxID=2 RepID=K1YDQ5_9BACT	1111_LIRKT9545S_HS_4 # 1846 # 2301 # 1 # ID=8159_4;partial=00;start_type=GTG;rbs_motif=GGAG/GAGG;rbs_spacer=5-10bp;gc_cont=0.656	90.7	273.9	185	7.499999999999997e-71	152	35
344	1111_LIRKT9545S_HS	44_VKAZC4265A	2	15	66	15	1111_LIRKT9545S_HS_AND_44_VKAZC4265A	1111_LIRKT9545S_HS_4	44_VKAZC4265A_66	d_Bacteria	p_Proteobacteria	c_Gammaproteobacteria					1111_LIRKT9545S_HS	4	class	Gammaproteobacteria	32	31	22	0.59	d_Bacteria;p_Proteobacteria;c_Gammaproteobacteria	d_Bacteria	p_Patescibacteria	c_Saccharimonadia	o_Saccharimonadales	f_AWTP1-31	g_AWTP1-31	s_AWTP1-31 sp003962975	44_VKAZC4265A	49837	species	AWTP1-31 sp003962975	36	33	19	0.58	d_Bacteria;p_Patescibacteria;c_Saccharimonadia;o_Saccharimonadales;f_AWTP1-31;g_AWTP1-31;s_AWTP1-31 sp003962975	UniRef50_K1YDQ5 Resolvase/invertase-type recombinase catalytic domain-containing protein n=52 Tax=Bacteria TaxID=2 RepID=K1YDQ5_9BACT	1111_LIRKT9545S_HS_4 # 1846 # 2301 # 1 # ID=8159_4;partial=00;start_type=GTG;rbs_motif=GGAG/GAGG;rbs_spacer=5-10bp;gc_cont=0.656	90.7	273.9	185	7.499999999999997e-71	152	35
345	1111_LIRKT9545S_HS	118_VKAZC4265A_HS	2	15	58	15	1111_LIRKT9545S_HS_AND_118_VKAZC4265A_HS	1111_LIRKT9545S_HS_3	118_VKAZC4265A_HS_1	d_Bacteria	p_Proteobacteria	c_Gammaproteobacteria					1111_LIRKT9545S_HS	4	class	Gammaproteobacteria	32	31	22	0.59	d_Bacteria;p_Proteobacteria;c_Gammaproteobacteria	d_Bacteria	p_Patescibacteria	c_Saccharimonadia	o_Saccharimonadales	f_AWTP1-31	g_AWTP1-31	s_AWTP1-31 sp003962975	118_VKAZC4265A_HS	49837	species	AWTP1-31 sp003962975	29	27	14	0.54	d_Bacteria;p_Patescibacteria;c_Saccharimonadia;o_Saccharimonadales;f_AWTP1-31;g_AWTP1-31;s_AWTP1-31 sp003962975	UniRef50_K8DG06 Uncharacterized protein n=391 Tax=root TaxID=1 RepID=K8DG06_CROSK	1111_LIRKT9545S_HS_3 # 1380 # 1751 # 1 # ID=8159_3;partial=00;start_type=ATG;rbs_motif=AGGAG;rbs_spacer=5-10bp;gc_cont=0.632	95.1	218.0	118	3.9999999999999995e-54	124	1
346	1111_LIRKT9545S_HS	44_VKAZC4265A	2	15	66	15	1111_LIRKT9545S_HS_AND_44_VKAZC4265A	1111_LIRKT9545S_HS_3	44_VKAZC4265A_66	d_Bacteria	p_Proteobacteria	c_Gammaproteobacteria					1111_LIRKT9545S_HS	4	class	Gammaproteobacteria	32	31	22	0.59	d_Bacteria;p_Proteobacteria;c_Gammaproteobacteria	d_Bacteria	p_Patescibacteria	c_Saccharimonadia	o_Saccharimonadales	f_AWTP1-31	g_AWTP1-31	s_AWTP1-31 sp003962975	44_VKAZC4265A	49837	species	AWTP1-31 sp003962975	36	33	19	0.58	d_Bacteria;p_Patescibacteria;c_Saccharimonadia;o_Saccharimonadales;f_AWTP1-31;g_AWTP1-31;s_AWTP1-31 sp003962975	UniRef50_K8DG06 Uncharacterized protein n=391 Tax=root TaxID=1 RepID=K8DG06_CROSK	1111_LIRKT9545S_HS_3 # 1380 # 1751 # 1 # ID=8159_3;partial=00;start_type=ATG;rbs_motif=AGGAG;rbs_spacer=5-10bp;gc_cont=0.632	95.1	218.0	118	3.9999999999999995e-54	124	1
347	2939_FFNVF9186D_HS	118_VKAZC4265A_HS	1	7	58	7	2939_FFNVF9186D_HS_AND_118_VKAZC4265A_HS	2939_FFNVF9186D_HS_1	118_VKAZC4265A_HS_1	d_Bacteria	p_Proteobacteria	c_Gammaproteobacteria					2939_FFNVF9186D_HS	4	class	Gammaproteobacteria	20	18	13	0.74	d_Bacteria;p_Proteobacteria;c_Gammaproteobacteria	d_Bacteria	p_Patescibacteria	c_Saccharimonadia	o_Saccharimonadales	f_AWTP1-31	g_AWTP1-31	s_AWTP1-31 sp003962975	118_VKAZC4265A_HS	49837	species	AWTP1-31 sp003962975	29	27	14	0.54	d_Bacteria;p_Patescibacteria;c_Saccharimonadia;o_Saccharimonadales;f_AWTP1-31;g_AWTP1-31;s_AWTP1-31 sp003962975	UniRef50_A0A6S5FMI7 Uncharacterized protein n=1 Tax=Klebsiella pneumoniae TaxID=573 RepID=A0A6S5FMI7_KLEPN	2939_FFNVF9186D_HS_1 # 1 # 246 # -1 # ID=13880_1;partial=10;start_type=ATG;rbs_motif=AGGAG;rbs_spacer=5-10bp;gc_cont=0.634	100.0	159.1	120	1.4999999999999996e-36	82	1
348	2939_FFNVF9186D_HS	44_VKAZC4265A	1	7	66	7	2939_FFNVF9186D_HS_AND_44_VKAZC4265A	2939_FFNVF9186D_HS_1	44_VKAZC4265A_66	d_Bacteria	p_Proteobacteria	c_Gammaproteobacteria					2939_FFNVF9186D_HS	4	class	Gammaproteobacteria	20	18	13	0.74	d_Bacteria;p_Proteobacteria;c_Gammaproteobacteria	d_Bacteria	p_Patescibacteria	c_Saccharimonadia	o_Saccharimonadales	f_AWTP1-31	g_AWTP1-31	s_AWTP1-31 sp003962975	44_VKAZC4265A	49837	species	AWTP1-31 sp003962975	36	33	19	0.58	d_Bacteria;p_Patescibacteria;c_Saccharimonadia;o_Saccharimonadales;f_AWTP1-31;g_AWTP1-31;s_AWTP1-31 sp003962975	UniRef50_A0A6S5FMI7 Uncharacterized protein n=1 Tax=Klebsiella pneumoniae TaxID=573 RepID=A0A6S5FMI7_KLEPN	2939_FFNVF9186D_HS_1 # 1 # 246 # -1 # ID=13880_1;partial=10;start_type=ATG;rbs_motif=AGGAG;rbs_spacer=5-10bp;gc_cont=0.634	100.0	159.1	120	1.4999999999999996e-36	82	1
349	7377_IXKAB6328T_HS	118_VKAZC4265A_HS	2	7	58	7	7377_IXKAB6328T_HS_AND_118_VKAZC4265A_HS	7377_IXKAB6328T_HS_4	118_VKAZC4265A_HS_1	d_Bacteria	p_Proteobacteria	c_Gammaproteobacteria					7377_IXKAB6328T_HS	4	class	Gammaproteobacteria	18	18	11	0.51	d_Bacteria;p_Proteobacteria;c_Gammaproteobacteria	d_Bacteria	p_Patescibacteria	c_Saccharimonadia	o_Saccharimonadales	f_AWTP1-31	g_AWTP1-31	s_AWTP1-31 sp003962975	118_VKAZC4265A_HS	49837	species	AWTP1-31 sp003962975	29	27	14	0.54	d_Bacteria;p_Patescibacteria;c_Saccharimonadia;o_Saccharimonadales;f_AWTP1-31;g_AWTP1-31;s_AWTP1-31 sp003962975	UniRef50_K1YDQ5 Resolvase/invertase-type recombinase catalytic domain-containing protein n=52 Tax=Bacteria TaxID=2 RepID=K1YDQ5_9BACT	7377_IXKAB6328T_HS_4 # 1841 # 2296 # -1 # ID=1145_4;partial=00;start_type=GTG;rbs_motif=GGAG/GAGG;rbs_spacer=5-10bp;gc_cont=0.656	90.7	273.9	185	7.499999999999997e-71	152	35
350	7377_IXKAB6328T_HS	44_VKAZC4265A	2	7	66	7	7377_IXKAB6328T_HS_AND_44_VKAZC4265A	7377_IXKAB6328T_HS_4	44_VKAZC4265A_66	d_Bacteria	p_Proteobacteria	c_Gammaproteobacteria					7377_IXKAB6328T_HS	4	class	Gammaproteobacteria	18	18	11	0.51	d_Bacteria;p_Proteobacteria;c_Gammaproteobacteria	d_Bacteria	p_Patescibacteria	c_Saccharimonadia	o_Saccharimonadales	f_AWTP1-31	g_AWTP1-31	s_AWTP1-31 sp003962975	44_VKAZC4265A	49837	species	AWTP1-31 sp003962975	36	33	19	0.58	d_Bacteria;p_Patescibacteria;c_Saccharimonadia;o_Saccharimonadales;f_AWTP1-31;g_AWTP1-31;s_AWTP1-31 sp003962975	UniRef50_K1YDQ5 Resolvase/invertase-type recombinase catalytic domain-containing protein n=52 Tax=Bacteria TaxID=2 RepID=K1YDQ5_9BACT	7377_IXKAB6328T_HS_4 # 1841 # 2296 # -1 # ID=1145_4;partial=00;start_type=GTG;rbs_motif=GGAG/GAGG;rbs_spacer=5-10bp;gc_cont=0.656	90.7	273.9	185	7.499999999999997e-71	152	35
351	7377_IXKAB6328T_HS	118_VKAZC4265A_HS	2	7	58	7	7377_IXKAB6328T_HS_AND_118_VKAZC4265A_HS	7377_IXKAB6328T_HS_5	118_VKAZC4265A_HS_1	d_Bacteria	p_Proteobacteria	c_Gammaproteobacteria					7377_IXKAB6328T_HS	4	class	Gammaproteobacteria	18	18	11	0.51	d_Bacteria;p_Proteobacteria;c_Gammaproteobacteria	d_Bacteria	p_Patescibacteria	c_Saccharimonadia	o_Saccharimonadales	f_AWTP1-31	g_AWTP1-31	s_AWTP1-31 sp003962975	118_VKAZC4265A_HS	49837	species	AWTP1-31 sp003962975	29	27	14	0.54	d_Bacteria;p_Patescibacteria;c_Saccharimonadia;o_Saccharimonadales;f_AWTP1-31;g_AWTP1-31;s_AWTP1-31 sp003962975	UniRef50_K8DG06 Uncharacterized protein n=391 Tax=root TaxID=1 RepID=K8DG06_CROSK	7377_IXKAB6328T_HS_5 # 2391 # 2762 # -1 # ID=1145_5;partial=00;start_type=ATG;rbs_motif=AGGAG;rbs_spacer=5-10bp;gc_cont=0.629	95.1	218.0	118	3.9999999999999995e-54	124	1
352	7377_IXKAB6328T_HS	44_VKAZC4265A	2	7	66	7	7377_IXKAB6328T_HS_AND_44_VKAZC4265A	7377_IXKAB6328T_HS_5	44_VKAZC4265A_66	d_Bacteria	p_Proteobacteria	c_Gammaproteobacteria					7377_IXKAB6328T_HS	4	class	Gammaproteobacteria	18	18	11	0.51	d_Bacteria;p_Proteobacteria;c_Gammaproteobacteria	d_Bacteria	p_Patescibacteria	c_Saccharimonadia	o_Saccharimonadales	f_AWTP1-31	g_AWTP1-31	s_AWTP1-31 sp003962975	44_VKAZC4265A	49837	species	AWTP1-31 sp003962975	36	33	19	0.58	d_Bacteria;p_Patescibacteria;c_Saccharimonadia;o_Saccharimonadales;f_AWTP1-31;g_AWTP1-31;s_AWTP1-31 sp003962975	UniRef50_K8DG06 Uncharacterized protein n=391 Tax=root TaxID=1 RepID=K8DG06_CROSK	7377_IXKAB6328T_HS_5 # 2391 # 2762 # -1 # ID=1145_5;partial=00;start_type=ATG;rbs_motif=AGGAG;rbs_spacer=5-10bp;gc_cont=0.629	95.1	218.0	118	3.9999999999999995e-54	124	1
353	12870_HFGVI0044Q	118_VKAZC4265A_HS	1	6	58	6	12870_HFGVI0044Q_AND_118_VKAZC4265A_HS	12870_HFGVI0044Q_1	118_VKAZC4265A_HS_1	d_Bacteria	p_Proteobacteria	c_Gammaproteobacteria					12870_HFGVI0044Q	4	class	Gammaproteobacteria	12	12	9	0.82	d_Bacteria;p_Proteobacteria;c_Gammaproteobacteria	d_Bacteria	p_Patescibacteria	c_Saccharimonadia	o_Saccharimonadales	f_AWTP1-31	g_AWTP1-31	s_AWTP1-31 sp003962975	118_VKAZC4265A_HS	49837	species	AWTP1-31 sp003962975	29	27	14	0.54	d_Bacteria;p_Patescibacteria;c_Saccharimonadia;o_Saccharimonadales;f_AWTP1-31;g_AWTP1-31;s_AWTP1-31 sp003962975	UniRef50_A0A6S5FMI7 Uncharacterized protein n=1 Tax=Klebsiella pneumoniae TaxID=573 RepID=A0A6S5FMI7_KLEPN	12870_HFGVI0044Q_1 # 158 # 424 # -1 # ID=1017_1;partial=00;start_type=ATG;rbs_motif=AGGAG;rbs_spacer=5-10bp;gc_cont=0.610	100.0	148.3	120	2.8000000000000002e-33	89	1
354	12870_HFGVI0044Q	44_VKAZC4265A	1	6	66	6	12870_HFGVI0044Q_AND_44_VKAZC4265A	12870_HFGVI0044Q_1	44_VKAZC4265A_66	d_Bacteria	p_Proteobacteria	c_Gammaproteobacteria					12870_HFGVI0044Q	4	class	Gammaproteobacteria	12	12	9	0.82	d_Bacteria;p_Proteobacteria;c_Gammaproteobacteria	d_Bacteria	p_Patescibacteria	c_Saccharimonadia	o_Saccharimonadales	f_AWTP1-31	g_AWTP1-31	s_AWTP1-31 sp003962975	44_VKAZC4265A	49837	species	AWTP1-31 sp003962975	36	33	19	0.58	d_Bacteria;p_Patescibacteria;c_Saccharimonadia;o_Saccharimonadales;f_AWTP1-31;g_AWTP1-31;s_AWTP1-31 sp003962975	UniRef50_A0A6S5FMI7 Uncharacterized protein n=1 Tax=Klebsiella pneumoniae TaxID=573 RepID=A0A6S5FMI7_KLEPN	12870_HFGVI0044Q_1 # 158 # 424 # -1 # ID=1017_1;partial=00;start_type=ATG;rbs_motif=AGGAG;rbs_spacer=5-10bp;gc_cont=0.610	100.0	148.3	120	2.8000000000000002e-33	89	1
355	1676_WJTYV4855R	118_VKAZC4265A_HS	2	11	58	11	1676_WJTYV4855R_AND_118_VKAZC4265A_HS	1676_WJTYV4855R_1	118_VKAZC4265A_HS_1	d_Bacteria	p_Proteobacteria	c_Gammaproteobacteria					1676_WJTYV4855R	4	class	Gammaproteobacteria	34	34	22	0.57	d_Bacteria;p_Proteobacteria;c_Gammaproteobacteria	d_Bacteria	p_Patescibacteria	c_Saccharimonadia	o_Saccharimonadales	f_AWTP1-31	g_AWTP1-31	s_AWTP1-31 sp003962975	118_VKAZC4265A_HS	49837	species	AWTP1-31 sp003962975	29	27	14	0.54	d_Bacteria;p_Patescibacteria;c_Saccharimonadia;o_Saccharimonadales;f_AWTP1-31;g_AWTP1-31;s_AWTP1-31 sp003962975	UniRef50_K1YDQ5 Resolvase/invertase-type recombinase catalytic domain-containing protein n=52 Tax=Bacteria TaxID=2 RepID=K1YDQ5_9BACT	1676_WJTYV4855R_1 # 148 # 366 # -1 # ID=6961_1;partial=00;start_type=ATG;rbs_motif=GGA/GAG/AGG;rbs_spacer=5-10bp;gc_cont=0.676	93.0	131.3	185	2.9e-28	73	114
356	1676_WJTYV4855R	44_VKAZC4265A	2	11	66	11	1676_WJTYV4855R_AND_44_VKAZC4265A	1676_WJTYV4855R_1	44_VKAZC4265A_66	d_Bacteria	p_Proteobacteria	c_Gammaproteobacteria					1676_WJTYV4855R	4	class	Gammaproteobacteria	34	34	22	0.57	d_Bacteria;p_Proteobacteria;c_Gammaproteobacteria	d_Bacteria	p_Patescibacteria	c_Saccharimonadia	o_Saccharimonadales	f_AWTP1-31	g_AWTP1-31	s_AWTP1-31 sp003962975	44_VKAZC4265A	49837	species	AWTP1-31 sp003962975	36	33	19	0.58	d_Bacteria;p_Patescibacteria;c_Saccharimonadia;o_Saccharimonadales;f_AWTP1-31;g_AWTP1-31;s_AWTP1-31 sp003962975	UniRef50_K1YDQ5 Resolvase/invertase-type recombinase catalytic domain-containing protein n=52 Tax=Bacteria TaxID=2 RepID=K1YDQ5_9BACT	1676_WJTYV4855R_1 # 148 # 366 # -1 # ID=6961_1;partial=00;start_type=ATG;rbs_motif=GGA/GAG/AGG;rbs_spacer=5-10bp;gc_cont=0.676	93.0	131.3	185	2.9e-28	73	114
357	1676_WJTYV4855R	118_VKAZC4265A_HS	2	11	58	11	1676_WJTYV4855R_AND_118_VKAZC4265A_HS	1676_WJTYV4855R_2	118_VKAZC4265A_HS_1	d_Bacteria	p_Proteobacteria	c_Gammaproteobacteria					1676_WJTYV4855R	4	class	Gammaproteobacteria	34	34	22	0.57	d_Bacteria;p_Proteobacteria;c_Gammaproteobacteria	d_Bacteria	p_Patescibacteria	c_Saccharimonadia	o_Saccharimonadales	f_AWTP1-31	g_AWTP1-31	s_AWTP1-31 sp003962975	118_VKAZC4265A_HS	49837	species	AWTP1-31 sp003962975	29	27	14	0.54	d_Bacteria;p_Patescibacteria;c_Saccharimonadia;o_Saccharimonadales;f_AWTP1-31;g_AWTP1-31;s_AWTP1-31 sp003962975	UniRef50_K8DG06 Uncharacterized protein n=391 Tax=root TaxID=1 RepID=K8DG06_CROSK	1676_WJTYV4855R_2 # 510 # 956 # -1 # ID=6961_2;partial=00;start_type=ATG;rbs_motif=AGGAG;rbs_spacer=5-10bp;gc_cont=0.620	94.0	199.9	118	1.3999999999999994e-48	149	1
358	1676_WJTYV4855R	44_VKAZC4265A	2	11	66	11	1676_WJTYV4855R_AND_44_VKAZC4265A	1676_WJTYV4855R_2	44_VKAZC4265A_66	d_Bacteria	p_Proteobacteria	c_Gammaproteobacteria					1676_WJTYV4855R	4	class	Gammaproteobacteria	34	34	22	0.57	d_Bacteria;p_Proteobacteria;c_Gammaproteobacteria	d_Bacteria	p_Patescibacteria	c_Saccharimonadia	o_Saccharimonadales	f_AWTP1-31	g_AWTP1-31	s_AWTP1-31 sp003962975	44_VKAZC4265A	49837	species	AWTP1-31 sp003962975	36	33	19	0.58	d_Bacteria;p_Patescibacteria;c_Saccharimonadia;o_Saccharimonadales;f_AWTP1-31;g_AWTP1-31;s_AWTP1-31 sp003962975	UniRef50_K8DG06 Uncharacterized protein n=391 Tax=root TaxID=1 RepID=K8DG06_CROSK	1676_WJTYV4855R_2 # 510 # 956 # -1 # ID=6961_2;partial=00;start_type=ATG;rbs_motif=AGGAG;rbs_spacer=5-10bp;gc_cont=0.620	94.0	199.9	118	1.3999999999999994e-48	149	1
359	1916_SGUAO0911C	118_VKAZC4265A_HS	1	9	58	9	1916_SGUAO0911C_AND_118_VKAZC4265A_HS	1916_SGUAO0911C_9	118_VKAZC4265A_HS_1	d_Bacteria	p_Proteobacteria	c_Gammaproteobacteria					1916_SGUAO0911C	4	class	Gammaproteobacteria	23	22	14	0.58	d_Bacteria;p_Proteobacteria;c_Gammaproteobacteria	d_Bacteria	p_Patescibacteria	c_Saccharimonadia	o_Saccharimonadales	f_AWTP1-31	g_AWTP1-31	s_AWTP1-31 sp003962975	118_VKAZC4265A_HS	49837	species	AWTP1-31 sp003962975	29	27	14	0.54	d_Bacteria;p_Patescibacteria;c_Saccharimonadia;o_Saccharimonadales;f_AWTP1-31;g_AWTP1-31;s_AWTP1-31 sp003962975	UniRef50_A0A6S5FMI7 Uncharacterized protein n=1 Tax=Klebsiella pneumoniae TaxID=573 RepID=A0A6S5FMI7_KLEPN	1916_SGUAO0911C_9 # 5448 # 5705 # 1 # ID=3101_9;partial=01;start_type=ATG;rbs_motif=AGGAG;rbs_spacer=5-10bp;gc_cont=0.640	100.0	164.1	120	4.799999999999997e-38	86	1
360	1916_SGUAO0911C	44_VKAZC4265A	1	9	66	9	1916_SGUAO0911C_AND_44_VKAZC4265A	1916_SGUAO0911C_9	44_VKAZC4265A_66	d_Bacteria	p_Proteobacteria	c_Gammaproteobacteria					1916_SGUAO0911C	4	class	Gammaproteobacteria	23	22	14	0.58	d_Bacteria;p_Proteobacteria;c_Gammaproteobacteria	d_Bacteria	p_Patescibacteria	c_Saccharimonadia	o_Saccharimonadales	f_AWTP1-31	g_AWTP1-31	s_AWTP1-31 sp003962975	44_VKAZC4265A	49837	species	AWTP1-31 sp003962975	36	33	19	0.58	d_Bacteria;p_Patescibacteria;c_Saccharimonadia;o_Saccharimonadales;f_AWTP1-31;g_AWTP1-31;s_AWTP1-31 sp003962975	UniRef50_A0A6S5FMI7 Uncharacterized protein n=1 Tax=Klebsiella pneumoniae TaxID=573 RepID=A0A6S5FMI7_KLEPN	1916_SGUAO0911C_9 # 5448 # 5705 # 1 # ID=3101_9;partial=01;start_type=ATG;rbs_motif=AGGAG;rbs_spacer=5-10bp;gc_cont=0.640	100.0	164.1	120	4.799999999999997e-38	86	1
361	2054_DJXNB4054F	118_VKAZC4265A_HS	1	11	58	11	2054_DJXNB4054F_AND_118_VKAZC4265A_HS	2054_DJXNB4054F_2	118_VKAZC4265A_HS_1	d_Bacteria	p_Proteobacteria	c_Gammaproteobacteria					2054_DJXNB4054F	4	class	Gammaproteobacteria	36	35	18	0.66	d_Bacteria;p_Proteobacteria;c_Gammaproteobacteria	d_Bacteria	p_Patescibacteria	c_Saccharimonadia	o_Saccharimonadales	f_AWTP1-31	g_AWTP1-31	s_AWTP1-31 sp003962975	118_VKAZC4265A_HS	49837	species	AWTP1-31 sp003962975	29	27	14	0.54	d_Bacteria;p_Patescibacteria;c_Saccharimonadia;o_Saccharimonadales;f_AWTP1-31;g_AWTP1-31;s_AWTP1-31 sp003962975	UniRef50_K8DG06 Uncharacterized protein n=391 Tax=root TaxID=1 RepID=K8DG06_CROSK	2054_DJXNB4054F_2 # 588 # 959 # -1 # ID=13984_2;partial=00;start_type=ATG;rbs_motif=AGGAG;rbs_spacer=5-10bp;gc_cont=0.629	95.1	218.0	118	3.9999999999999995e-54	124	1
362	2054_DJXNB4054F	44_VKAZC4265A	1	11	66	11	2054_DJXNB4054F_AND_44_VKAZC4265A	2054_DJXNB4054F_2	44_VKAZC4265A_66	d_Bacteria	p_Proteobacteria	c_Gammaproteobacteria					2054_DJXNB4054F	4	class	Gammaproteobacteria	36	35	18	0.66	d_Bacteria;p_Proteobacteria;c_Gammaproteobacteria	d_Bacteria	p_Patescibacteria	c_Saccharimonadia	o_Saccharimonadales	f_AWTP1-31	g_AWTP1-31	s_AWTP1-31 sp003962975	44_VKAZC4265A	49837	species	AWTP1-31 sp003962975	36	33	19	0.58	d_Bacteria;p_Patescibacteria;c_Saccharimonadia;o_Saccharimonadales;f_AWTP1-31;g_AWTP1-31;s_AWTP1-31 sp003962975	UniRef50_K8DG06 Uncharacterized protein n=391 Tax=root TaxID=1 RepID=K8DG06_CROSK	2054_DJXNB4054F_2 # 588 # 959 # -1 # ID=13984_2;partial=00;start_type=ATG;rbs_motif=AGGAG;rbs_spacer=5-10bp;gc_cont=0.629	95.1	218.0	118	3.9999999999999995e-54	124	1
363	2113_WEOIY8760C	118_VKAZC4265A_HS	1	10	58	10	2113_WEOIY8760C_AND_118_VKAZC4265A_HS	2113_WEOIY8760C_2	118_VKAZC4265A_HS_1	d_Bacteria	p_Proteobacteria	c_Gammaproteobacteria					2113_WEOIY8760C	4	class	Gammaproteobacteria	33	33	19	0.53	d_Bacteria;p_Proteobacteria;c_Gammaproteobacteria	d_Bacteria	p_Patescibacteria	c_Saccharimonadia	o_Saccharimonadales	f_AWTP1-31	g_AWTP1-31	s_AWTP1-31 sp003962975	118_VKAZC4265A_HS	49837	species	AWTP1-31 sp003962975	29	27	14	0.54	d_Bacteria;p_Patescibacteria;c_Saccharimonadia;o_Saccharimonadales;f_AWTP1-31;g_AWTP1-31;s_AWTP1-31 sp003962975	UniRef50_K1YDQ5 Resolvase/invertase-type recombinase catalytic domain-containing protein n=52 Tax=Bacteria TaxID=2 RepID=K1YDQ5_9BACT	2113_WEOIY8760C_2 # 1111 # 1518 # -1 # ID=688_2;partial=00;start_type=ATG;rbs_motif=None;rbs_spacer=None;gc_cont=0.650	92.5	249.2	185	1.7999999999999992e-63	136	51
364	2113_WEOIY8760C	44_VKAZC4265A	1	10	66	10	2113_WEOIY8760C_AND_44_VKAZC4265A	2113_WEOIY8760C_2	44_VKAZC4265A_66	d_Bacteria	p_Proteobacteria	c_Gammaproteobacteria					2113_WEOIY8760C	4	class	Gammaproteobacteria	33	33	19	0.53	d_Bacteria;p_Proteobacteria;c_Gammaproteobacteria	d_Bacteria	p_Patescibacteria	c_Saccharimonadia	o_Saccharimonadales	f_AWTP1-31	g_AWTP1-31	s_AWTP1-31 sp003962975	44_VKAZC4265A	49837	species	AWTP1-31 sp003962975	36	33	19	0.58	d_Bacteria;p_Patescibacteria;c_Saccharimonadia;o_Saccharimonadales;f_AWTP1-31;g_AWTP1-31;s_AWTP1-31 sp003962975	UniRef50_K1YDQ5 Resolvase/invertase-type recombinase catalytic domain-containing protein n=52 Tax=Bacteria TaxID=2 RepID=K1YDQ5_9BACT	2113_WEOIY8760C_2 # 1111 # 1518 # -1 # ID=688_2;partial=00;start_type=ATG;rbs_motif=None;rbs_spacer=None;gc_cont=0.650	92.5	249.2	185	1.7999999999999992e-63	136	51
365	2770_AQYSR7679X_HS	118_VKAZC4265A_HS	2	10	58	10	2770_AQYSR7679X_HS_AND_118_VKAZC4265A_HS	2770_AQYSR7679X_HS_1	118_VKAZC4265A_HS_1	d_Bacteria	p_Proteobacteria	c_Gammaproteobacteria					2770_AQYSR7679X_HS	4	class	Gammaproteobacteria	34	34	22	0.51	d_Bacteria;p_Proteobacteria;c_Gammaproteobacteria	d_Bacteria	p_Patescibacteria	c_Saccharimonadia	o_Saccharimonadales	f_AWTP1-31	g_AWTP1-31	s_AWTP1-31 sp003962975	118_VKAZC4265A_HS	49837	species	AWTP1-31 sp003962975	29	27	14	0.54	d_Bacteria;p_Patescibacteria;c_Saccharimonadia;o_Saccharimonadales;f_AWTP1-31;g_AWTP1-31;s_AWTP1-31 sp003962975	UniRef50_K1YDQ5 Resolvase/invertase-type recombinase catalytic domain-containing protein n=52 Tax=Bacteria TaxID=2 RepID=K1YDQ5_9BACT	2770_AQYSR7679X_HS_1 # 3 # 446 # -1 # ID=8789_1;partial=10;start_type=GTG;rbs_motif=GGAG/GAGG;rbs_spacer=5-10bp;gc_cont=0.655	91.9	273.1	185	1.2999999999999997e-70	148	35
366	2770_AQYSR7679X_HS	44_VKAZC4265A	2	10	66	10	2770_AQYSR7679X_HS_AND_44_VKAZC4265A	2770_AQYSR7679X_HS_1	44_VKAZC4265A_66	d_Bacteria	p_Proteobacteria	c_Gammaproteobacteria					2770_AQYSR7679X_HS	4	class	Gammaproteobacteria	34	34	22	0.51	d_Bacteria;p_Proteobacteria;c_Gammaproteobacteria	d_Bacteria	p_Patescibacteria	c_Saccharimonadia	o_Saccharimonadales	f_AWTP1-31	g_AWTP1-31	s_AWTP1-31 sp003962975	44_VKAZC4265A	49837	species	AWTP1-31 sp003962975	36	33	19	0.58	d_Bacteria;p_Patescibacteria;c_Saccharimonadia;o_Saccharimonadales;f_AWTP1-31;g_AWTP1-31;s_AWTP1-31 sp003962975	UniRef50_K1YDQ5 Resolvase/invertase-type recombinase catalytic domain-containing protein n=52 Tax=Bacteria TaxID=2 RepID=K1YDQ5_9BACT	2770_AQYSR7679X_HS_1 # 3 # 446 # -1 # ID=8789_1;partial=10;start_type=GTG;rbs_motif=GGAG/GAGG;rbs_spacer=5-10bp;gc_cont=0.655	91.9	273.1	185	1.2999999999999997e-70	148	35
367	2770_AQYSR7679X_HS	118_VKAZC4265A_HS	2	10	58	10	2770_AQYSR7679X_HS_AND_118_VKAZC4265A_HS	2770_AQYSR7679X_HS_2	118_VKAZC4265A_HS_1	d_Bacteria	p_Proteobacteria	c_Gammaproteobacteria					2770_AQYSR7679X_HS	4	class	Gammaproteobacteria	34	34	22	0.51	d_Bacteria;p_Proteobacteria;c_Gammaproteobacteria	d_Bacteria	p_Patescibacteria	c_Saccharimonadia	o_Saccharimonadales	f_AWTP1-31	g_AWTP1-31	s_AWTP1-31 sp003962975	118_VKAZC4265A_HS	49837	species	AWTP1-31 sp003962975	29	27	14	0.54	d_Bacteria;p_Patescibacteria;c_Saccharimonadia;o_Saccharimonadales;f_AWTP1-31;g_AWTP1-31;s_AWTP1-31 sp003962975	UniRef50_K8DG06 Uncharacterized protein n=391 Tax=root TaxID=1 RepID=K8DG06_CROSK	2770_AQYSR7679X_HS_2 # 541 # 912 # -1 # ID=8789_2;partial=00;start_type=ATG;rbs_motif=AGGAG;rbs_spacer=5-10bp;gc_cont=0.629	95.1	218.0	118	3.9999999999999995e-54	124	1
368	2770_AQYSR7679X_HS	44_VKAZC4265A	2	10	66	10	2770_AQYSR7679X_HS_AND_44_VKAZC4265A	2770_AQYSR7679X_HS_2	44_VKAZC4265A_66	d_Bacteria	p_Proteobacteria	c_Gammaproteobacteria					2770_AQYSR7679X_HS	4	class	Gammaproteobacteria	34	34	22	0.51	d_Bacteria;p_Proteobacteria;c_Gammaproteobacteria	d_Bacteria	p_Patescibacteria	c_Saccharimonadia	o_Saccharimonadales	f_AWTP1-31	g_AWTP1-31	s_AWTP1-31 sp003962975	44_VKAZC4265A	49837	species	AWTP1-31 sp003962975	36	33	19	0.58	d_Bacteria;p_Patescibacteria;c_Saccharimonadia;o_Saccharimonadales;f_AWTP1-31;g_AWTP1-31;s_AWTP1-31 sp003962975	UniRef50_K8DG06 Uncharacterized protein n=391 Tax=root TaxID=1 RepID=K8DG06_CROSK	2770_AQYSR7679X_HS_2 # 541 # 912 # -1 # ID=8789_2;partial=00;start_type=ATG;rbs_motif=AGGAG;rbs_spacer=5-10bp;gc_cont=0.629	95.1	218.0	118	3.9999999999999995e-54	124	1
369	2788_GQRAR9649I	118_VKAZC4265A_HS	1	8	58	8	2788_GQRAR9649I_AND_118_VKAZC4265A_HS	2788_GQRAR9649I_2	118_VKAZC4265A_HS_1	d_Bacteria	p_Proteobacteria	c_Gammaproteobacteria					2788_GQRAR9649I	4	class	Gammaproteobacteria	32	32	17	0.59	d_Bacteria;p_Proteobacteria;c_Gammaproteobacteria	d_Bacteria	p_Patescibacteria	c_Saccharimonadia	o_Saccharimonadales	f_AWTP1-31	g_AWTP1-31	s_AWTP1-31 sp003962975	118_VKAZC4265A_HS	49837	species	AWTP1-31 sp003962975	29	27	14	0.54	d_Bacteria;p_Patescibacteria;c_Saccharimonadia;o_Saccharimonadales;f_AWTP1-31;g_AWTP1-31;s_AWTP1-31 sp003962975	UniRef50_K8DG06 Uncharacterized protein n=391 Tax=root TaxID=1 RepID=K8DG06_CROSK	2788_GQRAR9649I_2 # 586 # 957 # -1 # ID=13767_2;partial=00;start_type=ATG;rbs_motif=AGGAG;rbs_spacer=5-10bp;gc_cont=0.629	95.1	218.0	118	3.9999999999999995e-54	124	1
370	2788_GQRAR9649I	44_VKAZC4265A	1	8	66	8	2788_GQRAR9649I_AND_44_VKAZC4265A	2788_GQRAR9649I_2	44_VKAZC4265A_66	d_Bacteria	p_Proteobacteria	c_Gammaproteobacteria					2788_GQRAR9649I	4	class	Gammaproteobacteria	32	32	17	0.59	d_Bacteria;p_Proteobacteria;c_Gammaproteobacteria	d_Bacteria	p_Patescibacteria	c_Saccharimonadia	o_Saccharimonadales	f_AWTP1-31	g_AWTP1-31	s_AWTP1-31 sp003962975	44_VKAZC4265A	49837	species	AWTP1-31 sp003962975	36	33	19	0.58	d_Bacteria;p_Patescibacteria;c_Saccharimonadia;o_Saccharimonadales;f_AWTP1-31;g_AWTP1-31;s_AWTP1-31 sp003962975	UniRef50_K8DG06 Uncharacterized protein n=391 Tax=root TaxID=1 RepID=K8DG06_CROSK	2788_GQRAR9649I_2 # 586 # 957 # -1 # ID=13767_2;partial=00;start_type=ATG;rbs_motif=AGGAG;rbs_spacer=5-10bp;gc_cont=0.629	95.1	218.0	118	3.9999999999999995e-54	124	1
371	29104_GONKH1834E_HS	118_VKAZC4265A_HS	1	7	58	7	29104_GONKH1834E_HS_AND_118_VKAZC4265A_HS	29104_GONKH1834E_HS_1	118_VKAZC4265A_HS_1	d_Bacteria	p_Proteobacteria	c_Gammaproteobacteria					29104_GONKH1834E_HS	4	class	Gammaproteobacteria	14	14	11	0.72	d_Bacteria;p_Proteobacteria;c_Gammaproteobacteria	d_Bacteria	p_Patescibacteria	c_Saccharimonadia	o_Saccharimonadales	f_AWTP1-31	g_AWTP1-31	s_AWTP1-31 sp003962975	118_VKAZC4265A_HS	49837	species	AWTP1-31 sp003962975	29	27	14	0.54	d_Bacteria;p_Patescibacteria;c_Saccharimonadia;o_Saccharimonadales;f_AWTP1-31;g_AWTP1-31;s_AWTP1-31 sp003962975	UniRef50_A0A6S5FMI7 Uncharacterized protein n=1 Tax=Klebsiella pneumoniae TaxID=573 RepID=A0A6S5FMI7_KLEPN	29104_GONKH1834E_HS_1 # 2 # 271 # -1 # ID=7921_1;partial=10;start_type=ATG;rbs_motif=AGGAG;rbs_spacer=5-10bp;gc_cont=0.637	100.0	164.1	120	5e-38	90	1
372	29104_GONKH1834E_HS	44_VKAZC4265A	1	7	66	7	29104_GONKH1834E_HS_AND_44_VKAZC4265A	29104_GONKH1834E_HS_1	44_VKAZC4265A_66	d_Bacteria	p_Proteobacteria	c_Gammaproteobacteria					29104_GONKH1834E_HS	4	class	Gammaproteobacteria	14	14	11	0.72	d_Bacteria;p_Proteobacteria;c_Gammaproteobacteria	d_Bacteria	p_Patescibacteria	c_Saccharimonadia	o_Saccharimonadales	f_AWTP1-31	g_AWTP1-31	s_AWTP1-31 sp003962975	44_VKAZC4265A	49837	species	AWTP1-31 sp003962975	36	33	19	0.58	d_Bacteria;p_Patescibacteria;c_Saccharimonadia;o_Saccharimonadales;f_AWTP1-31;g_AWTP1-31;s_AWTP1-31 sp003962975	UniRef50_A0A6S5FMI7 Uncharacterized protein n=1 Tax=Klebsiella pneumoniae TaxID=573 RepID=A0A6S5FMI7_KLEPN	29104_GONKH1834E_HS_1 # 2 # 271 # -1 # ID=7921_1;partial=10;start_type=ATG;rbs_motif=AGGAG;rbs_spacer=5-10bp;gc_cont=0.637	100.0	164.1	120	5e-38	90	1
373	3003_UIBOQ0127Z	118_VKAZC4265A_HS	1	7	58	7	3003_UIBOQ0127Z_AND_118_VKAZC4265A_HS	3003_UIBOQ0127Z_6	118_VKAZC4265A_HS_1	d_Bacteria	p_Proteobacteria	c_Gammaproteobacteria					3003_UIBOQ0127Z	4	class	Gammaproteobacteria	26	26	17	0.61	d_Bacteria;p_Proteobacteria;c_Gammaproteobacteria	d_Bacteria	p_Patescibacteria	c_Saccharimonadia	o_Saccharimonadales	f_AWTP1-31	g_AWTP1-31	s_AWTP1-31 sp003962975	118_VKAZC4265A_HS	49837	species	AWTP1-31 sp003962975	29	27	14	0.54	d_Bacteria;p_Patescibacteria;c_Saccharimonadia;o_Saccharimonadales;f_AWTP1-31;g_AWTP1-31;s_AWTP1-31 sp003962975	UniRef50_K8DG06 Uncharacterized protein n=391 Tax=root TaxID=1 RepID=K8DG06_CROSK	3003_UIBOQ0127Z_6 # 5277 # 5648 # 1 # ID=3126_6;partial=00;start_type=ATG;rbs_motif=AGGAG;rbs_spacer=5-10bp;gc_cont=0.632	95.1	218.0	118	3.9999999999999995e-54	124	1
374	3003_UIBOQ0127Z	44_VKAZC4265A	1	7	66	7	3003_UIBOQ0127Z_AND_44_VKAZC4265A	3003_UIBOQ0127Z_6	44_VKAZC4265A_66	d_Bacteria	p_Proteobacteria	c_Gammaproteobacteria					3003_UIBOQ0127Z	4	class	Gammaproteobacteria	26	26	17	0.61	d_Bacteria;p_Proteobacteria;c_Gammaproteobacteria	d_Bacteria	p_Patescibacteria	c_Saccharimonadia	o_Saccharimonadales	f_AWTP1-31	g_AWTP1-31	s_AWTP1-31 sp003962975	44_VKAZC4265A	49837	species	AWTP1-31 sp003962975	36	33	19	0.58	d_Bacteria;p_Patescibacteria;c_Saccharimonadia;o_Saccharimonadales;f_AWTP1-31;g_AWTP1-31;s_AWTP1-31 sp003962975	UniRef50_K8DG06 Uncharacterized protein n=391 Tax=root TaxID=1 RepID=K8DG06_CROSK	3003_UIBOQ0127Z_6 # 5277 # 5648 # 1 # ID=3126_6;partial=00;start_type=ATG;rbs_motif=AGGAG;rbs_spacer=5-10bp;gc_cont=0.632	95.1	218.0	118	3.9999999999999995e-54	124	1
375	3713_RJYXA9040V	118_VKAZC4265A_HS	2	9	58	9	3713_RJYXA9040V_AND_118_VKAZC4265A_HS	3713_RJYXA9040V_1	118_VKAZC4265A_HS_1	d_Bacteria	p_Proteobacteria	c_Gammaproteobacteria					3713_RJYXA9040V	4	class	Gammaproteobacteria	27	26	18	0.56	d_Bacteria;p_Proteobacteria;c_Gammaproteobacteria	d_Bacteria	p_Patescibacteria	c_Saccharimonadia	o_Saccharimonadales	f_AWTP1-31	g_AWTP1-31	s_AWTP1-31 sp003962975	118_VKAZC4265A_HS	49837	species	AWTP1-31 sp003962975	29	27	14	0.54	d_Bacteria;p_Patescibacteria;c_Saccharimonadia;o_Saccharimonadales;f_AWTP1-31;g_AWTP1-31;s_AWTP1-31 sp003962975	UniRef50_K1YDQ5 Resolvase/invertase-type recombinase catalytic domain-containing protein n=52 Tax=Bacteria TaxID=2 RepID=K1YDQ5_9BACT	3713_RJYXA9040V_1 # 176 # 394 # -1 # ID=1170_1;partial=00;start_type=ATG;rbs_motif=GGA/GAG/AGG;rbs_spacer=5-10bp;gc_cont=0.671	93.0	131.3	185	2.9e-28	73	114
376	3713_RJYXA9040V	44_VKAZC4265A	2	9	66	9	3713_RJYXA9040V_AND_44_VKAZC4265A	3713_RJYXA9040V_1	44_VKAZC4265A_66	d_Bacteria	p_Proteobacteria	c_Gammaproteobacteria					3713_RJYXA9040V	4	class	Gammaproteobacteria	27	26	18	0.56	d_Bacteria;p_Proteobacteria;c_Gammaproteobacteria	d_Bacteria	p_Patescibacteria	c_Saccharimonadia	o_Saccharimonadales	f_AWTP1-31	g_AWTP1-31	s_AWTP1-31 sp003962975	44_VKAZC4265A	49837	species	AWTP1-31 sp003962975	36	33	19	0.58	d_Bacteria;p_Patescibacteria;c_Saccharimonadia;o_Saccharimonadales;f_AWTP1-31;g_AWTP1-31;s_AWTP1-31 sp003962975	UniRef50_K1YDQ5 Resolvase/invertase-type recombinase catalytic domain-containing protein n=52 Tax=Bacteria TaxID=2 RepID=K1YDQ5_9BACT	3713_RJYXA9040V_1 # 176 # 394 # -1 # ID=1170_1;partial=00;start_type=ATG;rbs_motif=GGA/GAG/AGG;rbs_spacer=5-10bp;gc_cont=0.671	93.0	131.3	185	2.9e-28	73	114
377	3713_RJYXA9040V	118_VKAZC4265A_HS	2	9	58	9	3713_RJYXA9040V_AND_118_VKAZC4265A_HS	3713_RJYXA9040V_2	118_VKAZC4265A_HS_1	d_Bacteria	p_Proteobacteria	c_Gammaproteobacteria					3713_RJYXA9040V	4	class	Gammaproteobacteria	27	26	18	0.56	d_Bacteria;p_Proteobacteria;c_Gammaproteobacteria	d_Bacteria	p_Patescibacteria	c_Saccharimonadia	o_Saccharimonadales	f_AWTP1-31	g_AWTP1-31	s_AWTP1-31 sp003962975	118_VKAZC4265A_HS	49837	species	AWTP1-31 sp003962975	29	27	14	0.54	d_Bacteria;p_Patescibacteria;c_Saccharimonadia;o_Saccharimonadales;f_AWTP1-31;g_AWTP1-31;s_AWTP1-31 sp003962975	UniRef50_K8DG06 Uncharacterized protein n=391 Tax=root TaxID=1 RepID=K8DG06_CROSK	3713_RJYXA9040V_2 # 509 # 955 # -1 # ID=1170_2;partial=00;start_type=ATG;rbs_motif=AGGAG;rbs_spacer=5-10bp;gc_cont=0.622	94.9	203.4	118	1.2e-49	149	1
378	3713_RJYXA9040V	44_VKAZC4265A	2	9	66	9	3713_RJYXA9040V_AND_44_VKAZC4265A	3713_RJYXA9040V_2	44_VKAZC4265A_66	d_Bacteria	p_Proteobacteria	c_Gammaproteobacteria					3713_RJYXA9040V	4	class	Gammaproteobacteria	27	26	18	0.56	d_Bacteria;p_Proteobacteria;c_Gammaproteobacteria	d_Bacteria	p_Patescibacteria	c_Saccharimonadia	o_Saccharimonadales	f_AWTP1-31	g_AWTP1-31	s_AWTP1-31 sp003962975	44_VKAZC4265A	49837	species	AWTP1-31 sp003962975	36	33	19	0.58	d_Bacteria;p_Patescibacteria;c_Saccharimonadia;o_Saccharimonadales;f_AWTP1-31;g_AWTP1-31;s_AWTP1-31 sp003962975	UniRef50_K8DG06 Uncharacterized protein n=391 Tax=root TaxID=1 RepID=K8DG06_CROSK	3713_RJYXA9040V_2 # 509 # 955 # -1 # ID=1170_2;partial=00;start_type=ATG;rbs_motif=AGGAG;rbs_spacer=5-10bp;gc_cont=0.622	94.9	203.4	118	1.2e-49	149	1
379	3825_OGYXM7861O	118_VKAZC4265A_HS	1	8	58	8	3825_OGYXM7861O_AND_118_VKAZC4265A_HS	3825_OGYXM7861O_1	118_VKAZC4265A_HS_1	d_Bacteria	p_Proteobacteria	c_Gammaproteobacteria					3825_OGYXM7861O	4	class	Gammaproteobacteria	20	19	12	0.66	d_Bacteria;p_Proteobacteria;c_Gammaproteobacteria	d_Bacteria	p_Patescibacteria	c_Saccharimonadia	o_Saccharimonadales	f_AWTP1-31	g_AWTP1-31	s_AWTP1-31 sp003962975	118_VKAZC4265A_HS	49837	species	AWTP1-31 sp003962975	29	27	14	0.54	d_Bacteria;p_Patescibacteria;c_Saccharimonadia;o_Saccharimonadales;f_AWTP1-31;g_AWTP1-31;s_AWTP1-31 sp003962975	UniRef50_A0A6S5FMI7 Uncharacterized protein n=1 Tax=Klebsiella pneumoniae TaxID=573 RepID=A0A6S5FMI7_KLEPN	3825_OGYXM7861O_1 # 2 # 259 # -1 # ID=15311_1;partial=10;start_type=ATG;rbs_motif=AGGAG;rbs_spacer=5-10bp;gc_cont=0.632	100.0	164.1	120	4.799999999999997e-38	86	1
380	3825_OGYXM7861O	44_VKAZC4265A	1	8	66	8	3825_OGYXM7861O_AND_44_VKAZC4265A	3825_OGYXM7861O_1	44_VKAZC4265A_66	d_Bacteria	p_Proteobacteria	c_Gammaproteobacteria					3825_OGYXM7861O	4	class	Gammaproteobacteria	20	19	12	0.66	d_Bacteria;p_Proteobacteria;c_Gammaproteobacteria	d_Bacteria	p_Patescibacteria	c_Saccharimonadia	o_Saccharimonadales	f_AWTP1-31	g_AWTP1-31	s_AWTP1-31 sp003962975	44_VKAZC4265A	49837	species	AWTP1-31 sp003962975	36	33	19	0.58	d_Bacteria;p_Patescibacteria;c_Saccharimonadia;o_Saccharimonadales;f_AWTP1-31;g_AWTP1-31;s_AWTP1-31 sp003962975	UniRef50_A0A6S5FMI7 Uncharacterized protein n=1 Tax=Klebsiella pneumoniae TaxID=573 RepID=A0A6S5FMI7_KLEPN	3825_OGYXM7861O_1 # 2 # 259 # -1 # ID=15311_1;partial=10;start_type=ATG;rbs_motif=AGGAG;rbs_spacer=5-10bp;gc_cont=0.632	100.0	164.1	120	4.799999999999997e-38	86	1
381	3887_GXDMU2252I	118_VKAZC4265A_HS	1	8	58	8	3887_GXDMU2252I_AND_118_VKAZC4265A_HS	3887_GXDMU2252I_8	118_VKAZC4265A_HS_1	d_Bacteria	p_Proteobacteria	c_Gammaproteobacteria					3887_GXDMU2252I	4	class	Gammaproteobacteria	21	20	14	0.71	d_Bacteria;p_Proteobacteria;c_Gammaproteobacteria	d_Bacteria	p_Patescibacteria	c_Saccharimonadia	o_Saccharimonadales	f_AWTP1-31	g_AWTP1-31	s_AWTP1-31 sp003962975	118_VKAZC4265A_HS	49837	species	AWTP1-31 sp003962975	29	27	14	0.54	d_Bacteria;p_Patescibacteria;c_Saccharimonadia;o_Saccharimonadales;f_AWTP1-31;g_AWTP1-31;s_AWTP1-31 sp003962975	UniRef50_A0A6S5FMI7 Uncharacterized protein n=1 Tax=Klebsiella pneumoniae TaxID=573 RepID=A0A6S5FMI7_KLEPN	3887_GXDMU2252I_8 # 5068 # 5148 # 1 # ID=18210_8;partial=01;start_type=ATG;rbs_motif=AGGAG;rbs_spacer=5-10bp;gc_cont=0.630	100.0	53.9	120	2.2e-05	27	1
382	3887_GXDMU2252I	44_VKAZC4265A	1	8	66	8	3887_GXDMU2252I_AND_44_VKAZC4265A	3887_GXDMU2252I_8	44_VKAZC4265A_66	d_Bacteria	p_Proteobacteria	c_Gammaproteobacteria					3887_GXDMU2252I	4	class	Gammaproteobacteria	21	20	14	0.71	d_Bacteria;p_Proteobacteria;c_Gammaproteobacteria	d_Bacteria	p_Patescibacteria	c_Saccharimonadia	o_Saccharimonadales	f_AWTP1-31	g_AWTP1-31	s_AWTP1-31 sp003962975	44_VKAZC4265A	49837	species	AWTP1-31 sp003962975	36	33	19	0.58	d_Bacteria;p_Patescibacteria;c_Saccharimonadia;o_Saccharimonadales;f_AWTP1-31;g_AWTP1-31;s_AWTP1-31 sp003962975	UniRef50_A0A6S5FMI7 Uncharacterized protein n=1 Tax=Klebsiella pneumoniae TaxID=573 RepID=A0A6S5FMI7_KLEPN	3887_GXDMU2252I_8 # 5068 # 5148 # 1 # ID=18210_8;partial=01;start_type=ATG;rbs_motif=AGGAG;rbs_spacer=5-10bp;gc_cont=0.630	100.0	53.9	120	2.2e-05	27	1
383	41219_SNLSN1243N_HS	118_VKAZC4265A_HS	1	6	58	6	41219_SNLSN1243N_HS_AND_118_VKAZC4265A_HS	41219_SNLSN1243N_HS_1	118_VKAZC4265A_HS_1	d_Bacteria	p_Proteobacteria	c_Gammaproteobacteria					41219_SNLSN1243N_HS	4	class	Gammaproteobacteria	10	9	7	0.67	d_Bacteria;p_Proteobacteria;c_Gammaproteobacteria	d_Bacteria	p_Patescibacteria	c_Saccharimonadia	o_Saccharimonadales	f_AWTP1-31	g_AWTP1-31	s_AWTP1-31 sp003962975	118_VKAZC4265A_HS	49837	species	AWTP1-31 sp003962975	29	27	14	0.54	d_Bacteria;p_Patescibacteria;c_Saccharimonadia;o_Saccharimonadales;f_AWTP1-31;g_AWTP1-31;s_AWTP1-31 sp003962975	UniRef50_A0A6S5FMI7 Uncharacterized protein n=1 Tax=Klebsiella pneumoniae TaxID=573 RepID=A0A6S5FMI7_KLEPN	41219_SNLSN1243N_HS_1 # 3 # 272 # -1 # ID=4147_1;partial=10;start_type=ATG;rbs_motif=AGGAG;rbs_spacer=5-10bp;gc_cont=0.637	100.0	164.1	120	5e-38	90	1
384	41219_SNLSN1243N_HS	44_VKAZC4265A	1	6	66	6	41219_SNLSN1243N_HS_AND_44_VKAZC4265A	41219_SNLSN1243N_HS_1	44_VKAZC4265A_66	d_Bacteria	p_Proteobacteria	c_Gammaproteobacteria					41219_SNLSN1243N_HS	4	class	Gammaproteobacteria	10	9	7	0.67	d_Bacteria;p_Proteobacteria;c_Gammaproteobacteria	d_Bacteria	p_Patescibacteria	c_Saccharimonadia	o_Saccharimonadales	f_AWTP1-31	g_AWTP1-31	s_AWTP1-31 sp003962975	44_VKAZC4265A	49837	species	AWTP1-31 sp003962975	36	33	19	0.58	d_Bacteria;p_Patescibacteria;c_Saccharimonadia;o_Saccharimonadales;f_AWTP1-31;g_AWTP1-31;s_AWTP1-31 sp003962975	UniRef50_A0A6S5FMI7 Uncharacterized protein n=1 Tax=Klebsiella pneumoniae TaxID=573 RepID=A0A6S5FMI7_KLEPN	41219_SNLSN1243N_HS_1 # 3 # 272 # -1 # ID=4147_1;partial=10;start_type=ATG;rbs_motif=AGGAG;rbs_spacer=5-10bp;gc_cont=0.637	100.0	164.1	120	5e-38	90	1
385	4188_AAOLJ3001L	118_VKAZC4265A_HS	1	8	58	8	4188_AAOLJ3001L_AND_118_VKAZC4265A_HS	4188_AAOLJ3001L_6	118_VKAZC4265A_HS_1	d_Bacteria	p_Proteobacteria	c_Gammaproteobacteria					4188_AAOLJ3001L	4	class	Gammaproteobacteria	21	17	14	0.69	d_Bacteria;p_Proteobacteria;c_Gammaproteobacteria	d_Bacteria	p_Patescibacteria	c_Saccharimonadia	o_Saccharimonadales	f_AWTP1-31	g_AWTP1-31	s_AWTP1-31 sp003962975	118_VKAZC4265A_HS	49837	species	AWTP1-31 sp003962975	29	27	14	0.54	d_Bacteria;p_Patescibacteria;c_Saccharimonadia;o_Saccharimonadales;f_AWTP1-31;g_AWTP1-31;s_AWTP1-31 sp003962975	UniRef50_K8DG06 Uncharacterized protein n=391 Tax=root TaxID=1 RepID=K8DG06_CROSK	4188_AAOLJ3001L_6 # 2655 # 3026 # 1 # ID=8140_6;partial=00;start_type=ATG;rbs_motif=AGGAG;rbs_spacer=5-10bp;gc_cont=0.632	95.1	218.0	118	3.9999999999999995e-54	124	1
386	4188_AAOLJ3001L	44_VKAZC4265A	1	8	66	8	4188_AAOLJ3001L_AND_44_VKAZC4265A	4188_AAOLJ3001L_6	44_VKAZC4265A_66	d_Bacteria	p_Proteobacteria	c_Gammaproteobacteria					4188_AAOLJ3001L	4	class	Gammaproteobacteria	21	17	14	0.69	d_Bacteria;p_Proteobacteria;c_Gammaproteobacteria	d_Bacteria	p_Patescibacteria	c_Saccharimonadia	o_Saccharimonadales	f_AWTP1-31	g_AWTP1-31	s_AWTP1-31 sp003962975	44_VKAZC4265A	49837	species	AWTP1-31 sp003962975	36	33	19	0.58	d_Bacteria;p_Patescibacteria;c_Saccharimonadia;o_Saccharimonadales;f_AWTP1-31;g_AWTP1-31;s_AWTP1-31 sp003962975	UniRef50_K8DG06 Uncharacterized protein n=391 Tax=root TaxID=1 RepID=K8DG06_CROSK	4188_AAOLJ3001L_6 # 2655 # 3026 # 1 # ID=8140_6;partial=00;start_type=ATG;rbs_motif=AGGAG;rbs_spacer=5-10bp;gc_cont=0.632	95.1	218.0	118	3.9999999999999995e-54	124	1
387	5295_RVETB4734A	118_VKAZC4265A_HS	1	7	58	7	5295_RVETB4734A_AND_118_VKAZC4265A_HS	5295_RVETB4734A_1	118_VKAZC4265A_HS_1	d_Bacteria	p_Proteobacteria	c_Gammaproteobacteria					5295_RVETB4734A	4	class	Gammaproteobacteria	15	14	11	0.75	d_Bacteria;p_Proteobacteria;c_Gammaproteobacteria	d_Bacteria	p_Patescibacteria	c_Saccharimonadia	o_Saccharimonadales	f_AWTP1-31	g_AWTP1-31	s_AWTP1-31 sp003962975	118_VKAZC4265A_HS	49837	species	AWTP1-31 sp003962975	29	27	14	0.54	d_Bacteria;p_Patescibacteria;c_Saccharimonadia;o_Saccharimonadales;f_AWTP1-31;g_AWTP1-31;s_AWTP1-31 sp003962975	UniRef50_A0A6S5FMI7 Uncharacterized protein n=1 Tax=Klebsiella pneumoniae TaxID=573 RepID=A0A6S5FMI7_KLEPN	5295_RVETB4734A_1 # 3 # 233 # -1 # ID=4288_1;partial=10;start_type=ATG;rbs_motif=AGGAG;rbs_spacer=5-10bp;gc_cont=0.632	100.0	147.9	120	3.2e-33	77	1
388	5295_RVETB4734A	44_VKAZC4265A	1	7	66	7	5295_RVETB4734A_AND_44_VKAZC4265A	5295_RVETB4734A_1	44_VKAZC4265A_66	d_Bacteria	p_Proteobacteria	c_Gammaproteobacteria					5295_RVETB4734A	4	class	Gammaproteobacteria	15	14	11	0.75	d_Bacteria;p_Proteobacteria;c_Gammaproteobacteria	d_Bacteria	p_Patescibacteria	c_Saccharimonadia	o_Saccharimonadales	f_AWTP1-31	g_AWTP1-31	s_AWTP1-31 sp003962975	44_VKAZC4265A	49837	species	AWTP1-31 sp003962975	36	33	19	0.58	d_Bacteria;p_Patescibacteria;c_Saccharimonadia;o_Saccharimonadales;f_AWTP1-31;g_AWTP1-31;s_AWTP1-31 sp003962975	UniRef50_A0A6S5FMI7 Uncharacterized protein n=1 Tax=Klebsiella pneumoniae TaxID=573 RepID=A0A6S5FMI7_KLEPN	5295_RVETB4734A_1 # 3 # 233 # -1 # ID=4288_1;partial=10;start_type=ATG;rbs_motif=AGGAG;rbs_spacer=5-10bp;gc_cont=0.632	100.0	147.9	120	3.2e-33	77	1
389	6258_MRGNY0672A	118_VKAZC4265A_HS	1	9	58	9	6258_MRGNY0672A_AND_118_VKAZC4265A_HS	6258_MRGNY0672A_6	118_VKAZC4265A_HS_1	d_Bacteria	p_Proteobacteria	c_Gammaproteobacteria					6258_MRGNY0672A	4	class	Gammaproteobacteria	22	22	12	0.5	d_Bacteria;p_Proteobacteria;c_Gammaproteobacteria	d_Bacteria	p_Patescibacteria	c_Saccharimonadia	o_Saccharimonadales	f_AWTP1-31	g_AWTP1-31	s_AWTP1-31 sp003962975	118_VKAZC4265A_HS	49837	species	AWTP1-31 sp003962975	29	27	14	0.54	d_Bacteria;p_Patescibacteria;c_Saccharimonadia;o_Saccharimonadales;f_AWTP1-31;g_AWTP1-31;s_AWTP1-31 sp003962975	UniRef50_K8DG06 Uncharacterized protein n=391 Tax=root TaxID=1 RepID=K8DG06_CROSK	6258_MRGNY0672A_6 # 2539 # 2910 # 1 # ID=4787_6;partial=00;start_type=ATG;rbs_motif=AGGAG;rbs_spacer=5-10bp;gc_cont=0.632	95.1	218.0	118	3.9999999999999995e-54	124	1
390	6258_MRGNY0672A	44_VKAZC4265A	1	9	66	9	6258_MRGNY0672A_AND_44_VKAZC4265A	6258_MRGNY0672A_6	44_VKAZC4265A_66	d_Bacteria	p_Proteobacteria	c_Gammaproteobacteria					6258_MRGNY0672A	4	class	Gammaproteobacteria	22	22	12	0.5	d_Bacteria;p_Proteobacteria;c_Gammaproteobacteria	d_Bacteria	p_Patescibacteria	c_Saccharimonadia	o_Saccharimonadales	f_AWTP1-31	g_AWTP1-31	s_AWTP1-31 sp003962975	44_VKAZC4265A	49837	species	AWTP1-31 sp003962975	36	33	19	0.58	d_Bacteria;p_Patescibacteria;c_Saccharimonadia;o_Saccharimonadales;f_AWTP1-31;g_AWTP1-31;s_AWTP1-31 sp003962975	UniRef50_K8DG06 Uncharacterized protein n=391 Tax=root TaxID=1 RepID=K8DG06_CROSK	6258_MRGNY0672A_6 # 2539 # 2910 # 1 # ID=4787_6;partial=00;start_type=ATG;rbs_motif=AGGAG;rbs_spacer=5-10bp;gc_cont=0.632	95.1	218.0	118	3.9999999999999995e-54	124	1
391	2359_CVREQ2707V	118_VKAZC4265A_HS	1	8	58	8	2359_CVREQ2707V_AND_118_VKAZC4265A_HS	2359_CVREQ2707V_7	118_VKAZC4265A_HS_1	d_Bacteria	p_Proteobacteria	c_Gammaproteobacteria					2359_CVREQ2707V	4	class	Gammaproteobacteria	25	25	16	0.67	d_Bacteria;p_Proteobacteria;c_Gammaproteobacteria	d_Bacteria	p_Patescibacteria	c_Saccharimonadia	o_Saccharimonadales	f_AWTP1-31	g_AWTP1-31	s_AWTP1-31 sp003962975	118_VKAZC4265A_HS	49837	species	AWTP1-31 sp003962975	29	27	14	0.54	d_Bacteria;p_Patescibacteria;c_Saccharimonadia;o_Saccharimonadales;f_AWTP1-31;g_AWTP1-31;s_AWTP1-31 sp003962975	UniRef50_K8DG06 Uncharacterized protein n=391 Tax=root TaxID=1 RepID=K8DG06_CROSK	2359_CVREQ2707V_7 # 5305 # 5676 # 1 # ID=1795_7;partial=00;start_type=ATG;rbs_motif=AGGAG;rbs_spacer=5-10bp;gc_cont=0.632	95.1	218.0	118	3.9999999999999995e-54	124	1
392	2359_CVREQ2707V	44_VKAZC4265A	1	8	66	8	2359_CVREQ2707V_AND_44_VKAZC4265A	2359_CVREQ2707V_7	44_VKAZC4265A_66	d_Bacteria	p_Proteobacteria	c_Gammaproteobacteria					2359_CVREQ2707V	4	class	Gammaproteobacteria	25	25	16	0.67	d_Bacteria;p_Proteobacteria;c_Gammaproteobacteria	d_Bacteria	p_Patescibacteria	c_Saccharimonadia	o_Saccharimonadales	f_AWTP1-31	g_AWTP1-31	s_AWTP1-31 sp003962975	44_VKAZC4265A	49837	species	AWTP1-31 sp003962975	36	33	19	0.58	d_Bacteria;p_Patescibacteria;c_Saccharimonadia;o_Saccharimonadales;f_AWTP1-31;g_AWTP1-31;s_AWTP1-31 sp003962975	UniRef50_K8DG06 Uncharacterized protein n=391 Tax=root TaxID=1 RepID=K8DG06_CROSK	2359_CVREQ2707V_7 # 5305 # 5676 # 1 # ID=1795_7;partial=00;start_type=ATG;rbs_motif=AGGAG;rbs_spacer=5-10bp;gc_cont=0.632	95.1	218.0	118	3.9999999999999995e-54	124	1
393	3477_JXRFG8695L	118_VKAZC4265A_HS	1	7	58	7	3477_JXRFG8695L_AND_118_VKAZC4265A_HS	3477_JXRFG8695L_6	118_VKAZC4265A_HS_1	d_Bacteria	p_Proteobacteria	c_Gammaproteobacteria					3477_JXRFG8695L	4	class	Gammaproteobacteria	26	23	15	0.67	d_Bacteria;p_Proteobacteria;c_Gammaproteobacteria	d_Bacteria	p_Patescibacteria	c_Saccharimonadia	o_Saccharimonadales	f_AWTP1-31	g_AWTP1-31	s_AWTP1-31 sp003962975	118_VKAZC4265A_HS	49837	species	AWTP1-31 sp003962975	29	27	14	0.54	d_Bacteria;p_Patescibacteria;c_Saccharimonadia;o_Saccharimonadales;f_AWTP1-31;g_AWTP1-31;s_AWTP1-31 sp003962975	UniRef50_K8DG06 Uncharacterized protein n=391 Tax=root TaxID=1 RepID=K8DG06_CROSK	3477_JXRFG8695L_6 # 5306 # 5677 # 1 # ID=4889_6;partial=00;start_type=ATG;rbs_motif=AGGAG;rbs_spacer=5-10bp;gc_cont=0.632	95.1	218.0	118	3.9999999999999995e-54	124	1
394	3477_JXRFG8695L	44_VKAZC4265A	1	7	66	7	3477_JXRFG8695L_AND_44_VKAZC4265A	3477_JXRFG8695L_6	44_VKAZC4265A_66	d_Bacteria	p_Proteobacteria	c_Gammaproteobacteria					3477_JXRFG8695L	4	class	Gammaproteobacteria	26	23	15	0.67	d_Bacteria;p_Proteobacteria;c_Gammaproteobacteria	d_Bacteria	p_Patescibacteria	c_Saccharimonadia	o_Saccharimonadales	f_AWTP1-31	g_AWTP1-31	s_AWTP1-31 sp003962975	44_VKAZC4265A	49837	species	AWTP1-31 sp003962975	36	33	19	0.58	d_Bacteria;p_Patescibacteria;c_Saccharimonadia;o_Saccharimonadales;f_AWTP1-31;g_AWTP1-31;s_AWTP1-31 sp003962975	UniRef50_K8DG06 Uncharacterized protein n=391 Tax=root TaxID=1 RepID=K8DG06_CROSK	3477_JXRFG8695L_6 # 5306 # 5677 # 1 # ID=4889_6;partial=00;start_type=ATG;rbs_motif=AGGAG;rbs_spacer=5-10bp;gc_cont=0.632	95.1	218.0	118	3.9999999999999995e-54	124	1
395	5404_KMWIQ0712K	118_VKAZC4265A_HS	1	7	58	7	5404_KMWIQ0712K_AND_118_VKAZC4265A_HS	5404_KMWIQ0712K_6	118_VKAZC4265A_HS_1	d_Bacteria	p_Proteobacteria	c_Gammaproteobacteria					5404_KMWIQ0712K	4	class	Gammaproteobacteria	27	27	19	0.59	d_Bacteria;p_Proteobacteria;c_Gammaproteobacteria	d_Bacteria	p_Patescibacteria	c_Saccharimonadia	o_Saccharimonadales	f_AWTP1-31	g_AWTP1-31	s_AWTP1-31 sp003962975	118_VKAZC4265A_HS	49837	species	AWTP1-31 sp003962975	29	27	14	0.54	d_Bacteria;p_Patescibacteria;c_Saccharimonadia;o_Saccharimonadales;f_AWTP1-31;g_AWTP1-31;s_AWTP1-31 sp003962975	UniRef50_K8DG06 Uncharacterized protein n=391 Tax=root TaxID=1 RepID=K8DG06_CROSK	5404_KMWIQ0712K_6 # 5402 # 5773 # 1 # ID=4225_6;partial=00;start_type=ATG;rbs_motif=AGGAG;rbs_spacer=5-10bp;gc_cont=0.632	95.1	218.0	118	3.9999999999999995e-54	124	1
396	5404_KMWIQ0712K	44_VKAZC4265A	1	7	66	7	5404_KMWIQ0712K_AND_44_VKAZC4265A	5404_KMWIQ0712K_6	44_VKAZC4265A_66	d_Bacteria	p_Proteobacteria	c_Gammaproteobacteria					5404_KMWIQ0712K	4	class	Gammaproteobacteria	27	27	19	0.59	d_Bacteria;p_Proteobacteria;c_Gammaproteobacteria	d_Bacteria	p_Patescibacteria	c_Saccharimonadia	o_Saccharimonadales	f_AWTP1-31	g_AWTP1-31	s_AWTP1-31 sp003962975	44_VKAZC4265A	49837	species	AWTP1-31 sp003962975	36	33	19	0.58	d_Bacteria;p_Patescibacteria;c_Saccharimonadia;o_Saccharimonadales;f_AWTP1-31;g_AWTP1-31;s_AWTP1-31 sp003962975	UniRef50_K8DG06 Uncharacterized protein n=391 Tax=root TaxID=1 RepID=K8DG06_CROSK	5404_KMWIQ0712K_6 # 5402 # 5773 # 1 # ID=4225_6;partial=00;start_type=ATG;rbs_motif=AGGAG;rbs_spacer=5-10bp;gc_cont=0.632	95.1	218.0	118	3.9999999999999995e-54	124	1
397	11994_PQLRE3426M_HS	118_VKAZC4265A_HS	1	5	58	5	11994_PQLRE3426M_HS_AND_118_VKAZC4265A_HS	11994_PQLRE3426M_HS_1	118_VKAZC4265A_HS_1	d_Bacteria	p_Proteobacteria	c_Gammaproteobacteria					11994_PQLRE3426M_HS	4	class	Gammaproteobacteria	14	14	9	0.57	d_Bacteria;p_Proteobacteria;c_Gammaproteobacteria	d_Bacteria	p_Patescibacteria	c_Saccharimonadia	o_Saccharimonadales	f_AWTP1-31	g_AWTP1-31	s_AWTP1-31 sp003962975	118_VKAZC4265A_HS	49837	species	AWTP1-31 sp003962975	29	27	14	0.54	d_Bacteria;p_Patescibacteria;c_Saccharimonadia;o_Saccharimonadales;f_AWTP1-31;g_AWTP1-31;s_AWTP1-31 sp003962975	UniRef50_K1YDQ5 Resolvase/invertase-type recombinase catalytic domain-containing protein n=52 Tax=Bacteria TaxID=2 RepID=K1YDQ5_9BACT	11994_PQLRE3426M_HS_1 # 1 # 426 # 1 # ID=2931_1;partial=10;start_type=Edge;rbs_motif=None;rbs_spacer=None;gc_cont=0.648	91.4	255.8	185	2e-65	142	45
398	11994_PQLRE3426M_HS	44_VKAZC4265A	1	5	66	5	11994_PQLRE3426M_HS_AND_44_VKAZC4265A	11994_PQLRE3426M_HS_1	44_VKAZC4265A_66	d_Bacteria	p_Proteobacteria	c_Gammaproteobacteria					11994_PQLRE3426M_HS	4	class	Gammaproteobacteria	14	14	9	0.57	d_Bacteria;p_Proteobacteria;c_Gammaproteobacteria	d_Bacteria	p_Patescibacteria	c_Saccharimonadia	o_Saccharimonadales	f_AWTP1-31	g_AWTP1-31	s_AWTP1-31 sp003962975	44_VKAZC4265A	49837	species	AWTP1-31 sp003962975	36	33	19	0.58	d_Bacteria;p_Patescibacteria;c_Saccharimonadia;o_Saccharimonadales;f_AWTP1-31;g_AWTP1-31;s_AWTP1-31 sp003962975	UniRef50_K1YDQ5 Resolvase/invertase-type recombinase catalytic domain-containing protein n=52 Tax=Bacteria TaxID=2 RepID=K1YDQ5_9BACT	11994_PQLRE3426M_HS_1 # 1 # 426 # 1 # ID=2931_1;partial=10;start_type=Edge;rbs_motif=None;rbs_spacer=None;gc_cont=0.648	91.4	255.8	185	2e-65	142	45
399	2980_KJUPI1833T_HS	118_VKAZC4265A_HS	1	5	58	5	2980_KJUPI1833T_HS_AND_118_VKAZC4265A_HS	2980_KJUPI1833T_HS_5	118_VKAZC4265A_HS_1	d_Bacteria	p_Proteobacteria	c_Gammaproteobacteria	o_Burkholderiales	f_Burkholderiaceae			2980_KJUPI1833T_HS	62	family	Burkholderiaceae	19	18	14	0.52	d_Bacteria;p_Proteobacteria;c_Gammaproteobacteria;o_Burkholderiales;f_Burkholderiaceae	d_Bacteria	p_Patescibacteria	c_Saccharimonadia	o_Saccharimonadales	f_AWTP1-31	g_AWTP1-31	s_AWTP1-31 sp003962975	118_VKAZC4265A_HS	49837	species	AWTP1-31 sp003962975	29	27	14	0.54	d_Bacteria;p_Patescibacteria;c_Saccharimonadia;o_Saccharimonadales;f_AWTP1-31;g_AWTP1-31;s_AWTP1-31 sp003962975	UniRef50_K1YDQ5 Resolvase/invertase-type recombinase catalytic domain-containing protein n=52 Tax=Bacteria TaxID=2 RepID=K1YDQ5_9BACT	2980_KJUPI1833T_HS_5 # 5237 # 5671 # -1 # ID=4141_5;partial=01;start_type=Edge;rbs_motif=None;rbs_spacer=None;gc_cont=0.653	91.6	263.5	185	9.699999999999996e-68	145	42
400	2980_KJUPI1833T_HS	44_VKAZC4265A	1	5	66	5	2980_KJUPI1833T_HS_AND_44_VKAZC4265A	2980_KJUPI1833T_HS_5	44_VKAZC4265A_66	d_Bacteria	p_Proteobacteria	c_Gammaproteobacteria	o_Burkholderiales	f_Burkholderiaceae			2980_KJUPI1833T_HS	62	family	Burkholderiaceae	19	18	14	0.52	d_Bacteria;p_Proteobacteria;c_Gammaproteobacteria;o_Burkholderiales;f_Burkholderiaceae	d_Bacteria	p_Patescibacteria	c_Saccharimonadia	o_Saccharimonadales	f_AWTP1-31	g_AWTP1-31	s_AWTP1-31 sp003962975	44_VKAZC4265A	49837	species	AWTP1-31 sp003962975	36	33	19	0.58	d_Bacteria;p_Patescibacteria;c_Saccharimonadia;o_Saccharimonadales;f_AWTP1-31;g_AWTP1-31;s_AWTP1-31 sp003962975	UniRef50_K1YDQ5 Resolvase/invertase-type recombinase catalytic domain-containing protein n=52 Tax=Bacteria TaxID=2 RepID=K1YDQ5_9BACT	2980_KJUPI1833T_HS_5 # 5237 # 5671 # -1 # ID=4141_5;partial=01;start_type=Edge;rbs_motif=None;rbs_spacer=None;gc_cont=0.653	91.6	263.5	185	9.699999999999996e-68	145	42
401	1605_WQYNP1853R_HS	118_VKAZC4265A_HS	2	13	58	13	1605_WQYNP1853R_HS_AND_118_VKAZC4265A_HS	1605_WQYNP1853R_HS_4	118_VKAZC4265A_HS_1	d_Bacteria	p_Proteobacteria	c_Gammaproteobacteria					1605_WQYNP1853R_HS	4	class	Gammaproteobacteria	21	21	15	0.67	d_Bacteria;p_Proteobacteria;c_Gammaproteobacteria	d_Bacteria	p_Patescibacteria	c_Saccharimonadia	o_Saccharimonadales	f_AWTP1-31	g_AWTP1-31	s_AWTP1-31 sp003962975	118_VKAZC4265A_HS	49837	species	AWTP1-31 sp003962975	29	27	14	0.54	d_Bacteria;p_Patescibacteria;c_Saccharimonadia;o_Saccharimonadales;f_AWTP1-31;g_AWTP1-31;s_AWTP1-31 sp003962975	UniRef50_K1YDQ5 Resolvase/invertase-type recombinase catalytic domain-containing protein n=52 Tax=Bacteria TaxID=2 RepID=K1YDQ5_9BACT	1605_WQYNP1853R_HS_4 # 1670 # 2125 # 1 # ID=11367_4;partial=00;start_type=GTG;rbs_motif=GGAG/GAGG;rbs_spacer=5-10bp;gc_cont=0.656	90.7	273.9	185	7.499999999999997e-71	152	35
402	1605_WQYNP1853R_HS	44_VKAZC4265A	2	13	66	13	1605_WQYNP1853R_HS_AND_44_VKAZC4265A	1605_WQYNP1853R_HS_4	44_VKAZC4265A_66	d_Bacteria	p_Proteobacteria	c_Gammaproteobacteria					1605_WQYNP1853R_HS	4	class	Gammaproteobacteria	21	21	15	0.67	d_Bacteria;p_Proteobacteria;c_Gammaproteobacteria	d_Bacteria	p_Patescibacteria	c_Saccharimonadia	o_Saccharimonadales	f_AWTP1-31	g_AWTP1-31	s_AWTP1-31 sp003962975	44_VKAZC4265A	49837	species	AWTP1-31 sp003962975	36	33	19	0.58	d_Bacteria;p_Patescibacteria;c_Saccharimonadia;o_Saccharimonadales;f_AWTP1-31;g_AWTP1-31;s_AWTP1-31 sp003962975	UniRef50_K1YDQ5 Resolvase/invertase-type recombinase catalytic domain-containing protein n=52 Tax=Bacteria TaxID=2 RepID=K1YDQ5_9BACT	1605_WQYNP1853R_HS_4 # 1670 # 2125 # 1 # ID=11367_4;partial=00;start_type=GTG;rbs_motif=GGAG/GAGG;rbs_spacer=5-10bp;gc_cont=0.656	90.7	273.9	185	7.499999999999997e-71	152	35
403	1605_WQYNP1853R_HS	118_VKAZC4265A_HS	2	13	58	13	1605_WQYNP1853R_HS_AND_118_VKAZC4265A_HS	1605_WQYNP1853R_HS_3	118_VKAZC4265A_HS_1	d_Bacteria	p_Proteobacteria	c_Gammaproteobacteria					1605_WQYNP1853R_HS	4	class	Gammaproteobacteria	21	21	15	0.67	d_Bacteria;p_Proteobacteria;c_Gammaproteobacteria	d_Bacteria	p_Patescibacteria	c_Saccharimonadia	o_Saccharimonadales	f_AWTP1-31	g_AWTP1-31	s_AWTP1-31 sp003962975	118_VKAZC4265A_HS	49837	species	AWTP1-31 sp003962975	29	27	14	0.54	d_Bacteria;p_Patescibacteria;c_Saccharimonadia;o_Saccharimonadales;f_AWTP1-31;g_AWTP1-31;s_AWTP1-31 sp003962975	UniRef50_K8DG06 Uncharacterized protein n=391 Tax=root TaxID=1 RepID=K8DG06_CROSK	1605_WQYNP1853R_HS_3 # 1204 # 1575 # 1 # ID=11367_3;partial=00;start_type=ATG;rbs_motif=AGGAG;rbs_spacer=5-10bp;gc_cont=0.632	95.1	218.0	118	3.9999999999999995e-54	124	1
404	1605_WQYNP1853R_HS	44_VKAZC4265A	2	13	66	13	1605_WQYNP1853R_HS_AND_44_VKAZC4265A	1605_WQYNP1853R_HS_3	44_VKAZC4265A_66	d_Bacteria	p_Proteobacteria	c_Gammaproteobacteria					1605_WQYNP1853R_HS	4	class	Gammaproteobacteria	21	21	15	0.67	d_Bacteria;p_Proteobacteria;c_Gammaproteobacteria	d_Bacteria	p_Patescibacteria	c_Saccharimonadia	o_Saccharimonadales	f_AWTP1-31	g_AWTP1-31	s_AWTP1-31 sp003962975	44_VKAZC4265A	49837	species	AWTP1-31 sp003962975	36	33	19	0.58	d_Bacteria;p_Patescibacteria;c_Saccharimonadia;o_Saccharimonadales;f_AWTP1-31;g_AWTP1-31;s_AWTP1-31 sp003962975	UniRef50_K8DG06 Uncharacterized protein n=391 Tax=root TaxID=1 RepID=K8DG06_CROSK	1605_WQYNP1853R_HS_3 # 1204 # 1575 # 1 # ID=11367_3;partial=00;start_type=ATG;rbs_motif=AGGAG;rbs_spacer=5-10bp;gc_cont=0.632	95.1	218.0	118	3.9999999999999995e-54	124	1
405	20540_TBBIJ6883B_HS	118_VKAZC4265A_HS	1	5	58	5	20540_TBBIJ6883B_HS_AND_118_VKAZC4265A_HS	20540_TBBIJ6883B_HS_5	118_VKAZC4265A_HS_1	d_Bacteria	p_Proteobacteria	c_Gammaproteobacteria	o_Burkholderiales				20540_TBBIJ6883B_HS	46	order	Burkholderiales	7	6	3	0.5	d_Bacteria;p_Proteobacteria;c_Gammaproteobacteria;o_Burkholderiales	d_Bacteria	p_Patescibacteria	c_Saccharimonadia	o_Saccharimonadales	f_AWTP1-31	g_AWTP1-31	s_AWTP1-31 sp003962975	118_VKAZC4265A_HS	49837	species	AWTP1-31 sp003962975	29	27	14	0.54	d_Bacteria;p_Patescibacteria;c_Saccharimonadia;o_Saccharimonadales;f_AWTP1-31;g_AWTP1-31;s_AWTP1-31 sp003962975	UniRef50_K1YDQ5 Resolvase/invertase-type recombinase catalytic domain-containing protein n=52 Tax=Bacteria TaxID=2 RepID=K1YDQ5_9BACT	20540_TBBIJ6883B_HS_5 # 2335 # 2766 # -1 # ID=12687_5;partial=01;start_type=Edge;rbs_motif=None;rbs_spacer=None;gc_cont=0.648	91.5	261.5	185	3.6999999999999986e-67	144	43
406	20540_TBBIJ6883B_HS	44_VKAZC4265A	1	5	66	5	20540_TBBIJ6883B_HS_AND_44_VKAZC4265A	20540_TBBIJ6883B_HS_5	44_VKAZC4265A_66	d_Bacteria	p_Proteobacteria	c_Gammaproteobacteria	o_Burkholderiales				20540_TBBIJ6883B_HS	46	order	Burkholderiales	7	6	3	0.5	d_Bacteria;p_Proteobacteria;c_Gammaproteobacteria;o_Burkholderiales	d_Bacteria	p_Patescibacteria	c_Saccharimonadia	o_Saccharimonadales	f_AWTP1-31	g_AWTP1-31	s_AWTP1-31 sp003962975	44_VKAZC4265A	49837	species	AWTP1-31 sp003962975	36	33	19	0.58	d_Bacteria;p_Patescibacteria;c_Saccharimonadia;o_Saccharimonadales;f_AWTP1-31;g_AWTP1-31;s_AWTP1-31 sp003962975	UniRef50_K1YDQ5 Resolvase/invertase-type recombinase catalytic domain-containing protein n=52 Tax=Bacteria TaxID=2 RepID=K1YDQ5_9BACT	20540_TBBIJ6883B_HS_5 # 2335 # 2766 # -1 # ID=12687_5;partial=01;start_type=Edge;rbs_motif=None;rbs_spacer=None;gc_cont=0.648	91.5	261.5	185	3.6999999999999986e-67	144	43
407	30894_SMRZL4770S_HS	118_VKAZC4265A_HS	1	4	58	4	30894_SMRZL4770S_HS_AND_118_VKAZC4265A_HS	30894_SMRZL4770S_HS_2	118_VKAZC4265A_HS_1	d_Bacteria	p_Proteobacteria	c_Gammaproteobacteria					30894_SMRZL4770S_HS	4	class	Gammaproteobacteria	13	12	8	0.56	d_Bacteria;p_Proteobacteria;c_Gammaproteobacteria	d_Bacteria	p_Patescibacteria	c_Saccharimonadia	o_Saccharimonadales	f_AWTP1-31	g_AWTP1-31	s_AWTP1-31 sp003962975	118_VKAZC4265A_HS	49837	species	AWTP1-31 sp003962975	29	27	14	0.54	d_Bacteria;p_Patescibacteria;c_Saccharimonadia;o_Saccharimonadales;f_AWTP1-31;g_AWTP1-31;s_AWTP1-31 sp003962975	UniRef50_K8DG06 Uncharacterized protein n=391 Tax=root TaxID=1 RepID=K8DG06_CROSK	30894_SMRZL4770S_HS_2 # 775 # 1146 # -1 # ID=14232_2;partial=00;start_type=ATG;rbs_motif=AGGAG;rbs_spacer=5-10bp;gc_cont=0.629	95.1	218.0	118	3.9999999999999995e-54	124	1
408	30894_SMRZL4770S_HS	44_VKAZC4265A	1	4	66	4	30894_SMRZL4770S_HS_AND_44_VKAZC4265A	30894_SMRZL4770S_HS_2	44_VKAZC4265A_66	d_Bacteria	p_Proteobacteria	c_Gammaproteobacteria					30894_SMRZL4770S_HS	4	class	Gammaproteobacteria	13	12	8	0.56	d_Bacteria;p_Proteobacteria;c_Gammaproteobacteria	d_Bacteria	p_Patescibacteria	c_Saccharimonadia	o_Saccharimonadales	f_AWTP1-31	g_AWTP1-31	s_AWTP1-31 sp003962975	44_VKAZC4265A	49837	species	AWTP1-31 sp003962975	36	33	19	0.58	d_Bacteria;p_Patescibacteria;c_Saccharimonadia;o_Saccharimonadales;f_AWTP1-31;g_AWTP1-31;s_AWTP1-31 sp003962975	UniRef50_K8DG06 Uncharacterized protein n=391 Tax=root TaxID=1 RepID=K8DG06_CROSK	30894_SMRZL4770S_HS_2 # 775 # 1146 # -1 # ID=14232_2;partial=00;start_type=ATG;rbs_motif=AGGAG;rbs_spacer=5-10bp;gc_cont=0.629	95.1	218.0	118	3.9999999999999995e-54	124	1
409	612179_coassembly	118_VKAZC4265A_HS	1	5	58	5	612179_coassembly_AND_118_VKAZC4265A_HS	612179_coassembly_1	118_VKAZC4265A_HS_1	d_Bacteria	p_Proteobacteria	c_Gammaproteobacteria					612179_coassembly	4	class	Gammaproteobacteria	7	7	5	0.67	d_Bacteria;p_Proteobacteria;c_Gammaproteobacteria	d_Bacteria	p_Patescibacteria	c_Saccharimonadia	o_Saccharimonadales	f_AWTP1-31	g_AWTP1-31	s_AWTP1-31 sp003962975	118_VKAZC4265A_HS	49837	species	AWTP1-31 sp003962975	29	27	14	0.54	d_Bacteria;p_Patescibacteria;c_Saccharimonadia;o_Saccharimonadales;f_AWTP1-31;g_AWTP1-31;s_AWTP1-31 sp003962975	UniRef50_K1YDQ5 Resolvase/invertase-type recombinase catalytic domain-containing protein n=52 Tax=Bacteria TaxID=2 RepID=K1YDQ5_9BACT	612179_coassembly_1 # 2 # 337 # 1 # ID=2583_1;partial=10;start_type=Edge;rbs_motif=None;rbs_spacer=None;gc_cont=0.652	90.9	204.5	185	4.0999999999999994e-50	112	75
410	612179_coassembly	44_VKAZC4265A	1	5	66	5	612179_coassembly_AND_44_VKAZC4265A	612179_coassembly_1	44_VKAZC4265A_66	d_Bacteria	p_Proteobacteria	c_Gammaproteobacteria					612179_coassembly	4	class	Gammaproteobacteria	7	7	5	0.67	d_Bacteria;p_Proteobacteria;c_Gammaproteobacteria	d_Bacteria	p_Patescibacteria	c_Saccharimonadia	o_Saccharimonadales	f_AWTP1-31	g_AWTP1-31	s_AWTP1-31 sp003962975	44_VKAZC4265A	49837	species	AWTP1-31 sp003962975	36	33	19	0.58	d_Bacteria;p_Patescibacteria;c_Saccharimonadia;o_Saccharimonadales;f_AWTP1-31;g_AWTP1-31;s_AWTP1-31 sp003962975	UniRef50_K1YDQ5 Resolvase/invertase-type recombinase catalytic domain-containing protein n=52 Tax=Bacteria TaxID=2 RepID=K1YDQ5_9BACT	612179_coassembly_1 # 2 # 337 # 1 # ID=2583_1;partial=10;start_type=Edge;rbs_motif=None;rbs_spacer=None;gc_cont=0.652	90.9	204.5	185	4.0999999999999994e-50	112	75
411	34500_ABVSK8395E_HS	210_AQYSR7679X_HS	1	5	34	5	34500_ABVSK8395E_HS_AND_210_AQYSR7679X_HS	34500_ABVSK8395E_HS_4	210_AQYSR7679X_HS_24	d_Bacteria	p_Actinobacteriota	c_Actinomycetia	o_Mycobacteriales				34500_ABVSK8395E_HS	25	order	Mycobacteriales	8	7	4	0.73	d_Bacteria;p_Actinobacteriota;c_Actinomycetia;o_Mycobacteriales	d_Bacteria	p_Proteobacteria	c_Gammaproteobacteria	o_Burkholderiales				210_AQYSR7679X_HS	46	order	Burkholderiales	43	37	20	0.52	d_Bacteria;p_Proteobacteria;c_Gammaproteobacteria;o_Burkholderiales	UniRef50_A0A1G5R0C5 Antitoxin ParD n=205 Tax=root TaxID=1 RepID=A0A1G5R0C5_PHOLU	34500_ABVSK8395E_HS_4 # 1074 # 1343 # -1 # ID=8900_4;partial=00;start_type=ATG;rbs_motif=GGAGG;rbs_spacer=5-10bp;gc_cont=0.674	82.1	136.7	88	8.500000000000001e-30	90	1
412	34500_ABVSK8395E_HS	10121_FBLKR3479R_HS	2	5	4	4	34500_ABVSK8395E_HS_AND_10121_FBLKR3479R_HS	34500_ABVSK8395E_HS_4	10121_FBLKR3479R_HS_3	d_Bacteria	p_Actinobacteriota	c_Actinomycetia	o_Mycobacteriales				34500_ABVSK8395E_HS	25	order	Mycobacteriales	8	7	4	0.73	d_Bacteria;p_Actinobacteriota;c_Actinomycetia;o_Mycobacteriales	d_Bacteria	p_Proteobacteria	c_Gammaproteobacteria	o_Burkholderiales	f_Burkholderiaceae			10121_FBLKR3479R_HS	62	family	Burkholderiaceae	6	5	2	0.65	d_Bacteria;p_Proteobacteria;c_Gammaproteobacteria;o_Burkholderiales;f_Burkholderiaceae	UniRef50_A0A1G5R0C5 Antitoxin ParD n=205 Tax=root TaxID=1 RepID=A0A1G5R0C5_PHOLU	34500_ABVSK8395E_HS_4 # 1074 # 1343 # -1 # ID=8900_4;partial=00;start_type=ATG;rbs_motif=GGAGG;rbs_spacer=5-10bp;gc_cont=0.674	82.1	136.7	88	8.500000000000001e-30	90	1
413	34500_ABVSK8395E_HS	350_NOAOR5976A	1	5	15	5	34500_ABVSK8395E_HS_AND_350_NOAOR5976A	34500_ABVSK8395E_HS_4	350_NOAOR5976A_3	d_Bacteria	p_Actinobacteriota	c_Actinomycetia	o_Mycobacteriales				34500_ABVSK8395E_HS	25	order	Mycobacteriales	8	7	4	0.73	d_Bacteria;p_Actinobacteriota;c_Actinomycetia;o_Mycobacteriales	d_Bacteria	p_Proteobacteria	c_Gammaproteobacteria	o_Burkholderiales	f_Burkholderiaceae			350_NOAOR5976A	62	family	Burkholderiaceae	16	14	11	0.8	d_Bacteria;p_Proteobacteria;c_Gammaproteobacteria;o_Burkholderiales;f_Burkholderiaceae	UniRef50_A0A1G5R0C5 Antitoxin ParD n=205 Tax=root TaxID=1 RepID=A0A1G5R0C5_PHOLU	34500_ABVSK8395E_HS_4 # 1074 # 1343 # -1 # ID=8900_4;partial=00;start_type=ATG;rbs_motif=GGAGG;rbs_spacer=5-10bp;gc_cont=0.674	82.1	136.7	88	8.500000000000001e-30	90	1
414	34500_ABVSK8395E_HS	386_ZFYKJ6264T	1	5	13	5	34500_ABVSK8395E_HS_AND_386_ZFYKJ6264T	34500_ABVSK8395E_HS_4	386_ZFYKJ6264T_11	d_Bacteria	p_Actinobacteriota	c_Actinomycetia	o_Mycobacteriales				34500_ABVSK8395E_HS	25	order	Mycobacteriales	8	7	4	0.73	d_Bacteria;p_Actinobacteriota;c_Actinomycetia;o_Mycobacteriales	d_Bacteria	p_Proteobacteria	c_Gammaproteobacteria	o_Burkholderiales	f_Burkholderiaceae			386_ZFYKJ6264T	62	family	Burkholderiaceae	16	15	11	0.8	d_Bacteria;p_Proteobacteria;c_Gammaproteobacteria;o_Burkholderiales;f_Burkholderiaceae	UniRef50_A0A1G5R0C5 Antitoxin ParD n=205 Tax=root TaxID=1 RepID=A0A1G5R0C5_PHOLU	34500_ABVSK8395E_HS_4 # 1074 # 1343 # -1 # ID=8900_4;partial=00;start_type=ATG;rbs_motif=GGAGG;rbs_spacer=5-10bp;gc_cont=0.674	82.1	136.7	88	8.500000000000001e-30	90	1
415	34500_ABVSK8395E_HS	292_CTKAA1553C_HS	1	5	27	5	34500_ABVSK8395E_HS_AND_292_CTKAA1553C_HS	34500_ABVSK8395E_HS_4	292_CTKAA1553C_HS_4	d_Bacteria	p_Actinobacteriota	c_Actinomycetia	o_Mycobacteriales				34500_ABVSK8395E_HS	25	order	Mycobacteriales	8	7	4	0.73	d_Bacteria;p_Actinobacteriota;c_Actinomycetia;o_Mycobacteriales	d_Bacteria	p_Proteobacteria	c_Gammaproteobacteria	o_Burkholderiales				292_CTKAA1553C_HS	46	order	Burkholderiales	43	40	21	0.52	d_Bacteria;p_Proteobacteria;c_Gammaproteobacteria;o_Burkholderiales	UniRef50_A0A1G5R0C5 Antitoxin ParD n=205 Tax=root TaxID=1 RepID=A0A1G5R0C5_PHOLU	34500_ABVSK8395E_HS_4 # 1074 # 1343 # -1 # ID=8900_4;partial=00;start_type=ATG;rbs_motif=GGAGG;rbs_spacer=5-10bp;gc_cont=0.674	82.1	136.7	88	8.500000000000001e-30	90	1
416	34500_ABVSK8395E_HS	8380_SMRZL4770S_HS	1	5	4	4	34500_ABVSK8395E_HS_AND_8380_SMRZL4770S_HS	34500_ABVSK8395E_HS_4	8380_SMRZL4770S_HS_3	d_Bacteria	p_Actinobacteriota	c_Actinomycetia	o_Mycobacteriales				34500_ABVSK8395E_HS	25	order	Mycobacteriales	8	7	4	0.73	d_Bacteria;p_Actinobacteriota;c_Actinomycetia;o_Mycobacteriales	d_Bacteria	p_Proteobacteria	c_Gammaproteobacteria					8380_SMRZL4770S_HS	4	class	Gammaproteobacteria	15	14	10	0.53	d_Bacteria;p_Proteobacteria;c_Gammaproteobacteria	UniRef50_A0A1G5R0C5 Antitoxin ParD n=205 Tax=root TaxID=1 RepID=A0A1G5R0C5_PHOLU	34500_ABVSK8395E_HS_4 # 1074 # 1343 # -1 # ID=8900_4;partial=00;start_type=ATG;rbs_motif=GGAGG;rbs_spacer=5-10bp;gc_cont=0.674	82.1	136.7	88	8.500000000000001e-30	90	1
417	34500_ABVSK8395E_HS	92_OQKAY0494C	1	5	20	5	34500_ABVSK8395E_HS_AND_92_OQKAY0494C	34500_ABVSK8395E_HS_4	92_OQKAY0494C_2	d_Bacteria	p_Actinobacteriota	c_Actinomycetia	o_Mycobacteriales				34500_ABVSK8395E_HS	25	order	Mycobacteriales	8	7	4	0.73	d_Bacteria;p_Actinobacteriota;c_Actinomycetia;o_Mycobacteriales	d_Bacteria	p_Proteobacteria	c_Gammaproteobacteria	o_Burkholderiales	f_Burkholderiaceae			92_OQKAY0494C	62	family	Burkholderiaceae	23	21	12	0.53	d_Bacteria;p_Proteobacteria;c_Gammaproteobacteria;o_Burkholderiales;f_Burkholderiaceae	UniRef50_A0A1G5R0C5 Antitoxin ParD n=205 Tax=root TaxID=1 RepID=A0A1G5R0C5_PHOLU	34500_ABVSK8395E_HS_4 # 1074 # 1343 # -1 # ID=8900_4;partial=00;start_type=ATG;rbs_motif=GGAGG;rbs_spacer=5-10bp;gc_cont=0.674	82.1	136.7	88	8.500000000000001e-30	90	1
418	34500_ABVSK8395E_HS	45501_SMAIH8416T_HS	1	5	4	4	34500_ABVSK8395E_HS_AND_45501_SMAIH8416T_HS	34500_ABVSK8395E_HS_4	45501_SMAIH8416T_HS_3	d_Bacteria	p_Actinobacteriota	c_Actinomycetia	o_Mycobacteriales				34500_ABVSK8395E_HS	25	order	Mycobacteriales	8	7	4	0.73	d_Bacteria;p_Actinobacteriota;c_Actinomycetia;o_Mycobacteriales	d_Bacteria	p_Proteobacteria	c_Gammaproteobacteria	o_Burkholderiales	f_Burkholderiaceae			45501_SMAIH8416T_HS	62	family	Burkholderiaceae	5	4	2	0.66	d_Bacteria;p_Proteobacteria;c_Gammaproteobacteria;o_Burkholderiales;f_Burkholderiaceae	UniRef50_A0A1G5R0C5 Antitoxin ParD n=205 Tax=root TaxID=1 RepID=A0A1G5R0C5_PHOLU	34500_ABVSK8395E_HS_4 # 1074 # 1343 # -1 # ID=8900_4;partial=00;start_type=ATG;rbs_motif=GGAGG;rbs_spacer=5-10bp;gc_cont=0.674	82.1	136.7	88	8.500000000000001e-30	90	1
419	34500_ABVSK8395E_HS	61903_p3.opera	1	5	7	5	34500_ABVSK8395E_HS_AND_61903_p3.opera	34500_ABVSK8395E_HS_4	61903_p3.opera_2	d_Bacteria	p_Actinobacteriota	c_Actinomycetia	o_Mycobacteriales				34500_ABVSK8395E_HS	25	order	Mycobacteriales	8	7	4	0.73	d_Bacteria;p_Actinobacteriota;c_Actinomycetia;o_Mycobacteriales	d_Bacteria	p_Proteobacteria	c_Gammaproteobacteria	o_Burkholderiales	f_Burkholderiaceae			61903_p3.opera	62	family	Burkholderiaceae	10	9	8	0.99	d_Bacteria;p_Proteobacteria;c_Gammaproteobacteria;o_Burkholderiales;f_Burkholderiaceae	UniRef50_A0A1G5R0C5 Antitoxin ParD n=205 Tax=root TaxID=1 RepID=A0A1G5R0C5_PHOLU	34500_ABVSK8395E_HS_4 # 1074 # 1343 # -1 # ID=8900_4;partial=00;start_type=ATG;rbs_motif=GGAGG;rbs_spacer=5-10bp;gc_cont=0.674	82.1	136.7	88	8.500000000000001e-30	90	1
420	34500_ABVSK8395E_HS	90946_o1.opera	1	5	8	5	34500_ABVSK8395E_HS_AND_90946_o1.opera	34500_ABVSK8395E_HS_4	90946_o1.opera_2	d_Bacteria	p_Actinobacteriota	c_Actinomycetia	o_Mycobacteriales				34500_ABVSK8395E_HS	25	order	Mycobacteriales	8	7	4	0.73	d_Bacteria;p_Actinobacteriota;c_Actinomycetia;o_Mycobacteriales	d_Bacteria	p_Proteobacteria	c_Gammaproteobacteria	o_Burkholderiales	f_Burkholderiaceae			90946_o1.opera	62	family	Burkholderiaceae	8	7	7	1.0	d_Bacteria;p_Proteobacteria;c_Gammaproteobacteria;o_Burkholderiales;f_Burkholderiaceae	UniRef50_A0A1G5R0C5 Antitoxin ParD n=205 Tax=root TaxID=1 RepID=A0A1G5R0C5_PHOLU	34500_ABVSK8395E_HS_4 # 1074 # 1343 # -1 # ID=8900_4;partial=00;start_type=ATG;rbs_motif=GGAGG;rbs_spacer=5-10bp;gc_cont=0.674	82.1	136.7	88	8.500000000000001e-30	90	1
421	34500_ABVSK8395E_HS	9651_STOPY2011U_HS	1	5	8	5	34500_ABVSK8395E_HS_AND_9651_STOPY2011U_HS	34500_ABVSK8395E_HS_4	9651_STOPY2011U_HS_7	d_Bacteria	p_Actinobacteriota	c_Actinomycetia	o_Mycobacteriales				34500_ABVSK8395E_HS	25	order	Mycobacteriales	8	7	4	0.73	d_Bacteria;p_Actinobacteriota;c_Actinomycetia;o_Mycobacteriales	d_Bacteria	p_Proteobacteria	c_Gammaproteobacteria	o_Burkholderiales	f_Burkholderiaceae			9651_STOPY2011U_HS	62	family	Burkholderiaceae	8	7	7	1.0	d_Bacteria;p_Proteobacteria;c_Gammaproteobacteria;o_Burkholderiales;f_Burkholderiaceae	UniRef50_A0A1G5R0C5 Antitoxin ParD n=205 Tax=root TaxID=1 RepID=A0A1G5R0C5_PHOLU	34500_ABVSK8395E_HS_4 # 1074 # 1343 # -1 # ID=8900_4;partial=00;start_type=ATG;rbs_motif=GGAGG;rbs_spacer=5-10bp;gc_cont=0.674	82.1	136.7	88	8.500000000000001e-30	90	1
422	79192_LJSLX5580A_HS	210_AQYSR7679X_HS	1	4	34	4	79192_LJSLX5580A_HS_AND_210_AQYSR7679X_HS	79192_LJSLX5580A_HS_1	210_AQYSR7679X_HS_24	d_Bacteria	p_Actinobacteriota	c_Actinomycetia	o_Actinomycetales	f_Dermatophilaceae	g_Phycicoccus A	s_Phycicoccus A elongatus	79192_LJSLX5580A_HS	50823	species	Phycicoccus A elongatus	4	3	2	0.97	d_Bacteria;p_Actinobacteriota;c_Actinomycetia;o_Actinomycetales;f_Dermatophilaceae;g_Phycicoccus A;s_Phycicoccus A elongatus	d_Bacteria	p_Proteobacteria	c_Gammaproteobacteria	o_Burkholderiales				210_AQYSR7679X_HS	46	order	Burkholderiales	43	37	20	0.52	d_Bacteria;p_Proteobacteria;c_Gammaproteobacteria;o_Burkholderiales	UniRef50_A0A1G5R0C5 Antitoxin ParD n=205 Tax=root TaxID=1 RepID=A0A1G5R0C5_PHOLU	79192_LJSLX5580A_HS_1 # 101 # 382 # 1 # ID=13082_1;partial=00;start_type=ATG;rbs_motif=None;rbs_spacer=None;gc_cont=0.670	82.1	136.3	88	1.2e-29	94	1
423	79192_LJSLX5580A_HS	10121_FBLKR3479R_HS	1	4	4	4	79192_LJSLX5580A_HS_AND_10121_FBLKR3479R_HS	79192_LJSLX5580A_HS_1	10121_FBLKR3479R_HS_3	d_Bacteria	p_Actinobacteriota	c_Actinomycetia	o_Actinomycetales	f_Dermatophilaceae	g_Phycicoccus A	s_Phycicoccus A elongatus	79192_LJSLX5580A_HS	50823	species	Phycicoccus A elongatus	4	3	2	0.97	d_Bacteria;p_Actinobacteriota;c_Actinomycetia;o_Actinomycetales;f_Dermatophilaceae;g_Phycicoccus A;s_Phycicoccus A elongatus	d_Bacteria	p_Proteobacteria	c_Gammaproteobacteria	o_Burkholderiales	f_Burkholderiaceae			10121_FBLKR3479R_HS	62	family	Burkholderiaceae	6	5	2	0.65	d_Bacteria;p_Proteobacteria;c_Gammaproteobacteria;o_Burkholderiales;f_Burkholderiaceae	UniRef50_A0A1G5R0C5 Antitoxin ParD n=205 Tax=root TaxID=1 RepID=A0A1G5R0C5_PHOLU	79192_LJSLX5580A_HS_1 # 101 # 382 # 1 # ID=13082_1;partial=00;start_type=ATG;rbs_motif=None;rbs_spacer=None;gc_cont=0.670	82.1	136.3	88	1.2e-29	94	1
424	79192_LJSLX5580A_HS	350_NOAOR5976A	1	4	15	4	79192_LJSLX5580A_HS_AND_350_NOAOR5976A	79192_LJSLX5580A_HS_1	350_NOAOR5976A_3	d_Bacteria	p_Actinobacteriota	c_Actinomycetia	o_Actinomycetales	f_Dermatophilaceae	g_Phycicoccus A	s_Phycicoccus A elongatus	79192_LJSLX5580A_HS	50823	species	Phycicoccus A elongatus	4	3	2	0.97	d_Bacteria;p_Actinobacteriota;c_Actinomycetia;o_Actinomycetales;f_Dermatophilaceae;g_Phycicoccus A;s_Phycicoccus A elongatus	d_Bacteria	p_Proteobacteria	c_Gammaproteobacteria	o_Burkholderiales	f_Burkholderiaceae			350_NOAOR5976A	62	family	Burkholderiaceae	16	14	11	0.8	d_Bacteria;p_Proteobacteria;c_Gammaproteobacteria;o_Burkholderiales;f_Burkholderiaceae	UniRef50_A0A1G5R0C5 Antitoxin ParD n=205 Tax=root TaxID=1 RepID=A0A1G5R0C5_PHOLU	79192_LJSLX5580A_HS_1 # 101 # 382 # 1 # ID=13082_1;partial=00;start_type=ATG;rbs_motif=None;rbs_spacer=None;gc_cont=0.670	82.1	136.3	88	1.2e-29	94	1
425	79192_LJSLX5580A_HS	386_ZFYKJ6264T	1	4	13	4	79192_LJSLX5580A_HS_AND_386_ZFYKJ6264T	79192_LJSLX5580A_HS_1	386_ZFYKJ6264T_11	d_Bacteria	p_Actinobacteriota	c_Actinomycetia	o_Actinomycetales	f_Dermatophilaceae	g_Phycicoccus A	s_Phycicoccus A elongatus	79192_LJSLX5580A_HS	50823	species	Phycicoccus A elongatus	4	3	2	0.97	d_Bacteria;p_Actinobacteriota;c_Actinomycetia;o_Actinomycetales;f_Dermatophilaceae;g_Phycicoccus A;s_Phycicoccus A elongatus	d_Bacteria	p_Proteobacteria	c_Gammaproteobacteria	o_Burkholderiales	f_Burkholderiaceae			386_ZFYKJ6264T	62	family	Burkholderiaceae	16	15	11	0.8	d_Bacteria;p_Proteobacteria;c_Gammaproteobacteria;o_Burkholderiales;f_Burkholderiaceae	UniRef50_A0A1G5R0C5 Antitoxin ParD n=205 Tax=root TaxID=1 RepID=A0A1G5R0C5_PHOLU	79192_LJSLX5580A_HS_1 # 101 # 382 # 1 # ID=13082_1;partial=00;start_type=ATG;rbs_motif=None;rbs_spacer=None;gc_cont=0.670	82.1	136.3	88	1.2e-29	94	1
426	79192_LJSLX5580A_HS	292_CTKAA1553C_HS	1	4	27	4	79192_LJSLX5580A_HS_AND_292_CTKAA1553C_HS	79192_LJSLX5580A_HS_1	292_CTKAA1553C_HS_4	d_Bacteria	p_Actinobacteriota	c_Actinomycetia	o_Actinomycetales	f_Dermatophilaceae	g_Phycicoccus A	s_Phycicoccus A elongatus	79192_LJSLX5580A_HS	50823	species	Phycicoccus A elongatus	4	3	2	0.97	d_Bacteria;p_Actinobacteriota;c_Actinomycetia;o_Actinomycetales;f_Dermatophilaceae;g_Phycicoccus A;s_Phycicoccus A elongatus	d_Bacteria	p_Proteobacteria	c_Gammaproteobacteria	o_Burkholderiales				292_CTKAA1553C_HS	46	order	Burkholderiales	43	40	21	0.52	d_Bacteria;p_Proteobacteria;c_Gammaproteobacteria;o_Burkholderiales	UniRef50_A0A1G5R0C5 Antitoxin ParD n=205 Tax=root TaxID=1 RepID=A0A1G5R0C5_PHOLU	79192_LJSLX5580A_HS_1 # 101 # 382 # 1 # ID=13082_1;partial=00;start_type=ATG;rbs_motif=None;rbs_spacer=None;gc_cont=0.670	82.1	136.3	88	1.2e-29	94	1
427	79192_LJSLX5580A_HS	8380_SMRZL4770S_HS	1	4	4	4	79192_LJSLX5580A_HS_AND_8380_SMRZL4770S_HS	79192_LJSLX5580A_HS_1	8380_SMRZL4770S_HS_3	d_Bacteria	p_Actinobacteriota	c_Actinomycetia	o_Actinomycetales	f_Dermatophilaceae	g_Phycicoccus A	s_Phycicoccus A elongatus	79192_LJSLX5580A_HS	50823	species	Phycicoccus A elongatus	4	3	2	0.97	d_Bacteria;p_Actinobacteriota;c_Actinomycetia;o_Actinomycetales;f_Dermatophilaceae;g_Phycicoccus A;s_Phycicoccus A elongatus	d_Bacteria	p_Proteobacteria	c_Gammaproteobacteria					8380_SMRZL4770S_HS	4	class	Gammaproteobacteria	15	14	10	0.53	d_Bacteria;p_Proteobacteria;c_Gammaproteobacteria	UniRef50_A0A1G5R0C5 Antitoxin ParD n=205 Tax=root TaxID=1 RepID=A0A1G5R0C5_PHOLU	79192_LJSLX5580A_HS_1 # 101 # 382 # 1 # ID=13082_1;partial=00;start_type=ATG;rbs_motif=None;rbs_spacer=None;gc_cont=0.670	82.1	136.3	88	1.2e-29	94	1
428	79192_LJSLX5580A_HS	92_OQKAY0494C	1	4	20	4	79192_LJSLX5580A_HS_AND_92_OQKAY0494C	79192_LJSLX5580A_HS_1	92_OQKAY0494C_2	d_Bacteria	p_Actinobacteriota	c_Actinomycetia	o_Actinomycetales	f_Dermatophilaceae	g_Phycicoccus A	s_Phycicoccus A elongatus	79192_LJSLX5580A_HS	50823	species	Phycicoccus A elongatus	4	3	2	0.97	d_Bacteria;p_Actinobacteriota;c_Actinomycetia;o_Actinomycetales;f_Dermatophilaceae;g_Phycicoccus A;s_Phycicoccus A elongatus	d_Bacteria	p_Proteobacteria	c_Gammaproteobacteria	o_Burkholderiales	f_Burkholderiaceae			92_OQKAY0494C	62	family	Burkholderiaceae	23	21	12	0.53	d_Bacteria;p_Proteobacteria;c_Gammaproteobacteria;o_Burkholderiales;f_Burkholderiaceae	UniRef50_A0A1G5R0C5 Antitoxin ParD n=205 Tax=root TaxID=1 RepID=A0A1G5R0C5_PHOLU	79192_LJSLX5580A_HS_1 # 101 # 382 # 1 # ID=13082_1;partial=00;start_type=ATG;rbs_motif=None;rbs_spacer=None;gc_cont=0.670	82.1	136.3	88	1.2e-29	94	1
429	79192_LJSLX5580A_HS	45501_SMAIH8416T_HS	1	4	4	4	79192_LJSLX5580A_HS_AND_45501_SMAIH8416T_HS	79192_LJSLX5580A_HS_1	45501_SMAIH8416T_HS_3	d_Bacteria	p_Actinobacteriota	c_Actinomycetia	o_Actinomycetales	f_Dermatophilaceae	g_Phycicoccus A	s_Phycicoccus A elongatus	79192_LJSLX5580A_HS	50823	species	Phycicoccus A elongatus	4	3	2	0.97	d_Bacteria;p_Actinobacteriota;c_Actinomycetia;o_Actinomycetales;f_Dermatophilaceae;g_Phycicoccus A;s_Phycicoccus A elongatus	d_Bacteria	p_Proteobacteria	c_Gammaproteobacteria	o_Burkholderiales	f_Burkholderiaceae			45501_SMAIH8416T_HS	62	family	Burkholderiaceae	5	4	2	0.66	d_Bacteria;p_Proteobacteria;c_Gammaproteobacteria;o_Burkholderiales;f_Burkholderiaceae	UniRef50_A0A1G5R0C5 Antitoxin ParD n=205 Tax=root TaxID=1 RepID=A0A1G5R0C5_PHOLU	79192_LJSLX5580A_HS_1 # 101 # 382 # 1 # ID=13082_1;partial=00;start_type=ATG;rbs_motif=None;rbs_spacer=None;gc_cont=0.670	82.1	136.3	88	1.2e-29	94	1
430	79192_LJSLX5580A_HS	61903_p3.opera	1	4	7	4	79192_LJSLX5580A_HS_AND_61903_p3.opera	79192_LJSLX5580A_HS_1	61903_p3.opera_2	d_Bacteria	p_Actinobacteriota	c_Actinomycetia	o_Actinomycetales	f_Dermatophilaceae	g_Phycicoccus A	s_Phycicoccus A elongatus	79192_LJSLX5580A_HS	50823	species	Phycicoccus A elongatus	4	3	2	0.97	d_Bacteria;p_Actinobacteriota;c_Actinomycetia;o_Actinomycetales;f_Dermatophilaceae;g_Phycicoccus A;s_Phycicoccus A elongatus	d_Bacteria	p_Proteobacteria	c_Gammaproteobacteria	o_Burkholderiales	f_Burkholderiaceae			61903_p3.opera	62	family	Burkholderiaceae	10	9	8	0.99	d_Bacteria;p_Proteobacteria;c_Gammaproteobacteria;o_Burkholderiales;f_Burkholderiaceae	UniRef50_A0A1G5R0C5 Antitoxin ParD n=205 Tax=root TaxID=1 RepID=A0A1G5R0C5_PHOLU	79192_LJSLX5580A_HS_1 # 101 # 382 # 1 # ID=13082_1;partial=00;start_type=ATG;rbs_motif=None;rbs_spacer=None;gc_cont=0.670	82.1	136.3	88	1.2e-29	94	1
431	79192_LJSLX5580A_HS	90946_o1.opera	1	4	8	4	79192_LJSLX5580A_HS_AND_90946_o1.opera	79192_LJSLX5580A_HS_1	90946_o1.opera_2	d_Bacteria	p_Actinobacteriota	c_Actinomycetia	o_Actinomycetales	f_Dermatophilaceae	g_Phycicoccus A	s_Phycicoccus A elongatus	79192_LJSLX5580A_HS	50823	species	Phycicoccus A elongatus	4	3	2	0.97	d_Bacteria;p_Actinobacteriota;c_Actinomycetia;o_Actinomycetales;f_Dermatophilaceae;g_Phycicoccus A;s_Phycicoccus A elongatus	d_Bacteria	p_Proteobacteria	c_Gammaproteobacteria	o_Burkholderiales	f_Burkholderiaceae			90946_o1.opera	62	family	Burkholderiaceae	8	7	7	1.0	d_Bacteria;p_Proteobacteria;c_Gammaproteobacteria;o_Burkholderiales;f_Burkholderiaceae	UniRef50_A0A1G5R0C5 Antitoxin ParD n=205 Tax=root TaxID=1 RepID=A0A1G5R0C5_PHOLU	79192_LJSLX5580A_HS_1 # 101 # 382 # 1 # ID=13082_1;partial=00;start_type=ATG;rbs_motif=None;rbs_spacer=None;gc_cont=0.670	82.1	136.3	88	1.2e-29	94	1
432	79192_LJSLX5580A_HS	9651_STOPY2011U_HS	1	4	8	4	79192_LJSLX5580A_HS_AND_9651_STOPY2011U_HS	79192_LJSLX5580A_HS_1	9651_STOPY2011U_HS_7	d_Bacteria	p_Actinobacteriota	c_Actinomycetia	o_Actinomycetales	f_Dermatophilaceae	g_Phycicoccus A	s_Phycicoccus A elongatus	79192_LJSLX5580A_HS	50823	species	Phycicoccus A elongatus	4	3	2	0.97	d_Bacteria;p_Actinobacteriota;c_Actinomycetia;o_Actinomycetales;f_Dermatophilaceae;g_Phycicoccus A;s_Phycicoccus A elongatus	d_Bacteria	p_Proteobacteria	c_Gammaproteobacteria	o_Burkholderiales	f_Burkholderiaceae			9651_STOPY2011U_HS	62	family	Burkholderiaceae	8	7	7	1.0	d_Bacteria;p_Proteobacteria;c_Gammaproteobacteria;o_Burkholderiales;f_Burkholderiaceae	UniRef50_A0A1G5R0C5 Antitoxin ParD n=205 Tax=root TaxID=1 RepID=A0A1G5R0C5_PHOLU	79192_LJSLX5580A_HS_1 # 101 # 382 # 1 # ID=13082_1;partial=00;start_type=ATG;rbs_motif=None;rbs_spacer=None;gc_cont=0.670	82.1	136.3	88	1.2e-29	94	1
433	31832_LMGGV4316U_HS	210_AQYSR7679X_HS	3	5	34	5	31832_LMGGV4316U_HS_AND_210_AQYSR7679X_HS	31832_LMGGV4316U_HS_3	210_AQYSR7679X_HS_24	d_Bacteria	p_Actinobacteriota	c_Actinomycetia					31832_LMGGV4316U_HS	24	class	Actinomycetia	9	8	4	0.5	d_Bacteria;p_Actinobacteriota;c_Actinomycetia	d_Bacteria	p_Proteobacteria	c_Gammaproteobacteria	o_Burkholderiales				210_AQYSR7679X_HS	46	order	Burkholderiales	43	37	20	0.52	d_Bacteria;p_Proteobacteria;c_Gammaproteobacteria;o_Burkholderiales	UniRef50_A0A1G5R0C5 Antitoxin ParD n=205 Tax=root TaxID=1 RepID=A0A1G5R0C5_PHOLU	31832_LMGGV4316U_HS_3 # 1202 # 1471 # -1 # ID=14640_3;partial=00;start_type=ATG;rbs_motif=GGAGG;rbs_spacer=5-10bp;gc_cont=0.674	82.1	136.7	88	8.500000000000001e-30	90	1
434	31832_LMGGV4316U_HS	10121_FBLKR3479R_HS	1	5	4	4	31832_LMGGV4316U_HS_AND_10121_FBLKR3479R_HS	31832_LMGGV4316U_HS_3	10121_FBLKR3479R_HS_3	d_Bacteria	p_Actinobacteriota	c_Actinomycetia					31832_LMGGV4316U_HS	24	class	Actinomycetia	9	8	4	0.5	d_Bacteria;p_Actinobacteriota;c_Actinomycetia	d_Bacteria	p_Proteobacteria	c_Gammaproteobacteria	o_Burkholderiales	f_Burkholderiaceae			10121_FBLKR3479R_HS	62	family	Burkholderiaceae	6	5	2	0.65	d_Bacteria;p_Proteobacteria;c_Gammaproteobacteria;o_Burkholderiales;f_Burkholderiaceae	UniRef50_A0A1G5R0C5 Antitoxin ParD n=205 Tax=root TaxID=1 RepID=A0A1G5R0C5_PHOLU	31832_LMGGV4316U_HS_3 # 1202 # 1471 # -1 # ID=14640_3;partial=00;start_type=ATG;rbs_motif=GGAGG;rbs_spacer=5-10bp;gc_cont=0.674	82.1	136.7	88	8.500000000000001e-30	90	1
435	31832_LMGGV4316U_HS	350_NOAOR5976A	3	5	15	5	31832_LMGGV4316U_HS_AND_350_NOAOR5976A	31832_LMGGV4316U_HS_3	350_NOAOR5976A_3	d_Bacteria	p_Actinobacteriota	c_Actinomycetia					31832_LMGGV4316U_HS	24	class	Actinomycetia	9	8	4	0.5	d_Bacteria;p_Actinobacteriota;c_Actinomycetia	d_Bacteria	p_Proteobacteria	c_Gammaproteobacteria	o_Burkholderiales	f_Burkholderiaceae			350_NOAOR5976A	62	family	Burkholderiaceae	16	14	11	0.8	d_Bacteria;p_Proteobacteria;c_Gammaproteobacteria;o_Burkholderiales;f_Burkholderiaceae	UniRef50_A0A1G5R0C5 Antitoxin ParD n=205 Tax=root TaxID=1 RepID=A0A1G5R0C5_PHOLU	31832_LMGGV4316U_HS_3 # 1202 # 1471 # -1 # ID=14640_3;partial=00;start_type=ATG;rbs_motif=GGAGG;rbs_spacer=5-10bp;gc_cont=0.674	82.1	136.7	88	8.500000000000001e-30	90	1
436	31832_LMGGV4316U_HS	386_ZFYKJ6264T	3	5	13	5	31832_LMGGV4316U_HS_AND_386_ZFYKJ6264T	31832_LMGGV4316U_HS_3	386_ZFYKJ6264T_11	d_Bacteria	p_Actinobacteriota	c_Actinomycetia					31832_LMGGV4316U_HS	24	class	Actinomycetia	9	8	4	0.5	d_Bacteria;p_Actinobacteriota;c_Actinomycetia	d_Bacteria	p_Proteobacteria	c_Gammaproteobacteria	o_Burkholderiales	f_Burkholderiaceae			386_ZFYKJ6264T	62	family	Burkholderiaceae	16	15	11	0.8	d_Bacteria;p_Proteobacteria;c_Gammaproteobacteria;o_Burkholderiales;f_Burkholderiaceae	UniRef50_A0A1G5R0C5 Antitoxin ParD n=205 Tax=root TaxID=1 RepID=A0A1G5R0C5_PHOLU	31832_LMGGV4316U_HS_3 # 1202 # 1471 # -1 # ID=14640_3;partial=00;start_type=ATG;rbs_motif=GGAGG;rbs_spacer=5-10bp;gc_cont=0.674	82.1	136.7	88	8.500000000000001e-30	90	1
437	31832_LMGGV4316U_HS	292_CTKAA1553C_HS	3	5	27	5	31832_LMGGV4316U_HS_AND_292_CTKAA1553C_HS	31832_LMGGV4316U_HS_3	292_CTKAA1553C_HS_4	d_Bacteria	p_Actinobacteriota	c_Actinomycetia					31832_LMGGV4316U_HS	24	class	Actinomycetia	9	8	4	0.5	d_Bacteria;p_Actinobacteriota;c_Actinomycetia	d_Bacteria	p_Proteobacteria	c_Gammaproteobacteria	o_Burkholderiales				292_CTKAA1553C_HS	46	order	Burkholderiales	43	40	21	0.52	d_Bacteria;p_Proteobacteria;c_Gammaproteobacteria;o_Burkholderiales	UniRef50_A0A1G5R0C5 Antitoxin ParD n=205 Tax=root TaxID=1 RepID=A0A1G5R0C5_PHOLU	31832_LMGGV4316U_HS_3 # 1202 # 1471 # -1 # ID=14640_3;partial=00;start_type=ATG;rbs_motif=GGAGG;rbs_spacer=5-10bp;gc_cont=0.674	82.1	136.7	88	8.500000000000001e-30	90	1
438	31832_LMGGV4316U_HS	8380_SMRZL4770S_HS	1	5	4	4	31832_LMGGV4316U_HS_AND_8380_SMRZL4770S_HS	31832_LMGGV4316U_HS_3	8380_SMRZL4770S_HS_3	d_Bacteria	p_Actinobacteriota	c_Actinomycetia					31832_LMGGV4316U_HS	24	class	Actinomycetia	9	8	4	0.5	d_Bacteria;p_Actinobacteriota;c_Actinomycetia	d_Bacteria	p_Proteobacteria	c_Gammaproteobacteria					8380_SMRZL4770S_HS	4	class	Gammaproteobacteria	15	14	10	0.53	d_Bacteria;p_Proteobacteria;c_Gammaproteobacteria	UniRef50_A0A1G5R0C5 Antitoxin ParD n=205 Tax=root TaxID=1 RepID=A0A1G5R0C5_PHOLU	31832_LMGGV4316U_HS_3 # 1202 # 1471 # -1 # ID=14640_3;partial=00;start_type=ATG;rbs_motif=GGAGG;rbs_spacer=5-10bp;gc_cont=0.674	82.1	136.7	88	8.500000000000001e-30	90	1
439	31832_LMGGV4316U_HS	92_OQKAY0494C	3	5	20	5	31832_LMGGV4316U_HS_AND_92_OQKAY0494C	31832_LMGGV4316U_HS_3	92_OQKAY0494C_2	d_Bacteria	p_Actinobacteriota	c_Actinomycetia					31832_LMGGV4316U_HS	24	class	Actinomycetia	9	8	4	0.5	d_Bacteria;p_Actinobacteriota;c_Actinomycetia	d_Bacteria	p_Proteobacteria	c_Gammaproteobacteria	o_Burkholderiales	f_Burkholderiaceae			92_OQKAY0494C	62	family	Burkholderiaceae	23	21	12	0.53	d_Bacteria;p_Proteobacteria;c_Gammaproteobacteria;o_Burkholderiales;f_Burkholderiaceae	UniRef50_A0A1G5R0C5 Antitoxin ParD n=205 Tax=root TaxID=1 RepID=A0A1G5R0C5_PHOLU	31832_LMGGV4316U_HS_3 # 1202 # 1471 # -1 # ID=14640_3;partial=00;start_type=ATG;rbs_motif=GGAGG;rbs_spacer=5-10bp;gc_cont=0.674	82.1	136.7	88	8.500000000000001e-30	90	1
440	31832_LMGGV4316U_HS	45501_SMAIH8416T_HS	2	5	4	4	31832_LMGGV4316U_HS_AND_45501_SMAIH8416T_HS	31832_LMGGV4316U_HS_3	45501_SMAIH8416T_HS_3	d_Bacteria	p_Actinobacteriota	c_Actinomycetia					31832_LMGGV4316U_HS	24	class	Actinomycetia	9	8	4	0.5	d_Bacteria;p_Actinobacteriota;c_Actinomycetia	d_Bacteria	p_Proteobacteria	c_Gammaproteobacteria	o_Burkholderiales	f_Burkholderiaceae			45501_SMAIH8416T_HS	62	family	Burkholderiaceae	5	4	2	0.66	d_Bacteria;p_Proteobacteria;c_Gammaproteobacteria;o_Burkholderiales;f_Burkholderiaceae	UniRef50_A0A1G5R0C5 Antitoxin ParD n=205 Tax=root TaxID=1 RepID=A0A1G5R0C5_PHOLU	31832_LMGGV4316U_HS_3 # 1202 # 1471 # -1 # ID=14640_3;partial=00;start_type=ATG;rbs_motif=GGAGG;rbs_spacer=5-10bp;gc_cont=0.674	82.1	136.7	88	8.500000000000001e-30	90	1
441	31832_LMGGV4316U_HS	61903_p3.opera	3	5	7	5	31832_LMGGV4316U_HS_AND_61903_p3.opera	31832_LMGGV4316U_HS_3	61903_p3.opera_2	d_Bacteria	p_Actinobacteriota	c_Actinomycetia					31832_LMGGV4316U_HS	24	class	Actinomycetia	9	8	4	0.5	d_Bacteria;p_Actinobacteriota;c_Actinomycetia	d_Bacteria	p_Proteobacteria	c_Gammaproteobacteria	o_Burkholderiales	f_Burkholderiaceae			61903_p3.opera	62	family	Burkholderiaceae	10	9	8	0.99	d_Bacteria;p_Proteobacteria;c_Gammaproteobacteria;o_Burkholderiales;f_Burkholderiaceae	UniRef50_A0A1G5R0C5 Antitoxin ParD n=205 Tax=root TaxID=1 RepID=A0A1G5R0C5_PHOLU	31832_LMGGV4316U_HS_3 # 1202 # 1471 # -1 # ID=14640_3;partial=00;start_type=ATG;rbs_motif=GGAGG;rbs_spacer=5-10bp;gc_cont=0.674	82.1	136.7	88	8.500000000000001e-30	90	1
442	31832_LMGGV4316U_HS	90946_o1.opera	3	5	8	5	31832_LMGGV4316U_HS_AND_90946_o1.opera	31832_LMGGV4316U_HS_3	90946_o1.opera_2	d_Bacteria	p_Actinobacteriota	c_Actinomycetia					31832_LMGGV4316U_HS	24	class	Actinomycetia	9	8	4	0.5	d_Bacteria;p_Actinobacteriota;c_Actinomycetia	d_Bacteria	p_Proteobacteria	c_Gammaproteobacteria	o_Burkholderiales	f_Burkholderiaceae			90946_o1.opera	62	family	Burkholderiaceae	8	7	7	1.0	d_Bacteria;p_Proteobacteria;c_Gammaproteobacteria;o_Burkholderiales;f_Burkholderiaceae	UniRef50_A0A1G5R0C5 Antitoxin ParD n=205 Tax=root TaxID=1 RepID=A0A1G5R0C5_PHOLU	31832_LMGGV4316U_HS_3 # 1202 # 1471 # -1 # ID=14640_3;partial=00;start_type=ATG;rbs_motif=GGAGG;rbs_spacer=5-10bp;gc_cont=0.674	82.1	136.7	88	8.500000000000001e-30	90	1
443	31832_LMGGV4316U_HS	9651_STOPY2011U_HS	4	5	8	5	31832_LMGGV4316U_HS_AND_9651_STOPY2011U_HS	31832_LMGGV4316U_HS_3	9651_STOPY2011U_HS_7	d_Bacteria	p_Actinobacteriota	c_Actinomycetia					31832_LMGGV4316U_HS	24	class	Actinomycetia	9	8	4	0.5	d_Bacteria;p_Actinobacteriota;c_Actinomycetia	d_Bacteria	p_Proteobacteria	c_Gammaproteobacteria	o_Burkholderiales	f_Burkholderiaceae			9651_STOPY2011U_HS	62	family	Burkholderiaceae	8	7	7	1.0	d_Bacteria;p_Proteobacteria;c_Gammaproteobacteria;o_Burkholderiales;f_Burkholderiaceae	UniRef50_A0A1G5R0C5 Antitoxin ParD n=205 Tax=root TaxID=1 RepID=A0A1G5R0C5_PHOLU	31832_LMGGV4316U_HS_3 # 1202 # 1471 # -1 # ID=14640_3;partial=00;start_type=ATG;rbs_motif=GGAGG;rbs_spacer=5-10bp;gc_cont=0.674	82.1	136.7	88	8.500000000000001e-30	90	1
444	39135_UPKQF5024K_HS	210_AQYSR7679X_HS	3	5	34	5	39135_UPKQF5024K_HS_AND_210_AQYSR7679X_HS	39135_UPKQF5024K_HS_4	210_AQYSR7679X_HS_24	d_Bacteria	p_Actinobacteriota	c_Actinomycetia					39135_UPKQF5024K_HS	24	class	Actinomycetia	6	5	3	0.51	d_Bacteria;p_Actinobacteriota;c_Actinomycetia	d_Bacteria	p_Proteobacteria	c_Gammaproteobacteria	o_Burkholderiales				210_AQYSR7679X_HS	46	order	Burkholderiales	43	37	20	0.52	d_Bacteria;p_Proteobacteria;c_Gammaproteobacteria;o_Burkholderiales	UniRef50_A0A1G5R0C5 Antitoxin ParD n=205 Tax=root TaxID=1 RepID=A0A1G5R0C5_PHOLU	39135_UPKQF5024K_HS_4 # 1486 # 1755 # -1 # ID=8687_4;partial=00;start_type=ATG;rbs_motif=GGAGG;rbs_spacer=5-10bp;gc_cont=0.674	82.1	136.7	88	8.500000000000001e-30	90	1
445	39135_UPKQF5024K_HS	10121_FBLKR3479R_HS	1	5	4	4	39135_UPKQF5024K_HS_AND_10121_FBLKR3479R_HS	39135_UPKQF5024K_HS_4	10121_FBLKR3479R_HS_3	d_Bacteria	p_Actinobacteriota	c_Actinomycetia					39135_UPKQF5024K_HS	24	class	Actinomycetia	6	5	3	0.51	d_Bacteria;p_Actinobacteriota;c_Actinomycetia	d_Bacteria	p_Proteobacteria	c_Gammaproteobacteria	o_Burkholderiales	f_Burkholderiaceae			10121_FBLKR3479R_HS	62	family	Burkholderiaceae	6	5	2	0.65	d_Bacteria;p_Proteobacteria;c_Gammaproteobacteria;o_Burkholderiales;f_Burkholderiaceae	UniRef50_A0A1G5R0C5 Antitoxin ParD n=205 Tax=root TaxID=1 RepID=A0A1G5R0C5_PHOLU	39135_UPKQF5024K_HS_4 # 1486 # 1755 # -1 # ID=8687_4;partial=00;start_type=ATG;rbs_motif=GGAGG;rbs_spacer=5-10bp;gc_cont=0.674	82.1	136.7	88	8.500000000000001e-30	90	1
446	39135_UPKQF5024K_HS	350_NOAOR5976A	3	5	15	5	39135_UPKQF5024K_HS_AND_350_NOAOR5976A	39135_UPKQF5024K_HS_4	350_NOAOR5976A_3	d_Bacteria	p_Actinobacteriota	c_Actinomycetia					39135_UPKQF5024K_HS	24	class	Actinomycetia	6	5	3	0.51	d_Bacteria;p_Actinobacteriota;c_Actinomycetia	d_Bacteria	p_Proteobacteria	c_Gammaproteobacteria	o_Burkholderiales	f_Burkholderiaceae			350_NOAOR5976A	62	family	Burkholderiaceae	16	14	11	0.8	d_Bacteria;p_Proteobacteria;c_Gammaproteobacteria;o_Burkholderiales;f_Burkholderiaceae	UniRef50_A0A1G5R0C5 Antitoxin ParD n=205 Tax=root TaxID=1 RepID=A0A1G5R0C5_PHOLU	39135_UPKQF5024K_HS_4 # 1486 # 1755 # -1 # ID=8687_4;partial=00;start_type=ATG;rbs_motif=GGAGG;rbs_spacer=5-10bp;gc_cont=0.674	82.1	136.7	88	8.500000000000001e-30	90	1
447	39135_UPKQF5024K_HS	386_ZFYKJ6264T	3	5	13	5	39135_UPKQF5024K_HS_AND_386_ZFYKJ6264T	39135_UPKQF5024K_HS_4	386_ZFYKJ6264T_11	d_Bacteria	p_Actinobacteriota	c_Actinomycetia					39135_UPKQF5024K_HS	24	class	Actinomycetia	6	5	3	0.51	d_Bacteria;p_Actinobacteriota;c_Actinomycetia	d_Bacteria	p_Proteobacteria	c_Gammaproteobacteria	o_Burkholderiales	f_Burkholderiaceae			386_ZFYKJ6264T	62	family	Burkholderiaceae	16	15	11	0.8	d_Bacteria;p_Proteobacteria;c_Gammaproteobacteria;o_Burkholderiales;f_Burkholderiaceae	UniRef50_A0A1G5R0C5 Antitoxin ParD n=205 Tax=root TaxID=1 RepID=A0A1G5R0C5_PHOLU	39135_UPKQF5024K_HS_4 # 1486 # 1755 # -1 # ID=8687_4;partial=00;start_type=ATG;rbs_motif=GGAGG;rbs_spacer=5-10bp;gc_cont=0.674	82.1	136.7	88	8.500000000000001e-30	90	1
448	39135_UPKQF5024K_HS	292_CTKAA1553C_HS	4	5	27	5	39135_UPKQF5024K_HS_AND_292_CTKAA1553C_HS	39135_UPKQF5024K_HS_4	292_CTKAA1553C_HS_4	d_Bacteria	p_Actinobacteriota	c_Actinomycetia					39135_UPKQF5024K_HS	24	class	Actinomycetia	6	5	3	0.51	d_Bacteria;p_Actinobacteriota;c_Actinomycetia	d_Bacteria	p_Proteobacteria	c_Gammaproteobacteria	o_Burkholderiales				292_CTKAA1553C_HS	46	order	Burkholderiales	43	40	21	0.52	d_Bacteria;p_Proteobacteria;c_Gammaproteobacteria;o_Burkholderiales	UniRef50_A0A1G5R0C5 Antitoxin ParD n=205 Tax=root TaxID=1 RepID=A0A1G5R0C5_PHOLU	39135_UPKQF5024K_HS_4 # 1486 # 1755 # -1 # ID=8687_4;partial=00;start_type=ATG;rbs_motif=GGAGG;rbs_spacer=5-10bp;gc_cont=0.674	82.1	136.7	88	8.500000000000001e-30	90	1
449	39135_UPKQF5024K_HS	8380_SMRZL4770S_HS	2	5	4	4	39135_UPKQF5024K_HS_AND_8380_SMRZL4770S_HS	39135_UPKQF5024K_HS_4	8380_SMRZL4770S_HS_3	d_Bacteria	p_Actinobacteriota	c_Actinomycetia					39135_UPKQF5024K_HS	24	class	Actinomycetia	6	5	3	0.51	d_Bacteria;p_Actinobacteriota;c_Actinomycetia	d_Bacteria	p_Proteobacteria	c_Gammaproteobacteria					8380_SMRZL4770S_HS	4	class	Gammaproteobacteria	15	14	10	0.53	d_Bacteria;p_Proteobacteria;c_Gammaproteobacteria	UniRef50_A0A1G5R0C5 Antitoxin ParD n=205 Tax=root TaxID=1 RepID=A0A1G5R0C5_PHOLU	39135_UPKQF5024K_HS_4 # 1486 # 1755 # -1 # ID=8687_4;partial=00;start_type=ATG;rbs_motif=GGAGG;rbs_spacer=5-10bp;gc_cont=0.674	82.1	136.7	88	8.500000000000001e-30	90	1
450	39135_UPKQF5024K_HS	92_OQKAY0494C	3	5	20	5	39135_UPKQF5024K_HS_AND_92_OQKAY0494C	39135_UPKQF5024K_HS_4	92_OQKAY0494C_2	d_Bacteria	p_Actinobacteriota	c_Actinomycetia					39135_UPKQF5024K_HS	24	class	Actinomycetia	6	5	3	0.51	d_Bacteria;p_Actinobacteriota;c_Actinomycetia	d_Bacteria	p_Proteobacteria	c_Gammaproteobacteria	o_Burkholderiales	f_Burkholderiaceae			92_OQKAY0494C	62	family	Burkholderiaceae	23	21	12	0.53	d_Bacteria;p_Proteobacteria;c_Gammaproteobacteria;o_Burkholderiales;f_Burkholderiaceae	UniRef50_A0A1G5R0C5 Antitoxin ParD n=205 Tax=root TaxID=1 RepID=A0A1G5R0C5_PHOLU	39135_UPKQF5024K_HS_4 # 1486 # 1755 # -1 # ID=8687_4;partial=00;start_type=ATG;rbs_motif=GGAGG;rbs_spacer=5-10bp;gc_cont=0.674	82.1	136.7	88	8.500000000000001e-30	90	1
451	39135_UPKQF5024K_HS	45501_SMAIH8416T_HS	4	5	4	4	39135_UPKQF5024K_HS_AND_45501_SMAIH8416T_HS	39135_UPKQF5024K_HS_4	45501_SMAIH8416T_HS_3	d_Bacteria	p_Actinobacteriota	c_Actinomycetia					39135_UPKQF5024K_HS	24	class	Actinomycetia	6	5	3	0.51	d_Bacteria;p_Actinobacteriota;c_Actinomycetia	d_Bacteria	p_Proteobacteria	c_Gammaproteobacteria	o_Burkholderiales	f_Burkholderiaceae			45501_SMAIH8416T_HS	62	family	Burkholderiaceae	5	4	2	0.66	d_Bacteria;p_Proteobacteria;c_Gammaproteobacteria;o_Burkholderiales;f_Burkholderiaceae	UniRef50_A0A1G5R0C5 Antitoxin ParD n=205 Tax=root TaxID=1 RepID=A0A1G5R0C5_PHOLU	39135_UPKQF5024K_HS_4 # 1486 # 1755 # -1 # ID=8687_4;partial=00;start_type=ATG;rbs_motif=GGAGG;rbs_spacer=5-10bp;gc_cont=0.674	82.1	136.7	88	8.500000000000001e-30	90	1
452	39135_UPKQF5024K_HS	61903_p3.opera	3	5	7	5	39135_UPKQF5024K_HS_AND_61903_p3.opera	39135_UPKQF5024K_HS_4	61903_p3.opera_2	d_Bacteria	p_Actinobacteriota	c_Actinomycetia					39135_UPKQF5024K_HS	24	class	Actinomycetia	6	5	3	0.51	d_Bacteria;p_Actinobacteriota;c_Actinomycetia	d_Bacteria	p_Proteobacteria	c_Gammaproteobacteria	o_Burkholderiales	f_Burkholderiaceae			61903_p3.opera	62	family	Burkholderiaceae	10	9	8	0.99	d_Bacteria;p_Proteobacteria;c_Gammaproteobacteria;o_Burkholderiales;f_Burkholderiaceae	UniRef50_A0A1G5R0C5 Antitoxin ParD n=205 Tax=root TaxID=1 RepID=A0A1G5R0C5_PHOLU	39135_UPKQF5024K_HS_4 # 1486 # 1755 # -1 # ID=8687_4;partial=00;start_type=ATG;rbs_motif=GGAGG;rbs_spacer=5-10bp;gc_cont=0.674	82.1	136.7	88	8.500000000000001e-30	90	1
453	39135_UPKQF5024K_HS	90946_o1.opera	3	5	8	5	39135_UPKQF5024K_HS_AND_90946_o1.opera	39135_UPKQF5024K_HS_4	90946_o1.opera_2	d_Bacteria	p_Actinobacteriota	c_Actinomycetia					39135_UPKQF5024K_HS	24	class	Actinomycetia	6	5	3	0.51	d_Bacteria;p_Actinobacteriota;c_Actinomycetia	d_Bacteria	p_Proteobacteria	c_Gammaproteobacteria	o_Burkholderiales	f_Burkholderiaceae			90946_o1.opera	62	family	Burkholderiaceae	8	7	7	1.0	d_Bacteria;p_Proteobacteria;c_Gammaproteobacteria;o_Burkholderiales;f_Burkholderiaceae	UniRef50_A0A1G5R0C5 Antitoxin ParD n=205 Tax=root TaxID=1 RepID=A0A1G5R0C5_PHOLU	39135_UPKQF5024K_HS_4 # 1486 # 1755 # -1 # ID=8687_4;partial=00;start_type=ATG;rbs_motif=GGAGG;rbs_spacer=5-10bp;gc_cont=0.674	82.1	136.7	88	8.500000000000001e-30	90	1
454	39135_UPKQF5024K_HS	9651_STOPY2011U_HS	3	5	8	5	39135_UPKQF5024K_HS_AND_9651_STOPY2011U_HS	39135_UPKQF5024K_HS_4	9651_STOPY2011U_HS_7	d_Bacteria	p_Actinobacteriota	c_Actinomycetia					39135_UPKQF5024K_HS	24	class	Actinomycetia	6	5	3	0.51	d_Bacteria;p_Actinobacteriota;c_Actinomycetia	d_Bacteria	p_Proteobacteria	c_Gammaproteobacteria	o_Burkholderiales	f_Burkholderiaceae			9651_STOPY2011U_HS	62	family	Burkholderiaceae	8	7	7	1.0	d_Bacteria;p_Proteobacteria;c_Gammaproteobacteria;o_Burkholderiales;f_Burkholderiaceae	UniRef50_A0A1G5R0C5 Antitoxin ParD n=205 Tax=root TaxID=1 RepID=A0A1G5R0C5_PHOLU	39135_UPKQF5024K_HS_4 # 1486 # 1755 # -1 # ID=8687_4;partial=00;start_type=ATG;rbs_motif=GGAGG;rbs_spacer=5-10bp;gc_cont=0.674	82.1	136.7	88	8.500000000000001e-30	90	1
455	39135_UPKQF5024K_HS	210_AQYSR7679X_HS	3	5	34	5	39135_UPKQF5024K_HS_AND_210_AQYSR7679X_HS	39135_UPKQF5024K_HS_3	210_AQYSR7679X_HS_25	d_Bacteria	p_Actinobacteriota	c_Actinomycetia					39135_UPKQF5024K_HS	24	class	Actinomycetia	6	5	3	0.51	d_Bacteria;p_Actinobacteriota;c_Actinomycetia	d_Bacteria	p_Proteobacteria	c_Gammaproteobacteria	o_Burkholderiales				210_AQYSR7679X_HS	46	order	Burkholderiales	43	37	20	0.52	d_Bacteria;p_Proteobacteria;c_Gammaproteobacteria;o_Burkholderiales	UniRef50_A0A192XEU3 Addiction module toxin protein n=190 Tax=root TaxID=1 RepID=A0A192XEU3_VARPD	39135_UPKQF5024K_HS_3 # 1175 # 1489 # -1 # ID=8687_3;partial=00;start_type=ATG;rbs_motif=3Base/5BMM;rbs_spacer=13-15bp;gc_cont=0.651	100.0	206.5	104	1e-50	105	1
456	39135_UPKQF5024K_HS	350_NOAOR5976A	3	5	15	5	39135_UPKQF5024K_HS_AND_350_NOAOR5976A	39135_UPKQF5024K_HS_3	350_NOAOR5976A_2	d_Bacteria	p_Actinobacteriota	c_Actinomycetia					39135_UPKQF5024K_HS	24	class	Actinomycetia	6	5	3	0.51	d_Bacteria;p_Actinobacteriota;c_Actinomycetia	d_Bacteria	p_Proteobacteria	c_Gammaproteobacteria	o_Burkholderiales	f_Burkholderiaceae			350_NOAOR5976A	62	family	Burkholderiaceae	16	14	11	0.8	d_Bacteria;p_Proteobacteria;c_Gammaproteobacteria;o_Burkholderiales;f_Burkholderiaceae	UniRef50_A0A192XEU3 Addiction module toxin protein n=190 Tax=root TaxID=1 RepID=A0A192XEU3_VARPD	39135_UPKQF5024K_HS_3 # 1175 # 1489 # -1 # ID=8687_3;partial=00;start_type=ATG;rbs_motif=3Base/5BMM;rbs_spacer=13-15bp;gc_cont=0.651	100.0	206.5	104	1e-50	105	1
457	39135_UPKQF5024K_HS	386_ZFYKJ6264T	3	5	13	5	39135_UPKQF5024K_HS_AND_386_ZFYKJ6264T	39135_UPKQF5024K_HS_3	386_ZFYKJ6264T_12	d_Bacteria	p_Actinobacteriota	c_Actinomycetia					39135_UPKQF5024K_HS	24	class	Actinomycetia	6	5	3	0.51	d_Bacteria;p_Actinobacteriota;c_Actinomycetia	d_Bacteria	p_Proteobacteria	c_Gammaproteobacteria	o_Burkholderiales	f_Burkholderiaceae			386_ZFYKJ6264T	62	family	Burkholderiaceae	16	15	11	0.8	d_Bacteria;p_Proteobacteria;c_Gammaproteobacteria;o_Burkholderiales;f_Burkholderiaceae	UniRef50_A0A192XEU3 Addiction module toxin protein n=190 Tax=root TaxID=1 RepID=A0A192XEU3_VARPD	39135_UPKQF5024K_HS_3 # 1175 # 1489 # -1 # ID=8687_3;partial=00;start_type=ATG;rbs_motif=3Base/5BMM;rbs_spacer=13-15bp;gc_cont=0.651	100.0	206.5	104	1e-50	105	1
458	39135_UPKQF5024K_HS	292_CTKAA1553C_HS	4	5	27	5	39135_UPKQF5024K_HS_AND_292_CTKAA1553C_HS	39135_UPKQF5024K_HS_3	292_CTKAA1553C_HS_2	d_Bacteria	p_Actinobacteriota	c_Actinomycetia					39135_UPKQF5024K_HS	24	class	Actinomycetia	6	5	3	0.51	d_Bacteria;p_Actinobacteriota;c_Actinomycetia	d_Bacteria	p_Proteobacteria	c_Gammaproteobacteria	o_Burkholderiales				292_CTKAA1553C_HS	46	order	Burkholderiales	43	40	21	0.52	d_Bacteria;p_Proteobacteria;c_Gammaproteobacteria;o_Burkholderiales	UniRef50_A0A192XEU3 Addiction module toxin protein n=190 Tax=root TaxID=1 RepID=A0A192XEU3_VARPD	39135_UPKQF5024K_HS_3 # 1175 # 1489 # -1 # ID=8687_3;partial=00;start_type=ATG;rbs_motif=3Base/5BMM;rbs_spacer=13-15bp;gc_cont=0.651	100.0	206.5	104	1e-50	105	1
459	39135_UPKQF5024K_HS	292_CTKAA1553C_HS	4	5	27	5	39135_UPKQF5024K_HS_AND_292_CTKAA1553C_HS	39135_UPKQF5024K_HS_3	292_CTKAA1553C_HS_3	d_Bacteria	p_Actinobacteriota	c_Actinomycetia					39135_UPKQF5024K_HS	24	class	Actinomycetia	6	5	3	0.51	d_Bacteria;p_Actinobacteriota;c_Actinomycetia	d_Bacteria	p_Proteobacteria	c_Gammaproteobacteria	o_Burkholderiales				292_CTKAA1553C_HS	46	order	Burkholderiales	43	40	21	0.52	d_Bacteria;p_Proteobacteria;c_Gammaproteobacteria;o_Burkholderiales	UniRef50_A0A192XEU3 Addiction module toxin protein n=190 Tax=root TaxID=1 RepID=A0A192XEU3_VARPD	39135_UPKQF5024K_HS_3 # 1175 # 1489 # -1 # ID=8687_3;partial=00;start_type=ATG;rbs_motif=3Base/5BMM;rbs_spacer=13-15bp;gc_cont=0.651	100.0	206.5	104	1e-50	105	1
460	39135_UPKQF5024K_HS	8380_SMRZL4770S_HS	2	5	4	4	39135_UPKQF5024K_HS_AND_8380_SMRZL4770S_HS	39135_UPKQF5024K_HS_3	8380_SMRZL4770S_HS_2	d_Bacteria	p_Actinobacteriota	c_Actinomycetia					39135_UPKQF5024K_HS	24	class	Actinomycetia	6	5	3	0.51	d_Bacteria;p_Actinobacteriota;c_Actinomycetia	d_Bacteria	p_Proteobacteria	c_Gammaproteobacteria					8380_SMRZL4770S_HS	4	class	Gammaproteobacteria	15	14	10	0.53	d_Bacteria;p_Proteobacteria;c_Gammaproteobacteria	UniRef50_A0A192XEU3 Addiction module toxin protein n=190 Tax=root TaxID=1 RepID=A0A192XEU3_VARPD	39135_UPKQF5024K_HS_3 # 1175 # 1489 # -1 # ID=8687_3;partial=00;start_type=ATG;rbs_motif=3Base/5BMM;rbs_spacer=13-15bp;gc_cont=0.651	100.0	206.5	104	1e-50	105	1
461	39135_UPKQF5024K_HS	92_OQKAY0494C	3	5	20	5	39135_UPKQF5024K_HS_AND_92_OQKAY0494C	39135_UPKQF5024K_HS_3	92_OQKAY0494C_1	d_Bacteria	p_Actinobacteriota	c_Actinomycetia					39135_UPKQF5024K_HS	24	class	Actinomycetia	6	5	3	0.51	d_Bacteria;p_Actinobacteriota;c_Actinomycetia	d_Bacteria	p_Proteobacteria	c_Gammaproteobacteria	o_Burkholderiales	f_Burkholderiaceae			92_OQKAY0494C	62	family	Burkholderiaceae	23	21	12	0.53	d_Bacteria;p_Proteobacteria;c_Gammaproteobacteria;o_Burkholderiales;f_Burkholderiaceae	UniRef50_A0A192XEU3 Addiction module toxin protein n=190 Tax=root TaxID=1 RepID=A0A192XEU3_VARPD	39135_UPKQF5024K_HS_3 # 1175 # 1489 # -1 # ID=8687_3;partial=00;start_type=ATG;rbs_motif=3Base/5BMM;rbs_spacer=13-15bp;gc_cont=0.651	100.0	206.5	104	1e-50	105	1
462	39135_UPKQF5024K_HS	45501_SMAIH8416T_HS	4	5	4	4	39135_UPKQF5024K_HS_AND_45501_SMAIH8416T_HS	39135_UPKQF5024K_HS_3	45501_SMAIH8416T_HS_2	d_Bacteria	p_Actinobacteriota	c_Actinomycetia					39135_UPKQF5024K_HS	24	class	Actinomycetia	6	5	3	0.51	d_Bacteria;p_Actinobacteriota;c_Actinomycetia	d_Bacteria	p_Proteobacteria	c_Gammaproteobacteria	o_Burkholderiales	f_Burkholderiaceae			45501_SMAIH8416T_HS	62	family	Burkholderiaceae	5	4	2	0.66	d_Bacteria;p_Proteobacteria;c_Gammaproteobacteria;o_Burkholderiales;f_Burkholderiaceae	UniRef50_A0A192XEU3 Addiction module toxin protein n=190 Tax=root TaxID=1 RepID=A0A192XEU3_VARPD	39135_UPKQF5024K_HS_3 # 1175 # 1489 # -1 # ID=8687_3;partial=00;start_type=ATG;rbs_motif=3Base/5BMM;rbs_spacer=13-15bp;gc_cont=0.651	100.0	206.5	104	1e-50	105	1
463	39135_UPKQF5024K_HS	61903_p3.opera	3	5	7	5	39135_UPKQF5024K_HS_AND_61903_p3.opera	39135_UPKQF5024K_HS_3	61903_p3.opera_1	d_Bacteria	p_Actinobacteriota	c_Actinomycetia					39135_UPKQF5024K_HS	24	class	Actinomycetia	6	5	3	0.51	d_Bacteria;p_Actinobacteriota;c_Actinomycetia	d_Bacteria	p_Proteobacteria	c_Gammaproteobacteria	o_Burkholderiales	f_Burkholderiaceae			61903_p3.opera	62	family	Burkholderiaceae	10	9	8	0.99	d_Bacteria;p_Proteobacteria;c_Gammaproteobacteria;o_Burkholderiales;f_Burkholderiaceae	UniRef50_A0A192XEU3 Addiction module toxin protein n=190 Tax=root TaxID=1 RepID=A0A192XEU3_VARPD	39135_UPKQF5024K_HS_3 # 1175 # 1489 # -1 # ID=8687_3;partial=00;start_type=ATG;rbs_motif=3Base/5BMM;rbs_spacer=13-15bp;gc_cont=0.651	100.0	206.5	104	1e-50	105	1
464	39135_UPKQF5024K_HS	90946_o1.opera	3	5	8	5	39135_UPKQF5024K_HS_AND_90946_o1.opera	39135_UPKQF5024K_HS_3	90946_o1.opera_1	d_Bacteria	p_Actinobacteriota	c_Actinomycetia					39135_UPKQF5024K_HS	24	class	Actinomycetia	6	5	3	0.51	d_Bacteria;p_Actinobacteriota;c_Actinomycetia	d_Bacteria	p_Proteobacteria	c_Gammaproteobacteria	o_Burkholderiales	f_Burkholderiaceae			90946_o1.opera	62	family	Burkholderiaceae	8	7	7	1.0	d_Bacteria;p_Proteobacteria;c_Gammaproteobacteria;o_Burkholderiales;f_Burkholderiaceae	UniRef50_A0A192XEU3 Addiction module toxin protein n=190 Tax=root TaxID=1 RepID=A0A192XEU3_VARPD	39135_UPKQF5024K_HS_3 # 1175 # 1489 # -1 # ID=8687_3;partial=00;start_type=ATG;rbs_motif=3Base/5BMM;rbs_spacer=13-15bp;gc_cont=0.651	100.0	206.5	104	1e-50	105	1
465	39135_UPKQF5024K_HS	9651_STOPY2011U_HS	3	5	8	5	39135_UPKQF5024K_HS_AND_9651_STOPY2011U_HS	39135_UPKQF5024K_HS_3	9651_STOPY2011U_HS_8	d_Bacteria	p_Actinobacteriota	c_Actinomycetia					39135_UPKQF5024K_HS	24	class	Actinomycetia	6	5	3	0.51	d_Bacteria;p_Actinobacteriota;c_Actinomycetia	d_Bacteria	p_Proteobacteria	c_Gammaproteobacteria	o_Burkholderiales	f_Burkholderiaceae			9651_STOPY2011U_HS	62	family	Burkholderiaceae	8	7	7	1.0	d_Bacteria;p_Proteobacteria;c_Gammaproteobacteria;o_Burkholderiales;f_Burkholderiaceae	UniRef50_A0A192XEU3 Addiction module toxin protein n=190 Tax=root TaxID=1 RepID=A0A192XEU3_VARPD	39135_UPKQF5024K_HS_3 # 1175 # 1489 # -1 # ID=8687_3;partial=00;start_type=ATG;rbs_motif=3Base/5BMM;rbs_spacer=13-15bp;gc_cont=0.651	100.0	206.5	104	1e-50	105	1
466	39135_UPKQF5024K_HS	8546_XTFIC0638G	1	5	4	4	39135_UPKQF5024K_HS_AND_8546_XTFIC0638G	39135_UPKQF5024K_HS_3	8546_XTFIC0638G_1	d_Bacteria	p_Actinobacteriota	c_Actinomycetia					39135_UPKQF5024K_HS	24	class	Actinomycetia	6	5	3	0.51	d_Bacteria;p_Actinobacteriota;c_Actinomycetia	d_Bacteria	p_Proteobacteria	c_Gammaproteobacteria	o_Burkholderiales	f_Burkholderiaceae			8546_XTFIC0638G	62	family	Burkholderiaceae	4	4	3	0.75	d_Bacteria;p_Proteobacteria;c_Gammaproteobacteria;o_Burkholderiales;f_Burkholderiaceae	UniRef50_A0A192XEU3 Addiction module toxin protein n=190 Tax=root TaxID=1 RepID=A0A192XEU3_VARPD	39135_UPKQF5024K_HS_3 # 1175 # 1489 # -1 # ID=8687_3;partial=00;start_type=ATG;rbs_motif=3Base/5BMM;rbs_spacer=13-15bp;gc_cont=0.651	100.0	206.5	104	1e-50	105	1
467	41928_EWOJK0017V_HS	210_AQYSR7679X_HS	4	6	34	6	41928_EWOJK0017V_HS_AND_210_AQYSR7679X_HS	41928_EWOJK0017V_HS_4	210_AQYSR7679X_HS_24	d_Bacteria	p_Actinobacteriota	c_Actinomycetia					41928_EWOJK0017V_HS	24	class	Actinomycetia	8	7	4	0.51	d_Bacteria;p_Actinobacteriota;c_Actinomycetia	d_Bacteria	p_Proteobacteria	c_Gammaproteobacteria	o_Burkholderiales				210_AQYSR7679X_HS	46	order	Burkholderiales	43	37	20	0.52	d_Bacteria;p_Proteobacteria;c_Gammaproteobacteria;o_Burkholderiales	UniRef50_A0A1G5R0C5 Antitoxin ParD n=205 Tax=root TaxID=1 RepID=A0A1G5R0C5_PHOLU	41928_EWOJK0017V_HS_4 # 1323 # 1592 # -1 # ID=8561_4;partial=00;start_type=ATG;rbs_motif=GGAGG;rbs_spacer=5-10bp;gc_cont=0.670	82.1	136.7	88	8.500000000000001e-30	90	1
468	41928_EWOJK0017V_HS	10121_FBLKR3479R_HS	1	6	4	4	41928_EWOJK0017V_HS_AND_10121_FBLKR3479R_HS	41928_EWOJK0017V_HS_4	10121_FBLKR3479R_HS_3	d_Bacteria	p_Actinobacteriota	c_Actinomycetia					41928_EWOJK0017V_HS	24	class	Actinomycetia	8	7	4	0.51	d_Bacteria;p_Actinobacteriota;c_Actinomycetia	d_Bacteria	p_Proteobacteria	c_Gammaproteobacteria	o_Burkholderiales	f_Burkholderiaceae			10121_FBLKR3479R_HS	62	family	Burkholderiaceae	6	5	2	0.65	d_Bacteria;p_Proteobacteria;c_Gammaproteobacteria;o_Burkholderiales;f_Burkholderiaceae	UniRef50_A0A1G5R0C5 Antitoxin ParD n=205 Tax=root TaxID=1 RepID=A0A1G5R0C5_PHOLU	41928_EWOJK0017V_HS_4 # 1323 # 1592 # -1 # ID=8561_4;partial=00;start_type=ATG;rbs_motif=GGAGG;rbs_spacer=5-10bp;gc_cont=0.670	82.1	136.7	88	8.500000000000001e-30	90	1
469	41928_EWOJK0017V_HS	350_NOAOR5976A	4	6	15	6	41928_EWOJK0017V_HS_AND_350_NOAOR5976A	41928_EWOJK0017V_HS_4	350_NOAOR5976A_3	d_Bacteria	p_Actinobacteriota	c_Actinomycetia					41928_EWOJK0017V_HS	24	class	Actinomycetia	8	7	4	0.51	d_Bacteria;p_Actinobacteriota;c_Actinomycetia	d_Bacteria	p_Proteobacteria	c_Gammaproteobacteria	o_Burkholderiales	f_Burkholderiaceae			350_NOAOR5976A	62	family	Burkholderiaceae	16	14	11	0.8	d_Bacteria;p_Proteobacteria;c_Gammaproteobacteria;o_Burkholderiales;f_Burkholderiaceae	UniRef50_A0A1G5R0C5 Antitoxin ParD n=205 Tax=root TaxID=1 RepID=A0A1G5R0C5_PHOLU	41928_EWOJK0017V_HS_4 # 1323 # 1592 # -1 # ID=8561_4;partial=00;start_type=ATG;rbs_motif=GGAGG;rbs_spacer=5-10bp;gc_cont=0.670	82.1	136.7	88	8.500000000000001e-30	90	1
470	41928_EWOJK0017V_HS	386_ZFYKJ6264T	4	6	13	6	41928_EWOJK0017V_HS_AND_386_ZFYKJ6264T	41928_EWOJK0017V_HS_4	386_ZFYKJ6264T_11	d_Bacteria	p_Actinobacteriota	c_Actinomycetia					41928_EWOJK0017V_HS	24	class	Actinomycetia	8	7	4	0.51	d_Bacteria;p_Actinobacteriota;c_Actinomycetia	d_Bacteria	p_Proteobacteria	c_Gammaproteobacteria	o_Burkholderiales	f_Burkholderiaceae			386_ZFYKJ6264T	62	family	Burkholderiaceae	16	15	11	0.8	d_Bacteria;p_Proteobacteria;c_Gammaproteobacteria;o_Burkholderiales;f_Burkholderiaceae	UniRef50_A0A1G5R0C5 Antitoxin ParD n=205 Tax=root TaxID=1 RepID=A0A1G5R0C5_PHOLU	41928_EWOJK0017V_HS_4 # 1323 # 1592 # -1 # ID=8561_4;partial=00;start_type=ATG;rbs_motif=GGAGG;rbs_spacer=5-10bp;gc_cont=0.670	82.1	136.7	88	8.500000000000001e-30	90	1
471	41928_EWOJK0017V_HS	292_CTKAA1553C_HS	5	6	27	6	41928_EWOJK0017V_HS_AND_292_CTKAA1553C_HS	41928_EWOJK0017V_HS_4	292_CTKAA1553C_HS_4	d_Bacteria	p_Actinobacteriota	c_Actinomycetia					41928_EWOJK0017V_HS	24	class	Actinomycetia	8	7	4	0.51	d_Bacteria;p_Actinobacteriota;c_Actinomycetia	d_Bacteria	p_Proteobacteria	c_Gammaproteobacteria	o_Burkholderiales				292_CTKAA1553C_HS	46	order	Burkholderiales	43	40	21	0.52	d_Bacteria;p_Proteobacteria;c_Gammaproteobacteria;o_Burkholderiales	UniRef50_A0A1G5R0C5 Antitoxin ParD n=205 Tax=root TaxID=1 RepID=A0A1G5R0C5_PHOLU	41928_EWOJK0017V_HS_4 # 1323 # 1592 # -1 # ID=8561_4;partial=00;start_type=ATG;rbs_motif=GGAGG;rbs_spacer=5-10bp;gc_cont=0.670	82.1	136.7	88	8.500000000000001e-30	90	1
472	41928_EWOJK0017V_HS	8380_SMRZL4770S_HS	2	6	4	4	41928_EWOJK0017V_HS_AND_8380_SMRZL4770S_HS	41928_EWOJK0017V_HS_4	8380_SMRZL4770S_HS_3	d_Bacteria	p_Actinobacteriota	c_Actinomycetia					41928_EWOJK0017V_HS	24	class	Actinomycetia	8	7	4	0.51	d_Bacteria;p_Actinobacteriota;c_Actinomycetia	d_Bacteria	p_Proteobacteria	c_Gammaproteobacteria					8380_SMRZL4770S_HS	4	class	Gammaproteobacteria	15	14	10	0.53	d_Bacteria;p_Proteobacteria;c_Gammaproteobacteria	UniRef50_A0A1G5R0C5 Antitoxin ParD n=205 Tax=root TaxID=1 RepID=A0A1G5R0C5_PHOLU	41928_EWOJK0017V_HS_4 # 1323 # 1592 # -1 # ID=8561_4;partial=00;start_type=ATG;rbs_motif=GGAGG;rbs_spacer=5-10bp;gc_cont=0.670	82.1	136.7	88	8.500000000000001e-30	90	1
473	41928_EWOJK0017V_HS	92_OQKAY0494C	4	6	20	6	41928_EWOJK0017V_HS_AND_92_OQKAY0494C	41928_EWOJK0017V_HS_4	92_OQKAY0494C_2	d_Bacteria	p_Actinobacteriota	c_Actinomycetia					41928_EWOJK0017V_HS	24	class	Actinomycetia	8	7	4	0.51	d_Bacteria;p_Actinobacteriota;c_Actinomycetia	d_Bacteria	p_Proteobacteria	c_Gammaproteobacteria	o_Burkholderiales	f_Burkholderiaceae			92_OQKAY0494C	62	family	Burkholderiaceae	23	21	12	0.53	d_Bacteria;p_Proteobacteria;c_Gammaproteobacteria;o_Burkholderiales;f_Burkholderiaceae	UniRef50_A0A1G5R0C5 Antitoxin ParD n=205 Tax=root TaxID=1 RepID=A0A1G5R0C5_PHOLU	41928_EWOJK0017V_HS_4 # 1323 # 1592 # -1 # ID=8561_4;partial=00;start_type=ATG;rbs_motif=GGAGG;rbs_spacer=5-10bp;gc_cont=0.670	82.1	136.7	88	8.500000000000001e-30	90	1
474	41928_EWOJK0017V_HS	45501_SMAIH8416T_HS	3	6	4	4	41928_EWOJK0017V_HS_AND_45501_SMAIH8416T_HS	41928_EWOJK0017V_HS_4	45501_SMAIH8416T_HS_3	d_Bacteria	p_Actinobacteriota	c_Actinomycetia					41928_EWOJK0017V_HS	24	class	Actinomycetia	8	7	4	0.51	d_Bacteria;p_Actinobacteriota;c_Actinomycetia	d_Bacteria	p_Proteobacteria	c_Gammaproteobacteria	o_Burkholderiales	f_Burkholderiaceae			45501_SMAIH8416T_HS	62	family	Burkholderiaceae	5	4	2	0.66	d_Bacteria;p_Proteobacteria;c_Gammaproteobacteria;o_Burkholderiales;f_Burkholderiaceae	UniRef50_A0A1G5R0C5 Antitoxin ParD n=205 Tax=root TaxID=1 RepID=A0A1G5R0C5_PHOLU	41928_EWOJK0017V_HS_4 # 1323 # 1592 # -1 # ID=8561_4;partial=00;start_type=ATG;rbs_motif=GGAGG;rbs_spacer=5-10bp;gc_cont=0.670	82.1	136.7	88	8.500000000000001e-30	90	1
475	41928_EWOJK0017V_HS	61903_p3.opera	4	6	7	6	41928_EWOJK0017V_HS_AND_61903_p3.opera	41928_EWOJK0017V_HS_4	61903_p3.opera_2	d_Bacteria	p_Actinobacteriota	c_Actinomycetia					41928_EWOJK0017V_HS	24	class	Actinomycetia	8	7	4	0.51	d_Bacteria;p_Actinobacteriota;c_Actinomycetia	d_Bacteria	p_Proteobacteria	c_Gammaproteobacteria	o_Burkholderiales	f_Burkholderiaceae			61903_p3.opera	62	family	Burkholderiaceae	10	9	8	0.99	d_Bacteria;p_Proteobacteria;c_Gammaproteobacteria;o_Burkholderiales;f_Burkholderiaceae	UniRef50_A0A1G5R0C5 Antitoxin ParD n=205 Tax=root TaxID=1 RepID=A0A1G5R0C5_PHOLU	41928_EWOJK0017V_HS_4 # 1323 # 1592 # -1 # ID=8561_4;partial=00;start_type=ATG;rbs_motif=GGAGG;rbs_spacer=5-10bp;gc_cont=0.670	82.1	136.7	88	8.500000000000001e-30	90	1
476	41928_EWOJK0017V_HS	90946_o1.opera	4	6	8	6	41928_EWOJK0017V_HS_AND_90946_o1.opera	41928_EWOJK0017V_HS_4	90946_o1.opera_2	d_Bacteria	p_Actinobacteriota	c_Actinomycetia					41928_EWOJK0017V_HS	24	class	Actinomycetia	8	7	4	0.51	d_Bacteria;p_Actinobacteriota;c_Actinomycetia	d_Bacteria	p_Proteobacteria	c_Gammaproteobacteria	o_Burkholderiales	f_Burkholderiaceae			90946_o1.opera	62	family	Burkholderiaceae	8	7	7	1.0	d_Bacteria;p_Proteobacteria;c_Gammaproteobacteria;o_Burkholderiales;f_Burkholderiaceae	UniRef50_A0A1G5R0C5 Antitoxin ParD n=205 Tax=root TaxID=1 RepID=A0A1G5R0C5_PHOLU	41928_EWOJK0017V_HS_4 # 1323 # 1592 # -1 # ID=8561_4;partial=00;start_type=ATG;rbs_motif=GGAGG;rbs_spacer=5-10bp;gc_cont=0.670	82.1	136.7	88	8.500000000000001e-30	90	1
477	41928_EWOJK0017V_HS	9651_STOPY2011U_HS	5	6	8	6	41928_EWOJK0017V_HS_AND_9651_STOPY2011U_HS	41928_EWOJK0017V_HS_4	9651_STOPY2011U_HS_7	d_Bacteria	p_Actinobacteriota	c_Actinomycetia					41928_EWOJK0017V_HS	24	class	Actinomycetia	8	7	4	0.51	d_Bacteria;p_Actinobacteriota;c_Actinomycetia	d_Bacteria	p_Proteobacteria	c_Gammaproteobacteria	o_Burkholderiales	f_Burkholderiaceae			9651_STOPY2011U_HS	62	family	Burkholderiaceae	8	7	7	1.0	d_Bacteria;p_Proteobacteria;c_Gammaproteobacteria;o_Burkholderiales;f_Burkholderiaceae	UniRef50_A0A1G5R0C5 Antitoxin ParD n=205 Tax=root TaxID=1 RepID=A0A1G5R0C5_PHOLU	41928_EWOJK0017V_HS_4 # 1323 # 1592 # -1 # ID=8561_4;partial=00;start_type=ATG;rbs_motif=GGAGG;rbs_spacer=5-10bp;gc_cont=0.670	82.1	136.7	88	8.500000000000001e-30	90	1
478	41928_EWOJK0017V_HS	210_AQYSR7679X_HS	4	6	34	6	41928_EWOJK0017V_HS_AND_210_AQYSR7679X_HS	41928_EWOJK0017V_HS_3	210_AQYSR7679X_HS_25	d_Bacteria	p_Actinobacteriota	c_Actinomycetia					41928_EWOJK0017V_HS	24	class	Actinomycetia	8	7	4	0.51	d_Bacteria;p_Actinobacteriota;c_Actinomycetia	d_Bacteria	p_Proteobacteria	c_Gammaproteobacteria	o_Burkholderiales				210_AQYSR7679X_HS	46	order	Burkholderiales	43	37	20	0.52	d_Bacteria;p_Proteobacteria;c_Gammaproteobacteria;o_Burkholderiales	UniRef50_A0A192XEU3 Addiction module toxin protein n=190 Tax=root TaxID=1 RepID=A0A192XEU3_VARPD	41928_EWOJK0017V_HS_3 # 1012 # 1326 # -1 # ID=8561_3;partial=00;start_type=ATG;rbs_motif=3Base/5BMM;rbs_spacer=13-15bp;gc_cont=0.651	100.0	206.5	104	1e-50	105	1
479	41928_EWOJK0017V_HS	350_NOAOR5976A	4	6	15	6	41928_EWOJK0017V_HS_AND_350_NOAOR5976A	41928_EWOJK0017V_HS_3	350_NOAOR5976A_2	d_Bacteria	p_Actinobacteriota	c_Actinomycetia					41928_EWOJK0017V_HS	24	class	Actinomycetia	8	7	4	0.51	d_Bacteria;p_Actinobacteriota;c_Actinomycetia	d_Bacteria	p_Proteobacteria	c_Gammaproteobacteria	o_Burkholderiales	f_Burkholderiaceae			350_NOAOR5976A	62	family	Burkholderiaceae	16	14	11	0.8	d_Bacteria;p_Proteobacteria;c_Gammaproteobacteria;o_Burkholderiales;f_Burkholderiaceae	UniRef50_A0A192XEU3 Addiction module toxin protein n=190 Tax=root TaxID=1 RepID=A0A192XEU3_VARPD	41928_EWOJK0017V_HS_3 # 1012 # 1326 # -1 # ID=8561_3;partial=00;start_type=ATG;rbs_motif=3Base/5BMM;rbs_spacer=13-15bp;gc_cont=0.651	100.0	206.5	104	1e-50	105	1
480	41928_EWOJK0017V_HS	386_ZFYKJ6264T	4	6	13	6	41928_EWOJK0017V_HS_AND_386_ZFYKJ6264T	41928_EWOJK0017V_HS_3	386_ZFYKJ6264T_12	d_Bacteria	p_Actinobacteriota	c_Actinomycetia					41928_EWOJK0017V_HS	24	class	Actinomycetia	8	7	4	0.51	d_Bacteria;p_Actinobacteriota;c_Actinomycetia	d_Bacteria	p_Proteobacteria	c_Gammaproteobacteria	o_Burkholderiales	f_Burkholderiaceae			386_ZFYKJ6264T	62	family	Burkholderiaceae	16	15	11	0.8	d_Bacteria;p_Proteobacteria;c_Gammaproteobacteria;o_Burkholderiales;f_Burkholderiaceae	UniRef50_A0A192XEU3 Addiction module toxin protein n=190 Tax=root TaxID=1 RepID=A0A192XEU3_VARPD	41928_EWOJK0017V_HS_3 # 1012 # 1326 # -1 # ID=8561_3;partial=00;start_type=ATG;rbs_motif=3Base/5BMM;rbs_spacer=13-15bp;gc_cont=0.651	100.0	206.5	104	1e-50	105	1
[truncated: 5,424 more rows]
[truncated: 17 more columns]
