# Supplementary material for: Selection and horizontal gene transfer underlie microdiversity-level heterogeneity in resistance gene fate during wastewater treatment
Source: Nat Commun. 2024 Jun 26;15:5412. doi: 10.1038/s41467-024-49742-8 (PMC11208604; doi:10.1038/s41467-024-49742-8)
Supplement: Supplementary file 10 — Supplementary Data 7 [file 41467_2024_49742_MOESM10_ESM.csv]

	contig1	contig2	co_occur_cts	total_orfs_ctg1	total_orfs_ctg2	smallest_contig_orfCts	contig_pair	identical_orf_position_contig1	identical_orf_position_contig2	domain_contig1	phylum_contig1	class_contig1	order_contig1	family_contig1	genus_contig1	species_contig1	contig_contig1	tax_id_contig1	level_contig1	tax_name_contig1	fragments_contig1	returned_contig1	matched_contig1	percent_matched_contig1	lineage_contig1	domain_contig2	phylum_contig2	class_contig2	order_contig2	family_contig2	genus_contig2	species_contig2	contig_contig2	tax_id_contig2	level_contig2	tax_name_contig2	fragments_contig2	returned_contig2	matched_contig2	percent_matched_contig2	lineage_contig2	stitle	Query Title	pident	bitscore	slen	evalue	length	sstart
0	11136_OQKAY0494C_HS	5973_SNLSN1243N_HS	1	4	5	4	11136_OQKAY0494C_HS_AND_5973_SNLSN1243N_HS	11136_OQKAY0494C_HS_2	5973_SNLSN1243N_HS_2	d_Bacteria	p_Proteobacteria	c_Gammaproteobacteria	o_Pseudomonadales	f_Pseudomonadaceae	g_Pseudomonas E	s_Pseudomonas E pohangensis	11136_OQKAY0494C_HS	35842	species	Pseudomonas E pohangensis	10	10	2	0.6	d_Bacteria;p_Proteobacteria;c_Gammaproteobacteria;o_Pseudomonadales;f_Pseudomonadaceae;g_Pseudomonas E;s_Pseudomonas E pohangensis	d_Bacteria	p_Proteobacteria	c_Gammaproteobacteria	o_Burkholderiales	f_Burkholderiaceae			5973_SNLSN1243N_HS	62	family	Burkholderiaceae	31	30	20	0.52	d_Bacteria;p_Proteobacteria;c_Gammaproteobacteria;o_Burkholderiales;f_Burkholderiaceae	UniRef50_A0A7Y2TQY1 MBL fold metallo-hydrolase n=1 Tax=Xanthomonadales bacterium TaxID=2006849 RepID=A0A7Y2TQY1_9GAMM	11136_OQKAY0494C_HS_2 # 745 # 1692 # 1 # ID=12619_2;partial=00;start_type=GTG;rbs_motif=AGGA;rbs_spacer=5-10bp;gc_cont=0.605	59.1	390.2	390	1.4999999999999989e-105	316	78
1	11136_OQKAY0494C_HS	1297_CTKAA1553C_HS	1	4	9	4	11136_OQKAY0494C_HS_AND_1297_CTKAA1553C_HS	11136_OQKAY0494C_HS_2	1297_CTKAA1553C_HS_1	d_Bacteria	p_Proteobacteria	c_Gammaproteobacteria	o_Pseudomonadales	f_Pseudomonadaceae	g_Pseudomonas E	s_Pseudomonas E pohangensis	11136_OQKAY0494C_HS	35842	species	Pseudomonas E pohangensis	10	10	2	0.6	d_Bacteria;p_Proteobacteria;c_Gammaproteobacteria;o_Pseudomonadales;f_Pseudomonadaceae;g_Pseudomonas E;s_Pseudomonas E pohangensis	d_Bacteria	p_Proteobacteria	c_Gammaproteobacteria	o_Burkholderiales	f_Burkholderiaceae			1297_CTKAA1553C_HS	62	family	Burkholderiaceae	26	25	18	0.83	d_Bacteria;p_Proteobacteria;c_Gammaproteobacteria;o_Burkholderiales;f_Burkholderiaceae	UniRef50_A0A7Y2TQY1 MBL fold metallo-hydrolase n=1 Tax=Xanthomonadales bacterium TaxID=2006849 RepID=A0A7Y2TQY1_9GAMM	11136_OQKAY0494C_HS_2 # 745 # 1692 # 1 # ID=12619_2;partial=00;start_type=GTG;rbs_motif=AGGA;rbs_spacer=5-10bp;gc_cont=0.605	59.1	390.2	390	1.4999999999999989e-105	316	78
2	11136_OQKAY0494C_HS	5678_GFGIA8953L	1	4	4	4	11136_OQKAY0494C_HS_AND_5678_GFGIA8953L	11136_OQKAY0494C_HS_2	5678_GFGIA8953L_3	d_Bacteria	p_Proteobacteria	c_Gammaproteobacteria	o_Pseudomonadales	f_Pseudomonadaceae	g_Pseudomonas E	s_Pseudomonas E pohangensis	11136_OQKAY0494C_HS	35842	species	Pseudomonas E pohangensis	10	10	2	0.6	d_Bacteria;p_Proteobacteria;c_Gammaproteobacteria;o_Pseudomonadales;f_Pseudomonadaceae;g_Pseudomonas E;s_Pseudomonas E pohangensis	d_Bacteria	p_Proteobacteria	c_Gammaproteobacteria	o_Burkholderiales	f_Burkholderiaceae			5678_GFGIA8953L	62	family	Burkholderiaceae	20	20	10	0.55	d_Bacteria;p_Proteobacteria;c_Gammaproteobacteria;o_Burkholderiales;f_Burkholderiaceae	UniRef50_A0A7Y2TQY1 MBL fold metallo-hydrolase n=1 Tax=Xanthomonadales bacterium TaxID=2006849 RepID=A0A7Y2TQY1_9GAMM	11136_OQKAY0494C_HS_2 # 745 # 1692 # 1 # ID=12619_2;partial=00;start_type=GTG;rbs_motif=AGGA;rbs_spacer=5-10bp;gc_cont=0.605	59.1	390.2	390	1.4999999999999989e-105	316	78
3	11136_OQKAY0494C_HS	3612_HFGVI0044Q_HS	1	4	5	4	11136_OQKAY0494C_HS_AND_3612_HFGVI0044Q_HS	11136_OQKAY0494C_HS_2	3612_HFGVI0044Q_HS_4	d_Bacteria	p_Proteobacteria	c_Gammaproteobacteria	o_Pseudomonadales	f_Pseudomonadaceae	g_Pseudomonas E	s_Pseudomonas E pohangensis	11136_OQKAY0494C_HS	35842	species	Pseudomonas E pohangensis	10	10	2	0.6	d_Bacteria;p_Proteobacteria;c_Gammaproteobacteria;o_Pseudomonadales;f_Pseudomonadaceae;g_Pseudomonas E;s_Pseudomonas E pohangensis	d_Bacteria	p_Proteobacteria	c_Gammaproteobacteria	o_Burkholderiales	f_Burkholderiaceae			3612_HFGVI0044Q_HS	62	family	Burkholderiaceae	19	18	10	0.69	d_Bacteria;p_Proteobacteria;c_Gammaproteobacteria;o_Burkholderiales;f_Burkholderiaceae	UniRef50_A0A7Y2TQY1 MBL fold metallo-hydrolase n=1 Tax=Xanthomonadales bacterium TaxID=2006849 RepID=A0A7Y2TQY1_9GAMM	11136_OQKAY0494C_HS_2 # 745 # 1692 # 1 # ID=12619_2;partial=00;start_type=GTG;rbs_motif=AGGA;rbs_spacer=5-10bp;gc_cont=0.605	59.1	390.2	390	1.4999999999999989e-105	316	78
4	11136_OQKAY0494C_HS	1323_WJTYV4855R_HS	1	4	8	4	11136_OQKAY0494C_HS_AND_1323_WJTYV4855R_HS	11136_OQKAY0494C_HS_4	1323_WJTYV4855R_HS_2	d_Bacteria	p_Proteobacteria	c_Gammaproteobacteria	o_Pseudomonadales	f_Pseudomonadaceae	g_Pseudomonas E	s_Pseudomonas E pohangensis	11136_OQKAY0494C_HS	35842	species	Pseudomonas E pohangensis	10	10	2	0.6	d_Bacteria;p_Proteobacteria;c_Gammaproteobacteria;o_Pseudomonadales;f_Pseudomonadaceae;g_Pseudomonas E;s_Pseudomonas E pohangensis	d_Bacteria	p_Proteobacteria	c_Gammaproteobacteria	o_Burkholderiales	f_Burkholderiaceae			1323_WJTYV4855R_HS	62	family	Burkholderiaceae	36	36	25	0.83	d_Bacteria;p_Proteobacteria;c_Gammaproteobacteria;o_Burkholderiales;f_Burkholderiaceae	UniRef50_A9IG66 Transposition-related fusion-protein n=11 Tax=root TaxID=1 RepID=A9IG66_BORPD	11136_OQKAY0494C_HS_4 # 2157 # 2717 # -1 # ID=12619_4;partial=01;start_type=Edge;rbs_motif=None;rbs_spacer=None;gc_cont=0.670	100.0	318.2	683	4.299999999999998e-84	187	498
5	11136_OQKAY0494C_HS	4317_LIRKT9545S_HS	1	4	6	4	11136_OQKAY0494C_HS_AND_4317_LIRKT9545S_HS	11136_OQKAY0494C_HS_4	4317_LIRKT9545S_HS_2	d_Bacteria	p_Proteobacteria	c_Gammaproteobacteria	o_Pseudomonadales	f_Pseudomonadaceae	g_Pseudomonas E	s_Pseudomonas E pohangensis	11136_OQKAY0494C_HS	35842	species	Pseudomonas E pohangensis	10	10	2	0.6	d_Bacteria;p_Proteobacteria;c_Gammaproteobacteria;o_Pseudomonadales;f_Pseudomonadaceae;g_Pseudomonas E;s_Pseudomonas E pohangensis	d_Bacteria	p_Proteobacteria	c_Gammaproteobacteria	o_Burkholderiales	f_Burkholderiaceae			4317_LIRKT9545S_HS	62	family	Burkholderiaceae	26	26	14	0.64	d_Bacteria;p_Proteobacteria;c_Gammaproteobacteria;o_Burkholderiales;f_Burkholderiaceae	UniRef50_A9IG66 Transposition-related fusion-protein n=11 Tax=root TaxID=1 RepID=A9IG66_BORPD	11136_OQKAY0494C_HS_4 # 2157 # 2717 # -1 # ID=12619_4;partial=01;start_type=Edge;rbs_motif=None;rbs_spacer=None;gc_cont=0.670	100.0	318.2	683	4.299999999999998e-84	187	498
6	11136_OQKAY0494C_HS	5829_WEOIY8760C_HS	1	4	4	4	11136_OQKAY0494C_HS_AND_5829_WEOIY8760C_HS	11136_OQKAY0494C_HS_4	5829_WEOIY8760C_HS_2	d_Bacteria	p_Proteobacteria	c_Gammaproteobacteria	o_Pseudomonadales	f_Pseudomonadaceae	g_Pseudomonas E	s_Pseudomonas E pohangensis	11136_OQKAY0494C_HS	35842	species	Pseudomonas E pohangensis	10	10	2	0.6	d_Bacteria;p_Proteobacteria;c_Gammaproteobacteria;o_Pseudomonadales;f_Pseudomonadaceae;g_Pseudomonas E;s_Pseudomonas E pohangensis	d_Bacteria	p_Proteobacteria	c_Gammaproteobacteria	o_Burkholderiales	f_Burkholderiaceae	g_Ottowia	s_Ottowia beijingensis	5829_WEOIY8760C_HS	58407	species	Ottowia beijingensis	22	22	7	0.54	d_Bacteria;p_Proteobacteria;c_Gammaproteobacteria;o_Burkholderiales;f_Burkholderiaceae;g_Ottowia;s_Ottowia beijingensis	UniRef50_A9IG66 Transposition-related fusion-protein n=11 Tax=root TaxID=1 RepID=A9IG66_BORPD	11136_OQKAY0494C_HS_4 # 2157 # 2717 # -1 # ID=12619_4;partial=01;start_type=Edge;rbs_motif=None;rbs_spacer=None;gc_cont=0.670	100.0	318.2	683	4.299999999999998e-84	187	498
7	11136_OQKAY0494C_HS	2590_BIHLB6119Y	1	4	6	4	11136_OQKAY0494C_HS_AND_2590_BIHLB6119Y	11136_OQKAY0494C_HS_4	2590_BIHLB6119Y_1	d_Bacteria	p_Proteobacteria	c_Gammaproteobacteria	o_Pseudomonadales	f_Pseudomonadaceae	g_Pseudomonas E	s_Pseudomonas E pohangensis	11136_OQKAY0494C_HS	35842	species	Pseudomonas E pohangensis	10	10	2	0.6	d_Bacteria;p_Proteobacteria;c_Gammaproteobacteria;o_Pseudomonadales;f_Pseudomonadaceae;g_Pseudomonas E;s_Pseudomonas E pohangensis	d_Bacteria	p_Proteobacteria	c_Gammaproteobacteria	o_Burkholderiales	f_Burkholderiaceae			2590_BIHLB6119Y	62	family	Burkholderiaceae	16	15	9	0.81	d_Bacteria;p_Proteobacteria;c_Gammaproteobacteria;o_Burkholderiales;f_Burkholderiaceae	UniRef50_A9IG66 Transposition-related fusion-protein n=11 Tax=root TaxID=1 RepID=A9IG66_BORPD	11136_OQKAY0494C_HS_4 # 2157 # 2717 # -1 # ID=12619_4;partial=01;start_type=Edge;rbs_motif=None;rbs_spacer=None;gc_cont=0.670	100.0	318.2	683	4.299999999999998e-84	187	498
8	11136_OQKAY0494C_HS	1565_FFNVF9186D_HS	1	4	5	4	11136_OQKAY0494C_HS_AND_1565_FFNVF9186D_HS	11136_OQKAY0494C_HS_4	1565_FFNVF9186D_HS_4	d_Bacteria	p_Proteobacteria	c_Gammaproteobacteria	o_Pseudomonadales	f_Pseudomonadaceae	g_Pseudomonas E	s_Pseudomonas E pohangensis	11136_OQKAY0494C_HS	35842	species	Pseudomonas E pohangensis	10	10	2	0.6	d_Bacteria;p_Proteobacteria;c_Gammaproteobacteria;o_Pseudomonadales;f_Pseudomonadaceae;g_Pseudomonas E;s_Pseudomonas E pohangensis	d_Bacteria	p_Proteobacteria	c_Gammaproteobacteria	o_Burkholderiales	f_Burkholderiaceae			1565_FFNVF9186D_HS	62	family	Burkholderiaceae	27	26	13	0.59	d_Bacteria;p_Proteobacteria;c_Gammaproteobacteria;o_Burkholderiales;f_Burkholderiaceae	UniRef50_A9IG66 Transposition-related fusion-protein n=11 Tax=root TaxID=1 RepID=A9IG66_BORPD	11136_OQKAY0494C_HS_4 # 2157 # 2717 # -1 # ID=12619_4;partial=01;start_type=Edge;rbs_motif=None;rbs_spacer=None;gc_cont=0.670	100.0	318.2	683	4.299999999999998e-84	187	498
9	11136_OQKAY0494C_HS	6118_AQYSR7679X_HS	1	4	5	4	11136_OQKAY0494C_HS_AND_6118_AQYSR7679X_HS	11136_OQKAY0494C_HS_4	6118_AQYSR7679X_HS_1	d_Bacteria	p_Proteobacteria	c_Gammaproteobacteria	o_Pseudomonadales	f_Pseudomonadaceae	g_Pseudomonas E	s_Pseudomonas E pohangensis	11136_OQKAY0494C_HS	35842	species	Pseudomonas E pohangensis	10	10	2	0.6	d_Bacteria;p_Proteobacteria;c_Gammaproteobacteria;o_Pseudomonadales;f_Pseudomonadaceae;g_Pseudomonas E;s_Pseudomonas E pohangensis	d_Bacteria	p_Proteobacteria	c_Gammaproteobacteria	o_Burkholderiales	f_Burkholderiaceae			6118_AQYSR7679X_HS	62	family	Burkholderiaceae	13	13	7	0.59	d_Bacteria;p_Proteobacteria;c_Gammaproteobacteria;o_Burkholderiales;f_Burkholderiaceae	UniRef50_A9IG66 Transposition-related fusion-protein n=11 Tax=root TaxID=1 RepID=A9IG66_BORPD	11136_OQKAY0494C_HS_4 # 2157 # 2717 # -1 # ID=12619_4;partial=01;start_type=Edge;rbs_motif=None;rbs_spacer=None;gc_cont=0.670	100.0	318.2	683	4.299999999999998e-84	187	498
10	11136_OQKAY0494C_HS	10106_STOPY2011U_HS	1	4	5	4	11136_OQKAY0494C_HS_AND_10106_STOPY2011U_HS	11136_OQKAY0494C_HS_4	10106_STOPY2011U_HS_5	d_Bacteria	p_Proteobacteria	c_Gammaproteobacteria	o_Pseudomonadales	f_Pseudomonadaceae	g_Pseudomonas E	s_Pseudomonas E pohangensis	11136_OQKAY0494C_HS	35842	species	Pseudomonas E pohangensis	10	10	2	0.6	d_Bacteria;p_Proteobacteria;c_Gammaproteobacteria;o_Pseudomonadales;f_Pseudomonadaceae;g_Pseudomonas E;s_Pseudomonas E pohangensis	d_Bacteria	p_Proteobacteria	c_Gammaproteobacteria	o_Burkholderiales	f_Burkholderiaceae	g_Acidovorax	s_Acidovorax sp000302535	10106_STOPY2011U_HS	5927	species	Acidovorax sp000302535	13	12	3	0.57	d_Bacteria;p_Proteobacteria;c_Gammaproteobacteria;o_Burkholderiales;f_Burkholderiaceae;g_Acidovorax;s_Acidovorax sp000302535	UniRef50_A9IG66 Transposition-related fusion-protein n=11 Tax=root TaxID=1 RepID=A9IG66_BORPD	11136_OQKAY0494C_HS_4 # 2157 # 2717 # -1 # ID=12619_4;partial=01;start_type=Edge;rbs_motif=None;rbs_spacer=None;gc_cont=0.670	100.0	318.2	683	4.299999999999998e-84	187	498
11	993_RJYXA9040V_HS	2026_DNGEE8998Y	3	7	8	7	993_RJYXA9040V_HS_AND_2026_DNGEE8998Y	993_RJYXA9040V_HS_3	2026_DNGEE8998Y_1	d_Bacteria	p_Proteobacteria	c_Gammaproteobacteria	o_Pseudomonadales				993_RJYXA9040V_HS	29	order	Pseudomonadales	12	12	7	0.5	d_Bacteria;p_Proteobacteria;c_Gammaproteobacteria;o_Pseudomonadales	d_Bacteria	p_Proteobacteria	c_Gammaproteobacteria	o_Burkholderiales	f_Burkholderiaceae			2026_DNGEE8998Y	62	family	Burkholderiaceae	23	22	14	0.59	d_Bacteria;p_Proteobacteria;c_Gammaproteobacteria;o_Burkholderiales;f_Burkholderiaceae	UniRef50_A0A2K8K400 6-bladed beta-propeller n=4 Tax=Proteobacteria TaxID=1224 RepID=A0A2K8K400_MOROS	993_RJYXA9040V_HS_3 # 3535 # 4599 # 1 # ID=3752_3;partial=00;start_type=GTG;rbs_motif=GGA/GAG/AGG;rbs_spacer=5-10bp;gc_cont=0.469	100.0	733.0	350	1.099999999999999e-208	355	1
12	993_RJYXA9040V_HS	1893_EBZCS4093H	3	7	10	7	993_RJYXA9040V_HS_AND_1893_EBZCS4093H	993_RJYXA9040V_HS_3	1893_EBZCS4093H_1	d_Bacteria	p_Proteobacteria	c_Gammaproteobacteria	o_Pseudomonadales				993_RJYXA9040V_HS	29	order	Pseudomonadales	12	12	7	0.5	d_Bacteria;p_Proteobacteria;c_Gammaproteobacteria;o_Pseudomonadales	d_Bacteria	p_Proteobacteria	c_Gammaproteobacteria	o_Burkholderiales	f_Burkholderiaceae			1893_EBZCS4093H	62	family	Burkholderiaceae	29	28	15	0.53	d_Bacteria;p_Proteobacteria;c_Gammaproteobacteria;o_Burkholderiales;f_Burkholderiaceae	UniRef50_A0A2K8K400 6-bladed beta-propeller n=4 Tax=Proteobacteria TaxID=1224 RepID=A0A2K8K400_MOROS	993_RJYXA9040V_HS_3 # 3535 # 4599 # 1 # ID=3752_3;partial=00;start_type=GTG;rbs_motif=GGA/GAG/AGG;rbs_spacer=5-10bp;gc_cont=0.469	100.0	733.0	350	1.099999999999999e-208	355	1
13	993_RJYXA9040V_HS	3252_SNUEY9437E	2	7	6	6	993_RJYXA9040V_HS_AND_3252_SNUEY9437E	993_RJYXA9040V_HS_3	3252_SNUEY9437E_6	d_Bacteria	p_Proteobacteria	c_Gammaproteobacteria	o_Pseudomonadales				993_RJYXA9040V_HS	29	order	Pseudomonadales	12	12	7	0.5	d_Bacteria;p_Proteobacteria;c_Gammaproteobacteria;o_Pseudomonadales	d_Bacteria	p_Proteobacteria	c_Gammaproteobacteria	o_Burkholderiales	f_Burkholderiaceae			3252_SNUEY9437E	62	family	Burkholderiaceae	20	19	10	0.68	d_Bacteria;p_Proteobacteria;c_Gammaproteobacteria;o_Burkholderiales;f_Burkholderiaceae	UniRef50_A0A2K8K400 6-bladed beta-propeller n=4 Tax=Proteobacteria TaxID=1224 RepID=A0A2K8K400_MOROS	993_RJYXA9040V_HS_3 # 3535 # 4599 # 1 # ID=3752_3;partial=00;start_type=GTG;rbs_motif=GGA/GAG/AGG;rbs_spacer=5-10bp;gc_cont=0.469	100.0	733.0	350	1.099999999999999e-208	355	1
14	993_RJYXA9040V_HS	2026_DNGEE8998Y	3	7	8	7	993_RJYXA9040V_HS_AND_2026_DNGEE8998Y	993_RJYXA9040V_HS_2	2026_DNGEE8998Y_2	d_Bacteria	p_Proteobacteria	c_Gammaproteobacteria	o_Pseudomonadales				993_RJYXA9040V_HS	29	order	Pseudomonadales	12	12	7	0.5	d_Bacteria;p_Proteobacteria;c_Gammaproteobacteria;o_Pseudomonadales	d_Bacteria	p_Proteobacteria	c_Gammaproteobacteria	o_Burkholderiales	f_Burkholderiaceae			2026_DNGEE8998Y	62	family	Burkholderiaceae	23	22	14	0.59	d_Bacteria;p_Proteobacteria;c_Gammaproteobacteria;o_Burkholderiales;f_Burkholderiaceae	UniRef50_A0A2K8K3Z8 Glycyl-radical enzyme activating protein n=19 Tax=Proteobacteria TaxID=1224 RepID=A0A2K8K3Z8_MOROS	993_RJYXA9040V_HS_2 # 2436 # 3416 # 1 # ID=3752_2;partial=00;start_type=ATG;rbs_motif=AGGAG;rbs_spacer=5-10bp;gc_cont=0.473	100.0	626.7	342	9.799999999999991e-177	327	17
15	993_RJYXA9040V_HS	2705_FIEDP4142E	2	7	4	4	993_RJYXA9040V_HS_AND_2705_FIEDP4142E	993_RJYXA9040V_HS_2	2705_FIEDP4142E_1	d_Bacteria	p_Proteobacteria	c_Gammaproteobacteria	o_Pseudomonadales				993_RJYXA9040V_HS	29	order	Pseudomonadales	12	12	7	0.5	d_Bacteria;p_Proteobacteria;c_Gammaproteobacteria;o_Pseudomonadales	d_Bacteria	p_Proteobacteria	c_Gammaproteobacteria	o_Burkholderiales	f_Burkholderiaceae			2705_FIEDP4142E	62	family	Burkholderiaceae	11	11	6	0.5	d_Bacteria;p_Proteobacteria;c_Gammaproteobacteria;o_Burkholderiales;f_Burkholderiaceae	UniRef50_A0A2K8K3Z8 Glycyl-radical enzyme activating protein n=19 Tax=Proteobacteria TaxID=1224 RepID=A0A2K8K3Z8_MOROS	993_RJYXA9040V_HS_2 # 2436 # 3416 # 1 # ID=3752_2;partial=00;start_type=ATG;rbs_motif=AGGAG;rbs_spacer=5-10bp;gc_cont=0.473	100.0	626.7	342	9.799999999999991e-177	327	17
16	993_RJYXA9040V_HS	1893_EBZCS4093H	3	7	10	7	993_RJYXA9040V_HS_AND_1893_EBZCS4093H	993_RJYXA9040V_HS_2	1893_EBZCS4093H_2	d_Bacteria	p_Proteobacteria	c_Gammaproteobacteria	o_Pseudomonadales				993_RJYXA9040V_HS	29	order	Pseudomonadales	12	12	7	0.5	d_Bacteria;p_Proteobacteria;c_Gammaproteobacteria;o_Pseudomonadales	d_Bacteria	p_Proteobacteria	c_Gammaproteobacteria	o_Burkholderiales	f_Burkholderiaceae			1893_EBZCS4093H	62	family	Burkholderiaceae	29	28	15	0.53	d_Bacteria;p_Proteobacteria;c_Gammaproteobacteria;o_Burkholderiales;f_Burkholderiaceae	UniRef50_A0A2K8K3Z8 Glycyl-radical enzyme activating protein n=19 Tax=Proteobacteria TaxID=1224 RepID=A0A2K8K3Z8_MOROS	993_RJYXA9040V_HS_2 # 2436 # 3416 # 1 # ID=3752_2;partial=00;start_type=ATG;rbs_motif=AGGAG;rbs_spacer=5-10bp;gc_cont=0.473	100.0	626.7	342	9.799999999999991e-177	327	17
17	993_RJYXA9040V_HS	2026_DNGEE8998Y	3	7	8	7	993_RJYXA9040V_HS_AND_2026_DNGEE8998Y	993_RJYXA9040V_HS_1	2026_DNGEE8998Y_3	d_Bacteria	p_Proteobacteria	c_Gammaproteobacteria	o_Pseudomonadales				993_RJYXA9040V_HS	29	order	Pseudomonadales	12	12	7	0.5	d_Bacteria;p_Proteobacteria;c_Gammaproteobacteria;o_Pseudomonadales	d_Bacteria	p_Proteobacteria	c_Gammaproteobacteria	o_Burkholderiales	f_Burkholderiaceae			2026_DNGEE8998Y	62	family	Burkholderiaceae	23	22	14	0.59	d_Bacteria;p_Proteobacteria;c_Gammaproteobacteria;o_Burkholderiales;f_Burkholderiaceae	UniRef50_A8ZW07 Formate C-acetyltransferase n=32 Tax=root TaxID=1 RepID=A8ZW07_DESOH	993_RJYXA9040V_HS_1 # 41 # 2446 # 1 # ID=3752_1;partial=00;start_type=ATG;rbs_motif=AGGAG;rbs_spacer=5-10bp;gc_cont=0.481	58.4	950.3	782	9.49999999999999e-274	802	1
18	993_RJYXA9040V_HS	4274_UCOZS4528E	1	7	7	7	993_RJYXA9040V_HS_AND_4274_UCOZS4528E	993_RJYXA9040V_HS_1	4274_UCOZS4528E_7	d_Bacteria	p_Proteobacteria	c_Gammaproteobacteria	o_Pseudomonadales				993_RJYXA9040V_HS	29	order	Pseudomonadales	12	12	7	0.5	d_Bacteria;p_Proteobacteria;c_Gammaproteobacteria;o_Pseudomonadales	d_Bacteria	p_Proteobacteria	c_Gammaproteobacteria	o_Burkholderiales	f_Burkholderiaceae			4274_UCOZS4528E	62	family	Burkholderiaceae	25	24	14	0.65	d_Bacteria;p_Proteobacteria;c_Gammaproteobacteria;o_Burkholderiales;f_Burkholderiaceae	UniRef50_A8ZW07 Formate C-acetyltransferase n=32 Tax=root TaxID=1 RepID=A8ZW07_DESOH	993_RJYXA9040V_HS_1 # 41 # 2446 # 1 # ID=3752_1;partial=00;start_type=ATG;rbs_motif=AGGAG;rbs_spacer=5-10bp;gc_cont=0.481	58.4	950.3	782	9.49999999999999e-274	802	1
19	993_RJYXA9040V_HS	2705_FIEDP4142E	2	7	4	4	993_RJYXA9040V_HS_AND_2705_FIEDP4142E	993_RJYXA9040V_HS_1	2705_FIEDP4142E_2	d_Bacteria	p_Proteobacteria	c_Gammaproteobacteria	o_Pseudomonadales				993_RJYXA9040V_HS	29	order	Pseudomonadales	12	12	7	0.5	d_Bacteria;p_Proteobacteria;c_Gammaproteobacteria;o_Pseudomonadales	d_Bacteria	p_Proteobacteria	c_Gammaproteobacteria	o_Burkholderiales	f_Burkholderiaceae			2705_FIEDP4142E	62	family	Burkholderiaceae	11	11	6	0.5	d_Bacteria;p_Proteobacteria;c_Gammaproteobacteria;o_Burkholderiales;f_Burkholderiaceae	UniRef50_A8ZW07 Formate C-acetyltransferase n=32 Tax=root TaxID=1 RepID=A8ZW07_DESOH	993_RJYXA9040V_HS_1 # 41 # 2446 # 1 # ID=3752_1;partial=00;start_type=ATG;rbs_motif=AGGAG;rbs_spacer=5-10bp;gc_cont=0.481	58.4	950.3	782	9.49999999999999e-274	802	1
20	993_RJYXA9040V_HS	3298_AAOLJ3001L	1	7	4	4	993_RJYXA9040V_HS_AND_3298_AAOLJ3001L	993_RJYXA9040V_HS_1	3298_AAOLJ3001L_3	d_Bacteria	p_Proteobacteria	c_Gammaproteobacteria	o_Pseudomonadales				993_RJYXA9040V_HS	29	order	Pseudomonadales	12	12	7	0.5	d_Bacteria;p_Proteobacteria;c_Gammaproteobacteria;o_Pseudomonadales	d_Bacteria	p_Proteobacteria	c_Gammaproteobacteria	o_Burkholderiales	f_Burkholderiaceae			3298_AAOLJ3001L	62	family	Burkholderiaceae	14	13	9	0.79	d_Bacteria;p_Proteobacteria;c_Gammaproteobacteria;o_Burkholderiales;f_Burkholderiaceae	UniRef50_A8ZW07 Formate C-acetyltransferase n=32 Tax=root TaxID=1 RepID=A8ZW07_DESOH	993_RJYXA9040V_HS_1 # 41 # 2446 # 1 # ID=3752_1;partial=00;start_type=ATG;rbs_motif=AGGAG;rbs_spacer=5-10bp;gc_cont=0.481	58.4	950.3	782	9.49999999999999e-274	802	1
21	993_RJYXA9040V_HS	5591_AWBTU5226J_HS	1	7	4	4	993_RJYXA9040V_HS_AND_5591_AWBTU5226J_HS	993_RJYXA9040V_HS_1	5591_AWBTU5226J_HS_1	d_Bacteria	p_Proteobacteria	c_Gammaproteobacteria	o_Pseudomonadales				993_RJYXA9040V_HS	29	order	Pseudomonadales	12	12	7	0.5	d_Bacteria;p_Proteobacteria;c_Gammaproteobacteria;o_Pseudomonadales	d_Bacteria	p_Proteobacteria	c_Gammaproteobacteria	o_Burkholderiales	f_Burkholderiaceae			5591_AWBTU5226J_HS	62	family	Burkholderiaceae	24	24	16	0.84	d_Bacteria;p_Proteobacteria;c_Gammaproteobacteria;o_Burkholderiales;f_Burkholderiaceae	UniRef50_A8ZW07 Formate C-acetyltransferase n=32 Tax=root TaxID=1 RepID=A8ZW07_DESOH	993_RJYXA9040V_HS_1 # 41 # 2446 # 1 # ID=3752_1;partial=00;start_type=ATG;rbs_motif=AGGAG;rbs_spacer=5-10bp;gc_cont=0.481	58.4	950.3	782	9.49999999999999e-274	802	1
22	993_RJYXA9040V_HS	1893_EBZCS4093H	3	7	10	7	993_RJYXA9040V_HS_AND_1893_EBZCS4093H	993_RJYXA9040V_HS_1	1893_EBZCS4093H_3	d_Bacteria	p_Proteobacteria	c_Gammaproteobacteria	o_Pseudomonadales				993_RJYXA9040V_HS	29	order	Pseudomonadales	12	12	7	0.5	d_Bacteria;p_Proteobacteria;c_Gammaproteobacteria;o_Pseudomonadales	d_Bacteria	p_Proteobacteria	c_Gammaproteobacteria	o_Burkholderiales	f_Burkholderiaceae			1893_EBZCS4093H	62	family	Burkholderiaceae	29	28	15	0.53	d_Bacteria;p_Proteobacteria;c_Gammaproteobacteria;o_Burkholderiales;f_Burkholderiaceae	UniRef50_A8ZW07 Formate C-acetyltransferase n=32 Tax=root TaxID=1 RepID=A8ZW07_DESOH	993_RJYXA9040V_HS_1 # 41 # 2446 # 1 # ID=3752_1;partial=00;start_type=ATG;rbs_motif=AGGAG;rbs_spacer=5-10bp;gc_cont=0.481	58.4	950.3	782	9.49999999999999e-274	802	1
23	993_RJYXA9040V_HS	3252_SNUEY9437E	2	7	6	6	993_RJYXA9040V_HS_AND_3252_SNUEY9437E	993_RJYXA9040V_HS_1	3252_SNUEY9437E_4	d_Bacteria	p_Proteobacteria	c_Gammaproteobacteria	o_Pseudomonadales				993_RJYXA9040V_HS	29	order	Pseudomonadales	12	12	7	0.5	d_Bacteria;p_Proteobacteria;c_Gammaproteobacteria;o_Pseudomonadales	d_Bacteria	p_Proteobacteria	c_Gammaproteobacteria	o_Burkholderiales	f_Burkholderiaceae			3252_SNUEY9437E	62	family	Burkholderiaceae	20	19	10	0.68	d_Bacteria;p_Proteobacteria;c_Gammaproteobacteria;o_Burkholderiales;f_Burkholderiaceae	UniRef50_A8ZW07 Formate C-acetyltransferase n=32 Tax=root TaxID=1 RepID=A8ZW07_DESOH	993_RJYXA9040V_HS_1 # 41 # 2446 # 1 # ID=3752_1;partial=00;start_type=ATG;rbs_motif=AGGAG;rbs_spacer=5-10bp;gc_cont=0.481	58.4	950.3	782	9.49999999999999e-274	802	1
24	203_AQYSR7679X_HS	1264_LMGGV4316U_HS	1	32	14	14	203_AQYSR7679X_HS_AND_1264_LMGGV4316U_HS	203_AQYSR7679X_HS_1	1264_LMGGV4316U_HS_14	d_Bacteria	p_Proteobacteria	c_Gammaproteobacteria	o_Pseudomonadales	f_Moraxellaceae	g_Acinetobacter		203_AQYSR7679X_HS	34	genus	Acinetobacter	48	42	19	0.54	d_Bacteria;p_Proteobacteria;c_Gammaproteobacteria;o_Pseudomonadales;f_Moraxellaceae;g_Acinetobacter	d_Bacteria	p_Proteobacteria	c_Gammaproteobacteria	o_Burkholderiales				1264_LMGGV4316U_HS	46	order	Burkholderiales	30	28	15	0.55	d_Bacteria;p_Proteobacteria;c_Gammaproteobacteria;o_Burkholderiales	UniRef50_A0A075MF25 DDE-type integrase/transposase/recombinase n=1747 Tax=root TaxID=1 RepID=A0A075MF25_ECOLX	203_AQYSR7679X_HS_1 # 2 # 853 # -1 # ID=16727_1;partial=10;start_type=ATG;rbs_motif=GGAG/GAGG;rbs_spacer=5-10bp;gc_cont=0.649	100.0	556.2	559	1.399999999999999e-155	284	1
25	38115_EZZPO6467Z_HS	443_CTKAA1553C_HS	1	6	23	6	38115_EZZPO6467Z_HS_AND_443_CTKAA1553C_HS	38115_EZZPO6467Z_HS_5	443_CTKAA1553C_HS_12	d_Bacteria	p_Acidobacteriota	c_Acidobacteriae	o_Bryobacterales	f_Bryobacteraceae			38115_EZZPO6467Z_HS	1098	family	Bryobacteraceae	7	7	5	0.53	d_Bacteria;p_Acidobacteriota;c_Acidobacteriae;o_Bryobacterales;f_Bryobacteraceae	d_Bacteria	p_Proteobacteria	c_Gammaproteobacteria	o_Burkholderiales				443_CTKAA1553C_HS	46	order	Burkholderiales	37	31	19	0.66	d_Bacteria;p_Proteobacteria;c_Gammaproteobacteria;o_Burkholderiales	UniRef50_A0A011RD49 Conjugal transfer protein TrbE n=1 Tax=Candidatus Accumulibacter sp. BA-93 TaxID=1454004 RepID=A0A011RD49_9PROT	38115_EZZPO6467Z_HS_5 # 1451 # 1798 # -1 # ID=10715_5;partial=00;start_type=GTG;rbs_motif=GGA/GAG/AGG;rbs_spacer=11-12bp;gc_cont=0.592	84.2	164.9	237	3.8e-38	116	41
26	38115_EZZPO6467Z_HS	210_AQYSR7679X_HS	1	6	34	6	38115_EZZPO6467Z_HS_AND_210_AQYSR7679X_HS	38115_EZZPO6467Z_HS_5	210_AQYSR7679X_HS_32	d_Bacteria	p_Acidobacteriota	c_Acidobacteriae	o_Bryobacterales	f_Bryobacteraceae			38115_EZZPO6467Z_HS	1098	family	Bryobacteraceae	7	7	5	0.53	d_Bacteria;p_Acidobacteriota;c_Acidobacteriae;o_Bryobacterales;f_Bryobacteraceae	d_Bacteria	p_Proteobacteria	c_Gammaproteobacteria	o_Burkholderiales				210_AQYSR7679X_HS	46	order	Burkholderiales	43	37	20	0.52	d_Bacteria;p_Proteobacteria;c_Gammaproteobacteria;o_Burkholderiales	UniRef50_A0A011RD49 Conjugal transfer protein TrbE n=1 Tax=Candidatus Accumulibacter sp. BA-93 TaxID=1454004 RepID=A0A011RD49_9PROT	38115_EZZPO6467Z_HS_5 # 1451 # 1798 # -1 # ID=10715_5;partial=00;start_type=GTG;rbs_motif=GGA/GAG/AGG;rbs_spacer=11-12bp;gc_cont=0.592	84.2	164.9	237	3.8e-38	116	41
27	38115_EZZPO6467Z_HS	37707_EWOJK0017V_HS	1	6	4	4	38115_EZZPO6467Z_HS_AND_37707_EWOJK0017V_HS	38115_EZZPO6467Z_HS_5	37707_EWOJK0017V_HS_2	d_Bacteria	p_Acidobacteriota	c_Acidobacteriae	o_Bryobacterales	f_Bryobacteraceae			38115_EZZPO6467Z_HS	1098	family	Bryobacteraceae	7	7	5	0.53	d_Bacteria;p_Acidobacteriota;c_Acidobacteriae;o_Bryobacterales;f_Bryobacteraceae	d_Bacteria	p_Proteobacteria	c_Gammaproteobacteria	o_Burkholderiales				37707_EWOJK0017V_HS	46	order	Burkholderiales	5	5	2	0.51	d_Bacteria;p_Proteobacteria;c_Gammaproteobacteria;o_Burkholderiales	UniRef50_A0A011RD49 Conjugal transfer protein TrbE n=1 Tax=Candidatus Accumulibacter sp. BA-93 TaxID=1454004 RepID=A0A011RD49_9PROT	38115_EZZPO6467Z_HS_5 # 1451 # 1798 # -1 # ID=10715_5;partial=00;start_type=GTG;rbs_motif=GGA/GAG/AGG;rbs_spacer=11-12bp;gc_cont=0.592	84.2	164.9	237	3.8e-38	116	41
28	38115_EZZPO6467Z_HS	33627_HQATZ1945L_HS	1	6	5	5	38115_EZZPO6467Z_HS_AND_33627_HQATZ1945L_HS	38115_EZZPO6467Z_HS_5	33627_HQATZ1945L_HS_1	d_Bacteria	p_Acidobacteriota	c_Acidobacteriae	o_Bryobacterales	f_Bryobacteraceae			38115_EZZPO6467Z_HS	1098	family	Bryobacteraceae	7	7	5	0.53	d_Bacteria;p_Acidobacteriota;c_Acidobacteriae;o_Bryobacterales;f_Bryobacteraceae	d_Bacteria	p_Proteobacteria	c_Gammaproteobacteria	o_Burkholderiales				33627_HQATZ1945L_HS	46	order	Burkholderiales	5	5	4	0.98	d_Bacteria;p_Proteobacteria;c_Gammaproteobacteria;o_Burkholderiales	UniRef50_A0A011RD49 Conjugal transfer protein TrbE n=1 Tax=Candidatus Accumulibacter sp. BA-93 TaxID=1454004 RepID=A0A011RD49_9PROT	38115_EZZPO6467Z_HS_5 # 1451 # 1798 # -1 # ID=10715_5;partial=00;start_type=GTG;rbs_motif=GGA/GAG/AGG;rbs_spacer=11-12bp;gc_cont=0.592	84.2	164.9	237	3.8e-38	116	41
29	38115_EZZPO6467Z_HS	312_WQYNP1853R_HS	1	6	29	6	38115_EZZPO6467Z_HS_AND_312_WQYNP1853R_HS	38115_EZZPO6467Z_HS_5	312_WQYNP1853R_HS_15	d_Bacteria	p_Acidobacteriota	c_Acidobacteriae	o_Bryobacterales	f_Bryobacteraceae			38115_EZZPO6467Z_HS	1098	family	Bryobacteraceae	7	7	5	0.53	d_Bacteria;p_Acidobacteriota;c_Acidobacteriae;o_Bryobacterales;f_Bryobacteraceae	d_Bacteria	p_Proteobacteria	c_Gammaproteobacteria	o_Burkholderiales				312_WQYNP1853R_HS	46	order	Burkholderiales	44	35	15	0.53	d_Bacteria;p_Proteobacteria;c_Gammaproteobacteria;o_Burkholderiales	UniRef50_A0A011RD49 Conjugal transfer protein TrbE n=1 Tax=Candidatus Accumulibacter sp. BA-93 TaxID=1454004 RepID=A0A011RD49_9PROT	38115_EZZPO6467Z_HS_5 # 1451 # 1798 # -1 # ID=10715_5;partial=00;start_type=GTG;rbs_motif=GGA/GAG/AGG;rbs_spacer=11-12bp;gc_cont=0.592	84.2	164.9	237	3.8e-38	116	41
30	38115_EZZPO6467Z_HS	128454_HFGVI0044Q_HS	1	6	4	4	38115_EZZPO6467Z_HS_AND_128454_HFGVI0044Q_HS	38115_EZZPO6467Z_HS_5	128454_HFGVI0044Q_HS_4	d_Bacteria	p_Acidobacteriota	c_Acidobacteriae	o_Bryobacterales	f_Bryobacteraceae			38115_EZZPO6467Z_HS	1098	family	Bryobacteraceae	7	7	5	0.53	d_Bacteria;p_Acidobacteriota;c_Acidobacteriae;o_Bryobacterales;f_Bryobacteraceae	d_Bacteria	p_Proteobacteria	c_Gammaproteobacteria	o_Burkholderiales				128454_HFGVI0044Q_HS	46	order	Burkholderiales	5	3	3	1.0	d_Bacteria;p_Proteobacteria;c_Gammaproteobacteria;o_Burkholderiales	UniRef50_A0A011RD49 Conjugal transfer protein TrbE n=1 Tax=Candidatus Accumulibacter sp. BA-93 TaxID=1454004 RepID=A0A011RD49_9PROT	38115_EZZPO6467Z_HS_5 # 1451 # 1798 # -1 # ID=10715_5;partial=00;start_type=GTG;rbs_motif=GGA/GAG/AGG;rbs_spacer=11-12bp;gc_cont=0.592	84.2	164.9	237	3.8e-38	116	41
31	38115_EZZPO6467Z_HS	19847_GFGIA8953L_HS	1	6	5	5	38115_EZZPO6467Z_HS_AND_19847_GFGIA8953L_HS	38115_EZZPO6467Z_HS_5	19847_GFGIA8953L_HS_5	d_Bacteria	p_Acidobacteriota	c_Acidobacteriae	o_Bryobacterales	f_Bryobacteraceae			38115_EZZPO6467Z_HS	1098	family	Bryobacteraceae	7	7	5	0.53	d_Bacteria;p_Acidobacteriota;c_Acidobacteriae;o_Bryobacterales;f_Bryobacteraceae	d_Bacteria	p_Proteobacteria	c_Gammaproteobacteria	o_Burkholderiales				19847_GFGIA8953L_HS	46	order	Burkholderiales	5	4	2	0.5	d_Bacteria;p_Proteobacteria;c_Gammaproteobacteria;o_Burkholderiales	UniRef50_A0A011RD49 Conjugal transfer protein TrbE n=1 Tax=Candidatus Accumulibacter sp. BA-93 TaxID=1454004 RepID=A0A011RD49_9PROT	38115_EZZPO6467Z_HS_5 # 1451 # 1798 # -1 # ID=10715_5;partial=00;start_type=GTG;rbs_motif=GGA/GAG/AGG;rbs_spacer=11-12bp;gc_cont=0.592	84.2	164.9	237	3.8e-38	116	41
32	38115_EZZPO6467Z_HS	345_WQYNP1853R	1	6	10	6	38115_EZZPO6467Z_HS_AND_345_WQYNP1853R	38115_EZZPO6467Z_HS_5	345_WQYNP1853R_3	d_Bacteria	p_Acidobacteriota	c_Acidobacteriae	o_Bryobacterales	f_Bryobacteraceae			38115_EZZPO6467Z_HS	1098	family	Bryobacteraceae	7	7	5	0.53	d_Bacteria;p_Acidobacteriota;c_Acidobacteriae;o_Bryobacterales;f_Bryobacteraceae	d_Bacteria	p_Proteobacteria	c_Gammaproteobacteria	o_Burkholderiales				345_WQYNP1853R	46	order	Burkholderiales	14	13	7	0.66	d_Bacteria;p_Proteobacteria;c_Gammaproteobacteria;o_Burkholderiales	UniRef50_A0A011RD49 Conjugal transfer protein TrbE n=1 Tax=Candidatus Accumulibacter sp. BA-93 TaxID=1454004 RepID=A0A011RD49_9PROT	38115_EZZPO6467Z_HS_5 # 1451 # 1798 # -1 # ID=10715_5;partial=00;start_type=GTG;rbs_motif=GGA/GAG/AGG;rbs_spacer=11-12bp;gc_cont=0.592	84.2	164.9	237	3.8e-38	116	41
33	38115_EZZPO6467Z_HS	523_LIRKT9545S_HS	1	6	21	6	38115_EZZPO6467Z_HS_AND_523_LIRKT9545S_HS	38115_EZZPO6467Z_HS_5	523_LIRKT9545S_HS_15	d_Bacteria	p_Acidobacteriota	c_Acidobacteriae	o_Bryobacterales	f_Bryobacteraceae			38115_EZZPO6467Z_HS	1098	family	Bryobacteraceae	7	7	5	0.53	d_Bacteria;p_Acidobacteriota;c_Acidobacteriae;o_Bryobacterales;f_Bryobacteraceae	d_Bacteria	p_Proteobacteria	c_Gammaproteobacteria	o_Burkholderiales				523_LIRKT9545S_HS	46	order	Burkholderiales	28	21	15	0.79	d_Bacteria;p_Proteobacteria;c_Gammaproteobacteria;o_Burkholderiales	UniRef50_A0A011RD49 Conjugal transfer protein TrbE n=1 Tax=Candidatus Accumulibacter sp. BA-93 TaxID=1454004 RepID=A0A011RD49_9PROT	38115_EZZPO6467Z_HS_5 # 1451 # 1798 # -1 # ID=10715_5;partial=00;start_type=GTG;rbs_motif=GGA/GAG/AGG;rbs_spacer=11-12bp;gc_cont=0.592	84.2	164.9	237	3.8e-38	116	41
34	38115_EZZPO6467Z_HS	58228_coassembly	1	6	21	6	38115_EZZPO6467Z_HS_AND_58228_coassembly	38115_EZZPO6467Z_HS_5	58228_coassembly_15	d_Bacteria	p_Acidobacteriota	c_Acidobacteriae	o_Bryobacterales	f_Bryobacteraceae			38115_EZZPO6467Z_HS	1098	family	Bryobacteraceae	7	7	5	0.53	d_Bacteria;p_Acidobacteriota;c_Acidobacteriae;o_Bryobacterales;f_Bryobacteraceae	d_Bacteria	p_Proteobacteria	c_Gammaproteobacteria	o_Burkholderiales				58228_coassembly	46	order	Burkholderiales	28	21	15	0.85	d_Bacteria;p_Proteobacteria;c_Gammaproteobacteria;o_Burkholderiales	UniRef50_A0A011RD49 Conjugal transfer protein TrbE n=1 Tax=Candidatus Accumulibacter sp. BA-93 TaxID=1454004 RepID=A0A011RD49_9PROT	38115_EZZPO6467Z_HS_5 # 1451 # 1798 # -1 # ID=10715_5;partial=00;start_type=GTG;rbs_motif=GGA/GAG/AGG;rbs_spacer=11-12bp;gc_cont=0.592	84.2	164.9	237	3.8e-38	116	41
35	38115_EZZPO6467Z_HS	674_ZFYKJ6264T	1	6	7	6	38115_EZZPO6467Z_HS_AND_674_ZFYKJ6264T	38115_EZZPO6467Z_HS_5	674_ZFYKJ6264T_1	d_Bacteria	p_Acidobacteriota	c_Acidobacteriae	o_Bryobacterales	f_Bryobacteraceae			38115_EZZPO6467Z_HS	1098	family	Bryobacteraceae	7	7	5	0.53	d_Bacteria;p_Acidobacteriota;c_Acidobacteriae;o_Bryobacterales;f_Bryobacteraceae	d_Bacteria	p_Proteobacteria	c_Gammaproteobacteria	o_Burkholderiales				674_ZFYKJ6264T	46	order	Burkholderiales	9	9	5	0.62	d_Bacteria;p_Proteobacteria;c_Gammaproteobacteria;o_Burkholderiales	UniRef50_A0A011RD49 Conjugal transfer protein TrbE n=1 Tax=Candidatus Accumulibacter sp. BA-93 TaxID=1454004 RepID=A0A011RD49_9PROT	38115_EZZPO6467Z_HS_5 # 1451 # 1798 # -1 # ID=10715_5;partial=00;start_type=GTG;rbs_motif=GGA/GAG/AGG;rbs_spacer=11-12bp;gc_cont=0.592	84.2	164.9	237	3.8e-38	116	41
36	38115_EZZPO6467Z_HS	19196_HDRFF4542I_HS	2	6	4	4	38115_EZZPO6467Z_HS_AND_19196_HDRFF4542I_HS	38115_EZZPO6467Z_HS_5	19196_HDRFF4542I_HS_2	d_Bacteria	p_Acidobacteriota	c_Acidobacteriae	o_Bryobacterales	f_Bryobacteraceae			38115_EZZPO6467Z_HS	1098	family	Bryobacteraceae	7	7	5	0.53	d_Bacteria;p_Acidobacteriota;c_Acidobacteriae;o_Bryobacterales;f_Bryobacteraceae	d_Bacteria	p_Proteobacteria	c_Gammaproteobacteria	o_Burkholderiales				19196_HDRFF4542I_HS	46	order	Burkholderiales	4	4	3	0.75	d_Bacteria;p_Proteobacteria;c_Gammaproteobacteria;o_Burkholderiales	UniRef50_A0A011RD49 Conjugal transfer protein TrbE n=1 Tax=Candidatus Accumulibacter sp. BA-93 TaxID=1454004 RepID=A0A011RD49_9PROT	38115_EZZPO6467Z_HS_5 # 1451 # 1798 # -1 # ID=10715_5;partial=00;start_type=GTG;rbs_motif=GGA/GAG/AGG;rbs_spacer=11-12bp;gc_cont=0.592	84.2	164.9	237	3.8e-38	116	41
37	38115_EZZPO6467Z_HS	19196_HDRFF4542I_HS	2	6	4	4	38115_EZZPO6467Z_HS_AND_19196_HDRFF4542I_HS	38115_EZZPO6467Z_HS_5	19196_HDRFF4542I_HS_1	d_Bacteria	p_Acidobacteriota	c_Acidobacteriae	o_Bryobacterales	f_Bryobacteraceae			38115_EZZPO6467Z_HS	1098	family	Bryobacteraceae	7	7	5	0.53	d_Bacteria;p_Acidobacteriota;c_Acidobacteriae;o_Bryobacterales;f_Bryobacteraceae	d_Bacteria	p_Proteobacteria	c_Gammaproteobacteria	o_Burkholderiales				19196_HDRFF4542I_HS	46	order	Burkholderiales	4	4	3	0.75	d_Bacteria;p_Proteobacteria;c_Gammaproteobacteria;o_Burkholderiales	UniRef50_A0A011RD49 Conjugal transfer protein TrbE n=1 Tax=Candidatus Accumulibacter sp. BA-93 TaxID=1454004 RepID=A0A011RD49_9PROT	38115_EZZPO6467Z_HS_5 # 1451 # 1798 # -1 # ID=10715_5;partial=00;start_type=GTG;rbs_motif=GGA/GAG/AGG;rbs_spacer=11-12bp;gc_cont=0.592	84.2	164.9	237	3.8e-38	116	41
38	38115_EZZPO6467Z_HS	3049_IWPCW0716G_HS	1	6	7	6	38115_EZZPO6467Z_HS_AND_3049_IWPCW0716G_HS	38115_EZZPO6467Z_HS_5	3049_IWPCW0716G_HS_2	d_Bacteria	p_Acidobacteriota	c_Acidobacteriae	o_Bryobacterales	f_Bryobacteraceae			38115_EZZPO6467Z_HS	1098	family	Bryobacteraceae	7	7	5	0.53	d_Bacteria;p_Acidobacteriota;c_Acidobacteriae;o_Bryobacterales;f_Bryobacteraceae	d_Bacteria	p_Proteobacteria	c_Gammaproteobacteria	o_Burkholderiales				3049_IWPCW0716G_HS	46	order	Burkholderiales	8	7	4	0.65	d_Bacteria;p_Proteobacteria;c_Gammaproteobacteria;o_Burkholderiales	UniRef50_A0A011RD49 Conjugal transfer protein TrbE n=1 Tax=Candidatus Accumulibacter sp. BA-93 TaxID=1454004 RepID=A0A011RD49_9PROT	38115_EZZPO6467Z_HS_5 # 1451 # 1798 # -1 # ID=10715_5;partial=00;start_type=GTG;rbs_motif=GGA/GAG/AGG;rbs_spacer=11-12bp;gc_cont=0.592	84.2	164.9	237	3.8e-38	116	41
39	38115_EZZPO6467Z_HS	4399_MFLOV6047U	1	6	5	5	38115_EZZPO6467Z_HS_AND_4399_MFLOV6047U	38115_EZZPO6467Z_HS_5	4399_MFLOV6047U_5	d_Bacteria	p_Acidobacteriota	c_Acidobacteriae	o_Bryobacterales	f_Bryobacteraceae			38115_EZZPO6467Z_HS	1098	family	Bryobacteraceae	7	7	5	0.53	d_Bacteria;p_Acidobacteriota;c_Acidobacteriae;o_Bryobacterales;f_Bryobacteraceae	d_Bacteria	p_Proteobacteria	c_Gammaproteobacteria	o_Burkholderiales				4399_MFLOV6047U	46	order	Burkholderiales	5	4	4	1.0	d_Bacteria;p_Proteobacteria;c_Gammaproteobacteria;o_Burkholderiales	UniRef50_A0A011RD49 Conjugal transfer protein TrbE n=1 Tax=Candidatus Accumulibacter sp. BA-93 TaxID=1454004 RepID=A0A011RD49_9PROT	38115_EZZPO6467Z_HS_5 # 1451 # 1798 # -1 # ID=10715_5;partial=00;start_type=GTG;rbs_motif=GGA/GAG/AGG;rbs_spacer=11-12bp;gc_cont=0.592	84.2	164.9	237	3.8e-38	116	41
40	38115_EZZPO6467Z_HS	55690_UIBOQ0127Z_HS	1	6	4	4	38115_EZZPO6467Z_HS_AND_55690_UIBOQ0127Z_HS	38115_EZZPO6467Z_HS_5	55690_UIBOQ0127Z_HS_1	d_Bacteria	p_Acidobacteriota	c_Acidobacteriae	o_Bryobacterales	f_Bryobacteraceae			38115_EZZPO6467Z_HS	1098	family	Bryobacteraceae	7	7	5	0.53	d_Bacteria;p_Acidobacteriota;c_Acidobacteriae;o_Bryobacterales;f_Bryobacteraceae	d_Bacteria	p_Proteobacteria	c_Gammaproteobacteria	o_Burkholderiales				55690_UIBOQ0127Z_HS	46	order	Burkholderiales	6	5	2	0.91	d_Bacteria;p_Proteobacteria;c_Gammaproteobacteria;o_Burkholderiales	UniRef50_A0A011RD49 Conjugal transfer protein TrbE n=1 Tax=Candidatus Accumulibacter sp. BA-93 TaxID=1454004 RepID=A0A011RD49_9PROT	38115_EZZPO6467Z_HS_5 # 1451 # 1798 # -1 # ID=10715_5;partial=00;start_type=GTG;rbs_motif=GGA/GAG/AGG;rbs_spacer=11-12bp;gc_cont=0.592	84.2	164.9	237	3.8e-38	116	41
41	38115_EZZPO6467Z_HS	69141_ASZUA0069S_HS	1	6	4	4	38115_EZZPO6467Z_HS_AND_69141_ASZUA0069S_HS	38115_EZZPO6467Z_HS_5	69141_ASZUA0069S_HS_4	d_Bacteria	p_Acidobacteriota	c_Acidobacteriae	o_Bryobacterales	f_Bryobacteraceae			38115_EZZPO6467Z_HS	1098	family	Bryobacteraceae	7	7	5	0.53	d_Bacteria;p_Acidobacteriota;c_Acidobacteriae;o_Bryobacterales;f_Bryobacteraceae	d_Bacteria	p_Proteobacteria	c_Gammaproteobacteria	o_Burkholderiales				69141_ASZUA0069S_HS	46	order	Burkholderiales	4	4	4	1.0	d_Bacteria;p_Proteobacteria;c_Gammaproteobacteria;o_Burkholderiales	UniRef50_A0A011RD49 Conjugal transfer protein TrbE n=1 Tax=Candidatus Accumulibacter sp. BA-93 TaxID=1454004 RepID=A0A011RD49_9PROT	38115_EZZPO6467Z_HS_5 # 1451 # 1798 # -1 # ID=10715_5;partial=00;start_type=GTG;rbs_motif=GGA/GAG/AGG;rbs_spacer=11-12bp;gc_cont=0.592	84.2	164.9	237	3.8e-38	116	41
42	38115_EZZPO6467Z_HS	7263_SZCRM0055T_HS	1	6	5	5	38115_EZZPO6467Z_HS_AND_7263_SZCRM0055T_HS	38115_EZZPO6467Z_HS_5	7263_SZCRM0055T_HS_1	d_Bacteria	p_Acidobacteriota	c_Acidobacteriae	o_Bryobacterales	f_Bryobacteraceae			38115_EZZPO6467Z_HS	1098	family	Bryobacteraceae	7	7	5	0.53	d_Bacteria;p_Acidobacteriota;c_Acidobacteriae;o_Bryobacterales;f_Bryobacteraceae	d_Bacteria	p_Proteobacteria	c_Gammaproteobacteria	o_Burkholderiales				7263_SZCRM0055T_HS	46	order	Burkholderiales	5	5	5	1.0	d_Bacteria;p_Proteobacteria;c_Gammaproteobacteria;o_Burkholderiales	UniRef50_A0A011RD49 Conjugal transfer protein TrbE n=1 Tax=Candidatus Accumulibacter sp. BA-93 TaxID=1454004 RepID=A0A011RD49_9PROT	38115_EZZPO6467Z_HS_5 # 1451 # 1798 # -1 # ID=10715_5;partial=00;start_type=GTG;rbs_motif=GGA/GAG/AGG;rbs_spacer=11-12bp;gc_cont=0.592	84.2	164.9	237	3.8e-38	116	41
43	38115_EZZPO6467Z_HS	96284_HFGVI0044Q_HS	1	6	4	4	38115_EZZPO6467Z_HS_AND_96284_HFGVI0044Q_HS	38115_EZZPO6467Z_HS_5	96284_HFGVI0044Q_HS_4	d_Bacteria	p_Acidobacteriota	c_Acidobacteriae	o_Bryobacterales	f_Bryobacteraceae			38115_EZZPO6467Z_HS	1098	family	Bryobacteraceae	7	7	5	0.53	d_Bacteria;p_Acidobacteriota;c_Acidobacteriae;o_Bryobacterales;f_Bryobacteraceae	d_Bacteria	p_Proteobacteria	c_Gammaproteobacteria	o_Burkholderiales				96284_HFGVI0044Q_HS	46	order	Burkholderiales	6	6	2	0.8	d_Bacteria;p_Proteobacteria;c_Gammaproteobacteria;o_Burkholderiales	UniRef50_A0A011RD49 Conjugal transfer protein TrbE n=1 Tax=Candidatus Accumulibacter sp. BA-93 TaxID=1454004 RepID=A0A011RD49_9PROT	38115_EZZPO6467Z_HS_5 # 1451 # 1798 # -1 # ID=10715_5;partial=00;start_type=GTG;rbs_motif=GGA/GAG/AGG;rbs_spacer=11-12bp;gc_cont=0.592	84.2	164.9	237	3.8e-38	116	41
44	75053_AYHUY2120D_HS	443_CTKAA1553C_HS	1	4	23	4	75053_AYHUY2120D_HS_AND_443_CTKAA1553C_HS	75053_AYHUY2120D_HS_1	443_CTKAA1553C_HS_12	d_Bacteria	p_Acidobacteriota	c_Acidobacteriae	o_Bryobacterales	f_Bryobacteraceae			75053_AYHUY2120D_HS	1098	family	Bryobacteraceae	5	5	3	0.67	d_Bacteria;p_Acidobacteriota;c_Acidobacteriae;o_Bryobacterales;f_Bryobacteraceae	d_Bacteria	p_Proteobacteria	c_Gammaproteobacteria	o_Burkholderiales				443_CTKAA1553C_HS	46	order	Burkholderiales	37	31	19	0.66	d_Bacteria;p_Proteobacteria;c_Gammaproteobacteria;o_Burkholderiales	UniRef50_A0A011RD49 Conjugal transfer protein TrbE n=1 Tax=Candidatus Accumulibacter sp. BA-93 TaxID=1454004 RepID=A0A011RD49_9PROT	75053_AYHUY2120D_HS_1 # 3 # 395 # 1 # ID=9888_1;partial=10;start_type=Edge;rbs_motif=None;rbs_spacer=None;gc_cont=0.606	83.3	187.2	237	8e-45	131	28
45	75053_AYHUY2120D_HS	210_AQYSR7679X_HS	1	4	34	4	75053_AYHUY2120D_HS_AND_210_AQYSR7679X_HS	75053_AYHUY2120D_HS_1	210_AQYSR7679X_HS_32	d_Bacteria	p_Acidobacteriota	c_Acidobacteriae	o_Bryobacterales	f_Bryobacteraceae			75053_AYHUY2120D_HS	1098	family	Bryobacteraceae	5	5	3	0.67	d_Bacteria;p_Acidobacteriota;c_Acidobacteriae;o_Bryobacterales;f_Bryobacteraceae	d_Bacteria	p_Proteobacteria	c_Gammaproteobacteria	o_Burkholderiales				210_AQYSR7679X_HS	46	order	Burkholderiales	43	37	20	0.52	d_Bacteria;p_Proteobacteria;c_Gammaproteobacteria;o_Burkholderiales	UniRef50_A0A011RD49 Conjugal transfer protein TrbE n=1 Tax=Candidatus Accumulibacter sp. BA-93 TaxID=1454004 RepID=A0A011RD49_9PROT	75053_AYHUY2120D_HS_1 # 3 # 395 # 1 # ID=9888_1;partial=10;start_type=Edge;rbs_motif=None;rbs_spacer=None;gc_cont=0.606	83.3	187.2	237	8e-45	131	28
46	75053_AYHUY2120D_HS	37707_EWOJK0017V_HS	1	4	4	4	75053_AYHUY2120D_HS_AND_37707_EWOJK0017V_HS	75053_AYHUY2120D_HS_1	37707_EWOJK0017V_HS_2	d_Bacteria	p_Acidobacteriota	c_Acidobacteriae	o_Bryobacterales	f_Bryobacteraceae			75053_AYHUY2120D_HS	1098	family	Bryobacteraceae	5	5	3	0.67	d_Bacteria;p_Acidobacteriota;c_Acidobacteriae;o_Bryobacterales;f_Bryobacteraceae	d_Bacteria	p_Proteobacteria	c_Gammaproteobacteria	o_Burkholderiales				37707_EWOJK0017V_HS	46	order	Burkholderiales	5	5	2	0.51	d_Bacteria;p_Proteobacteria;c_Gammaproteobacteria;o_Burkholderiales	UniRef50_A0A011RD49 Conjugal transfer protein TrbE n=1 Tax=Candidatus Accumulibacter sp. BA-93 TaxID=1454004 RepID=A0A011RD49_9PROT	75053_AYHUY2120D_HS_1 # 3 # 395 # 1 # ID=9888_1;partial=10;start_type=Edge;rbs_motif=None;rbs_spacer=None;gc_cont=0.606	83.3	187.2	237	8e-45	131	28
47	75053_AYHUY2120D_HS	33627_HQATZ1945L_HS	1	4	5	4	75053_AYHUY2120D_HS_AND_33627_HQATZ1945L_HS	75053_AYHUY2120D_HS_1	33627_HQATZ1945L_HS_1	d_Bacteria	p_Acidobacteriota	c_Acidobacteriae	o_Bryobacterales	f_Bryobacteraceae			75053_AYHUY2120D_HS	1098	family	Bryobacteraceae	5	5	3	0.67	d_Bacteria;p_Acidobacteriota;c_Acidobacteriae;o_Bryobacterales;f_Bryobacteraceae	d_Bacteria	p_Proteobacteria	c_Gammaproteobacteria	o_Burkholderiales				33627_HQATZ1945L_HS	46	order	Burkholderiales	5	5	4	0.98	d_Bacteria;p_Proteobacteria;c_Gammaproteobacteria;o_Burkholderiales	UniRef50_A0A011RD49 Conjugal transfer protein TrbE n=1 Tax=Candidatus Accumulibacter sp. BA-93 TaxID=1454004 RepID=A0A011RD49_9PROT	75053_AYHUY2120D_HS_1 # 3 # 395 # 1 # ID=9888_1;partial=10;start_type=Edge;rbs_motif=None;rbs_spacer=None;gc_cont=0.606	83.3	187.2	237	8e-45	131	28
48	75053_AYHUY2120D_HS	312_WQYNP1853R_HS	1	4	29	4	75053_AYHUY2120D_HS_AND_312_WQYNP1853R_HS	75053_AYHUY2120D_HS_1	312_WQYNP1853R_HS_15	d_Bacteria	p_Acidobacteriota	c_Acidobacteriae	o_Bryobacterales	f_Bryobacteraceae			75053_AYHUY2120D_HS	1098	family	Bryobacteraceae	5	5	3	0.67	d_Bacteria;p_Acidobacteriota;c_Acidobacteriae;o_Bryobacterales;f_Bryobacteraceae	d_Bacteria	p_Proteobacteria	c_Gammaproteobacteria	o_Burkholderiales				312_WQYNP1853R_HS	46	order	Burkholderiales	44	35	15	0.53	d_Bacteria;p_Proteobacteria;c_Gammaproteobacteria;o_Burkholderiales	UniRef50_A0A011RD49 Conjugal transfer protein TrbE n=1 Tax=Candidatus Accumulibacter sp. BA-93 TaxID=1454004 RepID=A0A011RD49_9PROT	75053_AYHUY2120D_HS_1 # 3 # 395 # 1 # ID=9888_1;partial=10;start_type=Edge;rbs_motif=None;rbs_spacer=None;gc_cont=0.606	83.3	187.2	237	8e-45	131	28
49	75053_AYHUY2120D_HS	128454_HFGVI0044Q_HS	1	4	4	4	75053_AYHUY2120D_HS_AND_128454_HFGVI0044Q_HS	75053_AYHUY2120D_HS_1	128454_HFGVI0044Q_HS_4	d_Bacteria	p_Acidobacteriota	c_Acidobacteriae	o_Bryobacterales	f_Bryobacteraceae			75053_AYHUY2120D_HS	1098	family	Bryobacteraceae	5	5	3	0.67	d_Bacteria;p_Acidobacteriota;c_Acidobacteriae;o_Bryobacterales;f_Bryobacteraceae	d_Bacteria	p_Proteobacteria	c_Gammaproteobacteria	o_Burkholderiales				128454_HFGVI0044Q_HS	46	order	Burkholderiales	5	3	3	1.0	d_Bacteria;p_Proteobacteria;c_Gammaproteobacteria;o_Burkholderiales	UniRef50_A0A011RD49 Conjugal transfer protein TrbE n=1 Tax=Candidatus Accumulibacter sp. BA-93 TaxID=1454004 RepID=A0A011RD49_9PROT	75053_AYHUY2120D_HS_1 # 3 # 395 # 1 # ID=9888_1;partial=10;start_type=Edge;rbs_motif=None;rbs_spacer=None;gc_cont=0.606	83.3	187.2	237	8e-45	131	28
50	75053_AYHUY2120D_HS	19847_GFGIA8953L_HS	1	4	5	4	75053_AYHUY2120D_HS_AND_19847_GFGIA8953L_HS	75053_AYHUY2120D_HS_1	19847_GFGIA8953L_HS_5	d_Bacteria	p_Acidobacteriota	c_Acidobacteriae	o_Bryobacterales	f_Bryobacteraceae			75053_AYHUY2120D_HS	1098	family	Bryobacteraceae	5	5	3	0.67	d_Bacteria;p_Acidobacteriota;c_Acidobacteriae;o_Bryobacterales;f_Bryobacteraceae	d_Bacteria	p_Proteobacteria	c_Gammaproteobacteria	o_Burkholderiales				19847_GFGIA8953L_HS	46	order	Burkholderiales	5	4	2	0.5	d_Bacteria;p_Proteobacteria;c_Gammaproteobacteria;o_Burkholderiales	UniRef50_A0A011RD49 Conjugal transfer protein TrbE n=1 Tax=Candidatus Accumulibacter sp. BA-93 TaxID=1454004 RepID=A0A011RD49_9PROT	75053_AYHUY2120D_HS_1 # 3 # 395 # 1 # ID=9888_1;partial=10;start_type=Edge;rbs_motif=None;rbs_spacer=None;gc_cont=0.606	83.3	187.2	237	8e-45	131	28
51	75053_AYHUY2120D_HS	345_WQYNP1853R	1	4	10	4	75053_AYHUY2120D_HS_AND_345_WQYNP1853R	75053_AYHUY2120D_HS_1	345_WQYNP1853R_3	d_Bacteria	p_Acidobacteriota	c_Acidobacteriae	o_Bryobacterales	f_Bryobacteraceae			75053_AYHUY2120D_HS	1098	family	Bryobacteraceae	5	5	3	0.67	d_Bacteria;p_Acidobacteriota;c_Acidobacteriae;o_Bryobacterales;f_Bryobacteraceae	d_Bacteria	p_Proteobacteria	c_Gammaproteobacteria	o_Burkholderiales				345_WQYNP1853R	46	order	Burkholderiales	14	13	7	0.66	d_Bacteria;p_Proteobacteria;c_Gammaproteobacteria;o_Burkholderiales	UniRef50_A0A011RD49 Conjugal transfer protein TrbE n=1 Tax=Candidatus Accumulibacter sp. BA-93 TaxID=1454004 RepID=A0A011RD49_9PROT	75053_AYHUY2120D_HS_1 # 3 # 395 # 1 # ID=9888_1;partial=10;start_type=Edge;rbs_motif=None;rbs_spacer=None;gc_cont=0.606	83.3	187.2	237	8e-45	131	28
52	75053_AYHUY2120D_HS	523_LIRKT9545S_HS	1	4	21	4	75053_AYHUY2120D_HS_AND_523_LIRKT9545S_HS	75053_AYHUY2120D_HS_1	523_LIRKT9545S_HS_15	d_Bacteria	p_Acidobacteriota	c_Acidobacteriae	o_Bryobacterales	f_Bryobacteraceae			75053_AYHUY2120D_HS	1098	family	Bryobacteraceae	5	5	3	0.67	d_Bacteria;p_Acidobacteriota;c_Acidobacteriae;o_Bryobacterales;f_Bryobacteraceae	d_Bacteria	p_Proteobacteria	c_Gammaproteobacteria	o_Burkholderiales				523_LIRKT9545S_HS	46	order	Burkholderiales	28	21	15	0.79	d_Bacteria;p_Proteobacteria;c_Gammaproteobacteria;o_Burkholderiales	UniRef50_A0A011RD49 Conjugal transfer protein TrbE n=1 Tax=Candidatus Accumulibacter sp. BA-93 TaxID=1454004 RepID=A0A011RD49_9PROT	75053_AYHUY2120D_HS_1 # 3 # 395 # 1 # ID=9888_1;partial=10;start_type=Edge;rbs_motif=None;rbs_spacer=None;gc_cont=0.606	83.3	187.2	237	8e-45	131	28
53	75053_AYHUY2120D_HS	58228_coassembly	1	4	21	4	75053_AYHUY2120D_HS_AND_58228_coassembly	75053_AYHUY2120D_HS_1	58228_coassembly_15	d_Bacteria	p_Acidobacteriota	c_Acidobacteriae	o_Bryobacterales	f_Bryobacteraceae			75053_AYHUY2120D_HS	1098	family	Bryobacteraceae	5	5	3	0.67	d_Bacteria;p_Acidobacteriota;c_Acidobacteriae;o_Bryobacterales;f_Bryobacteraceae	d_Bacteria	p_Proteobacteria	c_Gammaproteobacteria	o_Burkholderiales				58228_coassembly	46	order	Burkholderiales	28	21	15	0.85	d_Bacteria;p_Proteobacteria;c_Gammaproteobacteria;o_Burkholderiales	UniRef50_A0A011RD49 Conjugal transfer protein TrbE n=1 Tax=Candidatus Accumulibacter sp. BA-93 TaxID=1454004 RepID=A0A011RD49_9PROT	75053_AYHUY2120D_HS_1 # 3 # 395 # 1 # ID=9888_1;partial=10;start_type=Edge;rbs_motif=None;rbs_spacer=None;gc_cont=0.606	83.3	187.2	237	8e-45	131	28
54	75053_AYHUY2120D_HS	674_ZFYKJ6264T	1	4	7	4	75053_AYHUY2120D_HS_AND_674_ZFYKJ6264T	75053_AYHUY2120D_HS_1	674_ZFYKJ6264T_1	d_Bacteria	p_Acidobacteriota	c_Acidobacteriae	o_Bryobacterales	f_Bryobacteraceae			75053_AYHUY2120D_HS	1098	family	Bryobacteraceae	5	5	3	0.67	d_Bacteria;p_Acidobacteriota;c_Acidobacteriae;o_Bryobacterales;f_Bryobacteraceae	d_Bacteria	p_Proteobacteria	c_Gammaproteobacteria	o_Burkholderiales				674_ZFYKJ6264T	46	order	Burkholderiales	9	9	5	0.62	d_Bacteria;p_Proteobacteria;c_Gammaproteobacteria;o_Burkholderiales	UniRef50_A0A011RD49 Conjugal transfer protein TrbE n=1 Tax=Candidatus Accumulibacter sp. BA-93 TaxID=1454004 RepID=A0A011RD49_9PROT	75053_AYHUY2120D_HS_1 # 3 # 395 # 1 # ID=9888_1;partial=10;start_type=Edge;rbs_motif=None;rbs_spacer=None;gc_cont=0.606	83.3	187.2	237	8e-45	131	28
55	75053_AYHUY2120D_HS	19196_HDRFF4542I_HS	2	4	4	4	75053_AYHUY2120D_HS_AND_19196_HDRFF4542I_HS	75053_AYHUY2120D_HS_1	19196_HDRFF4542I_HS_2	d_Bacteria	p_Acidobacteriota	c_Acidobacteriae	o_Bryobacterales	f_Bryobacteraceae			75053_AYHUY2120D_HS	1098	family	Bryobacteraceae	5	5	3	0.67	d_Bacteria;p_Acidobacteriota;c_Acidobacteriae;o_Bryobacterales;f_Bryobacteraceae	d_Bacteria	p_Proteobacteria	c_Gammaproteobacteria	o_Burkholderiales				19196_HDRFF4542I_HS	46	order	Burkholderiales	4	4	3	0.75	d_Bacteria;p_Proteobacteria;c_Gammaproteobacteria;o_Burkholderiales	UniRef50_A0A011RD49 Conjugal transfer protein TrbE n=1 Tax=Candidatus Accumulibacter sp. BA-93 TaxID=1454004 RepID=A0A011RD49_9PROT	75053_AYHUY2120D_HS_1 # 3 # 395 # 1 # ID=9888_1;partial=10;start_type=Edge;rbs_motif=None;rbs_spacer=None;gc_cont=0.606	83.3	187.2	237	8e-45	131	28
56	75053_AYHUY2120D_HS	19196_HDRFF4542I_HS	2	4	4	4	75053_AYHUY2120D_HS_AND_19196_HDRFF4542I_HS	75053_AYHUY2120D_HS_1	19196_HDRFF4542I_HS_1	d_Bacteria	p_Acidobacteriota	c_Acidobacteriae	o_Bryobacterales	f_Bryobacteraceae			75053_AYHUY2120D_HS	1098	family	Bryobacteraceae	5	5	3	0.67	d_Bacteria;p_Acidobacteriota;c_Acidobacteriae;o_Bryobacterales;f_Bryobacteraceae	d_Bacteria	p_Proteobacteria	c_Gammaproteobacteria	o_Burkholderiales				19196_HDRFF4542I_HS	46	order	Burkholderiales	4	4	3	0.75	d_Bacteria;p_Proteobacteria;c_Gammaproteobacteria;o_Burkholderiales	UniRef50_A0A011RD49 Conjugal transfer protein TrbE n=1 Tax=Candidatus Accumulibacter sp. BA-93 TaxID=1454004 RepID=A0A011RD49_9PROT	75053_AYHUY2120D_HS_1 # 3 # 395 # 1 # ID=9888_1;partial=10;start_type=Edge;rbs_motif=None;rbs_spacer=None;gc_cont=0.606	83.3	187.2	237	8e-45	131	28
57	75053_AYHUY2120D_HS	3049_IWPCW0716G_HS	1	4	7	4	75053_AYHUY2120D_HS_AND_3049_IWPCW0716G_HS	75053_AYHUY2120D_HS_1	3049_IWPCW0716G_HS_2	d_Bacteria	p_Acidobacteriota	c_Acidobacteriae	o_Bryobacterales	f_Bryobacteraceae			75053_AYHUY2120D_HS	1098	family	Bryobacteraceae	5	5	3	0.67	d_Bacteria;p_Acidobacteriota;c_Acidobacteriae;o_Bryobacterales;f_Bryobacteraceae	d_Bacteria	p_Proteobacteria	c_Gammaproteobacteria	o_Burkholderiales				3049_IWPCW0716G_HS	46	order	Burkholderiales	8	7	4	0.65	d_Bacteria;p_Proteobacteria;c_Gammaproteobacteria;o_Burkholderiales	UniRef50_A0A011RD49 Conjugal transfer protein TrbE n=1 Tax=Candidatus Accumulibacter sp. BA-93 TaxID=1454004 RepID=A0A011RD49_9PROT	75053_AYHUY2120D_HS_1 # 3 # 395 # 1 # ID=9888_1;partial=10;start_type=Edge;rbs_motif=None;rbs_spacer=None;gc_cont=0.606	83.3	187.2	237	8e-45	131	28
58	75053_AYHUY2120D_HS	4399_MFLOV6047U	1	4	5	4	75053_AYHUY2120D_HS_AND_4399_MFLOV6047U	75053_AYHUY2120D_HS_1	4399_MFLOV6047U_5	d_Bacteria	p_Acidobacteriota	c_Acidobacteriae	o_Bryobacterales	f_Bryobacteraceae			75053_AYHUY2120D_HS	1098	family	Bryobacteraceae	5	5	3	0.67	d_Bacteria;p_Acidobacteriota;c_Acidobacteriae;o_Bryobacterales;f_Bryobacteraceae	d_Bacteria	p_Proteobacteria	c_Gammaproteobacteria	o_Burkholderiales				4399_MFLOV6047U	46	order	Burkholderiales	5	4	4	1.0	d_Bacteria;p_Proteobacteria;c_Gammaproteobacteria;o_Burkholderiales	UniRef50_A0A011RD49 Conjugal transfer protein TrbE n=1 Tax=Candidatus Accumulibacter sp. BA-93 TaxID=1454004 RepID=A0A011RD49_9PROT	75053_AYHUY2120D_HS_1 # 3 # 395 # 1 # ID=9888_1;partial=10;start_type=Edge;rbs_motif=None;rbs_spacer=None;gc_cont=0.606	83.3	187.2	237	8e-45	131	28
59	75053_AYHUY2120D_HS	55690_UIBOQ0127Z_HS	1	4	4	4	75053_AYHUY2120D_HS_AND_55690_UIBOQ0127Z_HS	75053_AYHUY2120D_HS_1	55690_UIBOQ0127Z_HS_1	d_Bacteria	p_Acidobacteriota	c_Acidobacteriae	o_Bryobacterales	f_Bryobacteraceae			75053_AYHUY2120D_HS	1098	family	Bryobacteraceae	5	5	3	0.67	d_Bacteria;p_Acidobacteriota;c_Acidobacteriae;o_Bryobacterales;f_Bryobacteraceae	d_Bacteria	p_Proteobacteria	c_Gammaproteobacteria	o_Burkholderiales				55690_UIBOQ0127Z_HS	46	order	Burkholderiales	6	5	2	0.91	d_Bacteria;p_Proteobacteria;c_Gammaproteobacteria;o_Burkholderiales	UniRef50_A0A011RD49 Conjugal transfer protein TrbE n=1 Tax=Candidatus Accumulibacter sp. BA-93 TaxID=1454004 RepID=A0A011RD49_9PROT	75053_AYHUY2120D_HS_1 # 3 # 395 # 1 # ID=9888_1;partial=10;start_type=Edge;rbs_motif=None;rbs_spacer=None;gc_cont=0.606	83.3	187.2	237	8e-45	131	28
60	75053_AYHUY2120D_HS	69141_ASZUA0069S_HS	1	4	4	4	75053_AYHUY2120D_HS_AND_69141_ASZUA0069S_HS	75053_AYHUY2120D_HS_1	69141_ASZUA0069S_HS_4	d_Bacteria	p_Acidobacteriota	c_Acidobacteriae	o_Bryobacterales	f_Bryobacteraceae			75053_AYHUY2120D_HS	1098	family	Bryobacteraceae	5	5	3	0.67	d_Bacteria;p_Acidobacteriota;c_Acidobacteriae;o_Bryobacterales;f_Bryobacteraceae	d_Bacteria	p_Proteobacteria	c_Gammaproteobacteria	o_Burkholderiales				69141_ASZUA0069S_HS	46	order	Burkholderiales	4	4	4	1.0	d_Bacteria;p_Proteobacteria;c_Gammaproteobacteria;o_Burkholderiales	UniRef50_A0A011RD49 Conjugal transfer protein TrbE n=1 Tax=Candidatus Accumulibacter sp. BA-93 TaxID=1454004 RepID=A0A011RD49_9PROT	75053_AYHUY2120D_HS_1 # 3 # 395 # 1 # ID=9888_1;partial=10;start_type=Edge;rbs_motif=None;rbs_spacer=None;gc_cont=0.606	83.3	187.2	237	8e-45	131	28
61	75053_AYHUY2120D_HS	7263_SZCRM0055T_HS	1	4	5	4	75053_AYHUY2120D_HS_AND_7263_SZCRM0055T_HS	75053_AYHUY2120D_HS_1	7263_SZCRM0055T_HS_1	d_Bacteria	p_Acidobacteriota	c_Acidobacteriae	o_Bryobacterales	f_Bryobacteraceae			75053_AYHUY2120D_HS	1098	family	Bryobacteraceae	5	5	3	0.67	d_Bacteria;p_Acidobacteriota;c_Acidobacteriae;o_Bryobacterales;f_Bryobacteraceae	d_Bacteria	p_Proteobacteria	c_Gammaproteobacteria	o_Burkholderiales				7263_SZCRM0055T_HS	46	order	Burkholderiales	5	5	5	1.0	d_Bacteria;p_Proteobacteria;c_Gammaproteobacteria;o_Burkholderiales	UniRef50_A0A011RD49 Conjugal transfer protein TrbE n=1 Tax=Candidatus Accumulibacter sp. BA-93 TaxID=1454004 RepID=A0A011RD49_9PROT	75053_AYHUY2120D_HS_1 # 3 # 395 # 1 # ID=9888_1;partial=10;start_type=Edge;rbs_motif=None;rbs_spacer=None;gc_cont=0.606	83.3	187.2	237	8e-45	131	28
62	75053_AYHUY2120D_HS	96284_HFGVI0044Q_HS	1	4	4	4	75053_AYHUY2120D_HS_AND_96284_HFGVI0044Q_HS	75053_AYHUY2120D_HS_1	96284_HFGVI0044Q_HS_4	d_Bacteria	p_Acidobacteriota	c_Acidobacteriae	o_Bryobacterales	f_Bryobacteraceae			75053_AYHUY2120D_HS	1098	family	Bryobacteraceae	5	5	3	0.67	d_Bacteria;p_Acidobacteriota;c_Acidobacteriae;o_Bryobacterales;f_Bryobacteraceae	d_Bacteria	p_Proteobacteria	c_Gammaproteobacteria	o_Burkholderiales				96284_HFGVI0044Q_HS	46	order	Burkholderiales	6	6	2	0.8	d_Bacteria;p_Proteobacteria;c_Gammaproteobacteria;o_Burkholderiales	UniRef50_A0A011RD49 Conjugal transfer protein TrbE n=1 Tax=Candidatus Accumulibacter sp. BA-93 TaxID=1454004 RepID=A0A011RD49_9PROT	75053_AYHUY2120D_HS_1 # 3 # 395 # 1 # ID=9888_1;partial=10;start_type=Edge;rbs_motif=None;rbs_spacer=None;gc_cont=0.606	83.3	187.2	237	8e-45	131	28
63	31158_KCIJR7559P_HS	443_CTKAA1553C_HS	2	4	23	4	31158_KCIJR7559P_HS_AND_443_CTKAA1553C_HS	31158_KCIJR7559P_HS_2	443_CTKAA1553C_HS_9	d_Bacteria	p_Myxococcota	c_Polyangia	o_Polyangiales	f_Ga0077539	g_SCUS01		31158_KCIJR7559P_HS	18190	genus	SCUS01	4	4	1	0.86	d_Bacteria;p_Myxococcota;c_Polyangia;o_Polyangiales;f_Ga0077539;g_SCUS01	d_Bacteria	p_Proteobacteria	c_Gammaproteobacteria	o_Burkholderiales				443_CTKAA1553C_HS	46	order	Burkholderiales	37	31	19	0.66	d_Bacteria;p_Proteobacteria;c_Gammaproteobacteria;o_Burkholderiales	UniRef50_G0Z8W3 P-type conjugative transfer ATPase (Fragment) n=7 Tax=root TaxID=1 RepID=G0Z8W3_BORAV	31158_KCIJR7559P_HS_2 # 106 # 273 # -1 # ID=4660_2;partial=00;start_type=ATG;rbs_motif=GGA/GAG/AGG;rbs_spacer=5-10bp;gc_cont=0.583	100.0	112.1	136	1.4e-22	56	82
64	31158_KCIJR7559P_HS	312_WQYNP1853R_HS	2	4	29	4	31158_KCIJR7559P_HS_AND_312_WQYNP1853R_HS	31158_KCIJR7559P_HS_2	312_WQYNP1853R_HS_12	d_Bacteria	p_Myxococcota	c_Polyangia	o_Polyangiales	f_Ga0077539	g_SCUS01		31158_KCIJR7559P_HS	18190	genus	SCUS01	4	4	1	0.86	d_Bacteria;p_Myxococcota;c_Polyangia;o_Polyangiales;f_Ga0077539;g_SCUS01	d_Bacteria	p_Proteobacteria	c_Gammaproteobacteria	o_Burkholderiales				312_WQYNP1853R_HS	46	order	Burkholderiales	44	35	15	0.53	d_Bacteria;p_Proteobacteria;c_Gammaproteobacteria;o_Burkholderiales	UniRef50_G0Z8W3 P-type conjugative transfer ATPase (Fragment) n=7 Tax=root TaxID=1 RepID=G0Z8W3_BORAV	31158_KCIJR7559P_HS_2 # 106 # 273 # -1 # ID=4660_2;partial=00;start_type=ATG;rbs_motif=GGA/GAG/AGG;rbs_spacer=5-10bp;gc_cont=0.583	100.0	112.1	136	1.4e-22	56	82
65	31158_KCIJR7559P_HS	128454_HFGVI0044Q_HS	1	4	4	4	31158_KCIJR7559P_HS_AND_128454_HFGVI0044Q_HS	31158_KCIJR7559P_HS_2	128454_HFGVI0044Q_HS_1	d_Bacteria	p_Myxococcota	c_Polyangia	o_Polyangiales	f_Ga0077539	g_SCUS01		31158_KCIJR7559P_HS	18190	genus	SCUS01	4	4	1	0.86	d_Bacteria;p_Myxococcota;c_Polyangia;o_Polyangiales;f_Ga0077539;g_SCUS01	d_Bacteria	p_Proteobacteria	c_Gammaproteobacteria	o_Burkholderiales				128454_HFGVI0044Q_HS	46	order	Burkholderiales	5	3	3	1.0	d_Bacteria;p_Proteobacteria;c_Gammaproteobacteria;o_Burkholderiales	UniRef50_G0Z8W3 P-type conjugative transfer ATPase (Fragment) n=7 Tax=root TaxID=1 RepID=G0Z8W3_BORAV	31158_KCIJR7559P_HS_2 # 106 # 273 # -1 # ID=4660_2;partial=00;start_type=ATG;rbs_motif=GGA/GAG/AGG;rbs_spacer=5-10bp;gc_cont=0.583	100.0	112.1	136	1.4e-22	56	82
66	31158_KCIJR7559P_HS	15320_AQYSR7679X	1	4	5	4	31158_KCIJR7559P_HS_AND_15320_AQYSR7679X	31158_KCIJR7559P_HS_2	15320_AQYSR7679X_3	d_Bacteria	p_Myxococcota	c_Polyangia	o_Polyangiales	f_Ga0077539	g_SCUS01		31158_KCIJR7559P_HS	18190	genus	SCUS01	4	4	1	0.86	d_Bacteria;p_Myxococcota;c_Polyangia;o_Polyangiales;f_Ga0077539;g_SCUS01	d_Bacteria	p_Proteobacteria	c_Gammaproteobacteria	o_Burkholderiales				15320_AQYSR7679X	46	order	Burkholderiales	5	5	4	0.99	d_Bacteria;p_Proteobacteria;c_Gammaproteobacteria;o_Burkholderiales	UniRef50_G0Z8W3 P-type conjugative transfer ATPase (Fragment) n=7 Tax=root TaxID=1 RepID=G0Z8W3_BORAV	31158_KCIJR7559P_HS_2 # 106 # 273 # -1 # ID=4660_2;partial=00;start_type=ATG;rbs_motif=GGA/GAG/AGG;rbs_spacer=5-10bp;gc_cont=0.583	100.0	112.1	136	1.4e-22	56	82
67	31158_KCIJR7559P_HS	19847_GFGIA8953L_HS	2	4	5	4	31158_KCIJR7559P_HS_AND_19847_GFGIA8953L_HS	31158_KCIJR7559P_HS_2	19847_GFGIA8953L_HS_2	d_Bacteria	p_Myxococcota	c_Polyangia	o_Polyangiales	f_Ga0077539	g_SCUS01		31158_KCIJR7559P_HS	18190	genus	SCUS01	4	4	1	0.86	d_Bacteria;p_Myxococcota;c_Polyangia;o_Polyangiales;f_Ga0077539;g_SCUS01	d_Bacteria	p_Proteobacteria	c_Gammaproteobacteria	o_Burkholderiales				19847_GFGIA8953L_HS	46	order	Burkholderiales	5	4	2	0.5	d_Bacteria;p_Proteobacteria;c_Gammaproteobacteria;o_Burkholderiales	UniRef50_G0Z8W3 P-type conjugative transfer ATPase (Fragment) n=7 Tax=root TaxID=1 RepID=G0Z8W3_BORAV	31158_KCIJR7559P_HS_2 # 106 # 273 # -1 # ID=4660_2;partial=00;start_type=ATG;rbs_motif=GGA/GAG/AGG;rbs_spacer=5-10bp;gc_cont=0.583	100.0	112.1	136	1.4e-22	56	82
68	31158_KCIJR7559P_HS	345_WQYNP1853R	2	4	10	4	31158_KCIJR7559P_HS_AND_345_WQYNP1853R	31158_KCIJR7559P_HS_2	345_WQYNP1853R_6	d_Bacteria	p_Myxococcota	c_Polyangia	o_Polyangiales	f_Ga0077539	g_SCUS01		31158_KCIJR7559P_HS	18190	genus	SCUS01	4	4	1	0.86	d_Bacteria;p_Myxococcota;c_Polyangia;o_Polyangiales;f_Ga0077539;g_SCUS01	d_Bacteria	p_Proteobacteria	c_Gammaproteobacteria	o_Burkholderiales				345_WQYNP1853R	46	order	Burkholderiales	14	13	7	0.66	d_Bacteria;p_Proteobacteria;c_Gammaproteobacteria;o_Burkholderiales	UniRef50_G0Z8W3 P-type conjugative transfer ATPase (Fragment) n=7 Tax=root TaxID=1 RepID=G0Z8W3_BORAV	31158_KCIJR7559P_HS_2 # 106 # 273 # -1 # ID=4660_2;partial=00;start_type=ATG;rbs_motif=GGA/GAG/AGG;rbs_spacer=5-10bp;gc_cont=0.583	100.0	112.1	136	1.4e-22	56	82
69	31158_KCIJR7559P_HS	523_LIRKT9545S_HS	2	4	21	4	31158_KCIJR7559P_HS_AND_523_LIRKT9545S_HS	31158_KCIJR7559P_HS_2	523_LIRKT9545S_HS_18	d_Bacteria	p_Myxococcota	c_Polyangia	o_Polyangiales	f_Ga0077539	g_SCUS01		31158_KCIJR7559P_HS	18190	genus	SCUS01	4	4	1	0.86	d_Bacteria;p_Myxococcota;c_Polyangia;o_Polyangiales;f_Ga0077539;g_SCUS01	d_Bacteria	p_Proteobacteria	c_Gammaproteobacteria	o_Burkholderiales				523_LIRKT9545S_HS	46	order	Burkholderiales	28	21	15	0.79	d_Bacteria;p_Proteobacteria;c_Gammaproteobacteria;o_Burkholderiales	UniRef50_G0Z8W3 P-type conjugative transfer ATPase (Fragment) n=7 Tax=root TaxID=1 RepID=G0Z8W3_BORAV	31158_KCIJR7559P_HS_2 # 106 # 273 # -1 # ID=4660_2;partial=00;start_type=ATG;rbs_motif=GGA/GAG/AGG;rbs_spacer=5-10bp;gc_cont=0.583	100.0	112.1	136	1.4e-22	56	82
70	31158_KCIJR7559P_HS	54950_BKBAA7920Q_HS	1	4	4	4	31158_KCIJR7559P_HS_AND_54950_BKBAA7920Q_HS	31158_KCIJR7559P_HS_2	54950_BKBAA7920Q_HS_1	d_Bacteria	p_Myxococcota	c_Polyangia	o_Polyangiales	f_Ga0077539	g_SCUS01		31158_KCIJR7559P_HS	18190	genus	SCUS01	4	4	1	0.86	d_Bacteria;p_Myxococcota;c_Polyangia;o_Polyangiales;f_Ga0077539;g_SCUS01	d_Bacteria	p_Proteobacteria	c_Gammaproteobacteria	o_Burkholderiales				54950_BKBAA7920Q_HS	46	order	Burkholderiales	4	3	2	0.67	d_Bacteria;p_Proteobacteria;c_Gammaproteobacteria;o_Burkholderiales	UniRef50_G0Z8W3 P-type conjugative transfer ATPase (Fragment) n=7 Tax=root TaxID=1 RepID=G0Z8W3_BORAV	31158_KCIJR7559P_HS_2 # 106 # 273 # -1 # ID=4660_2;partial=00;start_type=ATG;rbs_motif=GGA/GAG/AGG;rbs_spacer=5-10bp;gc_cont=0.583	100.0	112.1	136	1.4e-22	56	82
71	31158_KCIJR7559P_HS	58228_coassembly	2	4	21	4	31158_KCIJR7559P_HS_AND_58228_coassembly	31158_KCIJR7559P_HS_2	58228_coassembly_18	d_Bacteria	p_Myxococcota	c_Polyangia	o_Polyangiales	f_Ga0077539	g_SCUS01		31158_KCIJR7559P_HS	18190	genus	SCUS01	4	4	1	0.86	d_Bacteria;p_Myxococcota;c_Polyangia;o_Polyangiales;f_Ga0077539;g_SCUS01	d_Bacteria	p_Proteobacteria	c_Gammaproteobacteria	o_Burkholderiales				58228_coassembly	46	order	Burkholderiales	28	21	15	0.85	d_Bacteria;p_Proteobacteria;c_Gammaproteobacteria;o_Burkholderiales	UniRef50_G0Z8W3 P-type conjugative transfer ATPase (Fragment) n=7 Tax=root TaxID=1 RepID=G0Z8W3_BORAV	31158_KCIJR7559P_HS_2 # 106 # 273 # -1 # ID=4660_2;partial=00;start_type=ATG;rbs_motif=GGA/GAG/AGG;rbs_spacer=5-10bp;gc_cont=0.583	100.0	112.1	136	1.4e-22	56	82
72	31158_KCIJR7559P_HS	674_ZFYKJ6264T	2	4	7	4	31158_KCIJR7559P_HS_AND_674_ZFYKJ6264T	31158_KCIJR7559P_HS_2	674_ZFYKJ6264T_4	d_Bacteria	p_Myxococcota	c_Polyangia	o_Polyangiales	f_Ga0077539	g_SCUS01		31158_KCIJR7559P_HS	18190	genus	SCUS01	4	4	1	0.86	d_Bacteria;p_Myxococcota;c_Polyangia;o_Polyangiales;f_Ga0077539;g_SCUS01	d_Bacteria	p_Proteobacteria	c_Gammaproteobacteria	o_Burkholderiales				674_ZFYKJ6264T	46	order	Burkholderiales	9	9	5	0.62	d_Bacteria;p_Proteobacteria;c_Gammaproteobacteria;o_Burkholderiales	UniRef50_G0Z8W3 P-type conjugative transfer ATPase (Fragment) n=7 Tax=root TaxID=1 RepID=G0Z8W3_BORAV	31158_KCIJR7559P_HS_2 # 106 # 273 # -1 # ID=4660_2;partial=00;start_type=ATG;rbs_motif=GGA/GAG/AGG;rbs_spacer=5-10bp;gc_cont=0.583	100.0	112.1	136	1.4e-22	56	82
73	31158_KCIJR7559P_HS	86154_LJSLX5580A_HS	2	4	4	4	31158_KCIJR7559P_HS_AND_86154_LJSLX5580A_HS	31158_KCIJR7559P_HS_2	86154_LJSLX5580A_HS_4	d_Bacteria	p_Myxococcota	c_Polyangia	o_Polyangiales	f_Ga0077539	g_SCUS01		31158_KCIJR7559P_HS	18190	genus	SCUS01	4	4	1	0.86	d_Bacteria;p_Myxococcota;c_Polyangia;o_Polyangiales;f_Ga0077539;g_SCUS01	d_Bacteria	p_Proteobacteria	c_Gammaproteobacteria	o_Burkholderiales				86154_LJSLX5580A_HS	46	order	Burkholderiales	4	4	4	1.0	d_Bacteria;p_Proteobacteria;c_Gammaproteobacteria;o_Burkholderiales	UniRef50_G0Z8W3 P-type conjugative transfer ATPase (Fragment) n=7 Tax=root TaxID=1 RepID=G0Z8W3_BORAV	31158_KCIJR7559P_HS_2 # 106 # 273 # -1 # ID=4660_2;partial=00;start_type=ATG;rbs_motif=GGA/GAG/AGG;rbs_spacer=5-10bp;gc_cont=0.583	100.0	112.1	136	1.4e-22	56	82
74	31158_KCIJR7559P_HS	443_CTKAA1553C_HS	2	4	23	4	31158_KCIJR7559P_HS_AND_443_CTKAA1553C_HS	31158_KCIJR7559P_HS_1	443_CTKAA1553C_HS_10	d_Bacteria	p_Myxococcota	c_Polyangia	o_Polyangiales	f_Ga0077539	g_SCUS01		31158_KCIJR7559P_HS	18190	genus	SCUS01	4	4	1	0.86	d_Bacteria;p_Myxococcota;c_Polyangia;o_Polyangiales;f_Ga0077539;g_SCUS01	d_Bacteria	p_Proteobacteria	c_Gammaproteobacteria	o_Burkholderiales				443_CTKAA1553C_HS	46	order	Burkholderiales	37	31	19	0.66	d_Bacteria;p_Proteobacteria;c_Gammaproteobacteria;o_Burkholderiales	UniRef50_P71178 TrbC n=158 Tax=root TaxID=1 RepID=P71178_KLEAE	31158_KCIJR7559P_HS_1 # 3 # 89 # -1 # ID=4660_1;partial=10;start_type=ATG;rbs_motif=AGGAG;rbs_spacer=5-10bp;gc_cont=0.609	100.0	55.8	154	6.1e-06	29	1
75	31158_KCIJR7559P_HS	312_WQYNP1853R_HS	2	4	29	4	31158_KCIJR7559P_HS_AND_312_WQYNP1853R_HS	31158_KCIJR7559P_HS_1	312_WQYNP1853R_HS_13	d_Bacteria	p_Myxococcota	c_Polyangia	o_Polyangiales	f_Ga0077539	g_SCUS01		31158_KCIJR7559P_HS	18190	genus	SCUS01	4	4	1	0.86	d_Bacteria;p_Myxococcota;c_Polyangia;o_Polyangiales;f_Ga0077539;g_SCUS01	d_Bacteria	p_Proteobacteria	c_Gammaproteobacteria	o_Burkholderiales				312_WQYNP1853R_HS	46	order	Burkholderiales	44	35	15	0.53	d_Bacteria;p_Proteobacteria;c_Gammaproteobacteria;o_Burkholderiales	UniRef50_P71178 TrbC n=158 Tax=root TaxID=1 RepID=P71178_KLEAE	31158_KCIJR7559P_HS_1 # 3 # 89 # -1 # ID=4660_1;partial=10;start_type=ATG;rbs_motif=AGGAG;rbs_spacer=5-10bp;gc_cont=0.609	100.0	55.8	154	6.1e-06	29	1
76	31158_KCIJR7559P_HS	19847_GFGIA8953L_HS	2	4	5	4	31158_KCIJR7559P_HS_AND_19847_GFGIA8953L_HS	31158_KCIJR7559P_HS_1	19847_GFGIA8953L_HS_3	d_Bacteria	p_Myxococcota	c_Polyangia	o_Polyangiales	f_Ga0077539	g_SCUS01		31158_KCIJR7559P_HS	18190	genus	SCUS01	4	4	1	0.86	d_Bacteria;p_Myxococcota;c_Polyangia;o_Polyangiales;f_Ga0077539;g_SCUS01	d_Bacteria	p_Proteobacteria	c_Gammaproteobacteria	o_Burkholderiales				19847_GFGIA8953L_HS	46	order	Burkholderiales	5	4	2	0.5	d_Bacteria;p_Proteobacteria;c_Gammaproteobacteria;o_Burkholderiales	UniRef50_P71178 TrbC n=158 Tax=root TaxID=1 RepID=P71178_KLEAE	31158_KCIJR7559P_HS_1 # 3 # 89 # -1 # ID=4660_1;partial=10;start_type=ATG;rbs_motif=AGGAG;rbs_spacer=5-10bp;gc_cont=0.609	100.0	55.8	154	6.1e-06	29	1
77	31158_KCIJR7559P_HS	345_WQYNP1853R	2	4	10	4	31158_KCIJR7559P_HS_AND_345_WQYNP1853R	31158_KCIJR7559P_HS_1	345_WQYNP1853R_5	d_Bacteria	p_Myxococcota	c_Polyangia	o_Polyangiales	f_Ga0077539	g_SCUS01		31158_KCIJR7559P_HS	18190	genus	SCUS01	4	4	1	0.86	d_Bacteria;p_Myxococcota;c_Polyangia;o_Polyangiales;f_Ga0077539;g_SCUS01	d_Bacteria	p_Proteobacteria	c_Gammaproteobacteria	o_Burkholderiales				345_WQYNP1853R	46	order	Burkholderiales	14	13	7	0.66	d_Bacteria;p_Proteobacteria;c_Gammaproteobacteria;o_Burkholderiales	UniRef50_P71178 TrbC n=158 Tax=root TaxID=1 RepID=P71178_KLEAE	31158_KCIJR7559P_HS_1 # 3 # 89 # -1 # ID=4660_1;partial=10;start_type=ATG;rbs_motif=AGGAG;rbs_spacer=5-10bp;gc_cont=0.609	100.0	55.8	154	6.1e-06	29	1
78	31158_KCIJR7559P_HS	523_LIRKT9545S_HS	2	4	21	4	31158_KCIJR7559P_HS_AND_523_LIRKT9545S_HS	31158_KCIJR7559P_HS_1	523_LIRKT9545S_HS_17	d_Bacteria	p_Myxococcota	c_Polyangia	o_Polyangiales	f_Ga0077539	g_SCUS01		31158_KCIJR7559P_HS	18190	genus	SCUS01	4	4	1	0.86	d_Bacteria;p_Myxococcota;c_Polyangia;o_Polyangiales;f_Ga0077539;g_SCUS01	d_Bacteria	p_Proteobacteria	c_Gammaproteobacteria	o_Burkholderiales				523_LIRKT9545S_HS	46	order	Burkholderiales	28	21	15	0.79	d_Bacteria;p_Proteobacteria;c_Gammaproteobacteria;o_Burkholderiales	UniRef50_P71178 TrbC n=158 Tax=root TaxID=1 RepID=P71178_KLEAE	31158_KCIJR7559P_HS_1 # 3 # 89 # -1 # ID=4660_1;partial=10;start_type=ATG;rbs_motif=AGGAG;rbs_spacer=5-10bp;gc_cont=0.609	100.0	55.8	154	6.1e-06	29	1
79	31158_KCIJR7559P_HS	58228_coassembly	2	4	21	4	31158_KCIJR7559P_HS_AND_58228_coassembly	31158_KCIJR7559P_HS_1	58228_coassembly_17	d_Bacteria	p_Myxococcota	c_Polyangia	o_Polyangiales	f_Ga0077539	g_SCUS01		31158_KCIJR7559P_HS	18190	genus	SCUS01	4	4	1	0.86	d_Bacteria;p_Myxococcota;c_Polyangia;o_Polyangiales;f_Ga0077539;g_SCUS01	d_Bacteria	p_Proteobacteria	c_Gammaproteobacteria	o_Burkholderiales				58228_coassembly	46	order	Burkholderiales	28	21	15	0.85	d_Bacteria;p_Proteobacteria;c_Gammaproteobacteria;o_Burkholderiales	UniRef50_P71178 TrbC n=158 Tax=root TaxID=1 RepID=P71178_KLEAE	31158_KCIJR7559P_HS_1 # 3 # 89 # -1 # ID=4660_1;partial=10;start_type=ATG;rbs_motif=AGGAG;rbs_spacer=5-10bp;gc_cont=0.609	100.0	55.8	154	6.1e-06	29	1
80	31158_KCIJR7559P_HS	674_ZFYKJ6264T	2	4	7	4	31158_KCIJR7559P_HS_AND_674_ZFYKJ6264T	31158_KCIJR7559P_HS_1	674_ZFYKJ6264T_3	d_Bacteria	p_Myxococcota	c_Polyangia	o_Polyangiales	f_Ga0077539	g_SCUS01		31158_KCIJR7559P_HS	18190	genus	SCUS01	4	4	1	0.86	d_Bacteria;p_Myxococcota;c_Polyangia;o_Polyangiales;f_Ga0077539;g_SCUS01	d_Bacteria	p_Proteobacteria	c_Gammaproteobacteria	o_Burkholderiales				674_ZFYKJ6264T	46	order	Burkholderiales	9	9	5	0.62	d_Bacteria;p_Proteobacteria;c_Gammaproteobacteria;o_Burkholderiales	UniRef50_P71178 TrbC n=158 Tax=root TaxID=1 RepID=P71178_KLEAE	31158_KCIJR7559P_HS_1 # 3 # 89 # -1 # ID=4660_1;partial=10;start_type=ATG;rbs_motif=AGGAG;rbs_spacer=5-10bp;gc_cont=0.609	100.0	55.8	154	6.1e-06	29	1
81	31158_KCIJR7559P_HS	86154_LJSLX5580A_HS	2	4	4	4	31158_KCIJR7559P_HS_AND_86154_LJSLX5580A_HS	31158_KCIJR7559P_HS_1	86154_LJSLX5580A_HS_3	d_Bacteria	p_Myxococcota	c_Polyangia	o_Polyangiales	f_Ga0077539	g_SCUS01		31158_KCIJR7559P_HS	18190	genus	SCUS01	4	4	1	0.86	d_Bacteria;p_Myxococcota;c_Polyangia;o_Polyangiales;f_Ga0077539;g_SCUS01	d_Bacteria	p_Proteobacteria	c_Gammaproteobacteria	o_Burkholderiales				86154_LJSLX5580A_HS	46	order	Burkholderiales	4	4	4	1.0	d_Bacteria;p_Proteobacteria;c_Gammaproteobacteria;o_Burkholderiales	UniRef50_P71178 TrbC n=158 Tax=root TaxID=1 RepID=P71178_KLEAE	31158_KCIJR7559P_HS_1 # 3 # 89 # -1 # ID=4660_1;partial=10;start_type=ATG;rbs_motif=AGGAG;rbs_spacer=5-10bp;gc_cont=0.609	100.0	55.8	154	6.1e-06	29	1
82	657646_coassembly	1123_EZZPO6467Z_HS	2	4	14	4	657646_coassembly_AND_1123_EZZPO6467Z_HS	657646_coassembly_1	1123_EZZPO6467Z_HS_8	d_Bacteria	p_Proteobacteria	c_Gammaproteobacteria	o_Enterobacterales	f_Aeromonadaceae	g_Aeromonas	s_Aeromonas hydrophila	657646_coassembly	340	species	Aeromonas hydrophila	2	2	1	0.5	d_Bacteria;p_Proteobacteria;c_Gammaproteobacteria;o_Enterobacterales;f_Aeromonadaceae;g_Aeromonas;s_Aeromonas hydrophila	d_Bacteria	p_Proteobacteria	c_Gammaproteobacteria	o_Burkholderiales				1123_EZZPO6467Z_HS	46	order	Burkholderiales	27	26	13	0.53	d_Bacteria;p_Proteobacteria;c_Gammaproteobacteria;o_Burkholderiales	UniRef50_UPI000B4AE209 PEP-CTERM sorting domain-containing protein n=1 Tax=Lacimicrobium sp. SS2-24 TaxID=2005569 RepID=UPI000B4AE209	657646_coassembly_1 # 260 # 850 # 1 # ID=10795_1;partial=00;start_type=ATG;rbs_motif=GGAG/GAGG;rbs_spacer=5-10bp;gc_cont=0.474	47.6	154.5	179	8.599999999999998e-35	197	11
83	657646_coassembly	342_KJUPI1833T_HS	2	4	18	4	657646_coassembly_AND_342_KJUPI1833T_HS	657646_coassembly_1	342_KJUPI1833T_HS_3	d_Bacteria	p_Proteobacteria	c_Gammaproteobacteria	o_Enterobacterales	f_Aeromonadaceae	g_Aeromonas	s_Aeromonas hydrophila	657646_coassembly	340	species	Aeromonas hydrophila	2	2	1	0.5	d_Bacteria;p_Proteobacteria;c_Gammaproteobacteria;o_Enterobacterales;f_Aeromonadaceae;g_Aeromonas;s_Aeromonas hydrophila	d_Bacteria	p_Proteobacteria	c_Gammaproteobacteria	o_Burkholderiales	f_Rhodocyclaceae	g_Zoogloea		342_KJUPI1833T_HS	28521	genus	Zoogloea	32	30	13	0.56	d_Bacteria;p_Proteobacteria;c_Gammaproteobacteria;o_Burkholderiales;f_Rhodocyclaceae;g_Zoogloea	UniRef50_UPI000B4AE209 PEP-CTERM sorting domain-containing protein n=1 Tax=Lacimicrobium sp. SS2-24 TaxID=2005569 RepID=UPI000B4AE209	657646_coassembly_1 # 260 # 850 # 1 # ID=10795_1;partial=00;start_type=ATG;rbs_motif=GGAG/GAGG;rbs_spacer=5-10bp;gc_cont=0.474	47.6	154.5	179	8.599999999999998e-35	197	11
84	657646_coassembly	116_JXBDA6620S_HS	1	4	50	4	657646_coassembly_AND_116_JXBDA6620S_HS	657646_coassembly_1	116_JXBDA6620S_HS_3	d_Bacteria	p_Proteobacteria	c_Gammaproteobacteria	o_Enterobacterales	f_Aeromonadaceae	g_Aeromonas	s_Aeromonas hydrophila	657646_coassembly	340	species	Aeromonas hydrophila	2	2	1	0.5	d_Bacteria;p_Proteobacteria;c_Gammaproteobacteria;o_Enterobacterales;f_Aeromonadaceae;g_Aeromonas;s_Aeromonas hydrophila	d_Bacteria	p_Proteobacteria	c_Gammaproteobacteria	o_Burkholderiales	f_Rhodocyclaceae			116_JXBDA6620S_HS	970	family	Rhodocyclaceae	53	49	27	0.53	d_Bacteria;p_Proteobacteria;c_Gammaproteobacteria;o_Burkholderiales;f_Rhodocyclaceae	UniRef50_UPI000B4AE209 PEP-CTERM sorting domain-containing protein n=1 Tax=Lacimicrobium sp. SS2-24 TaxID=2005569 RepID=UPI000B4AE209	657646_coassembly_1 # 260 # 850 # 1 # ID=10795_1;partial=00;start_type=ATG;rbs_motif=GGAG/GAGG;rbs_spacer=5-10bp;gc_cont=0.474	47.6	154.5	179	8.599999999999998e-35	197	11
85	657646_coassembly	1123_EZZPO6467Z_HS	2	4	14	4	657646_coassembly_AND_1123_EZZPO6467Z_HS	657646_coassembly_2	1123_EZZPO6467Z_HS_9	d_Bacteria	p_Proteobacteria	c_Gammaproteobacteria	o_Enterobacterales	f_Aeromonadaceae	g_Aeromonas	s_Aeromonas hydrophila	657646_coassembly	340	species	Aeromonas hydrophila	2	2	1	0.5	d_Bacteria;p_Proteobacteria;c_Gammaproteobacteria;o_Enterobacterales;f_Aeromonadaceae;g_Aeromonas;s_Aeromonas hydrophila	d_Bacteria	p_Proteobacteria	c_Gammaproteobacteria	o_Burkholderiales				1123_EZZPO6467Z_HS	46	order	Burkholderiales	27	26	13	0.53	d_Bacteria;p_Proteobacteria;c_Gammaproteobacteria;o_Burkholderiales	UniRef50_O84955 Beta-lactamase OXA-20 n=457 Tax=root TaxID=1 RepID=BLO20_PSEAI	657646_coassembly_2 # 944 # 1744 # 1 # ID=10795_2;partial=00;start_type=ATG;rbs_motif=AGGA;rbs_spacer=5-10bp;gc_cont=0.493	72.6	410.6	266	9.099999999999996e-112	267	1
86	657646_coassembly	2121_IWPCW0716G	1	4	6	4	657646_coassembly_AND_2121_IWPCW0716G	657646_coassembly_2	2121_IWPCW0716G_6	d_Bacteria	p_Proteobacteria	c_Gammaproteobacteria	o_Enterobacterales	f_Aeromonadaceae	g_Aeromonas	s_Aeromonas hydrophila	657646_coassembly	340	species	Aeromonas hydrophila	2	2	1	0.5	d_Bacteria;p_Proteobacteria;c_Gammaproteobacteria;o_Enterobacterales;f_Aeromonadaceae;g_Aeromonas;s_Aeromonas hydrophila	d_Bacteria	p_Proteobacteria	c_Gammaproteobacteria	o_Burkholderiales				2121_IWPCW0716G	46	order	Burkholderiales	11	11	7	0.99	d_Bacteria;p_Proteobacteria;c_Gammaproteobacteria;o_Burkholderiales	UniRef50_O84955 Beta-lactamase OXA-20 n=457 Tax=root TaxID=1 RepID=BLO20_PSEAI	657646_coassembly_2 # 944 # 1744 # 1 # ID=10795_2;partial=00;start_type=ATG;rbs_motif=AGGA;rbs_spacer=5-10bp;gc_cont=0.493	72.6	410.6	266	9.099999999999996e-112	267	1
87	657646_coassembly	3209_GTAKE7915Y	1	4	7	4	657646_coassembly_AND_3209_GTAKE7915Y	657646_coassembly_2	3209_GTAKE7915Y_7	d_Bacteria	p_Proteobacteria	c_Gammaproteobacteria	o_Enterobacterales	f_Aeromonadaceae	g_Aeromonas	s_Aeromonas hydrophila	657646_coassembly	340	species	Aeromonas hydrophila	2	2	1	0.5	d_Bacteria;p_Proteobacteria;c_Gammaproteobacteria;o_Enterobacterales;f_Aeromonadaceae;g_Aeromonas;s_Aeromonas hydrophila	d_Bacteria	p_Proteobacteria	c_Gammaproteobacteria	o_Burkholderiales				3209_GTAKE7915Y	46	order	Burkholderiales	11	11	7	0.99	d_Bacteria;p_Proteobacteria;c_Gammaproteobacteria;o_Burkholderiales	UniRef50_O84955 Beta-lactamase OXA-20 n=457 Tax=root TaxID=1 RepID=BLO20_PSEAI	657646_coassembly_2 # 944 # 1744 # 1 # ID=10795_2;partial=00;start_type=ATG;rbs_motif=AGGA;rbs_spacer=5-10bp;gc_cont=0.493	72.6	410.6	266	9.099999999999996e-112	267	1
88	657646_coassembly	3252_YTCDV3980T	1	4	6	4	657646_coassembly_AND_3252_YTCDV3980T	657646_coassembly_2	3252_YTCDV3980T_6	d_Bacteria	p_Proteobacteria	c_Gammaproteobacteria	o_Enterobacterales	f_Aeromonadaceae	g_Aeromonas	s_Aeromonas hydrophila	657646_coassembly	340	species	Aeromonas hydrophila	2	2	1	0.5	d_Bacteria;p_Proteobacteria;c_Gammaproteobacteria;o_Enterobacterales;f_Aeromonadaceae;g_Aeromonas;s_Aeromonas hydrophila	d_Bacteria	p_Proteobacteria	c_Gammaproteobacteria	o_Burkholderiales				3252_YTCDV3980T	46	order	Burkholderiales	11	11	8	0.99	d_Bacteria;p_Proteobacteria;c_Gammaproteobacteria;o_Burkholderiales	UniRef50_O84955 Beta-lactamase OXA-20 n=457 Tax=root TaxID=1 RepID=BLO20_PSEAI	657646_coassembly_2 # 944 # 1744 # 1 # ID=10795_2;partial=00;start_type=ATG;rbs_motif=AGGA;rbs_spacer=5-10bp;gc_cont=0.493	72.6	410.6	266	9.099999999999996e-112	267	1
89	657646_coassembly	342_KJUPI1833T_HS	2	4	18	4	657646_coassembly_AND_342_KJUPI1833T_HS	657646_coassembly_2	342_KJUPI1833T_HS_4	d_Bacteria	p_Proteobacteria	c_Gammaproteobacteria	o_Enterobacterales	f_Aeromonadaceae	g_Aeromonas	s_Aeromonas hydrophila	657646_coassembly	340	species	Aeromonas hydrophila	2	2	1	0.5	d_Bacteria;p_Proteobacteria;c_Gammaproteobacteria;o_Enterobacterales;f_Aeromonadaceae;g_Aeromonas;s_Aeromonas hydrophila	d_Bacteria	p_Proteobacteria	c_Gammaproteobacteria	o_Burkholderiales	f_Rhodocyclaceae	g_Zoogloea		342_KJUPI1833T_HS	28521	genus	Zoogloea	32	30	13	0.56	d_Bacteria;p_Proteobacteria;c_Gammaproteobacteria;o_Burkholderiales;f_Rhodocyclaceae;g_Zoogloea	UniRef50_O84955 Beta-lactamase OXA-20 n=457 Tax=root TaxID=1 RepID=BLO20_PSEAI	657646_coassembly_2 # 944 # 1744 # 1 # ID=10795_2;partial=00;start_type=ATG;rbs_motif=AGGA;rbs_spacer=5-10bp;gc_cont=0.493	72.6	410.6	266	9.099999999999996e-112	267	1
90	657646_coassembly	461_KJUPI1833T_HS	1	4	22	4	657646_coassembly_AND_461_KJUPI1833T_HS	657646_coassembly_2	461_KJUPI1833T_HS_6	d_Bacteria	p_Proteobacteria	c_Gammaproteobacteria	o_Enterobacterales	f_Aeromonadaceae	g_Aeromonas	s_Aeromonas hydrophila	657646_coassembly	340	species	Aeromonas hydrophila	2	2	1	0.5	d_Bacteria;p_Proteobacteria;c_Gammaproteobacteria;o_Enterobacterales;f_Aeromonadaceae;g_Aeromonas;s_Aeromonas hydrophila	d_Bacteria	p_Proteobacteria	c_Gammaproteobacteria	o_Burkholderiales				461_KJUPI1833T_HS	46	order	Burkholderiales	27	25	17	0.76	d_Bacteria;p_Proteobacteria;c_Gammaproteobacteria;o_Burkholderiales	UniRef50_O84955 Beta-lactamase OXA-20 n=457 Tax=root TaxID=1 RepID=BLO20_PSEAI	657646_coassembly_2 # 944 # 1744 # 1 # ID=10795_2;partial=00;start_type=ATG;rbs_motif=AGGA;rbs_spacer=5-10bp;gc_cont=0.493	72.6	410.6	266	9.099999999999996e-112	267	1
91	657646_coassembly	806_LMGGV4316U	1	4	23	4	657646_coassembly_AND_806_LMGGV4316U	657646_coassembly_2	806_LMGGV4316U_17	d_Bacteria	p_Proteobacteria	c_Gammaproteobacteria	o_Enterobacterales	f_Aeromonadaceae	g_Aeromonas	s_Aeromonas hydrophila	657646_coassembly	340	species	Aeromonas hydrophila	2	2	1	0.5	d_Bacteria;p_Proteobacteria;c_Gammaproteobacteria;o_Enterobacterales;f_Aeromonadaceae;g_Aeromonas;s_Aeromonas hydrophila	d_Bacteria	p_Proteobacteria	c_Gammaproteobacteria	o_Burkholderiales				806_LMGGV4316U	46	order	Burkholderiales	25	23	16	0.76	d_Bacteria;p_Proteobacteria;c_Gammaproteobacteria;o_Burkholderiales	UniRef50_O84955 Beta-lactamase OXA-20 n=457 Tax=root TaxID=1 RepID=BLO20_PSEAI	657646_coassembly_2 # 944 # 1744 # 1 # ID=10795_2;partial=00;start_type=ATG;rbs_motif=AGGA;rbs_spacer=5-10bp;gc_cont=0.493	72.6	410.6	266	9.099999999999996e-112	267	1
92	657646_coassembly	847_JUJHF9134P	1	4	19	4	657646_coassembly_AND_847_JUJHF9134P	657646_coassembly_2	847_JUJHF9134P_7	d_Bacteria	p_Proteobacteria	c_Gammaproteobacteria	o_Enterobacterales	f_Aeromonadaceae	g_Aeromonas	s_Aeromonas hydrophila	657646_coassembly	340	species	Aeromonas hydrophila	2	2	1	0.5	d_Bacteria;p_Proteobacteria;c_Gammaproteobacteria;o_Enterobacterales;f_Aeromonadaceae;g_Aeromonas;s_Aeromonas hydrophila	d_Bacteria	p_Proteobacteria	c_Gammaproteobacteria	o_Burkholderiales				847_JUJHF9134P	46	order	Burkholderiales	23	22	16	0.82	d_Bacteria;p_Proteobacteria;c_Gammaproteobacteria;o_Burkholderiales	UniRef50_O84955 Beta-lactamase OXA-20 n=457 Tax=root TaxID=1 RepID=BLO20_PSEAI	657646_coassembly_2 # 944 # 1744 # 1 # ID=10795_2;partial=00;start_type=ATG;rbs_motif=AGGA;rbs_spacer=5-10bp;gc_cont=0.493	72.6	410.6	266	9.099999999999996e-112	267	1
93	657646_coassembly	3253_BIHLB6119Y_HS	1	4	5	4	657646_coassembly_AND_3253_BIHLB6119Y_HS	657646_coassembly_2	3253_BIHLB6119Y_HS_5	d_Bacteria	p_Proteobacteria	c_Gammaproteobacteria	o_Enterobacterales	f_Aeromonadaceae	g_Aeromonas	s_Aeromonas hydrophila	657646_coassembly	340	species	Aeromonas hydrophila	2	2	1	0.5	d_Bacteria;p_Proteobacteria;c_Gammaproteobacteria;o_Enterobacterales;f_Aeromonadaceae;g_Aeromonas;s_Aeromonas hydrophila	d_Bacteria	p_Proteobacteria	c_Gammaproteobacteria	o_Burkholderiales				3253_BIHLB6119Y_HS	46	order	Burkholderiales	8	7	4	0.6	d_Bacteria;p_Proteobacteria;c_Gammaproteobacteria;o_Burkholderiales	UniRef50_O84955 Beta-lactamase OXA-20 n=457 Tax=root TaxID=1 RepID=BLO20_PSEAI	657646_coassembly_2 # 944 # 1744 # 1 # ID=10795_2;partial=00;start_type=ATG;rbs_motif=AGGA;rbs_spacer=5-10bp;gc_cont=0.493	72.6	410.6	266	9.099999999999996e-112	267	1
94	657646_coassembly	4466_SMAIH8416T	1	4	4	4	657646_coassembly_AND_4466_SMAIH8416T	657646_coassembly_2	4466_SMAIH8416T_4	d_Bacteria	p_Proteobacteria	c_Gammaproteobacteria	o_Enterobacterales	f_Aeromonadaceae	g_Aeromonas	s_Aeromonas hydrophila	657646_coassembly	340	species	Aeromonas hydrophila	2	2	1	0.5	d_Bacteria;p_Proteobacteria;c_Gammaproteobacteria;o_Enterobacterales;f_Aeromonadaceae;g_Aeromonas;s_Aeromonas hydrophila	d_Bacteria	p_Proteobacteria	c_Gammaproteobacteria	o_Burkholderiales				4466_SMAIH8416T	46	order	Burkholderiales	13	10	5	0.73	d_Bacteria;p_Proteobacteria;c_Gammaproteobacteria;o_Burkholderiales	UniRef50_O84955 Beta-lactamase OXA-20 n=457 Tax=root TaxID=1 RepID=BLO20_PSEAI	657646_coassembly_2 # 944 # 1744 # 1 # ID=10795_2;partial=00;start_type=ATG;rbs_motif=AGGA;rbs_spacer=5-10bp;gc_cont=0.493	72.6	410.6	266	9.099999999999996e-112	267	1
95	657646_coassembly	1433_JXBDA6620S	1	4	5	4	657646_coassembly_AND_1433_JXBDA6620S	657646_coassembly_2	1433_JXBDA6620S_5	d_Bacteria	p_Proteobacteria	c_Gammaproteobacteria	o_Enterobacterales	f_Aeromonadaceae	g_Aeromonas	s_Aeromonas hydrophila	657646_coassembly	340	species	Aeromonas hydrophila	2	2	1	0.5	d_Bacteria;p_Proteobacteria;c_Gammaproteobacteria;o_Enterobacterales;f_Aeromonadaceae;g_Aeromonas;s_Aeromonas hydrophila	d_Bacteria	p_Proteobacteria	c_Gammaproteobacteria	o_Burkholderiales				1433_JXBDA6620S	46	order	Burkholderiales	10	10	5	0.66	d_Bacteria;p_Proteobacteria;c_Gammaproteobacteria;o_Burkholderiales	UniRef50_O84955 Beta-lactamase OXA-20 n=457 Tax=root TaxID=1 RepID=BLO20_PSEAI	657646_coassembly_2 # 944 # 1744 # 1 # ID=10795_2;partial=00;start_type=ATG;rbs_motif=AGGA;rbs_spacer=5-10bp;gc_cont=0.493	72.6	410.6	266	9.099999999999996e-112	267	1
96	657646_coassembly	15572_VVJFE8127P	1	4	4	4	657646_coassembly_AND_15572_VVJFE8127P	657646_coassembly_2	15572_VVJFE8127P_4	d_Bacteria	p_Proteobacteria	c_Gammaproteobacteria	o_Enterobacterales	f_Aeromonadaceae	g_Aeromonas	s_Aeromonas hydrophila	657646_coassembly	340	species	Aeromonas hydrophila	2	2	1	0.5	d_Bacteria;p_Proteobacteria;c_Gammaproteobacteria;o_Enterobacterales;f_Aeromonadaceae;g_Aeromonas;s_Aeromonas hydrophila	d_Bacteria	p_Proteobacteria	c_Gammaproteobacteria	o_Burkholderiales				15572_VVJFE8127P	46	order	Burkholderiales	12	12	6	0.98	d_Bacteria;p_Proteobacteria;c_Gammaproteobacteria;o_Burkholderiales	UniRef50_O84955 Beta-lactamase OXA-20 n=457 Tax=root TaxID=1 RepID=BLO20_PSEAI	657646_coassembly_2 # 944 # 1744 # 1 # ID=10795_2;partial=00;start_type=ATG;rbs_motif=AGGA;rbs_spacer=5-10bp;gc_cont=0.493	72.6	410.6	266	9.099999999999996e-112	267	1
97	657646_coassembly	24359_EWOJK0017V_HS	1	4	5	4	657646_coassembly_AND_24359_EWOJK0017V_HS	657646_coassembly_2	24359_EWOJK0017V_HS_4	d_Bacteria	p_Proteobacteria	c_Gammaproteobacteria	o_Enterobacterales	f_Aeromonadaceae	g_Aeromonas	s_Aeromonas hydrophila	657646_coassembly	340	species	Aeromonas hydrophila	2	2	1	0.5	d_Bacteria;p_Proteobacteria;c_Gammaproteobacteria;o_Enterobacterales;f_Aeromonadaceae;g_Aeromonas;s_Aeromonas hydrophila	d_Bacteria	p_Proteobacteria	c_Gammaproteobacteria	o_Burkholderiales	f_Burkholderiaceae			24359_EWOJK0017V_HS	62	family	Burkholderiaceae	11	11	3	0.59	d_Bacteria;p_Proteobacteria;c_Gammaproteobacteria;o_Burkholderiales;f_Burkholderiaceae	UniRef50_O84955 Beta-lactamase OXA-20 n=457 Tax=root TaxID=1 RepID=BLO20_PSEAI	657646_coassembly_2 # 944 # 1744 # 1 # ID=10795_2;partial=00;start_type=ATG;rbs_motif=AGGA;rbs_spacer=5-10bp;gc_cont=0.493	72.6	410.6	266	9.099999999999996e-112	267	1
98	657646_coassembly	27784_TFTUD9566I_HS	1	4	5	4	657646_coassembly_AND_27784_TFTUD9566I_HS	657646_coassembly_2	27784_TFTUD9566I_HS_5	d_Bacteria	p_Proteobacteria	c_Gammaproteobacteria	o_Enterobacterales	f_Aeromonadaceae	g_Aeromonas	s_Aeromonas hydrophila	657646_coassembly	340	species	Aeromonas hydrophila	2	2	1	0.5	d_Bacteria;p_Proteobacteria;c_Gammaproteobacteria;o_Enterobacterales;f_Aeromonadaceae;g_Aeromonas;s_Aeromonas hydrophila	d_Bacteria	p_Proteobacteria	c_Gammaproteobacteria	o_Burkholderiales				27784_TFTUD9566I_HS	46	order	Burkholderiales	8	6	4	0.98	d_Bacteria;p_Proteobacteria;c_Gammaproteobacteria;o_Burkholderiales	UniRef50_O84955 Beta-lactamase OXA-20 n=457 Tax=root TaxID=1 RepID=BLO20_PSEAI	657646_coassembly_2 # 944 # 1744 # 1 # ID=10795_2;partial=00;start_type=ATG;rbs_motif=AGGA;rbs_spacer=5-10bp;gc_cont=0.493	72.6	410.6	266	9.099999999999996e-112	267	1
99	657646_coassembly	5338_KJUPI1833T	1	4	4	4	657646_coassembly_AND_5338_KJUPI1833T	657646_coassembly_2	5338_KJUPI1833T_4	d_Bacteria	p_Proteobacteria	c_Gammaproteobacteria	o_Enterobacterales	f_Aeromonadaceae	g_Aeromonas	s_Aeromonas hydrophila	657646_coassembly	340	species	Aeromonas hydrophila	2	2	1	0.5	d_Bacteria;p_Proteobacteria;c_Gammaproteobacteria;o_Enterobacterales;f_Aeromonadaceae;g_Aeromonas;s_Aeromonas hydrophila	d_Bacteria	p_Proteobacteria	c_Gammaproteobacteria	o_Burkholderiales				5338_KJUPI1833T	46	order	Burkholderiales	9	9	5	0.98	d_Bacteria;p_Proteobacteria;c_Gammaproteobacteria;o_Burkholderiales	UniRef50_O84955 Beta-lactamase OXA-20 n=457 Tax=root TaxID=1 RepID=BLO20_PSEAI	657646_coassembly_2 # 944 # 1744 # 1 # ID=10795_2;partial=00;start_type=ATG;rbs_motif=AGGA;rbs_spacer=5-10bp;gc_cont=0.493	72.6	410.6	266	9.099999999999996e-112	267	1
100	657646_coassembly	636_GONKH1834E	1	4	28	4	657646_coassembly_AND_636_GONKH1834E	657646_coassembly_2	636_GONKH1834E_25	d_Bacteria	p_Proteobacteria	c_Gammaproteobacteria	o_Enterobacterales	f_Aeromonadaceae	g_Aeromonas	s_Aeromonas hydrophila	657646_coassembly	340	species	Aeromonas hydrophila	2	2	1	0.5	d_Bacteria;p_Proteobacteria;c_Gammaproteobacteria;o_Enterobacterales;f_Aeromonadaceae;g_Aeromonas;s_Aeromonas hydrophila	d_Bacteria	p_Proteobacteria	c_Gammaproteobacteria	o_Burkholderiales				636_GONKH1834E	46	order	Burkholderiales	26	25	14	0.66	d_Bacteria;p_Proteobacteria;c_Gammaproteobacteria;o_Burkholderiales	UniRef50_O84955 Beta-lactamase OXA-20 n=457 Tax=root TaxID=1 RepID=BLO20_PSEAI	657646_coassembly_2 # 944 # 1744 # 1 # ID=10795_2;partial=00;start_type=ATG;rbs_motif=AGGA;rbs_spacer=5-10bp;gc_cont=0.493	72.6	410.6	266	9.099999999999996e-112	267	1
101	28234_BKBAA7920Q_HS	1123_EZZPO6467Z_HS	1	4	14	4	28234_BKBAA7920Q_HS_AND_1123_EZZPO6467Z_HS	28234_BKBAA7920Q_HS_4	1123_EZZPO6467Z_HS_10	d_Bacteria	p_Proteobacteria	c_Gammaproteobacteria	o_Enterobacterales	f_Enterobacteriaceae			28234_BKBAA7920Q_HS	6	family	Enterobacteriaceae	2	2	1	0.5	d_Bacteria;p_Proteobacteria;c_Gammaproteobacteria;o_Enterobacterales;f_Enterobacteriaceae	d_Bacteria	p_Proteobacteria	c_Gammaproteobacteria	o_Burkholderiales				1123_EZZPO6467Z_HS	46	order	Burkholderiales	27	26	13	0.53	d_Bacteria;p_Proteobacteria;c_Gammaproteobacteria;o_Burkholderiales	UniRef50_UPI000A6E67FD hypothetical protein n=1 Tax=Azoarcus sp. PA01 TaxID=1637998 RepID=UPI000A6E67FD	28234_BKBAA7920Q_HS_4 # 2175 # 2366 # -1 # ID=1244_4;partial=01;start_type=Edge;rbs_motif=None;rbs_spacer=None;gc_cont=0.688	62.5	60.5	58	5.5e-07	64	2
102	28234_BKBAA7920Q_HS	312_CXVWL1327T_HS	2	4	26	4	28234_BKBAA7920Q_HS_AND_312_CXVWL1327T_HS	28234_BKBAA7920Q_HS_4	312_CXVWL1327T_HS_15	d_Bacteria	p_Proteobacteria	c_Gammaproteobacteria	o_Enterobacterales	f_Enterobacteriaceae			28234_BKBAA7920Q_HS	6	family	Enterobacteriaceae	2	2	1	0.5	d_Bacteria;p_Proteobacteria;c_Gammaproteobacteria;o_Enterobacterales;f_Enterobacteriaceae	d_Bacteria	p_Proteobacteria	c_Gammaproteobacteria	o_Burkholderiales				312_CXVWL1327T_HS	46	order	Burkholderiales	31	29	18	0.61	d_Bacteria;p_Proteobacteria;c_Gammaproteobacteria;o_Burkholderiales	UniRef50_UPI000A6E67FD hypothetical protein n=1 Tax=Azoarcus sp. PA01 TaxID=1637998 RepID=UPI000A6E67FD	28234_BKBAA7920Q_HS_4 # 2175 # 2366 # -1 # ID=1244_4;partial=01;start_type=Edge;rbs_motif=None;rbs_spacer=None;gc_cont=0.688	62.5	60.5	58	5.5e-07	64	2
103	28234_BKBAA7920Q_HS	312_CXVWL1327T_HS	2	4	26	4	28234_BKBAA7920Q_HS_AND_312_CXVWL1327T_HS	28234_BKBAA7920Q_HS_4	312_CXVWL1327T_HS_16	d_Bacteria	p_Proteobacteria	c_Gammaproteobacteria	o_Enterobacterales	f_Enterobacteriaceae			28234_BKBAA7920Q_HS	6	family	Enterobacteriaceae	2	2	1	0.5	d_Bacteria;p_Proteobacteria;c_Gammaproteobacteria;o_Enterobacterales;f_Enterobacteriaceae	d_Bacteria	p_Proteobacteria	c_Gammaproteobacteria	o_Burkholderiales				312_CXVWL1327T_HS	46	order	Burkholderiales	31	29	18	0.61	d_Bacteria;p_Proteobacteria;c_Gammaproteobacteria;o_Burkholderiales	UniRef50_UPI000A6E67FD hypothetical protein n=1 Tax=Azoarcus sp. PA01 TaxID=1637998 RepID=UPI000A6E67FD	28234_BKBAA7920Q_HS_4 # 2175 # 2366 # -1 # ID=1244_4;partial=01;start_type=Edge;rbs_motif=None;rbs_spacer=None;gc_cont=0.688	62.5	60.5	58	5.5e-07	64	2
104	28234_BKBAA7920Q_HS	496_UJATH1427C_HS	2	4	22	4	28234_BKBAA7920Q_HS_AND_496_UJATH1427C_HS	28234_BKBAA7920Q_HS_4	496_UJATH1427C_HS_12	d_Bacteria	p_Proteobacteria	c_Gammaproteobacteria	o_Enterobacterales	f_Enterobacteriaceae			28234_BKBAA7920Q_HS	6	family	Enterobacteriaceae	2	2	1	0.5	d_Bacteria;p_Proteobacteria;c_Gammaproteobacteria;o_Enterobacterales;f_Enterobacteriaceae	d_Bacteria	p_Proteobacteria	c_Gammaproteobacteria	o_Burkholderiales				496_UJATH1427C_HS	46	order	Burkholderiales	27	26	17	0.65	d_Bacteria;p_Proteobacteria;c_Gammaproteobacteria;o_Burkholderiales	UniRef50_UPI000A6E67FD hypothetical protein n=1 Tax=Azoarcus sp. PA01 TaxID=1637998 RepID=UPI000A6E67FD	28234_BKBAA7920Q_HS_4 # 2175 # 2366 # -1 # ID=1244_4;partial=01;start_type=Edge;rbs_motif=None;rbs_spacer=None;gc_cont=0.688	62.5	60.5	58	5.5e-07	64	2
105	28234_BKBAA7920Q_HS	496_UJATH1427C_HS	2	4	22	4	28234_BKBAA7920Q_HS_AND_496_UJATH1427C_HS	28234_BKBAA7920Q_HS_4	496_UJATH1427C_HS_11	d_Bacteria	p_Proteobacteria	c_Gammaproteobacteria	o_Enterobacterales	f_Enterobacteriaceae			28234_BKBAA7920Q_HS	6	family	Enterobacteriaceae	2	2	1	0.5	d_Bacteria;p_Proteobacteria;c_Gammaproteobacteria;o_Enterobacterales;f_Enterobacteriaceae	d_Bacteria	p_Proteobacteria	c_Gammaproteobacteria	o_Burkholderiales				496_UJATH1427C_HS	46	order	Burkholderiales	27	26	17	0.65	d_Bacteria;p_Proteobacteria;c_Gammaproteobacteria;o_Burkholderiales	UniRef50_UPI000A6E67FD hypothetical protein n=1 Tax=Azoarcus sp. PA01 TaxID=1637998 RepID=UPI000A6E67FD	28234_BKBAA7920Q_HS_4 # 2175 # 2366 # -1 # ID=1244_4;partial=01;start_type=Edge;rbs_motif=None;rbs_spacer=None;gc_cont=0.688	62.5	60.5	58	5.5e-07	64	2
106	28234_BKBAA7920Q_HS	1540_PQLRE3426M	2	4	15	4	28234_BKBAA7920Q_HS_AND_1540_PQLRE3426M	28234_BKBAA7920Q_HS_4	1540_PQLRE3426M_8	d_Bacteria	p_Proteobacteria	c_Gammaproteobacteria	o_Enterobacterales	f_Enterobacteriaceae			28234_BKBAA7920Q_HS	6	family	Enterobacteriaceae	2	2	1	0.5	d_Bacteria;p_Proteobacteria;c_Gammaproteobacteria;o_Enterobacterales;f_Enterobacteriaceae	d_Bacteria	p_Proteobacteria	c_Gammaproteobacteria	o_Burkholderiales				1540_PQLRE3426M	46	order	Burkholderiales	24	23	12	0.69	d_Bacteria;p_Proteobacteria;c_Gammaproteobacteria;o_Burkholderiales	UniRef50_UPI000A6E67FD hypothetical protein n=1 Tax=Azoarcus sp. PA01 TaxID=1637998 RepID=UPI000A6E67FD	28234_BKBAA7920Q_HS_4 # 2175 # 2366 # -1 # ID=1244_4;partial=01;start_type=Edge;rbs_motif=None;rbs_spacer=None;gc_cont=0.688	62.5	60.5	58	5.5e-07	64	2
107	28234_BKBAA7920Q_HS	1540_PQLRE3426M	2	4	15	4	28234_BKBAA7920Q_HS_AND_1540_PQLRE3426M	28234_BKBAA7920Q_HS_4	1540_PQLRE3426M_7	d_Bacteria	p_Proteobacteria	c_Gammaproteobacteria	o_Enterobacterales	f_Enterobacteriaceae			28234_BKBAA7920Q_HS	6	family	Enterobacteriaceae	2	2	1	0.5	d_Bacteria;p_Proteobacteria;c_Gammaproteobacteria;o_Enterobacterales;f_Enterobacteriaceae	d_Bacteria	p_Proteobacteria	c_Gammaproteobacteria	o_Burkholderiales				1540_PQLRE3426M	46	order	Burkholderiales	24	23	12	0.69	d_Bacteria;p_Proteobacteria;c_Gammaproteobacteria;o_Burkholderiales	UniRef50_UPI000A6E67FD hypothetical protein n=1 Tax=Azoarcus sp. PA01 TaxID=1637998 RepID=UPI000A6E67FD	28234_BKBAA7920Q_HS_4 # 2175 # 2366 # -1 # ID=1244_4;partial=01;start_type=Edge;rbs_motif=None;rbs_spacer=None;gc_cont=0.688	62.5	60.5	58	5.5e-07	64	2
108	28234_BKBAA7920Q_HS	289_WQYNP1853R_HS	2	4	33	4	28234_BKBAA7920Q_HS_AND_289_WQYNP1853R_HS	28234_BKBAA7920Q_HS_4	289_WQYNP1853R_HS_22	d_Bacteria	p_Proteobacteria	c_Gammaproteobacteria	o_Enterobacterales	f_Enterobacteriaceae			28234_BKBAA7920Q_HS	6	family	Enterobacteriaceae	2	2	1	0.5	d_Bacteria;p_Proteobacteria;c_Gammaproteobacteria;o_Enterobacterales;f_Enterobacteriaceae	d_Bacteria	p_Proteobacteria	c_Gammaproteobacteria	o_Burkholderiales				289_WQYNP1853R_HS	46	order	Burkholderiales	31	28	18	0.73	d_Bacteria;p_Proteobacteria;c_Gammaproteobacteria;o_Burkholderiales	UniRef50_UPI000A6E67FD hypothetical protein n=1 Tax=Azoarcus sp. PA01 TaxID=1637998 RepID=UPI000A6E67FD	28234_BKBAA7920Q_HS_4 # 2175 # 2366 # -1 # ID=1244_4;partial=01;start_type=Edge;rbs_motif=None;rbs_spacer=None;gc_cont=0.688	62.5	60.5	58	5.5e-07	64	2
109	28234_BKBAA7920Q_HS	289_WQYNP1853R_HS	2	4	33	4	28234_BKBAA7920Q_HS_AND_289_WQYNP1853R_HS	28234_BKBAA7920Q_HS_4	289_WQYNP1853R_HS_23	d_Bacteria	p_Proteobacteria	c_Gammaproteobacteria	o_Enterobacterales	f_Enterobacteriaceae			28234_BKBAA7920Q_HS	6	family	Enterobacteriaceae	2	2	1	0.5	d_Bacteria;p_Proteobacteria;c_Gammaproteobacteria;o_Enterobacterales;f_Enterobacteriaceae	d_Bacteria	p_Proteobacteria	c_Gammaproteobacteria	o_Burkholderiales				289_WQYNP1853R_HS	46	order	Burkholderiales	31	28	18	0.73	d_Bacteria;p_Proteobacteria;c_Gammaproteobacteria;o_Burkholderiales	UniRef50_UPI000A6E67FD hypothetical protein n=1 Tax=Azoarcus sp. PA01 TaxID=1637998 RepID=UPI000A6E67FD	28234_BKBAA7920Q_HS_4 # 2175 # 2366 # -1 # ID=1244_4;partial=01;start_type=Edge;rbs_motif=None;rbs_spacer=None;gc_cont=0.688	62.5	60.5	58	5.5e-07	64	2
110	28234_BKBAA7920Q_HS	461_KJUPI1833T_HS	2	4	22	4	28234_BKBAA7920Q_HS_AND_461_KJUPI1833T_HS	28234_BKBAA7920Q_HS_4	461_KJUPI1833T_HS_8	d_Bacteria	p_Proteobacteria	c_Gammaproteobacteria	o_Enterobacterales	f_Enterobacteriaceae			28234_BKBAA7920Q_HS	6	family	Enterobacteriaceae	2	2	1	0.5	d_Bacteria;p_Proteobacteria;c_Gammaproteobacteria;o_Enterobacterales;f_Enterobacteriaceae	d_Bacteria	p_Proteobacteria	c_Gammaproteobacteria	o_Burkholderiales				461_KJUPI1833T_HS	46	order	Burkholderiales	27	25	17	0.76	d_Bacteria;p_Proteobacteria;c_Gammaproteobacteria;o_Burkholderiales	UniRef50_UPI000A6E67FD hypothetical protein n=1 Tax=Azoarcus sp. PA01 TaxID=1637998 RepID=UPI000A6E67FD	28234_BKBAA7920Q_HS_4 # 2175 # 2366 # -1 # ID=1244_4;partial=01;start_type=Edge;rbs_motif=None;rbs_spacer=None;gc_cont=0.688	62.5	60.5	58	5.5e-07	64	2
111	28234_BKBAA7920Q_HS	461_KJUPI1833T_HS	2	4	22	4	28234_BKBAA7920Q_HS_AND_461_KJUPI1833T_HS	28234_BKBAA7920Q_HS_4	461_KJUPI1833T_HS_7	d_Bacteria	p_Proteobacteria	c_Gammaproteobacteria	o_Enterobacterales	f_Enterobacteriaceae			28234_BKBAA7920Q_HS	6	family	Enterobacteriaceae	2	2	1	0.5	d_Bacteria;p_Proteobacteria;c_Gammaproteobacteria;o_Enterobacterales;f_Enterobacteriaceae	d_Bacteria	p_Proteobacteria	c_Gammaproteobacteria	o_Burkholderiales				461_KJUPI1833T_HS	46	order	Burkholderiales	27	25	17	0.76	d_Bacteria;p_Proteobacteria;c_Gammaproteobacteria;o_Burkholderiales	UniRef50_UPI000A6E67FD hypothetical protein n=1 Tax=Azoarcus sp. PA01 TaxID=1637998 RepID=UPI000A6E67FD	28234_BKBAA7920Q_HS_4 # 2175 # 2366 # -1 # ID=1244_4;partial=01;start_type=Edge;rbs_motif=None;rbs_spacer=None;gc_cont=0.688	62.5	60.5	58	5.5e-07	64	2
112	28234_BKBAA7920Q_HS	650_OQKAY0494C_HS	2	4	22	4	28234_BKBAA7920Q_HS_AND_650_OQKAY0494C_HS	28234_BKBAA7920Q_HS_4	650_OQKAY0494C_HS_15	d_Bacteria	p_Proteobacteria	c_Gammaproteobacteria	o_Enterobacterales	f_Enterobacteriaceae			28234_BKBAA7920Q_HS	6	family	Enterobacteriaceae	2	2	1	0.5	d_Bacteria;p_Proteobacteria;c_Gammaproteobacteria;o_Enterobacterales;f_Enterobacteriaceae	d_Bacteria	p_Proteobacteria	c_Gammaproteobacteria	o_Burkholderiales				650_OQKAY0494C_HS	46	order	Burkholderiales	26	23	16	0.75	d_Bacteria;p_Proteobacteria;c_Gammaproteobacteria;o_Burkholderiales	UniRef50_UPI000A6E67FD hypothetical protein n=1 Tax=Azoarcus sp. PA01 TaxID=1637998 RepID=UPI000A6E67FD	28234_BKBAA7920Q_HS_4 # 2175 # 2366 # -1 # ID=1244_4;partial=01;start_type=Edge;rbs_motif=None;rbs_spacer=None;gc_cont=0.688	62.5	60.5	58	5.5e-07	64	2
113	28234_BKBAA7920Q_HS	650_OQKAY0494C_HS	2	4	22	4	28234_BKBAA7920Q_HS_AND_650_OQKAY0494C_HS	28234_BKBAA7920Q_HS_4	650_OQKAY0494C_HS_16	d_Bacteria	p_Proteobacteria	c_Gammaproteobacteria	o_Enterobacterales	f_Enterobacteriaceae			28234_BKBAA7920Q_HS	6	family	Enterobacteriaceae	2	2	1	0.5	d_Bacteria;p_Proteobacteria;c_Gammaproteobacteria;o_Enterobacterales;f_Enterobacteriaceae	d_Bacteria	p_Proteobacteria	c_Gammaproteobacteria	o_Burkholderiales				650_OQKAY0494C_HS	46	order	Burkholderiales	26	23	16	0.75	d_Bacteria;p_Proteobacteria;c_Gammaproteobacteria;o_Burkholderiales	UniRef50_UPI000A6E67FD hypothetical protein n=1 Tax=Azoarcus sp. PA01 TaxID=1637998 RepID=UPI000A6E67FD	28234_BKBAA7920Q_HS_4 # 2175 # 2366 # -1 # ID=1244_4;partial=01;start_type=Edge;rbs_motif=None;rbs_spacer=None;gc_cont=0.688	62.5	60.5	58	5.5e-07	64	2
114	28234_BKBAA7920Q_HS	806_LMGGV4316U	2	4	23	4	28234_BKBAA7920Q_HS_AND_806_LMGGV4316U	28234_BKBAA7920Q_HS_4	806_LMGGV4316U_15	d_Bacteria	p_Proteobacteria	c_Gammaproteobacteria	o_Enterobacterales	f_Enterobacteriaceae			28234_BKBAA7920Q_HS	6	family	Enterobacteriaceae	2	2	1	0.5	d_Bacteria;p_Proteobacteria;c_Gammaproteobacteria;o_Enterobacterales;f_Enterobacteriaceae	d_Bacteria	p_Proteobacteria	c_Gammaproteobacteria	o_Burkholderiales				806_LMGGV4316U	46	order	Burkholderiales	25	23	16	0.76	d_Bacteria;p_Proteobacteria;c_Gammaproteobacteria;o_Burkholderiales	UniRef50_UPI000A6E67FD hypothetical protein n=1 Tax=Azoarcus sp. PA01 TaxID=1637998 RepID=UPI000A6E67FD	28234_BKBAA7920Q_HS_4 # 2175 # 2366 # -1 # ID=1244_4;partial=01;start_type=Edge;rbs_motif=None;rbs_spacer=None;gc_cont=0.688	62.5	60.5	58	5.5e-07	64	2
115	28234_BKBAA7920Q_HS	806_LMGGV4316U	2	4	23	4	28234_BKBAA7920Q_HS_AND_806_LMGGV4316U	28234_BKBAA7920Q_HS_4	806_LMGGV4316U_16	d_Bacteria	p_Proteobacteria	c_Gammaproteobacteria	o_Enterobacterales	f_Enterobacteriaceae			28234_BKBAA7920Q_HS	6	family	Enterobacteriaceae	2	2	1	0.5	d_Bacteria;p_Proteobacteria;c_Gammaproteobacteria;o_Enterobacterales;f_Enterobacteriaceae	d_Bacteria	p_Proteobacteria	c_Gammaproteobacteria	o_Burkholderiales				806_LMGGV4316U	46	order	Burkholderiales	25	23	16	0.76	d_Bacteria;p_Proteobacteria;c_Gammaproteobacteria;o_Burkholderiales	UniRef50_UPI000A6E67FD hypothetical protein n=1 Tax=Azoarcus sp. PA01 TaxID=1637998 RepID=UPI000A6E67FD	28234_BKBAA7920Q_HS_4 # 2175 # 2366 # -1 # ID=1244_4;partial=01;start_type=Edge;rbs_motif=None;rbs_spacer=None;gc_cont=0.688	62.5	60.5	58	5.5e-07	64	2
116	28234_BKBAA7920Q_HS	847_JUJHF9134P	2	4	19	4	28234_BKBAA7920Q_HS_AND_847_JUJHF9134P	28234_BKBAA7920Q_HS_4	847_JUJHF9134P_9	d_Bacteria	p_Proteobacteria	c_Gammaproteobacteria	o_Enterobacterales	f_Enterobacteriaceae			28234_BKBAA7920Q_HS	6	family	Enterobacteriaceae	2	2	1	0.5	d_Bacteria;p_Proteobacteria;c_Gammaproteobacteria;o_Enterobacterales;f_Enterobacteriaceae	d_Bacteria	p_Proteobacteria	c_Gammaproteobacteria	o_Burkholderiales				847_JUJHF9134P	46	order	Burkholderiales	23	22	16	0.82	d_Bacteria;p_Proteobacteria;c_Gammaproteobacteria;o_Burkholderiales	UniRef50_UPI000A6E67FD hypothetical protein n=1 Tax=Azoarcus sp. PA01 TaxID=1637998 RepID=UPI000A6E67FD	28234_BKBAA7920Q_HS_4 # 2175 # 2366 # -1 # ID=1244_4;partial=01;start_type=Edge;rbs_motif=None;rbs_spacer=None;gc_cont=0.688	62.5	60.5	58	5.5e-07	64	2
117	28234_BKBAA7920Q_HS	847_JUJHF9134P	2	4	19	4	28234_BKBAA7920Q_HS_AND_847_JUJHF9134P	28234_BKBAA7920Q_HS_4	847_JUJHF9134P_8	d_Bacteria	p_Proteobacteria	c_Gammaproteobacteria	o_Enterobacterales	f_Enterobacteriaceae			28234_BKBAA7920Q_HS	6	family	Enterobacteriaceae	2	2	1	0.5	d_Bacteria;p_Proteobacteria;c_Gammaproteobacteria;o_Enterobacterales;f_Enterobacteriaceae	d_Bacteria	p_Proteobacteria	c_Gammaproteobacteria	o_Burkholderiales				847_JUJHF9134P	46	order	Burkholderiales	23	22	16	0.82	d_Bacteria;p_Proteobacteria;c_Gammaproteobacteria;o_Burkholderiales	UniRef50_UPI000A6E67FD hypothetical protein n=1 Tax=Azoarcus sp. PA01 TaxID=1637998 RepID=UPI000A6E67FD	28234_BKBAA7920Q_HS_4 # 2175 # 2366 # -1 # ID=1244_4;partial=01;start_type=Edge;rbs_motif=None;rbs_spacer=None;gc_cont=0.688	62.5	60.5	58	5.5e-07	64	2
118	28234_BKBAA7920Q_HS	1721_JVDVE4651D	2	4	13	4	28234_BKBAA7920Q_HS_AND_1721_JVDVE4651D	28234_BKBAA7920Q_HS_4	1721_JVDVE4651D_7	d_Bacteria	p_Proteobacteria	c_Gammaproteobacteria	o_Enterobacterales	f_Enterobacteriaceae			28234_BKBAA7920Q_HS	6	family	Enterobacteriaceae	2	2	1	0.5	d_Bacteria;p_Proteobacteria;c_Gammaproteobacteria;o_Enterobacterales;f_Enterobacteriaceae	d_Bacteria	p_Proteobacteria	c_Gammaproteobacteria	o_Burkholderiales				1721_JVDVE4651D	46	order	Burkholderiales	18	17	9	0.66	d_Bacteria;p_Proteobacteria;c_Gammaproteobacteria;o_Burkholderiales	UniRef50_UPI000A6E67FD hypothetical protein n=1 Tax=Azoarcus sp. PA01 TaxID=1637998 RepID=UPI000A6E67FD	28234_BKBAA7920Q_HS_4 # 2175 # 2366 # -1 # ID=1244_4;partial=01;start_type=Edge;rbs_motif=None;rbs_spacer=None;gc_cont=0.688	62.5	60.5	58	5.5e-07	64	2
119	28234_BKBAA7920Q_HS	1721_JVDVE4651D	2	4	13	4	28234_BKBAA7920Q_HS_AND_1721_JVDVE4651D	28234_BKBAA7920Q_HS_4	1721_JVDVE4651D_8	d_Bacteria	p_Proteobacteria	c_Gammaproteobacteria	o_Enterobacterales	f_Enterobacteriaceae			28234_BKBAA7920Q_HS	6	family	Enterobacteriaceae	2	2	1	0.5	d_Bacteria;p_Proteobacteria;c_Gammaproteobacteria;o_Enterobacterales;f_Enterobacteriaceae	d_Bacteria	p_Proteobacteria	c_Gammaproteobacteria	o_Burkholderiales				1721_JVDVE4651D	46	order	Burkholderiales	18	17	9	0.66	d_Bacteria;p_Proteobacteria;c_Gammaproteobacteria;o_Burkholderiales	UniRef50_UPI000A6E67FD hypothetical protein n=1 Tax=Azoarcus sp. PA01 TaxID=1637998 RepID=UPI000A6E67FD	28234_BKBAA7920Q_HS_4 # 2175 # 2366 # -1 # ID=1244_4;partial=01;start_type=Edge;rbs_motif=None;rbs_spacer=None;gc_cont=0.688	62.5	60.5	58	5.5e-07	64	2
120	28234_BKBAA7920Q_HS	3821_EBZCS4093H	2	4	13	4	28234_BKBAA7920Q_HS_AND_3821_EBZCS4093H	28234_BKBAA7920Q_HS_4	3821_EBZCS4093H_6	d_Bacteria	p_Proteobacteria	c_Gammaproteobacteria	o_Enterobacterales	f_Enterobacteriaceae			28234_BKBAA7920Q_HS	6	family	Enterobacteriaceae	2	2	1	0.5	d_Bacteria;p_Proteobacteria;c_Gammaproteobacteria;o_Enterobacterales;f_Enterobacteriaceae	d_Bacteria	p_Proteobacteria	c_Gammaproteobacteria	o_Burkholderiales				3821_EBZCS4093H	46	order	Burkholderiales	22	21	11	0.59	d_Bacteria;p_Proteobacteria;c_Gammaproteobacteria;o_Burkholderiales	UniRef50_UPI000A6E67FD hypothetical protein n=1 Tax=Azoarcus sp. PA01 TaxID=1637998 RepID=UPI000A6E67FD	28234_BKBAA7920Q_HS_4 # 2175 # 2366 # -1 # ID=1244_4;partial=01;start_type=Edge;rbs_motif=None;rbs_spacer=None;gc_cont=0.688	62.5	60.5	58	5.5e-07	64	2
121	28234_BKBAA7920Q_HS	3821_EBZCS4093H	2	4	13	4	28234_BKBAA7920Q_HS_AND_3821_EBZCS4093H	28234_BKBAA7920Q_HS_4	3821_EBZCS4093H_7	d_Bacteria	p_Proteobacteria	c_Gammaproteobacteria	o_Enterobacterales	f_Enterobacteriaceae			28234_BKBAA7920Q_HS	6	family	Enterobacteriaceae	2	2	1	0.5	d_Bacteria;p_Proteobacteria;c_Gammaproteobacteria;o_Enterobacterales;f_Enterobacteriaceae	d_Bacteria	p_Proteobacteria	c_Gammaproteobacteria	o_Burkholderiales				3821_EBZCS4093H	46	order	Burkholderiales	22	21	11	0.59	d_Bacteria;p_Proteobacteria;c_Gammaproteobacteria;o_Burkholderiales	UniRef50_UPI000A6E67FD hypothetical protein n=1 Tax=Azoarcus sp. PA01 TaxID=1637998 RepID=UPI000A6E67FD	28234_BKBAA7920Q_HS_4 # 2175 # 2366 # -1 # ID=1244_4;partial=01;start_type=Edge;rbs_motif=None;rbs_spacer=None;gc_cont=0.688	62.5	60.5	58	5.5e-07	64	2
122	28234_BKBAA7920Q_HS	5498_VKAZC4265A	1	4	9	4	28234_BKBAA7920Q_HS_AND_5498_VKAZC4265A	28234_BKBAA7920Q_HS_4	5498_VKAZC4265A_1	d_Bacteria	p_Proteobacteria	c_Gammaproteobacteria	o_Enterobacterales	f_Enterobacteriaceae			28234_BKBAA7920Q_HS	6	family	Enterobacteriaceae	2	2	1	0.5	d_Bacteria;p_Proteobacteria;c_Gammaproteobacteria;o_Enterobacterales;f_Enterobacteriaceae	d_Bacteria	p_Proteobacteria	c_Gammaproteobacteria	o_Burkholderiales				5498_VKAZC4265A	46	order	Burkholderiales	10	9	4	0.73	d_Bacteria;p_Proteobacteria;c_Gammaproteobacteria;o_Burkholderiales	UniRef50_UPI000A6E67FD hypothetical protein n=1 Tax=Azoarcus sp. PA01 TaxID=1637998 RepID=UPI000A6E67FD	28234_BKBAA7920Q_HS_4 # 2175 # 2366 # -1 # ID=1244_4;partial=01;start_type=Edge;rbs_motif=None;rbs_spacer=None;gc_cont=0.688	62.5	60.5	58	5.5e-07	64	2
123	28234_BKBAA7920Q_HS	598_FIEDP4142E	1	4	20	4	28234_BKBAA7920Q_HS_AND_598_FIEDP4142E	28234_BKBAA7920Q_HS_4	598_FIEDP4142E_12	d_Bacteria	p_Proteobacteria	c_Gammaproteobacteria	o_Enterobacterales	f_Enterobacteriaceae			28234_BKBAA7920Q_HS	6	family	Enterobacteriaceae	2	2	1	0.5	d_Bacteria;p_Proteobacteria;c_Gammaproteobacteria;o_Enterobacterales;f_Enterobacteriaceae	d_Bacteria	p_Proteobacteria	c_Gammaproteobacteria	o_Burkholderiales				598_FIEDP4142E	46	order	Burkholderiales	30	27	16	0.69	d_Bacteria;p_Proteobacteria;c_Gammaproteobacteria;o_Burkholderiales	UniRef50_UPI000A6E67FD hypothetical protein n=1 Tax=Azoarcus sp. PA01 TaxID=1637998 RepID=UPI000A6E67FD	28234_BKBAA7920Q_HS_4 # 2175 # 2366 # -1 # ID=1244_4;partial=01;start_type=Edge;rbs_motif=None;rbs_spacer=None;gc_cont=0.688	62.5	60.5	58	5.5e-07	64	2
124	28234_BKBAA7920Q_HS	6925_RTCST0504P	2	4	12	4	28234_BKBAA7920Q_HS_AND_6925_RTCST0504P	28234_BKBAA7920Q_HS_4	6925_RTCST0504P_3	d_Bacteria	p_Proteobacteria	c_Gammaproteobacteria	o_Enterobacterales	f_Enterobacteriaceae			28234_BKBAA7920Q_HS	6	family	Enterobacteriaceae	2	2	1	0.5	d_Bacteria;p_Proteobacteria;c_Gammaproteobacteria;o_Enterobacterales;f_Enterobacteriaceae	d_Bacteria	p_Proteobacteria	c_Gammaproteobacteria	o_Burkholderiales				6925_RTCST0504P	46	order	Burkholderiales	17	16	9	0.51	d_Bacteria;p_Proteobacteria;c_Gammaproteobacteria;o_Burkholderiales	UniRef50_UPI000A6E67FD hypothetical protein n=1 Tax=Azoarcus sp. PA01 TaxID=1637998 RepID=UPI000A6E67FD	28234_BKBAA7920Q_HS_4 # 2175 # 2366 # -1 # ID=1244_4;partial=01;start_type=Edge;rbs_motif=None;rbs_spacer=None;gc_cont=0.688	62.5	60.5	58	5.5e-07	64	2
125	28234_BKBAA7920Q_HS	6925_RTCST0504P	2	4	12	4	28234_BKBAA7920Q_HS_AND_6925_RTCST0504P	28234_BKBAA7920Q_HS_4	6925_RTCST0504P_4	d_Bacteria	p_Proteobacteria	c_Gammaproteobacteria	o_Enterobacterales	f_Enterobacteriaceae			28234_BKBAA7920Q_HS	6	family	Enterobacteriaceae	2	2	1	0.5	d_Bacteria;p_Proteobacteria;c_Gammaproteobacteria;o_Enterobacterales;f_Enterobacteriaceae	d_Bacteria	p_Proteobacteria	c_Gammaproteobacteria	o_Burkholderiales				6925_RTCST0504P	46	order	Burkholderiales	17	16	9	0.51	d_Bacteria;p_Proteobacteria;c_Gammaproteobacteria;o_Burkholderiales	UniRef50_UPI000A6E67FD hypothetical protein n=1 Tax=Azoarcus sp. PA01 TaxID=1637998 RepID=UPI000A6E67FD	28234_BKBAA7920Q_HS_4 # 2175 # 2366 # -1 # ID=1244_4;partial=01;start_type=Edge;rbs_motif=None;rbs_spacer=None;gc_cont=0.688	62.5	60.5	58	5.5e-07	64	2
126	28234_BKBAA7920Q_HS	116_JXBDA6620S_HS	2	4	50	4	28234_BKBAA7920Q_HS_AND_116_JXBDA6620S_HS	28234_BKBAA7920Q_HS_4	116_JXBDA6620S_HS_11	d_Bacteria	p_Proteobacteria	c_Gammaproteobacteria	o_Enterobacterales	f_Enterobacteriaceae			28234_BKBAA7920Q_HS	6	family	Enterobacteriaceae	2	2	1	0.5	d_Bacteria;p_Proteobacteria;c_Gammaproteobacteria;o_Enterobacterales;f_Enterobacteriaceae	d_Bacteria	p_Proteobacteria	c_Gammaproteobacteria	o_Burkholderiales	f_Rhodocyclaceae			116_JXBDA6620S_HS	970	family	Rhodocyclaceae	53	49	27	0.53	d_Bacteria;p_Proteobacteria;c_Gammaproteobacteria;o_Burkholderiales;f_Rhodocyclaceae	UniRef50_UPI000A6E67FD hypothetical protein n=1 Tax=Azoarcus sp. PA01 TaxID=1637998 RepID=UPI000A6E67FD	28234_BKBAA7920Q_HS_4 # 2175 # 2366 # -1 # ID=1244_4;partial=01;start_type=Edge;rbs_motif=None;rbs_spacer=None;gc_cont=0.688	62.5	60.5	58	5.5e-07	64	2
127	28234_BKBAA7920Q_HS	116_JXBDA6620S_HS	2	4	50	4	28234_BKBAA7920Q_HS_AND_116_JXBDA6620S_HS	28234_BKBAA7920Q_HS_4	116_JXBDA6620S_HS_10	d_Bacteria	p_Proteobacteria	c_Gammaproteobacteria	o_Enterobacterales	f_Enterobacteriaceae			28234_BKBAA7920Q_HS	6	family	Enterobacteriaceae	2	2	1	0.5	d_Bacteria;p_Proteobacteria;c_Gammaproteobacteria;o_Enterobacterales;f_Enterobacteriaceae	d_Bacteria	p_Proteobacteria	c_Gammaproteobacteria	o_Burkholderiales	f_Rhodocyclaceae			116_JXBDA6620S_HS	970	family	Rhodocyclaceae	53	49	27	0.53	d_Bacteria;p_Proteobacteria;c_Gammaproteobacteria;o_Burkholderiales;f_Rhodocyclaceae	UniRef50_UPI000A6E67FD hypothetical protein n=1 Tax=Azoarcus sp. PA01 TaxID=1637998 RepID=UPI000A6E67FD	28234_BKBAA7920Q_HS_4 # 2175 # 2366 # -1 # ID=1244_4;partial=01;start_type=Edge;rbs_motif=None;rbs_spacer=None;gc_cont=0.688	62.5	60.5	58	5.5e-07	64	2
128	28234_BKBAA7920Q_HS	21_JXBDA6620S	2	4	35	4	28234_BKBAA7920Q_HS_AND_21_JXBDA6620S	28234_BKBAA7920Q_HS_4	21_JXBDA6620S_34	d_Bacteria	p_Proteobacteria	c_Gammaproteobacteria	o_Enterobacterales	f_Enterobacteriaceae			28234_BKBAA7920Q_HS	6	family	Enterobacteriaceae	2	2	1	0.5	d_Bacteria;p_Proteobacteria;c_Gammaproteobacteria;o_Enterobacterales;f_Enterobacteriaceae	d_Bacteria	p_Proteobacteria	c_Gammaproteobacteria	o_Burkholderiales	f_Rhodocyclaceae			21_JXBDA6620S	970	family	Rhodocyclaceae	33	31	18	0.55	d_Bacteria;p_Proteobacteria;c_Gammaproteobacteria;o_Burkholderiales;f_Rhodocyclaceae	UniRef50_UPI000A6E67FD hypothetical protein n=1 Tax=Azoarcus sp. PA01 TaxID=1637998 RepID=UPI000A6E67FD	28234_BKBAA7920Q_HS_4 # 2175 # 2366 # -1 # ID=1244_4;partial=01;start_type=Edge;rbs_motif=None;rbs_spacer=None;gc_cont=0.688	62.5	60.5	58	5.5e-07	64	2
129	28234_BKBAA7920Q_HS	21_JXBDA6620S	2	4	35	4	28234_BKBAA7920Q_HS_AND_21_JXBDA6620S	28234_BKBAA7920Q_HS_4	21_JXBDA6620S_35	d_Bacteria	p_Proteobacteria	c_Gammaproteobacteria	o_Enterobacterales	f_Enterobacteriaceae			28234_BKBAA7920Q_HS	6	family	Enterobacteriaceae	2	2	1	0.5	d_Bacteria;p_Proteobacteria;c_Gammaproteobacteria;o_Enterobacterales;f_Enterobacteriaceae	d_Bacteria	p_Proteobacteria	c_Gammaproteobacteria	o_Burkholderiales	f_Rhodocyclaceae			21_JXBDA6620S	970	family	Rhodocyclaceae	33	31	18	0.55	d_Bacteria;p_Proteobacteria;c_Gammaproteobacteria;o_Burkholderiales;f_Rhodocyclaceae	UniRef50_UPI000A6E67FD hypothetical protein n=1 Tax=Azoarcus sp. PA01 TaxID=1637998 RepID=UPI000A6E67FD	28234_BKBAA7920Q_HS_4 # 2175 # 2366 # -1 # ID=1244_4;partial=01;start_type=Edge;rbs_motif=None;rbs_spacer=None;gc_cont=0.688	62.5	60.5	58	5.5e-07	64	2
130	28234_BKBAA7920Q_HS	31_NOAOR5976A	2	4	37	4	28234_BKBAA7920Q_HS_AND_31_NOAOR5976A	28234_BKBAA7920Q_HS_4	31_NOAOR5976A_2	d_Bacteria	p_Proteobacteria	c_Gammaproteobacteria	o_Enterobacterales	f_Enterobacteriaceae			28234_BKBAA7920Q_HS	6	family	Enterobacteriaceae	2	2	1	0.5	d_Bacteria;p_Proteobacteria;c_Gammaproteobacteria;o_Enterobacterales;f_Enterobacteriaceae	d_Bacteria	p_Proteobacteria	c_Gammaproteobacteria	o_Burkholderiales				31_NOAOR5976A	46	order	Burkholderiales	31	28	21	0.71	d_Bacteria;p_Proteobacteria;c_Gammaproteobacteria;o_Burkholderiales	UniRef50_UPI000A6E67FD hypothetical protein n=1 Tax=Azoarcus sp. PA01 TaxID=1637998 RepID=UPI000A6E67FD	28234_BKBAA7920Q_HS_4 # 2175 # 2366 # -1 # ID=1244_4;partial=01;start_type=Edge;rbs_motif=None;rbs_spacer=None;gc_cont=0.688	62.5	60.5	58	5.5e-07	64	2
131	28234_BKBAA7920Q_HS	31_NOAOR5976A	2	4	37	4	28234_BKBAA7920Q_HS_AND_31_NOAOR5976A	28234_BKBAA7920Q_HS_4	31_NOAOR5976A_1	d_Bacteria	p_Proteobacteria	c_Gammaproteobacteria	o_Enterobacterales	f_Enterobacteriaceae			28234_BKBAA7920Q_HS	6	family	Enterobacteriaceae	2	2	1	0.5	d_Bacteria;p_Proteobacteria;c_Gammaproteobacteria;o_Enterobacterales;f_Enterobacteriaceae	d_Bacteria	p_Proteobacteria	c_Gammaproteobacteria	o_Burkholderiales				31_NOAOR5976A	46	order	Burkholderiales	31	28	21	0.71	d_Bacteria;p_Proteobacteria;c_Gammaproteobacteria;o_Burkholderiales	UniRef50_UPI000A6E67FD hypothetical protein n=1 Tax=Azoarcus sp. PA01 TaxID=1637998 RepID=UPI000A6E67FD	28234_BKBAA7920Q_HS_4 # 2175 # 2366 # -1 # ID=1244_4;partial=01;start_type=Edge;rbs_motif=None;rbs_spacer=None;gc_cont=0.688	62.5	60.5	58	5.5e-07	64	2
132	28234_BKBAA7920Q_HS	27784_TFTUD9566I_HS	1	4	5	4	28234_BKBAA7920Q_HS_AND_27784_TFTUD9566I_HS	28234_BKBAA7920Q_HS_4	27784_TFTUD9566I_HS_2	d_Bacteria	p_Proteobacteria	c_Gammaproteobacteria	o_Enterobacterales	f_Enterobacteriaceae			28234_BKBAA7920Q_HS	6	family	Enterobacteriaceae	2	2	1	0.5	d_Bacteria;p_Proteobacteria;c_Gammaproteobacteria;o_Enterobacterales;f_Enterobacteriaceae	d_Bacteria	p_Proteobacteria	c_Gammaproteobacteria	o_Burkholderiales				27784_TFTUD9566I_HS	46	order	Burkholderiales	8	6	4	0.98	d_Bacteria;p_Proteobacteria;c_Gammaproteobacteria;o_Burkholderiales	UniRef50_UPI000A6E67FD hypothetical protein n=1 Tax=Azoarcus sp. PA01 TaxID=1637998 RepID=UPI000A6E67FD	28234_BKBAA7920Q_HS_4 # 2175 # 2366 # -1 # ID=1244_4;partial=01;start_type=Edge;rbs_motif=None;rbs_spacer=None;gc_cont=0.688	62.5	60.5	58	5.5e-07	64	2
133	28234_BKBAA7920Q_HS	1135_UMQML6506P	2	4	17	4	28234_BKBAA7920Q_HS_AND_1135_UMQML6506P	28234_BKBAA7920Q_HS_4	1135_UMQML6506P_16	d_Bacteria	p_Proteobacteria	c_Gammaproteobacteria	o_Enterobacterales	f_Enterobacteriaceae			28234_BKBAA7920Q_HS	6	family	Enterobacteriaceae	2	2	1	0.5	d_Bacteria;p_Proteobacteria;c_Gammaproteobacteria;o_Enterobacterales;f_Enterobacteriaceae	d_Bacteria	p_Proteobacteria	c_Gammaproteobacteria	o_Burkholderiales				1135_UMQML6506P	46	order	Burkholderiales	12	12	7	0.56	d_Bacteria;p_Proteobacteria;c_Gammaproteobacteria;o_Burkholderiales	UniRef50_UPI000A6E67FD hypothetical protein n=1 Tax=Azoarcus sp. PA01 TaxID=1637998 RepID=UPI000A6E67FD	28234_BKBAA7920Q_HS_4 # 2175 # 2366 # -1 # ID=1244_4;partial=01;start_type=Edge;rbs_motif=None;rbs_spacer=None;gc_cont=0.688	62.5	60.5	58	5.5e-07	64	2
134	28234_BKBAA7920Q_HS	1135_UMQML6506P	2	4	17	4	28234_BKBAA7920Q_HS_AND_1135_UMQML6506P	28234_BKBAA7920Q_HS_4	1135_UMQML6506P_17	d_Bacteria	p_Proteobacteria	c_Gammaproteobacteria	o_Enterobacterales	f_Enterobacteriaceae			28234_BKBAA7920Q_HS	6	family	Enterobacteriaceae	2	2	1	0.5	d_Bacteria;p_Proteobacteria;c_Gammaproteobacteria;o_Enterobacterales;f_Enterobacteriaceae	d_Bacteria	p_Proteobacteria	c_Gammaproteobacteria	o_Burkholderiales				1135_UMQML6506P	46	order	Burkholderiales	12	12	7	0.56	d_Bacteria;p_Proteobacteria;c_Gammaproteobacteria;o_Burkholderiales	UniRef50_UPI000A6E67FD hypothetical protein n=1 Tax=Azoarcus sp. PA01 TaxID=1637998 RepID=UPI000A6E67FD	28234_BKBAA7920Q_HS_4 # 2175 # 2366 # -1 # ID=1244_4;partial=01;start_type=Edge;rbs_motif=None;rbs_spacer=None;gc_cont=0.688	62.5	60.5	58	5.5e-07	64	2
135	28234_BKBAA7920Q_HS	384_SMAIH8416T	2	4	28	4	28234_BKBAA7920Q_HS_AND_384_SMAIH8416T	28234_BKBAA7920Q_HS_4	384_SMAIH8416T_8	d_Bacteria	p_Proteobacteria	c_Gammaproteobacteria	o_Enterobacterales	f_Enterobacteriaceae			28234_BKBAA7920Q_HS	6	family	Enterobacteriaceae	2	2	1	0.5	d_Bacteria;p_Proteobacteria;c_Gammaproteobacteria;o_Enterobacterales;f_Enterobacteriaceae	d_Bacteria	p_Proteobacteria	c_Gammaproteobacteria	o_Burkholderiales	f_Rhodocyclaceae			384_SMAIH8416T	970	family	Rhodocyclaceae	24	22	13	0.59	d_Bacteria;p_Proteobacteria;c_Gammaproteobacteria;o_Burkholderiales;f_Rhodocyclaceae	UniRef50_UPI000A6E67FD hypothetical protein n=1 Tax=Azoarcus sp. PA01 TaxID=1637998 RepID=UPI000A6E67FD	28234_BKBAA7920Q_HS_4 # 2175 # 2366 # -1 # ID=1244_4;partial=01;start_type=Edge;rbs_motif=None;rbs_spacer=None;gc_cont=0.688	62.5	60.5	58	5.5e-07	64	2
136	28234_BKBAA7920Q_HS	384_SMAIH8416T	2	4	28	4	28234_BKBAA7920Q_HS_AND_384_SMAIH8416T	28234_BKBAA7920Q_HS_4	384_SMAIH8416T_7	d_Bacteria	p_Proteobacteria	c_Gammaproteobacteria	o_Enterobacterales	f_Enterobacteriaceae			28234_BKBAA7920Q_HS	6	family	Enterobacteriaceae	2	2	1	0.5	d_Bacteria;p_Proteobacteria;c_Gammaproteobacteria;o_Enterobacterales;f_Enterobacteriaceae	d_Bacteria	p_Proteobacteria	c_Gammaproteobacteria	o_Burkholderiales	f_Rhodocyclaceae			384_SMAIH8416T	970	family	Rhodocyclaceae	24	22	13	0.59	d_Bacteria;p_Proteobacteria;c_Gammaproteobacteria;o_Burkholderiales;f_Rhodocyclaceae	UniRef50_UPI000A6E67FD hypothetical protein n=1 Tax=Azoarcus sp. PA01 TaxID=1637998 RepID=UPI000A6E67FD	28234_BKBAA7920Q_HS_4 # 2175 # 2366 # -1 # ID=1244_4;partial=01;start_type=Edge;rbs_motif=None;rbs_spacer=None;gc_cont=0.688	62.5	60.5	58	5.5e-07	64	2
137	28234_BKBAA7920Q_HS	636_GONKH1834E	2	4	28	4	28234_BKBAA7920Q_HS_AND_636_GONKH1834E	28234_BKBAA7920Q_HS_4	636_GONKH1834E_23	d_Bacteria	p_Proteobacteria	c_Gammaproteobacteria	o_Enterobacterales	f_Enterobacteriaceae			28234_BKBAA7920Q_HS	6	family	Enterobacteriaceae	2	2	1	0.5	d_Bacteria;p_Proteobacteria;c_Gammaproteobacteria;o_Enterobacterales;f_Enterobacteriaceae	d_Bacteria	p_Proteobacteria	c_Gammaproteobacteria	o_Burkholderiales				636_GONKH1834E	46	order	Burkholderiales	26	25	14	0.66	d_Bacteria;p_Proteobacteria;c_Gammaproteobacteria;o_Burkholderiales	UniRef50_UPI000A6E67FD hypothetical protein n=1 Tax=Azoarcus sp. PA01 TaxID=1637998 RepID=UPI000A6E67FD	28234_BKBAA7920Q_HS_4 # 2175 # 2366 # -1 # ID=1244_4;partial=01;start_type=Edge;rbs_motif=None;rbs_spacer=None;gc_cont=0.688	62.5	60.5	58	5.5e-07	64	2
138	28234_BKBAA7920Q_HS	636_GONKH1834E	2	4	28	4	28234_BKBAA7920Q_HS_AND_636_GONKH1834E	28234_BKBAA7920Q_HS_4	636_GONKH1834E_24	d_Bacteria	p_Proteobacteria	c_Gammaproteobacteria	o_Enterobacterales	f_Enterobacteriaceae			28234_BKBAA7920Q_HS	6	family	Enterobacteriaceae	2	2	1	0.5	d_Bacteria;p_Proteobacteria;c_Gammaproteobacteria;o_Enterobacterales;f_Enterobacteriaceae	d_Bacteria	p_Proteobacteria	c_Gammaproteobacteria	o_Burkholderiales				636_GONKH1834E	46	order	Burkholderiales	26	25	14	0.66	d_Bacteria;p_Proteobacteria;c_Gammaproteobacteria;o_Burkholderiales	UniRef50_UPI000A6E67FD hypothetical protein n=1 Tax=Azoarcus sp. PA01 TaxID=1637998 RepID=UPI000A6E67FD	28234_BKBAA7920Q_HS_4 # 2175 # 2366 # -1 # ID=1244_4;partial=01;start_type=Edge;rbs_motif=None;rbs_spacer=None;gc_cont=0.688	62.5	60.5	58	5.5e-07	64	2
139	28234_BKBAA7920Q_HS	991_UPKQF5024K	2	4	18	4	28234_BKBAA7920Q_HS_AND_991_UPKQF5024K	28234_BKBAA7920Q_HS_4	991_UPKQF5024K_3	d_Bacteria	p_Proteobacteria	c_Gammaproteobacteria	o_Enterobacterales	f_Enterobacteriaceae			28234_BKBAA7920Q_HS	6	family	Enterobacteriaceae	2	2	1	0.5	d_Bacteria;p_Proteobacteria;c_Gammaproteobacteria;o_Enterobacterales;f_Enterobacteriaceae	d_Bacteria	p_Proteobacteria	c_Gammaproteobacteria	o_Burkholderiales				991_UPKQF5024K	46	order	Burkholderiales	17	16	9	0.55	d_Bacteria;p_Proteobacteria;c_Gammaproteobacteria;o_Burkholderiales	UniRef50_UPI000A6E67FD hypothetical protein n=1 Tax=Azoarcus sp. PA01 TaxID=1637998 RepID=UPI000A6E67FD	28234_BKBAA7920Q_HS_4 # 2175 # 2366 # -1 # ID=1244_4;partial=01;start_type=Edge;rbs_motif=None;rbs_spacer=None;gc_cont=0.688	62.5	60.5	58	5.5e-07	64	2
140	28234_BKBAA7920Q_HS	991_UPKQF5024K	2	4	18	4	28234_BKBAA7920Q_HS_AND_991_UPKQF5024K	28234_BKBAA7920Q_HS_4	991_UPKQF5024K_2	d_Bacteria	p_Proteobacteria	c_Gammaproteobacteria	o_Enterobacterales	f_Enterobacteriaceae			28234_BKBAA7920Q_HS	6	family	Enterobacteriaceae	2	2	1	0.5	d_Bacteria;p_Proteobacteria;c_Gammaproteobacteria;o_Enterobacterales;f_Enterobacteriaceae	d_Bacteria	p_Proteobacteria	c_Gammaproteobacteria	o_Burkholderiales				991_UPKQF5024K	46	order	Burkholderiales	17	16	9	0.55	d_Bacteria;p_Proteobacteria;c_Gammaproteobacteria;o_Burkholderiales	UniRef50_UPI000A6E67FD hypothetical protein n=1 Tax=Azoarcus sp. PA01 TaxID=1637998 RepID=UPI000A6E67FD	28234_BKBAA7920Q_HS_4 # 2175 # 2366 # -1 # ID=1244_4;partial=01;start_type=Edge;rbs_motif=None;rbs_spacer=None;gc_cont=0.688	62.5	60.5	58	5.5e-07	64	2
141	28234_BKBAA7920Q_HS	2282_NZVQQ9792V	2	4	13	4	28234_BKBAA7920Q_HS_AND_2282_NZVQQ9792V	28234_BKBAA7920Q_HS_4	2282_NZVQQ9792V_2	d_Bacteria	p_Proteobacteria	c_Gammaproteobacteria	o_Enterobacterales	f_Enterobacteriaceae			28234_BKBAA7920Q_HS	6	family	Enterobacteriaceae	2	2	1	0.5	d_Bacteria;p_Proteobacteria;c_Gammaproteobacteria;o_Enterobacterales;f_Enterobacteriaceae	d_Bacteria	p_Proteobacteria	c_Gammaproteobacteria	o_Burkholderiales	f_Rhodocyclaceae			2282_NZVQQ9792V	970	family	Rhodocyclaceae	12	11	5	0.75	d_Bacteria;p_Proteobacteria;c_Gammaproteobacteria;o_Burkholderiales;f_Rhodocyclaceae	UniRef50_UPI000A6E67FD hypothetical protein n=1 Tax=Azoarcus sp. PA01 TaxID=1637998 RepID=UPI000A6E67FD	28234_BKBAA7920Q_HS_4 # 2175 # 2366 # -1 # ID=1244_4;partial=01;start_type=Edge;rbs_motif=None;rbs_spacer=None;gc_cont=0.688	62.5	60.5	58	5.5e-07	64	2
142	28234_BKBAA7920Q_HS	2282_NZVQQ9792V	2	4	13	4	28234_BKBAA7920Q_HS_AND_2282_NZVQQ9792V	28234_BKBAA7920Q_HS_4	2282_NZVQQ9792V_4	d_Bacteria	p_Proteobacteria	c_Gammaproteobacteria	o_Enterobacterales	f_Enterobacteriaceae			28234_BKBAA7920Q_HS	6	family	Enterobacteriaceae	2	2	1	0.5	d_Bacteria;p_Proteobacteria;c_Gammaproteobacteria;o_Enterobacterales;f_Enterobacteriaceae	d_Bacteria	p_Proteobacteria	c_Gammaproteobacteria	o_Burkholderiales	f_Rhodocyclaceae			2282_NZVQQ9792V	970	family	Rhodocyclaceae	12	11	5	0.75	d_Bacteria;p_Proteobacteria;c_Gammaproteobacteria;o_Burkholderiales;f_Rhodocyclaceae	UniRef50_UPI000A6E67FD hypothetical protein n=1 Tax=Azoarcus sp. PA01 TaxID=1637998 RepID=UPI000A6E67FD	28234_BKBAA7920Q_HS_4 # 2175 # 2366 # -1 # ID=1244_4;partial=01;start_type=Edge;rbs_motif=None;rbs_spacer=None;gc_cont=0.688	62.5	60.5	58	5.5e-07	64	2
143	28234_BKBAA7920Q_HS	2657_KMWIQ0712K	2	4	12	4	28234_BKBAA7920Q_HS_AND_2657_KMWIQ0712K	28234_BKBAA7920Q_HS_4	2657_KMWIQ0712K_2	d_Bacteria	p_Proteobacteria	c_Gammaproteobacteria	o_Enterobacterales	f_Enterobacteriaceae			28234_BKBAA7920Q_HS	6	family	Enterobacteriaceae	2	2	1	0.5	d_Bacteria;p_Proteobacteria;c_Gammaproteobacteria;o_Enterobacterales;f_Enterobacteriaceae	d_Bacteria	p_Proteobacteria	c_Gammaproteobacteria	o_Burkholderiales				2657_KMWIQ0712K	46	order	Burkholderiales	10	10	8	0.72	d_Bacteria;p_Proteobacteria;c_Gammaproteobacteria;o_Burkholderiales	UniRef50_UPI000A6E67FD hypothetical protein n=1 Tax=Azoarcus sp. PA01 TaxID=1637998 RepID=UPI000A6E67FD	28234_BKBAA7920Q_HS_4 # 2175 # 2366 # -1 # ID=1244_4;partial=01;start_type=Edge;rbs_motif=None;rbs_spacer=None;gc_cont=0.688	62.5	60.5	58	5.5e-07	64	2
144	28234_BKBAA7920Q_HS	2657_KMWIQ0712K	2	4	12	4	28234_BKBAA7920Q_HS_AND_2657_KMWIQ0712K	28234_BKBAA7920Q_HS_4	2657_KMWIQ0712K_1	d_Bacteria	p_Proteobacteria	c_Gammaproteobacteria	o_Enterobacterales	f_Enterobacteriaceae			28234_BKBAA7920Q_HS	6	family	Enterobacteriaceae	2	2	1	0.5	d_Bacteria;p_Proteobacteria;c_Gammaproteobacteria;o_Enterobacterales;f_Enterobacteriaceae	d_Bacteria	p_Proteobacteria	c_Gammaproteobacteria	o_Burkholderiales				2657_KMWIQ0712K	46	order	Burkholderiales	10	10	8	0.72	d_Bacteria;p_Proteobacteria;c_Gammaproteobacteria;o_Burkholderiales	UniRef50_UPI000A6E67FD hypothetical protein n=1 Tax=Azoarcus sp. PA01 TaxID=1637998 RepID=UPI000A6E67FD	28234_BKBAA7920Q_HS_4 # 2175 # 2366 # -1 # ID=1244_4;partial=01;start_type=Edge;rbs_motif=None;rbs_spacer=None;gc_cont=0.688	62.5	60.5	58	5.5e-07	64	2
145	28234_BKBAA7920Q_HS	4143_FFXIX2867H	2	4	11	4	28234_BKBAA7920Q_HS_AND_4143_FFXIX2867H	28234_BKBAA7920Q_HS_4	4143_FFXIX2867H_1	d_Bacteria	p_Proteobacteria	c_Gammaproteobacteria	o_Enterobacterales	f_Enterobacteriaceae			28234_BKBAA7920Q_HS	6	family	Enterobacteriaceae	2	2	1	0.5	d_Bacteria;p_Proteobacteria;c_Gammaproteobacteria;o_Enterobacterales;f_Enterobacteriaceae	d_Bacteria	p_Proteobacteria	c_Gammaproteobacteria	o_Burkholderiales	f_Rhodocyclaceae			4143_FFXIX2867H	970	family	Rhodocyclaceae	13	13	5	0.55	d_Bacteria;p_Proteobacteria;c_Gammaproteobacteria;o_Burkholderiales;f_Rhodocyclaceae	UniRef50_UPI000A6E67FD hypothetical protein n=1 Tax=Azoarcus sp. PA01 TaxID=1637998 RepID=UPI000A6E67FD	28234_BKBAA7920Q_HS_4 # 2175 # 2366 # -1 # ID=1244_4;partial=01;start_type=Edge;rbs_motif=None;rbs_spacer=None;gc_cont=0.688	62.5	60.5	58	5.5e-07	64	2
146	28234_BKBAA7920Q_HS	4475_FQLZW4300W	1	4	8	4	28234_BKBAA7920Q_HS_AND_4475_FQLZW4300W	28234_BKBAA7920Q_HS_4	4475_FQLZW4300W_7	d_Bacteria	p_Proteobacteria	c_Gammaproteobacteria	o_Enterobacterales	f_Enterobacteriaceae			28234_BKBAA7920Q_HS	6	family	Enterobacteriaceae	2	2	1	0.5	d_Bacteria;p_Proteobacteria;c_Gammaproteobacteria;o_Enterobacterales;f_Enterobacteriaceae	d_Bacteria	p_Proteobacteria	c_Gammaproteobacteria	o_Burkholderiales	f_Rhodocyclaceae			4475_FQLZW4300W	970	family	Rhodocyclaceae	8	8	5	0.61	d_Bacteria;p_Proteobacteria;c_Gammaproteobacteria;o_Burkholderiales;f_Rhodocyclaceae	UniRef50_UPI000A6E67FD hypothetical protein n=1 Tax=Azoarcus sp. PA01 TaxID=1637998 RepID=UPI000A6E67FD	28234_BKBAA7920Q_HS_4 # 2175 # 2366 # -1 # ID=1244_4;partial=01;start_type=Edge;rbs_motif=None;rbs_spacer=None;gc_cont=0.688	62.5	60.5	58	5.5e-07	64	2
147	28234_BKBAA7920Q_HS	921_XQXFX8126Y_HS	2	4	13	4	28234_BKBAA7920Q_HS_AND_921_XQXFX8126Y_HS	28234_BKBAA7920Q_HS_4	921_XQXFX8126Y_HS_9	d_Bacteria	p_Proteobacteria	c_Gammaproteobacteria	o_Enterobacterales	f_Enterobacteriaceae			28234_BKBAA7920Q_HS	6	family	Enterobacteriaceae	2	2	1	0.5	d_Bacteria;p_Proteobacteria;c_Gammaproteobacteria;o_Enterobacterales;f_Enterobacteriaceae	d_Bacteria	p_Proteobacteria	c_Gammaproteobacteria	o_Burkholderiales	f_Rhodocyclaceae			921_XQXFX8126Y_HS	970	family	Rhodocyclaceae	11	11	7	0.51	d_Bacteria;p_Proteobacteria;c_Gammaproteobacteria;o_Burkholderiales;f_Rhodocyclaceae	UniRef50_UPI000A6E67FD hypothetical protein n=1 Tax=Azoarcus sp. PA01 TaxID=1637998 RepID=UPI000A6E67FD	28234_BKBAA7920Q_HS_4 # 2175 # 2366 # -1 # ID=1244_4;partial=01;start_type=Edge;rbs_motif=None;rbs_spacer=None;gc_cont=0.688	62.5	60.5	58	5.5e-07	64	2
148	28234_BKBAA7920Q_HS	921_XQXFX8126Y_HS	2	4	13	4	28234_BKBAA7920Q_HS_AND_921_XQXFX8126Y_HS	28234_BKBAA7920Q_HS_4	921_XQXFX8126Y_HS_10	d_Bacteria	p_Proteobacteria	c_Gammaproteobacteria	o_Enterobacterales	f_Enterobacteriaceae			28234_BKBAA7920Q_HS	6	family	Enterobacteriaceae	2	2	1	0.5	d_Bacteria;p_Proteobacteria;c_Gammaproteobacteria;o_Enterobacterales;f_Enterobacteriaceae	d_Bacteria	p_Proteobacteria	c_Gammaproteobacteria	o_Burkholderiales	f_Rhodocyclaceae			921_XQXFX8126Y_HS	970	family	Rhodocyclaceae	11	11	7	0.51	d_Bacteria;p_Proteobacteria;c_Gammaproteobacteria;o_Burkholderiales;f_Rhodocyclaceae	UniRef50_UPI000A6E67FD hypothetical protein n=1 Tax=Azoarcus sp. PA01 TaxID=1637998 RepID=UPI000A6E67FD	28234_BKBAA7920Q_HS_4 # 2175 # 2366 # -1 # ID=1244_4;partial=01;start_type=Edge;rbs_motif=None;rbs_spacer=None;gc_cont=0.688	62.5	60.5	58	5.5e-07	64	2
149	28234_BKBAA7920Q_HS	16529_JXRFG8695L	1	4	7	4	28234_BKBAA7920Q_HS_AND_16529_JXRFG8695L	28234_BKBAA7920Q_HS_4	16529_JXRFG8695L_1	d_Bacteria	p_Proteobacteria	c_Gammaproteobacteria	o_Enterobacterales	f_Enterobacteriaceae			28234_BKBAA7920Q_HS	6	family	Enterobacteriaceae	2	2	1	0.5	d_Bacteria;p_Proteobacteria;c_Gammaproteobacteria;o_Enterobacterales;f_Enterobacteriaceae	d_Bacteria	p_Proteobacteria	c_Gammaproteobacteria	o_Burkholderiales	f_Rhodocyclaceae			16529_JXRFG8695L	970	family	Rhodocyclaceae	7	7	5	0.74	d_Bacteria;p_Proteobacteria;c_Gammaproteobacteria;o_Burkholderiales;f_Rhodocyclaceae	UniRef50_UPI000A6E67FD hypothetical protein n=1 Tax=Azoarcus sp. PA01 TaxID=1637998 RepID=UPI000A6E67FD	28234_BKBAA7920Q_HS_4 # 2175 # 2366 # -1 # ID=1244_4;partial=01;start_type=Edge;rbs_motif=None;rbs_spacer=None;gc_cont=0.688	62.5	60.5	58	5.5e-07	64	2
150	28234_BKBAA7920Q_HS	3834_UCOZS4528E_HS	2	4	10	4	28234_BKBAA7920Q_HS_AND_3834_UCOZS4528E_HS	28234_BKBAA7920Q_HS_4	3834_UCOZS4528E_HS_7	d_Bacteria	p_Proteobacteria	c_Gammaproteobacteria	o_Enterobacterales	f_Enterobacteriaceae			28234_BKBAA7920Q_HS	6	family	Enterobacteriaceae	2	2	1	0.5	d_Bacteria;p_Proteobacteria;c_Gammaproteobacteria;o_Enterobacterales;f_Enterobacteriaceae	d_Bacteria	p_Proteobacteria	c_Gammaproteobacteria	o_Burkholderiales	f_Rhodocyclaceae			3834_UCOZS4528E_HS	970	family	Rhodocyclaceae	12	12	6	0.64	d_Bacteria;p_Proteobacteria;c_Gammaproteobacteria;o_Burkholderiales;f_Rhodocyclaceae	UniRef50_UPI000A6E67FD hypothetical protein n=1 Tax=Azoarcus sp. PA01 TaxID=1637998 RepID=UPI000A6E67FD	28234_BKBAA7920Q_HS_4 # 2175 # 2366 # -1 # ID=1244_4;partial=01;start_type=Edge;rbs_motif=None;rbs_spacer=None;gc_cont=0.688	62.5	60.5	58	5.5e-07	64	2
151	28234_BKBAA7920Q_HS	3834_UCOZS4528E_HS	2	4	10	4	28234_BKBAA7920Q_HS_AND_3834_UCOZS4528E_HS	28234_BKBAA7920Q_HS_4	3834_UCOZS4528E_HS_6	d_Bacteria	p_Proteobacteria	c_Gammaproteobacteria	o_Enterobacterales	f_Enterobacteriaceae			28234_BKBAA7920Q_HS	6	family	Enterobacteriaceae	2	2	1	0.5	d_Bacteria;p_Proteobacteria;c_Gammaproteobacteria;o_Enterobacterales;f_Enterobacteriaceae	d_Bacteria	p_Proteobacteria	c_Gammaproteobacteria	o_Burkholderiales	f_Rhodocyclaceae			3834_UCOZS4528E_HS	970	family	Rhodocyclaceae	12	12	6	0.64	d_Bacteria;p_Proteobacteria;c_Gammaproteobacteria;o_Burkholderiales;f_Rhodocyclaceae	UniRef50_UPI000A6E67FD hypothetical protein n=1 Tax=Azoarcus sp. PA01 TaxID=1637998 RepID=UPI000A6E67FD	28234_BKBAA7920Q_HS_4 # 2175 # 2366 # -1 # ID=1244_4;partial=01;start_type=Edge;rbs_motif=None;rbs_spacer=None;gc_cont=0.688	62.5	60.5	58	5.5e-07	64	2
152	28234_BKBAA7920Q_HS	6000_IXKAB6328T	2	4	8	4	28234_BKBAA7920Q_HS_AND_6000_IXKAB6328T	28234_BKBAA7920Q_HS_4	6000_IXKAB6328T_7	d_Bacteria	p_Proteobacteria	c_Gammaproteobacteria	o_Enterobacterales	f_Enterobacteriaceae			28234_BKBAA7920Q_HS	6	family	Enterobacteriaceae	2	2	1	0.5	d_Bacteria;p_Proteobacteria;c_Gammaproteobacteria;o_Enterobacterales;f_Enterobacteriaceae	d_Bacteria	p_Proteobacteria	c_Gammaproteobacteria	o_Burkholderiales	f_Rhodocyclaceae			6000_IXKAB6328T	970	family	Rhodocyclaceae	7	7	4	0.52	d_Bacteria;p_Proteobacteria;c_Gammaproteobacteria;o_Burkholderiales;f_Rhodocyclaceae	UniRef50_UPI000A6E67FD hypothetical protein n=1 Tax=Azoarcus sp. PA01 TaxID=1637998 RepID=UPI000A6E67FD	28234_BKBAA7920Q_HS_4 # 2175 # 2366 # -1 # ID=1244_4;partial=01;start_type=Edge;rbs_motif=None;rbs_spacer=None;gc_cont=0.688	62.5	60.5	58	5.5e-07	64	2
153	28234_BKBAA7920Q_HS	6000_IXKAB6328T	2	4	8	4	28234_BKBAA7920Q_HS_AND_6000_IXKAB6328T	28234_BKBAA7920Q_HS_4	6000_IXKAB6328T_8	d_Bacteria	p_Proteobacteria	c_Gammaproteobacteria	o_Enterobacterales	f_Enterobacteriaceae			28234_BKBAA7920Q_HS	6	family	Enterobacteriaceae	2	2	1	0.5	d_Bacteria;p_Proteobacteria;c_Gammaproteobacteria;o_Enterobacterales;f_Enterobacteriaceae	d_Bacteria	p_Proteobacteria	c_Gammaproteobacteria	o_Burkholderiales	f_Rhodocyclaceae			6000_IXKAB6328T	970	family	Rhodocyclaceae	7	7	4	0.52	d_Bacteria;p_Proteobacteria;c_Gammaproteobacteria;o_Burkholderiales;f_Rhodocyclaceae	UniRef50_UPI000A6E67FD hypothetical protein n=1 Tax=Azoarcus sp. PA01 TaxID=1637998 RepID=UPI000A6E67FD	28234_BKBAA7920Q_HS_4 # 2175 # 2366 # -1 # ID=1244_4;partial=01;start_type=Edge;rbs_motif=None;rbs_spacer=None;gc_cont=0.688	62.5	60.5	58	5.5e-07	64	2
154	15950_JXRFG8695L_HS	9330_UPKQF5024K_HS	1	5	6	5	15950_JXRFG8695L_HS_AND_9330_UPKQF5024K_HS	15950_JXRFG8695L_HS_5	9330_UPKQF5024K_HS_1	d_Bacteria	p_Proteobacteria	c_Alphaproteobacteria	o_Rhizobiales				15950_JXRFG8695L_HS	168	order	Rhizobiales	8	8	4	0.57	d_Bacteria;p_Proteobacteria;c_Alphaproteobacteria;o_Rhizobiales	d_Bacteria	p_Proteobacteria	c_Gammaproteobacteria	o_Burkholderiales	f_Burkholderiaceae			9330_UPKQF5024K_HS	62	family	Burkholderiaceae	14	14	10	0.54	d_Bacteria;p_Proteobacteria;c_Gammaproteobacteria;o_Burkholderiales;f_Burkholderiaceae	UniRef50_A0A5C9CCL1 ISPpu14-like transposase Orf1 n=11 Tax=Burkholderiales TaxID=80840 RepID=A0A5C9CCL1_9BURK	15950_JXRFG8695L_HS_5 # 3258 # 3647 # -1 # ID=3313_5;partial=00;start_type=ATG;rbs_motif=None;rbs_spacer=None;gc_cont=0.636	71.3	169.1	135	2.2e-39	130	1
155	15950_JXRFG8695L_HS	8251_VVJFE8127P_HS	3	5	7	5	15950_JXRFG8695L_HS_AND_8251_VVJFE8127P_HS	15950_JXRFG8695L_HS_5	8251_VVJFE8127P_HS_4	d_Bacteria	p_Proteobacteria	c_Alphaproteobacteria	o_Rhizobiales				15950_JXRFG8695L_HS	168	order	Rhizobiales	8	8	4	0.57	d_Bacteria;p_Proteobacteria;c_Alphaproteobacteria;o_Rhizobiales	d_Bacteria	p_Proteobacteria	c_Gammaproteobacteria	o_Burkholderiales	f_Burkholderiaceae			8251_VVJFE8127P_HS	62	family	Burkholderiaceae	15	12	8	0.51	d_Bacteria;p_Proteobacteria;c_Gammaproteobacteria;o_Burkholderiales;f_Burkholderiaceae	UniRef50_A0A5C9CCL1 ISPpu14-like transposase Orf1 n=11 Tax=Burkholderiales TaxID=80840 RepID=A0A5C9CCL1_9BURK	15950_JXRFG8695L_HS_5 # 3258 # 3647 # -1 # ID=3313_5;partial=00;start_type=ATG;rbs_motif=None;rbs_spacer=None;gc_cont=0.636	71.3	169.1	135	2.2e-39	130	1
156	11068_GXDMU2252I_HS	14_JXBDA6620S_HS	1	8	57	8	11068_GXDMU2252I_HS_AND_14_JXBDA6620S_HS	11068_GXDMU2252I_HS_7	14_JXBDA6620S_HS_42	d_Bacteria	p_Bacteroidota	c_Bacteroidia	o_Chitinophagales				11068_GXDMU2252I_HS	1686	order	Chitinophagales	13	12	5	0.58	d_Bacteria;p_Bacteroidota;c_Bacteroidia;o_Chitinophagales	d_Bacteria	p_Proteobacteria	c_Gammaproteobacteria	o_Burkholderiales	f_Rhodocyclaceae	g_Zoogloea		14_JXBDA6620S_HS	28521	genus	Zoogloea	81	78	46	0.68	d_Bacteria;p_Proteobacteria;c_Gammaproteobacteria;o_Burkholderiales;f_Rhodocyclaceae;g_Zoogloea	UniRef50_A0A4Y4CSJ2 FecR domain-containing protein n=5 Tax=Zoogloeaceae TaxID=2008794 RepID=A0A4Y4CSJ2_ZOORA	11068_GXDMU2252I_HS_7 # 3484 # 3672 # 1 # ID=6016_7;partial=00;start_type=ATG;rbs_motif=None;rbs_spacer=None;gc_cont=0.577	73.5	50.1	525	0.00073	63	15
157	11068_GXDMU2252I_HS	13_LIRKT9545S_HS	1	8	57	8	11068_GXDMU2252I_HS_AND_13_LIRKT9545S_HS	11068_GXDMU2252I_HS_7	13_LIRKT9545S_HS_42	d_Bacteria	p_Bacteroidota	c_Bacteroidia	o_Chitinophagales				11068_GXDMU2252I_HS	1686	order	Chitinophagales	13	12	5	0.58	d_Bacteria;p_Bacteroidota;c_Bacteroidia;o_Chitinophagales	d_Bacteria	p_Proteobacteria	c_Gammaproteobacteria	o_Burkholderiales	f_Rhodocyclaceae	g_Zoogloea		13_LIRKT9545S_HS	28521	genus	Zoogloea	81	78	45	0.67	d_Bacteria;p_Proteobacteria;c_Gammaproteobacteria;o_Burkholderiales;f_Rhodocyclaceae;g_Zoogloea	UniRef50_A0A4Y4CSJ2 FecR domain-containing protein n=5 Tax=Zoogloeaceae TaxID=2008794 RepID=A0A4Y4CSJ2_ZOORA	11068_GXDMU2252I_HS_7 # 3484 # 3672 # 1 # ID=6016_7;partial=00;start_type=ATG;rbs_motif=None;rbs_spacer=None;gc_cont=0.577	73.5	50.1	525	0.00073	63	15
158	1123_EZZPO6467Z_HS	657646_coassembly	2	14	4	4	1123_EZZPO6467Z_HS_AND_657646_coassembly	1123_EZZPO6467Z_HS_8	657646_coassembly_1	d_Bacteria	p_Proteobacteria	c_Gammaproteobacteria	o_Burkholderiales				1123_EZZPO6467Z_HS	46	order	Burkholderiales	27	26	13	0.53	d_Bacteria;p_Proteobacteria;c_Gammaproteobacteria;o_Burkholderiales	d_Bacteria	p_Proteobacteria	c_Gammaproteobacteria	o_Enterobacterales	f_Aeromonadaceae	g_Aeromonas	s_Aeromonas hydrophila	657646_coassembly	340	species	Aeromonas hydrophila	2	2	1	0.5	d_Bacteria;p_Proteobacteria;c_Gammaproteobacteria;o_Enterobacterales;f_Aeromonadaceae;g_Aeromonas;s_Aeromonas hydrophila	UniRef50_UPI000B4AE209 PEP-CTERM sorting domain-containing protein n=1 Tax=Lacimicrobium sp. SS2-24 TaxID=2005569 RepID=UPI000B4AE209	1123_EZZPO6467Z_HS_8 # 7167 # 7757 # 1 # ID=6344_8;partial=00;start_type=ATG;rbs_motif=GGAG/GAGG;rbs_spacer=5-10bp;gc_cont=0.474	47.6	154.5	179	8.599999999999998e-35	197	11
159	1123_EZZPO6467Z_HS	657646_coassembly	2	14	4	4	1123_EZZPO6467Z_HS_AND_657646_coassembly	1123_EZZPO6467Z_HS_9	657646_coassembly_2	d_Bacteria	p_Proteobacteria	c_Gammaproteobacteria	o_Burkholderiales				1123_EZZPO6467Z_HS	46	order	Burkholderiales	27	26	13	0.53	d_Bacteria;p_Proteobacteria;c_Gammaproteobacteria;o_Burkholderiales	d_Bacteria	p_Proteobacteria	c_Gammaproteobacteria	o_Enterobacterales	f_Aeromonadaceae	g_Aeromonas	s_Aeromonas hydrophila	657646_coassembly	340	species	Aeromonas hydrophila	2	2	1	0.5	d_Bacteria;p_Proteobacteria;c_Gammaproteobacteria;o_Enterobacterales;f_Aeromonadaceae;g_Aeromonas;s_Aeromonas hydrophila	UniRef50_O84955 Beta-lactamase OXA-20 n=457 Tax=root TaxID=1 RepID=BLO20_PSEAI	1123_EZZPO6467Z_HS_9 # 7851 # 8651 # 1 # ID=6344_9;partial=00;start_type=ATG;rbs_motif=AGGA;rbs_spacer=5-10bp;gc_cont=0.493	72.6	410.6	266	9.099999999999996e-112	267	1
160	116_JXBDA6620S_HS	657646_coassembly	1	50	4	4	116_JXBDA6620S_HS_AND_657646_coassembly	116_JXBDA6620S_HS_3	657646_coassembly_1	d_Bacteria	p_Proteobacteria	c_Gammaproteobacteria	o_Burkholderiales	f_Rhodocyclaceae			116_JXBDA6620S_HS	970	family	Rhodocyclaceae	53	49	27	0.53	d_Bacteria;p_Proteobacteria;c_Gammaproteobacteria;o_Burkholderiales;f_Rhodocyclaceae	d_Bacteria	p_Proteobacteria	c_Gammaproteobacteria	o_Enterobacterales	f_Aeromonadaceae	g_Aeromonas	s_Aeromonas hydrophila	657646_coassembly	340	species	Aeromonas hydrophila	2	2	1	0.5	d_Bacteria;p_Proteobacteria;c_Gammaproteobacteria;o_Enterobacterales;f_Aeromonadaceae;g_Aeromonas;s_Aeromonas hydrophila	UniRef50_UPI000B4AE209 PEP-CTERM sorting domain-containing protein n=1 Tax=Lacimicrobium sp. SS2-24 TaxID=2005569 RepID=UPI000B4AE209	116_JXBDA6620S_HS_3 # 2673 # 3263 # 1 # ID=10118_3;partial=00;start_type=ATG;rbs_motif=GGAG/GAGG;rbs_spacer=5-10bp;gc_cont=0.474	47.6	154.5	179	8.599999999999998e-35	197	11
161	1433_JXBDA6620S	657646_coassembly	1	5	4	4	1433_JXBDA6620S_AND_657646_coassembly	1433_JXBDA6620S_5	657646_coassembly_2	d_Bacteria	p_Proteobacteria	c_Gammaproteobacteria	o_Burkholderiales				1433_JXBDA6620S	46	order	Burkholderiales	10	10	5	0.66	d_Bacteria;p_Proteobacteria;c_Gammaproteobacteria;o_Burkholderiales	d_Bacteria	p_Proteobacteria	c_Gammaproteobacteria	o_Enterobacterales	f_Aeromonadaceae	g_Aeromonas	s_Aeromonas hydrophila	657646_coassembly	340	species	Aeromonas hydrophila	2	2	1	0.5	d_Bacteria;p_Proteobacteria;c_Gammaproteobacteria;o_Enterobacterales;f_Aeromonadaceae;g_Aeromonas;s_Aeromonas hydrophila	UniRef50_O84955 Beta-lactamase OXA-20 n=457 Tax=root TaxID=1 RepID=BLO20_PSEAI	1433_JXBDA6620S_5 # 4157 # 4957 # 1 # ID=4305_5;partial=00;start_type=ATG;rbs_motif=AGGA;rbs_spacer=5-10bp;gc_cont=0.494	72.9	412.1	266	3.1e-112	267	1
162	15572_VVJFE8127P	657646_coassembly	1	4	4	4	15572_VVJFE8127P_AND_657646_coassembly	15572_VVJFE8127P_4	657646_coassembly_2	d_Bacteria	p_Proteobacteria	c_Gammaproteobacteria	o_Burkholderiales				15572_VVJFE8127P	46	order	Burkholderiales	12	12	6	0.98	d_Bacteria;p_Proteobacteria;c_Gammaproteobacteria;o_Burkholderiales	d_Bacteria	p_Proteobacteria	c_Gammaproteobacteria	o_Enterobacterales	f_Aeromonadaceae	g_Aeromonas	s_Aeromonas hydrophila	657646_coassembly	340	species	Aeromonas hydrophila	2	2	1	0.5	d_Bacteria;p_Proteobacteria;c_Gammaproteobacteria;o_Enterobacterales;f_Aeromonadaceae;g_Aeromonas;s_Aeromonas hydrophila	UniRef50_O84955 Beta-lactamase OXA-20 n=457 Tax=root TaxID=1 RepID=BLO20_PSEAI	15572_VVJFE8127P_4 # 1588 # 2388 # 1 # ID=2111_4;partial=00;start_type=ATG;rbs_motif=AGGA;rbs_spacer=5-10bp;gc_cont=0.493	72.6	410.6	266	9.099999999999996e-112	267	1
163	2121_IWPCW0716G	657646_coassembly	1	6	4	4	2121_IWPCW0716G_AND_657646_coassembly	2121_IWPCW0716G_6	657646_coassembly_2	d_Bacteria	p_Proteobacteria	c_Gammaproteobacteria	o_Burkholderiales				2121_IWPCW0716G	46	order	Burkholderiales	11	11	7	0.99	d_Bacteria;p_Proteobacteria;c_Gammaproteobacteria;o_Burkholderiales	d_Bacteria	p_Proteobacteria	c_Gammaproteobacteria	o_Enterobacterales	f_Aeromonadaceae	g_Aeromonas	s_Aeromonas hydrophila	657646_coassembly	340	species	Aeromonas hydrophila	2	2	1	0.5	d_Bacteria;p_Proteobacteria;c_Gammaproteobacteria;o_Enterobacterales;f_Aeromonadaceae;g_Aeromonas;s_Aeromonas hydrophila	UniRef50_O84955 Beta-lactamase OXA-20 n=457 Tax=root TaxID=1 RepID=BLO20_PSEAI	2121_IWPCW0716G_6 # 4171 # 4971 # 1 # ID=720_6;partial=00;start_type=ATG;rbs_motif=AGGA;rbs_spacer=5-10bp;gc_cont=0.493	72.6	410.6	266	9.099999999999996e-112	267	1
164	24359_EWOJK0017V_HS	657646_coassembly	1	5	4	4	24359_EWOJK0017V_HS_AND_657646_coassembly	24359_EWOJK0017V_HS_4	657646_coassembly_2	d_Bacteria	p_Proteobacteria	c_Gammaproteobacteria	o_Burkholderiales	f_Burkholderiaceae			24359_EWOJK0017V_HS	62	family	Burkholderiaceae	11	11	3	0.59	d_Bacteria;p_Proteobacteria;c_Gammaproteobacteria;o_Burkholderiales;f_Burkholderiaceae	d_Bacteria	p_Proteobacteria	c_Gammaproteobacteria	o_Enterobacterales	f_Aeromonadaceae	g_Aeromonas	s_Aeromonas hydrophila	657646_coassembly	340	species	Aeromonas hydrophila	2	2	1	0.5	d_Bacteria;p_Proteobacteria;c_Gammaproteobacteria;o_Enterobacterales;f_Aeromonadaceae;g_Aeromonas;s_Aeromonas hydrophila	UniRef50_O84955 Beta-lactamase OXA-20 n=457 Tax=root TaxID=1 RepID=BLO20_PSEAI	24359_EWOJK0017V_HS_4 # 1740 # 2540 # 1 # ID=11306_4;partial=00;start_type=ATG;rbs_motif=AGGA;rbs_spacer=5-10bp;gc_cont=0.493	72.6	410.6	266	9.099999999999996e-112	267	1
165	3209_GTAKE7915Y	657646_coassembly	1	7	4	4	3209_GTAKE7915Y_AND_657646_coassembly	3209_GTAKE7915Y_7	657646_coassembly_2	d_Bacteria	p_Proteobacteria	c_Gammaproteobacteria	o_Burkholderiales				3209_GTAKE7915Y	46	order	Burkholderiales	11	11	7	0.99	d_Bacteria;p_Proteobacteria;c_Gammaproteobacteria;o_Burkholderiales	d_Bacteria	p_Proteobacteria	c_Gammaproteobacteria	o_Enterobacterales	f_Aeromonadaceae	g_Aeromonas	s_Aeromonas hydrophila	657646_coassembly	340	species	Aeromonas hydrophila	2	2	1	0.5	d_Bacteria;p_Proteobacteria;c_Gammaproteobacteria;o_Enterobacterales;f_Aeromonadaceae;g_Aeromonas;s_Aeromonas hydrophila	UniRef50_O84955 Beta-lactamase OXA-20 n=457 Tax=root TaxID=1 RepID=BLO20_PSEAI	3209_GTAKE7915Y_7 # 4877 # 5677 # 1 # ID=6062_7;partial=00;start_type=ATG;rbs_motif=AGGA;rbs_spacer=5-10bp;gc_cont=0.493	72.6	410.6	266	9.099999999999996e-112	267	1
166	3252_YTCDV3980T	657646_coassembly	1	6	4	4	3252_YTCDV3980T_AND_657646_coassembly	3252_YTCDV3980T_6	657646_coassembly_2	d_Bacteria	p_Proteobacteria	c_Gammaproteobacteria	o_Burkholderiales				3252_YTCDV3980T	46	order	Burkholderiales	11	11	8	0.99	d_Bacteria;p_Proteobacteria;c_Gammaproteobacteria;o_Burkholderiales	d_Bacteria	p_Proteobacteria	c_Gammaproteobacteria	o_Enterobacterales	f_Aeromonadaceae	g_Aeromonas	s_Aeromonas hydrophila	657646_coassembly	340	species	Aeromonas hydrophila	2	2	1	0.5	d_Bacteria;p_Proteobacteria;c_Gammaproteobacteria;o_Enterobacterales;f_Aeromonadaceae;g_Aeromonas;s_Aeromonas hydrophila	UniRef50_O84955 Beta-lactamase OXA-20 n=457 Tax=root TaxID=1 RepID=BLO20_PSEAI	3252_YTCDV3980T_6 # 4294 # 5040 # 1 # ID=9311_6;partial=00;start_type=GTG;rbs_motif=None;rbs_spacer=None;gc_cont=0.501	74.5	399.8	266	1.4999999999999992e-108	249	20
167	342_KJUPI1833T_HS	657646_coassembly	2	18	4	4	342_KJUPI1833T_HS_AND_657646_coassembly	342_KJUPI1833T_HS_3	657646_coassembly_1	d_Bacteria	p_Proteobacteria	c_Gammaproteobacteria	o_Burkholderiales	f_Rhodocyclaceae	g_Zoogloea		342_KJUPI1833T_HS	28521	genus	Zoogloea	32	30	13	0.56	d_Bacteria;p_Proteobacteria;c_Gammaproteobacteria;o_Burkholderiales;f_Rhodocyclaceae;g_Zoogloea	d_Bacteria	p_Proteobacteria	c_Gammaproteobacteria	o_Enterobacterales	f_Aeromonadaceae	g_Aeromonas	s_Aeromonas hydrophila	657646_coassembly	340	species	Aeromonas hydrophila	2	2	1	0.5	d_Bacteria;p_Proteobacteria;c_Gammaproteobacteria;o_Enterobacterales;f_Aeromonadaceae;g_Aeromonas;s_Aeromonas hydrophila	UniRef50_UPI000B4AE209 PEP-CTERM sorting domain-containing protein n=1 Tax=Lacimicrobium sp. SS2-24 TaxID=2005569 RepID=UPI000B4AE209	342_KJUPI1833T_HS_3 # 2061 # 2651 # 1 # ID=3764_3;partial=00;start_type=ATG;rbs_motif=GGAG/GAGG;rbs_spacer=5-10bp;gc_cont=0.474	47.6	154.5	179	8.599999999999998e-35	197	11
168	342_KJUPI1833T_HS	657646_coassembly	2	18	4	4	342_KJUPI1833T_HS_AND_657646_coassembly	342_KJUPI1833T_HS_4	657646_coassembly_2	d_Bacteria	p_Proteobacteria	c_Gammaproteobacteria	o_Burkholderiales	f_Rhodocyclaceae	g_Zoogloea		342_KJUPI1833T_HS	28521	genus	Zoogloea	32	30	13	0.56	d_Bacteria;p_Proteobacteria;c_Gammaproteobacteria;o_Burkholderiales;f_Rhodocyclaceae;g_Zoogloea	d_Bacteria	p_Proteobacteria	c_Gammaproteobacteria	o_Enterobacterales	f_Aeromonadaceae	g_Aeromonas	s_Aeromonas hydrophila	657646_coassembly	340	species	Aeromonas hydrophila	2	2	1	0.5	d_Bacteria;p_Proteobacteria;c_Gammaproteobacteria;o_Enterobacterales;f_Aeromonadaceae;g_Aeromonas;s_Aeromonas hydrophila	UniRef50_O84955 Beta-lactamase OXA-20 n=457 Tax=root TaxID=1 RepID=BLO20_PSEAI	342_KJUPI1833T_HS_4 # 2745 # 3545 # 1 # ID=3764_4;partial=00;start_type=ATG;rbs_motif=AGGA;rbs_spacer=5-10bp;gc_cont=0.493	72.6	410.6	266	9.099999999999996e-112	267	1
169	461_KJUPI1833T_HS	657646_coassembly	1	22	4	4	461_KJUPI1833T_HS_AND_657646_coassembly	461_KJUPI1833T_HS_6	657646_coassembly_2	d_Bacteria	p_Proteobacteria	c_Gammaproteobacteria	o_Burkholderiales				461_KJUPI1833T_HS	46	order	Burkholderiales	27	25	17	0.76	d_Bacteria;p_Proteobacteria;c_Gammaproteobacteria;o_Burkholderiales	d_Bacteria	p_Proteobacteria	c_Gammaproteobacteria	o_Enterobacterales	f_Aeromonadaceae	g_Aeromonas	s_Aeromonas hydrophila	657646_coassembly	340	species	Aeromonas hydrophila	2	2	1	0.5	d_Bacteria;p_Proteobacteria;c_Gammaproteobacteria;o_Enterobacterales;f_Aeromonadaceae;g_Aeromonas;s_Aeromonas hydrophila	UniRef50_O84955 Beta-lactamase OXA-20 n=457 Tax=root TaxID=1 RepID=BLO20_PSEAI	461_KJUPI1833T_HS_6 # 4301 # 5101 # 1 # ID=852_6;partial=00;start_type=ATG;rbs_motif=AGGA;rbs_spacer=5-10bp;gc_cont=0.493	72.6	410.6	266	9.099999999999996e-112	267	1
170	5338_KJUPI1833T	657646_coassembly	1	4	4	4	5338_KJUPI1833T_AND_657646_coassembly	5338_KJUPI1833T_4	657646_coassembly_2	d_Bacteria	p_Proteobacteria	c_Gammaproteobacteria	o_Burkholderiales				5338_KJUPI1833T	46	order	Burkholderiales	9	9	5	0.98	d_Bacteria;p_Proteobacteria;c_Gammaproteobacteria;o_Burkholderiales	d_Bacteria	p_Proteobacteria	c_Gammaproteobacteria	o_Enterobacterales	f_Aeromonadaceae	g_Aeromonas	s_Aeromonas hydrophila	657646_coassembly	340	species	Aeromonas hydrophila	2	2	1	0.5	d_Bacteria;p_Proteobacteria;c_Gammaproteobacteria;o_Enterobacterales;f_Aeromonadaceae;g_Aeromonas;s_Aeromonas hydrophila	UniRef50_O84955 Beta-lactamase OXA-20 n=457 Tax=root TaxID=1 RepID=BLO20_PSEAI	5338_KJUPI1833T_4 # 1784 # 2584 # 1 # ID=6207_4;partial=00;start_type=ATG;rbs_motif=AGGA;rbs_spacer=5-10bp;gc_cont=0.492	72.6	410.6	266	9.099999999999996e-112	267	1
171	806_LMGGV4316U	657646_coassembly	1	23	4	4	806_LMGGV4316U_AND_657646_coassembly	806_LMGGV4316U_17	657646_coassembly_2	d_Bacteria	p_Proteobacteria	c_Gammaproteobacteria	o_Burkholderiales				806_LMGGV4316U	46	order	Burkholderiales	25	23	16	0.76	d_Bacteria;p_Proteobacteria;c_Gammaproteobacteria;o_Burkholderiales	d_Bacteria	p_Proteobacteria	c_Gammaproteobacteria	o_Enterobacterales	f_Aeromonadaceae	g_Aeromonas	s_Aeromonas hydrophila	657646_coassembly	340	species	Aeromonas hydrophila	2	2	1	0.5	d_Bacteria;p_Proteobacteria;c_Gammaproteobacteria;o_Enterobacterales;f_Aeromonadaceae;g_Aeromonas;s_Aeromonas hydrophila	UniRef50_O84955 Beta-lactamase OXA-20 n=457 Tax=root TaxID=1 RepID=BLO20_PSEAI	806_LMGGV4316U_17 # 10555 # 11355 # -1 # ID=4468_17;partial=00;start_type=ATG;rbs_motif=AGGA;rbs_spacer=5-10bp;gc_cont=0.492	72.6	410.6	266	9.099999999999996e-112	267	1
172	847_JUJHF9134P	657646_coassembly	1	19	4	4	847_JUJHF9134P_AND_657646_coassembly	847_JUJHF9134P_7	657646_coassembly_2	d_Bacteria	p_Proteobacteria	c_Gammaproteobacteria	o_Burkholderiales				847_JUJHF9134P	46	order	Burkholderiales	23	22	16	0.82	d_Bacteria;p_Proteobacteria;c_Gammaproteobacteria;o_Burkholderiales	d_Bacteria	p_Proteobacteria	c_Gammaproteobacteria	o_Enterobacterales	f_Aeromonadaceae	g_Aeromonas	s_Aeromonas hydrophila	657646_coassembly	340	species	Aeromonas hydrophila	2	2	1	0.5	d_Bacteria;p_Proteobacteria;c_Gammaproteobacteria;o_Enterobacterales;f_Aeromonadaceae;g_Aeromonas;s_Aeromonas hydrophila	UniRef50_O84955 Beta-lactamase OXA-20 n=457 Tax=root TaxID=1 RepID=BLO20_PSEAI	847_JUJHF9134P_7 # 4267 # 5067 # 1 # ID=7299_7;partial=00;start_type=ATG;rbs_motif=AGGA;rbs_spacer=5-10bp;gc_cont=0.493	72.6	410.6	266	9.099999999999996e-112	267	1
173	3253_BIHLB6119Y_HS	657646_coassembly	1	5	4	4	3253_BIHLB6119Y_HS_AND_657646_coassembly	3253_BIHLB6119Y_HS_5	657646_coassembly_2	d_Bacteria	p_Proteobacteria	c_Gammaproteobacteria	o_Burkholderiales				3253_BIHLB6119Y_HS	46	order	Burkholderiales	8	7	4	0.6	d_Bacteria;p_Proteobacteria;c_Gammaproteobacteria;o_Burkholderiales	d_Bacteria	p_Proteobacteria	c_Gammaproteobacteria	o_Enterobacterales	f_Aeromonadaceae	g_Aeromonas	s_Aeromonas hydrophila	657646_coassembly	340	species	Aeromonas hydrophila	2	2	1	0.5	d_Bacteria;p_Proteobacteria;c_Gammaproteobacteria;o_Enterobacterales;f_Aeromonadaceae;g_Aeromonas;s_Aeromonas hydrophila	UniRef50_A0A127SAY8 Beta-lactamase (Fragment) n=1 Tax=uncultured bacterium TaxID=77133 RepID=A0A127SAY8_9BACT	3253_BIHLB6119Y_HS_5 # 4258 # 4689 # 1 # ID=14882_5;partial=01;start_type=ATG;rbs_motif=AGGA;rbs_spacer=5-10bp;gc_cont=0.486	90.6	255.4	146	2.5999999999999997e-65	144	8
174	636_GONKH1834E	657646_coassembly	1	28	4	4	636_GONKH1834E_AND_657646_coassembly	636_GONKH1834E_25	657646_coassembly_2	d_Bacteria	p_Proteobacteria	c_Gammaproteobacteria	o_Burkholderiales				636_GONKH1834E	46	order	Burkholderiales	26	25	14	0.66	d_Bacteria;p_Proteobacteria;c_Gammaproteobacteria;o_Burkholderiales	d_Bacteria	p_Proteobacteria	c_Gammaproteobacteria	o_Enterobacterales	f_Aeromonadaceae	g_Aeromonas	s_Aeromonas hydrophila	657646_coassembly	340	species	Aeromonas hydrophila	2	2	1	0.5	d_Bacteria;p_Proteobacteria;c_Gammaproteobacteria;o_Enterobacterales;f_Aeromonadaceae;g_Aeromonas;s_Aeromonas hydrophila	UniRef50_O84955 Beta-lactamase OXA-20 n=457 Tax=root TaxID=1 RepID=BLO20_PSEAI	636_GONKH1834E_25 # 15038 # 15838 # -1 # ID=1548_25;partial=00;start_type=ATG;rbs_motif=AGGA;rbs_spacer=5-10bp;gc_cont=0.492	72.6	410.6	266	9.099999999999996e-112	267	1
175	4466_SMAIH8416T	657646_coassembly	1	4	4	4	4466_SMAIH8416T_AND_657646_coassembly	4466_SMAIH8416T_4	657646_coassembly_2	d_Bacteria	p_Proteobacteria	c_Gammaproteobacteria	o_Burkholderiales				4466_SMAIH8416T	46	order	Burkholderiales	13	10	5	0.73	d_Bacteria;p_Proteobacteria;c_Gammaproteobacteria;o_Burkholderiales	d_Bacteria	p_Proteobacteria	c_Gammaproteobacteria	o_Enterobacterales	f_Aeromonadaceae	g_Aeromonas	s_Aeromonas hydrophila	657646_coassembly	340	species	Aeromonas hydrophila	2	2	1	0.5	d_Bacteria;p_Proteobacteria;c_Gammaproteobacteria;o_Enterobacterales;f_Aeromonadaceae;g_Aeromonas;s_Aeromonas hydrophila	UniRef50_O84955 Beta-lactamase OXA-20 n=457 Tax=root TaxID=1 RepID=BLO20_PSEAI	4466_SMAIH8416T_4 # 4304 # 5104 # 1 # ID=22_4;partial=00;start_type=ATG;rbs_motif=AGGA;rbs_spacer=5-10bp;gc_cont=0.493	72.6	410.6	266	9.099999999999996e-112	267	1
176	1123_EZZPO6467Z_HS	28234_BKBAA7920Q_HS	1	14	4	4	1123_EZZPO6467Z_HS_AND_28234_BKBAA7920Q_HS	1123_EZZPO6467Z_HS_10	28234_BKBAA7920Q_HS_4	d_Bacteria	p_Proteobacteria	c_Gammaproteobacteria	o_Burkholderiales				1123_EZZPO6467Z_HS	46	order	Burkholderiales	27	26	13	0.53	d_Bacteria;p_Proteobacteria;c_Gammaproteobacteria;o_Burkholderiales	d_Bacteria	p_Proteobacteria	c_Gammaproteobacteria	o_Enterobacterales	f_Enterobacteriaceae			28234_BKBAA7920Q_HS	6	family	Enterobacteriaceae	2	2	1	0.5	d_Bacteria;p_Proteobacteria;c_Gammaproteobacteria;o_Enterobacterales;f_Enterobacteriaceae	UniRef50_N6XWZ6 KfrA_N domain-containing protein n=5 Tax=Zoogloeaceae TaxID=2008794 RepID=N6XWZ6_9RHOO	1123_EZZPO6467Z_HS_10 # 9354 # 10310 # 1 # ID=6344_10;partial=00;start_type=ATG;rbs_motif=GGAG/GAGG;rbs_spacer=5-10bp;gc_cont=0.718	79.5	231.1	318	1.2e-57	319	1
177	312_CXVWL1327T_HS	28234_BKBAA7920Q_HS	2	26	4	4	312_CXVWL1327T_HS_AND_28234_BKBAA7920Q_HS	312_CXVWL1327T_HS_15	28234_BKBAA7920Q_HS_4	d_Bacteria	p_Proteobacteria	c_Gammaproteobacteria	o_Burkholderiales				312_CXVWL1327T_HS	46	order	Burkholderiales	31	29	18	0.61	d_Bacteria;p_Proteobacteria;c_Gammaproteobacteria;o_Burkholderiales	d_Bacteria	p_Proteobacteria	c_Gammaproteobacteria	o_Enterobacterales	f_Enterobacteriaceae			28234_BKBAA7920Q_HS	6	family	Enterobacteriaceae	2	2	1	0.5	d_Bacteria;p_Proteobacteria;c_Gammaproteobacteria;o_Enterobacterales;f_Enterobacteriaceae	UniRef50_B8F0B3 Exonuclease RNase T and DNA polymerase III n=5 Tax=Zoogloeaceae TaxID=2008794 RepID=B8F0B3_THASP	312_CXVWL1327T_HS_15 # 8299 # 8904 # -1 # ID=19184_15;partial=00;start_type=ATG;rbs_motif=GGA/GAG/AGG;rbs_spacer=5-10bp;gc_cont=0.695	89.1	357.5	201	6.899999999999997e-96	202	1
178	312_CXVWL1327T_HS	28234_BKBAA7920Q_HS	2	26	4	4	312_CXVWL1327T_HS_AND_28234_BKBAA7920Q_HS	312_CXVWL1327T_HS_16	28234_BKBAA7920Q_HS_4	d_Bacteria	p_Proteobacteria	c_Gammaproteobacteria	o_Burkholderiales				312_CXVWL1327T_HS	46	order	Burkholderiales	31	29	18	0.61	d_Bacteria;p_Proteobacteria;c_Gammaproteobacteria;o_Burkholderiales	d_Bacteria	p_Proteobacteria	c_Gammaproteobacteria	o_Enterobacterales	f_Enterobacteriaceae			28234_BKBAA7920Q_HS	6	family	Enterobacteriaceae	2	2	1	0.5	d_Bacteria;p_Proteobacteria;c_Gammaproteobacteria;o_Enterobacterales;f_Enterobacteriaceae	UniRef50_N6XWZ6 KfrA_N domain-containing protein n=5 Tax=Zoogloeaceae TaxID=2008794 RepID=N6XWZ6_9RHOO	312_CXVWL1327T_HS_16 # 8897 # 9853 # -1 # ID=19184_16;partial=00;start_type=ATG;rbs_motif=GGAG/GAGG;rbs_spacer=5-10bp;gc_cont=0.716	79.5	231.1	318	1.2e-57	319	1
179	496_UJATH1427C_HS	28234_BKBAA7920Q_HS	2	22	4	4	496_UJATH1427C_HS_AND_28234_BKBAA7920Q_HS	496_UJATH1427C_HS_12	28234_BKBAA7920Q_HS_4	d_Bacteria	p_Proteobacteria	c_Gammaproteobacteria	o_Burkholderiales				496_UJATH1427C_HS	46	order	Burkholderiales	27	26	17	0.65	d_Bacteria;p_Proteobacteria;c_Gammaproteobacteria;o_Burkholderiales	d_Bacteria	p_Proteobacteria	c_Gammaproteobacteria	o_Enterobacterales	f_Enterobacteriaceae			28234_BKBAA7920Q_HS	6	family	Enterobacteriaceae	2	2	1	0.5	d_Bacteria;p_Proteobacteria;c_Gammaproteobacteria;o_Enterobacterales;f_Enterobacteriaceae	UniRef50_B8F0B3 Exonuclease RNase T and DNA polymerase III n=5 Tax=Zoogloeaceae TaxID=2008794 RepID=B8F0B3_THASP	496_UJATH1427C_HS_12 # 12354 # 12959 # 1 # ID=12394_12;partial=00;start_type=ATG;rbs_motif=GGA/GAG/AGG;rbs_spacer=5-10bp;gc_cont=0.693	89.1	357.5	201	6.899999999999997e-96	202	1
180	496_UJATH1427C_HS	28234_BKBAA7920Q_HS	2	22	4	4	496_UJATH1427C_HS_AND_28234_BKBAA7920Q_HS	496_UJATH1427C_HS_11	28234_BKBAA7920Q_HS_4	d_Bacteria	p_Proteobacteria	c_Gammaproteobacteria	o_Burkholderiales				496_UJATH1427C_HS	46	order	Burkholderiales	27	26	17	0.65	d_Bacteria;p_Proteobacteria;c_Gammaproteobacteria;o_Burkholderiales	d_Bacteria	p_Proteobacteria	c_Gammaproteobacteria	o_Enterobacterales	f_Enterobacteriaceae			28234_BKBAA7920Q_HS	6	family	Enterobacteriaceae	2	2	1	0.5	d_Bacteria;p_Proteobacteria;c_Gammaproteobacteria;o_Enterobacterales;f_Enterobacteriaceae	UniRef50_N6XWZ6 KfrA_N domain-containing protein n=5 Tax=Zoogloeaceae TaxID=2008794 RepID=N6XWZ6_9RHOO	496_UJATH1427C_HS_11 # 11405 # 12361 # 1 # ID=12394_11;partial=00;start_type=ATG;rbs_motif=GGAG/GAGG;rbs_spacer=5-10bp;gc_cont=0.718	79.5	231.1	318	1.2e-57	319	1
181	116_JXBDA6620S_HS	28234_BKBAA7920Q_HS	2	50	4	4	116_JXBDA6620S_HS_AND_28234_BKBAA7920Q_HS	116_JXBDA6620S_HS_11	28234_BKBAA7920Q_HS_4	d_Bacteria	p_Proteobacteria	c_Gammaproteobacteria	o_Burkholderiales	f_Rhodocyclaceae			116_JXBDA6620S_HS	970	family	Rhodocyclaceae	53	49	27	0.53	d_Bacteria;p_Proteobacteria;c_Gammaproteobacteria;o_Burkholderiales;f_Rhodocyclaceae	d_Bacteria	p_Proteobacteria	c_Gammaproteobacteria	o_Enterobacterales	f_Enterobacteriaceae			28234_BKBAA7920Q_HS	6	family	Enterobacteriaceae	2	2	1	0.5	d_Bacteria;p_Proteobacteria;c_Gammaproteobacteria;o_Enterobacterales;f_Enterobacteriaceae	UniRef50_B8F0B3 Exonuclease RNase T and DNA polymerase III n=5 Tax=Zoogloeaceae TaxID=2008794 RepID=B8F0B3_THASP	116_JXBDA6620S_HS_11 # 10019 # 10624 # 1 # ID=10118_11;partial=00;start_type=ATG;rbs_motif=GGA/GAG/AGG;rbs_spacer=5-10bp;gc_cont=0.693	89.1	357.5	201	6.899999999999997e-96	202	1
182	116_JXBDA6620S_HS	28234_BKBAA7920Q_HS	2	50	4	4	116_JXBDA6620S_HS_AND_28234_BKBAA7920Q_HS	116_JXBDA6620S_HS_10	28234_BKBAA7920Q_HS_4	d_Bacteria	p_Proteobacteria	c_Gammaproteobacteria	o_Burkholderiales	f_Rhodocyclaceae			116_JXBDA6620S_HS	970	family	Rhodocyclaceae	53	49	27	0.53	d_Bacteria;p_Proteobacteria;c_Gammaproteobacteria;o_Burkholderiales;f_Rhodocyclaceae	d_Bacteria	p_Proteobacteria	c_Gammaproteobacteria	o_Enterobacterales	f_Enterobacteriaceae			28234_BKBAA7920Q_HS	6	family	Enterobacteriaceae	2	2	1	0.5	d_Bacteria;p_Proteobacteria;c_Gammaproteobacteria;o_Enterobacterales;f_Enterobacteriaceae	UniRef50_N6XWZ6 KfrA_N domain-containing protein n=5 Tax=Zoogloeaceae TaxID=2008794 RepID=N6XWZ6_9RHOO	116_JXBDA6620S_HS_10 # 9070 # 10026 # 1 # ID=10118_10;partial=00;start_type=ATG;rbs_motif=GGAG/GAGG;rbs_spacer=5-10bp;gc_cont=0.718	79.5	231.1	318	1.2e-57	319	1
183	1540_PQLRE3426M	28234_BKBAA7920Q_HS	2	15	4	4	1540_PQLRE3426M_AND_28234_BKBAA7920Q_HS	1540_PQLRE3426M_8	28234_BKBAA7920Q_HS_4	d_Bacteria	p_Proteobacteria	c_Gammaproteobacteria	o_Burkholderiales				1540_PQLRE3426M	46	order	Burkholderiales	24	23	12	0.69	d_Bacteria;p_Proteobacteria;c_Gammaproteobacteria;o_Burkholderiales	d_Bacteria	p_Proteobacteria	c_Gammaproteobacteria	o_Enterobacterales	f_Enterobacteriaceae			28234_BKBAA7920Q_HS	6	family	Enterobacteriaceae	2	2	1	0.5	d_Bacteria;p_Proteobacteria;c_Gammaproteobacteria;o_Enterobacterales;f_Enterobacteriaceae	UniRef50_B8F0B3 Exonuclease RNase T and DNA polymerase III n=5 Tax=Zoogloeaceae TaxID=2008794 RepID=B8F0B3_THASP	1540_PQLRE3426M_8 # 5769 # 6374 # 1 # ID=7896_8;partial=00;start_type=ATG;rbs_motif=GGA/GAG/AGG;rbs_spacer=5-10bp;gc_cont=0.691	88.6	355.1	201	3.3999999999999986e-95	202	1
184	1540_PQLRE3426M	28234_BKBAA7920Q_HS	2	15	4	4	1540_PQLRE3426M_AND_28234_BKBAA7920Q_HS	1540_PQLRE3426M_7	28234_BKBAA7920Q_HS_4	d_Bacteria	p_Proteobacteria	c_Gammaproteobacteria	o_Burkholderiales				1540_PQLRE3426M	46	order	Burkholderiales	24	23	12	0.69	d_Bacteria;p_Proteobacteria;c_Gammaproteobacteria;o_Burkholderiales	d_Bacteria	p_Proteobacteria	c_Gammaproteobacteria	o_Enterobacterales	f_Enterobacteriaceae			28234_BKBAA7920Q_HS	6	family	Enterobacteriaceae	2	2	1	0.5	d_Bacteria;p_Proteobacteria;c_Gammaproteobacteria;o_Enterobacterales;f_Enterobacteriaceae	UniRef50_N6XWZ6 KfrA_N domain-containing protein n=5 Tax=Zoogloeaceae TaxID=2008794 RepID=N6XWZ6_9RHOO	1540_PQLRE3426M_7 # 4820 # 5776 # 1 # ID=7896_7;partial=00;start_type=ATG;rbs_motif=GGAG/GAGG;rbs_spacer=5-10bp;gc_cont=0.718	79.5	231.1	318	1.2e-57	319	1
185	27784_TFTUD9566I_HS	28234_BKBAA7920Q_HS	1	5	4	4	27784_TFTUD9566I_HS_AND_28234_BKBAA7920Q_HS	27784_TFTUD9566I_HS_2	28234_BKBAA7920Q_HS_4	d_Bacteria	p_Proteobacteria	c_Gammaproteobacteria	o_Burkholderiales				27784_TFTUD9566I_HS	46	order	Burkholderiales	8	6	4	0.98	d_Bacteria;p_Proteobacteria;c_Gammaproteobacteria;o_Burkholderiales	d_Bacteria	p_Proteobacteria	c_Gammaproteobacteria	o_Enterobacterales	f_Enterobacteriaceae			28234_BKBAA7920Q_HS	6	family	Enterobacteriaceae	2	2	1	0.5	d_Bacteria;p_Proteobacteria;c_Gammaproteobacteria;o_Enterobacterales;f_Enterobacteriaceae	UniRef50_N6XWZ6 KfrA_N domain-containing protein n=5 Tax=Zoogloeaceae TaxID=2008794 RepID=N6XWZ6_9RHOO	27784_TFTUD9566I_HS_2 # 261 # 1331 # -1 # ID=1681_2;partial=00;start_type=ATG;rbs_motif=GGAG/GAGG;rbs_spacer=5-10bp;gc_cont=0.698	79.5	231.1	318	1.3e-57	357	1
186	289_WQYNP1853R_HS	28234_BKBAA7920Q_HS	2	33	4	4	289_WQYNP1853R_HS_AND_28234_BKBAA7920Q_HS	289_WQYNP1853R_HS_22	28234_BKBAA7920Q_HS_4	d_Bacteria	p_Proteobacteria	c_Gammaproteobacteria	o_Burkholderiales				289_WQYNP1853R_HS	46	order	Burkholderiales	31	28	18	0.73	d_Bacteria;p_Proteobacteria;c_Gammaproteobacteria;o_Burkholderiales	d_Bacteria	p_Proteobacteria	c_Gammaproteobacteria	o_Enterobacterales	f_Enterobacteriaceae			28234_BKBAA7920Q_HS	6	family	Enterobacteriaceae	2	2	1	0.5	d_Bacteria;p_Proteobacteria;c_Gammaproteobacteria;o_Enterobacterales;f_Enterobacteriaceae	UniRef50_B8F0B3 Exonuclease RNase T and DNA polymerase III n=5 Tax=Zoogloeaceae TaxID=2008794 RepID=B8F0B3_THASP	289_WQYNP1853R_HS_22 # 12807 # 13412 # -1 # ID=8796_22;partial=00;start_type=ATG;rbs_motif=GGA/GAG/AGG;rbs_spacer=5-10bp;gc_cont=0.695	89.1	357.5	201	6.899999999999997e-96	202	1
187	289_WQYNP1853R_HS	28234_BKBAA7920Q_HS	2	33	4	4	289_WQYNP1853R_HS_AND_28234_BKBAA7920Q_HS	289_WQYNP1853R_HS_23	28234_BKBAA7920Q_HS_4	d_Bacteria	p_Proteobacteria	c_Gammaproteobacteria	o_Burkholderiales				289_WQYNP1853R_HS	46	order	Burkholderiales	31	28	18	0.73	d_Bacteria;p_Proteobacteria;c_Gammaproteobacteria;o_Burkholderiales	d_Bacteria	p_Proteobacteria	c_Gammaproteobacteria	o_Enterobacterales	f_Enterobacteriaceae			28234_BKBAA7920Q_HS	6	family	Enterobacteriaceae	2	2	1	0.5	d_Bacteria;p_Proteobacteria;c_Gammaproteobacteria;o_Enterobacterales;f_Enterobacteriaceae	UniRef50_N6XWZ6 KfrA_N domain-containing protein n=5 Tax=Zoogloeaceae TaxID=2008794 RepID=N6XWZ6_9RHOO	289_WQYNP1853R_HS_23 # 13405 # 14361 # -1 # ID=8796_23;partial=00;start_type=ATG;rbs_motif=GGAG/GAGG;rbs_spacer=5-10bp;gc_cont=0.716	79.5	231.1	318	1.2e-57	319	1
188	461_KJUPI1833T_HS	28234_BKBAA7920Q_HS	2	22	4	4	461_KJUPI1833T_HS_AND_28234_BKBAA7920Q_HS	461_KJUPI1833T_HS_8	28234_BKBAA7920Q_HS_4	d_Bacteria	p_Proteobacteria	c_Gammaproteobacteria	o_Burkholderiales				461_KJUPI1833T_HS	46	order	Burkholderiales	27	25	17	0.76	d_Bacteria;p_Proteobacteria;c_Gammaproteobacteria;o_Burkholderiales	d_Bacteria	p_Proteobacteria	c_Gammaproteobacteria	o_Enterobacterales	f_Enterobacteriaceae			28234_BKBAA7920Q_HS	6	family	Enterobacteriaceae	2	2	1	0.5	d_Bacteria;p_Proteobacteria;c_Gammaproteobacteria;o_Enterobacterales;f_Enterobacteriaceae	UniRef50_B8F0B3 Exonuclease RNase T and DNA polymerase III n=5 Tax=Zoogloeaceae TaxID=2008794 RepID=B8F0B3_THASP	461_KJUPI1833T_HS_8 # 6753 # 7358 # 1 # ID=852_8;partial=00;start_type=ATG;rbs_motif=GGA/GAG/AGG;rbs_spacer=5-10bp;gc_cont=0.693	89.1	357.5	201	6.899999999999997e-96	202	1
189	461_KJUPI1833T_HS	28234_BKBAA7920Q_HS	2	22	4	4	461_KJUPI1833T_HS_AND_28234_BKBAA7920Q_HS	461_KJUPI1833T_HS_7	28234_BKBAA7920Q_HS_4	d_Bacteria	p_Proteobacteria	c_Gammaproteobacteria	o_Burkholderiales				461_KJUPI1833T_HS	46	order	Burkholderiales	27	25	17	0.76	d_Bacteria;p_Proteobacteria;c_Gammaproteobacteria;o_Burkholderiales	d_Bacteria	p_Proteobacteria	c_Gammaproteobacteria	o_Enterobacterales	f_Enterobacteriaceae			28234_BKBAA7920Q_HS	6	family	Enterobacteriaceae	2	2	1	0.5	d_Bacteria;p_Proteobacteria;c_Gammaproteobacteria;o_Enterobacterales;f_Enterobacteriaceae	UniRef50_N6XWZ6 KfrA_N domain-containing protein n=5 Tax=Zoogloeaceae TaxID=2008794 RepID=N6XWZ6_9RHOO	461_KJUPI1833T_HS_7 # 5804 # 6760 # 1 # ID=852_7;partial=00;start_type=ATG;rbs_motif=GGAG/GAGG;rbs_spacer=5-10bp;gc_cont=0.718	79.5	231.1	318	1.2e-57	319	1
190	650_OQKAY0494C_HS	28234_BKBAA7920Q_HS	2	22	4	4	650_OQKAY0494C_HS_AND_28234_BKBAA7920Q_HS	650_OQKAY0494C_HS_15	28234_BKBAA7920Q_HS_4	d_Bacteria	p_Proteobacteria	c_Gammaproteobacteria	o_Burkholderiales				650_OQKAY0494C_HS	46	order	Burkholderiales	26	23	16	0.75	d_Bacteria;p_Proteobacteria;c_Gammaproteobacteria;o_Burkholderiales	d_Bacteria	p_Proteobacteria	c_Gammaproteobacteria	o_Enterobacterales	f_Enterobacteriaceae			28234_BKBAA7920Q_HS	6	family	Enterobacteriaceae	2	2	1	0.5	d_Bacteria;p_Proteobacteria;c_Gammaproteobacteria;o_Enterobacterales;f_Enterobacteriaceae	UniRef50_B8F0B3 Exonuclease RNase T and DNA polymerase III n=5 Tax=Zoogloeaceae TaxID=2008794 RepID=B8F0B3_THASP	650_OQKAY0494C_HS_15 # 8304 # 8909 # -1 # ID=8749_15;partial=00;start_type=ATG;rbs_motif=GGA/GAG/AGG;rbs_spacer=5-10bp;gc_cont=0.695	89.1	357.5	201	6.899999999999997e-96	202	1
191	650_OQKAY0494C_HS	28234_BKBAA7920Q_HS	2	22	4	4	650_OQKAY0494C_HS_AND_28234_BKBAA7920Q_HS	650_OQKAY0494C_HS_16	28234_BKBAA7920Q_HS_4	d_Bacteria	p_Proteobacteria	c_Gammaproteobacteria	o_Burkholderiales				650_OQKAY0494C_HS	46	order	Burkholderiales	26	23	16	0.75	d_Bacteria;p_Proteobacteria;c_Gammaproteobacteria;o_Burkholderiales	d_Bacteria	p_Proteobacteria	c_Gammaproteobacteria	o_Enterobacterales	f_Enterobacteriaceae			28234_BKBAA7920Q_HS	6	family	Enterobacteriaceae	2	2	1	0.5	d_Bacteria;p_Proteobacteria;c_Gammaproteobacteria;o_Enterobacterales;f_Enterobacteriaceae	UniRef50_N6XWZ6 KfrA_N domain-containing protein n=5 Tax=Zoogloeaceae TaxID=2008794 RepID=N6XWZ6_9RHOO	650_OQKAY0494C_HS_16 # 8902 # 9858 # -1 # ID=8749_16;partial=00;start_type=ATG;rbs_motif=GGAG/GAGG;rbs_spacer=5-10bp;gc_cont=0.716	79.5	231.1	318	1.2e-57	319	1
192	806_LMGGV4316U	28234_BKBAA7920Q_HS	2	23	4	4	806_LMGGV4316U_AND_28234_BKBAA7920Q_HS	806_LMGGV4316U_15	28234_BKBAA7920Q_HS_4	d_Bacteria	p_Proteobacteria	c_Gammaproteobacteria	o_Burkholderiales				806_LMGGV4316U	46	order	Burkholderiales	25	23	16	0.76	d_Bacteria;p_Proteobacteria;c_Gammaproteobacteria;o_Burkholderiales	d_Bacteria	p_Proteobacteria	c_Gammaproteobacteria	o_Enterobacterales	f_Enterobacteriaceae			28234_BKBAA7920Q_HS	6	family	Enterobacteriaceae	2	2	1	0.5	d_Bacteria;p_Proteobacteria;c_Gammaproteobacteria;o_Enterobacterales;f_Enterobacteriaceae	UniRef50_B8F0B3 Exonuclease RNase T and DNA polymerase III n=5 Tax=Zoogloeaceae TaxID=2008794 RepID=B8F0B3_THASP	806_LMGGV4316U_15 # 8298 # 8903 # -1 # ID=4468_15;partial=00;start_type=ATG;rbs_motif=GGA/GAG/AGG;rbs_spacer=5-10bp;gc_cont=0.695	89.1	357.5	201	6.899999999999997e-96	202	1
193	806_LMGGV4316U	28234_BKBAA7920Q_HS	2	23	4	4	806_LMGGV4316U_AND_28234_BKBAA7920Q_HS	806_LMGGV4316U_16	28234_BKBAA7920Q_HS_4	d_Bacteria	p_Proteobacteria	c_Gammaproteobacteria	o_Burkholderiales				806_LMGGV4316U	46	order	Burkholderiales	25	23	16	0.76	d_Bacteria;p_Proteobacteria;c_Gammaproteobacteria;o_Burkholderiales	d_Bacteria	p_Proteobacteria	c_Gammaproteobacteria	o_Enterobacterales	f_Enterobacteriaceae			28234_BKBAA7920Q_HS	6	family	Enterobacteriaceae	2	2	1	0.5	d_Bacteria;p_Proteobacteria;c_Gammaproteobacteria;o_Enterobacterales;f_Enterobacteriaceae	UniRef50_N6XWZ6 KfrA_N domain-containing protein n=5 Tax=Zoogloeaceae TaxID=2008794 RepID=N6XWZ6_9RHOO	806_LMGGV4316U_16 # 8896 # 9852 # -1 # ID=4468_16;partial=00;start_type=ATG;rbs_motif=GGAG/GAGG;rbs_spacer=5-10bp;gc_cont=0.716	80.1	204.5	318	1.2e-49	319	1
194	847_JUJHF9134P	28234_BKBAA7920Q_HS	2	19	4	4	847_JUJHF9134P_AND_28234_BKBAA7920Q_HS	847_JUJHF9134P_9	28234_BKBAA7920Q_HS_4	d_Bacteria	p_Proteobacteria	c_Gammaproteobacteria	o_Burkholderiales				847_JUJHF9134P	46	order	Burkholderiales	23	22	16	0.82	d_Bacteria;p_Proteobacteria;c_Gammaproteobacteria;o_Burkholderiales	d_Bacteria	p_Proteobacteria	c_Gammaproteobacteria	o_Enterobacterales	f_Enterobacteriaceae			28234_BKBAA7920Q_HS	6	family	Enterobacteriaceae	2	2	1	0.5	d_Bacteria;p_Proteobacteria;c_Gammaproteobacteria;o_Enterobacterales;f_Enterobacteriaceae	UniRef50_B8F0B3 Exonuclease RNase T and DNA polymerase III n=5 Tax=Zoogloeaceae TaxID=2008794 RepID=B8F0B3_THASP	847_JUJHF9134P_9 # 6719 # 7324 # 1 # ID=7299_9;partial=00;start_type=ATG;rbs_motif=GGA/GAG/AGG;rbs_spacer=5-10bp;gc_cont=0.693	89.1	357.5	201	6.899999999999997e-96	202	1
195	847_JUJHF9134P	28234_BKBAA7920Q_HS	2	19	4	4	847_JUJHF9134P_AND_28234_BKBAA7920Q_HS	847_JUJHF9134P_8	28234_BKBAA7920Q_HS_4	d_Bacteria	p_Proteobacteria	c_Gammaproteobacteria	o_Burkholderiales				847_JUJHF9134P	46	order	Burkholderiales	23	22	16	0.82	d_Bacteria;p_Proteobacteria;c_Gammaproteobacteria;o_Burkholderiales	d_Bacteria	p_Proteobacteria	c_Gammaproteobacteria	o_Enterobacterales	f_Enterobacteriaceae			28234_BKBAA7920Q_HS	6	family	Enterobacteriaceae	2	2	1	0.5	d_Bacteria;p_Proteobacteria;c_Gammaproteobacteria;o_Enterobacterales;f_Enterobacteriaceae	UniRef50_N6XWZ6 KfrA_N domain-containing protein n=5 Tax=Zoogloeaceae TaxID=2008794 RepID=N6XWZ6_9RHOO	847_JUJHF9134P_8 # 5770 # 6726 # 1 # ID=7299_8;partial=00;start_type=ATG;rbs_motif=GGAG/GAGG;rbs_spacer=5-10bp;gc_cont=0.718	79.5	231.1	318	1.2e-57	319	1
196	636_GONKH1834E	28234_BKBAA7920Q_HS	2	28	4	4	636_GONKH1834E_AND_28234_BKBAA7920Q_HS	636_GONKH1834E_23	28234_BKBAA7920Q_HS_4	d_Bacteria	p_Proteobacteria	c_Gammaproteobacteria	o_Burkholderiales				636_GONKH1834E	46	order	Burkholderiales	26	25	14	0.66	d_Bacteria;p_Proteobacteria;c_Gammaproteobacteria;o_Burkholderiales	d_Bacteria	p_Proteobacteria	c_Gammaproteobacteria	o_Enterobacterales	f_Enterobacteriaceae			28234_BKBAA7920Q_HS	6	family	Enterobacteriaceae	2	2	1	0.5	d_Bacteria;p_Proteobacteria;c_Gammaproteobacteria;o_Enterobacterales;f_Enterobacteriaceae	UniRef50_B8F0B3 Exonuclease RNase T and DNA polymerase III n=5 Tax=Zoogloeaceae TaxID=2008794 RepID=B8F0B3_THASP	636_GONKH1834E_23 # 12781 # 13386 # -1 # ID=1548_23;partial=00;start_type=ATG;rbs_motif=GGA/GAG/AGG;rbs_spacer=5-10bp;gc_cont=0.695	89.1	357.5	201	6.899999999999997e-96	202	1
197	636_GONKH1834E	28234_BKBAA7920Q_HS	2	28	4	4	636_GONKH1834E_AND_28234_BKBAA7920Q_HS	636_GONKH1834E_24	28234_BKBAA7920Q_HS_4	d_Bacteria	p_Proteobacteria	c_Gammaproteobacteria	o_Burkholderiales				636_GONKH1834E	46	order	Burkholderiales	26	25	14	0.66	d_Bacteria;p_Proteobacteria;c_Gammaproteobacteria;o_Burkholderiales	d_Bacteria	p_Proteobacteria	c_Gammaproteobacteria	o_Enterobacterales	f_Enterobacteriaceae			28234_BKBAA7920Q_HS	6	family	Enterobacteriaceae	2	2	1	0.5	d_Bacteria;p_Proteobacteria;c_Gammaproteobacteria;o_Enterobacterales;f_Enterobacteriaceae	UniRef50_N6XWZ6 KfrA_N domain-containing protein n=5 Tax=Zoogloeaceae TaxID=2008794 RepID=N6XWZ6_9RHOO	636_GONKH1834E_24 # 13379 # 14335 # -1 # ID=1548_24;partial=00;start_type=ATG;rbs_motif=GGAG/GAGG;rbs_spacer=5-10bp;gc_cont=0.716	79.5	231.1	318	1.2e-57	319	1
198	5498_VKAZC4265A	28234_BKBAA7920Q_HS	1	9	4	4	5498_VKAZC4265A_AND_28234_BKBAA7920Q_HS	5498_VKAZC4265A_1	28234_BKBAA7920Q_HS_4	d_Bacteria	p_Proteobacteria	c_Gammaproteobacteria	o_Burkholderiales				5498_VKAZC4265A	46	order	Burkholderiales	10	9	4	0.73	d_Bacteria;p_Proteobacteria;c_Gammaproteobacteria;o_Burkholderiales	d_Bacteria	p_Proteobacteria	c_Gammaproteobacteria	o_Enterobacterales	f_Enterobacteriaceae			28234_BKBAA7920Q_HS	6	family	Enterobacteriaceae	2	2	1	0.5	d_Bacteria;p_Proteobacteria;c_Gammaproteobacteria;o_Enterobacterales;f_Enterobacteriaceae	UniRef50_N6XWZ6 KfrA_N domain-containing protein n=5 Tax=Zoogloeaceae TaxID=2008794 RepID=N6XWZ6_9RHOO	5498_VKAZC4265A_1 # 1 # 453 # -1 # ID=3421_1;partial=10;start_type=ATG;rbs_motif=None;rbs_spacer=None;gc_cont=0.695	83.4	216.9	318	1.0999999999999999e-53	151	1
199	1721_JVDVE4651D	28234_BKBAA7920Q_HS	2	13	4	4	1721_JVDVE4651D_AND_28234_BKBAA7920Q_HS	1721_JVDVE4651D_7	28234_BKBAA7920Q_HS_4	d_Bacteria	p_Proteobacteria	c_Gammaproteobacteria	o_Burkholderiales				1721_JVDVE4651D	46	order	Burkholderiales	18	17	9	0.66	d_Bacteria;p_Proteobacteria;c_Gammaproteobacteria;o_Burkholderiales	d_Bacteria	p_Proteobacteria	c_Gammaproteobacteria	o_Enterobacterales	f_Enterobacteriaceae			28234_BKBAA7920Q_HS	6	family	Enterobacteriaceae	2	2	1	0.5	d_Bacteria;p_Proteobacteria;c_Gammaproteobacteria;o_Enterobacterales;f_Enterobacteriaceae	UniRef50_B8F0B3 Exonuclease RNase T and DNA polymerase III n=5 Tax=Zoogloeaceae TaxID=2008794 RepID=B8F0B3_THASP	1721_JVDVE4651D_7 # 2838 # 3443 # -1 # ID=3743_7;partial=00;start_type=ATG;rbs_motif=GGA/GAG/AGG;rbs_spacer=5-10bp;gc_cont=0.695	89.1	357.5	201	6.899999999999997e-96	202	1
200	1721_JVDVE4651D	28234_BKBAA7920Q_HS	2	13	4	4	1721_JVDVE4651D_AND_28234_BKBAA7920Q_HS	1721_JVDVE4651D_8	28234_BKBAA7920Q_HS_4	d_Bacteria	p_Proteobacteria	c_Gammaproteobacteria	o_Burkholderiales				1721_JVDVE4651D	46	order	Burkholderiales	18	17	9	0.66	d_Bacteria;p_Proteobacteria;c_Gammaproteobacteria;o_Burkholderiales	d_Bacteria	p_Proteobacteria	c_Gammaproteobacteria	o_Enterobacterales	f_Enterobacteriaceae			28234_BKBAA7920Q_HS	6	family	Enterobacteriaceae	2	2	1	0.5	d_Bacteria;p_Proteobacteria;c_Gammaproteobacteria;o_Enterobacterales;f_Enterobacteriaceae	UniRef50_N6XWZ6 KfrA_N domain-containing protein n=5 Tax=Zoogloeaceae TaxID=2008794 RepID=N6XWZ6_9RHOO	1721_JVDVE4651D_8 # 3436 # 4308 # -1 # ID=3743_8;partial=00;start_type=ATG;rbs_motif=None;rbs_spacer=None;gc_cont=0.726	77.3	180.6	318	1.7e-42	291	29
201	3821_EBZCS4093H	28234_BKBAA7920Q_HS	2	13	4	4	3821_EBZCS4093H_AND_28234_BKBAA7920Q_HS	3821_EBZCS4093H_6	28234_BKBAA7920Q_HS_4	d_Bacteria	p_Proteobacteria	c_Gammaproteobacteria	o_Burkholderiales				3821_EBZCS4093H	46	order	Burkholderiales	22	21	11	0.59	d_Bacteria;p_Proteobacteria;c_Gammaproteobacteria;o_Burkholderiales	d_Bacteria	p_Proteobacteria	c_Gammaproteobacteria	o_Enterobacterales	f_Enterobacteriaceae			28234_BKBAA7920Q_HS	6	family	Enterobacteriaceae	2	2	1	0.5	d_Bacteria;p_Proteobacteria;c_Gammaproteobacteria;o_Enterobacterales;f_Enterobacteriaceae	UniRef50_B8F0B3 Exonuclease RNase T and DNA polymerase III n=5 Tax=Zoogloeaceae TaxID=2008794 RepID=B8F0B3_THASP	3821_EBZCS4093H_6 # 3163 # 3768 # -1 # ID=8375_6;partial=00;start_type=ATG;rbs_motif=GGA/GAG/AGG;rbs_spacer=5-10bp;gc_cont=0.695	89.1	357.5	201	6.899999999999997e-96	202	1
202	3821_EBZCS4093H	28234_BKBAA7920Q_HS	2	13	4	4	3821_EBZCS4093H_AND_28234_BKBAA7920Q_HS	3821_EBZCS4093H_7	28234_BKBAA7920Q_HS_4	d_Bacteria	p_Proteobacteria	c_Gammaproteobacteria	o_Burkholderiales				3821_EBZCS4093H	46	order	Burkholderiales	22	21	11	0.59	d_Bacteria;p_Proteobacteria;c_Gammaproteobacteria;o_Burkholderiales	d_Bacteria	p_Proteobacteria	c_Gammaproteobacteria	o_Enterobacterales	f_Enterobacteriaceae			28234_BKBAA7920Q_HS	6	family	Enterobacteriaceae	2	2	1	0.5	d_Bacteria;p_Proteobacteria;c_Gammaproteobacteria;o_Enterobacterales;f_Enterobacteriaceae	UniRef50_N6XWZ6 KfrA_N domain-containing protein n=5 Tax=Zoogloeaceae TaxID=2008794 RepID=N6XWZ6_9RHOO	3821_EBZCS4093H_7 # 3761 # 4717 # -1 # ID=8375_7;partial=00;start_type=TTG;rbs_motif=GGAG/GAGG;rbs_spacer=5-10bp;gc_cont=0.715	77.0	219.2	318	4.5999999999999975e-54	319	1
203	598_FIEDP4142E	28234_BKBAA7920Q_HS	1	20	4	4	598_FIEDP4142E_AND_28234_BKBAA7920Q_HS	598_FIEDP4142E_12	28234_BKBAA7920Q_HS_4	d_Bacteria	p_Proteobacteria	c_Gammaproteobacteria	o_Burkholderiales				598_FIEDP4142E	46	order	Burkholderiales	30	27	16	0.69	d_Bacteria;p_Proteobacteria;c_Gammaproteobacteria;o_Burkholderiales	d_Bacteria	p_Proteobacteria	c_Gammaproteobacteria	o_Enterobacterales	f_Enterobacteriaceae			28234_BKBAA7920Q_HS	6	family	Enterobacteriaceae	2	2	1	0.5	d_Bacteria;p_Proteobacteria;c_Gammaproteobacteria;o_Enterobacterales;f_Enterobacteriaceae	UniRef50_N6XWZ6 KfrA_N domain-containing protein n=5 Tax=Zoogloeaceae TaxID=2008794 RepID=N6XWZ6_9RHOO	598_FIEDP4142E_12 # 6306 # 7262 # -1 # ID=14584_12;partial=00;start_type=ATG;rbs_motif=GGAG/GAGG;rbs_spacer=5-10bp;gc_cont=0.716	79.5	231.1	318	1.2e-57	319	1
204	6925_RTCST0504P	28234_BKBAA7920Q_HS	2	12	4	4	6925_RTCST0504P_AND_28234_BKBAA7920Q_HS	6925_RTCST0504P_3	28234_BKBAA7920Q_HS_4	d_Bacteria	p_Proteobacteria	c_Gammaproteobacteria	o_Burkholderiales				6925_RTCST0504P	46	order	Burkholderiales	17	16	9	0.51	d_Bacteria;p_Proteobacteria;c_Gammaproteobacteria;o_Burkholderiales	d_Bacteria	p_Proteobacteria	c_Gammaproteobacteria	o_Enterobacterales	f_Enterobacteriaceae			28234_BKBAA7920Q_HS	6	family	Enterobacteriaceae	2	2	1	0.5	d_Bacteria;p_Proteobacteria;c_Gammaproteobacteria;o_Enterobacterales;f_Enterobacteriaceae	UniRef50_B8F0B3 Exonuclease RNase T and DNA polymerase III n=5 Tax=Zoogloeaceae TaxID=2008794 RepID=B8F0B3_THASP	6925_RTCST0504P_3 # 649 # 1254 # -1 # ID=13949_3;partial=00;start_type=ATG;rbs_motif=None;rbs_spacer=None;gc_cont=0.695	89.1	357.5	201	6.899999999999997e-96	202	1
205	6925_RTCST0504P	28234_BKBAA7920Q_HS	2	12	4	4	6925_RTCST0504P_AND_28234_BKBAA7920Q_HS	6925_RTCST0504P_4	28234_BKBAA7920Q_HS_4	d_Bacteria	p_Proteobacteria	c_Gammaproteobacteria	o_Burkholderiales				6925_RTCST0504P	46	order	Burkholderiales	17	16	9	0.51	d_Bacteria;p_Proteobacteria;c_Gammaproteobacteria;o_Burkholderiales	d_Bacteria	p_Proteobacteria	c_Gammaproteobacteria	o_Enterobacterales	f_Enterobacteriaceae			28234_BKBAA7920Q_HS	6	family	Enterobacteriaceae	2	2	1	0.5	d_Bacteria;p_Proteobacteria;c_Gammaproteobacteria;o_Enterobacterales;f_Enterobacteriaceae	UniRef50_N6XWZ6 KfrA_N domain-containing protein n=5 Tax=Zoogloeaceae TaxID=2008794 RepID=N6XWZ6_9RHOO	6925_RTCST0504P_4 # 1247 # 2203 # -1 # ID=13949_4;partial=00;start_type=ATG;rbs_motif=GGAG/GAGG;rbs_spacer=5-10bp;gc_cont=0.716	79.5	231.1	318	1.2e-57	319	1
206	1135_UMQML6506P	28234_BKBAA7920Q_HS	2	17	4	4	1135_UMQML6506P_AND_28234_BKBAA7920Q_HS	1135_UMQML6506P_16	28234_BKBAA7920Q_HS_4	d_Bacteria	p_Proteobacteria	c_Gammaproteobacteria	o_Burkholderiales				1135_UMQML6506P	46	order	Burkholderiales	12	12	7	0.56	d_Bacteria;p_Proteobacteria;c_Gammaproteobacteria;o_Burkholderiales	d_Bacteria	p_Proteobacteria	c_Gammaproteobacteria	o_Enterobacterales	f_Enterobacteriaceae			28234_BKBAA7920Q_HS	6	family	Enterobacteriaceae	2	2	1	0.5	d_Bacteria;p_Proteobacteria;c_Gammaproteobacteria;o_Enterobacterales;f_Enterobacteriaceae	UniRef50_B8F0B3 Exonuclease RNase T and DNA polymerase III n=5 Tax=Zoogloeaceae TaxID=2008794 RepID=B8F0B3_THASP	1135_UMQML6506P_16 # 7344 # 7949 # -1 # ID=18440_16;partial=00;start_type=ATG;rbs_motif=GGA/GAG/AGG;rbs_spacer=5-10bp;gc_cont=0.695	89.1	357.5	201	6.899999999999997e-96	202	1
207	1135_UMQML6506P	28234_BKBAA7920Q_HS	2	17	4	4	1135_UMQML6506P_AND_28234_BKBAA7920Q_HS	1135_UMQML6506P_17	28234_BKBAA7920Q_HS_4	d_Bacteria	p_Proteobacteria	c_Gammaproteobacteria	o_Burkholderiales				1135_UMQML6506P	46	order	Burkholderiales	12	12	7	0.56	d_Bacteria;p_Proteobacteria;c_Gammaproteobacteria;o_Burkholderiales	d_Bacteria	p_Proteobacteria	c_Gammaproteobacteria	o_Enterobacterales	f_Enterobacteriaceae			28234_BKBAA7920Q_HS	6	family	Enterobacteriaceae	2	2	1	0.5	d_Bacteria;p_Proteobacteria;c_Gammaproteobacteria;o_Enterobacterales;f_Enterobacteriaceae	UniRef50_N6XWZ6 KfrA_N domain-containing protein n=5 Tax=Zoogloeaceae TaxID=2008794 RepID=N6XWZ6_9RHOO	1135_UMQML6506P_17 # 7942 # 8898 # -1 # ID=18440_17;partial=00;start_type=ATG;rbs_motif=GGAG/GAGG;rbs_spacer=5-10bp;gc_cont=0.713	79.5	230.7	318	1.4999999999999992e-57	319	1
208	16529_JXRFG8695L	28234_BKBAA7920Q_HS	1	7	4	4	16529_JXRFG8695L_AND_28234_BKBAA7920Q_HS	16529_JXRFG8695L_1	28234_BKBAA7920Q_HS_4	d_Bacteria	p_Proteobacteria	c_Gammaproteobacteria	o_Burkholderiales	f_Rhodocyclaceae			16529_JXRFG8695L	970	family	Rhodocyclaceae	7	7	5	0.74	d_Bacteria;p_Proteobacteria;c_Gammaproteobacteria;o_Burkholderiales;f_Rhodocyclaceae	d_Bacteria	p_Proteobacteria	c_Gammaproteobacteria	o_Enterobacterales	f_Enterobacteriaceae			28234_BKBAA7920Q_HS	6	family	Enterobacteriaceae	2	2	1	0.5	d_Bacteria;p_Proteobacteria;c_Gammaproteobacteria;o_Enterobacterales;f_Enterobacteriaceae	UniRef50_N6XWZ6 KfrA_N domain-containing protein n=5 Tax=Zoogloeaceae TaxID=2008794 RepID=N6XWZ6_9RHOO	16529_JXRFG8695L_1 # 1 # 663 # 1 # ID=6075_1;partial=10;start_type=Edge;rbs_motif=None;rbs_spacer=None;gc_cont=0.730	56.9	74.3	318	1.3000000000000002e-10	221	99
209	21_JXBDA6620S	28234_BKBAA7920Q_HS	2	35	4	4	21_JXBDA6620S_AND_28234_BKBAA7920Q_HS	21_JXBDA6620S_34	28234_BKBAA7920Q_HS_4	d_Bacteria	p_Proteobacteria	c_Gammaproteobacteria	o_Burkholderiales	f_Rhodocyclaceae			21_JXBDA6620S	970	family	Rhodocyclaceae	33	31	18	0.55	d_Bacteria;p_Proteobacteria;c_Gammaproteobacteria;o_Burkholderiales;f_Rhodocyclaceae	d_Bacteria	p_Proteobacteria	c_Gammaproteobacteria	o_Enterobacterales	f_Enterobacteriaceae			28234_BKBAA7920Q_HS	6	family	Enterobacteriaceae	2	2	1	0.5	d_Bacteria;p_Proteobacteria;c_Gammaproteobacteria;o_Enterobacterales;f_Enterobacteriaceae	UniRef50_B8F0B3 Exonuclease RNase T and DNA polymerase III n=5 Tax=Zoogloeaceae TaxID=2008794 RepID=B8F0B3_THASP	21_JXBDA6620S_34 # 23241 # 23846 # -1 # ID=11255_34;partial=00;start_type=ATG;rbs_motif=GGA/GAG/AGG;rbs_spacer=5-10bp;gc_cont=0.695	89.1	357.5	201	6.899999999999997e-96	202	1
210	21_JXBDA6620S	28234_BKBAA7920Q_HS	2	35	4	4	21_JXBDA6620S_AND_28234_BKBAA7920Q_HS	21_JXBDA6620S_35	28234_BKBAA7920Q_HS_4	d_Bacteria	p_Proteobacteria	c_Gammaproteobacteria	o_Burkholderiales	f_Rhodocyclaceae			21_JXBDA6620S	970	family	Rhodocyclaceae	33	31	18	0.55	d_Bacteria;p_Proteobacteria;c_Gammaproteobacteria;o_Burkholderiales;f_Rhodocyclaceae	d_Bacteria	p_Proteobacteria	c_Gammaproteobacteria	o_Enterobacterales	f_Enterobacteriaceae			28234_BKBAA7920Q_HS	6	family	Enterobacteriaceae	2	2	1	0.5	d_Bacteria;p_Proteobacteria;c_Gammaproteobacteria;o_Enterobacterales;f_Enterobacteriaceae	UniRef50_N6XWZ6 KfrA_N domain-containing protein n=5 Tax=Zoogloeaceae TaxID=2008794 RepID=N6XWZ6_9RHOO	21_JXBDA6620S_35 # 23839 # 24795 # -1 # ID=11255_35;partial=00;start_type=ATG;rbs_motif=GGAG/GAGG;rbs_spacer=5-10bp;gc_cont=0.716	79.5	231.1	318	1.2e-57	319	1
211	2282_NZVQQ9792V	28234_BKBAA7920Q_HS	2	13	4	4	2282_NZVQQ9792V_AND_28234_BKBAA7920Q_HS	2282_NZVQQ9792V_2	28234_BKBAA7920Q_HS_4	d_Bacteria	p_Proteobacteria	c_Gammaproteobacteria	o_Burkholderiales	f_Rhodocyclaceae			2282_NZVQQ9792V	970	family	Rhodocyclaceae	12	11	5	0.75	d_Bacteria;p_Proteobacteria;c_Gammaproteobacteria;o_Burkholderiales;f_Rhodocyclaceae	d_Bacteria	p_Proteobacteria	c_Gammaproteobacteria	o_Enterobacterales	f_Enterobacteriaceae			28234_BKBAA7920Q_HS	6	family	Enterobacteriaceae	2	2	1	0.5	d_Bacteria;p_Proteobacteria;c_Gammaproteobacteria;o_Enterobacterales;f_Enterobacteriaceae	UniRef50_N6XWZ6 KfrA_N domain-containing protein n=5 Tax=Zoogloeaceae TaxID=2008794 RepID=N6XWZ6_9RHOO	2282_NZVQQ9792V_2 # 561 # 1034 # 1 # ID=10729_2;partial=00;start_type=GTG;rbs_motif=None;rbs_spacer=None;gc_cont=0.732	76.9	54.7	318	7.5e-05	158	162
212	2282_NZVQQ9792V	28234_BKBAA7920Q_HS	2	13	4	4	2282_NZVQQ9792V_AND_28234_BKBAA7920Q_HS	2282_NZVQQ9792V_4	28234_BKBAA7920Q_HS_4	d_Bacteria	p_Proteobacteria	c_Gammaproteobacteria	o_Burkholderiales	f_Rhodocyclaceae			2282_NZVQQ9792V	970	family	Rhodocyclaceae	12	11	5	0.75	d_Bacteria;p_Proteobacteria;c_Gammaproteobacteria;o_Burkholderiales;f_Rhodocyclaceae	d_Bacteria	p_Proteobacteria	c_Gammaproteobacteria	o_Enterobacterales	f_Enterobacteriaceae			28234_BKBAA7920Q_HS	6	family	Enterobacteriaceae	2	2	1	0.5	d_Bacteria;p_Proteobacteria;c_Gammaproteobacteria;o_Enterobacterales;f_Enterobacteriaceae	UniRef50_B8F0B3 Exonuclease RNase T and DNA polymerase III n=5 Tax=Zoogloeaceae TaxID=2008794 RepID=B8F0B3_THASP	2282_NZVQQ9792V_4 # 1446 # 1637 # 1 # ID=10729_4;partial=00;start_type=ATG;rbs_motif=None;rbs_spacer=None;gc_cont=0.661	88.9	113.6	201	5.5e-23	64	139
213	2657_KMWIQ0712K	28234_BKBAA7920Q_HS	2	12	4	4	2657_KMWIQ0712K_AND_28234_BKBAA7920Q_HS	2657_KMWIQ0712K_2	28234_BKBAA7920Q_HS_4	d_Bacteria	p_Proteobacteria	c_Gammaproteobacteria	o_Burkholderiales				2657_KMWIQ0712K	46	order	Burkholderiales	10	10	8	0.72	d_Bacteria;p_Proteobacteria;c_Gammaproteobacteria;o_Burkholderiales	d_Bacteria	p_Proteobacteria	c_Gammaproteobacteria	o_Enterobacterales	f_Enterobacteriaceae			28234_BKBAA7920Q_HS	6	family	Enterobacteriaceae	2	2	1	0.5	d_Bacteria;p_Proteobacteria;c_Gammaproteobacteria;o_Enterobacterales;f_Enterobacteriaceae	UniRef50_B8F0B3 Exonuclease RNase T and DNA polymerase III n=5 Tax=Zoogloeaceae TaxID=2008794 RepID=B8F0B3_THASP	2657_KMWIQ0712K_2 # 1012 # 1617 # 1 # ID=4212_2;partial=00;start_type=ATG;rbs_motif=GGA/GAG/AGG;rbs_spacer=5-10bp;gc_cont=0.693	89.1	357.5	201	6.899999999999997e-96	202	1
214	2657_KMWIQ0712K	28234_BKBAA7920Q_HS	2	12	4	4	2657_KMWIQ0712K_AND_28234_BKBAA7920Q_HS	2657_KMWIQ0712K_1	28234_BKBAA7920Q_HS_4	d_Bacteria	p_Proteobacteria	c_Gammaproteobacteria	o_Burkholderiales				2657_KMWIQ0712K	46	order	Burkholderiales	10	10	8	0.72	d_Bacteria;p_Proteobacteria;c_Gammaproteobacteria;o_Burkholderiales	d_Bacteria	p_Proteobacteria	c_Gammaproteobacteria	o_Enterobacterales	f_Enterobacteriaceae			28234_BKBAA7920Q_HS	6	family	Enterobacteriaceae	2	2	1	0.5	d_Bacteria;p_Proteobacteria;c_Gammaproteobacteria;o_Enterobacterales;f_Enterobacteriaceae	UniRef50_N6XWZ6 KfrA_N domain-containing protein n=5 Tax=Zoogloeaceae TaxID=2008794 RepID=N6XWZ6_9RHOO	2657_KMWIQ0712K_1 # 63 # 1019 # 1 # ID=4212_1;partial=00;start_type=ATG;rbs_motif=GGAG/GAGG;rbs_spacer=5-10bp;gc_cont=0.718	79.5	231.1	318	1.2e-57	319	1
215	31_NOAOR5976A	28234_BKBAA7920Q_HS	2	37	4	4	31_NOAOR5976A_AND_28234_BKBAA7920Q_HS	31_NOAOR5976A_2	28234_BKBAA7920Q_HS_4	d_Bacteria	p_Proteobacteria	c_Gammaproteobacteria	o_Burkholderiales				31_NOAOR5976A	46	order	Burkholderiales	31	28	21	0.71	d_Bacteria;p_Proteobacteria;c_Gammaproteobacteria;o_Burkholderiales	d_Bacteria	p_Proteobacteria	c_Gammaproteobacteria	o_Enterobacterales	f_Enterobacteriaceae			28234_BKBAA7920Q_HS	6	family	Enterobacteriaceae	2	2	1	0.5	d_Bacteria;p_Proteobacteria;c_Gammaproteobacteria;o_Enterobacterales;f_Enterobacteriaceae	UniRef50_B8F0B3 Exonuclease RNase T and DNA polymerase III n=5 Tax=Zoogloeaceae TaxID=2008794 RepID=B8F0B3_THASP	31_NOAOR5976A_2 # 1366 # 1971 # 1 # ID=10019_2;partial=00;start_type=ATG;rbs_motif=GGA/GAG/AGG;rbs_spacer=5-10bp;gc_cont=0.693	89.1	357.5	201	6.899999999999997e-96	202	1
216	31_NOAOR5976A	28234_BKBAA7920Q_HS	2	37	4	4	31_NOAOR5976A_AND_28234_BKBAA7920Q_HS	31_NOAOR5976A_1	28234_BKBAA7920Q_HS_4	d_Bacteria	p_Proteobacteria	c_Gammaproteobacteria	o_Burkholderiales				31_NOAOR5976A	46	order	Burkholderiales	31	28	21	0.71	d_Bacteria;p_Proteobacteria;c_Gammaproteobacteria;o_Burkholderiales	d_Bacteria	p_Proteobacteria	c_Gammaproteobacteria	o_Enterobacterales	f_Enterobacteriaceae			28234_BKBAA7920Q_HS	6	family	Enterobacteriaceae	2	2	1	0.5	d_Bacteria;p_Proteobacteria;c_Gammaproteobacteria;o_Enterobacterales;f_Enterobacteriaceae	UniRef50_N6XWZ6 KfrA_N domain-containing protein n=5 Tax=Zoogloeaceae TaxID=2008794 RepID=N6XWZ6_9RHOO	31_NOAOR5976A_1 # 417 # 1373 # 1 # ID=10019_1;partial=00;start_type=ATG;rbs_motif=GGAG/GAGG;rbs_spacer=5-10bp;gc_cont=0.719	79.5	231.1	318	1.2e-57	319	1
217	3834_UCOZS4528E_HS	28234_BKBAA7920Q_HS	2	10	4	4	3834_UCOZS4528E_HS_AND_28234_BKBAA7920Q_HS	3834_UCOZS4528E_HS_7	28234_BKBAA7920Q_HS_4	d_Bacteria	p_Proteobacteria	c_Gammaproteobacteria	o_Burkholderiales	f_Rhodocyclaceae			3834_UCOZS4528E_HS	970	family	Rhodocyclaceae	12	12	6	0.64	d_Bacteria;p_Proteobacteria;c_Gammaproteobacteria;o_Burkholderiales;f_Rhodocyclaceae	d_Bacteria	p_Proteobacteria	c_Gammaproteobacteria	o_Enterobacterales	f_Enterobacteriaceae			28234_BKBAA7920Q_HS	6	family	Enterobacteriaceae	2	2	1	0.5	d_Bacteria;p_Proteobacteria;c_Gammaproteobacteria;o_Enterobacterales;f_Enterobacteriaceae	UniRef50_N6XWZ6 KfrA_N domain-containing protein n=5 Tax=Zoogloeaceae TaxID=2008794 RepID=N6XWZ6_9RHOO	3834_UCOZS4528E_HS_7 # 2777 # 3733 # -1 # ID=2964_7;partial=00;start_type=ATG;rbs_motif=GGAG/GAGG;rbs_spacer=5-10bp;gc_cont=0.716	79.5	231.1	318	1.2e-57	319	1
218	3834_UCOZS4528E_HS	28234_BKBAA7920Q_HS	2	10	4	4	3834_UCOZS4528E_HS_AND_28234_BKBAA7920Q_HS	3834_UCOZS4528E_HS_6	28234_BKBAA7920Q_HS_4	d_Bacteria	p_Proteobacteria	c_Gammaproteobacteria	o_Burkholderiales	f_Rhodocyclaceae			3834_UCOZS4528E_HS	970	family	Rhodocyclaceae	12	12	6	0.64	d_Bacteria;p_Proteobacteria;c_Gammaproteobacteria;o_Burkholderiales;f_Rhodocyclaceae	d_Bacteria	p_Proteobacteria	c_Gammaproteobacteria	o_Enterobacterales	f_Enterobacteriaceae			28234_BKBAA7920Q_HS	6	family	Enterobacteriaceae	2	2	1	0.5	d_Bacteria;p_Proteobacteria;c_Gammaproteobacteria;o_Enterobacterales;f_Enterobacteriaceae	UniRef50_B8F0B3 Exonuclease RNase T and DNA polymerase III n=5 Tax=Zoogloeaceae TaxID=2008794 RepID=B8F0B3_THASP	3834_UCOZS4528E_HS_6 # 2176 # 2784 # -1 # ID=2964_6;partial=00;start_type=ATG;rbs_motif=GGA/GAG/AGG;rbs_spacer=5-10bp;gc_cont=0.698	88.1	349.4	201	1.899999999999999e-93	203	1
219	384_SMAIH8416T	28234_BKBAA7920Q_HS	2	28	4	4	384_SMAIH8416T_AND_28234_BKBAA7920Q_HS	384_SMAIH8416T_8	28234_BKBAA7920Q_HS_4	d_Bacteria	p_Proteobacteria	c_Gammaproteobacteria	o_Burkholderiales	f_Rhodocyclaceae			384_SMAIH8416T	970	family	Rhodocyclaceae	24	22	13	0.59	d_Bacteria;p_Proteobacteria;c_Gammaproteobacteria;o_Burkholderiales;f_Rhodocyclaceae	d_Bacteria	p_Proteobacteria	c_Gammaproteobacteria	o_Enterobacterales	f_Enterobacteriaceae			28234_BKBAA7920Q_HS	6	family	Enterobacteriaceae	2	2	1	0.5	d_Bacteria;p_Proteobacteria;c_Gammaproteobacteria;o_Enterobacterales;f_Enterobacteriaceae	UniRef50_B8F0B3 Exonuclease RNase T and DNA polymerase III n=5 Tax=Zoogloeaceae TaxID=2008794 RepID=B8F0B3_THASP	384_SMAIH8416T_8 # 9091 # 9696 # 1 # ID=15272_8;partial=00;start_type=ATG;rbs_motif=GGA/GAG/AGG;rbs_spacer=5-10bp;gc_cont=0.691	89.1	357.5	201	6.899999999999997e-96	202	1
220	384_SMAIH8416T	28234_BKBAA7920Q_HS	2	28	4	4	384_SMAIH8416T_AND_28234_BKBAA7920Q_HS	384_SMAIH8416T_7	28234_BKBAA7920Q_HS_4	d_Bacteria	p_Proteobacteria	c_Gammaproteobacteria	o_Burkholderiales	f_Rhodocyclaceae			384_SMAIH8416T	970	family	Rhodocyclaceae	24	22	13	0.59	d_Bacteria;p_Proteobacteria;c_Gammaproteobacteria;o_Burkholderiales;f_Rhodocyclaceae	d_Bacteria	p_Proteobacteria	c_Gammaproteobacteria	o_Enterobacterales	f_Enterobacteriaceae			28234_BKBAA7920Q_HS	6	family	Enterobacteriaceae	2	2	1	0.5	d_Bacteria;p_Proteobacteria;c_Gammaproteobacteria;o_Enterobacterales;f_Enterobacteriaceae	UniRef50_N6XWZ6 KfrA_N domain-containing protein n=5 Tax=Zoogloeaceae TaxID=2008794 RepID=N6XWZ6_9RHOO	384_SMAIH8416T_7 # 8142 # 9098 # 1 # ID=15272_7;partial=00;start_type=ATG;rbs_motif=GGAG/GAGG;rbs_spacer=5-10bp;gc_cont=0.718	79.5	231.1	318	1.2e-57	319	1
221	4143_FFXIX2867H	28234_BKBAA7920Q_HS	2	11	4	4	4143_FFXIX2867H_AND_28234_BKBAA7920Q_HS	4143_FFXIX2867H_1	28234_BKBAA7920Q_HS_4	d_Bacteria	p_Proteobacteria	c_Gammaproteobacteria	o_Burkholderiales	f_Rhodocyclaceae			4143_FFXIX2867H	970	family	Rhodocyclaceae	13	13	5	0.55	d_Bacteria;p_Proteobacteria;c_Gammaproteobacteria;o_Burkholderiales;f_Rhodocyclaceae	d_Bacteria	p_Proteobacteria	c_Gammaproteobacteria	o_Enterobacterales	f_Enterobacteriaceae			28234_BKBAA7920Q_HS	6	family	Enterobacteriaceae	2	2	1	0.5	d_Bacteria;p_Proteobacteria;c_Gammaproteobacteria;o_Enterobacterales;f_Enterobacteriaceae	UniRef50_N6XWZ6 KfrA_N domain-containing protein n=5 Tax=Zoogloeaceae TaxID=2008794 RepID=N6XWZ6_9RHOO	4143_FFXIX2867H_1 # 404 # 1360 # 1 # ID=6676_1;partial=00;start_type=ATG;rbs_motif=GGAG/GAGG;rbs_spacer=5-10bp;gc_cont=0.718	79.5	231.1	318	1.2e-57	319	1
222	4143_FFXIX2867H	28234_BKBAA7920Q_HS	2	11	4	4	4143_FFXIX2867H_AND_28234_BKBAA7920Q_HS	4143_FFXIX2867H_6	28234_BKBAA7920Q_HS_1	d_Bacteria	p_Proteobacteria	c_Gammaproteobacteria	o_Burkholderiales	f_Rhodocyclaceae			4143_FFXIX2867H	970	family	Rhodocyclaceae	13	13	5	0.55	d_Bacteria;p_Proteobacteria;c_Gammaproteobacteria;o_Burkholderiales;f_Rhodocyclaceae	d_Bacteria	p_Proteobacteria	c_Gammaproteobacteria	o_Enterobacterales	f_Enterobacteriaceae			28234_BKBAA7920Q_HS	6	family	Enterobacteriaceae	2	2	1	0.5	d_Bacteria;p_Proteobacteria;c_Gammaproteobacteria;o_Enterobacterales;f_Enterobacteriaceae	UniRef50_A0A3M3AHM4 Tyr recombinase domain-containing protein n=2 Tax=Pseudomonas TaxID=286 RepID=A0A3M3AHM4_PSEA0	4143_FFXIX2867H_6 # 3340 # 3864 # 1 # ID=6676_6;partial=00;start_type=GTG;rbs_motif=GGAG/GAGG;rbs_spacer=5-10bp;gc_cont=0.669	53.7	73.6	137	1.7e-10	175	31
223	4475_FQLZW4300W	28234_BKBAA7920Q_HS	1	8	4	4	4475_FQLZW4300W_AND_28234_BKBAA7920Q_HS	4475_FQLZW4300W_7	28234_BKBAA7920Q_HS_4	d_Bacteria	p_Proteobacteria	c_Gammaproteobacteria	o_Burkholderiales	f_Rhodocyclaceae			4475_FQLZW4300W	970	family	Rhodocyclaceae	8	8	5	0.61	d_Bacteria;p_Proteobacteria;c_Gammaproteobacteria;o_Burkholderiales;f_Rhodocyclaceae	d_Bacteria	p_Proteobacteria	c_Gammaproteobacteria	o_Enterobacterales	f_Enterobacteriaceae			28234_BKBAA7920Q_HS	6	family	Enterobacteriaceae	2	2	1	0.5	d_Bacteria;p_Proteobacteria;c_Gammaproteobacteria;o_Enterobacterales;f_Enterobacteriaceae	UniRef50_B8F0B3 Exonuclease RNase T and DNA polymerase III n=5 Tax=Zoogloeaceae TaxID=2008794 RepID=B8F0B3_THASP	4475_FQLZW4300W_7 # 3709 # 5178 # -1 # ID=477_7;partial=00;start_type=ATG;rbs_motif=None;rbs_spacer=None;gc_cont=0.712	89.1	357.1	201	2.2e-95	490	1
224	6000_IXKAB6328T	28234_BKBAA7920Q_HS	2	8	4	4	6000_IXKAB6328T_AND_28234_BKBAA7920Q_HS	6000_IXKAB6328T_7	28234_BKBAA7920Q_HS_4	d_Bacteria	p_Proteobacteria	c_Gammaproteobacteria	o_Burkholderiales	f_Rhodocyclaceae			6000_IXKAB6328T	970	family	Rhodocyclaceae	7	7	4	0.52	d_Bacteria;p_Proteobacteria;c_Gammaproteobacteria;o_Burkholderiales;f_Rhodocyclaceae	d_Bacteria	p_Proteobacteria	c_Gammaproteobacteria	o_Enterobacterales	f_Enterobacteriaceae			28234_BKBAA7920Q_HS	6	family	Enterobacteriaceae	2	2	1	0.5	d_Bacteria;p_Proteobacteria;c_Gammaproteobacteria;o_Enterobacterales;f_Enterobacteriaceae	UniRef50_B8F0B3 Exonuclease RNase T and DNA polymerase III n=5 Tax=Zoogloeaceae TaxID=2008794 RepID=B8F0B3_THASP	6000_IXKAB6328T_7 # 3062 # 3667 # -1 # ID=9617_7;partial=00;start_type=ATG;rbs_motif=GGA/GAG/AGG;rbs_spacer=5-10bp;gc_cont=0.695	89.1	357.5	201	6.899999999999997e-96	202	1
225	921_XQXFX8126Y_HS	28234_BKBAA7920Q_HS	2	13	4	4	921_XQXFX8126Y_HS_AND_28234_BKBAA7920Q_HS	921_XQXFX8126Y_HS_9	28234_BKBAA7920Q_HS_4	d_Bacteria	p_Proteobacteria	c_Gammaproteobacteria	o_Burkholderiales	f_Rhodocyclaceae			921_XQXFX8126Y_HS	970	family	Rhodocyclaceae	11	11	7	0.51	d_Bacteria;p_Proteobacteria;c_Gammaproteobacteria;o_Burkholderiales;f_Rhodocyclaceae	d_Bacteria	p_Proteobacteria	c_Gammaproteobacteria	o_Enterobacterales	f_Enterobacteriaceae			28234_BKBAA7920Q_HS	6	family	Enterobacteriaceae	2	2	1	0.5	d_Bacteria;p_Proteobacteria;c_Gammaproteobacteria;o_Enterobacterales;f_Enterobacteriaceae	UniRef50_B8F0B3 Exonuclease RNase T and DNA polymerase III n=5 Tax=Zoogloeaceae TaxID=2008794 RepID=B8F0B3_THASP	921_XQXFX8126Y_HS_9 # 5257 # 5862 # -1 # ID=6910_9;partial=00;start_type=ATG;rbs_motif=GGA/GAG/AGG;rbs_spacer=5-10bp;gc_cont=0.695	89.1	357.5	201	6.899999999999997e-96	202	1
226	921_XQXFX8126Y_HS	28234_BKBAA7920Q_HS	2	13	4	4	921_XQXFX8126Y_HS_AND_28234_BKBAA7920Q_HS	921_XQXFX8126Y_HS_10	28234_BKBAA7920Q_HS_4	d_Bacteria	p_Proteobacteria	c_Gammaproteobacteria	o_Burkholderiales	f_Rhodocyclaceae			921_XQXFX8126Y_HS	970	family	Rhodocyclaceae	11	11	7	0.51	d_Bacteria;p_Proteobacteria;c_Gammaproteobacteria;o_Burkholderiales;f_Rhodocyclaceae	d_Bacteria	p_Proteobacteria	c_Gammaproteobacteria	o_Enterobacterales	f_Enterobacteriaceae			28234_BKBAA7920Q_HS	6	family	Enterobacteriaceae	2	2	1	0.5	d_Bacteria;p_Proteobacteria;c_Gammaproteobacteria;o_Enterobacterales;f_Enterobacteriaceae	UniRef50_N6XWZ6 KfrA_N domain-containing protein n=5 Tax=Zoogloeaceae TaxID=2008794 RepID=N6XWZ6_9RHOO	921_XQXFX8126Y_HS_10 # 5855 # 6811 # -1 # ID=6910_10;partial=00;start_type=ATG;rbs_motif=GGAG/GAGG;rbs_spacer=5-10bp;gc_cont=0.716	79.5	231.1	318	1.2e-57	319	1
227	991_UPKQF5024K	28234_BKBAA7920Q_HS	2	18	4	4	991_UPKQF5024K_AND_28234_BKBAA7920Q_HS	991_UPKQF5024K_3	28234_BKBAA7920Q_HS_4	d_Bacteria	p_Proteobacteria	c_Gammaproteobacteria	o_Burkholderiales				991_UPKQF5024K	46	order	Burkholderiales	17	16	9	0.55	d_Bacteria;p_Proteobacteria;c_Gammaproteobacteria;o_Burkholderiales	d_Bacteria	p_Proteobacteria	c_Gammaproteobacteria	o_Enterobacterales	f_Enterobacteriaceae			28234_BKBAA7920Q_HS	6	family	Enterobacteriaceae	2	2	1	0.5	d_Bacteria;p_Proteobacteria;c_Gammaproteobacteria;o_Enterobacterales;f_Enterobacteriaceae	UniRef50_B8F0B3 Exonuclease RNase T and DNA polymerase III n=5 Tax=Zoogloeaceae TaxID=2008794 RepID=B8F0B3_THASP	991_UPKQF5024K_3 # 1569 # 2174 # 1 # ID=7985_3;partial=00;start_type=ATG;rbs_motif=GGA/GAG/AGG;rbs_spacer=5-10bp;gc_cont=0.693	89.1	357.5	201	6.899999999999997e-96	202	1
228	991_UPKQF5024K	28234_BKBAA7920Q_HS	2	18	4	4	991_UPKQF5024K_AND_28234_BKBAA7920Q_HS	991_UPKQF5024K_2	28234_BKBAA7920Q_HS_4	d_Bacteria	p_Proteobacteria	c_Gammaproteobacteria	o_Burkholderiales				991_UPKQF5024K	46	order	Burkholderiales	17	16	9	0.55	d_Bacteria;p_Proteobacteria;c_Gammaproteobacteria;o_Burkholderiales	d_Bacteria	p_Proteobacteria	c_Gammaproteobacteria	o_Enterobacterales	f_Enterobacteriaceae			28234_BKBAA7920Q_HS	6	family	Enterobacteriaceae	2	2	1	0.5	d_Bacteria;p_Proteobacteria;c_Gammaproteobacteria;o_Enterobacterales;f_Enterobacteriaceae	UniRef50_N6XWZ6 KfrA_N domain-containing protein n=5 Tax=Zoogloeaceae TaxID=2008794 RepID=N6XWZ6_9RHOO	991_UPKQF5024K_2 # 620 # 1576 # 1 # ID=7985_2;partial=00;start_type=ATG;rbs_motif=GGAG/GAGG;rbs_spacer=5-10bp;gc_cont=0.717	79.0	227.6	318	1.3e-56	319	1
229	28234_BKBAA7920Q_HS	4143_FFXIX2867H	2	4	11	4	28234_BKBAA7920Q_HS_AND_4143_FFXIX2867H	28234_BKBAA7920Q_HS_1	4143_FFXIX2867H_6	d_Bacteria	p_Proteobacteria	c_Gammaproteobacteria	o_Enterobacterales	f_Enterobacteriaceae			28234_BKBAA7920Q_HS	6	family	Enterobacteriaceae	2	2	1	0.5	d_Bacteria;p_Proteobacteria;c_Gammaproteobacteria;o_Enterobacterales;f_Enterobacteriaceae	d_Bacteria	p_Proteobacteria	c_Gammaproteobacteria	o_Burkholderiales	f_Rhodocyclaceae			4143_FFXIX2867H	970	family	Rhodocyclaceae	13	13	5	0.55	d_Bacteria;p_Proteobacteria;c_Gammaproteobacteria;o_Burkholderiales;f_Rhodocyclaceae	UniRef50_A0A3M3AHM4 Tyr recombinase domain-containing protein n=2 Tax=Pseudomonas TaxID=286 RepID=A0A3M3AHM4_PSEA0	28234_BKBAA7920Q_HS_1 # 2 # 208 # -1 # ID=1244_1;partial=10;start_type=GTG;rbs_motif=GGAG/GAGG;rbs_spacer=5-10bp;gc_cont=0.676	50.0	57.0	137	6.6e-06	69	31
230	1264_LMGGV4316U_HS	203_AQYSR7679X_HS	1	14	32	14	1264_LMGGV4316U_HS_AND_203_AQYSR7679X_HS	1264_LMGGV4316U_HS_14	203_AQYSR7679X_HS_1	d_Bacteria	p_Proteobacteria	c_Gammaproteobacteria	o_Burkholderiales				1264_LMGGV4316U_HS	46	order	Burkholderiales	30	28	15	0.55	d_Bacteria;p_Proteobacteria;c_Gammaproteobacteria;o_Burkholderiales	d_Bacteria	p_Proteobacteria	c_Gammaproteobacteria	o_Pseudomonadales	f_Moraxellaceae	g_Acinetobacter		203_AQYSR7679X_HS	34	genus	Acinetobacter	48	42	19	0.54	d_Bacteria;p_Proteobacteria;c_Gammaproteobacteria;o_Pseudomonadales;f_Moraxellaceae;g_Acinetobacter	UniRef50_A0A075MF25 DDE-type integrase/transposase/recombinase n=1747 Tax=root TaxID=1 RepID=A0A075MF25_ECOLX	1264_LMGGV4316U_HS_14 # 13669 # 15348 # -1 # ID=3109_14;partial=00;start_type=ATG;rbs_motif=GGAG/GAGG;rbs_spacer=5-10bp;gc_cont=0.647	100.0	1111.7	559	0.0	560	1
231	7756_LJSLX5580A	203_AQYSR7679X_HS	1	7	32	7	7756_LJSLX5580A_AND_203_AQYSR7679X_HS	7756_LJSLX5580A_4	203_AQYSR7679X_HS_9	d_Bacteria	p_Proteobacteria	c_Gammaproteobacteria	o_Burkholderiales				7756_LJSLX5580A	46	order	Burkholderiales	13	12	5	0.55	d_Bacteria;p_Proteobacteria;c_Gammaproteobacteria;o_Burkholderiales	d_Bacteria	p_Proteobacteria	c_Gammaproteobacteria	o_Pseudomonadales	f_Moraxellaceae	g_Acinetobacter		203_AQYSR7679X_HS	34	genus	Acinetobacter	48	42	19	0.54	d_Bacteria;p_Proteobacteria;c_Gammaproteobacteria;o_Pseudomonadales;f_Moraxellaceae;g_Acinetobacter	UniRef50_P13112 Mercuric transport protein MerT n=766 Tax=root TaxID=1 RepID=MERT_SERMA	7756_LJSLX5580A_4 # 2293 # 2643 # 1 # ID=4465_4;partial=00;start_type=ATG;rbs_motif=AGGA;rbs_spacer=5-10bp;gc_cont=0.618	91.4	219.9	116	9.9e-55	117	1
232	968202_coassembly	203_AQYSR7679X_HS	1	5	32	5	968202_coassembly_AND_203_AQYSR7679X_HS	968202_coassembly_4	203_AQYSR7679X_HS_9	d_Bacteria	p_Proteobacteria	c_Gammaproteobacteria	o_Burkholderiales				968202_coassembly	46	order	Burkholderiales	9	8	5	0.74	d_Bacteria;p_Proteobacteria;c_Gammaproteobacteria;o_Burkholderiales	d_Bacteria	p_Proteobacteria	c_Gammaproteobacteria	o_Pseudomonadales	f_Moraxellaceae	g_Acinetobacter		203_AQYSR7679X_HS	34	genus	Acinetobacter	48	42	19	0.54	d_Bacteria;p_Proteobacteria;c_Gammaproteobacteria;o_Pseudomonadales;f_Moraxellaceae;g_Acinetobacter	UniRef50_P13112 Mercuric transport protein MerT n=766 Tax=root TaxID=1 RepID=MERT_SERMA	968202_coassembly_4 # 1983 # 2387 # 1 # ID=13956_4;partial=00;start_type=ATG;rbs_motif=None;rbs_spacer=None;gc_cont=0.588	91.4	220.3	116	8.8e-55	135	1
233	130604_GXDMU2252I_HS	203_AQYSR7679X_HS	1	4	32	4	130604_GXDMU2252I_HS_AND_203_AQYSR7679X_HS	130604_GXDMU2252I_HS_3	203_AQYSR7679X_HS_9	d_Bacteria	p_Proteobacteria	c_Gammaproteobacteria	o_Burkholderiales	f_Methylophilaceae	g_Methylotenera		130604_GXDMU2252I_HS	1192	genus	Methylotenera	5	5	2	0.91	d_Bacteria;p_Proteobacteria;c_Gammaproteobacteria;o_Burkholderiales;f_Methylophilaceae;g_Methylotenera	d_Bacteria	p_Proteobacteria	c_Gammaproteobacteria	o_Pseudomonadales	f_Moraxellaceae	g_Acinetobacter		203_AQYSR7679X_HS	34	genus	Acinetobacter	48	42	19	0.54	d_Bacteria;p_Proteobacteria;c_Gammaproteobacteria;o_Pseudomonadales;f_Moraxellaceae;g_Acinetobacter	UniRef50_P13112 Mercuric transport protein MerT n=766 Tax=root TaxID=1 RepID=MERT_SERMA	130604_GXDMU2252I_HS_3 # 447 # 797 # -1 # ID=4888_3;partial=00;start_type=ATG;rbs_motif=AGGA;rbs_spacer=5-10bp;gc_cont=0.621	90.5	218.4	116	2.8999999999999996e-54	117	1
234	118_VKAZC4265A_HS	2980_KJUPI1833T_HS	1	58	5	5	118_VKAZC4265A_HS_AND_2980_KJUPI1833T_HS	118_VKAZC4265A_HS_1	2980_KJUPI1833T_HS_5	d_Bacteria	p_Patescibacteria	c_Saccharimonadia	o_Saccharimonadales	f_AWTP1-31	g_AWTP1-31	s_AWTP1-31 sp003962975	118_VKAZC4265A_HS	49837	species	AWTP1-31 sp003962975	29	27	14	0.54	d_Bacteria;p_Patescibacteria;c_Saccharimonadia;o_Saccharimonadales;f_AWTP1-31;g_AWTP1-31;s_AWTP1-31 sp003962975	d_Bacteria	p_Proteobacteria	c_Gammaproteobacteria	o_Burkholderiales	f_Burkholderiaceae			2980_KJUPI1833T_HS	62	family	Burkholderiaceae	19	18	14	0.52	d_Bacteria;p_Proteobacteria;c_Gammaproteobacteria;o_Burkholderiales;f_Burkholderiaceae	UniRef50_K1YDQ5 Resolvase/invertase-type recombinase catalytic domain-containing protein n=52 Tax=Bacteria TaxID=2 RepID=K1YDQ5_9BACT	118_VKAZC4265A_HS_1 # 1 # 435 # 1 # ID=13043_1;partial=10;start_type=Edge;rbs_motif=None;rbs_spacer=None;gc_cont=0.653	91.6	263.5	185	9.699999999999996e-68	145	42
235	118_VKAZC4265A_HS	20540_TBBIJ6883B_HS	1	58	5	5	118_VKAZC4265A_HS_AND_20540_TBBIJ6883B_HS	118_VKAZC4265A_HS_1	20540_TBBIJ6883B_HS_5	d_Bacteria	p_Patescibacteria	c_Saccharimonadia	o_Saccharimonadales	f_AWTP1-31	g_AWTP1-31	s_AWTP1-31 sp003962975	118_VKAZC4265A_HS	49837	species	AWTP1-31 sp003962975	29	27	14	0.54	d_Bacteria;p_Patescibacteria;c_Saccharimonadia;o_Saccharimonadales;f_AWTP1-31;g_AWTP1-31;s_AWTP1-31 sp003962975	d_Bacteria	p_Proteobacteria	c_Gammaproteobacteria	o_Burkholderiales				20540_TBBIJ6883B_HS	46	order	Burkholderiales	7	6	3	0.5	d_Bacteria;p_Proteobacteria;c_Gammaproteobacteria;o_Burkholderiales	UniRef50_K1YDQ5 Resolvase/invertase-type recombinase catalytic domain-containing protein n=52 Tax=Bacteria TaxID=2 RepID=K1YDQ5_9BACT	118_VKAZC4265A_HS_1 # 1 # 435 # 1 # ID=13043_1;partial=10;start_type=Edge;rbs_motif=None;rbs_spacer=None;gc_cont=0.653	91.6	263.5	185	9.699999999999996e-68	145	42
236	44_VKAZC4265A	2980_KJUPI1833T_HS	1	66	5	5	44_VKAZC4265A_AND_2980_KJUPI1833T_HS	44_VKAZC4265A_66	2980_KJUPI1833T_HS_5	d_Bacteria	p_Patescibacteria	c_Saccharimonadia	o_Saccharimonadales	f_AWTP1-31	g_AWTP1-31	s_AWTP1-31 sp003962975	44_VKAZC4265A	49837	species	AWTP1-31 sp003962975	36	33	19	0.58	d_Bacteria;p_Patescibacteria;c_Saccharimonadia;o_Saccharimonadales;f_AWTP1-31;g_AWTP1-31;s_AWTP1-31 sp003962975	d_Bacteria	p_Proteobacteria	c_Gammaproteobacteria	o_Burkholderiales	f_Burkholderiaceae			2980_KJUPI1833T_HS	62	family	Burkholderiaceae	19	18	14	0.52	d_Bacteria;p_Proteobacteria;c_Gammaproteobacteria;o_Burkholderiales;f_Burkholderiaceae	UniRef50_K1YDQ5 Resolvase/invertase-type recombinase catalytic domain-containing protein n=52 Tax=Bacteria TaxID=2 RepID=K1YDQ5_9BACT	44_VKAZC4265A_66 # 38875 # 39309 # -1 # ID=6572_66;partial=01;start_type=Edge;rbs_motif=None;rbs_spacer=None;gc_cont=0.651	91.6	263.5	185	9.699999999999996e-68	145	42
237	44_VKAZC4265A	20540_TBBIJ6883B_HS	1	66	5	5	44_VKAZC4265A_AND_20540_TBBIJ6883B_HS	44_VKAZC4265A_66	20540_TBBIJ6883B_HS_5	d_Bacteria	p_Patescibacteria	c_Saccharimonadia	o_Saccharimonadales	f_AWTP1-31	g_AWTP1-31	s_AWTP1-31 sp003962975	44_VKAZC4265A	49837	species	AWTP1-31 sp003962975	36	33	19	0.58	d_Bacteria;p_Patescibacteria;c_Saccharimonadia;o_Saccharimonadales;f_AWTP1-31;g_AWTP1-31;s_AWTP1-31 sp003962975	d_Bacteria	p_Proteobacteria	c_Gammaproteobacteria	o_Burkholderiales				20540_TBBIJ6883B_HS	46	order	Burkholderiales	7	6	3	0.5	d_Bacteria;p_Proteobacteria;c_Gammaproteobacteria;o_Burkholderiales	UniRef50_K1YDQ5 Resolvase/invertase-type recombinase catalytic domain-containing protein n=52 Tax=Bacteria TaxID=2 RepID=K1YDQ5_9BACT	44_VKAZC4265A_66 # 38875 # 39309 # -1 # ID=6572_66;partial=01;start_type=Edge;rbs_motif=None;rbs_spacer=None;gc_cont=0.651	91.6	263.5	185	9.699999999999996e-68	145	42
238	2980_KJUPI1833T_HS	118_VKAZC4265A_HS	1	5	58	5	2980_KJUPI1833T_HS_AND_118_VKAZC4265A_HS	2980_KJUPI1833T_HS_5	118_VKAZC4265A_HS_1	d_Bacteria	p_Proteobacteria	c_Gammaproteobacteria	o_Burkholderiales	f_Burkholderiaceae			2980_KJUPI1833T_HS	62	family	Burkholderiaceae	19	18	14	0.52	d_Bacteria;p_Proteobacteria;c_Gammaproteobacteria;o_Burkholderiales;f_Burkholderiaceae	d_Bacteria	p_Patescibacteria	c_Saccharimonadia	o_Saccharimonadales	f_AWTP1-31	g_AWTP1-31	s_AWTP1-31 sp003962975	118_VKAZC4265A_HS	49837	species	AWTP1-31 sp003962975	29	27	14	0.54	d_Bacteria;p_Patescibacteria;c_Saccharimonadia;o_Saccharimonadales;f_AWTP1-31;g_AWTP1-31;s_AWTP1-31 sp003962975	UniRef50_K1YDQ5 Resolvase/invertase-type recombinase catalytic domain-containing protein n=52 Tax=Bacteria TaxID=2 RepID=K1YDQ5_9BACT	2980_KJUPI1833T_HS_5 # 5237 # 5671 # -1 # ID=4141_5;partial=01;start_type=Edge;rbs_motif=None;rbs_spacer=None;gc_cont=0.653	91.6	263.5	185	9.699999999999996e-68	145	42
239	2980_KJUPI1833T_HS	44_VKAZC4265A	1	5	66	5	2980_KJUPI1833T_HS_AND_44_VKAZC4265A	2980_KJUPI1833T_HS_5	44_VKAZC4265A_66	d_Bacteria	p_Proteobacteria	c_Gammaproteobacteria	o_Burkholderiales	f_Burkholderiaceae			2980_KJUPI1833T_HS	62	family	Burkholderiaceae	19	18	14	0.52	d_Bacteria;p_Proteobacteria;c_Gammaproteobacteria;o_Burkholderiales;f_Burkholderiaceae	d_Bacteria	p_Patescibacteria	c_Saccharimonadia	o_Saccharimonadales	f_AWTP1-31	g_AWTP1-31	s_AWTP1-31 sp003962975	44_VKAZC4265A	49837	species	AWTP1-31 sp003962975	36	33	19	0.58	d_Bacteria;p_Patescibacteria;c_Saccharimonadia;o_Saccharimonadales;f_AWTP1-31;g_AWTP1-31;s_AWTP1-31 sp003962975	UniRef50_K1YDQ5 Resolvase/invertase-type recombinase catalytic domain-containing protein n=52 Tax=Bacteria TaxID=2 RepID=K1YDQ5_9BACT	2980_KJUPI1833T_HS_5 # 5237 # 5671 # -1 # ID=4141_5;partial=01;start_type=Edge;rbs_motif=None;rbs_spacer=None;gc_cont=0.653	91.6	263.5	185	9.699999999999996e-68	145	42
240	20540_TBBIJ6883B_HS	118_VKAZC4265A_HS	1	5	58	5	20540_TBBIJ6883B_HS_AND_118_VKAZC4265A_HS	20540_TBBIJ6883B_HS_5	118_VKAZC4265A_HS_1	d_Bacteria	p_Proteobacteria	c_Gammaproteobacteria	o_Burkholderiales				20540_TBBIJ6883B_HS	46	order	Burkholderiales	7	6	3	0.5	d_Bacteria;p_Proteobacteria;c_Gammaproteobacteria;o_Burkholderiales	d_Bacteria	p_Patescibacteria	c_Saccharimonadia	o_Saccharimonadales	f_AWTP1-31	g_AWTP1-31	s_AWTP1-31 sp003962975	118_VKAZC4265A_HS	49837	species	AWTP1-31 sp003962975	29	27	14	0.54	d_Bacteria;p_Patescibacteria;c_Saccharimonadia;o_Saccharimonadales;f_AWTP1-31;g_AWTP1-31;s_AWTP1-31 sp003962975	UniRef50_K1YDQ5 Resolvase/invertase-type recombinase catalytic domain-containing protein n=52 Tax=Bacteria TaxID=2 RepID=K1YDQ5_9BACT	20540_TBBIJ6883B_HS_5 # 2335 # 2766 # -1 # ID=12687_5;partial=01;start_type=Edge;rbs_motif=None;rbs_spacer=None;gc_cont=0.648	91.5	261.5	185	3.6999999999999986e-67	144	43
241	20540_TBBIJ6883B_HS	44_VKAZC4265A	1	5	66	5	20540_TBBIJ6883B_HS_AND_44_VKAZC4265A	20540_TBBIJ6883B_HS_5	44_VKAZC4265A_66	d_Bacteria	p_Proteobacteria	c_Gammaproteobacteria	o_Burkholderiales				20540_TBBIJ6883B_HS	46	order	Burkholderiales	7	6	3	0.5	d_Bacteria;p_Proteobacteria;c_Gammaproteobacteria;o_Burkholderiales	d_Bacteria	p_Patescibacteria	c_Saccharimonadia	o_Saccharimonadales	f_AWTP1-31	g_AWTP1-31	s_AWTP1-31 sp003962975	44_VKAZC4265A	49837	species	AWTP1-31 sp003962975	36	33	19	0.58	d_Bacteria;p_Patescibacteria;c_Saccharimonadia;o_Saccharimonadales;f_AWTP1-31;g_AWTP1-31;s_AWTP1-31 sp003962975	UniRef50_K1YDQ5 Resolvase/invertase-type recombinase catalytic domain-containing protein n=52 Tax=Bacteria TaxID=2 RepID=K1YDQ5_9BACT	20540_TBBIJ6883B_HS_5 # 2335 # 2766 # -1 # ID=12687_5;partial=01;start_type=Edge;rbs_motif=None;rbs_spacer=None;gc_cont=0.648	91.5	261.5	185	3.6999999999999986e-67	144	43
242	34500_ABVSK8395E_HS	210_AQYSR7679X_HS	1	5	34	5	34500_ABVSK8395E_HS_AND_210_AQYSR7679X_HS	34500_ABVSK8395E_HS_4	210_AQYSR7679X_HS_24	d_Bacteria	p_Actinobacteriota	c_Actinomycetia	o_Mycobacteriales				34500_ABVSK8395E_HS	25	order	Mycobacteriales	8	7	4	0.73	d_Bacteria;p_Actinobacteriota;c_Actinomycetia;o_Mycobacteriales	d_Bacteria	p_Proteobacteria	c_Gammaproteobacteria	o_Burkholderiales				210_AQYSR7679X_HS	46	order	Burkholderiales	43	37	20	0.52	d_Bacteria;p_Proteobacteria;c_Gammaproteobacteria;o_Burkholderiales	UniRef50_A0A1G5R0C5 Antitoxin ParD n=205 Tax=root TaxID=1 RepID=A0A1G5R0C5_PHOLU	34500_ABVSK8395E_HS_4 # 1074 # 1343 # -1 # ID=8900_4;partial=00;start_type=ATG;rbs_motif=GGAGG;rbs_spacer=5-10bp;gc_cont=0.674	82.1	136.7	88	8.500000000000001e-30	90	1
243	34500_ABVSK8395E_HS	10121_FBLKR3479R_HS	2	5	4	4	34500_ABVSK8395E_HS_AND_10121_FBLKR3479R_HS	34500_ABVSK8395E_HS_4	10121_FBLKR3479R_HS_3	d_Bacteria	p_Actinobacteriota	c_Actinomycetia	o_Mycobacteriales				34500_ABVSK8395E_HS	25	order	Mycobacteriales	8	7	4	0.73	d_Bacteria;p_Actinobacteriota;c_Actinomycetia;o_Mycobacteriales	d_Bacteria	p_Proteobacteria	c_Gammaproteobacteria	o_Burkholderiales	f_Burkholderiaceae			10121_FBLKR3479R_HS	62	family	Burkholderiaceae	6	5	2	0.65	d_Bacteria;p_Proteobacteria;c_Gammaproteobacteria;o_Burkholderiales;f_Burkholderiaceae	UniRef50_A0A1G5R0C5 Antitoxin ParD n=205 Tax=root TaxID=1 RepID=A0A1G5R0C5_PHOLU	34500_ABVSK8395E_HS_4 # 1074 # 1343 # -1 # ID=8900_4;partial=00;start_type=ATG;rbs_motif=GGAGG;rbs_spacer=5-10bp;gc_cont=0.674	82.1	136.7	88	8.500000000000001e-30	90	1
244	34500_ABVSK8395E_HS	350_NOAOR5976A	1	5	15	5	34500_ABVSK8395E_HS_AND_350_NOAOR5976A	34500_ABVSK8395E_HS_4	350_NOAOR5976A_3	d_Bacteria	p_Actinobacteriota	c_Actinomycetia	o_Mycobacteriales				34500_ABVSK8395E_HS	25	order	Mycobacteriales	8	7	4	0.73	d_Bacteria;p_Actinobacteriota;c_Actinomycetia;o_Mycobacteriales	d_Bacteria	p_Proteobacteria	c_Gammaproteobacteria	o_Burkholderiales	f_Burkholderiaceae			350_NOAOR5976A	62	family	Burkholderiaceae	16	14	11	0.8	d_Bacteria;p_Proteobacteria;c_Gammaproteobacteria;o_Burkholderiales;f_Burkholderiaceae	UniRef50_A0A1G5R0C5 Antitoxin ParD n=205 Tax=root TaxID=1 RepID=A0A1G5R0C5_PHOLU	34500_ABVSK8395E_HS_4 # 1074 # 1343 # -1 # ID=8900_4;partial=00;start_type=ATG;rbs_motif=GGAGG;rbs_spacer=5-10bp;gc_cont=0.674	82.1	136.7	88	8.500000000000001e-30	90	1
245	34500_ABVSK8395E_HS	386_ZFYKJ6264T	1	5	13	5	34500_ABVSK8395E_HS_AND_386_ZFYKJ6264T	34500_ABVSK8395E_HS_4	386_ZFYKJ6264T_11	d_Bacteria	p_Actinobacteriota	c_Actinomycetia	o_Mycobacteriales				34500_ABVSK8395E_HS	25	order	Mycobacteriales	8	7	4	0.73	d_Bacteria;p_Actinobacteriota;c_Actinomycetia;o_Mycobacteriales	d_Bacteria	p_Proteobacteria	c_Gammaproteobacteria	o_Burkholderiales	f_Burkholderiaceae			386_ZFYKJ6264T	62	family	Burkholderiaceae	16	15	11	0.8	d_Bacteria;p_Proteobacteria;c_Gammaproteobacteria;o_Burkholderiales;f_Burkholderiaceae	UniRef50_A0A1G5R0C5 Antitoxin ParD n=205 Tax=root TaxID=1 RepID=A0A1G5R0C5_PHOLU	34500_ABVSK8395E_HS_4 # 1074 # 1343 # -1 # ID=8900_4;partial=00;start_type=ATG;rbs_motif=GGAGG;rbs_spacer=5-10bp;gc_cont=0.674	82.1	136.7	88	8.500000000000001e-30	90	1
246	34500_ABVSK8395E_HS	292_CTKAA1553C_HS	1	5	27	5	34500_ABVSK8395E_HS_AND_292_CTKAA1553C_HS	34500_ABVSK8395E_HS_4	292_CTKAA1553C_HS_4	d_Bacteria	p_Actinobacteriota	c_Actinomycetia	o_Mycobacteriales				34500_ABVSK8395E_HS	25	order	Mycobacteriales	8	7	4	0.73	d_Bacteria;p_Actinobacteriota;c_Actinomycetia;o_Mycobacteriales	d_Bacteria	p_Proteobacteria	c_Gammaproteobacteria	o_Burkholderiales				292_CTKAA1553C_HS	46	order	Burkholderiales	43	40	21	0.52	d_Bacteria;p_Proteobacteria;c_Gammaproteobacteria;o_Burkholderiales	UniRef50_A0A1G5R0C5 Antitoxin ParD n=205 Tax=root TaxID=1 RepID=A0A1G5R0C5_PHOLU	34500_ABVSK8395E_HS_4 # 1074 # 1343 # -1 # ID=8900_4;partial=00;start_type=ATG;rbs_motif=GGAGG;rbs_spacer=5-10bp;gc_cont=0.674	82.1	136.7	88	8.500000000000001e-30	90	1
247	34500_ABVSK8395E_HS	79192_LJSLX5580A_HS	2	5	4	4	34500_ABVSK8395E_HS_AND_79192_LJSLX5580A_HS	34500_ABVSK8395E_HS_4	79192_LJSLX5580A_HS_1	d_Bacteria	p_Actinobacteriota	c_Actinomycetia	o_Mycobacteriales				34500_ABVSK8395E_HS	25	order	Mycobacteriales	8	7	4	0.73	d_Bacteria;p_Actinobacteriota;c_Actinomycetia;o_Mycobacteriales	d_Bacteria	p_Actinobacteriota	c_Actinomycetia	o_Actinomycetales	f_Dermatophilaceae	g_Phycicoccus A	s_Phycicoccus A elongatus	79192_LJSLX5580A_HS	50823	species	Phycicoccus A elongatus	4	3	2	0.97	d_Bacteria;p_Actinobacteriota;c_Actinomycetia;o_Actinomycetales;f_Dermatophilaceae;g_Phycicoccus A;s_Phycicoccus A elongatus	UniRef50_A0A1G5R0C5 Antitoxin ParD n=205 Tax=root TaxID=1 RepID=A0A1G5R0C5_PHOLU	34500_ABVSK8395E_HS_4 # 1074 # 1343 # -1 # ID=8900_4;partial=00;start_type=ATG;rbs_motif=GGAGG;rbs_spacer=5-10bp;gc_cont=0.674	82.1	136.7	88	8.500000000000001e-30	90	1
248	34500_ABVSK8395E_HS	92_OQKAY0494C	1	5	20	5	34500_ABVSK8395E_HS_AND_92_OQKAY0494C	34500_ABVSK8395E_HS_4	92_OQKAY0494C_2	d_Bacteria	p_Actinobacteriota	c_Actinomycetia	o_Mycobacteriales				34500_ABVSK8395E_HS	25	order	Mycobacteriales	8	7	4	0.73	d_Bacteria;p_Actinobacteriota;c_Actinomycetia;o_Mycobacteriales	d_Bacteria	p_Proteobacteria	c_Gammaproteobacteria	o_Burkholderiales	f_Burkholderiaceae			92_OQKAY0494C	62	family	Burkholderiaceae	23	21	12	0.53	d_Bacteria;p_Proteobacteria;c_Gammaproteobacteria;o_Burkholderiales;f_Burkholderiaceae	UniRef50_A0A1G5R0C5 Antitoxin ParD n=205 Tax=root TaxID=1 RepID=A0A1G5R0C5_PHOLU	34500_ABVSK8395E_HS_4 # 1074 # 1343 # -1 # ID=8900_4;partial=00;start_type=ATG;rbs_motif=GGAGG;rbs_spacer=5-10bp;gc_cont=0.674	82.1	136.7	88	8.500000000000001e-30	90	1
249	34500_ABVSK8395E_HS	45501_SMAIH8416T_HS	1	5	4	4	34500_ABVSK8395E_HS_AND_45501_SMAIH8416T_HS	34500_ABVSK8395E_HS_4	45501_SMAIH8416T_HS_3	d_Bacteria	p_Actinobacteriota	c_Actinomycetia	o_Mycobacteriales				34500_ABVSK8395E_HS	25	order	Mycobacteriales	8	7	4	0.73	d_Bacteria;p_Actinobacteriota;c_Actinomycetia;o_Mycobacteriales	d_Bacteria	p_Proteobacteria	c_Gammaproteobacteria	o_Burkholderiales	f_Burkholderiaceae			45501_SMAIH8416T_HS	62	family	Burkholderiaceae	5	4	2	0.66	d_Bacteria;p_Proteobacteria;c_Gammaproteobacteria;o_Burkholderiales;f_Burkholderiaceae	UniRef50_A0A1G5R0C5 Antitoxin ParD n=205 Tax=root TaxID=1 RepID=A0A1G5R0C5_PHOLU	34500_ABVSK8395E_HS_4 # 1074 # 1343 # -1 # ID=8900_4;partial=00;start_type=ATG;rbs_motif=GGAGG;rbs_spacer=5-10bp;gc_cont=0.674	82.1	136.7	88	8.500000000000001e-30	90	1
250	34500_ABVSK8395E_HS	61903_p3.opera	1	5	7	5	34500_ABVSK8395E_HS_AND_61903_p3.opera	34500_ABVSK8395E_HS_4	61903_p3.opera_2	d_Bacteria	p_Actinobacteriota	c_Actinomycetia	o_Mycobacteriales				34500_ABVSK8395E_HS	25	order	Mycobacteriales	8	7	4	0.73	d_Bacteria;p_Actinobacteriota;c_Actinomycetia;o_Mycobacteriales	d_Bacteria	p_Proteobacteria	c_Gammaproteobacteria	o_Burkholderiales	f_Burkholderiaceae			61903_p3.opera	62	family	Burkholderiaceae	10	9	8	0.99	d_Bacteria;p_Proteobacteria;c_Gammaproteobacteria;o_Burkholderiales;f_Burkholderiaceae	UniRef50_A0A1G5R0C5 Antitoxin ParD n=205 Tax=root TaxID=1 RepID=A0A1G5R0C5_PHOLU	34500_ABVSK8395E_HS_4 # 1074 # 1343 # -1 # ID=8900_4;partial=00;start_type=ATG;rbs_motif=GGAGG;rbs_spacer=5-10bp;gc_cont=0.674	82.1	136.7	88	8.500000000000001e-30	90	1
251	34500_ABVSK8395E_HS	90946_o1.opera	1	5	8	5	34500_ABVSK8395E_HS_AND_90946_o1.opera	34500_ABVSK8395E_HS_4	90946_o1.opera_2	d_Bacteria	p_Actinobacteriota	c_Actinomycetia	o_Mycobacteriales				34500_ABVSK8395E_HS	25	order	Mycobacteriales	8	7	4	0.73	d_Bacteria;p_Actinobacteriota;c_Actinomycetia;o_Mycobacteriales	d_Bacteria	p_Proteobacteria	c_Gammaproteobacteria	o_Burkholderiales	f_Burkholderiaceae			90946_o1.opera	62	family	Burkholderiaceae	8	7	7	1.0	d_Bacteria;p_Proteobacteria;c_Gammaproteobacteria;o_Burkholderiales;f_Burkholderiaceae	UniRef50_A0A1G5R0C5 Antitoxin ParD n=205 Tax=root TaxID=1 RepID=A0A1G5R0C5_PHOLU	34500_ABVSK8395E_HS_4 # 1074 # 1343 # -1 # ID=8900_4;partial=00;start_type=ATG;rbs_motif=GGAGG;rbs_spacer=5-10bp;gc_cont=0.674	82.1	136.7	88	8.500000000000001e-30	90	1
252	34500_ABVSK8395E_HS	9651_STOPY2011U_HS	1	5	8	5	34500_ABVSK8395E_HS_AND_9651_STOPY2011U_HS	34500_ABVSK8395E_HS_4	9651_STOPY2011U_HS_7	d_Bacteria	p_Actinobacteriota	c_Actinomycetia	o_Mycobacteriales				34500_ABVSK8395E_HS	25	order	Mycobacteriales	8	7	4	0.73	d_Bacteria;p_Actinobacteriota;c_Actinomycetia;o_Mycobacteriales	d_Bacteria	p_Proteobacteria	c_Gammaproteobacteria	o_Burkholderiales	f_Burkholderiaceae			9651_STOPY2011U_HS	62	family	Burkholderiaceae	8	7	7	1.0	d_Bacteria;p_Proteobacteria;c_Gammaproteobacteria;o_Burkholderiales;f_Burkholderiaceae	UniRef50_A0A1G5R0C5 Antitoxin ParD n=205 Tax=root TaxID=1 RepID=A0A1G5R0C5_PHOLU	34500_ABVSK8395E_HS_4 # 1074 # 1343 # -1 # ID=8900_4;partial=00;start_type=ATG;rbs_motif=GGAGG;rbs_spacer=5-10bp;gc_cont=0.674	82.1	136.7	88	8.500000000000001e-30	90	1
253	79192_LJSLX5580A_HS	210_AQYSR7679X_HS	1	4	34	4	79192_LJSLX5580A_HS_AND_210_AQYSR7679X_HS	79192_LJSLX5580A_HS_1	210_AQYSR7679X_HS_24	d_Bacteria	p_Actinobacteriota	c_Actinomycetia	o_Actinomycetales	f_Dermatophilaceae	g_Phycicoccus A	s_Phycicoccus A elongatus	79192_LJSLX5580A_HS	50823	species	Phycicoccus A elongatus	4	3	2	0.97	d_Bacteria;p_Actinobacteriota;c_Actinomycetia;o_Actinomycetales;f_Dermatophilaceae;g_Phycicoccus A;s_Phycicoccus A elongatus	d_Bacteria	p_Proteobacteria	c_Gammaproteobacteria	o_Burkholderiales				210_AQYSR7679X_HS	46	order	Burkholderiales	43	37	20	0.52	d_Bacteria;p_Proteobacteria;c_Gammaproteobacteria;o_Burkholderiales	UniRef50_A0A1G5R0C5 Antitoxin ParD n=205 Tax=root TaxID=1 RepID=A0A1G5R0C5_PHOLU	79192_LJSLX5580A_HS_1 # 101 # 382 # 1 # ID=13082_1;partial=00;start_type=ATG;rbs_motif=None;rbs_spacer=None;gc_cont=0.670	82.1	136.3	88	1.2e-29	94	1
254	79192_LJSLX5580A_HS	10121_FBLKR3479R_HS	1	4	4	4	79192_LJSLX5580A_HS_AND_10121_FBLKR3479R_HS	79192_LJSLX5580A_HS_1	10121_FBLKR3479R_HS_3	d_Bacteria	p_Actinobacteriota	c_Actinomycetia	o_Actinomycetales	f_Dermatophilaceae	g_Phycicoccus A	s_Phycicoccus A elongatus	79192_LJSLX5580A_HS	50823	species	Phycicoccus A elongatus	4	3	2	0.97	d_Bacteria;p_Actinobacteriota;c_Actinomycetia;o_Actinomycetales;f_Dermatophilaceae;g_Phycicoccus A;s_Phycicoccus A elongatus	d_Bacteria	p_Proteobacteria	c_Gammaproteobacteria	o_Burkholderiales	f_Burkholderiaceae			10121_FBLKR3479R_HS	62	family	Burkholderiaceae	6	5	2	0.65	d_Bacteria;p_Proteobacteria;c_Gammaproteobacteria;o_Burkholderiales;f_Burkholderiaceae	UniRef50_A0A1G5R0C5 Antitoxin ParD n=205 Tax=root TaxID=1 RepID=A0A1G5R0C5_PHOLU	79192_LJSLX5580A_HS_1 # 101 # 382 # 1 # ID=13082_1;partial=00;start_type=ATG;rbs_motif=None;rbs_spacer=None;gc_cont=0.670	82.1	136.3	88	1.2e-29	94	1
255	79192_LJSLX5580A_HS	350_NOAOR5976A	1	4	15	4	79192_LJSLX5580A_HS_AND_350_NOAOR5976A	79192_LJSLX5580A_HS_1	350_NOAOR5976A_3	d_Bacteria	p_Actinobacteriota	c_Actinomycetia	o_Actinomycetales	f_Dermatophilaceae	g_Phycicoccus A	s_Phycicoccus A elongatus	79192_LJSLX5580A_HS	50823	species	Phycicoccus A elongatus	4	3	2	0.97	d_Bacteria;p_Actinobacteriota;c_Actinomycetia;o_Actinomycetales;f_Dermatophilaceae;g_Phycicoccus A;s_Phycicoccus A elongatus	d_Bacteria	p_Proteobacteria	c_Gammaproteobacteria	o_Burkholderiales	f_Burkholderiaceae			350_NOAOR5976A	62	family	Burkholderiaceae	16	14	11	0.8	d_Bacteria;p_Proteobacteria;c_Gammaproteobacteria;o_Burkholderiales;f_Burkholderiaceae	UniRef50_A0A1G5R0C5 Antitoxin ParD n=205 Tax=root TaxID=1 RepID=A0A1G5R0C5_PHOLU	79192_LJSLX5580A_HS_1 # 101 # 382 # 1 # ID=13082_1;partial=00;start_type=ATG;rbs_motif=None;rbs_spacer=None;gc_cont=0.670	82.1	136.3	88	1.2e-29	94	1
256	79192_LJSLX5580A_HS	386_ZFYKJ6264T	1	4	13	4	79192_LJSLX5580A_HS_AND_386_ZFYKJ6264T	79192_LJSLX5580A_HS_1	386_ZFYKJ6264T_11	d_Bacteria	p_Actinobacteriota	c_Actinomycetia	o_Actinomycetales	f_Dermatophilaceae	g_Phycicoccus A	s_Phycicoccus A elongatus	79192_LJSLX5580A_HS	50823	species	Phycicoccus A elongatus	4	3	2	0.97	d_Bacteria;p_Actinobacteriota;c_Actinomycetia;o_Actinomycetales;f_Dermatophilaceae;g_Phycicoccus A;s_Phycicoccus A elongatus	d_Bacteria	p_Proteobacteria	c_Gammaproteobacteria	o_Burkholderiales	f_Burkholderiaceae			386_ZFYKJ6264T	62	family	Burkholderiaceae	16	15	11	0.8	d_Bacteria;p_Proteobacteria;c_Gammaproteobacteria;o_Burkholderiales;f_Burkholderiaceae	UniRef50_A0A1G5R0C5 Antitoxin ParD n=205 Tax=root TaxID=1 RepID=A0A1G5R0C5_PHOLU	79192_LJSLX5580A_HS_1 # 101 # 382 # 1 # ID=13082_1;partial=00;start_type=ATG;rbs_motif=None;rbs_spacer=None;gc_cont=0.670	82.1	136.3	88	1.2e-29	94	1
257	79192_LJSLX5580A_HS	292_CTKAA1553C_HS	1	4	27	4	79192_LJSLX5580A_HS_AND_292_CTKAA1553C_HS	79192_LJSLX5580A_HS_1	292_CTKAA1553C_HS_4	d_Bacteria	p_Actinobacteriota	c_Actinomycetia	o_Actinomycetales	f_Dermatophilaceae	g_Phycicoccus A	s_Phycicoccus A elongatus	79192_LJSLX5580A_HS	50823	species	Phycicoccus A elongatus	4	3	2	0.97	d_Bacteria;p_Actinobacteriota;c_Actinomycetia;o_Actinomycetales;f_Dermatophilaceae;g_Phycicoccus A;s_Phycicoccus A elongatus	d_Bacteria	p_Proteobacteria	c_Gammaproteobacteria	o_Burkholderiales				292_CTKAA1553C_HS	46	order	Burkholderiales	43	40	21	0.52	d_Bacteria;p_Proteobacteria;c_Gammaproteobacteria;o_Burkholderiales	UniRef50_A0A1G5R0C5 Antitoxin ParD n=205 Tax=root TaxID=1 RepID=A0A1G5R0C5_PHOLU	79192_LJSLX5580A_HS_1 # 101 # 382 # 1 # ID=13082_1;partial=00;start_type=ATG;rbs_motif=None;rbs_spacer=None;gc_cont=0.670	82.1	136.3	88	1.2e-29	94	1
258	79192_LJSLX5580A_HS	34500_ABVSK8395E_HS	2	4	5	4	79192_LJSLX5580A_HS_AND_34500_ABVSK8395E_HS	79192_LJSLX5580A_HS_1	34500_ABVSK8395E_HS_4	d_Bacteria	p_Actinobacteriota	c_Actinomycetia	o_Actinomycetales	f_Dermatophilaceae	g_Phycicoccus A	s_Phycicoccus A elongatus	79192_LJSLX5580A_HS	50823	species	Phycicoccus A elongatus	4	3	2	0.97	d_Bacteria;p_Actinobacteriota;c_Actinomycetia;o_Actinomycetales;f_Dermatophilaceae;g_Phycicoccus A;s_Phycicoccus A elongatus	d_Bacteria	p_Actinobacteriota	c_Actinomycetia	o_Mycobacteriales				34500_ABVSK8395E_HS	25	order	Mycobacteriales	8	7	4	0.73	d_Bacteria;p_Actinobacteriota;c_Actinomycetia;o_Mycobacteriales	UniRef50_A0A1G5R0C5 Antitoxin ParD n=205 Tax=root TaxID=1 RepID=A0A1G5R0C5_PHOLU	79192_LJSLX5580A_HS_1 # 101 # 382 # 1 # ID=13082_1;partial=00;start_type=ATG;rbs_motif=None;rbs_spacer=None;gc_cont=0.670	82.1	136.3	88	1.2e-29	94	1
259	79192_LJSLX5580A_HS	92_OQKAY0494C	1	4	20	4	79192_LJSLX5580A_HS_AND_92_OQKAY0494C	79192_LJSLX5580A_HS_1	92_OQKAY0494C_2	d_Bacteria	p_Actinobacteriota	c_Actinomycetia	o_Actinomycetales	f_Dermatophilaceae	g_Phycicoccus A	s_Phycicoccus A elongatus	79192_LJSLX5580A_HS	50823	species	Phycicoccus A elongatus	4	3	2	0.97	d_Bacteria;p_Actinobacteriota;c_Actinomycetia;o_Actinomycetales;f_Dermatophilaceae;g_Phycicoccus A;s_Phycicoccus A elongatus	d_Bacteria	p_Proteobacteria	c_Gammaproteobacteria	o_Burkholderiales	f_Burkholderiaceae			92_OQKAY0494C	62	family	Burkholderiaceae	23	21	12	0.53	d_Bacteria;p_Proteobacteria;c_Gammaproteobacteria;o_Burkholderiales;f_Burkholderiaceae	UniRef50_A0A1G5R0C5 Antitoxin ParD n=205 Tax=root TaxID=1 RepID=A0A1G5R0C5_PHOLU	79192_LJSLX5580A_HS_1 # 101 # 382 # 1 # ID=13082_1;partial=00;start_type=ATG;rbs_motif=None;rbs_spacer=None;gc_cont=0.670	82.1	136.3	88	1.2e-29	94	1
260	79192_LJSLX5580A_HS	45501_SMAIH8416T_HS	1	4	4	4	79192_LJSLX5580A_HS_AND_45501_SMAIH8416T_HS	79192_LJSLX5580A_HS_1	45501_SMAIH8416T_HS_3	d_Bacteria	p_Actinobacteriota	c_Actinomycetia	o_Actinomycetales	f_Dermatophilaceae	g_Phycicoccus A	s_Phycicoccus A elongatus	79192_LJSLX5580A_HS	50823	species	Phycicoccus A elongatus	4	3	2	0.97	d_Bacteria;p_Actinobacteriota;c_Actinomycetia;o_Actinomycetales;f_Dermatophilaceae;g_Phycicoccus A;s_Phycicoccus A elongatus	d_Bacteria	p_Proteobacteria	c_Gammaproteobacteria	o_Burkholderiales	f_Burkholderiaceae			45501_SMAIH8416T_HS	62	family	Burkholderiaceae	5	4	2	0.66	d_Bacteria;p_Proteobacteria;c_Gammaproteobacteria;o_Burkholderiales;f_Burkholderiaceae	UniRef50_A0A1G5R0C5 Antitoxin ParD n=205 Tax=root TaxID=1 RepID=A0A1G5R0C5_PHOLU	79192_LJSLX5580A_HS_1 # 101 # 382 # 1 # ID=13082_1;partial=00;start_type=ATG;rbs_motif=None;rbs_spacer=None;gc_cont=0.670	82.1	136.3	88	1.2e-29	94	1
261	79192_LJSLX5580A_HS	61903_p3.opera	1	4	7	4	79192_LJSLX5580A_HS_AND_61903_p3.opera	79192_LJSLX5580A_HS_1	61903_p3.opera_2	d_Bacteria	p_Actinobacteriota	c_Actinomycetia	o_Actinomycetales	f_Dermatophilaceae	g_Phycicoccus A	s_Phycicoccus A elongatus	79192_LJSLX5580A_HS	50823	species	Phycicoccus A elongatus	4	3	2	0.97	d_Bacteria;p_Actinobacteriota;c_Actinomycetia;o_Actinomycetales;f_Dermatophilaceae;g_Phycicoccus A;s_Phycicoccus A elongatus	d_Bacteria	p_Proteobacteria	c_Gammaproteobacteria	o_Burkholderiales	f_Burkholderiaceae			61903_p3.opera	62	family	Burkholderiaceae	10	9	8	0.99	d_Bacteria;p_Proteobacteria;c_Gammaproteobacteria;o_Burkholderiales;f_Burkholderiaceae	UniRef50_A0A1G5R0C5 Antitoxin ParD n=205 Tax=root TaxID=1 RepID=A0A1G5R0C5_PHOLU	79192_LJSLX5580A_HS_1 # 101 # 382 # 1 # ID=13082_1;partial=00;start_type=ATG;rbs_motif=None;rbs_spacer=None;gc_cont=0.670	82.1	136.3	88	1.2e-29	94	1
262	79192_LJSLX5580A_HS	90946_o1.opera	1	4	8	4	79192_LJSLX5580A_HS_AND_90946_o1.opera	79192_LJSLX5580A_HS_1	90946_o1.opera_2	d_Bacteria	p_Actinobacteriota	c_Actinomycetia	o_Actinomycetales	f_Dermatophilaceae	g_Phycicoccus A	s_Phycicoccus A elongatus	79192_LJSLX5580A_HS	50823	species	Phycicoccus A elongatus	4	3	2	0.97	d_Bacteria;p_Actinobacteriota;c_Actinomycetia;o_Actinomycetales;f_Dermatophilaceae;g_Phycicoccus A;s_Phycicoccus A elongatus	d_Bacteria	p_Proteobacteria	c_Gammaproteobacteria	o_Burkholderiales	f_Burkholderiaceae			90946_o1.opera	62	family	Burkholderiaceae	8	7	7	1.0	d_Bacteria;p_Proteobacteria;c_Gammaproteobacteria;o_Burkholderiales;f_Burkholderiaceae	UniRef50_A0A1G5R0C5 Antitoxin ParD n=205 Tax=root TaxID=1 RepID=A0A1G5R0C5_PHOLU	79192_LJSLX5580A_HS_1 # 101 # 382 # 1 # ID=13082_1;partial=00;start_type=ATG;rbs_motif=None;rbs_spacer=None;gc_cont=0.670	82.1	136.3	88	1.2e-29	94	1
263	79192_LJSLX5580A_HS	9651_STOPY2011U_HS	1	4	8	4	79192_LJSLX5580A_HS_AND_9651_STOPY2011U_HS	79192_LJSLX5580A_HS_1	9651_STOPY2011U_HS_7	d_Bacteria	p_Actinobacteriota	c_Actinomycetia	o_Actinomycetales	f_Dermatophilaceae	g_Phycicoccus A	s_Phycicoccus A elongatus	79192_LJSLX5580A_HS	50823	species	Phycicoccus A elongatus	4	3	2	0.97	d_Bacteria;p_Actinobacteriota;c_Actinomycetia;o_Actinomycetales;f_Dermatophilaceae;g_Phycicoccus A;s_Phycicoccus A elongatus	d_Bacteria	p_Proteobacteria	c_Gammaproteobacteria	o_Burkholderiales	f_Burkholderiaceae			9651_STOPY2011U_HS	62	family	Burkholderiaceae	8	7	7	1.0	d_Bacteria;p_Proteobacteria;c_Gammaproteobacteria;o_Burkholderiales;f_Burkholderiaceae	UniRef50_A0A1G5R0C5 Antitoxin ParD n=205 Tax=root TaxID=1 RepID=A0A1G5R0C5_PHOLU	79192_LJSLX5580A_HS_1 # 101 # 382 # 1 # ID=13082_1;partial=00;start_type=ATG;rbs_motif=None;rbs_spacer=None;gc_cont=0.670	82.1	136.3	88	1.2e-29	94	1
264	443_CTKAA1553C_HS	38115_EZZPO6467Z_HS	1	23	6	6	443_CTKAA1553C_HS_AND_38115_EZZPO6467Z_HS	443_CTKAA1553C_HS_12	38115_EZZPO6467Z_HS_5	d_Bacteria	p_Proteobacteria	c_Gammaproteobacteria	o_Burkholderiales				443_CTKAA1553C_HS	46	order	Burkholderiales	37	31	19	0.66	d_Bacteria;p_Proteobacteria;c_Gammaproteobacteria;o_Burkholderiales	d_Bacteria	p_Acidobacteriota	c_Acidobacteriae	o_Bryobacterales	f_Bryobacteraceae			38115_EZZPO6467Z_HS	1098	family	Bryobacteraceae	7	7	5	0.53	d_Bacteria;p_Acidobacteriota;c_Acidobacteriae;o_Bryobacterales;f_Bryobacteraceae	UniRef50_A0A0Q4F0H4 Type IV secretion system protein virB4 n=611 Tax=root TaxID=1 RepID=A0A0Q4F0H4_9SPHN	443_CTKAA1553C_HS_12 # 9191 # 11749 # 1 # ID=6747_12;partial=00;start_type=ATG;rbs_motif=GGA/GAG/AGG;rbs_spacer=5-10bp;gc_cont=0.639	76.7	1318.9	844	0.0	853	1
265	443_CTKAA1553C_HS	75053_AYHUY2120D_HS	1	23	4	4	443_CTKAA1553C_HS_AND_75053_AYHUY2120D_HS	443_CTKAA1553C_HS_12	75053_AYHUY2120D_HS_1	d_Bacteria	p_Proteobacteria	c_Gammaproteobacteria	o_Burkholderiales				443_CTKAA1553C_HS	46	order	Burkholderiales	37	31	19	0.66	d_Bacteria;p_Proteobacteria;c_Gammaproteobacteria;o_Burkholderiales	d_Bacteria	p_Acidobacteriota	c_Acidobacteriae	o_Bryobacterales	f_Bryobacteraceae			75053_AYHUY2120D_HS	1098	family	Bryobacteraceae	5	5	3	0.67	d_Bacteria;p_Acidobacteriota;c_Acidobacteriae;o_Bryobacterales;f_Bryobacteraceae	UniRef50_A0A0Q4F0H4 Type IV secretion system protein virB4 n=611 Tax=root TaxID=1 RepID=A0A0Q4F0H4_9SPHN	443_CTKAA1553C_HS_12 # 9191 # 11749 # 1 # ID=6747_12;partial=00;start_type=ATG;rbs_motif=GGA/GAG/AGG;rbs_spacer=5-10bp;gc_cont=0.639	76.7	1318.9	844	0.0	853	1
266	312_WQYNP1853R_HS	38115_EZZPO6467Z_HS	1	29	6	6	312_WQYNP1853R_HS_AND_38115_EZZPO6467Z_HS	312_WQYNP1853R_HS_15	38115_EZZPO6467Z_HS_5	d_Bacteria	p_Proteobacteria	c_Gammaproteobacteria	o_Burkholderiales				312_WQYNP1853R_HS	46	order	Burkholderiales	44	35	15	0.53	d_Bacteria;p_Proteobacteria;c_Gammaproteobacteria;o_Burkholderiales	d_Bacteria	p_Acidobacteriota	c_Acidobacteriae	o_Bryobacterales	f_Bryobacteraceae			38115_EZZPO6467Z_HS	1098	family	Bryobacteraceae	7	7	5	0.53	d_Bacteria;p_Acidobacteriota;c_Acidobacteriae;o_Bryobacterales;f_Bryobacteraceae	UniRef50_A0A0Q4F0H4 Type IV secretion system protein virB4 n=611 Tax=root TaxID=1 RepID=A0A0Q4F0H4_9SPHN	312_WQYNP1853R_HS_15 # 8608 # 11166 # 1 # ID=8800_15;partial=00;start_type=ATG;rbs_motif=GGA/GAG/AGG;rbs_spacer=5-10bp;gc_cont=0.639	76.7	1318.9	844	0.0	853	1
267	312_WQYNP1853R_HS	75053_AYHUY2120D_HS	1	29	4	4	312_WQYNP1853R_HS_AND_75053_AYHUY2120D_HS	312_WQYNP1853R_HS_15	75053_AYHUY2120D_HS_1	d_Bacteria	p_Proteobacteria	c_Gammaproteobacteria	o_Burkholderiales				312_WQYNP1853R_HS	46	order	Burkholderiales	44	35	15	0.53	d_Bacteria;p_Proteobacteria;c_Gammaproteobacteria;o_Burkholderiales	d_Bacteria	p_Acidobacteriota	c_Acidobacteriae	o_Bryobacterales	f_Bryobacteraceae			75053_AYHUY2120D_HS	1098	family	Bryobacteraceae	5	5	3	0.67	d_Bacteria;p_Acidobacteriota;c_Acidobacteriae;o_Bryobacterales;f_Bryobacteraceae	UniRef50_A0A0Q4F0H4 Type IV secretion system protein virB4 n=611 Tax=root TaxID=1 RepID=A0A0Q4F0H4_9SPHN	312_WQYNP1853R_HS_15 # 8608 # 11166 # 1 # ID=8800_15;partial=00;start_type=ATG;rbs_motif=GGA/GAG/AGG;rbs_spacer=5-10bp;gc_cont=0.639	76.7	1318.9	844	0.0	853	1
268	210_AQYSR7679X_HS	38115_EZZPO6467Z_HS	1	34	6	6	210_AQYSR7679X_HS_AND_38115_EZZPO6467Z_HS	210_AQYSR7679X_HS_32	38115_EZZPO6467Z_HS_5	d_Bacteria	p_Proteobacteria	c_Gammaproteobacteria	o_Burkholderiales				210_AQYSR7679X_HS	46	order	Burkholderiales	43	37	20	0.52	d_Bacteria;p_Proteobacteria;c_Gammaproteobacteria;o_Burkholderiales	d_Bacteria	p_Acidobacteriota	c_Acidobacteriae	o_Bryobacterales	f_Bryobacteraceae			38115_EZZPO6467Z_HS	1098	family	Bryobacteraceae	7	7	5	0.53	d_Bacteria;p_Acidobacteriota;c_Acidobacteriae;o_Bryobacterales;f_Bryobacteraceae	UniRef50_A0A0Q4F0H4 Type IV secretion system protein virB4 n=611 Tax=root TaxID=1 RepID=A0A0Q4F0H4_9SPHN	210_AQYSR7679X_HS_32 # 25654 # 28212 # 1 # ID=15835_32;partial=00;start_type=ATG;rbs_motif=GGA/GAG/AGG;rbs_spacer=5-10bp;gc_cont=0.639	76.5	1315.8	844	0.0	853	1
269	210_AQYSR7679X_HS	75053_AYHUY2120D_HS	1	34	4	4	210_AQYSR7679X_HS_AND_75053_AYHUY2120D_HS	210_AQYSR7679X_HS_32	75053_AYHUY2120D_HS_1	d_Bacteria	p_Proteobacteria	c_Gammaproteobacteria	o_Burkholderiales				210_AQYSR7679X_HS	46	order	Burkholderiales	43	37	20	0.52	d_Bacteria;p_Proteobacteria;c_Gammaproteobacteria;o_Burkholderiales	d_Bacteria	p_Acidobacteriota	c_Acidobacteriae	o_Bryobacterales	f_Bryobacteraceae			75053_AYHUY2120D_HS	1098	family	Bryobacteraceae	5	5	3	0.67	d_Bacteria;p_Acidobacteriota;c_Acidobacteriae;o_Bryobacterales;f_Bryobacteraceae	UniRef50_A0A0Q4F0H4 Type IV secretion system protein virB4 n=611 Tax=root TaxID=1 RepID=A0A0Q4F0H4_9SPHN	210_AQYSR7679X_HS_32 # 25654 # 28212 # 1 # ID=15835_32;partial=00;start_type=ATG;rbs_motif=GGA/GAG/AGG;rbs_spacer=5-10bp;gc_cont=0.639	76.5	1315.8	844	0.0	853	1
270	33627_HQATZ1945L_HS	38115_EZZPO6467Z_HS	1	5	6	5	33627_HQATZ1945L_HS_AND_38115_EZZPO6467Z_HS	33627_HQATZ1945L_HS_1	38115_EZZPO6467Z_HS_5	d_Bacteria	p_Proteobacteria	c_Gammaproteobacteria	o_Burkholderiales				33627_HQATZ1945L_HS	46	order	Burkholderiales	5	5	4	0.98	d_Bacteria;p_Proteobacteria;c_Gammaproteobacteria;o_Burkholderiales	d_Bacteria	p_Acidobacteriota	c_Acidobacteriae	o_Bryobacterales	f_Bryobacteraceae			38115_EZZPO6467Z_HS	1098	family	Bryobacteraceae	7	7	5	0.53	d_Bacteria;p_Acidobacteriota;c_Acidobacteriae;o_Bryobacterales;f_Bryobacteraceae	UniRef50_A0A0Q4F0H4 Type IV secretion system protein virB4 n=611 Tax=root TaxID=1 RepID=A0A0Q4F0H4_9SPHN	33627_HQATZ1945L_HS_1 # 1 # 1197 # 1 # ID=7882_1;partial=10;start_type=Edge;rbs_motif=None;rbs_spacer=None;gc_cont=0.645	83.2	651.4	844	4.599999999999996e-184	399	456
271	33627_HQATZ1945L_HS	75053_AYHUY2120D_HS	1	5	4	4	33627_HQATZ1945L_HS_AND_75053_AYHUY2120D_HS	33627_HQATZ1945L_HS_1	75053_AYHUY2120D_HS_1	d_Bacteria	p_Proteobacteria	c_Gammaproteobacteria	o_Burkholderiales				33627_HQATZ1945L_HS	46	order	Burkholderiales	5	5	4	0.98	d_Bacteria;p_Proteobacteria;c_Gammaproteobacteria;o_Burkholderiales	d_Bacteria	p_Acidobacteriota	c_Acidobacteriae	o_Bryobacterales	f_Bryobacteraceae			75053_AYHUY2120D_HS	1098	family	Bryobacteraceae	5	5	3	0.67	d_Bacteria;p_Acidobacteriota;c_Acidobacteriae;o_Bryobacterales;f_Bryobacteraceae	UniRef50_A0A0Q4F0H4 Type IV secretion system protein virB4 n=611 Tax=root TaxID=1 RepID=A0A0Q4F0H4_9SPHN	33627_HQATZ1945L_HS_1 # 1 # 1197 # 1 # ID=7882_1;partial=10;start_type=Edge;rbs_motif=None;rbs_spacer=None;gc_cont=0.645	83.2	651.4	844	4.599999999999996e-184	399	456
272	37707_EWOJK0017V_HS	38115_EZZPO6467Z_HS	1	4	6	4	37707_EWOJK0017V_HS_AND_38115_EZZPO6467Z_HS	37707_EWOJK0017V_HS_2	38115_EZZPO6467Z_HS_5	d_Bacteria	p_Proteobacteria	c_Gammaproteobacteria	o_Burkholderiales				37707_EWOJK0017V_HS	46	order	Burkholderiales	5	5	2	0.51	d_Bacteria;p_Proteobacteria;c_Gammaproteobacteria;o_Burkholderiales	d_Bacteria	p_Acidobacteriota	c_Acidobacteriae	o_Bryobacterales	f_Bryobacteraceae			38115_EZZPO6467Z_HS	1098	family	Bryobacteraceae	7	7	5	0.53	d_Bacteria;p_Acidobacteriota;c_Acidobacteriae;o_Bryobacterales;f_Bryobacteraceae	UniRef50_W7WYL0 Pertussis toxin liberation protein C n=3 Tax=root TaxID=1 RepID=W7WYL0_9BURK	37707_EWOJK0017V_HS_2 # 224 # 1402 # 1 # ID=16946_2;partial=00;start_type=ATG;rbs_motif=GGA/GAG/AGG;rbs_spacer=5-10bp;gc_cont=0.616	77.2	588.6	576	3.5999999999999974e-165	393	1
273	37707_EWOJK0017V_HS	75053_AYHUY2120D_HS	1	4	4	4	37707_EWOJK0017V_HS_AND_75053_AYHUY2120D_HS	37707_EWOJK0017V_HS_2	75053_AYHUY2120D_HS_1	d_Bacteria	p_Proteobacteria	c_Gammaproteobacteria	o_Burkholderiales				37707_EWOJK0017V_HS	46	order	Burkholderiales	5	5	2	0.51	d_Bacteria;p_Proteobacteria;c_Gammaproteobacteria;o_Burkholderiales	d_Bacteria	p_Acidobacteriota	c_Acidobacteriae	o_Bryobacterales	f_Bryobacteraceae			75053_AYHUY2120D_HS	1098	family	Bryobacteraceae	5	5	3	0.67	d_Bacteria;p_Acidobacteriota;c_Acidobacteriae;o_Bryobacterales;f_Bryobacteraceae	UniRef50_W7WYL0 Pertussis toxin liberation protein C n=3 Tax=root TaxID=1 RepID=W7WYL0_9BURK	37707_EWOJK0017V_HS_2 # 224 # 1402 # 1 # ID=16946_2;partial=00;start_type=ATG;rbs_motif=GGA/GAG/AGG;rbs_spacer=5-10bp;gc_cont=0.616	77.2	588.6	576	3.5999999999999974e-165	393	1
274	128454_HFGVI0044Q_HS	38115_EZZPO6467Z_HS	1	4	6	4	128454_HFGVI0044Q_HS_AND_38115_EZZPO6467Z_HS	128454_HFGVI0044Q_HS_4	38115_EZZPO6467Z_HS_5	d_Bacteria	p_Proteobacteria	c_Gammaproteobacteria	o_Burkholderiales				128454_HFGVI0044Q_HS	46	order	Burkholderiales	5	3	3	1.0	d_Bacteria;p_Proteobacteria;c_Gammaproteobacteria;o_Burkholderiales	d_Bacteria	p_Acidobacteriota	c_Acidobacteriae	o_Bryobacterales	f_Bryobacteraceae			38115_EZZPO6467Z_HS	1098	family	Bryobacteraceae	7	7	5	0.53	d_Bacteria;p_Acidobacteriota;c_Acidobacteriae;o_Bryobacterales;f_Bryobacteraceae	UniRef50_A0A1H3KH33 Type IV secretion system protein VirB4 n=1 Tax=Nitrosomonas halophila TaxID=44576 RepID=A0A1H3KH33_9PROT	128454_HFGVI0044Q_HS_4 # 943 # 1203 # 1 # ID=12031_4;partial=01;start_type=ATG;rbs_motif=GGA/GAG/AGG;rbs_spacer=5-10bp;gc_cont=0.594	87.4	142.5	173	1.5e-31	87	1
275	128454_HFGVI0044Q_HS	75053_AYHUY2120D_HS	1	4	4	4	128454_HFGVI0044Q_HS_AND_75053_AYHUY2120D_HS	128454_HFGVI0044Q_HS_4	75053_AYHUY2120D_HS_1	d_Bacteria	p_Proteobacteria	c_Gammaproteobacteria	o_Burkholderiales				128454_HFGVI0044Q_HS	46	order	Burkholderiales	5	3	3	1.0	d_Bacteria;p_Proteobacteria;c_Gammaproteobacteria;o_Burkholderiales	d_Bacteria	p_Acidobacteriota	c_Acidobacteriae	o_Bryobacterales	f_Bryobacteraceae			75053_AYHUY2120D_HS	1098	family	Bryobacteraceae	5	5	3	0.67	d_Bacteria;p_Acidobacteriota;c_Acidobacteriae;o_Bryobacterales;f_Bryobacteraceae	UniRef50_A0A1H3KH33 Type IV secretion system protein VirB4 n=1 Tax=Nitrosomonas halophila TaxID=44576 RepID=A0A1H3KH33_9PROT	128454_HFGVI0044Q_HS_4 # 943 # 1203 # 1 # ID=12031_4;partial=01;start_type=ATG;rbs_motif=GGA/GAG/AGG;rbs_spacer=5-10bp;gc_cont=0.594	87.4	142.5	173	1.5e-31	87	1
276	19847_GFGIA8953L_HS	38115_EZZPO6467Z_HS	1	5	6	5	19847_GFGIA8953L_HS_AND_38115_EZZPO6467Z_HS	19847_GFGIA8953L_HS_5	38115_EZZPO6467Z_HS_5	d_Bacteria	p_Proteobacteria	c_Gammaproteobacteria	o_Burkholderiales				19847_GFGIA8953L_HS	46	order	Burkholderiales	5	4	2	0.5	d_Bacteria;p_Proteobacteria;c_Gammaproteobacteria;o_Burkholderiales	d_Bacteria	p_Acidobacteriota	c_Acidobacteriae	o_Bryobacterales	f_Bryobacteraceae			38115_EZZPO6467Z_HS	1098	family	Bryobacteraceae	7	7	5	0.53	d_Bacteria;p_Acidobacteriota;c_Acidobacteriae;o_Bryobacterales;f_Bryobacteraceae	UniRef50_W7WYL0 Pertussis toxin liberation protein C n=3 Tax=root TaxID=1 RepID=W7WYL0_9BURK	19847_GFGIA8953L_HS_5 # 2217 # 3353 # 1 # ID=762_5;partial=01;start_type=ATG;rbs_motif=GGA/GAG/AGG;rbs_spacer=5-10bp;gc_cont=0.624	77.6	600.1	576	1.0999999999999992e-168	379	1
277	19847_GFGIA8953L_HS	75053_AYHUY2120D_HS	1	5	4	4	19847_GFGIA8953L_HS_AND_75053_AYHUY2120D_HS	19847_GFGIA8953L_HS_5	75053_AYHUY2120D_HS_1	d_Bacteria	p_Proteobacteria	c_Gammaproteobacteria	o_Burkholderiales				19847_GFGIA8953L_HS	46	order	Burkholderiales	5	4	2	0.5	d_Bacteria;p_Proteobacteria;c_Gammaproteobacteria;o_Burkholderiales	d_Bacteria	p_Acidobacteriota	c_Acidobacteriae	o_Bryobacterales	f_Bryobacteraceae			75053_AYHUY2120D_HS	1098	family	Bryobacteraceae	5	5	3	0.67	d_Bacteria;p_Acidobacteriota;c_Acidobacteriae;o_Bryobacterales;f_Bryobacteraceae	UniRef50_W7WYL0 Pertussis toxin liberation protein C n=3 Tax=root TaxID=1 RepID=W7WYL0_9BURK	19847_GFGIA8953L_HS_5 # 2217 # 3353 # 1 # ID=762_5;partial=01;start_type=ATG;rbs_motif=GGA/GAG/AGG;rbs_spacer=5-10bp;gc_cont=0.624	77.6	600.1	576	1.0999999999999992e-168	379	1
278	3049_IWPCW0716G_HS	38115_EZZPO6467Z_HS	1	7	6	6	3049_IWPCW0716G_HS_AND_38115_EZZPO6467Z_HS	3049_IWPCW0716G_HS_2	38115_EZZPO6467Z_HS_5	d_Bacteria	p_Proteobacteria	c_Gammaproteobacteria	o_Burkholderiales				3049_IWPCW0716G_HS	46	order	Burkholderiales	8	7	4	0.65	d_Bacteria;p_Proteobacteria;c_Gammaproteobacteria;o_Burkholderiales	d_Bacteria	p_Acidobacteriota	c_Acidobacteriae	o_Bryobacterales	f_Bryobacteraceae			38115_EZZPO6467Z_HS	1098	family	Bryobacteraceae	7	7	5	0.53	d_Bacteria;p_Acidobacteriota;c_Acidobacteriae;o_Bryobacterales;f_Bryobacteraceae	UniRef50_A0A0Q4F0H4 Type IV secretion system protein virB4 n=611 Tax=root TaxID=1 RepID=A0A0Q4F0H4_9SPHN	3049_IWPCW0716G_HS_2 # 176 # 2734 # 1 # ID=5676_2;partial=00;start_type=ATG;rbs_motif=GGA/GAG/AGG;rbs_spacer=5-10bp;gc_cont=0.639	77.0	1319.3	844	0.0	853	1
279	3049_IWPCW0716G_HS	75053_AYHUY2120D_HS	1	7	4	4	3049_IWPCW0716G_HS_AND_75053_AYHUY2120D_HS	3049_IWPCW0716G_HS_2	75053_AYHUY2120D_HS_1	d_Bacteria	p_Proteobacteria	c_Gammaproteobacteria	o_Burkholderiales				3049_IWPCW0716G_HS	46	order	Burkholderiales	8	7	4	0.65	d_Bacteria;p_Proteobacteria;c_Gammaproteobacteria;o_Burkholderiales	d_Bacteria	p_Acidobacteriota	c_Acidobacteriae	o_Bryobacterales	f_Bryobacteraceae			75053_AYHUY2120D_HS	1098	family	Bryobacteraceae	5	5	3	0.67	d_Bacteria;p_Acidobacteriota;c_Acidobacteriae;o_Bryobacterales;f_Bryobacteraceae	UniRef50_A0A0Q4F0H4 Type IV secretion system protein virB4 n=611 Tax=root TaxID=1 RepID=A0A0Q4F0H4_9SPHN	3049_IWPCW0716G_HS_2 # 176 # 2734 # 1 # ID=5676_2;partial=00;start_type=ATG;rbs_motif=GGA/GAG/AGG;rbs_spacer=5-10bp;gc_cont=0.639	77.0	1319.3	844	0.0	853	1
280	523_LIRKT9545S_HS	38115_EZZPO6467Z_HS	1	21	6	6	523_LIRKT9545S_HS_AND_38115_EZZPO6467Z_HS	523_LIRKT9545S_HS_15	38115_EZZPO6467Z_HS_5	d_Bacteria	p_Proteobacteria	c_Gammaproteobacteria	o_Burkholderiales				523_LIRKT9545S_HS	46	order	Burkholderiales	28	21	15	0.79	d_Bacteria;p_Proteobacteria;c_Gammaproteobacteria;o_Burkholderiales	d_Bacteria	p_Acidobacteriota	c_Acidobacteriae	o_Bryobacterales	f_Bryobacteraceae			38115_EZZPO6467Z_HS	1098	family	Bryobacteraceae	7	7	5	0.53	d_Bacteria;p_Acidobacteriota;c_Acidobacteriae;o_Bryobacterales;f_Bryobacteraceae	UniRef50_A0A0Q4F0H4 Type IV secretion system protein virB4 n=611 Tax=root TaxID=1 RepID=A0A0Q4F0H4_9SPHN	523_LIRKT9545S_HS_15 # 10842 # 13400 # -1 # ID=10386_15;partial=00;start_type=ATG;rbs_motif=GGA/GAG/AGG;rbs_spacer=5-10bp;gc_cont=0.639	76.7	1318.9	844	0.0	853	1
281	523_LIRKT9545S_HS	75053_AYHUY2120D_HS	1	21	4	4	523_LIRKT9545S_HS_AND_75053_AYHUY2120D_HS	523_LIRKT9545S_HS_15	75053_AYHUY2120D_HS_1	d_Bacteria	p_Proteobacteria	c_Gammaproteobacteria	o_Burkholderiales				523_LIRKT9545S_HS	46	order	Burkholderiales	28	21	15	0.79	d_Bacteria;p_Proteobacteria;c_Gammaproteobacteria;o_Burkholderiales	d_Bacteria	p_Acidobacteriota	c_Acidobacteriae	o_Bryobacterales	f_Bryobacteraceae			75053_AYHUY2120D_HS	1098	family	Bryobacteraceae	5	5	3	0.67	d_Bacteria;p_Acidobacteriota;c_Acidobacteriae;o_Bryobacterales;f_Bryobacteraceae	UniRef50_A0A0Q4F0H4 Type IV secretion system protein virB4 n=611 Tax=root TaxID=1 RepID=A0A0Q4F0H4_9SPHN	523_LIRKT9545S_HS_15 # 10842 # 13400 # -1 # ID=10386_15;partial=00;start_type=ATG;rbs_motif=GGA/GAG/AGG;rbs_spacer=5-10bp;gc_cont=0.639	76.7	1318.9	844	0.0	853	1
282	58228_coassembly	38115_EZZPO6467Z_HS	1	21	6	6	58228_coassembly_AND_38115_EZZPO6467Z_HS	58228_coassembly_15	38115_EZZPO6467Z_HS_5	d_Bacteria	p_Proteobacteria	c_Gammaproteobacteria	o_Burkholderiales				58228_coassembly	46	order	Burkholderiales	28	21	15	0.85	d_Bacteria;p_Proteobacteria;c_Gammaproteobacteria;o_Burkholderiales	d_Bacteria	p_Acidobacteriota	c_Acidobacteriae	o_Bryobacterales	f_Bryobacteraceae			38115_EZZPO6467Z_HS	1098	family	Bryobacteraceae	7	7	5	0.53	d_Bacteria;p_Acidobacteriota;c_Acidobacteriae;o_Bryobacterales;f_Bryobacteraceae	UniRef50_A0A0Q4F0H4 Type IV secretion system protein virB4 n=611 Tax=root TaxID=1 RepID=A0A0Q4F0H4_9SPHN	58228_coassembly_15 # 10945 # 13503 # -1 # ID=3943_15;partial=00;start_type=ATG;rbs_motif=GGA/GAG/AGG;rbs_spacer=5-10bp;gc_cont=0.639	76.7	1317.8	844	0.0	853	1
283	58228_coassembly	75053_AYHUY2120D_HS	1	21	4	4	58228_coassembly_AND_75053_AYHUY2120D_HS	58228_coassembly_15	75053_AYHUY2120D_HS_1	d_Bacteria	p_Proteobacteria	c_Gammaproteobacteria	o_Burkholderiales				58228_coassembly	46	order	Burkholderiales	28	21	15	0.85	d_Bacteria;p_Proteobacteria;c_Gammaproteobacteria;o_Burkholderiales	d_Bacteria	p_Acidobacteriota	c_Acidobacteriae	o_Bryobacterales	f_Bryobacteraceae			75053_AYHUY2120D_HS	1098	family	Bryobacteraceae	5	5	3	0.67	d_Bacteria;p_Acidobacteriota;c_Acidobacteriae;o_Bryobacterales;f_Bryobacteraceae	UniRef50_A0A0Q4F0H4 Type IV secretion system protein virB4 n=611 Tax=root TaxID=1 RepID=A0A0Q4F0H4_9SPHN	58228_coassembly_15 # 10945 # 13503 # -1 # ID=3943_15;partial=00;start_type=ATG;rbs_motif=GGA/GAG/AGG;rbs_spacer=5-10bp;gc_cont=0.639	76.7	1317.8	844	0.0	853	1
284	674_ZFYKJ6264T	38115_EZZPO6467Z_HS	1	7	6	6	674_ZFYKJ6264T_AND_38115_EZZPO6467Z_HS	674_ZFYKJ6264T_1	38115_EZZPO6467Z_HS_5	d_Bacteria	p_Proteobacteria	c_Gammaproteobacteria	o_Burkholderiales				674_ZFYKJ6264T	46	order	Burkholderiales	9	9	5	0.62	d_Bacteria;p_Proteobacteria;c_Gammaproteobacteria;o_Burkholderiales	d_Bacteria	p_Acidobacteriota	c_Acidobacteriae	o_Bryobacterales	f_Bryobacteraceae			38115_EZZPO6467Z_HS	1098	family	Bryobacteraceae	7	7	5	0.53	d_Bacteria;p_Acidobacteriota;c_Acidobacteriae;o_Bryobacterales;f_Bryobacteraceae	UniRef50_W7WYL0 Pertussis toxin liberation protein C n=3 Tax=root TaxID=1 RepID=W7WYL0_9BURK	674_ZFYKJ6264T_1 # 3 # 1607 # -1 # ID=4159_1;partial=10;start_type=ATG;rbs_motif=GGA/GAG/AGG;rbs_spacer=5-10bp;gc_cont=0.642	78.5	848.6	576	2.5999999999999966e-243	535	1
285	674_ZFYKJ6264T	75053_AYHUY2120D_HS	1	7	4	4	674_ZFYKJ6264T_AND_75053_AYHUY2120D_HS	674_ZFYKJ6264T_1	75053_AYHUY2120D_HS_1	d_Bacteria	p_Proteobacteria	c_Gammaproteobacteria	o_Burkholderiales				674_ZFYKJ6264T	46	order	Burkholderiales	9	9	5	0.62	d_Bacteria;p_Proteobacteria;c_Gammaproteobacteria;o_Burkholderiales	d_Bacteria	p_Acidobacteriota	c_Acidobacteriae	o_Bryobacterales	f_Bryobacteraceae			75053_AYHUY2120D_HS	1098	family	Bryobacteraceae	5	5	3	0.67	d_Bacteria;p_Acidobacteriota;c_Acidobacteriae;o_Bryobacterales;f_Bryobacteraceae	UniRef50_W7WYL0 Pertussis toxin liberation protein C n=3 Tax=root TaxID=1 RepID=W7WYL0_9BURK	674_ZFYKJ6264T_1 # 3 # 1607 # -1 # ID=4159_1;partial=10;start_type=ATG;rbs_motif=GGA/GAG/AGG;rbs_spacer=5-10bp;gc_cont=0.642	78.5	848.6	576	2.5999999999999966e-243	535	1
286	7263_SZCRM0055T_HS	38115_EZZPO6467Z_HS	1	5	6	5	7263_SZCRM0055T_HS_AND_38115_EZZPO6467Z_HS	7263_SZCRM0055T_HS_1	38115_EZZPO6467Z_HS_5	d_Bacteria	p_Proteobacteria	c_Gammaproteobacteria	o_Burkholderiales				7263_SZCRM0055T_HS	46	order	Burkholderiales	5	5	5	1.0	d_Bacteria;p_Proteobacteria;c_Gammaproteobacteria;o_Burkholderiales	d_Bacteria	p_Acidobacteriota	c_Acidobacteriae	o_Bryobacterales	f_Bryobacteraceae			38115_EZZPO6467Z_HS	1098	family	Bryobacteraceae	7	7	5	0.53	d_Bacteria;p_Acidobacteriota;c_Acidobacteriae;o_Bryobacterales;f_Bryobacteraceae	UniRef50_A0A0Q4F0H4 Type IV secretion system protein virB4 n=611 Tax=root TaxID=1 RepID=A0A0Q4F0H4_9SPHN	7263_SZCRM0055T_HS_1 # 2 # 718 # 1 # ID=3057_1;partial=10;start_type=Edge;rbs_motif=None;rbs_spacer=None;gc_cont=0.619	86.5	403.3	844	1.2999999999999992e-109	239	608
287	7263_SZCRM0055T_HS	75053_AYHUY2120D_HS	1	5	4	4	7263_SZCRM0055T_HS_AND_75053_AYHUY2120D_HS	7263_SZCRM0055T_HS_1	75053_AYHUY2120D_HS_1	d_Bacteria	p_Proteobacteria	c_Gammaproteobacteria	o_Burkholderiales				7263_SZCRM0055T_HS	46	order	Burkholderiales	5	5	5	1.0	d_Bacteria;p_Proteobacteria;c_Gammaproteobacteria;o_Burkholderiales	d_Bacteria	p_Acidobacteriota	c_Acidobacteriae	o_Bryobacterales	f_Bryobacteraceae			75053_AYHUY2120D_HS	1098	family	Bryobacteraceae	5	5	3	0.67	d_Bacteria;p_Acidobacteriota;c_Acidobacteriae;o_Bryobacterales;f_Bryobacteraceae	UniRef50_A0A0Q4F0H4 Type IV secretion system protein virB4 n=611 Tax=root TaxID=1 RepID=A0A0Q4F0H4_9SPHN	7263_SZCRM0055T_HS_1 # 2 # 718 # 1 # ID=3057_1;partial=10;start_type=Edge;rbs_motif=None;rbs_spacer=None;gc_cont=0.619	86.5	403.3	844	1.2999999999999992e-109	239	608
288	345_WQYNP1853R	38115_EZZPO6467Z_HS	1	10	6	6	345_WQYNP1853R_AND_38115_EZZPO6467Z_HS	345_WQYNP1853R_3	38115_EZZPO6467Z_HS_5	d_Bacteria	p_Proteobacteria	c_Gammaproteobacteria	o_Burkholderiales				345_WQYNP1853R	46	order	Burkholderiales	14	13	7	0.66	d_Bacteria;p_Proteobacteria;c_Gammaproteobacteria;o_Burkholderiales	d_Bacteria	p_Acidobacteriota	c_Acidobacteriae	o_Bryobacterales	f_Bryobacteraceae			38115_EZZPO6467Z_HS	1098	family	Bryobacteraceae	7	7	5	0.53	d_Bacteria;p_Acidobacteriota;c_Acidobacteriae;o_Bryobacterales;f_Bryobacteraceae	UniRef50_A0A0Q4F0H4 Type IV secretion system protein virB4 n=611 Tax=root TaxID=1 RepID=A0A0Q4F0H4_9SPHN	345_WQYNP1853R_3 # 1270 # 3828 # -1 # ID=6502_3;partial=00;start_type=ATG;rbs_motif=GGA/GAG/AGG;rbs_spacer=5-10bp;gc_cont=0.639	76.7	1318.9	844	0.0	853	1
289	345_WQYNP1853R	75053_AYHUY2120D_HS	1	10	4	4	345_WQYNP1853R_AND_75053_AYHUY2120D_HS	345_WQYNP1853R_3	75053_AYHUY2120D_HS_1	d_Bacteria	p_Proteobacteria	c_Gammaproteobacteria	o_Burkholderiales				345_WQYNP1853R	46	order	Burkholderiales	14	13	7	0.66	d_Bacteria;p_Proteobacteria;c_Gammaproteobacteria;o_Burkholderiales	d_Bacteria	p_Acidobacteriota	c_Acidobacteriae	o_Bryobacterales	f_Bryobacteraceae			75053_AYHUY2120D_HS	1098	family	Bryobacteraceae	5	5	3	0.67	d_Bacteria;p_Acidobacteriota;c_Acidobacteriae;o_Bryobacterales;f_Bryobacteraceae	UniRef50_A0A0Q4F0H4 Type IV secretion system protein virB4 n=611 Tax=root TaxID=1 RepID=A0A0Q4F0H4_9SPHN	345_WQYNP1853R_3 # 1270 # 3828 # -1 # ID=6502_3;partial=00;start_type=ATG;rbs_motif=GGA/GAG/AGG;rbs_spacer=5-10bp;gc_cont=0.639	76.7	1318.9	844	0.0	853	1
290	4399_MFLOV6047U	38115_EZZPO6467Z_HS	1	5	6	5	4399_MFLOV6047U_AND_38115_EZZPO6467Z_HS	4399_MFLOV6047U_5	38115_EZZPO6467Z_HS_5	d_Bacteria	p_Proteobacteria	c_Gammaproteobacteria	o_Burkholderiales				4399_MFLOV6047U	46	order	Burkholderiales	5	4	4	1.0	d_Bacteria;p_Proteobacteria;c_Gammaproteobacteria;o_Burkholderiales	d_Bacteria	p_Acidobacteriota	c_Acidobacteriae	o_Bryobacterales	f_Bryobacteraceae			38115_EZZPO6467Z_HS	1098	family	Bryobacteraceae	7	7	5	0.53	d_Bacteria;p_Acidobacteriota;c_Acidobacteriae;o_Bryobacterales;f_Bryobacteraceae	UniRef50_A0A0Q4F0H4 Type IV secretion system protein virB4 n=611 Tax=root TaxID=1 RepID=A0A0Q4F0H4_9SPHN	4399_MFLOV6047U_5 # 3130 # 3738 # -1 # ID=16209_5;partial=01;start_type=Edge;rbs_motif=None;rbs_spacer=None;gc_cont=0.616	87.0	341.7	844	3.9e-91	203	644
291	4399_MFLOV6047U	75053_AYHUY2120D_HS	1	5	4	4	4399_MFLOV6047U_AND_75053_AYHUY2120D_HS	4399_MFLOV6047U_5	75053_AYHUY2120D_HS_1	d_Bacteria	p_Proteobacteria	c_Gammaproteobacteria	o_Burkholderiales				4399_MFLOV6047U	46	order	Burkholderiales	5	4	4	1.0	d_Bacteria;p_Proteobacteria;c_Gammaproteobacteria;o_Burkholderiales	d_Bacteria	p_Acidobacteriota	c_Acidobacteriae	o_Bryobacterales	f_Bryobacteraceae			75053_AYHUY2120D_HS	1098	family	Bryobacteraceae	5	5	3	0.67	d_Bacteria;p_Acidobacteriota;c_Acidobacteriae;o_Bryobacterales;f_Bryobacteraceae	UniRef50_A0A0Q4F0H4 Type IV secretion system protein virB4 n=611 Tax=root TaxID=1 RepID=A0A0Q4F0H4_9SPHN	4399_MFLOV6047U_5 # 3130 # 3738 # -1 # ID=16209_5;partial=01;start_type=Edge;rbs_motif=None;rbs_spacer=None;gc_cont=0.616	87.0	341.7	844	3.9e-91	203	644
292	55690_UIBOQ0127Z_HS	38115_EZZPO6467Z_HS	1	4	6	4	55690_UIBOQ0127Z_HS_AND_38115_EZZPO6467Z_HS	55690_UIBOQ0127Z_HS_1	38115_EZZPO6467Z_HS_5	d_Bacteria	p_Proteobacteria	c_Gammaproteobacteria	o_Burkholderiales				55690_UIBOQ0127Z_HS	46	order	Burkholderiales	6	5	2	0.91	d_Bacteria;p_Proteobacteria;c_Gammaproteobacteria;o_Burkholderiales	d_Bacteria	p_Acidobacteriota	c_Acidobacteriae	o_Bryobacterales	f_Bryobacteraceae			38115_EZZPO6467Z_HS	1098	family	Bryobacteraceae	7	7	5	0.53	d_Bacteria;p_Acidobacteriota;c_Acidobacteriae;o_Bryobacterales;f_Bryobacteraceae	UniRef50_A0A3D6DR50 Conjugal transfer protein TrbE (Fragment) n=3 Tax=Proteobacteria TaxID=1224 RepID=A0A3D6DR50_9PROT	55690_UIBOQ0127Z_HS_1 # 1 # 354 # 1 # ID=4293_1;partial=10;start_type=Edge;rbs_motif=None;rbs_spacer=None;gc_cont=0.610	86.3	204.9	141	3.3e-50	118	25
293	55690_UIBOQ0127Z_HS	75053_AYHUY2120D_HS	1	4	4	4	55690_UIBOQ0127Z_HS_AND_75053_AYHUY2120D_HS	55690_UIBOQ0127Z_HS_1	75053_AYHUY2120D_HS_1	d_Bacteria	p_Proteobacteria	c_Gammaproteobacteria	o_Burkholderiales				55690_UIBOQ0127Z_HS	46	order	Burkholderiales	6	5	2	0.91	d_Bacteria;p_Proteobacteria;c_Gammaproteobacteria;o_Burkholderiales	d_Bacteria	p_Acidobacteriota	c_Acidobacteriae	o_Bryobacterales	f_Bryobacteraceae			75053_AYHUY2120D_HS	1098	family	Bryobacteraceae	5	5	3	0.67	d_Bacteria;p_Acidobacteriota;c_Acidobacteriae;o_Bryobacterales;f_Bryobacteraceae	UniRef50_A0A3D6DR50 Conjugal transfer protein TrbE (Fragment) n=3 Tax=Proteobacteria TaxID=1224 RepID=A0A3D6DR50_9PROT	55690_UIBOQ0127Z_HS_1 # 1 # 354 # 1 # ID=4293_1;partial=10;start_type=Edge;rbs_motif=None;rbs_spacer=None;gc_cont=0.610	86.3	204.9	141	3.3e-50	118	25
294	69141_ASZUA0069S_HS	38115_EZZPO6467Z_HS	1	4	6	4	69141_ASZUA0069S_HS_AND_38115_EZZPO6467Z_HS	69141_ASZUA0069S_HS_4	38115_EZZPO6467Z_HS_5	d_Bacteria	p_Proteobacteria	c_Gammaproteobacteria	o_Burkholderiales				69141_ASZUA0069S_HS	46	order	Burkholderiales	4	4	4	1.0	d_Bacteria;p_Proteobacteria;c_Gammaproteobacteria;o_Burkholderiales	d_Bacteria	p_Acidobacteriota	c_Acidobacteriae	o_Bryobacterales	f_Bryobacteraceae			38115_EZZPO6467Z_HS	1098	family	Bryobacteraceae	7	7	5	0.53	d_Bacteria;p_Acidobacteriota;c_Acidobacteriae;o_Bryobacterales;f_Bryobacteraceae	UniRef50_A0A3D6DR50 Conjugal transfer protein TrbE (Fragment) n=3 Tax=Proteobacteria TaxID=1224 RepID=A0A3D6DR50_9PROT	69141_ASZUA0069S_HS_4 # 1287 # 1496 # -1 # ID=5819_4;partial=01;start_type=Edge;rbs_motif=None;rbs_spacer=None;gc_cont=0.619	81.2	119.8	141	8.399999999999998e-25	70	73
295	69141_ASZUA0069S_HS	75053_AYHUY2120D_HS	1	4	4	4	69141_ASZUA0069S_HS_AND_75053_AYHUY2120D_HS	69141_ASZUA0069S_HS_4	75053_AYHUY2120D_HS_1	d_Bacteria	p_Proteobacteria	c_Gammaproteobacteria	o_Burkholderiales				69141_ASZUA0069S_HS	46	order	Burkholderiales	4	4	4	1.0	d_Bacteria;p_Proteobacteria;c_Gammaproteobacteria;o_Burkholderiales	d_Bacteria	p_Acidobacteriota	c_Acidobacteriae	o_Bryobacterales	f_Bryobacteraceae			75053_AYHUY2120D_HS	1098	family	Bryobacteraceae	5	5	3	0.67	d_Bacteria;p_Acidobacteriota;c_Acidobacteriae;o_Bryobacterales;f_Bryobacteraceae	UniRef50_A0A3D6DR50 Conjugal transfer protein TrbE (Fragment) n=3 Tax=Proteobacteria TaxID=1224 RepID=A0A3D6DR50_9PROT	69141_ASZUA0069S_HS_4 # 1287 # 1496 # -1 # ID=5819_4;partial=01;start_type=Edge;rbs_motif=None;rbs_spacer=None;gc_cont=0.619	81.2	119.8	141	8.399999999999998e-25	70	73
296	96284_HFGVI0044Q_HS	38115_EZZPO6467Z_HS	1	4	6	4	96284_HFGVI0044Q_HS_AND_38115_EZZPO6467Z_HS	96284_HFGVI0044Q_HS_4	38115_EZZPO6467Z_HS_5	d_Bacteria	p_Proteobacteria	c_Gammaproteobacteria	o_Burkholderiales				96284_HFGVI0044Q_HS	46	order	Burkholderiales	6	6	2	0.8	d_Bacteria;p_Proteobacteria;c_Gammaproteobacteria;o_Burkholderiales	d_Bacteria	p_Acidobacteriota	c_Acidobacteriae	o_Bryobacterales	f_Bryobacteraceae			38115_EZZPO6467Z_HS	1098	family	Bryobacteraceae	7	7	5	0.53	d_Bacteria;p_Acidobacteriota;c_Acidobacteriae;o_Bryobacterales;f_Bryobacteraceae	UniRef50_A0A0Q4F0H4 Type IV secretion system protein virB4 n=611 Tax=root TaxID=1 RepID=A0A0Q4F0H4_9SPHN	96284_HFGVI0044Q_HS_4 # 993 # 1463 # -1 # ID=2995_4;partial=01;start_type=Edge;rbs_motif=None;rbs_spacer=None;gc_cont=0.616	87.1	261.2	844	5.199999999999998e-67	157	690
297	96284_HFGVI0044Q_HS	75053_AYHUY2120D_HS	1	4	4	4	96284_HFGVI0044Q_HS_AND_75053_AYHUY2120D_HS	96284_HFGVI0044Q_HS_4	75053_AYHUY2120D_HS_1	d_Bacteria	p_Proteobacteria	c_Gammaproteobacteria	o_Burkholderiales				96284_HFGVI0044Q_HS	46	order	Burkholderiales	6	6	2	0.8	d_Bacteria;p_Proteobacteria;c_Gammaproteobacteria;o_Burkholderiales	d_Bacteria	p_Acidobacteriota	c_Acidobacteriae	o_Bryobacterales	f_Bryobacteraceae			75053_AYHUY2120D_HS	1098	family	Bryobacteraceae	5	5	3	0.67	d_Bacteria;p_Acidobacteriota;c_Acidobacteriae;o_Bryobacterales;f_Bryobacteraceae	UniRef50_A0A0Q4F0H4 Type IV secretion system protein virB4 n=611 Tax=root TaxID=1 RepID=A0A0Q4F0H4_9SPHN	96284_HFGVI0044Q_HS_4 # 993 # 1463 # -1 # ID=2995_4;partial=01;start_type=Edge;rbs_motif=None;rbs_spacer=None;gc_cont=0.616	87.1	261.2	844	5.199999999999998e-67	157	690
298	19196_HDRFF4542I_HS	38115_EZZPO6467Z_HS	2	4	6	4	19196_HDRFF4542I_HS_AND_38115_EZZPO6467Z_HS	19196_HDRFF4542I_HS_2	38115_EZZPO6467Z_HS_5	d_Bacteria	p_Proteobacteria	c_Gammaproteobacteria	o_Burkholderiales				19196_HDRFF4542I_HS	46	order	Burkholderiales	4	4	3	0.75	d_Bacteria;p_Proteobacteria;c_Gammaproteobacteria;o_Burkholderiales	d_Bacteria	p_Acidobacteriota	c_Acidobacteriae	o_Bryobacterales	f_Bryobacteraceae			38115_EZZPO6467Z_HS	1098	family	Bryobacteraceae	7	7	5	0.53	d_Bacteria;p_Acidobacteriota;c_Acidobacteriae;o_Bryobacterales;f_Bryobacteraceae	UniRef50_A0A533I230 Conjugal transfer protein TrbE (Fragment) n=9 Tax=Proteobacteria TaxID=1224 RepID=A0A533I230_PARDE	19196_HDRFF4542I_HS_2 # 637 # 2394 # 1 # ID=9455_2;partial=00;start_type=GTG;rbs_motif=GGA/GAG/AGG;rbs_spacer=5-10bp;gc_cont=0.645	79.9	937.6	640	4.6999999999999955e-270	586	64
299	19196_HDRFF4542I_HS	75053_AYHUY2120D_HS	2	4	4	4	19196_HDRFF4542I_HS_AND_75053_AYHUY2120D_HS	19196_HDRFF4542I_HS_2	75053_AYHUY2120D_HS_1	d_Bacteria	p_Proteobacteria	c_Gammaproteobacteria	o_Burkholderiales				19196_HDRFF4542I_HS	46	order	Burkholderiales	4	4	3	0.75	d_Bacteria;p_Proteobacteria;c_Gammaproteobacteria;o_Burkholderiales	d_Bacteria	p_Acidobacteriota	c_Acidobacteriae	o_Bryobacterales	f_Bryobacteraceae			75053_AYHUY2120D_HS	1098	family	Bryobacteraceae	5	5	3	0.67	d_Bacteria;p_Acidobacteriota;c_Acidobacteriae;o_Bryobacterales;f_Bryobacteraceae	UniRef50_A0A533I230 Conjugal transfer protein TrbE (Fragment) n=9 Tax=Proteobacteria TaxID=1224 RepID=A0A533I230_PARDE	19196_HDRFF4542I_HS_2 # 637 # 2394 # 1 # ID=9455_2;partial=00;start_type=GTG;rbs_motif=GGA/GAG/AGG;rbs_spacer=5-10bp;gc_cont=0.645	79.9	937.6	640	4.6999999999999955e-270	586	64
300	19196_HDRFF4542I_HS	38115_EZZPO6467Z_HS	2	4	6	4	19196_HDRFF4542I_HS_AND_38115_EZZPO6467Z_HS	19196_HDRFF4542I_HS_1	38115_EZZPO6467Z_HS_5	d_Bacteria	p_Proteobacteria	c_Gammaproteobacteria	o_Burkholderiales				19196_HDRFF4542I_HS	46	order	Burkholderiales	4	4	3	0.75	d_Bacteria;p_Proteobacteria;c_Gammaproteobacteria;o_Burkholderiales	d_Bacteria	p_Acidobacteriota	c_Acidobacteriae	o_Bryobacterales	f_Bryobacteraceae			38115_EZZPO6467Z_HS	1098	family	Bryobacteraceae	7	7	5	0.53	d_Bacteria;p_Acidobacteriota;c_Acidobacteriae;o_Bryobacterales;f_Bryobacteraceae	UniRef50_W7WYL0 Pertussis toxin liberation protein C n=3 Tax=root TaxID=1 RepID=W7WYL0_9BURK	19196_HDRFF4542I_HS_1 # 2 # 628 # 1 # ID=9455_1;partial=10;start_type=Edge;rbs_motif=None;rbs_spacer=None;gc_cont=0.620	77.9	337.4	576	7.599999999999996e-90	209	55
301	19196_HDRFF4542I_HS	75053_AYHUY2120D_HS	2	4	4	4	19196_HDRFF4542I_HS_AND_75053_AYHUY2120D_HS	19196_HDRFF4542I_HS_1	75053_AYHUY2120D_HS_1	d_Bacteria	p_Proteobacteria	c_Gammaproteobacteria	o_Burkholderiales				19196_HDRFF4542I_HS	46	order	Burkholderiales	4	4	3	0.75	d_Bacteria;p_Proteobacteria;c_Gammaproteobacteria;o_Burkholderiales	d_Bacteria	p_Acidobacteriota	c_Acidobacteriae	o_Bryobacterales	f_Bryobacteraceae			75053_AYHUY2120D_HS	1098	family	Bryobacteraceae	5	5	3	0.67	d_Bacteria;p_Acidobacteriota;c_Acidobacteriae;o_Bryobacterales;f_Bryobacteraceae	UniRef50_W7WYL0 Pertussis toxin liberation protein C n=3 Tax=root TaxID=1 RepID=W7WYL0_9BURK	19196_HDRFF4542I_HS_1 # 2 # 628 # 1 # ID=9455_1;partial=10;start_type=Edge;rbs_motif=None;rbs_spacer=None;gc_cont=0.620	77.9	337.4	576	7.599999999999996e-90	209	55
302	41323_CTKAA1553C_HS	312_WQYNP1853R_HS	1	4	29	4	41323_CTKAA1553C_HS_AND_312_WQYNP1853R_HS	41323_CTKAA1553C_HS_3	312_WQYNP1853R_HS_6	d_Bacteria	p_Proteobacteria	c_Gammaproteobacteria	o_Pseudomonadales				41323_CTKAA1553C_HS	29	order	Pseudomonadales	13	13	5	0.54	d_Bacteria;p_Proteobacteria;c_Gammaproteobacteria;o_Pseudomonadales	d_Bacteria	p_Proteobacteria	c_Gammaproteobacteria	o_Burkholderiales				312_WQYNP1853R_HS	46	order	Burkholderiales	44	35	15	0.53	d_Bacteria;p_Proteobacteria;c_Gammaproteobacteria;o_Burkholderiales	UniRef50_P06689 HTH-type transcriptional regulator MerD n=696 Tax=root TaxID=1 RepID=MERD_PSEAI	41323_CTKAA1553C_HS_3 # 570 # 935 # -1 # ID=12687_3;partial=00;start_type=ATG;rbs_motif=AGGAG;rbs_spacer=5-10bp;gc_cont=0.697	96.7	227.6	121	5e-57	122	1
303	11869_GONKH1834E	312_WQYNP1853R_HS	2	6	29	6	11869_GONKH1834E_AND_312_WQYNP1853R_HS	11869_GONKH1834E_3	312_WQYNP1853R_HS_4	d_Bacteria	p_Proteobacteria	c_Gammaproteobacteria	o_Pseudomonadales				11869_GONKH1834E	29	order	Pseudomonadales	20	18	7	0.55	d_Bacteria;p_Proteobacteria;c_Gammaproteobacteria;o_Pseudomonadales	d_Bacteria	p_Proteobacteria	c_Gammaproteobacteria	o_Burkholderiales				312_WQYNP1853R_HS	46	order	Burkholderiales	44	35	15	0.53	d_Bacteria;p_Proteobacteria;c_Gammaproteobacteria;o_Burkholderiales	UniRef50_A0A3S4IXQ1 Periplasmic mercury ion-binding protein n=7 Tax=Gammaproteobacteria TaxID=1236 RepID=A0A3S4IXQ1_KLEAE	11869_GONKH1834E_3 # 461 # 706 # 1 # ID=12193_3;partial=00;start_type=ATG;rbs_motif=None;rbs_spacer=None;gc_cont=0.553	100.0	156.4	174	9.4e-36	82	94
304	11869_GONKH1834E	64860_coassembly	1	6	19	6	11869_GONKH1834E_AND_64860_coassembly	11869_GONKH1834E_3	64860_coassembly_19	d_Bacteria	p_Proteobacteria	c_Gammaproteobacteria	o_Pseudomonadales				11869_GONKH1834E	29	order	Pseudomonadales	20	18	7	0.55	d_Bacteria;p_Proteobacteria;c_Gammaproteobacteria;o_Pseudomonadales	d_Bacteria	p_Proteobacteria	c_Gammaproteobacteria	o_Burkholderiales	f_Nitrosomonadaceae	g_Nitrosomonas		64860_coassembly	4375	genus	Nitrosomonas	20	19	12	0.68	d_Bacteria;p_Proteobacteria;c_Gammaproteobacteria;o_Burkholderiales;f_Nitrosomonadaceae;g_Nitrosomonas	UniRef50_A0A3S4IXQ1 Periplasmic mercury ion-binding protein n=7 Tax=Gammaproteobacteria TaxID=1236 RepID=A0A3S4IXQ1_KLEAE	11869_GONKH1834E_3 # 461 # 706 # 1 # ID=12193_3;partial=00;start_type=ATG;rbs_motif=None;rbs_spacer=None;gc_cont=0.553	100.0	156.4	174	9.4e-36	82	94
305	11869_GONKH1834E	124_EBZCS4093H_HS	1	6	54	6	11869_GONKH1834E_AND_124_EBZCS4093H_HS	11869_GONKH1834E_3	124_EBZCS4093H_HS_53	d_Bacteria	p_Proteobacteria	c_Gammaproteobacteria	o_Pseudomonadales				11869_GONKH1834E	29	order	Pseudomonadales	20	18	7	0.55	d_Bacteria;p_Proteobacteria;c_Gammaproteobacteria;o_Pseudomonadales	d_Bacteria	p_Proteobacteria	c_Gammaproteobacteria	o_Burkholderiales	f_Burkholderiaceae			124_EBZCS4093H_HS	62	family	Burkholderiaceae	79	75	49	0.7	d_Bacteria;p_Proteobacteria;c_Gammaproteobacteria;o_Burkholderiales;f_Burkholderiaceae	UniRef50_A0A3S4IXQ1 Periplasmic mercury ion-binding protein n=7 Tax=Gammaproteobacteria TaxID=1236 RepID=A0A3S4IXQ1_KLEAE	11869_GONKH1834E_3 # 461 # 706 # 1 # ID=12193_3;partial=00;start_type=ATG;rbs_motif=None;rbs_spacer=None;gc_cont=0.553	100.0	156.4	174	9.4e-36	82	94
306	11869_GONKH1834E	11573_LIRKT9545S_HS	1	6	6	6	11869_GONKH1834E_AND_11573_LIRKT9545S_HS	11869_GONKH1834E_3	11573_LIRKT9545S_HS_4	d_Bacteria	p_Proteobacteria	c_Gammaproteobacteria	o_Pseudomonadales				11869_GONKH1834E	29	order	Pseudomonadales	20	18	7	0.55	d_Bacteria;p_Proteobacteria;c_Gammaproteobacteria;o_Pseudomonadales	d_Bacteria	p_Proteobacteria	c_Gammaproteobacteria	o_Burkholderiales				11573_LIRKT9545S_HS	46	order	Burkholderiales	11	9	5	0.51	d_Bacteria;p_Proteobacteria;c_Gammaproteobacteria;o_Burkholderiales	UniRef50_A0A3S4IXQ1 Periplasmic mercury ion-binding protein n=7 Tax=Gammaproteobacteria TaxID=1236 RepID=A0A3S4IXQ1_KLEAE	11869_GONKH1834E_3 # 461 # 706 # 1 # ID=12193_3;partial=00;start_type=ATG;rbs_motif=None;rbs_spacer=None;gc_cont=0.553	100.0	156.4	174	9.4e-36	82	94
307	11869_GONKH1834E	113761_ten.opera	1	6	4	4	11869_GONKH1834E_AND_113761_ten.opera	11869_GONKH1834E_3	113761_ten.opera_4	d_Bacteria	p_Proteobacteria	c_Gammaproteobacteria	o_Pseudomonadales				11869_GONKH1834E	29	order	Pseudomonadales	20	18	7	0.55	d_Bacteria;p_Proteobacteria;c_Gammaproteobacteria;o_Pseudomonadales	d_Bacteria	p_Proteobacteria	c_Gammaproteobacteria	o_Burkholderiales				113761_ten.opera	46	order	Burkholderiales	9	8	4	0.64	d_Bacteria;p_Proteobacteria;c_Gammaproteobacteria;o_Burkholderiales	UniRef50_A0A3S4IXQ1 Periplasmic mercury ion-binding protein n=7 Tax=Gammaproteobacteria TaxID=1236 RepID=A0A3S4IXQ1_KLEAE	11869_GONKH1834E_3 # 461 # 706 # 1 # ID=12193_3;partial=00;start_type=ATG;rbs_motif=None;rbs_spacer=None;gc_cont=0.553	100.0	156.4	174	9.4e-36	82	94
308	11869_GONKH1834E	7786_RJYXA9040V_HS	1	6	5	5	11869_GONKH1834E_AND_7786_RJYXA9040V_HS	11869_GONKH1834E_3	7786_RJYXA9040V_HS_3	d_Bacteria	p_Proteobacteria	c_Gammaproteobacteria	o_Pseudomonadales				11869_GONKH1834E	29	order	Pseudomonadales	20	18	7	0.55	d_Bacteria;p_Proteobacteria;c_Gammaproteobacteria;o_Pseudomonadales	d_Bacteria	p_Proteobacteria	c_Gammaproteobacteria	o_Burkholderiales				7786_RJYXA9040V_HS	46	order	Burkholderiales	12	10	5	0.59	d_Bacteria;p_Proteobacteria;c_Gammaproteobacteria;o_Burkholderiales	UniRef50_A0A3S4IXQ1 Periplasmic mercury ion-binding protein n=7 Tax=Gammaproteobacteria TaxID=1236 RepID=A0A3S4IXQ1_KLEAE	11869_GONKH1834E_3 # 461 # 706 # 1 # ID=12193_3;partial=00;start_type=ATG;rbs_motif=None;rbs_spacer=None;gc_cont=0.553	100.0	156.4	174	9.4e-36	82	94
309	11869_GONKH1834E	895795_coassembly	1	6	5	5	11869_GONKH1834E_AND_895795_coassembly	11869_GONKH1834E_3	895795_coassembly_1	d_Bacteria	p_Proteobacteria	c_Gammaproteobacteria	o_Pseudomonadales				11869_GONKH1834E	29	order	Pseudomonadales	20	18	7	0.55	d_Bacteria;p_Proteobacteria;c_Gammaproteobacteria;o_Pseudomonadales	d_Bacteria	p_Proteobacteria	c_Gammaproteobacteria	o_Burkholderiales				895795_coassembly	46	order	Burkholderiales	8	7	4	0.65	d_Bacteria;p_Proteobacteria;c_Gammaproteobacteria;o_Burkholderiales	UniRef50_A0A3S4IXQ1 Periplasmic mercury ion-binding protein n=7 Tax=Gammaproteobacteria TaxID=1236 RepID=A0A3S4IXQ1_KLEAE	11869_GONKH1834E_3 # 461 # 706 # 1 # ID=12193_3;partial=00;start_type=ATG;rbs_motif=None;rbs_spacer=None;gc_cont=0.553	100.0	156.4	174	9.4e-36	82	94
310	11869_GONKH1834E	312_WQYNP1853R_HS	2	6	29	6	11869_GONKH1834E_AND_312_WQYNP1853R_HS	11869_GONKH1834E_2	312_WQYNP1853R_HS_3	d_Bacteria	p_Proteobacteria	c_Gammaproteobacteria	o_Pseudomonadales				11869_GONKH1834E	29	order	Pseudomonadales	20	18	7	0.55	d_Bacteria;p_Proteobacteria;c_Gammaproteobacteria;o_Pseudomonadales	d_Bacteria	p_Proteobacteria	c_Gammaproteobacteria	o_Burkholderiales				312_WQYNP1853R_HS	46	order	Burkholderiales	44	35	15	0.53	d_Bacteria;p_Proteobacteria;c_Gammaproteobacteria;o_Burkholderiales	UniRef50_Q51770 Mercuric transport protein periplasmic component n=841 Tax=root TaxID=1 RepID=MERP_PSEFL	11869_GONKH1834E_2 # 183 # 458 # 1 # ID=12193_2;partial=00;start_type=ATG;rbs_motif=AGGAG;rbs_spacer=5-10bp;gc_cont=0.587	100.0	166.4	91	1e-38	92	1
311	50442_FQLZW4300W_HS	312_WQYNP1853R_HS	2	4	29	4	50442_FQLZW4300W_HS_AND_312_WQYNP1853R_HS	50442_FQLZW4300W_HS_3	312_WQYNP1853R_HS_7	d_Bacteria	p_Proteobacteria	c_Gammaproteobacteria	o_Pseudomonadales				50442_FQLZW4300W_HS	29	order	Pseudomonadales	8	8	4	0.59	d_Bacteria;p_Proteobacteria;c_Gammaproteobacteria;o_Pseudomonadales	d_Bacteria	p_Proteobacteria	c_Gammaproteobacteria	o_Burkholderiales				312_WQYNP1853R_HS	46	order	Burkholderiales	44	35	15	0.53	d_Bacteria;p_Proteobacteria;c_Gammaproteobacteria;o_Burkholderiales	UniRef50_Q9RHF6 Urf-1 protein (Fragment) n=317 Tax=root TaxID=1 RepID=Q9RHF6_ACICA	50442_FQLZW4300W_HS_3 # 1553 # 1789 # 1 # ID=11542_3;partial=00;start_type=ATG;rbs_motif=GGAG/GAGG;rbs_spacer=5-10bp;gc_cont=0.646	100.0	137.5	65	4.4e-30	79	1
312	50442_FQLZW4300W_HS	124_EBZCS4093H_HS	3	4	54	4	50442_FQLZW4300W_HS_AND_124_EBZCS4093H_HS	50442_FQLZW4300W_HS_3	124_EBZCS4093H_HS_50	d_Bacteria	p_Proteobacteria	c_Gammaproteobacteria	o_Pseudomonadales				50442_FQLZW4300W_HS	29	order	Pseudomonadales	8	8	4	0.59	d_Bacteria;p_Proteobacteria;c_Gammaproteobacteria;o_Pseudomonadales	d_Bacteria	p_Proteobacteria	c_Gammaproteobacteria	o_Burkholderiales	f_Burkholderiaceae			124_EBZCS4093H_HS	62	family	Burkholderiaceae	79	75	49	0.7	d_Bacteria;p_Proteobacteria;c_Gammaproteobacteria;o_Burkholderiales;f_Burkholderiaceae	UniRef50_Q9RHF6 Urf-1 protein (Fragment) n=317 Tax=root TaxID=1 RepID=Q9RHF6_ACICA	50442_FQLZW4300W_HS_3 # 1553 # 1789 # 1 # ID=11542_3;partial=00;start_type=ATG;rbs_motif=GGAG/GAGG;rbs_spacer=5-10bp;gc_cont=0.646	100.0	137.5	65	4.4e-30	79	1
313	50442_FQLZW4300W_HS	2783_JUJHF9134P_HS	2	4	9	4	50442_FQLZW4300W_HS_AND_2783_JUJHF9134P_HS	50442_FQLZW4300W_HS_3	2783_JUJHF9134P_HS_1	d_Bacteria	p_Proteobacteria	c_Gammaproteobacteria	o_Pseudomonadales				50442_FQLZW4300W_HS	29	order	Pseudomonadales	8	8	4	0.59	d_Bacteria;p_Proteobacteria;c_Gammaproteobacteria;o_Pseudomonadales	d_Bacteria	p_Proteobacteria	c_Gammaproteobacteria	o_Burkholderiales				2783_JUJHF9134P_HS	46	order	Burkholderiales	16	15	9	0.55	d_Bacteria;p_Proteobacteria;c_Gammaproteobacteria;o_Burkholderiales	UniRef50_Q9RHF6 Urf-1 protein (Fragment) n=317 Tax=root TaxID=1 RepID=Q9RHF6_ACICA	50442_FQLZW4300W_HS_3 # 1553 # 1789 # 1 # ID=11542_3;partial=00;start_type=ATG;rbs_motif=GGAG/GAGG;rbs_spacer=5-10bp;gc_cont=0.646	100.0	137.5	65	4.4e-30	79	1
314	50442_FQLZW4300W_HS	312_WQYNP1853R_HS	2	4	29	4	50442_FQLZW4300W_HS_AND_312_WQYNP1853R_HS	50442_FQLZW4300W_HS_1	312_WQYNP1853R_HS_7	d_Bacteria	p_Proteobacteria	c_Gammaproteobacteria	o_Pseudomonadales				50442_FQLZW4300W_HS	29	order	Pseudomonadales	8	8	4	0.59	d_Bacteria;p_Proteobacteria;c_Gammaproteobacteria;o_Pseudomonadales	d_Bacteria	p_Proteobacteria	c_Gammaproteobacteria	o_Burkholderiales				312_WQYNP1853R_HS	46	order	Burkholderiales	44	35	15	0.53	d_Bacteria;p_Proteobacteria;c_Gammaproteobacteria;o_Burkholderiales	UniRef50_P00392 Mercuric reductase n=1865 Tax=root TaxID=1 RepID=MERA_PSEAI	50442_FQLZW4300W_HS_1 # 2 # 1174 # 1 # ID=11542_1;partial=10;start_type=Edge;rbs_motif=None;rbs_spacer=None;gc_cont=0.652	99.0	743.0	561	1.0999999999999991e-211	391	172
315	50442_FQLZW4300W_HS	124_EBZCS4093H_HS	3	4	54	4	50442_FQLZW4300W_HS_AND_124_EBZCS4093H_HS	50442_FQLZW4300W_HS_1	124_EBZCS4093H_HS_50	d_Bacteria	p_Proteobacteria	c_Gammaproteobacteria	o_Pseudomonadales				50442_FQLZW4300W_HS	29	order	Pseudomonadales	8	8	4	0.59	d_Bacteria;p_Proteobacteria;c_Gammaproteobacteria;o_Pseudomonadales	d_Bacteria	p_Proteobacteria	c_Gammaproteobacteria	o_Burkholderiales	f_Burkholderiaceae			124_EBZCS4093H_HS	62	family	Burkholderiaceae	79	75	49	0.7	d_Bacteria;p_Proteobacteria;c_Gammaproteobacteria;o_Burkholderiales;f_Burkholderiaceae	UniRef50_P00392 Mercuric reductase n=1865 Tax=root TaxID=1 RepID=MERA_PSEAI	50442_FQLZW4300W_HS_1 # 2 # 1174 # 1 # ID=11542_1;partial=10;start_type=Edge;rbs_motif=None;rbs_spacer=None;gc_cont=0.652	99.0	743.0	561	1.0999999999999991e-211	391	172
316	50442_FQLZW4300W_HS	2783_JUJHF9134P_HS	2	4	9	4	50442_FQLZW4300W_HS_AND_2783_JUJHF9134P_HS	50442_FQLZW4300W_HS_1	2783_JUJHF9134P_HS_1	d_Bacteria	p_Proteobacteria	c_Gammaproteobacteria	o_Pseudomonadales				50442_FQLZW4300W_HS	29	order	Pseudomonadales	8	8	4	0.59	d_Bacteria;p_Proteobacteria;c_Gammaproteobacteria;o_Pseudomonadales	d_Bacteria	p_Proteobacteria	c_Gammaproteobacteria	o_Burkholderiales				2783_JUJHF9134P_HS	46	order	Burkholderiales	16	15	9	0.55	d_Bacteria;p_Proteobacteria;c_Gammaproteobacteria;o_Burkholderiales	UniRef50_P00392 Mercuric reductase n=1865 Tax=root TaxID=1 RepID=MERA_PSEAI	50442_FQLZW4300W_HS_1 # 2 # 1174 # 1 # ID=11542_1;partial=10;start_type=Edge;rbs_motif=None;rbs_spacer=None;gc_cont=0.652	99.0	743.0	561	1.0999999999999991e-211	391	172
317	443_CTKAA1553C_HS	31158_KCIJR7559P_HS	2	23	4	4	443_CTKAA1553C_HS_AND_31158_KCIJR7559P_HS	443_CTKAA1553C_HS_9	31158_KCIJR7559P_HS_2	d_Bacteria	p_Proteobacteria	c_Gammaproteobacteria	o_Burkholderiales				443_CTKAA1553C_HS	46	order	Burkholderiales	37	31	19	0.66	d_Bacteria;p_Proteobacteria;c_Gammaproteobacteria;o_Burkholderiales	d_Bacteria	p_Myxococcota	c_Polyangia	o_Polyangiales	f_Ga0077539	g_SCUS01		31158_KCIJR7559P_HS	18190	genus	SCUS01	4	4	1	0.86	d_Bacteria;p_Myxococcota;c_Polyangia;o_Polyangiales;f_Ga0077539;g_SCUS01	UniRef50_C7RW44 T2SP_E domain-containing protein n=582 Tax=root TaxID=1 RepID=C7RW44_ACCPU	443_CTKAA1553C_HS_9 # 7436 # 8398 # 1 # ID=6747_9;partial=00;start_type=ATG;rbs_motif=GGA/GAG/AGG;rbs_spacer=5-10bp;gc_cont=0.620	79.1	509.6	320	1.6999999999999988e-141	321	1
318	443_CTKAA1553C_HS	31158_KCIJR7559P_HS	2	23	4	4	443_CTKAA1553C_HS_AND_31158_KCIJR7559P_HS	443_CTKAA1553C_HS_10	31158_KCIJR7559P_HS_1	d_Bacteria	p_Proteobacteria	c_Gammaproteobacteria	o_Burkholderiales				443_CTKAA1553C_HS	46	order	Burkholderiales	37	31	19	0.66	d_Bacteria;p_Proteobacteria;c_Gammaproteobacteria;o_Burkholderiales	d_Bacteria	p_Myxococcota	c_Polyangia	o_Polyangiales	f_Ga0077539	g_SCUS01		31158_KCIJR7559P_HS	18190	genus	SCUS01	4	4	1	0.86	d_Bacteria;p_Myxococcota;c_Polyangia;o_Polyangiales;f_Ga0077539;g_SCUS01	UniRef50_P71178 TrbC n=158 Tax=root TaxID=1 RepID=P71178_KLEAE	443_CTKAA1553C_HS_10 # 8415 # 8879 # 1 # ID=6747_10;partial=00;start_type=ATG;rbs_motif=AGGAG;rbs_spacer=5-10bp;gc_cont=0.669	98.7	294.3	154	5.499999999999998e-77	155	1
319	312_WQYNP1853R_HS	31158_KCIJR7559P_HS	2	29	4	4	312_WQYNP1853R_HS_AND_31158_KCIJR7559P_HS	312_WQYNP1853R_HS_12	31158_KCIJR7559P_HS_2	d_Bacteria	p_Proteobacteria	c_Gammaproteobacteria	o_Burkholderiales				312_WQYNP1853R_HS	46	order	Burkholderiales	44	35	15	0.53	d_Bacteria;p_Proteobacteria;c_Gammaproteobacteria;o_Burkholderiales	d_Bacteria	p_Myxococcota	c_Polyangia	o_Polyangiales	f_Ga0077539	g_SCUS01		31158_KCIJR7559P_HS	18190	genus	SCUS01	4	4	1	0.86	d_Bacteria;p_Myxococcota;c_Polyangia;o_Polyangiales;f_Ga0077539;g_SCUS01	UniRef50_C7RW44 T2SP_E domain-containing protein n=582 Tax=root TaxID=1 RepID=C7RW44_ACCPU	312_WQYNP1853R_HS_12 # 6853 # 7815 # 1 # ID=8800_12;partial=00;start_type=ATG;rbs_motif=GGA/GAG/AGG;rbs_spacer=5-10bp;gc_cont=0.620	79.1	509.6	320	1.6999999999999988e-141	321	1
320	312_WQYNP1853R_HS	31158_KCIJR7559P_HS	2	29	4	4	312_WQYNP1853R_HS_AND_31158_KCIJR7559P_HS	312_WQYNP1853R_HS_13	31158_KCIJR7559P_HS_1	d_Bacteria	p_Proteobacteria	c_Gammaproteobacteria	o_Burkholderiales				312_WQYNP1853R_HS	46	order	Burkholderiales	44	35	15	0.53	d_Bacteria;p_Proteobacteria;c_Gammaproteobacteria;o_Burkholderiales	d_Bacteria	p_Myxococcota	c_Polyangia	o_Polyangiales	f_Ga0077539	g_SCUS01		31158_KCIJR7559P_HS	18190	genus	SCUS01	4	4	1	0.86	d_Bacteria;p_Myxococcota;c_Polyangia;o_Polyangiales;f_Ga0077539;g_SCUS01	UniRef50_P71178 TrbC n=158 Tax=root TaxID=1 RepID=P71178_KLEAE	312_WQYNP1853R_HS_13 # 7832 # 8296 # 1 # ID=8800_13;partial=00;start_type=ATG;rbs_motif=AGGAG;rbs_spacer=5-10bp;gc_cont=0.669	98.7	294.3	154	5.499999999999998e-77	155	1
321	128454_HFGVI0044Q_HS	31158_KCIJR7559P_HS	1	4	4	4	128454_HFGVI0044Q_HS_AND_31158_KCIJR7559P_HS	128454_HFGVI0044Q_HS_1	31158_KCIJR7559P_HS_2	d_Bacteria	p_Proteobacteria	c_Gammaproteobacteria	o_Burkholderiales				128454_HFGVI0044Q_HS	46	order	Burkholderiales	5	3	3	1.0	d_Bacteria;p_Proteobacteria;c_Gammaproteobacteria;o_Burkholderiales	d_Bacteria	p_Myxococcota	c_Polyangia	o_Polyangiales	f_Ga0077539	g_SCUS01		31158_KCIJR7559P_HS	18190	genus	SCUS01	4	4	1	0.86	d_Bacteria;p_Myxococcota;c_Polyangia;o_Polyangiales;f_Ga0077539;g_SCUS01	UniRef50_G0Z8W3 P-type conjugative transfer ATPase (Fragment) n=7 Tax=root TaxID=1 RepID=G0Z8W3_BORAV	128454_HFGVI0044Q_HS_1 # 3 # 155 # 1 # ID=12031_1;partial=10;start_type=Edge;rbs_motif=None;rbs_spacer=None;gc_cont=0.588	100.0	103.6	136	4.5e-20	51	87
322	19847_GFGIA8953L_HS	31158_KCIJR7559P_HS	2	5	4	4	19847_GFGIA8953L_HS_AND_31158_KCIJR7559P_HS	19847_GFGIA8953L_HS_2	31158_KCIJR7559P_HS_2	d_Bacteria	p_Proteobacteria	c_Gammaproteobacteria	o_Burkholderiales				19847_GFGIA8953L_HS	46	order	Burkholderiales	5	4	2	0.5	d_Bacteria;p_Proteobacteria;c_Gammaproteobacteria;o_Burkholderiales	d_Bacteria	p_Myxococcota	c_Polyangia	o_Polyangiales	f_Ga0077539	g_SCUS01		31158_KCIJR7559P_HS	18190	genus	SCUS01	4	4	1	0.86	d_Bacteria;p_Myxococcota;c_Polyangia;o_Polyangiales;f_Ga0077539;g_SCUS01	UniRef50_G0Z8W3 P-type conjugative transfer ATPase (Fragment) n=7 Tax=root TaxID=1 RepID=G0Z8W3_BORAV	19847_GFGIA8953L_HS_2 # 1116 # 1424 # 1 # ID=762_2;partial=00;start_type=ATG;rbs_motif=None;rbs_spacer=None;gc_cont=0.608	100.0	207.2	136	5.899999999999999e-51	103	35
323	19847_GFGIA8953L_HS	31158_KCIJR7559P_HS	2	5	4	4	19847_GFGIA8953L_HS_AND_31158_KCIJR7559P_HS	19847_GFGIA8953L_HS_3	31158_KCIJR7559P_HS_1	d_Bacteria	p_Proteobacteria	c_Gammaproteobacteria	o_Burkholderiales				19847_GFGIA8953L_HS	46	order	Burkholderiales	5	4	2	0.5	d_Bacteria;p_Proteobacteria;c_Gammaproteobacteria;o_Burkholderiales	d_Bacteria	p_Myxococcota	c_Polyangia	o_Polyangiales	f_Ga0077539	g_SCUS01		31158_KCIJR7559P_HS	18190	genus	SCUS01	4	4	1	0.86	d_Bacteria;p_Myxococcota;c_Polyangia;o_Polyangiales;f_Ga0077539;g_SCUS01	UniRef50_P71178 TrbC n=158 Tax=root TaxID=1 RepID=P71178_KLEAE	19847_GFGIA8953L_HS_3 # 1441 # 1905 # 1 # ID=762_3;partial=00;start_type=ATG;rbs_motif=AGGAG;rbs_spacer=5-10bp;gc_cont=0.669	98.7	294.3	154	5.499999999999998e-77	155	1
324	523_LIRKT9545S_HS	31158_KCIJR7559P_HS	2	21	4	4	523_LIRKT9545S_HS_AND_31158_KCIJR7559P_HS	523_LIRKT9545S_HS_18	31158_KCIJR7559P_HS_2	d_Bacteria	p_Proteobacteria	c_Gammaproteobacteria	o_Burkholderiales				523_LIRKT9545S_HS	46	order	Burkholderiales	28	21	15	0.79	d_Bacteria;p_Proteobacteria;c_Gammaproteobacteria;o_Burkholderiales	d_Bacteria	p_Myxococcota	c_Polyangia	o_Polyangiales	f_Ga0077539	g_SCUS01		31158_KCIJR7559P_HS	18190	genus	SCUS01	4	4	1	0.86	d_Bacteria;p_Myxococcota;c_Polyangia;o_Polyangiales;f_Ga0077539;g_SCUS01	UniRef50_C7RW44 T2SP_E domain-containing protein n=582 Tax=root TaxID=1 RepID=C7RW44_ACCPU	523_LIRKT9545S_HS_18 # 14193 # 15155 # -1 # ID=10386_18;partial=00;start_type=ATG;rbs_motif=GGA/GAG/AGG;rbs_spacer=5-10bp;gc_cont=0.619	78.8	508.4	320	3.7999999999999975e-141	321	1
325	523_LIRKT9545S_HS	31158_KCIJR7559P_HS	2	21	4	4	523_LIRKT9545S_HS_AND_31158_KCIJR7559P_HS	523_LIRKT9545S_HS_17	31158_KCIJR7559P_HS_1	d_Bacteria	p_Proteobacteria	c_Gammaproteobacteria	o_Burkholderiales				523_LIRKT9545S_HS	46	order	Burkholderiales	28	21	15	0.79	d_Bacteria;p_Proteobacteria;c_Gammaproteobacteria;o_Burkholderiales	d_Bacteria	p_Myxococcota	c_Polyangia	o_Polyangiales	f_Ga0077539	g_SCUS01		31158_KCIJR7559P_HS	18190	genus	SCUS01	4	4	1	0.86	d_Bacteria;p_Myxococcota;c_Polyangia;o_Polyangiales;f_Ga0077539;g_SCUS01	UniRef50_P71178 TrbC n=158 Tax=root TaxID=1 RepID=P71178_KLEAE	523_LIRKT9545S_HS_17 # 13712 # 14176 # -1 # ID=10386_17;partial=00;start_type=ATG;rbs_motif=AGGAG;rbs_spacer=5-10bp;gc_cont=0.667	98.7	294.3	154	5.499999999999998e-77	155	1
326	58228_coassembly	31158_KCIJR7559P_HS	2	21	4	4	58228_coassembly_AND_31158_KCIJR7559P_HS	58228_coassembly_18	31158_KCIJR7559P_HS_2	d_Bacteria	p_Proteobacteria	c_Gammaproteobacteria	o_Burkholderiales				58228_coassembly	46	order	Burkholderiales	28	21	15	0.85	d_Bacteria;p_Proteobacteria;c_Gammaproteobacteria;o_Burkholderiales	d_Bacteria	p_Myxococcota	c_Polyangia	o_Polyangiales	f_Ga0077539	g_SCUS01		31158_KCIJR7559P_HS	18190	genus	SCUS01	4	4	1	0.86	d_Bacteria;p_Myxococcota;c_Polyangia;o_Polyangiales;f_Ga0077539;g_SCUS01	UniRef50_C7RW44 T2SP_E domain-containing protein n=582 Tax=root TaxID=1 RepID=C7RW44_ACCPU	58228_coassembly_18 # 14296 # 15258 # -1 # ID=3943_18;partial=00;start_type=ATG;rbs_motif=GGA/GAG/AGG;rbs_spacer=5-10bp;gc_cont=0.620	79.1	509.6	320	1.6999999999999988e-141	321	1
327	58228_coassembly	31158_KCIJR7559P_HS	2	21	4	4	58228_coassembly_AND_31158_KCIJR7559P_HS	58228_coassembly_17	31158_KCIJR7559P_HS_1	d_Bacteria	p_Proteobacteria	c_Gammaproteobacteria	o_Burkholderiales				58228_coassembly	46	order	Burkholderiales	28	21	15	0.85	d_Bacteria;p_Proteobacteria;c_Gammaproteobacteria;o_Burkholderiales	d_Bacteria	p_Myxococcota	c_Polyangia	o_Polyangiales	f_Ga0077539	g_SCUS01		31158_KCIJR7559P_HS	18190	genus	SCUS01	4	4	1	0.86	d_Bacteria;p_Myxococcota;c_Polyangia;o_Polyangiales;f_Ga0077539;g_SCUS01	UniRef50_P71178 TrbC n=158 Tax=root TaxID=1 RepID=P71178_KLEAE	58228_coassembly_17 # 13815 # 14279 # -1 # ID=3943_17;partial=00;start_type=ATG;rbs_motif=AGGAG;rbs_spacer=5-10bp;gc_cont=0.667	98.7	294.3	154	5.499999999999998e-77	155	1
328	674_ZFYKJ6264T	31158_KCIJR7559P_HS	2	7	4	4	674_ZFYKJ6264T_AND_31158_KCIJR7559P_HS	674_ZFYKJ6264T_4	31158_KCIJR7559P_HS_2	d_Bacteria	p_Proteobacteria	c_Gammaproteobacteria	o_Burkholderiales				674_ZFYKJ6264T	46	order	Burkholderiales	9	9	5	0.62	d_Bacteria;p_Proteobacteria;c_Gammaproteobacteria;o_Burkholderiales	d_Bacteria	p_Myxococcota	c_Polyangia	o_Polyangiales	f_Ga0077539	g_SCUS01		31158_KCIJR7559P_HS	18190	genus	SCUS01	4	4	1	0.86	d_Bacteria;p_Myxococcota;c_Polyangia;o_Polyangiales;f_Ga0077539;g_SCUS01	UniRef50_C7RW44 T2SP_E domain-containing protein n=582 Tax=root TaxID=1 RepID=C7RW44_ACCPU	674_ZFYKJ6264T_4 # 2400 # 3362 # -1 # ID=4159_4;partial=00;start_type=ATG;rbs_motif=GGA/GAG/AGG;rbs_spacer=5-10bp;gc_cont=0.620	79.1	509.6	320	1.6999999999999988e-141	321	1
329	674_ZFYKJ6264T	31158_KCIJR7559P_HS	2	7	4	4	674_ZFYKJ6264T_AND_31158_KCIJR7559P_HS	674_ZFYKJ6264T_3	31158_KCIJR7559P_HS_1	d_Bacteria	p_Proteobacteria	c_Gammaproteobacteria	o_Burkholderiales				674_ZFYKJ6264T	46	order	Burkholderiales	9	9	5	0.62	d_Bacteria;p_Proteobacteria;c_Gammaproteobacteria;o_Burkholderiales	d_Bacteria	p_Myxococcota	c_Polyangia	o_Polyangiales	f_Ga0077539	g_SCUS01		31158_KCIJR7559P_HS	18190	genus	SCUS01	4	4	1	0.86	d_Bacteria;p_Myxococcota;c_Polyangia;o_Polyangiales;f_Ga0077539;g_SCUS01	UniRef50_P71178 TrbC n=158 Tax=root TaxID=1 RepID=P71178_KLEAE	674_ZFYKJ6264T_3 # 1919 # 2383 # -1 # ID=4159_3;partial=00;start_type=ATG;rbs_motif=AGGAG;rbs_spacer=5-10bp;gc_cont=0.669	98.1	290.8	154	6.099999999999999e-76	155	1
330	15320_AQYSR7679X	31158_KCIJR7559P_HS	1	5	4	4	15320_AQYSR7679X_AND_31158_KCIJR7559P_HS	15320_AQYSR7679X_3	31158_KCIJR7559P_HS_2	d_Bacteria	p_Proteobacteria	c_Gammaproteobacteria	o_Burkholderiales				15320_AQYSR7679X	46	order	Burkholderiales	5	5	4	0.99	d_Bacteria;p_Proteobacteria;c_Gammaproteobacteria;o_Burkholderiales	d_Bacteria	p_Myxococcota	c_Polyangia	o_Polyangiales	f_Ga0077539	g_SCUS01		31158_KCIJR7559P_HS	18190	genus	SCUS01	4	4	1	0.86	d_Bacteria;p_Myxococcota;c_Polyangia;o_Polyangiales;f_Ga0077539;g_SCUS01	UniRef50_G0Z8W3 P-type conjugative transfer ATPase (Fragment) n=7 Tax=root TaxID=1 RepID=G0Z8W3_BORAV	15320_AQYSR7679X_3 # 1291 # 1599 # 1 # ID=8795_3;partial=00;start_type=ATG;rbs_motif=None;rbs_spacer=None;gc_cont=0.608	100.0	207.2	136	5.899999999999999e-51	103	35
331	345_WQYNP1853R	31158_KCIJR7559P_HS	2	10	4	4	345_WQYNP1853R_AND_31158_KCIJR7559P_HS	345_WQYNP1853R_6	31158_KCIJR7559P_HS_2	d_Bacteria	p_Proteobacteria	c_Gammaproteobacteria	o_Burkholderiales				345_WQYNP1853R	46	order	Burkholderiales	14	13	7	0.66	d_Bacteria;p_Proteobacteria;c_Gammaproteobacteria;o_Burkholderiales	d_Bacteria	p_Myxococcota	c_Polyangia	o_Polyangiales	f_Ga0077539	g_SCUS01		31158_KCIJR7559P_HS	18190	genus	SCUS01	4	4	1	0.86	d_Bacteria;p_Myxococcota;c_Polyangia;o_Polyangiales;f_Ga0077539;g_SCUS01	UniRef50_C7RW44 T2SP_E domain-containing protein n=582 Tax=root TaxID=1 RepID=C7RW44_ACCPU	345_WQYNP1853R_6 # 4621 # 5583 # -1 # ID=6502_6;partial=00;start_type=ATG;rbs_motif=GGA/GAG/AGG;rbs_spacer=5-10bp;gc_cont=0.620	79.1	509.6	320	1.6999999999999988e-141	321	1
332	345_WQYNP1853R	31158_KCIJR7559P_HS	2	10	4	4	345_WQYNP1853R_AND_31158_KCIJR7559P_HS	345_WQYNP1853R_5	31158_KCIJR7559P_HS_1	d_Bacteria	p_Proteobacteria	c_Gammaproteobacteria	o_Burkholderiales				345_WQYNP1853R	46	order	Burkholderiales	14	13	7	0.66	d_Bacteria;p_Proteobacteria;c_Gammaproteobacteria;o_Burkholderiales	d_Bacteria	p_Myxococcota	c_Polyangia	o_Polyangiales	f_Ga0077539	g_SCUS01		31158_KCIJR7559P_HS	18190	genus	SCUS01	4	4	1	0.86	d_Bacteria;p_Myxococcota;c_Polyangia;o_Polyangiales;f_Ga0077539;g_SCUS01	UniRef50_P71178 TrbC n=158 Tax=root TaxID=1 RepID=P71178_KLEAE	345_WQYNP1853R_5 # 4140 # 4604 # -1 # ID=6502_5;partial=00;start_type=ATG;rbs_motif=AGGAG;rbs_spacer=5-10bp;gc_cont=0.667	98.7	294.3	154	5.499999999999998e-77	155	1
333	54950_BKBAA7920Q_HS	31158_KCIJR7559P_HS	1	4	4	4	54950_BKBAA7920Q_HS_AND_31158_KCIJR7559P_HS	54950_BKBAA7920Q_HS_1	31158_KCIJR7559P_HS_2	d_Bacteria	p_Proteobacteria	c_Gammaproteobacteria	o_Burkholderiales				54950_BKBAA7920Q_HS	46	order	Burkholderiales	4	3	2	0.67	d_Bacteria;p_Proteobacteria;c_Gammaproteobacteria;o_Burkholderiales	d_Bacteria	p_Myxococcota	c_Polyangia	o_Polyangiales	f_Ga0077539	g_SCUS01		31158_KCIJR7559P_HS	18190	genus	SCUS01	4	4	1	0.86	d_Bacteria;p_Myxococcota;c_Polyangia;o_Polyangiales;f_Ga0077539;g_SCUS01	UniRef50_C7RW44 T2SP_E domain-containing protein n=582 Tax=root TaxID=1 RepID=C7RW44_ACCPU	54950_BKBAA7920Q_HS_1 # 1 # 948 # 1 # ID=6675_1;partial=10;start_type=Edge;rbs_motif=None;rbs_spacer=None;gc_cont=0.623	84.0	433.3	320	1.499999999999999e-118	316	65
334	86154_LJSLX5580A_HS	31158_KCIJR7559P_HS	2	4	4	4	86154_LJSLX5580A_HS_AND_31158_KCIJR7559P_HS	86154_LJSLX5580A_HS_4	31158_KCIJR7559P_HS_2	d_Bacteria	p_Proteobacteria	c_Gammaproteobacteria	o_Burkholderiales				86154_LJSLX5580A_HS	46	order	Burkholderiales	4	4	4	1.0	d_Bacteria;p_Proteobacteria;c_Gammaproteobacteria;o_Burkholderiales	d_Bacteria	p_Myxococcota	c_Polyangia	o_Polyangiales	f_Ga0077539	g_SCUS01		31158_KCIJR7559P_HS	18190	genus	SCUS01	4	4	1	0.86	d_Bacteria;p_Myxococcota;c_Polyangia;o_Polyangiales;f_Ga0077539;g_SCUS01	UniRef50_G0Z8W3 P-type conjugative transfer ATPase (Fragment) n=7 Tax=root TaxID=1 RepID=G0Z8W3_BORAV	86154_LJSLX5580A_HS_4 # 1509 # 1631 # -1 # ID=13102_4;partial=01;start_type=Edge;rbs_motif=None;rbs_spacer=None;gc_cont=0.577	100.0	79.7	136	5.6e-13	41	97
335	86154_LJSLX5580A_HS	31158_KCIJR7559P_HS	2	4	4	4	86154_LJSLX5580A_HS_AND_31158_KCIJR7559P_HS	86154_LJSLX5580A_HS_3	31158_KCIJR7559P_HS_1	d_Bacteria	p_Proteobacteria	c_Gammaproteobacteria	o_Burkholderiales				86154_LJSLX5580A_HS	46	order	Burkholderiales	4	4	4	1.0	d_Bacteria;p_Proteobacteria;c_Gammaproteobacteria;o_Burkholderiales	d_Bacteria	p_Myxococcota	c_Polyangia	o_Polyangiales	f_Ga0077539	g_SCUS01		31158_KCIJR7559P_HS	18190	genus	SCUS01	4	4	1	0.86	d_Bacteria;p_Myxococcota;c_Polyangia;o_Polyangiales;f_Ga0077539;g_SCUS01	UniRef50_P71178 TrbC n=158 Tax=root TaxID=1 RepID=P71178_KLEAE	86154_LJSLX5580A_HS_3 # 1028 # 1492 # -1 # ID=13102_3;partial=00;start_type=ATG;rbs_motif=AGGAG;rbs_spacer=5-10bp;gc_cont=0.667	98.7	294.3	154	5.499999999999998e-77	155	1
336	17360_AAOLJ3001L	49059_coassembly	2	5	23	5	17360_AAOLJ3001L_AND_49059_coassembly	17360_AAOLJ3001L_4	49059_coassembly_1	d_Bacteria	p_Proteobacteria	c_Alphaproteobacteria	o_Sphingomonadales	f_Sphingomonadaceae	g_Sphingobium	s_Sphingobium herbicidovorans	17360_AAOLJ3001L	11062	species	Sphingobium herbicidovorans	5	5	2	0.65	d_Bacteria;p_Proteobacteria;c_Alphaproteobacteria;o_Sphingomonadales;f_Sphingomonadaceae;g_Sphingobium;s_Sphingobium herbicidovorans	d_Bacteria	p_Proteobacteria	c_Gammaproteobacteria	o_Burkholderiales				49059_coassembly	46	order	Burkholderiales	27	27	16	0.62	d_Bacteria;p_Proteobacteria;c_Gammaproteobacteria;o_Burkholderiales	UniRef50_Q4AC59 KorC' protein n=78 Tax=root TaxID=1 RepID=Q4AC59_9SPHN	17360_AAOLJ3001L_4 # 1170 # 1424 # -1 # ID=6558_4;partial=00;start_type=ATG;rbs_motif=None;rbs_spacer=None;gc_cont=0.651	81.5	149.1	85	1.6e-33	85	4
337	17360_AAOLJ3001L	16611_SMAIH8416T	1	5	5	5	17360_AAOLJ3001L_AND_16611_SMAIH8416T	17360_AAOLJ3001L_4	16611_SMAIH8416T_5	d_Bacteria	p_Proteobacteria	c_Alphaproteobacteria	o_Sphingomonadales	f_Sphingomonadaceae	g_Sphingobium	s_Sphingobium herbicidovorans	17360_AAOLJ3001L	11062	species	Sphingobium herbicidovorans	5	5	2	0.65	d_Bacteria;p_Proteobacteria;c_Alphaproteobacteria;o_Sphingomonadales;f_Sphingomonadaceae;g_Sphingobium;s_Sphingobium herbicidovorans	d_Bacteria	p_Proteobacteria	c_Gammaproteobacteria	o_Burkholderiales	f_Burkholderiaceae	g_Achromobacter	s_Achromobacter pulmonis A	16611_SMAIH8416T	19644	species	Achromobacter pulmonis A	7	4	1	0.83	d_Bacteria;p_Proteobacteria;c_Gammaproteobacteria;o_Burkholderiales;f_Burkholderiaceae;g_Achromobacter;s_Achromobacter pulmonis A	UniRef50_Q4AC59 KorC' protein n=78 Tax=root TaxID=1 RepID=Q4AC59_9SPHN	17360_AAOLJ3001L_4 # 1170 # 1424 # -1 # ID=6558_4;partial=00;start_type=ATG;rbs_motif=None;rbs_spacer=None;gc_cont=0.651	81.5	149.1	85	1.6e-33	85	4
338	17360_AAOLJ3001L	49059_coassembly	2	5	23	5	17360_AAOLJ3001L_AND_49059_coassembly	17360_AAOLJ3001L_2	49059_coassembly_4	d_Bacteria	p_Proteobacteria	c_Alphaproteobacteria	o_Sphingomonadales	f_Sphingomonadaceae	g_Sphingobium	s_Sphingobium herbicidovorans	17360_AAOLJ3001L	11062	species	Sphingobium herbicidovorans	5	5	2	0.65	d_Bacteria;p_Proteobacteria;c_Alphaproteobacteria;o_Sphingomonadales;f_Sphingomonadaceae;g_Sphingobium;s_Sphingobium herbicidovorans	d_Bacteria	p_Proteobacteria	c_Gammaproteobacteria	o_Burkholderiales				49059_coassembly	46	order	Burkholderiales	27	27	16	0.62	d_Bacteria;p_Proteobacteria;c_Gammaproteobacteria;o_Burkholderiales	UniRef50_Q57270 Protein KleE n=16 Tax=root TaxID=1 RepID=KLEE2_ECOLX	17360_AAOLJ3001L_2 # 63 # 701 # -1 # ID=6558_2;partial=00;start_type=TTG;rbs_motif=GGG;rbs_spacer=11bp;gc_cont=0.585	62.7	136.3	107	2.6e-29	213	1
339	17360_AAOLJ3001L	426451_p1.opera	2	5	5	5	17360_AAOLJ3001L_AND_426451_p1.opera	17360_AAOLJ3001L_2	426451_p1.opera_4	d_Bacteria	p_Proteobacteria	c_Alphaproteobacteria	o_Sphingomonadales	f_Sphingomonadaceae	g_Sphingobium	s_Sphingobium herbicidovorans	17360_AAOLJ3001L	11062	species	Sphingobium herbicidovorans	5	5	2	0.65	d_Bacteria;p_Proteobacteria;c_Alphaproteobacteria;o_Sphingomonadales;f_Sphingomonadaceae;g_Sphingobium;s_Sphingobium herbicidovorans	d_Bacteria	p_Proteobacteria	c_Gammaproteobacteria	o_Burkholderiales	f_Rhodocyclaceae	g_Thauera	s_Thauera aromatica	426451_p1.opera	50248	species	Thauera aromatica	5	5	3	0.66	d_Bacteria;p_Proteobacteria;c_Gammaproteobacteria;o_Burkholderiales;f_Rhodocyclaceae;g_Thauera;s_Thauera aromatica	UniRef50_Q57270 Protein KleE n=16 Tax=root TaxID=1 RepID=KLEE2_ECOLX	17360_AAOLJ3001L_2 # 63 # 701 # -1 # ID=6558_2;partial=00;start_type=TTG;rbs_motif=GGG;rbs_spacer=11bp;gc_cont=0.585	62.7	136.3	107	2.6e-29	213	1
340	99543_ML	49059_coassembly	8	12	23	12	99543_ML_AND_49059_coassembly	99543_ML_7	49059_coassembly_2	d_Bacteria	p_Proteobacteria	c_Alphaproteobacteria	o_Sphingomonadales	f_Sphingomonadaceae	g_Sphingobium	s_Sphingobium herbicidovorans	99543_ML	11062	species	Sphingobium herbicidovorans	14	14	8	0.51	d_Bacteria;p_Proteobacteria;c_Alphaproteobacteria;o_Sphingomonadales;f_Sphingomonadaceae;g_Sphingobium;s_Sphingobium herbicidovorans	d_Bacteria	p_Proteobacteria	c_Gammaproteobacteria	o_Burkholderiales				49059_coassembly	46	order	Burkholderiales	27	27	16	0.62	d_Bacteria;p_Proteobacteria;c_Gammaproteobacteria;o_Burkholderiales	UniRef50_A0A1Q8IKU2 Protein kleA n=5 Tax=Proteobacteria TaxID=1224 RepID=A0A1Q8IKU2_9BURK	99543_ML_7 # 3269 # 3499 # -1 # ID=3606_7;partial=00;start_type=ATG;rbs_motif=GGAG/GAGG;rbs_spacer=5-10bp;gc_cont=0.658	64.9	96.7	78	8.3e-18	77	5
341	99543_ML	550469_o3.opera	3	12	5	5	99543_ML_AND_550469_o3.opera	99543_ML_7	550469_o3.opera_5	d_Bacteria	p_Proteobacteria	c_Alphaproteobacteria	o_Sphingomonadales	f_Sphingomonadaceae	g_Sphingobium	s_Sphingobium herbicidovorans	99543_ML	11062	species	Sphingobium herbicidovorans	14	14	8	0.51	d_Bacteria;p_Proteobacteria;c_Alphaproteobacteria;o_Sphingomonadales;f_Sphingomonadaceae;g_Sphingobium;s_Sphingobium herbicidovorans	d_Bacteria	p_Proteobacteria	c_Gammaproteobacteria	o_Burkholderiales	f_Rhodocyclaceae	g_Thauera	s_Thauera aromatica	550469_o3.opera	50248	species	Thauera aromatica	6	6	3	0.5	d_Bacteria;p_Proteobacteria;c_Gammaproteobacteria;o_Burkholderiales;f_Rhodocyclaceae;g_Thauera;s_Thauera aromatica	UniRef50_A0A1Q8IKU2 Protein kleA n=5 Tax=Proteobacteria TaxID=1224 RepID=A0A1Q8IKU2_9BURK	99543_ML_7 # 3269 # 3499 # -1 # ID=3606_7;partial=00;start_type=ATG;rbs_motif=GGAG/GAGG;rbs_spacer=5-10bp;gc_cont=0.658	64.9	96.7	78	8.3e-18	77	5
342	99543_ML	49059_coassembly	8	12	23	12	99543_ML_AND_49059_coassembly	99543_ML_1	49059_coassembly_8	d_Bacteria	p_Proteobacteria	c_Alphaproteobacteria	o_Sphingomonadales	f_Sphingomonadaceae	g_Sphingobium	s_Sphingobium herbicidovorans	99543_ML	11062	species	Sphingobium herbicidovorans	14	14	8	0.51	d_Bacteria;p_Proteobacteria;c_Alphaproteobacteria;o_Sphingomonadales;f_Sphingomonadaceae;g_Sphingobium;s_Sphingobium herbicidovorans	d_Bacteria	p_Proteobacteria	c_Gammaproteobacteria	o_Burkholderiales				49059_coassembly	46	order	Burkholderiales	27	27	16	0.62	d_Bacteria;p_Proteobacteria;c_Gammaproteobacteria;o_Burkholderiales	UniRef50_P07674 Transcriptional repressor protein KorB n=303 Tax=root TaxID=1 RepID=KORB2_ECOLX	99543_ML_1 # 25 # 1071 # -1 # ID=3606_1;partial=00;start_type=ATG;rbs_motif=GGAG/GAGG;rbs_spacer=5-10bp;gc_cont=0.635	76.4	501.5	358	5.099999999999998e-139	349	1
343	99543_ML	49059_coassembly	8	12	23	12	99543_ML_AND_49059_coassembly	99543_ML_2	49059_coassembly_7	d_Bacteria	p_Proteobacteria	c_Alphaproteobacteria	o_Sphingomonadales	f_Sphingomonadaceae	g_Sphingobium	s_Sphingobium herbicidovorans	99543_ML	11062	species	Sphingobium herbicidovorans	14	14	8	0.51	d_Bacteria;p_Proteobacteria;c_Alphaproteobacteria;o_Sphingomonadales;f_Sphingomonadaceae;g_Sphingobium;s_Sphingobium herbicidovorans	d_Bacteria	p_Proteobacteria	c_Gammaproteobacteria	o_Burkholderiales				49059_coassembly	46	order	Burkholderiales	27	27	16	0.62	d_Bacteria;p_Proteobacteria;c_Gammaproteobacteria;o_Burkholderiales	UniRef50_Q5NWB6 ParA-like ATPase, probably involved in plasmid partitioning n=8 Tax=Proteobacteria TaxID=1224 RepID=Q5NWB6_AROAE	99543_ML_2 # 1068 # 1832 # -1 # ID=3606_2;partial=00;start_type=ATG;rbs_motif=AGGA;rbs_spacer=5-10bp;gc_cont=0.607	63.1	309.7	255	2.099999999999999e-81	255	1
344	99543_ML	426451_p1.opera	4	12	5	5	99543_ML_AND_426451_p1.opera	99543_ML_2	426451_p1.opera_1	d_Bacteria	p_Proteobacteria	c_Alphaproteobacteria	o_Sphingomonadales	f_Sphingomonadaceae	g_Sphingobium	s_Sphingobium herbicidovorans	99543_ML	11062	species	Sphingobium herbicidovorans	14	14	8	0.51	d_Bacteria;p_Proteobacteria;c_Alphaproteobacteria;o_Sphingomonadales;f_Sphingomonadaceae;g_Sphingobium;s_Sphingobium herbicidovorans	d_Bacteria	p_Proteobacteria	c_Gammaproteobacteria	o_Burkholderiales	f_Rhodocyclaceae	g_Thauera	s_Thauera aromatica	426451_p1.opera	50248	species	Thauera aromatica	5	5	3	0.66	d_Bacteria;p_Proteobacteria;c_Gammaproteobacteria;o_Burkholderiales;f_Rhodocyclaceae;g_Thauera;s_Thauera aromatica	UniRef50_Q5NWB6 ParA-like ATPase, probably involved in plasmid partitioning n=8 Tax=Proteobacteria TaxID=1224 RepID=Q5NWB6_AROAE	99543_ML_2 # 1068 # 1832 # -1 # ID=3606_2;partial=00;start_type=ATG;rbs_motif=AGGA;rbs_spacer=5-10bp;gc_cont=0.607	63.1	309.7	255	2.099999999999999e-81	255	1
345	99543_ML	49059_coassembly	8	12	23	12	99543_ML_AND_49059_coassembly	99543_ML_4	49059_coassembly_5	d_Bacteria	p_Proteobacteria	c_Alphaproteobacteria	o_Sphingomonadales	f_Sphingomonadaceae	g_Sphingobium	s_Sphingobium herbicidovorans	99543_ML	11062	species	Sphingobium herbicidovorans	14	14	8	0.51	d_Bacteria;p_Proteobacteria;c_Alphaproteobacteria;o_Sphingomonadales;f_Sphingomonadaceae;g_Sphingobium;s_Sphingobium herbicidovorans	d_Bacteria	p_Proteobacteria	c_Gammaproteobacteria	o_Burkholderiales				49059_coassembly	46	order	Burkholderiales	27	27	16	0.62	d_Bacteria;p_Proteobacteria;c_Gammaproteobacteria;o_Burkholderiales	UniRef50_Q52772 Protein KleF n=29 Tax=root TaxID=1 RepID=KLEF2_ECOLX	99543_ML_4 # 2235 # 2543 # -1 # ID=3606_4;partial=00;start_type=ATG;rbs_motif=GGA/GAG/AGG;rbs_spacer=5-10bp;gc_cont=0.576	77.4	164.5	104	4.4e-38	103	3
346	99543_ML	49059_coassembly	8	12	23	12	99543_ML_AND_49059_coassembly	99543_ML_3	49059_coassembly_6	d_Bacteria	p_Proteobacteria	c_Alphaproteobacteria	o_Sphingomonadales	f_Sphingomonadaceae	g_Sphingobium	s_Sphingobium herbicidovorans	99543_ML	11062	species	Sphingobium herbicidovorans	14	14	8	0.51	d_Bacteria;p_Proteobacteria;c_Alphaproteobacteria;o_Sphingomonadales;f_Sphingomonadaceae;g_Sphingobium;s_Sphingobium herbicidovorans	d_Bacteria	p_Proteobacteria	c_Gammaproteobacteria	o_Burkholderiales				49059_coassembly	46	order	Burkholderiales	27	27	16	0.62	d_Bacteria;p_Proteobacteria;c_Gammaproteobacteria;o_Burkholderiales	UniRef50_Q57423 TrfB transcriptional repressor protein n=145 Tax=root TaxID=1 RepID=KORA1_ECOLX	99543_ML_3 # 1829 # 2140 # -1 # ID=3606_3;partial=00;start_type=GTG;rbs_motif=GGAG/GAGG;rbs_spacer=5-10bp;gc_cont=0.577	89.9	172.9	100	1.2e-40	104	1
347	99543_ML	426451_p1.opera	4	12	5	5	99543_ML_AND_426451_p1.opera	99543_ML_3	426451_p1.opera_2	d_Bacteria	p_Proteobacteria	c_Alphaproteobacteria	o_Sphingomonadales	f_Sphingomonadaceae	g_Sphingobium	s_Sphingobium herbicidovorans	99543_ML	11062	species	Sphingobium herbicidovorans	14	14	8	0.51	d_Bacteria;p_Proteobacteria;c_Alphaproteobacteria;o_Sphingomonadales;f_Sphingomonadaceae;g_Sphingobium;s_Sphingobium herbicidovorans	d_Bacteria	p_Proteobacteria	c_Gammaproteobacteria	o_Burkholderiales	f_Rhodocyclaceae	g_Thauera	s_Thauera aromatica	426451_p1.opera	50248	species	Thauera aromatica	5	5	3	0.66	d_Bacteria;p_Proteobacteria;c_Gammaproteobacteria;o_Burkholderiales;f_Rhodocyclaceae;g_Thauera;s_Thauera aromatica	UniRef50_Q57423 TrfB transcriptional repressor protein n=145 Tax=root TaxID=1 RepID=KORA1_ECOLX	99543_ML_3 # 1829 # 2140 # -1 # ID=3606_3;partial=00;start_type=GTG;rbs_motif=GGAG/GAGG;rbs_spacer=5-10bp;gc_cont=0.577	89.9	172.9	100	1.2e-40	104	1
348	99543_ML	550469_o3.opera	3	12	5	5	99543_ML_AND_550469_o3.opera	99543_ML_3	550469_o3.opera_1	d_Bacteria	p_Proteobacteria	c_Alphaproteobacteria	o_Sphingomonadales	f_Sphingomonadaceae	g_Sphingobium	s_Sphingobium herbicidovorans	99543_ML	11062	species	Sphingobium herbicidovorans	14	14	8	0.51	d_Bacteria;p_Proteobacteria;c_Alphaproteobacteria;o_Sphingomonadales;f_Sphingomonadaceae;g_Sphingobium;s_Sphingobium herbicidovorans	d_Bacteria	p_Proteobacteria	c_Gammaproteobacteria	o_Burkholderiales	f_Rhodocyclaceae	g_Thauera	s_Thauera aromatica	550469_o3.opera	50248	species	Thauera aromatica	6	6	3	0.5	d_Bacteria;p_Proteobacteria;c_Gammaproteobacteria;o_Burkholderiales;f_Rhodocyclaceae;g_Thauera;s_Thauera aromatica	UniRef50_Q57423 TrfB transcriptional repressor protein n=145 Tax=root TaxID=1 RepID=KORA1_ECOLX	99543_ML_3 # 1829 # 2140 # -1 # ID=3606_3;partial=00;start_type=GTG;rbs_motif=GGAG/GAGG;rbs_spacer=5-10bp;gc_cont=0.577	89.9	172.9	100	1.2e-40	104	1
349	99543_ML	49059_coassembly	8	12	23	12	99543_ML_AND_49059_coassembly	99543_ML_6	49059_coassembly_3	d_Bacteria	p_Proteobacteria	c_Alphaproteobacteria	o_Sphingomonadales	f_Sphingomonadaceae	g_Sphingobium	s_Sphingobium herbicidovorans	99543_ML	11062	species	Sphingobium herbicidovorans	14	14	8	0.51	d_Bacteria;p_Proteobacteria;c_Alphaproteobacteria;o_Sphingomonadales;f_Sphingomonadaceae;g_Sphingobium;s_Sphingobium herbicidovorans	d_Bacteria	p_Proteobacteria	c_Gammaproteobacteria	o_Burkholderiales				49059_coassembly	46	order	Burkholderiales	27	27	16	0.62	d_Bacteria;p_Proteobacteria;c_Gammaproteobacteria;o_Burkholderiales	UniRef50_Q52279 Protein KleB n=43 Tax=root TaxID=1 RepID=KLEB1_ECOLX	99543_ML_6 # 2990 # 3208 # -1 # ID=3606_6;partial=00;start_type=ATG;rbs_motif=AGGA;rbs_spacer=5-10bp;gc_cont=0.584	59.7	82.0	71	2e-13	73	1
350	99543_ML	426451_p1.opera	4	12	5	5	99543_ML_AND_426451_p1.opera	99543_ML_6	426451_p1.opera_5	d_Bacteria	p_Proteobacteria	c_Alphaproteobacteria	o_Sphingomonadales	f_Sphingomonadaceae	g_Sphingobium	s_Sphingobium herbicidovorans	99543_ML	11062	species	Sphingobium herbicidovorans	14	14	8	0.51	d_Bacteria;p_Proteobacteria;c_Alphaproteobacteria;o_Sphingomonadales;f_Sphingomonadaceae;g_Sphingobium;s_Sphingobium herbicidovorans	d_Bacteria	p_Proteobacteria	c_Gammaproteobacteria	o_Burkholderiales	f_Rhodocyclaceae	g_Thauera	s_Thauera aromatica	426451_p1.opera	50248	species	Thauera aromatica	5	5	3	0.66	d_Bacteria;p_Proteobacteria;c_Gammaproteobacteria;o_Burkholderiales;f_Rhodocyclaceae;g_Thauera;s_Thauera aromatica	UniRef50_Q52279 Protein KleB n=43 Tax=root TaxID=1 RepID=KLEB1_ECOLX	99543_ML_6 # 2990 # 3208 # -1 # ID=3606_6;partial=00;start_type=ATG;rbs_motif=AGGA;rbs_spacer=5-10bp;gc_cont=0.584	59.7	82.0	71	2e-13	73	1
351	99543_ML	550469_o3.opera	3	12	5	5	99543_ML_AND_550469_o3.opera	99543_ML_6	550469_o3.opera_4	d_Bacteria	p_Proteobacteria	c_Alphaproteobacteria	o_Sphingomonadales	f_Sphingomonadaceae	g_Sphingobium	s_Sphingobium herbicidovorans	99543_ML	11062	species	Sphingobium herbicidovorans	14	14	8	0.51	d_Bacteria;p_Proteobacteria;c_Alphaproteobacteria;o_Sphingomonadales;f_Sphingomonadaceae;g_Sphingobium;s_Sphingobium herbicidovorans	d_Bacteria	p_Proteobacteria	c_Gammaproteobacteria	o_Burkholderiales	f_Rhodocyclaceae	g_Thauera	s_Thauera aromatica	550469_o3.opera	50248	species	Thauera aromatica	6	6	3	0.5	d_Bacteria;p_Proteobacteria;c_Gammaproteobacteria;o_Burkholderiales;f_Rhodocyclaceae;g_Thauera;s_Thauera aromatica	UniRef50_Q52279 Protein KleB n=43 Tax=root TaxID=1 RepID=KLEB1_ECOLX	99543_ML_6 # 2990 # 3208 # -1 # ID=3606_6;partial=00;start_type=ATG;rbs_motif=AGGA;rbs_spacer=5-10bp;gc_cont=0.584	59.7	82.0	71	2e-13	73	1
352	99543_ML	49059_coassembly	8	12	23	12	99543_ML_AND_49059_coassembly	99543_ML_8	49059_coassembly_1	d_Bacteria	p_Proteobacteria	c_Alphaproteobacteria	o_Sphingomonadales	f_Sphingomonadaceae	g_Sphingobium	s_Sphingobium herbicidovorans	99543_ML	11062	species	Sphingobium herbicidovorans	14	14	8	0.51	d_Bacteria;p_Proteobacteria;c_Alphaproteobacteria;o_Sphingomonadales;f_Sphingomonadaceae;g_Sphingobium;s_Sphingobium herbicidovorans	d_Bacteria	p_Proteobacteria	c_Gammaproteobacteria	o_Burkholderiales				49059_coassembly	46	order	Burkholderiales	27	27	16	0.62	d_Bacteria;p_Proteobacteria;c_Gammaproteobacteria;o_Burkholderiales	UniRef50_Q4AC59 KorC' protein n=78 Tax=root TaxID=1 RepID=Q4AC59_9SPHN	99543_ML_8 # 3655 # 3909 # -1 # ID=3606_8;partial=00;start_type=ATG;rbs_motif=AGGAG;rbs_spacer=5-10bp;gc_cont=0.639	82.7	150.6	85	5.4e-34	85	4
353	99543_ML	16611_SMAIH8416T	1	12	5	5	99543_ML_AND_16611_SMAIH8416T	99543_ML_8	16611_SMAIH8416T_5	d_Bacteria	p_Proteobacteria	c_Alphaproteobacteria	o_Sphingomonadales	f_Sphingomonadaceae	g_Sphingobium	s_Sphingobium herbicidovorans	99543_ML	11062	species	Sphingobium herbicidovorans	14	14	8	0.51	d_Bacteria;p_Proteobacteria;c_Alphaproteobacteria;o_Sphingomonadales;f_Sphingomonadaceae;g_Sphingobium;s_Sphingobium herbicidovorans	d_Bacteria	p_Proteobacteria	c_Gammaproteobacteria	o_Burkholderiales	f_Burkholderiaceae	g_Achromobacter	s_Achromobacter pulmonis A	16611_SMAIH8416T	19644	species	Achromobacter pulmonis A	7	4	1	0.83	d_Bacteria;p_Proteobacteria;c_Gammaproteobacteria;o_Burkholderiales;f_Burkholderiaceae;g_Achromobacter;s_Achromobacter pulmonis A	UniRef50_Q4AC59 KorC' protein n=78 Tax=root TaxID=1 RepID=Q4AC59_9SPHN	99543_ML_8 # 3655 # 3909 # -1 # ID=3606_8;partial=00;start_type=ATG;rbs_motif=AGGAG;rbs_spacer=5-10bp;gc_cont=0.639	82.7	150.6	85	5.4e-34	85	4
354	99543_ML	49059_coassembly	8	12	23	12	99543_ML_AND_49059_coassembly	99543_ML_5	49059_coassembly_4	d_Bacteria	p_Proteobacteria	c_Alphaproteobacteria	o_Sphingomonadales	f_Sphingomonadaceae	g_Sphingobium	s_Sphingobium herbicidovorans	99543_ML	11062	species	Sphingobium herbicidovorans	14	14	8	0.51	d_Bacteria;p_Proteobacteria;c_Alphaproteobacteria;o_Sphingomonadales;f_Sphingomonadaceae;g_Sphingobium;s_Sphingobium herbicidovorans	d_Bacteria	p_Proteobacteria	c_Gammaproteobacteria	o_Burkholderiales				49059_coassembly	46	order	Burkholderiales	27	27	16	0.62	d_Bacteria;p_Proteobacteria;c_Gammaproteobacteria;o_Burkholderiales	UniRef50_Q57270 Protein KleE n=16 Tax=root TaxID=1 RepID=KLEE2_ECOLX	99543_ML_5 # 2545 # 2874 # -1 # ID=3606_5;partial=00;start_type=ATG;rbs_motif=GGAG/GAGG;rbs_spacer=5-10bp;gc_cont=0.579	62.7	136.7	107	1e-29	110	1
355	99543_ML	426451_p1.opera	4	12	5	5	99543_ML_AND_426451_p1.opera	99543_ML_5	426451_p1.opera_4	d_Bacteria	p_Proteobacteria	c_Alphaproteobacteria	o_Sphingomonadales	f_Sphingomonadaceae	g_Sphingobium	s_Sphingobium herbicidovorans	99543_ML	11062	species	Sphingobium herbicidovorans	14	14	8	0.51	d_Bacteria;p_Proteobacteria;c_Alphaproteobacteria;o_Sphingomonadales;f_Sphingomonadaceae;g_Sphingobium;s_Sphingobium herbicidovorans	d_Bacteria	p_Proteobacteria	c_Gammaproteobacteria	o_Burkholderiales	f_Rhodocyclaceae	g_Thauera	s_Thauera aromatica	426451_p1.opera	50248	species	Thauera aromatica	5	5	3	0.66	d_Bacteria;p_Proteobacteria;c_Gammaproteobacteria;o_Burkholderiales;f_Rhodocyclaceae;g_Thauera;s_Thauera aromatica	UniRef50_Q57270 Protein KleE n=16 Tax=root TaxID=1 RepID=KLEE2_ECOLX	99543_ML_5 # 2545 # 2874 # -1 # ID=3606_5;partial=00;start_type=ATG;rbs_motif=GGAG/GAGG;rbs_spacer=5-10bp;gc_cont=0.579	62.7	136.7	107	1e-29	110	1
356	16611_SMAIH8416T	99543_ML	1	5	12	5	16611_SMAIH8416T_AND_99543_ML	16611_SMAIH8416T_5	99543_ML_8	d_Bacteria	p_Proteobacteria	c_Gammaproteobacteria	o_Burkholderiales	f_Burkholderiaceae	g_Achromobacter	s_Achromobacter pulmonis A	16611_SMAIH8416T	19644	species	Achromobacter pulmonis A	7	4	1	0.83	d_Bacteria;p_Proteobacteria;c_Gammaproteobacteria;o_Burkholderiales;f_Burkholderiaceae;g_Achromobacter;s_Achromobacter pulmonis A	d_Bacteria	p_Proteobacteria	c_Alphaproteobacteria	o_Sphingomonadales	f_Sphingomonadaceae	g_Sphingobium	s_Sphingobium herbicidovorans	99543_ML	11062	species	Sphingobium herbicidovorans	14	14	8	0.51	d_Bacteria;p_Proteobacteria;c_Alphaproteobacteria;o_Sphingomonadales;f_Sphingomonadaceae;g_Sphingobium;s_Sphingobium herbicidovorans	UniRef50_Q4AC59 KorC' protein n=78 Tax=root TaxID=1 RepID=Q4AC59_9SPHN	16611_SMAIH8416T_5 # 2030 # 2227 # -1 # ID=7497_5;partial=01;start_type=Edge;rbs_motif=None;rbs_spacer=None;gc_cont=0.657	82.8	120.6	85	4.6e-25	66	21
357	16611_SMAIH8416T	17360_AAOLJ3001L	1	5	5	5	16611_SMAIH8416T_AND_17360_AAOLJ3001L	16611_SMAIH8416T_5	17360_AAOLJ3001L_4	d_Bacteria	p_Proteobacteria	c_Gammaproteobacteria	o_Burkholderiales	f_Burkholderiaceae	g_Achromobacter	s_Achromobacter pulmonis A	16611_SMAIH8416T	19644	species	Achromobacter pulmonis A	7	4	1	0.83	d_Bacteria;p_Proteobacteria;c_Gammaproteobacteria;o_Burkholderiales;f_Burkholderiaceae;g_Achromobacter;s_Achromobacter pulmonis A	d_Bacteria	p_Proteobacteria	c_Alphaproteobacteria	o_Sphingomonadales	f_Sphingomonadaceae	g_Sphingobium	s_Sphingobium herbicidovorans	17360_AAOLJ3001L	11062	species	Sphingobium herbicidovorans	5	5	2	0.65	d_Bacteria;p_Proteobacteria;c_Alphaproteobacteria;o_Sphingomonadales;f_Sphingomonadaceae;g_Sphingobium;s_Sphingobium herbicidovorans	UniRef50_Q4AC59 KorC' protein n=78 Tax=root TaxID=1 RepID=Q4AC59_9SPHN	16611_SMAIH8416T_5 # 2030 # 2227 # -1 # ID=7497_5;partial=01;start_type=Edge;rbs_motif=None;rbs_spacer=None;gc_cont=0.657	82.8	120.6	85	4.6e-25	66	21
358	426451_p1.opera	99543_ML	4	5	12	5	426451_p1.opera_AND_99543_ML	426451_p1.opera_1	99543_ML_2	d_Bacteria	p_Proteobacteria	c_Gammaproteobacteria	o_Burkholderiales	f_Rhodocyclaceae	g_Thauera	s_Thauera aromatica	426451_p1.opera	50248	species	Thauera aromatica	5	5	3	0.66	d_Bacteria;p_Proteobacteria;c_Gammaproteobacteria;o_Burkholderiales;f_Rhodocyclaceae;g_Thauera;s_Thauera aromatica	d_Bacteria	p_Proteobacteria	c_Alphaproteobacteria	o_Sphingomonadales	f_Sphingomonadaceae	g_Sphingobium	s_Sphingobium herbicidovorans	99543_ML	11062	species	Sphingobium herbicidovorans	14	14	8	0.51	d_Bacteria;p_Proteobacteria;c_Alphaproteobacteria;o_Sphingomonadales;f_Sphingomonadaceae;g_Sphingobium;s_Sphingobium herbicidovorans	UniRef50_G9C9Z0 IncC n=1 Tax=Comamonas testosteroni TaxID=285 RepID=G9C9Z0_COMTE	426451_p1.opera_1 # 2 # 307 # -1 # ID=2540_1;partial=10;start_type=ATG;rbs_motif=AGGA;rbs_spacer=5-10bp;gc_cont=0.608	92.1	193.0	317	1.1e-46	102	107
359	426451_p1.opera	99543_ML	4	5	12	5	426451_p1.opera_AND_99543_ML	426451_p1.opera_2	99543_ML_3	d_Bacteria	p_Proteobacteria	c_Gammaproteobacteria	o_Burkholderiales	f_Rhodocyclaceae	g_Thauera	s_Thauera aromatica	426451_p1.opera	50248	species	Thauera aromatica	5	5	3	0.66	d_Bacteria;p_Proteobacteria;c_Gammaproteobacteria;o_Burkholderiales;f_Rhodocyclaceae;g_Thauera;s_Thauera aromatica	d_Bacteria	p_Proteobacteria	c_Alphaproteobacteria	o_Sphingomonadales	f_Sphingomonadaceae	g_Sphingobium	s_Sphingobium herbicidovorans	99543_ML	11062	species	Sphingobium herbicidovorans	14	14	8	0.51	d_Bacteria;p_Proteobacteria;c_Alphaproteobacteria;o_Sphingomonadales;f_Sphingomonadaceae;g_Sphingobium;s_Sphingobium herbicidovorans	UniRef50_Q57423 TrfB transcriptional repressor protein n=145 Tax=root TaxID=1 RepID=KORA1_ECOLX	426451_p1.opera_2 # 304 # 618 # -1 # ID=2540_2;partial=00;start_type=ATG;rbs_motif=GGAG/GAGG;rbs_spacer=5-10bp;gc_cont=0.568	89.9	172.9	100	1.2e-40	105	1
360	426451_p1.opera	99543_ML	4	5	12	5	426451_p1.opera_AND_99543_ML	426451_p1.opera_5	99543_ML_6	d_Bacteria	p_Proteobacteria	c_Gammaproteobacteria	o_Burkholderiales	f_Rhodocyclaceae	g_Thauera	s_Thauera aromatica	426451_p1.opera	50248	species	Thauera aromatica	5	5	3	0.66	d_Bacteria;p_Proteobacteria;c_Gammaproteobacteria;o_Burkholderiales;f_Rhodocyclaceae;g_Thauera;s_Thauera aromatica	d_Bacteria	p_Proteobacteria	c_Alphaproteobacteria	o_Sphingomonadales	f_Sphingomonadaceae	g_Sphingobium	s_Sphingobium herbicidovorans	99543_ML	11062	species	Sphingobium herbicidovorans	14	14	8	0.51	d_Bacteria;p_Proteobacteria;c_Alphaproteobacteria;o_Sphingomonadales;f_Sphingomonadaceae;g_Sphingobium;s_Sphingobium herbicidovorans	UniRef50_Q52279 Protein KleB n=43 Tax=root TaxID=1 RepID=KLEB1_ECOLX	426451_p1.opera_5 # 1450 # 1674 # -1 # ID=2540_5;partial=01;start_type=Edge;rbs_motif=None;rbs_spacer=None;gc_cont=0.578	59.7	82.4	71	1.6e-13	75	1
361	426451_p1.opera	99543_ML	4	5	12	5	426451_p1.opera_AND_99543_ML	426451_p1.opera_4	99543_ML_5	d_Bacteria	p_Proteobacteria	c_Gammaproteobacteria	o_Burkholderiales	f_Rhodocyclaceae	g_Thauera	s_Thauera aromatica	426451_p1.opera	50248	species	Thauera aromatica	5	5	3	0.66	d_Bacteria;p_Proteobacteria;c_Gammaproteobacteria;o_Burkholderiales;f_Rhodocyclaceae;g_Thauera;s_Thauera aromatica	d_Bacteria	p_Proteobacteria	c_Alphaproteobacteria	o_Sphingomonadales	f_Sphingomonadaceae	g_Sphingobium	s_Sphingobium herbicidovorans	99543_ML	11062	species	Sphingobium herbicidovorans	14	14	8	0.51	d_Bacteria;p_Proteobacteria;c_Alphaproteobacteria;o_Sphingomonadales;f_Sphingomonadaceae;g_Sphingobium;s_Sphingobium herbicidovorans	UniRef50_Q57270 Protein KleE n=16 Tax=root TaxID=1 RepID=KLEE2_ECOLX	426451_p1.opera_4 # 1005 # 1334 # -1 # ID=2540_4;partial=00;start_type=ATG;rbs_motif=GGAG/GAGG;rbs_spacer=5-10bp;gc_cont=0.576	62.7	136.7	107	1e-29	110	1
362	426451_p1.opera	17360_AAOLJ3001L	2	5	5	5	426451_p1.opera_AND_17360_AAOLJ3001L	426451_p1.opera_4	17360_AAOLJ3001L_2	d_Bacteria	p_Proteobacteria	c_Gammaproteobacteria	o_Burkholderiales	f_Rhodocyclaceae	g_Thauera	s_Thauera aromatica	426451_p1.opera	50248	species	Thauera aromatica	5	5	3	0.66	d_Bacteria;p_Proteobacteria;c_Gammaproteobacteria;o_Burkholderiales;f_Rhodocyclaceae;g_Thauera;s_Thauera aromatica	d_Bacteria	p_Proteobacteria	c_Alphaproteobacteria	o_Sphingomonadales	f_Sphingomonadaceae	g_Sphingobium	s_Sphingobium herbicidovorans	17360_AAOLJ3001L	11062	species	Sphingobium herbicidovorans	5	5	2	0.65	d_Bacteria;p_Proteobacteria;c_Alphaproteobacteria;o_Sphingomonadales;f_Sphingomonadaceae;g_Sphingobium;s_Sphingobium herbicidovorans	UniRef50_Q57270 Protein KleE n=16 Tax=root TaxID=1 RepID=KLEE2_ECOLX	426451_p1.opera_4 # 1005 # 1334 # -1 # ID=2540_4;partial=00;start_type=ATG;rbs_motif=GGAG/GAGG;rbs_spacer=5-10bp;gc_cont=0.576	62.7	136.7	107	1e-29	110	1
363	49059_coassembly	99543_ML	8	23	12	12	49059_coassembly_AND_99543_ML	49059_coassembly_2	99543_ML_7	d_Bacteria	p_Proteobacteria	c_Gammaproteobacteria	o_Burkholderiales				49059_coassembly	46	order	Burkholderiales	27	27	16	0.62	d_Bacteria;p_Proteobacteria;c_Gammaproteobacteria;o_Burkholderiales	d_Bacteria	p_Proteobacteria	c_Alphaproteobacteria	o_Sphingomonadales	f_Sphingomonadaceae	g_Sphingobium	s_Sphingobium herbicidovorans	99543_ML	11062	species	Sphingobium herbicidovorans	14	14	8	0.51	d_Bacteria;p_Proteobacteria;c_Alphaproteobacteria;o_Sphingomonadales;f_Sphingomonadaceae;g_Sphingobium;s_Sphingobium herbicidovorans	UniRef50_A0A1Q8IKU2 Protein kleA n=5 Tax=Proteobacteria TaxID=1224 RepID=A0A1Q8IKU2_9BURK	49059_coassembly_2 # 436 # 666 # 1 # ID=4837_2;partial=00;start_type=ATG;rbs_motif=GGAG/GAGG;rbs_spacer=5-10bp;gc_cont=0.658	64.9	96.7	78	8.3e-18	77	5
364	49059_coassembly	99543_ML	8	23	12	12	49059_coassembly_AND_99543_ML	49059_coassembly_8	99543_ML_1	d_Bacteria	p_Proteobacteria	c_Gammaproteobacteria	o_Burkholderiales				49059_coassembly	46	order	Burkholderiales	27	27	16	0.62	d_Bacteria;p_Proteobacteria;c_Gammaproteobacteria;o_Burkholderiales	d_Bacteria	p_Proteobacteria	c_Alphaproteobacteria	o_Sphingomonadales	f_Sphingomonadaceae	g_Sphingobium	s_Sphingobium herbicidovorans	99543_ML	11062	species	Sphingobium herbicidovorans	14	14	8	0.51	d_Bacteria;p_Proteobacteria;c_Alphaproteobacteria;o_Sphingomonadales;f_Sphingomonadaceae;g_Sphingobium;s_Sphingobium herbicidovorans	UniRef50_A0A0M0FY94 Plasmid stablization protein ParB n=13 Tax=Proteobacteria TaxID=1224 RepID=A0A0M0FY94_9RHOO	49059_coassembly_8 # 2864 # 3508 # 1 # ID=4837_8;partial=00;start_type=ATG;rbs_motif=GGAG/GAGG;rbs_spacer=5-10bp;gc_cont=0.628	78.0	333.2	344	1.4999999999999989e-88	215	1
365	49059_coassembly	99543_ML	8	23	12	12	49059_coassembly_AND_99543_ML	49059_coassembly_7	99543_ML_2	d_Bacteria	p_Proteobacteria	c_Gammaproteobacteria	o_Burkholderiales				49059_coassembly	46	order	Burkholderiales	27	27	16	0.62	d_Bacteria;p_Proteobacteria;c_Gammaproteobacteria;o_Burkholderiales	d_Bacteria	p_Proteobacteria	c_Alphaproteobacteria	o_Sphingomonadales	f_Sphingomonadaceae	g_Sphingobium	s_Sphingobium herbicidovorans	99543_ML	11062	species	Sphingobium herbicidovorans	14	14	8	0.51	d_Bacteria;p_Proteobacteria;c_Alphaproteobacteria;o_Sphingomonadales;f_Sphingomonadaceae;g_Sphingobium;s_Sphingobium herbicidovorans	UniRef50_Q5NWB6 ParA-like ATPase, probably involved in plasmid partitioning n=8 Tax=Proteobacteria TaxID=1224 RepID=Q5NWB6_AROAE	49059_coassembly_7 # 2103 # 2867 # 1 # ID=4837_7;partial=00;start_type=ATG;rbs_motif=AGGA;rbs_spacer=5-10bp;gc_cont=0.607	63.1	309.7	255	2.099999999999999e-81	255	1
366	49059_coassembly	99543_ML	8	23	12	12	49059_coassembly_AND_99543_ML	49059_coassembly_5	99543_ML_4	d_Bacteria	p_Proteobacteria	c_Gammaproteobacteria	o_Burkholderiales				49059_coassembly	46	order	Burkholderiales	27	27	16	0.62	d_Bacteria;p_Proteobacteria;c_Gammaproteobacteria;o_Burkholderiales	d_Bacteria	p_Proteobacteria	c_Alphaproteobacteria	o_Sphingomonadales	f_Sphingomonadaceae	g_Sphingobium	s_Sphingobium herbicidovorans	99543_ML	11062	species	Sphingobium herbicidovorans	14	14	8	0.51	d_Bacteria;p_Proteobacteria;c_Alphaproteobacteria;o_Sphingomonadales;f_Sphingomonadaceae;g_Sphingobium;s_Sphingobium herbicidovorans	UniRef50_Q52772 Protein KleF n=29 Tax=root TaxID=1 RepID=KLEF2_ECOLX	49059_coassembly_5 # 1392 # 1700 # 1 # ID=4837_5;partial=00;start_type=ATG;rbs_motif=GGA/GAG/AGG;rbs_spacer=5-10bp;gc_cont=0.579	77.4	164.5	104	4.4e-38	103	3
367	49059_coassembly	99543_ML	8	23	12	12	49059_coassembly_AND_99543_ML	49059_coassembly_6	99543_ML_3	d_Bacteria	p_Proteobacteria	c_Gammaproteobacteria	o_Burkholderiales				49059_coassembly	46	order	Burkholderiales	27	27	16	0.62	d_Bacteria;p_Proteobacteria;c_Gammaproteobacteria;o_Burkholderiales	d_Bacteria	p_Proteobacteria	c_Alphaproteobacteria	o_Sphingomonadales	f_Sphingomonadaceae	g_Sphingobium	s_Sphingobium herbicidovorans	99543_ML	11062	species	Sphingobium herbicidovorans	14	14	8	0.51	d_Bacteria;p_Proteobacteria;c_Alphaproteobacteria;o_Sphingomonadales;f_Sphingomonadaceae;g_Sphingobium;s_Sphingobium herbicidovorans	UniRef50_Q57423 TrfB transcriptional repressor protein n=145 Tax=root TaxID=1 RepID=KORA1_ECOLX	49059_coassembly_6 # 1795 # 2106 # 1 # ID=4837_6;partial=00;start_type=GTG;rbs_motif=GGAG/GAGG;rbs_spacer=5-10bp;gc_cont=0.571	89.9	172.9	100	1.2e-40	104	1
368	49059_coassembly	99543_ML	8	23	12	12	49059_coassembly_AND_99543_ML	49059_coassembly_3	99543_ML_6	d_Bacteria	p_Proteobacteria	c_Gammaproteobacteria	o_Burkholderiales				49059_coassembly	46	order	Burkholderiales	27	27	16	0.62	d_Bacteria;p_Proteobacteria;c_Gammaproteobacteria;o_Burkholderiales	d_Bacteria	p_Proteobacteria	c_Alphaproteobacteria	o_Sphingomonadales	f_Sphingomonadaceae	g_Sphingobium	s_Sphingobium herbicidovorans	99543_ML	11062	species	Sphingobium herbicidovorans	14	14	8	0.51	d_Bacteria;p_Proteobacteria;c_Alphaproteobacteria;o_Sphingomonadales;f_Sphingomonadaceae;g_Sphingobium;s_Sphingobium herbicidovorans	UniRef50_Q52279 Protein KleB n=43 Tax=root TaxID=1 RepID=KLEB1_ECOLX	49059_coassembly_3 # 727 # 945 # 1 # ID=4837_3;partial=00;start_type=ATG;rbs_motif=AGGA;rbs_spacer=5-10bp;gc_cont=0.580	59.7	82.0	71	2e-13	73	1
369	49059_coassembly	99543_ML	8	23	12	12	49059_coassembly_AND_99543_ML	49059_coassembly_1	99543_ML_8	d_Bacteria	p_Proteobacteria	c_Gammaproteobacteria	o_Burkholderiales				49059_coassembly	46	order	Burkholderiales	27	27	16	0.62	d_Bacteria;p_Proteobacteria;c_Gammaproteobacteria;o_Burkholderiales	d_Bacteria	p_Proteobacteria	c_Alphaproteobacteria	o_Sphingomonadales	f_Sphingomonadaceae	g_Sphingobium	s_Sphingobium herbicidovorans	99543_ML	11062	species	Sphingobium herbicidovorans	14	14	8	0.51	d_Bacteria;p_Proteobacteria;c_Alphaproteobacteria;o_Sphingomonadales;f_Sphingomonadaceae;g_Sphingobium;s_Sphingobium herbicidovorans	UniRef50_Q4AC59 KorC' protein n=78 Tax=root TaxID=1 RepID=Q4AC59_9SPHN	49059_coassembly_1 # 26 # 280 # 1 # ID=4837_1;partial=00;start_type=ATG;rbs_motif=AGGAG;rbs_spacer=5-10bp;gc_cont=0.635	82.7	150.6	85	5.4e-34	85	4
370	49059_coassembly	17360_AAOLJ3001L	2	23	5	5	49059_coassembly_AND_17360_AAOLJ3001L	49059_coassembly_1	17360_AAOLJ3001L_4	d_Bacteria	p_Proteobacteria	c_Gammaproteobacteria	o_Burkholderiales				49059_coassembly	46	order	Burkholderiales	27	27	16	0.62	d_Bacteria;p_Proteobacteria;c_Gammaproteobacteria;o_Burkholderiales	d_Bacteria	p_Proteobacteria	c_Alphaproteobacteria	o_Sphingomonadales	f_Sphingomonadaceae	g_Sphingobium	s_Sphingobium herbicidovorans	17360_AAOLJ3001L	11062	species	Sphingobium herbicidovorans	5	5	2	0.65	d_Bacteria;p_Proteobacteria;c_Alphaproteobacteria;o_Sphingomonadales;f_Sphingomonadaceae;g_Sphingobium;s_Sphingobium herbicidovorans	UniRef50_Q4AC59 KorC' protein n=78 Tax=root TaxID=1 RepID=Q4AC59_9SPHN	49059_coassembly_1 # 26 # 280 # 1 # ID=4837_1;partial=00;start_type=ATG;rbs_motif=AGGAG;rbs_spacer=5-10bp;gc_cont=0.635	82.7	150.6	85	5.4e-34	85	4
371	49059_coassembly	99543_ML	8	23	12	12	49059_coassembly_AND_99543_ML	49059_coassembly_4	99543_ML_5	d_Bacteria	p_Proteobacteria	c_Gammaproteobacteria	o_Burkholderiales				49059_coassembly	46	order	Burkholderiales	27	27	16	0.62	d_Bacteria;p_Proteobacteria;c_Gammaproteobacteria;o_Burkholderiales	d_Bacteria	p_Proteobacteria	c_Alphaproteobacteria	o_Sphingomonadales	f_Sphingomonadaceae	g_Sphingobium	s_Sphingobium herbicidovorans	99543_ML	11062	species	Sphingobium herbicidovorans	14	14	8	0.51	d_Bacteria;p_Proteobacteria;c_Alphaproteobacteria;o_Sphingomonadales;f_Sphingomonadaceae;g_Sphingobium;s_Sphingobium herbicidovorans	UniRef50_Q57270 Protein KleE n=16 Tax=root TaxID=1 RepID=KLEE2_ECOLX	49059_coassembly_4 # 1061 # 1390 # 1 # ID=4837_4;partial=00;start_type=ATG;rbs_motif=GGAG/GAGG;rbs_spacer=5-10bp;gc_cont=0.576	62.7	136.7	107	1e-29	110	1
372	49059_coassembly	17360_AAOLJ3001L	2	23	5	5	49059_coassembly_AND_17360_AAOLJ3001L	49059_coassembly_4	17360_AAOLJ3001L_2	d_Bacteria	p_Proteobacteria	c_Gammaproteobacteria	o_Burkholderiales				49059_coassembly	46	order	Burkholderiales	27	27	16	0.62	d_Bacteria;p_Proteobacteria;c_Gammaproteobacteria;o_Burkholderiales	d_Bacteria	p_Proteobacteria	c_Alphaproteobacteria	o_Sphingomonadales	f_Sphingomonadaceae	g_Sphingobium	s_Sphingobium herbicidovorans	17360_AAOLJ3001L	11062	species	Sphingobium herbicidovorans	5	5	2	0.65	d_Bacteria;p_Proteobacteria;c_Alphaproteobacteria;o_Sphingomonadales;f_Sphingomonadaceae;g_Sphingobium;s_Sphingobium herbicidovorans	UniRef50_Q57270 Protein KleE n=16 Tax=root TaxID=1 RepID=KLEE2_ECOLX	49059_coassembly_4 # 1061 # 1390 # 1 # ID=4837_4;partial=00;start_type=ATG;rbs_motif=GGAG/GAGG;rbs_spacer=5-10bp;gc_cont=0.576	62.7	136.7	107	1e-29	110	1
373	550469_o3.opera	99543_ML	3	5	12	5	550469_o3.opera_AND_99543_ML	550469_o3.opera_5	99543_ML_7	d_Bacteria	p_Proteobacteria	c_Gammaproteobacteria	o_Burkholderiales	f_Rhodocyclaceae	g_Thauera	s_Thauera aromatica	550469_o3.opera	50248	species	Thauera aromatica	6	6	3	0.5	d_Bacteria;p_Proteobacteria;c_Gammaproteobacteria;o_Burkholderiales;f_Rhodocyclaceae;g_Thauera;s_Thauera aromatica	d_Bacteria	p_Proteobacteria	c_Alphaproteobacteria	o_Sphingomonadales	f_Sphingomonadaceae	g_Sphingobium	s_Sphingobium herbicidovorans	99543_ML	11062	species	Sphingobium herbicidovorans	14	14	8	0.51	d_Bacteria;p_Proteobacteria;c_Alphaproteobacteria;o_Sphingomonadales;f_Sphingomonadaceae;g_Sphingobium;s_Sphingobium herbicidovorans	UniRef50_A0A1Q8IKU2 Protein kleA n=5 Tax=Proteobacteria TaxID=1224 RepID=A0A1Q8IKU2_9BURK	550469_o3.opera_5 # 1442 # 1567 # -1 # ID=16024_5;partial=01;start_type=Edge;rbs_motif=None;rbs_spacer=None;gc_cont=0.659	69.4	53.9	78	3.4e-05	42	38
374	550469_o3.opera	99543_ML	3	5	12	5	550469_o3.opera_AND_99543_ML	550469_o3.opera_1	99543_ML_3	d_Bacteria	p_Proteobacteria	c_Gammaproteobacteria	o_Burkholderiales	f_Rhodocyclaceae	g_Thauera	s_Thauera aromatica	550469_o3.opera	50248	species	Thauera aromatica	6	6	3	0.5	d_Bacteria;p_Proteobacteria;c_Gammaproteobacteria;o_Burkholderiales;f_Rhodocyclaceae;g_Thauera;s_Thauera aromatica	d_Bacteria	p_Proteobacteria	c_Alphaproteobacteria	o_Sphingomonadales	f_Sphingomonadaceae	g_Sphingobium	s_Sphingobium herbicidovorans	99543_ML	11062	species	Sphingobium herbicidovorans	14	14	8	0.51	d_Bacteria;p_Proteobacteria;c_Alphaproteobacteria;o_Sphingomonadales;f_Sphingomonadaceae;g_Sphingobium;s_Sphingobium herbicidovorans	UniRef50_Q57423 TrfB transcriptional repressor protein n=145 Tax=root TaxID=1 RepID=KORA1_ECOLX	550469_o3.opera_1 # 12 # 314 # -1 # ID=16024_1;partial=00;start_type=ATG;rbs_motif=None;rbs_spacer=None;gc_cont=0.581	89.9	172.6	100	1.6e-40	101	1
375	550469_o3.opera	99543_ML	3	5	12	5	550469_o3.opera_AND_99543_ML	550469_o3.opera_4	99543_ML_6	d_Bacteria	p_Proteobacteria	c_Gammaproteobacteria	o_Burkholderiales	f_Rhodocyclaceae	g_Thauera	s_Thauera aromatica	550469_o3.opera	50248	species	Thauera aromatica	6	6	3	0.5	d_Bacteria;p_Proteobacteria;c_Gammaproteobacteria;o_Burkholderiales;f_Rhodocyclaceae;g_Thauera;s_Thauera aromatica	d_Bacteria	p_Proteobacteria	c_Alphaproteobacteria	o_Sphingomonadales	f_Sphingomonadaceae	g_Sphingobium	s_Sphingobium herbicidovorans	99543_ML	11062	species	Sphingobium herbicidovorans	14	14	8	0.51	d_Bacteria;p_Proteobacteria;c_Alphaproteobacteria;o_Sphingomonadales;f_Sphingomonadaceae;g_Sphingobium;s_Sphingobium herbicidovorans	UniRef50_Q52279 Protein KleB n=43 Tax=root TaxID=1 RepID=KLEB1_ECOLX	550469_o3.opera_4 # 1163 # 1381 # -1 # ID=16024_4;partial=00;start_type=ATG;rbs_motif=AGGA;rbs_spacer=5-10bp;gc_cont=0.584	59.7	82.0	71	2e-13	73	1
376	34500_ABVSK8395E_HS	10121_FBLKR3479R_HS	2	5	4	4	34500_ABVSK8395E_HS_AND_10121_FBLKR3479R_HS	34500_ABVSK8395E_HS_3	10121_FBLKR3479R_HS_4	d_Bacteria	p_Actinobacteriota	c_Actinomycetia	o_Mycobacteriales				34500_ABVSK8395E_HS	25	order	Mycobacteriales	8	7	4	0.73	d_Bacteria;p_Actinobacteriota;c_Actinomycetia;o_Mycobacteriales	d_Bacteria	p_Proteobacteria	c_Gammaproteobacteria	o_Burkholderiales	f_Burkholderiaceae			10121_FBLKR3479R_HS	62	family	Burkholderiaceae	6	5	2	0.65	d_Bacteria;p_Proteobacteria;c_Gammaproteobacteria;o_Burkholderiales;f_Burkholderiaceae	UniRef50_A0A192XEU3 Addiction module toxin protein n=190 Tax=root TaxID=1 RepID=A0A192XEU3_VARPD	34500_ABVSK8395E_HS_3 # 748 # 1077 # -1 # ID=8900_3;partial=00;start_type=ATG;rbs_motif=3Base/5BMM;rbs_spacer=13-15bp;gc_cont=0.648	98.1	204.1	104	5.299999999999998e-50	110	1
377	70855_LJSLX5580A_HS	10121_FBLKR3479R_HS	1	4	4	4	70855_LJSLX5580A_HS_AND_10121_FBLKR3479R_HS	70855_LJSLX5580A_HS_4	10121_FBLKR3479R_HS_2	d_Bacteria	p_Proteobacteria	c_Alphaproteobacteria	o_Rhodobacterales	f_Rhodobacteraceae	g_Paracoccus		70855_LJSLX5580A_HS	3775	genus	Paracoccus	6	6	3	0.93	d_Bacteria;p_Proteobacteria;c_Alphaproteobacteria;o_Rhodobacterales;f_Rhodobacteraceae;g_Paracoccus	d_Bacteria	p_Proteobacteria	c_Gammaproteobacteria	o_Burkholderiales	f_Burkholderiaceae			10121_FBLKR3479R_HS	62	family	Burkholderiaceae	6	5	2	0.65	d_Bacteria;p_Proteobacteria;c_Gammaproteobacteria;o_Burkholderiales;f_Burkholderiaceae	UniRef50_P52603 Antirestriction protein KlcA n=208 Tax=root TaxID=1 RepID=KLCA2_ECOLX	70855_LJSLX5580A_HS_4 # 1510 # 1731 # -1 # ID=13061_4;partial=00;start_type=ATG;rbs_motif=GGAG/GAGG;rbs_spacer=5-10bp;gc_cont=0.577	62.2	60.5	146	6.4e-07	74	9
378	426451_p1.opera	17360_AAOLJ3001L	2	5	5	5	426451_p1.opera_AND_17360_AAOLJ3001L	426451_p1.opera_3	17360_AAOLJ3001L_1	d_Bacteria	p_Proteobacteria	c_Gammaproteobacteria	o_Burkholderiales	f_Rhodocyclaceae	g_Thauera	s_Thauera aromatica	426451_p1.opera	50248	species	Thauera aromatica	5	5	3	0.66	d_Bacteria;p_Proteobacteria;c_Gammaproteobacteria;o_Burkholderiales;f_Rhodocyclaceae;g_Thauera;s_Thauera aromatica	d_Bacteria	p_Proteobacteria	c_Alphaproteobacteria	o_Sphingomonadales	f_Sphingomonadaceae	g_Sphingobium	s_Sphingobium herbicidovorans	17360_AAOLJ3001L	11062	species	Sphingobium herbicidovorans	5	5	2	0.65	d_Bacteria;p_Proteobacteria;c_Alphaproteobacteria;o_Sphingomonadales;f_Sphingomonadaceae;g_Sphingobium;s_Sphingobium herbicidovorans	UniRef50_A0A0H3W174 KleF n=4 Tax=Bacteria TaxID=2 RepID=A0A0H3W174_9BACT	426451_p1.opera_3 # 764 # 1003 # -1 # ID=2540_3;partial=00;start_type=ATG;rbs_motif=GGA/GAG/AGG;rbs_spacer=5-10bp;gc_cont=0.588	76.0	76.3	91	1.2e-11	80	12
379	14920_WUJXT0280Z_HS	5266_STOPY2011U_HS	2	4	11	4	14920_WUJXT0280Z_HS_AND_5266_STOPY2011U_HS	14920_WUJXT0280Z_HS_1	5266_STOPY2011U_HS_5	d_Bacteria	p_Proteobacteria	c_Gammaproteobacteria	o_Burkholderiales				14920_WUJXT0280Z_HS	46	order	Burkholderiales	4	4	3	0.67	d_Bacteria;p_Proteobacteria;c_Gammaproteobacteria;o_Burkholderiales	d_Bacteria	p_Proteobacteria	c_Gammaproteobacteria	o_Pseudomonadales	f_Moraxellaceae	g_Acinetobacter		5266_STOPY2011U_HS	34	genus	Acinetobacter	17	17	15	0.99	d_Bacteria;p_Proteobacteria;c_Gammaproteobacteria;o_Pseudomonadales;f_Moraxellaceae;g_Acinetobacter	UniRef50_N9CQK4 Tnp_DDE_dom domain-containing protein n=8 Tax=Proteobacteria TaxID=1224 RepID=N9CQK4_ACIJO	14920_WUJXT0280Z_HS_1 # 139 # 465 # -1 # ID=15328_1;partial=00;start_type=ATG;rbs_motif=None;rbs_spacer=None;gc_cont=0.352	95.7	188.0	114	3.9e-45	109	21
380	14920_WUJXT0280Z_HS	5266_STOPY2011U_HS	2	4	11	4	14920_WUJXT0280Z_HS_AND_5266_STOPY2011U_HS	14920_WUJXT0280Z_HS_1	5266_STOPY2011U_HS_10	d_Bacteria	p_Proteobacteria	c_Gammaproteobacteria	o_Burkholderiales				14920_WUJXT0280Z_HS	46	order	Burkholderiales	4	4	3	0.67	d_Bacteria;p_Proteobacteria;c_Gammaproteobacteria;o_Burkholderiales	d_Bacteria	p_Proteobacteria	c_Gammaproteobacteria	o_Pseudomonadales	f_Moraxellaceae	g_Acinetobacter		5266_STOPY2011U_HS	34	genus	Acinetobacter	17	17	15	0.99	d_Bacteria;p_Proteobacteria;c_Gammaproteobacteria;o_Pseudomonadales;f_Moraxellaceae;g_Acinetobacter	UniRef50_N9CQK4 Tnp_DDE_dom domain-containing protein n=8 Tax=Proteobacteria TaxID=1224 RepID=N9CQK4_ACIJO	14920_WUJXT0280Z_HS_1 # 139 # 465 # -1 # ID=15328_1;partial=00;start_type=ATG;rbs_motif=None;rbs_spacer=None;gc_cont=0.352	95.7	188.0	114	3.9e-45	109	21
381	14920_WUJXT0280Z_HS	13136_SZCRM0055T_HS	1	4	6	4	14920_WUJXT0280Z_HS_AND_13136_SZCRM0055T_HS	14920_WUJXT0280Z_HS_1	13136_SZCRM0055T_HS_3	d_Bacteria	p_Proteobacteria	c_Gammaproteobacteria	o_Burkholderiales				14920_WUJXT0280Z_HS	46	order	Burkholderiales	4	4	3	0.67	d_Bacteria;p_Proteobacteria;c_Gammaproteobacteria;o_Burkholderiales	d_Bacteria	p_Proteobacteria	c_Gammaproteobacteria	o_Pseudomonadales	f_Moraxellaceae	g_Acinetobacter		13136_SZCRM0055T_HS	34	genus	Acinetobacter	11	11	8	0.97	d_Bacteria;p_Proteobacteria;c_Gammaproteobacteria;o_Pseudomonadales;f_Moraxellaceae;g_Acinetobacter	UniRef50_N9CQK4 Tnp_DDE_dom domain-containing protein n=8 Tax=Proteobacteria TaxID=1224 RepID=N9CQK4_ACIJO	14920_WUJXT0280Z_HS_1 # 139 # 465 # -1 # ID=15328_1;partial=00;start_type=ATG;rbs_motif=None;rbs_spacer=None;gc_cont=0.352	95.7	188.0	114	3.9e-45	109	21
382	14920_WUJXT0280Z_HS	9989_XQXFX8126Y	1	4	4	4	14920_WUJXT0280Z_HS_AND_9989_XQXFX8126Y	14920_WUJXT0280Z_HS_1	9989_XQXFX8126Y_2	d_Bacteria	p_Proteobacteria	c_Gammaproteobacteria	o_Burkholderiales				14920_WUJXT0280Z_HS	46	order	Burkholderiales	4	4	3	0.67	d_Bacteria;p_Proteobacteria;c_Gammaproteobacteria;o_Burkholderiales	d_Bacteria	p_Proteobacteria	c_Gammaproteobacteria	o_Pseudomonadales	f_Moraxellaceae	g_Acinetobacter		9989_XQXFX8126Y	34	genus	Acinetobacter	6	6	4	0.98	d_Bacteria;p_Proteobacteria;c_Gammaproteobacteria;o_Pseudomonadales;f_Moraxellaceae;g_Acinetobacter	UniRef50_N9CQK4 Tnp_DDE_dom domain-containing protein n=8 Tax=Proteobacteria TaxID=1224 RepID=N9CQK4_ACIJO	14920_WUJXT0280Z_HS_1 # 139 # 465 # -1 # ID=15328_1;partial=00;start_type=ATG;rbs_motif=None;rbs_spacer=None;gc_cont=0.352	95.7	188.0	114	3.9e-45	109	21
383	14920_WUJXT0280Z_HS	631_VKAZC4265A_HS	1	4	11	4	14920_WUJXT0280Z_HS_AND_631_VKAZC4265A_HS	14920_WUJXT0280Z_HS_1	631_VKAZC4265A_HS_9	d_Bacteria	p_Proteobacteria	c_Gammaproteobacteria	o_Burkholderiales				14920_WUJXT0280Z_HS	46	order	Burkholderiales	4	4	3	0.67	d_Bacteria;p_Proteobacteria;c_Gammaproteobacteria;o_Burkholderiales	d_Bacteria	p_Proteobacteria	c_Gammaproteobacteria	o_Pseudomonadales	f_Moraxellaceae			631_VKAZC4265A_HS	33	family	Moraxellaceae	27	27	18	0.72	d_Bacteria;p_Proteobacteria;c_Gammaproteobacteria;o_Pseudomonadales;f_Moraxellaceae	UniRef50_N9CQK4 Tnp_DDE_dom domain-containing protein n=8 Tax=Proteobacteria TaxID=1224 RepID=N9CQK4_ACIJO	14920_WUJXT0280Z_HS_1 # 139 # 465 # -1 # ID=15328_1;partial=00;start_type=ATG;rbs_motif=None;rbs_spacer=None;gc_cont=0.352	95.7	188.0	114	3.9e-45	109	21
384	14920_WUJXT0280Z_HS	54572_HDRFF4542I_HS	1	4	4	4	14920_WUJXT0280Z_HS_AND_54572_HDRFF4542I_HS	14920_WUJXT0280Z_HS_1	54572_HDRFF4542I_HS_2	d_Bacteria	p_Proteobacteria	c_Gammaproteobacteria	o_Burkholderiales				14920_WUJXT0280Z_HS	46	order	Burkholderiales	4	4	3	0.67	d_Bacteria;p_Proteobacteria;c_Gammaproteobacteria;o_Burkholderiales	d_Bacteria	p_Proteobacteria	c_Gammaproteobacteria	o_Pseudomonadales	f_Moraxellaceae	g_Acinetobacter		54572_HDRFF4542I_HS	34	genus	Acinetobacter	5	4	3	0.98	d_Bacteria;p_Proteobacteria;c_Gammaproteobacteria;o_Pseudomonadales;f_Moraxellaceae;g_Acinetobacter	UniRef50_N9CQK4 Tnp_DDE_dom domain-containing protein n=8 Tax=Proteobacteria TaxID=1224 RepID=N9CQK4_ACIJO	14920_WUJXT0280Z_HS_1 # 139 # 465 # -1 # ID=15328_1;partial=00;start_type=ATG;rbs_motif=None;rbs_spacer=None;gc_cont=0.352	95.7	188.0	114	3.9e-45	109	21
385	14920_WUJXT0280Z_HS	38112_EBZCS4093H_HS	1	4	6	4	14920_WUJXT0280Z_HS_AND_38112_EBZCS4093H_HS	14920_WUJXT0280Z_HS_1	38112_EBZCS4093H_HS_1	d_Bacteria	p_Proteobacteria	c_Gammaproteobacteria	o_Burkholderiales				14920_WUJXT0280Z_HS	46	order	Burkholderiales	4	4	3	0.67	d_Bacteria;p_Proteobacteria;c_Gammaproteobacteria;o_Burkholderiales	d_Bacteria	p_Proteobacteria	c_Gammaproteobacteria	o_Pseudomonadales	f_Moraxellaceae	g_Acinetobacter		38112_EBZCS4093H_HS	34	genus	Acinetobacter	9	9	7	0.98	d_Bacteria;p_Proteobacteria;c_Gammaproteobacteria;o_Pseudomonadales;f_Moraxellaceae;g_Acinetobacter	UniRef50_N9CQK4 Tnp_DDE_dom domain-containing protein n=8 Tax=Proteobacteria TaxID=1224 RepID=N9CQK4_ACIJO	14920_WUJXT0280Z_HS_1 # 139 # 465 # -1 # ID=15328_1;partial=00;start_type=ATG;rbs_motif=None;rbs_spacer=None;gc_cont=0.352	95.7	188.0	114	3.9e-45	109	21
386	14920_WUJXT0280Z_HS	92_AQYSR7679X_HS	1	4	57	4	14920_WUJXT0280Z_HS_AND_92_AQYSR7679X_HS	14920_WUJXT0280Z_HS_1	92_AQYSR7679X_HS_46	d_Bacteria	p_Proteobacteria	c_Gammaproteobacteria	o_Burkholderiales				14920_WUJXT0280Z_HS	46	order	Burkholderiales	4	4	3	0.67	d_Bacteria;p_Proteobacteria;c_Gammaproteobacteria;o_Burkholderiales	d_Bacteria	p_Proteobacteria	c_Gammaproteobacteria	o_Pseudomonadales	f_Moraxellaceae	g_Acinetobacter		92_AQYSR7679X_HS	34	genus	Acinetobacter	69	63	50	0.95	d_Bacteria;p_Proteobacteria;c_Gammaproteobacteria;o_Pseudomonadales;f_Moraxellaceae;g_Acinetobacter	UniRef50_N9CQK4 Tnp_DDE_dom domain-containing protein n=8 Tax=Proteobacteria TaxID=1224 RepID=N9CQK4_ACIJO	14920_WUJXT0280Z_HS_1 # 139 # 465 # -1 # ID=15328_1;partial=00;start_type=ATG;rbs_motif=None;rbs_spacer=None;gc_cont=0.352	95.7	188.0	114	3.9e-45	109	21
387	14920_WUJXT0280Z_HS	1528_LIRKT9545S_HS	1	4	13	4	14920_WUJXT0280Z_HS_AND_1528_LIRKT9545S_HS	14920_WUJXT0280Z_HS_1	1528_LIRKT9545S_HS_4	d_Bacteria	p_Proteobacteria	c_Gammaproteobacteria	o_Burkholderiales				14920_WUJXT0280Z_HS	46	order	Burkholderiales	4	4	3	0.67	d_Bacteria;p_Proteobacteria;c_Gammaproteobacteria;o_Burkholderiales	d_Bacteria	p_Proteobacteria	c_Gammaproteobacteria	o_Pseudomonadales	f_Moraxellaceae	g_Acinetobacter		1528_LIRKT9545S_HS	34	genus	Acinetobacter	24	21	18	0.88	d_Bacteria;p_Proteobacteria;c_Gammaproteobacteria;o_Pseudomonadales;f_Moraxellaceae;g_Acinetobacter	UniRef50_N9CQK4 Tnp_DDE_dom domain-containing protein n=8 Tax=Proteobacteria TaxID=1224 RepID=N9CQK4_ACIJO	14920_WUJXT0280Z_HS_1 # 139 # 465 # -1 # ID=15328_1;partial=00;start_type=ATG;rbs_motif=None;rbs_spacer=None;gc_cont=0.352	95.7	188.0	114	3.9e-45	109	21
388	14920_WUJXT0280Z_HS	3395_CTKAA1553C_HS	1	4	10	4	14920_WUJXT0280Z_HS_AND_3395_CTKAA1553C_HS	14920_WUJXT0280Z_HS_1	3395_CTKAA1553C_HS_6	d_Bacteria	p_Proteobacteria	c_Gammaproteobacteria	o_Burkholderiales				14920_WUJXT0280Z_HS	46	order	Burkholderiales	4	4	3	0.67	d_Bacteria;p_Proteobacteria;c_Gammaproteobacteria;o_Burkholderiales	d_Bacteria	p_Proteobacteria	c_Gammaproteobacteria	o_Pseudomonadales	f_Moraxellaceae	g_Acinetobacter		3395_CTKAA1553C_HS	34	genus	Acinetobacter	23	23	18	0.98	d_Bacteria;p_Proteobacteria;c_Gammaproteobacteria;o_Pseudomonadales;f_Moraxellaceae;g_Acinetobacter	UniRef50_N9CQK4 Tnp_DDE_dom domain-containing protein n=8 Tax=Proteobacteria TaxID=1224 RepID=N9CQK4_ACIJO	14920_WUJXT0280Z_HS_1 # 139 # 465 # -1 # ID=15328_1;partial=00;start_type=ATG;rbs_motif=None;rbs_spacer=None;gc_cont=0.352	95.7	188.0	114	3.9e-45	109	21
389	14920_WUJXT0280Z_HS	14418_AWBTU5226J_HS	1	4	6	4	14920_WUJXT0280Z_HS_AND_14418_AWBTU5226J_HS	14920_WUJXT0280Z_HS_1	14418_AWBTU5226J_HS_3	d_Bacteria	p_Proteobacteria	c_Gammaproteobacteria	o_Burkholderiales				14920_WUJXT0280Z_HS	46	order	Burkholderiales	4	4	3	0.67	d_Bacteria;p_Proteobacteria;c_Gammaproteobacteria;o_Burkholderiales	d_Bacteria	p_Proteobacteria	c_Gammaproteobacteria	o_Pseudomonadales	f_Moraxellaceae	g_Acinetobacter		14418_AWBTU5226J_HS	34	genus	Acinetobacter	8	8	7	0.99	d_Bacteria;p_Proteobacteria;c_Gammaproteobacteria;o_Pseudomonadales;f_Moraxellaceae;g_Acinetobacter	UniRef50_N9CQK4 Tnp_DDE_dom domain-containing protein n=8 Tax=Proteobacteria TaxID=1224 RepID=N9CQK4_ACIJO	14920_WUJXT0280Z_HS_1 # 139 # 465 # -1 # ID=15328_1;partial=00;start_type=ATG;rbs_motif=None;rbs_spacer=None;gc_cont=0.352	95.7	188.0	114	3.9e-45	109	21
390	14920_WUJXT0280Z_HS	43_JXBDA6620S_HS	1	4	51	4	14920_WUJXT0280Z_HS_AND_43_JXBDA6620S_HS	14920_WUJXT0280Z_HS_1	43_JXBDA6620S_HS_45	d_Bacteria	p_Proteobacteria	c_Gammaproteobacteria	o_Burkholderiales				14920_WUJXT0280Z_HS	46	order	Burkholderiales	4	4	3	0.67	d_Bacteria;p_Proteobacteria;c_Gammaproteobacteria;o_Burkholderiales	d_Bacteria	p_Proteobacteria	c_Gammaproteobacteria	o_Pseudomonadales	f_Moraxellaceae	g_Acinetobacter	s_Acinetobacter johnsonii	43_JXBDA6620S_HS	583	species	Acinetobacter johnsonii	69	69	31	0.56	d_Bacteria;p_Proteobacteria;c_Gammaproteobacteria;o_Pseudomonadales;f_Moraxellaceae;g_Acinetobacter;s_Acinetobacter johnsonii	UniRef50_N9CQK4 Tnp_DDE_dom domain-containing protein n=8 Tax=Proteobacteria TaxID=1224 RepID=N9CQK4_ACIJO	14920_WUJXT0280Z_HS_1 # 139 # 465 # -1 # ID=15328_1;partial=00;start_type=ATG;rbs_motif=None;rbs_spacer=None;gc_cont=0.352	95.7	188.0	114	3.9e-45	109	21
391	14920_WUJXT0280Z_HS	33920_NEAWE3101W	1	4	4	4	14920_WUJXT0280Z_HS_AND_33920_NEAWE3101W	14920_WUJXT0280Z_HS_1	33920_NEAWE3101W_3	d_Bacteria	p_Proteobacteria	c_Gammaproteobacteria	o_Burkholderiales				14920_WUJXT0280Z_HS	46	order	Burkholderiales	4	4	3	0.67	d_Bacteria;p_Proteobacteria;c_Gammaproteobacteria;o_Burkholderiales	d_Bacteria	p_Proteobacteria	c_Gammaproteobacteria	o_Pseudomonadales	f_Moraxellaceae	g_Acinetobacter		33920_NEAWE3101W	34	genus	Acinetobacter	4	4	3	0.52	d_Bacteria;p_Proteobacteria;c_Gammaproteobacteria;o_Pseudomonadales;f_Moraxellaceae;g_Acinetobacter	UniRef50_N9CQK4 Tnp_DDE_dom domain-containing protein n=8 Tax=Proteobacteria TaxID=1224 RepID=N9CQK4_ACIJO	14920_WUJXT0280Z_HS_1 # 139 # 465 # -1 # ID=15328_1;partial=00;start_type=ATG;rbs_motif=None;rbs_spacer=None;gc_cont=0.352	95.7	188.0	114	3.9e-45	109	21
392	14920_WUJXT0280Z_HS	248830_coassembly	1	4	6	4	14920_WUJXT0280Z_HS_AND_248830_coassembly	14920_WUJXT0280Z_HS_1	248830_coassembly_1	d_Bacteria	p_Proteobacteria	c_Gammaproteobacteria	o_Burkholderiales				14920_WUJXT0280Z_HS	46	order	Burkholderiales	4	4	3	0.67	d_Bacteria;p_Proteobacteria;c_Gammaproteobacteria;o_Burkholderiales	d_Bacteria	p_Proteobacteria	c_Gammaproteobacteria	o_Pseudomonadales	f_Moraxellaceae	g_Acinetobacter		248830_coassembly	34	genus	Acinetobacter	7	7	5	0.79	d_Bacteria;p_Proteobacteria;c_Gammaproteobacteria;o_Pseudomonadales;f_Moraxellaceae;g_Acinetobacter	UniRef50_N9CQK4 Tnp_DDE_dom domain-containing protein n=8 Tax=Proteobacteria TaxID=1224 RepID=N9CQK4_ACIJO	14920_WUJXT0280Z_HS_1 # 139 # 465 # -1 # ID=15328_1;partial=00;start_type=ATG;rbs_motif=None;rbs_spacer=None;gc_cont=0.352	95.7	188.0	114	3.9e-45	109	21
393	14920_WUJXT0280Z_HS	53289_ABVSK8395E	1	4	4	4	14920_WUJXT0280Z_HS_AND_53289_ABVSK8395E	14920_WUJXT0280Z_HS_1	53289_ABVSK8395E_2	d_Bacteria	p_Proteobacteria	c_Gammaproteobacteria	o_Burkholderiales				14920_WUJXT0280Z_HS	46	order	Burkholderiales	4	4	3	0.67	d_Bacteria;p_Proteobacteria;c_Gammaproteobacteria;o_Burkholderiales	d_Bacteria	p_Proteobacteria	c_Gammaproteobacteria	o_Pseudomonadales	f_Moraxellaceae	g_Acinetobacter		53289_ABVSK8395E	34	genus	Acinetobacter	5	5	4	0.98	d_Bacteria;p_Proteobacteria;c_Gammaproteobacteria;o_Pseudomonadales;f_Moraxellaceae;g_Acinetobacter	UniRef50_N9CQK4 Tnp_DDE_dom domain-containing protein n=8 Tax=Proteobacteria TaxID=1224 RepID=N9CQK4_ACIJO	14920_WUJXT0280Z_HS_1 # 139 # 465 # -1 # ID=15328_1;partial=00;start_type=ATG;rbs_motif=None;rbs_spacer=None;gc_cont=0.352	95.7	188.0	114	3.9e-45	109	21
394	14920_WUJXT0280Z_HS	658457_coassembly	1	4	4	4	14920_WUJXT0280Z_HS_AND_658457_coassembly	14920_WUJXT0280Z_HS_1	658457_coassembly_1	d_Bacteria	p_Proteobacteria	c_Gammaproteobacteria	o_Burkholderiales				14920_WUJXT0280Z_HS	46	order	Burkholderiales	4	4	3	0.67	d_Bacteria;p_Proteobacteria;c_Gammaproteobacteria;o_Burkholderiales	d_Bacteria	p_Proteobacteria	c_Gammaproteobacteria	o_Pseudomonadales	f_Moraxellaceae	g_Acinetobacter	s_Acinetobacter parvus	658457_coassembly	2533	species	Acinetobacter parvus	5	5	2	0.64	d_Bacteria;p_Proteobacteria;c_Gammaproteobacteria;o_Pseudomonadales;f_Moraxellaceae;g_Acinetobacter;s_Acinetobacter parvus	UniRef50_N9CQK4 Tnp_DDE_dom domain-containing protein n=8 Tax=Proteobacteria TaxID=1224 RepID=N9CQK4_ACIJO	14920_WUJXT0280Z_HS_1 # 139 # 465 # -1 # ID=15328_1;partial=00;start_type=ATG;rbs_motif=None;rbs_spacer=None;gc_cont=0.352	95.7	188.0	114	3.9e-45	109	21
395	14920_WUJXT0280Z_HS	950_OQKAY0494C_HS	1	4	16	4	14920_WUJXT0280Z_HS_AND_950_OQKAY0494C_HS	14920_WUJXT0280Z_HS_1	950_OQKAY0494C_HS_3	d_Bacteria	p_Proteobacteria	c_Gammaproteobacteria	o_Burkholderiales				14920_WUJXT0280Z_HS	46	order	Burkholderiales	4	4	3	0.67	d_Bacteria;p_Proteobacteria;c_Gammaproteobacteria;o_Burkholderiales	d_Bacteria	p_Proteobacteria	c_Gammaproteobacteria	o_Pseudomonadales	f_Moraxellaceae	g_Acinetobacter		950_OQKAY0494C_HS	34	genus	Acinetobacter	20	18	13	0.9	d_Bacteria;p_Proteobacteria;c_Gammaproteobacteria;o_Pseudomonadales;f_Moraxellaceae;g_Acinetobacter	UniRef50_N9CQK4 Tnp_DDE_dom domain-containing protein n=8 Tax=Proteobacteria TaxID=1224 RepID=N9CQK4_ACIJO	14920_WUJXT0280Z_HS_1 # 139 # 465 # -1 # ID=15328_1;partial=00;start_type=ATG;rbs_motif=None;rbs_spacer=None;gc_cont=0.352	95.7	188.0	114	3.9e-45	109	21
396	14920_WUJXT0280Z_HS	11911_NZVQQ9792V	1	4	5	4	14920_WUJXT0280Z_HS_AND_11911_NZVQQ9792V	14920_WUJXT0280Z_HS_1	11911_NZVQQ9792V_3	d_Bacteria	p_Proteobacteria	c_Gammaproteobacteria	o_Burkholderiales				14920_WUJXT0280Z_HS	46	order	Burkholderiales	4	4	3	0.67	d_Bacteria;p_Proteobacteria;c_Gammaproteobacteria;o_Burkholderiales	d_Bacteria	p_Proteobacteria	c_Gammaproteobacteria	o_Pseudomonadales	f_Moraxellaceae	g_Acinetobacter		11911_NZVQQ9792V	34	genus	Acinetobacter	6	6	3	0.65	d_Bacteria;p_Proteobacteria;c_Gammaproteobacteria;o_Pseudomonadales;f_Moraxellaceae;g_Acinetobacter	UniRef50_N9CQK4 Tnp_DDE_dom domain-containing protein n=8 Tax=Proteobacteria TaxID=1224 RepID=N9CQK4_ACIJO	14920_WUJXT0280Z_HS_1 # 139 # 465 # -1 # ID=15328_1;partial=00;start_type=ATG;rbs_motif=None;rbs_spacer=None;gc_cont=0.352	95.7	188.0	114	3.9e-45	109	21
397	14920_WUJXT0280Z_HS	1402_JXBDA6620S_HS	1	4	11	4	14920_WUJXT0280Z_HS_AND_1402_JXBDA6620S_HS	14920_WUJXT0280Z_HS_1	1402_JXBDA6620S_HS_8	d_Bacteria	p_Proteobacteria	c_Gammaproteobacteria	o_Burkholderiales				14920_WUJXT0280Z_HS	46	order	Burkholderiales	4	4	3	0.67	d_Bacteria;p_Proteobacteria;c_Gammaproteobacteria;o_Burkholderiales	d_Bacteria	p_Proteobacteria	c_Gammaproteobacteria	o_Pseudomonadales	f_Moraxellaceae	g_Acinetobacter		1402_JXBDA6620S_HS	34	genus	Acinetobacter	12	12	10	0.99	d_Bacteria;p_Proteobacteria;c_Gammaproteobacteria;o_Pseudomonadales;f_Moraxellaceae;g_Acinetobacter	UniRef50_N9CQK4 Tnp_DDE_dom domain-containing protein n=8 Tax=Proteobacteria TaxID=1224 RepID=N9CQK4_ACIJO	14920_WUJXT0280Z_HS_1 # 139 # 465 # -1 # ID=15328_1;partial=00;start_type=ATG;rbs_motif=None;rbs_spacer=None;gc_cont=0.352	95.7	188.0	114	3.9e-45	109	21
398	14920_WUJXT0280Z_HS	157_OQKAY0494C_HS	1	4	31	4	14920_WUJXT0280Z_HS_AND_157_OQKAY0494C_HS	14920_WUJXT0280Z_HS_1	157_OQKAY0494C_HS_26	d_Bacteria	p_Proteobacteria	c_Gammaproteobacteria	o_Burkholderiales				14920_WUJXT0280Z_HS	46	order	Burkholderiales	4	4	3	0.67	d_Bacteria;p_Proteobacteria;c_Gammaproteobacteria;o_Burkholderiales	d_Bacteria	p_Proteobacteria	c_Gammaproteobacteria	o_Pseudomonadales	f_Moraxellaceae	g_Acinetobacter		157_OQKAY0494C_HS	34	genus	Acinetobacter	34	33	30	0.96	d_Bacteria;p_Proteobacteria;c_Gammaproteobacteria;o_Pseudomonadales;f_Moraxellaceae;g_Acinetobacter	UniRef50_N9CQK4 Tnp_DDE_dom domain-containing protein n=8 Tax=Proteobacteria TaxID=1224 RepID=N9CQK4_ACIJO	14920_WUJXT0280Z_HS_1 # 139 # 465 # -1 # ID=15328_1;partial=00;start_type=ATG;rbs_motif=None;rbs_spacer=None;gc_cont=0.352	95.7	188.0	114	3.9e-45	109	21
399	14920_WUJXT0280Z_HS	16650_LNBYT5954Z_HS	1	4	4	4	14920_WUJXT0280Z_HS_AND_16650_LNBYT5954Z_HS	14920_WUJXT0280Z_HS_1	16650_LNBYT5954Z_HS_2	d_Bacteria	p_Proteobacteria	c_Gammaproteobacteria	o_Burkholderiales				14920_WUJXT0280Z_HS	46	order	Burkholderiales	4	4	3	0.67	d_Bacteria;p_Proteobacteria;c_Gammaproteobacteria;o_Burkholderiales	d_Bacteria	p_Proteobacteria	c_Gammaproteobacteria	o_Pseudomonadales	f_Moraxellaceae	g_Acinetobacter		16650_LNBYT5954Z_HS	34	genus	Acinetobacter	10	9	6	0.73	d_Bacteria;p_Proteobacteria;c_Gammaproteobacteria;o_Pseudomonadales;f_Moraxellaceae;g_Acinetobacter	UniRef50_N9CQK4 Tnp_DDE_dom domain-containing protein n=8 Tax=Proteobacteria TaxID=1224 RepID=N9CQK4_ACIJO	14920_WUJXT0280Z_HS_1 # 139 # 465 # -1 # ID=15328_1;partial=00;start_type=ATG;rbs_motif=None;rbs_spacer=None;gc_cont=0.352	95.7	188.0	114	3.9e-45	109	21
400	14920_WUJXT0280Z_HS	17084_SGUAO0911C_HS	1	4	4	4	14920_WUJXT0280Z_HS_AND_17084_SGUAO0911C_HS	14920_WUJXT0280Z_HS_1	17084_SGUAO0911C_HS_3	d_Bacteria	p_Proteobacteria	c_Gammaproteobacteria	o_Burkholderiales				14920_WUJXT0280Z_HS	46	order	Burkholderiales	4	4	3	0.67	d_Bacteria;p_Proteobacteria;c_Gammaproteobacteria;o_Burkholderiales	d_Bacteria	p_Proteobacteria	c_Gammaproteobacteria	o_Pseudomonadales	f_Moraxellaceae	g_Acinetobacter		17084_SGUAO0911C_HS	34	genus	Acinetobacter	6	6	5	0.98	d_Bacteria;p_Proteobacteria;c_Gammaproteobacteria;o_Pseudomonadales;f_Moraxellaceae;g_Acinetobacter	UniRef50_N9CQK4 Tnp_DDE_dom domain-containing protein n=8 Tax=Proteobacteria TaxID=1224 RepID=N9CQK4_ACIJO	14920_WUJXT0280Z_HS_1 # 139 # 465 # -1 # ID=15328_1;partial=00;start_type=ATG;rbs_motif=None;rbs_spacer=None;gc_cont=0.352	95.7	188.0	114	3.9e-45	109	21
401	14920_WUJXT0280Z_HS	18199_UCOZS4528E_HS	1	4	5	4	14920_WUJXT0280Z_HS_AND_18199_UCOZS4528E_HS	14920_WUJXT0280Z_HS_1	18199_UCOZS4528E_HS_4	d_Bacteria	p_Proteobacteria	c_Gammaproteobacteria	o_Burkholderiales				14920_WUJXT0280Z_HS	46	order	Burkholderiales	4	4	3	0.67	d_Bacteria;p_Proteobacteria;c_Gammaproteobacteria;o_Burkholderiales	d_Bacteria	p_Proteobacteria	c_Gammaproteobacteria	o_Pseudomonadales	f_Moraxellaceae	g_Acinetobacter		18199_UCOZS4528E_HS	34	genus	Acinetobacter	8	8	4	0.72	d_Bacteria;p_Proteobacteria;c_Gammaproteobacteria;o_Pseudomonadales;f_Moraxellaceae;g_Acinetobacter	UniRef50_N9CQK4 Tnp_DDE_dom domain-containing protein n=8 Tax=Proteobacteria TaxID=1224 RepID=N9CQK4_ACIJO	14920_WUJXT0280Z_HS_1 # 139 # 465 # -1 # ID=15328_1;partial=00;start_type=ATG;rbs_motif=None;rbs_spacer=None;gc_cont=0.352	95.7	188.0	114	3.9e-45	109	21
402	14920_WUJXT0280Z_HS	2252_OQKAY0494C_HS	1	4	7	4	14920_WUJXT0280Z_HS_AND_2252_OQKAY0494C_HS	14920_WUJXT0280Z_HS_1	2252_OQKAY0494C_HS_1	d_Bacteria	p_Proteobacteria	c_Gammaproteobacteria	o_Burkholderiales				14920_WUJXT0280Z_HS	46	order	Burkholderiales	4	4	3	0.67	d_Bacteria;p_Proteobacteria;c_Gammaproteobacteria;o_Burkholderiales	d_Bacteria	p_Proteobacteria	c_Gammaproteobacteria	o_Pseudomonadales	f_Moraxellaceae	g_Acinetobacter		2252_OQKAY0494C_HS	34	genus	Acinetobacter	10	10	7	0.85	d_Bacteria;p_Proteobacteria;c_Gammaproteobacteria;o_Pseudomonadales;f_Moraxellaceae;g_Acinetobacter	UniRef50_N9CQK4 Tnp_DDE_dom domain-containing protein n=8 Tax=Proteobacteria TaxID=1224 RepID=N9CQK4_ACIJO	14920_WUJXT0280Z_HS_1 # 139 # 465 # -1 # ID=15328_1;partial=00;start_type=ATG;rbs_motif=None;rbs_spacer=None;gc_cont=0.352	95.7	188.0	114	3.9e-45	109	21
403	14920_WUJXT0280Z_HS	250_LIRKT9545S_HS	1	4	24	4	14920_WUJXT0280Z_HS_AND_250_LIRKT9545S_HS	14920_WUJXT0280Z_HS_1	250_LIRKT9545S_HS_21	d_Bacteria	p_Proteobacteria	c_Gammaproteobacteria	o_Burkholderiales				14920_WUJXT0280Z_HS	46	order	Burkholderiales	4	4	3	0.67	d_Bacteria;p_Proteobacteria;c_Gammaproteobacteria;o_Burkholderiales	d_Bacteria	p_Proteobacteria	c_Gammaproteobacteria	o_Pseudomonadales	f_Moraxellaceae	g_Acinetobacter		250_LIRKT9545S_HS	34	genus	Acinetobacter	29	27	23	0.94	d_Bacteria;p_Proteobacteria;c_Gammaproteobacteria;o_Pseudomonadales;f_Moraxellaceae;g_Acinetobacter	UniRef50_N9CQK4 Tnp_DDE_dom domain-containing protein n=8 Tax=Proteobacteria TaxID=1224 RepID=N9CQK4_ACIJO	14920_WUJXT0280Z_HS_1 # 139 # 465 # -1 # ID=15328_1;partial=00;start_type=ATG;rbs_motif=None;rbs_spacer=None;gc_cont=0.352	95.7	188.0	114	3.9e-45	109	21
404	14920_WUJXT0280Z_HS	26241_PPQYX0519D	1	4	4	4	14920_WUJXT0280Z_HS_AND_26241_PPQYX0519D	14920_WUJXT0280Z_HS_1	26241_PPQYX0519D_2	d_Bacteria	p_Proteobacteria	c_Gammaproteobacteria	o_Burkholderiales				14920_WUJXT0280Z_HS	46	order	Burkholderiales	4	4	3	0.67	d_Bacteria;p_Proteobacteria;c_Gammaproteobacteria;o_Burkholderiales	d_Bacteria	p_Proteobacteria	c_Gammaproteobacteria	o_Pseudomonadales	f_Moraxellaceae	g_Acinetobacter		26241_PPQYX0519D	34	genus	Acinetobacter	7	7	5	0.97	d_Bacteria;p_Proteobacteria;c_Gammaproteobacteria;o_Pseudomonadales;f_Moraxellaceae;g_Acinetobacter	UniRef50_N9CQK4 Tnp_DDE_dom domain-containing protein n=8 Tax=Proteobacteria TaxID=1224 RepID=N9CQK4_ACIJO	14920_WUJXT0280Z_HS_1 # 139 # 465 # -1 # ID=15328_1;partial=00;start_type=ATG;rbs_motif=None;rbs_spacer=None;gc_cont=0.352	95.7	188.0	114	3.9e-45	109	21
405	14920_WUJXT0280Z_HS	305_WQYNP1853R_HS	1	4	22	4	14920_WUJXT0280Z_HS_AND_305_WQYNP1853R_HS	14920_WUJXT0280Z_HS_1	305_WQYNP1853R_HS_17	d_Bacteria	p_Proteobacteria	c_Gammaproteobacteria	o_Burkholderiales				14920_WUJXT0280Z_HS	46	order	Burkholderiales	4	4	3	0.67	d_Bacteria;p_Proteobacteria;c_Gammaproteobacteria;o_Burkholderiales	d_Bacteria	p_Proteobacteria	c_Gammaproteobacteria	o_Pseudomonadales	f_Moraxellaceae	g_Acinetobacter		305_WQYNP1853R_HS	34	genus	Acinetobacter	25	23	20	0.94	d_Bacteria;p_Proteobacteria;c_Gammaproteobacteria;o_Pseudomonadales;f_Moraxellaceae;g_Acinetobacter	UniRef50_N9CQK4 Tnp_DDE_dom domain-containing protein n=8 Tax=Proteobacteria TaxID=1224 RepID=N9CQK4_ACIJO	14920_WUJXT0280Z_HS_1 # 139 # 465 # -1 # ID=15328_1;partial=00;start_type=ATG;rbs_motif=None;rbs_spacer=None;gc_cont=0.352	95.7	188.0	114	3.9e-45	109	21
406	14920_WUJXT0280Z_HS	42137_JUJHF9134P_HS	1	4	4	4	14920_WUJXT0280Z_HS_AND_42137_JUJHF9134P_HS	14920_WUJXT0280Z_HS_1	42137_JUJHF9134P_HS_2	d_Bacteria	p_Proteobacteria	c_Gammaproteobacteria	o_Burkholderiales				14920_WUJXT0280Z_HS	46	order	Burkholderiales	4	4	3	0.67	d_Bacteria;p_Proteobacteria;c_Gammaproteobacteria;o_Burkholderiales	d_Bacteria	p_Proteobacteria	c_Gammaproteobacteria	o_Pseudomonadales	f_Moraxellaceae	g_Acinetobacter		42137_JUJHF9134P_HS	34	genus	Acinetobacter	5	5	4	0.99	d_Bacteria;p_Proteobacteria;c_Gammaproteobacteria;o_Pseudomonadales;f_Moraxellaceae;g_Acinetobacter	UniRef50_N9CQK4 Tnp_DDE_dom domain-containing protein n=8 Tax=Proteobacteria TaxID=1224 RepID=N9CQK4_ACIJO	14920_WUJXT0280Z_HS_1 # 139 # 465 # -1 # ID=15328_1;partial=00;start_type=ATG;rbs_motif=None;rbs_spacer=None;gc_cont=0.352	95.7	188.0	114	3.9e-45	109	21
407	14920_WUJXT0280Z_HS	63545_HDRFF4542I_HS	1	4	5	4	14920_WUJXT0280Z_HS_AND_63545_HDRFF4542I_HS	14920_WUJXT0280Z_HS_1	63545_HDRFF4542I_HS_4	d_Bacteria	p_Proteobacteria	c_Gammaproteobacteria	o_Burkholderiales				14920_WUJXT0280Z_HS	46	order	Burkholderiales	4	4	3	0.67	d_Bacteria;p_Proteobacteria;c_Gammaproteobacteria;o_Burkholderiales	d_Bacteria	p_Proteobacteria	c_Gammaproteobacteria	o_Pseudomonadales	f_Moraxellaceae	g_Acinetobacter		63545_HDRFF4542I_HS	34	genus	Acinetobacter	6	6	5	0.99	d_Bacteria;p_Proteobacteria;c_Gammaproteobacteria;o_Pseudomonadales;f_Moraxellaceae;g_Acinetobacter	UniRef50_N9CQK4 Tnp_DDE_dom domain-containing protein n=8 Tax=Proteobacteria TaxID=1224 RepID=N9CQK4_ACIJO	14920_WUJXT0280Z_HS_1 # 139 # 465 # -1 # ID=15328_1;partial=00;start_type=ATG;rbs_motif=None;rbs_spacer=None;gc_cont=0.352	95.7	188.0	114	3.9e-45	109	21
408	14920_WUJXT0280Z_HS	82135_PPQYX0519D_HS	1	4	4	4	14920_WUJXT0280Z_HS_AND_82135_PPQYX0519D_HS	14920_WUJXT0280Z_HS_1	82135_PPQYX0519D_HS_3	d_Bacteria	p_Proteobacteria	c_Gammaproteobacteria	o_Burkholderiales				14920_WUJXT0280Z_HS	46	order	Burkholderiales	4	4	3	0.67	d_Bacteria;p_Proteobacteria;c_Gammaproteobacteria;o_Burkholderiales	d_Bacteria	p_Proteobacteria	c_Gammaproteobacteria	o_Pseudomonadales	f_Moraxellaceae	g_Acinetobacter		82135_PPQYX0519D_HS	34	genus	Acinetobacter	5	5	4	0.98	d_Bacteria;p_Proteobacteria;c_Gammaproteobacteria;o_Pseudomonadales;f_Moraxellaceae;g_Acinetobacter	UniRef50_N9CQK4 Tnp_DDE_dom domain-containing protein n=8 Tax=Proteobacteria TaxID=1224 RepID=N9CQK4_ACIJO	14920_WUJXT0280Z_HS_1 # 139 # 465 # -1 # ID=15328_1;partial=00;start_type=ATG;rbs_motif=None;rbs_spacer=None;gc_cont=0.352	95.7	188.0	114	3.9e-45	109	21
409	14920_WUJXT0280Z_HS	8871_SGUAO0911C	1	4	4	4	14920_WUJXT0280Z_HS_AND_8871_SGUAO0911C	14920_WUJXT0280Z_HS_1	8871_SGUAO0911C_3	d_Bacteria	p_Proteobacteria	c_Gammaproteobacteria	o_Burkholderiales				14920_WUJXT0280Z_HS	46	order	Burkholderiales	4	4	3	0.67	d_Bacteria;p_Proteobacteria;c_Gammaproteobacteria;o_Burkholderiales	d_Bacteria	p_Proteobacteria	c_Gammaproteobacteria	o_Pseudomonadales	f_Moraxellaceae	g_Acinetobacter		8871_SGUAO0911C	34	genus	Acinetobacter	5	5	4	0.98	d_Bacteria;p_Proteobacteria;c_Gammaproteobacteria;o_Pseudomonadales;f_Moraxellaceae;g_Acinetobacter	UniRef50_N9CQK4 Tnp_DDE_dom domain-containing protein n=8 Tax=Proteobacteria TaxID=1224 RepID=N9CQK4_ACIJO	14920_WUJXT0280Z_HS_1 # 139 # 465 # -1 # ID=15328_1;partial=00;start_type=ATG;rbs_motif=None;rbs_spacer=None;gc_cont=0.352	95.7	188.0	114	3.9e-45	109	21
410	14920_WUJXT0280Z_HS	9138_JXBDA6620S_HS	1	4	5	4	14920_WUJXT0280Z_HS_AND_9138_JXBDA6620S_HS	14920_WUJXT0280Z_HS_1	9138_JXBDA6620S_HS_4	d_Bacteria	p_Proteobacteria	c_Gammaproteobacteria	o_Burkholderiales				14920_WUJXT0280Z_HS	46	order	Burkholderiales	4	4	3	0.67	d_Bacteria;p_Proteobacteria;c_Gammaproteobacteria;o_Burkholderiales	d_Bacteria	p_Proteobacteria	c_Gammaproteobacteria	o_Pseudomonadales	f_Moraxellaceae	g_Acinetobacter		9138_JXBDA6620S_HS	34	genus	Acinetobacter	6	6	5	0.99	d_Bacteria;p_Proteobacteria;c_Gammaproteobacteria;o_Pseudomonadales;f_Moraxellaceae;g_Acinetobacter	UniRef50_N9CQK4 Tnp_DDE_dom domain-containing protein n=8 Tax=Proteobacteria TaxID=1224 RepID=N9CQK4_ACIJO	14920_WUJXT0280Z_HS_1 # 139 # 465 # -1 # ID=15328_1;partial=00;start_type=ATG;rbs_motif=None;rbs_spacer=None;gc_cont=0.352	95.7	188.0	114	3.9e-45	109	21
411	14920_WUJXT0280Z_HS	9784_HQATZ1945L_HS	1	4	9	4	14920_WUJXT0280Z_HS_AND_9784_HQATZ1945L_HS	14920_WUJXT0280Z_HS_1	9784_HQATZ1945L_HS_2	d_Bacteria	p_Proteobacteria	c_Gammaproteobacteria	o_Burkholderiales				14920_WUJXT0280Z_HS	46	order	Burkholderiales	4	4	3	0.67	d_Bacteria;p_Proteobacteria;c_Gammaproteobacteria;o_Burkholderiales	d_Bacteria	p_Proteobacteria	c_Gammaproteobacteria	o_Pseudomonadales	f_Moraxellaceae	g_Acinetobacter		9784_HQATZ1945L_HS	34	genus	Acinetobacter	14	13	12	0.99	d_Bacteria;p_Proteobacteria;c_Gammaproteobacteria;o_Pseudomonadales;f_Moraxellaceae;g_Acinetobacter	UniRef50_N9CQK4 Tnp_DDE_dom domain-containing protein n=8 Tax=Proteobacteria TaxID=1224 RepID=N9CQK4_ACIJO	14920_WUJXT0280Z_HS_1 # 139 # 465 # -1 # ID=15328_1;partial=00;start_type=ATG;rbs_motif=None;rbs_spacer=None;gc_cont=0.352	95.7	188.0	114	3.9e-45	109	21
412	42188_UCOZS4528E_HS	1177_JXBDA6620S_HS	1	4	12	4	42188_UCOZS4528E_HS_AND_1177_JXBDA6620S_HS	42188_UCOZS4528E_HS_1	1177_JXBDA6620S_HS_6	d_Bacteria	p_Spirochaetota	c_Leptospirae	o_Turneriellales	f_Turneriellaceae	g_Turneriella	s_Turneriella parva	42188_UCOZS4528E_HS	51168	species	Turneriella parva	4	4	3	0.75	d_Bacteria;p_Spirochaetota;c_Leptospirae;o_Turneriellales;f_Turneriellaceae;g_Turneriella;s_Turneriella parva	d_Bacteria	p_Proteobacteria	c_Gammaproteobacteria	o_Burkholderiales	f_Burkholderiaceae			1177_JXBDA6620S_HS	62	family	Burkholderiaceae	25	24	14	0.5	d_Bacteria;p_Proteobacteria;c_Gammaproteobacteria;o_Burkholderiales;f_Burkholderiaceae	UniRef50_D6CPQ8 Helper of transposition of ISThsp2, IS21 family, ORFB n=947 Tax=root TaxID=1 RepID=D6CPQ8_THIA3	42188_UCOZS4528E_HS_1 # 1 # 270 # -1 # ID=8155_1;partial=10;start_type=GTG;rbs_motif=None;rbs_spacer=None;gc_cont=0.674	92.2	168.3	272	2.6e-39	90	101
413	42188_UCOZS4528E_HS	220897_coassembly	1	4	6	4	42188_UCOZS4528E_HS_AND_220897_coassembly	42188_UCOZS4528E_HS_1	220897_coassembly_5	d_Bacteria	p_Spirochaetota	c_Leptospirae	o_Turneriellales	f_Turneriellaceae	g_Turneriella	s_Turneriella parva	42188_UCOZS4528E_HS	51168	species	Turneriella parva	4	4	3	0.75	d_Bacteria;p_Spirochaetota;c_Leptospirae;o_Turneriellales;f_Turneriellaceae;g_Turneriella;s_Turneriella parva	d_Bacteria	p_Proteobacteria	c_Gammaproteobacteria	o_Burkholderiales	f_Burkholderiaceae			220897_coassembly	62	family	Burkholderiaceae	15	14	11	0.98	d_Bacteria;p_Proteobacteria;c_Gammaproteobacteria;o_Burkholderiales;f_Burkholderiaceae	UniRef50_D6CPQ8 Helper of transposition of ISThsp2, IS21 family, ORFB n=947 Tax=root TaxID=1 RepID=D6CPQ8_THIA3	42188_UCOZS4528E_HS_1 # 1 # 270 # -1 # ID=8155_1;partial=10;start_type=GTG;rbs_motif=None;rbs_spacer=None;gc_cont=0.674	92.2	168.3	272	2.6e-39	90	101
414	42188_UCOZS4528E_HS	810_WQYNP1853R_HS	1	4	14	4	42188_UCOZS4528E_HS_AND_810_WQYNP1853R_HS	42188_UCOZS4528E_HS_1	810_WQYNP1853R_HS_13	d_Bacteria	p_Spirochaetota	c_Leptospirae	o_Turneriellales	f_Turneriellaceae	g_Turneriella	s_Turneriella parva	42188_UCOZS4528E_HS	51168	species	Turneriella parva	4	4	3	0.75	d_Bacteria;p_Spirochaetota;c_Leptospirae;o_Turneriellales;f_Turneriellaceae;g_Turneriella;s_Turneriella parva	d_Bacteria	p_Proteobacteria	c_Gammaproteobacteria	o_Burkholderiales	f_Burkholderiaceae			810_WQYNP1853R_HS	62	family	Burkholderiaceae	26	26	18	0.64	d_Bacteria;p_Proteobacteria;c_Gammaproteobacteria;o_Burkholderiales;f_Burkholderiaceae	UniRef50_D6CPQ8 Helper of transposition of ISThsp2, IS21 family, ORFB n=947 Tax=root TaxID=1 RepID=D6CPQ8_THIA3	42188_UCOZS4528E_HS_1 # 1 # 270 # -1 # ID=8155_1;partial=10;start_type=GTG;rbs_motif=None;rbs_spacer=None;gc_cont=0.674	92.2	168.3	272	2.6e-39	90	101
415	42188_UCOZS4528E_HS	23708_LMGGV4316U_HS	1	4	4	4	42188_UCOZS4528E_HS_AND_23708_LMGGV4316U_HS	42188_UCOZS4528E_HS_1	23708_LMGGV4316U_HS_3	d_Bacteria	p_Spirochaetota	c_Leptospirae	o_Turneriellales	f_Turneriellaceae	g_Turneriella	s_Turneriella parva	42188_UCOZS4528E_HS	51168	species	Turneriella parva	4	4	3	0.75	d_Bacteria;p_Spirochaetota;c_Leptospirae;o_Turneriellales;f_Turneriellaceae;g_Turneriella;s_Turneriella parva	d_Bacteria	p_Proteobacteria	c_Gammaproteobacteria	o_Burkholderiales	f_Burkholderiaceae			23708_LMGGV4316U_HS	62	family	Burkholderiaceae	10	10	5	0.63	d_Bacteria;p_Proteobacteria;c_Gammaproteobacteria;o_Burkholderiales;f_Burkholderiaceae	UniRef50_D6CPQ8 Helper of transposition of ISThsp2, IS21 family, ORFB n=947 Tax=root TaxID=1 RepID=D6CPQ8_THIA3	42188_UCOZS4528E_HS_1 # 1 # 270 # -1 # ID=8155_1;partial=10;start_type=GTG;rbs_motif=None;rbs_spacer=None;gc_cont=0.674	92.2	168.3	272	2.6e-39	90	101
416	1231179_ten.opera	17240_JVDVE4651D_HS	1	4	5	4	1231179_ten.opera_AND_17240_JVDVE4651D_HS	1231179_ten.opera_1	17240_JVDVE4651D_HS_1	d_Bacteria	p_Proteobacteria	c_Gammaproteobacteria	o_Pseudomonadales				1231179_ten.opera	29	order	Pseudomonadales	7	7	4	0.65	d_Bacteria;p_Proteobacteria;c_Gammaproteobacteria;o_Pseudomonadales	d_Bacteria	p_Proteobacteria	c_Gammaproteobacteria	o_Burkholderiales				17240_JVDVE4651D_HS	46	order	Burkholderiales	8	7	3	0.59	d_Bacteria;p_Proteobacteria;c_Gammaproteobacteria;o_Burkholderiales	UniRef50_A0A485F108 Integrating conjugative element protein n=13 Tax=Proteobacteria TaxID=1224 RepID=A0A485F108_PSEAI	1231179_ten.opera_1 # 1 # 150 # -1 # ID=3428_1;partial=10;start_type=ATG;rbs_motif=GGA/GAG/AGG;rbs_spacer=5-10bp;gc_cont=0.687	98.0	106.7	525	5.2e-21	50	137
417	17240_JVDVE4651D_HS	1231179_ten.opera	1	5	4	4	17240_JVDVE4651D_HS_AND_1231179_ten.opera	17240_JVDVE4651D_HS_1	1231179_ten.opera_1	d_Bacteria	p_Proteobacteria	c_Gammaproteobacteria	o_Burkholderiales				17240_JVDVE4651D_HS	46	order	Burkholderiales	8	7	3	0.59	d_Bacteria;p_Proteobacteria;c_Gammaproteobacteria;o_Burkholderiales	d_Bacteria	p_Proteobacteria	c_Gammaproteobacteria	o_Pseudomonadales				1231179_ten.opera	29	order	Pseudomonadales	7	7	4	0.65	d_Bacteria;p_Proteobacteria;c_Gammaproteobacteria;o_Pseudomonadales	UniRef50_A0A0D6G8Z7 Integrating conjugative element protein, PFL_4704 family n=521 Tax=cellular organisms TaxID=131567 RepID=A0A0D6G8Z7_ALCXX	17240_JVDVE4651D_HS_1 # 3 # 191 # 1 # ID=10106_1;partial=10;start_type=Edge;rbs_motif=None;rbs_spacer=None;gc_cont=0.725	79.7	112.1	312	1.6e-22	63	244
418	2783_JXBDA6620S_HS	174_LIRKT9545S	1	6	17	6	2783_JXBDA6620S_HS_AND_174_LIRKT9545S	2783_JXBDA6620S_HS_1	174_LIRKT9545S_12	d_Bacteria	p_Proteobacteria	c_Gammaproteobacteria	o_Pseudomonadales	f_Pseudomonadaceae	g_Pseudomonas A		2783_JXBDA6620S_HS	245	genus	Pseudomonas A	6	6	5	0.83	d_Bacteria;p_Proteobacteria;c_Gammaproteobacteria;o_Pseudomonadales;f_Pseudomonadaceae;g_Pseudomonas A	d_Bacteria	p_Proteobacteria	c_Gammaproteobacteria	o_Burkholderiales	f_Rhodocyclaceae	g_Zoogloea		174_LIRKT9545S	28521	genus	Zoogloea	34	33	11	0.51	d_Bacteria;p_Proteobacteria;c_Gammaproteobacteria;o_Burkholderiales;f_Rhodocyclaceae;g_Zoogloea	UniRef50_Q51491 Orf1 protein n=1 Tax=Pseudomonas aeruginosa TaxID=287 RepID=Q51491_PSEAI	2783_JXBDA6620S_HS_1 # 3 # 311 # 1 # ID=7191_1;partial=10;start_type=Edge;rbs_motif=None;rbs_spacer=None;gc_cont=0.654	98.0	204.5	215	3.7999999999999994e-50	103	98
419	2783_JXBDA6620S_HS	324_FFXIX2867H	1	6	29	6	2783_JXBDA6620S_HS_AND_324_FFXIX2867H	2783_JXBDA6620S_HS_1	324_FFXIX2867H_4	d_Bacteria	p_Proteobacteria	c_Gammaproteobacteria	o_Pseudomonadales	f_Pseudomonadaceae	g_Pseudomonas A		2783_JXBDA6620S_HS	245	genus	Pseudomonas A	6	6	5	0.83	d_Bacteria;p_Proteobacteria;c_Gammaproteobacteria;o_Pseudomonadales;f_Pseudomonadaceae;g_Pseudomonas A	d_Bacteria	p_Proteobacteria	c_Gammaproteobacteria	o_Burkholderiales	f_Rhodocyclaceae	g_Zoogloea		324_FFXIX2867H	28521	genus	Zoogloea	48	46	18	0.56	d_Bacteria;p_Proteobacteria;c_Gammaproteobacteria;o_Burkholderiales;f_Rhodocyclaceae;g_Zoogloea	UniRef50_Q51491 Orf1 protein n=1 Tax=Pseudomonas aeruginosa TaxID=287 RepID=Q51491_PSEAI	2783_JXBDA6620S_HS_1 # 3 # 311 # 1 # ID=7191_1;partial=10;start_type=Edge;rbs_motif=None;rbs_spacer=None;gc_cont=0.654	98.0	204.5	215	3.7999999999999994e-50	103	98
420	2783_JXBDA6620S_HS	40_ETWDT7513P	1	6	35	6	2783_JXBDA6620S_HS_AND_40_ETWDT7513P	2783_JXBDA6620S_HS_1	40_ETWDT7513P_31	d_Bacteria	p_Proteobacteria	c_Gammaproteobacteria	o_Pseudomonadales	f_Pseudomonadaceae	g_Pseudomonas A		2783_JXBDA6620S_HS	245	genus	Pseudomonas A	6	6	5	0.83	d_Bacteria;p_Proteobacteria;c_Gammaproteobacteria;o_Pseudomonadales;f_Pseudomonadaceae;g_Pseudomonas A	d_Bacteria	p_Proteobacteria	c_Gammaproteobacteria	o_Burkholderiales	f_Rhodocyclaceae	g_Zoogloea		40_ETWDT7513P	28521	genus	Zoogloea	56	53	23	0.56	d_Bacteria;p_Proteobacteria;c_Gammaproteobacteria;o_Burkholderiales;f_Rhodocyclaceae;g_Zoogloea	UniRef50_Q51491 Orf1 protein n=1 Tax=Pseudomonas aeruginosa TaxID=287 RepID=Q51491_PSEAI	2783_JXBDA6620S_HS_1 # 3 # 311 # 1 # ID=7191_1;partial=10;start_type=Edge;rbs_motif=None;rbs_spacer=None;gc_cont=0.654	98.0	204.5	215	3.7999999999999994e-50	103	98
421	2783_JXBDA6620S_HS	3518_CVREQ2707V	1	6	7	6	2783_JXBDA6620S_HS_AND_3518_CVREQ2707V	2783_JXBDA6620S_HS_1	3518_CVREQ2707V_6	d_Bacteria	p_Proteobacteria	c_Gammaproteobacteria	o_Pseudomonadales	f_Pseudomonadaceae	g_Pseudomonas A		2783_JXBDA6620S_HS	245	genus	Pseudomonas A	6	6	5	0.83	d_Bacteria;p_Proteobacteria;c_Gammaproteobacteria;o_Pseudomonadales;f_Pseudomonadaceae;g_Pseudomonas A	d_Bacteria	p_Proteobacteria	c_Gammaproteobacteria	o_Burkholderiales	f_Rhodocyclaceae	g_Zoogloea		3518_CVREQ2707V	28521	genus	Zoogloea	11	9	4	0.5	d_Bacteria;p_Proteobacteria;c_Gammaproteobacteria;o_Burkholderiales;f_Rhodocyclaceae;g_Zoogloea	UniRef50_Q51491 Orf1 protein n=1 Tax=Pseudomonas aeruginosa TaxID=287 RepID=Q51491_PSEAI	2783_JXBDA6620S_HS_1 # 3 # 311 # 1 # ID=7191_1;partial=10;start_type=Edge;rbs_motif=None;rbs_spacer=None;gc_cont=0.654	98.0	204.5	215	3.7999999999999994e-50	103	98
422	2783_JXBDA6620S_HS	3379_SMRZL4770S	1	6	9	6	2783_JXBDA6620S_HS_AND_3379_SMRZL4770S	2783_JXBDA6620S_HS_1	3379_SMRZL4770S_6	d_Bacteria	p_Proteobacteria	c_Gammaproteobacteria	o_Pseudomonadales	f_Pseudomonadaceae	g_Pseudomonas A		2783_JXBDA6620S_HS	245	genus	Pseudomonas A	6	6	5	0.83	d_Bacteria;p_Proteobacteria;c_Gammaproteobacteria;o_Pseudomonadales;f_Pseudomonadaceae;g_Pseudomonas A	d_Bacteria	p_Proteobacteria	c_Gammaproteobacteria	o_Burkholderiales				3379_SMRZL4770S	46	order	Burkholderiales	13	12	7	0.51	d_Bacteria;p_Proteobacteria;c_Gammaproteobacteria;o_Burkholderiales	UniRef50_Q51491 Orf1 protein n=1 Tax=Pseudomonas aeruginosa TaxID=287 RepID=Q51491_PSEAI	2783_JXBDA6620S_HS_1 # 3 # 311 # 1 # ID=7191_1;partial=10;start_type=Edge;rbs_motif=None;rbs_spacer=None;gc_cont=0.654	98.0	204.5	215	3.7999999999999994e-50	103	98
423	12029_TBBIJ6883B	108_SNLSN1243N_HS	2	4	58	4	12029_TBBIJ6883B_AND_108_SNLSN1243N_HS	12029_TBBIJ6883B_1	108_SNLSN1243N_HS_56	d_Bacteria	p_Proteobacteria	c_Gammaproteobacteria	o_Pseudomonadales	f_Cellvibrionaceae	g_Microbulbifer	s_Microbulbifer rhizosphaerae	12029_TBBIJ6883B	30545	species	Microbulbifer rhizosphaerae	6	6	2	0.63	d_Bacteria;p_Proteobacteria;c_Gammaproteobacteria;o_Pseudomonadales;f_Cellvibrionaceae;g_Microbulbifer;s_Microbulbifer rhizosphaerae	d_Bacteria	p_Proteobacteria	c_Gammaproteobacteria	o_Burkholderiales	f_Rhodocyclaceae	g_Zoogloea		108_SNLSN1243N_HS	28521	genus	Zoogloea	73	71	37	0.57	d_Bacteria;p_Proteobacteria;c_Gammaproteobacteria;o_Burkholderiales;f_Rhodocyclaceae;g_Zoogloea	UniRef50_A0A5E5A4R0 Integrating conjugative element membrane protein n=1 Tax=Pandoraea captiosa TaxID=2508302 RepID=A0A5E5A4R0_9BURK	12029_TBBIJ6883B_1 # 1 # 174 # 1 # ID=8556_1;partial=10;start_type=Edge;rbs_motif=None;rbs_spacer=None;gc_cont=0.655	98.2	104.4	86	2.9999999999999997e-20	58	30
424	12029_TBBIJ6883B	353375_coassembly	1	4	6	4	12029_TBBIJ6883B_AND_353375_coassembly	12029_TBBIJ6883B_1	353375_coassembly_6	d_Bacteria	p_Proteobacteria	c_Gammaproteobacteria	o_Pseudomonadales	f_Cellvibrionaceae	g_Microbulbifer	s_Microbulbifer rhizosphaerae	12029_TBBIJ6883B	30545	species	Microbulbifer rhizosphaerae	6	6	2	0.63	d_Bacteria;p_Proteobacteria;c_Gammaproteobacteria;o_Pseudomonadales;f_Cellvibrionaceae;g_Microbulbifer;s_Microbulbifer rhizosphaerae	d_Bacteria	p_Proteobacteria	c_Gammaproteobacteria	o_Burkholderiales	f_Burkholderiaceae	g_Methylibium	s_Methylibium petroleiphilum	353375_coassembly	8684	species	Methylibium petroleiphilum	6	6	5	0.98	d_Bacteria;p_Proteobacteria;c_Gammaproteobacteria;o_Burkholderiales;f_Burkholderiaceae;g_Methylibium;s_Methylibium petroleiphilum	UniRef50_A0A5E5A4R0 Integrating conjugative element membrane protein n=1 Tax=Pandoraea captiosa TaxID=2508302 RepID=A0A5E5A4R0_9BURK	12029_TBBIJ6883B_1 # 1 # 174 # 1 # ID=8556_1;partial=10;start_type=Edge;rbs_motif=None;rbs_spacer=None;gc_cont=0.655	98.2	104.4	86	2.9999999999999997e-20	58	30
425	12029_TBBIJ6883B	108_SNLSN1243N_HS	2	4	58	4	12029_TBBIJ6883B_AND_108_SNLSN1243N_HS	12029_TBBIJ6883B_4	108_SNLSN1243N_HS_53	d_Bacteria	p_Proteobacteria	c_Gammaproteobacteria	o_Pseudomonadales	f_Cellvibrionaceae	g_Microbulbifer	s_Microbulbifer rhizosphaerae	12029_TBBIJ6883B	30545	species	Microbulbifer rhizosphaerae	6	6	2	0.63	d_Bacteria;p_Proteobacteria;c_Gammaproteobacteria;o_Pseudomonadales;f_Cellvibrionaceae;g_Microbulbifer;s_Microbulbifer rhizosphaerae	d_Bacteria	p_Proteobacteria	c_Gammaproteobacteria	o_Burkholderiales	f_Rhodocyclaceae	g_Zoogloea		108_SNLSN1243N_HS	28521	genus	Zoogloea	73	71	37	0.57	d_Bacteria;p_Proteobacteria;c_Gammaproteobacteria;o_Burkholderiales;f_Rhodocyclaceae;g_Zoogloea	UniRef50_A1WRV2 Uncharacterized protein n=779 Tax=root TaxID=1 RepID=A1WRV2_VEREI	12029_TBBIJ6883B_4 # 1782 # 2006 # 1 # ID=8556_4;partial=00;start_type=ATG;rbs_motif=AGGAG;rbs_spacer=5-10bp;gc_cont=0.613	94.6	146.7	74	6.8e-33	75	1
426	108_SNLSN1243N_HS	12029_TBBIJ6883B	2	58	4	4	108_SNLSN1243N_HS_AND_12029_TBBIJ6883B	108_SNLSN1243N_HS_56	12029_TBBIJ6883B_1	d_Bacteria	p_Proteobacteria	c_Gammaproteobacteria	o_Burkholderiales	f_Rhodocyclaceae	g_Zoogloea		108_SNLSN1243N_HS	28521	genus	Zoogloea	73	71	37	0.57	d_Bacteria;p_Proteobacteria;c_Gammaproteobacteria;o_Burkholderiales;f_Rhodocyclaceae;g_Zoogloea	d_Bacteria	p_Proteobacteria	c_Gammaproteobacteria	o_Pseudomonadales	f_Cellvibrionaceae	g_Microbulbifer	s_Microbulbifer rhizosphaerae	12029_TBBIJ6883B	30545	species	Microbulbifer rhizosphaerae	6	6	2	0.63	d_Bacteria;p_Proteobacteria;c_Gammaproteobacteria;o_Pseudomonadales;f_Cellvibrionaceae;g_Microbulbifer;s_Microbulbifer rhizosphaerae	UniRef50_A0A4Q4XCB4 TraG-D_C domain-containing protein n=110 Tax=cellular organisms TaxID=131567 RepID=A0A4Q4XCB4_9PEZI	108_SNLSN1243N_HS_56 # 56873 # 57622 # -1 # ID=16593_56;partial=00;start_type=ATG;rbs_motif=GGAG/GAGG;rbs_spacer=5-10bp;gc_cont=0.673	78.9	380.9	993	7.199999999999997e-103	250	625
427	108_SNLSN1243N_HS	12029_TBBIJ6883B	2	58	4	4	108_SNLSN1243N_HS_AND_12029_TBBIJ6883B	108_SNLSN1243N_HS_53	12029_TBBIJ6883B_4	d_Bacteria	p_Proteobacteria	c_Gammaproteobacteria	o_Burkholderiales	f_Rhodocyclaceae	g_Zoogloea		108_SNLSN1243N_HS	28521	genus	Zoogloea	73	71	37	0.57	d_Bacteria;p_Proteobacteria;c_Gammaproteobacteria;o_Burkholderiales;f_Rhodocyclaceae;g_Zoogloea	d_Bacteria	p_Proteobacteria	c_Gammaproteobacteria	o_Pseudomonadales	f_Cellvibrionaceae	g_Microbulbifer	s_Microbulbifer rhizosphaerae	12029_TBBIJ6883B	30545	species	Microbulbifer rhizosphaerae	6	6	2	0.63	d_Bacteria;p_Proteobacteria;c_Gammaproteobacteria;o_Pseudomonadales;f_Cellvibrionaceae;g_Microbulbifer;s_Microbulbifer rhizosphaerae	UniRef50_A1WRV2 Uncharacterized protein n=779 Tax=root TaxID=1 RepID=A1WRV2_VEREI	108_SNLSN1243N_HS_53 # 55044 # 55268 # -1 # ID=16593_53;partial=00;start_type=ATG;rbs_motif=AGGAG;rbs_spacer=5-10bp;gc_cont=0.609	94.6	146.7	74	6.8e-33	75	1
428	353375_coassembly	12029_TBBIJ6883B	1	6	4	4	353375_coassembly_AND_12029_TBBIJ6883B	353375_coassembly_6	12029_TBBIJ6883B_1	d_Bacteria	p_Proteobacteria	c_Gammaproteobacteria	o_Burkholderiales	f_Burkholderiaceae	g_Methylibium	s_Methylibium petroleiphilum	353375_coassembly	8684	species	Methylibium petroleiphilum	6	6	5	0.98	d_Bacteria;p_Proteobacteria;c_Gammaproteobacteria;o_Burkholderiales;f_Burkholderiaceae;g_Methylibium;s_Methylibium petroleiphilum	d_Bacteria	p_Proteobacteria	c_Gammaproteobacteria	o_Pseudomonadales	f_Cellvibrionaceae	g_Microbulbifer	s_Microbulbifer rhizosphaerae	12029_TBBIJ6883B	30545	species	Microbulbifer rhizosphaerae	6	6	2	0.63	d_Bacteria;p_Proteobacteria;c_Gammaproteobacteria;o_Pseudomonadales;f_Cellvibrionaceae;g_Microbulbifer;s_Microbulbifer rhizosphaerae	UniRef50_A0A5E5A4R0 Integrating conjugative element membrane protein n=1 Tax=Pandoraea captiosa TaxID=2508302 RepID=A0A5E5A4R0_9BURK	353375_coassembly_6 # 5015 # 5245 # -1 # ID=11018_6;partial=01;start_type=Edge;rbs_motif=None;rbs_spacer=None;gc_cont=0.675	98.7	141.7	86	2.3e-31	77	11
429	4224_JUJHF9134P_HS	2917_AAOLJ3001L	1	10	4	4	4224_JUJHF9134P_HS_AND_2917_AAOLJ3001L	4224_JUJHF9134P_HS_10	2917_AAOLJ3001L_1	d_Bacteria	p_Bacteroidota	c_Bacteroidia	o_Cytophagales	f_Spirosomaceae	g_Runella		4224_JUJHF9134P_HS	13034	genus	Runella	15	15	9	0.51	d_Bacteria;p_Bacteroidota;c_Bacteroidia;o_Cytophagales;f_Spirosomaceae;g_Runella	d_Bacteria	p_Proteobacteria	c_Alphaproteobacteria	o_Rhodobacterales	f_Rhodobacteraceae			2917_AAOLJ3001L	189	family	Rhodobacteraceae	8	8	4	0.5	d_Bacteria;p_Proteobacteria;c_Alphaproteobacteria;o_Rhodobacterales;f_Rhodobacteraceae	UniRef50_A2SIF6 Uncharacterized protein n=520 Tax=root TaxID=1 RepID=A2SIF6_METPP	4224_JUJHF9134P_HS_10 # 6313 # 7173 # -1 # ID=7164_10;partial=01;start_type=Edge;rbs_motif=None;rbs_spacer=None;gc_cont=0.692	98.7	479.2	230	2.1999999999999996e-132	287	1
430	2917_AAOLJ3001L	4224_JUJHF9134P_HS	1	4	10	4	2917_AAOLJ3001L_AND_4224_JUJHF9134P_HS	2917_AAOLJ3001L_1	4224_JUJHF9134P_HS_10	d_Bacteria	p_Proteobacteria	c_Alphaproteobacteria	o_Rhodobacterales	f_Rhodobacteraceae			2917_AAOLJ3001L	189	family	Rhodobacteraceae	8	8	4	0.5	d_Bacteria;p_Proteobacteria;c_Alphaproteobacteria;o_Rhodobacterales;f_Rhodobacteraceae	d_Bacteria	p_Bacteroidota	c_Bacteroidia	o_Cytophagales	f_Spirosomaceae	g_Runella		4224_JUJHF9134P_HS	13034	genus	Runella	15	15	9	0.51	d_Bacteria;p_Bacteroidota;c_Bacteroidia;o_Cytophagales;f_Spirosomaceae;g_Runella	UniRef50_A2SIF6 Uncharacterized protein n=520 Tax=root TaxID=1 RepID=A2SIF6_METPP	2917_AAOLJ3001L_1 # 22 # 714 # 1 # ID=8127_1;partial=00;start_type=GTG;rbs_motif=AGGAG;rbs_spacer=5-10bp;gc_cont=0.683	99.1	481.1	230	4.699999999999998e-133	231	1
431	36437_XHJCW6359E_HS	19074_ASZUA0069S_HS	1	4	5	4	36437_XHJCW6359E_HS_AND_19074_ASZUA0069S_HS	36437_XHJCW6359E_HS_4	19074_ASZUA0069S_HS_1	d_Bacteria	p_Myxococcota	c_Polyangia	o_Haliangiales	f_Haliangiaceae			36437_XHJCW6359E_HS	19243	family	Haliangiaceae	5	5	3	0.74	d_Bacteria;p_Myxococcota;c_Polyangia;o_Haliangiales;f_Haliangiaceae	d_Bacteria	p_Proteobacteria	c_Gammaproteobacteria	o_Burkholderiales				19074_ASZUA0069S_HS	46	order	Burkholderiales	12	12	6	0.65	d_Bacteria;p_Proteobacteria;c_Gammaproteobacteria;o_Burkholderiales	UniRef50_A9IFW9 Conserved plasmid related protein n=2 Tax=Proteobacteria TaxID=1224 RepID=A9IFW9_BORPD	36437_XHJCW6359E_HS_4 # 1764 # 2099 # -1 # ID=14479_4;partial=01;start_type=Edge;rbs_motif=None;rbs_spacer=None;gc_cont=0.592	100.0	203.8	615	7e-50	112	101
432	19074_ASZUA0069S_HS	36437_XHJCW6359E_HS	1	5	4	4	19074_ASZUA0069S_HS_AND_36437_XHJCW6359E_HS	19074_ASZUA0069S_HS_1	36437_XHJCW6359E_HS_4	d_Bacteria	p_Proteobacteria	c_Gammaproteobacteria	o_Burkholderiales				19074_ASZUA0069S_HS	46	order	Burkholderiales	12	12	6	0.65	d_Bacteria;p_Proteobacteria;c_Gammaproteobacteria;o_Burkholderiales	d_Bacteria	p_Myxococcota	c_Polyangia	o_Haliangiales	f_Haliangiaceae			36437_XHJCW6359E_HS	19243	family	Haliangiaceae	5	5	3	0.74	d_Bacteria;p_Myxococcota;c_Polyangia;o_Haliangiales;f_Haliangiaceae	UniRef50_A0A0D6G9T9 ResIII domain-containing protein n=9 Tax=Proteobacteria TaxID=1224 RepID=A0A0D6G9T9_ALCXX	19074_ASZUA0069S_HS_1 # 2 # 1009 # -1 # ID=10966_1;partial=10;start_type=ATG;rbs_motif=GGAG/GAGG;rbs_spacer=5-10bp;gc_cont=0.657	76.5	516.5	353	1.499999999999999e-143	336	11
433	174_LIRKT9545S	2783_JXBDA6620S_HS	1	17	6	6	174_LIRKT9545S_AND_2783_JXBDA6620S_HS	174_LIRKT9545S_12	2783_JXBDA6620S_HS_1	d_Bacteria	p_Proteobacteria	c_Gammaproteobacteria	o_Burkholderiales	f_Rhodocyclaceae	g_Zoogloea		174_LIRKT9545S	28521	genus	Zoogloea	34	33	11	0.51	d_Bacteria;p_Proteobacteria;c_Gammaproteobacteria;o_Burkholderiales;f_Rhodocyclaceae;g_Zoogloea	d_Bacteria	p_Proteobacteria	c_Gammaproteobacteria	o_Pseudomonadales	f_Pseudomonadaceae	g_Pseudomonas A		2783_JXBDA6620S_HS	245	genus	Pseudomonas A	6	6	5	0.83	d_Bacteria;p_Proteobacteria;c_Gammaproteobacteria;o_Pseudomonadales;f_Pseudomonadaceae;g_Pseudomonas A	UniRef50_Q5P585 Phage-related integrase,ary protein n=3 Tax=Proteobacteria TaxID=1224 RepID=Q5P585_AROAE	174_LIRKT9545S_12 # 6625 # 7413 # 1 # ID=3106_12;partial=00;start_type=ATG;rbs_motif=GGA/GAG/AGG;rbs_spacer=11-12bp;gc_cont=0.646	82.2	425.6	299	2.699999999999999e-116	263	39
434	324_FFXIX2867H	2783_JXBDA6620S_HS	1	29	6	6	324_FFXIX2867H_AND_2783_JXBDA6620S_HS	324_FFXIX2867H_4	2783_JXBDA6620S_HS_1	d_Bacteria	p_Proteobacteria	c_Gammaproteobacteria	o_Burkholderiales	f_Rhodocyclaceae	g_Zoogloea		324_FFXIX2867H	28521	genus	Zoogloea	48	46	18	0.56	d_Bacteria;p_Proteobacteria;c_Gammaproteobacteria;o_Burkholderiales;f_Rhodocyclaceae;g_Zoogloea	d_Bacteria	p_Proteobacteria	c_Gammaproteobacteria	o_Pseudomonadales	f_Pseudomonadaceae	g_Pseudomonas A		2783_JXBDA6620S_HS	245	genus	Pseudomonas A	6	6	5	0.83	d_Bacteria;p_Proteobacteria;c_Gammaproteobacteria;o_Pseudomonadales;f_Pseudomonadaceae;g_Pseudomonas A	UniRef50_A0A3G2I003 DUF4102 domain-containing protein n=4 Tax=Alcaligenaceae TaxID=506 RepID=A0A3G2I003_9BURK	324_FFXIX2867H_4 # 1918 # 3465 # -1 # ID=3362_4;partial=00;start_type=GTG;rbs_motif=None;rbs_spacer=None;gc_cont=0.640	61.8	621.3	649	6.499999999999996e-175	516	98
435	3518_CVREQ2707V	2783_JXBDA6620S_HS	1	7	6	6	3518_CVREQ2707V_AND_2783_JXBDA6620S_HS	3518_CVREQ2707V_6	2783_JXBDA6620S_HS_1	d_Bacteria	p_Proteobacteria	c_Gammaproteobacteria	o_Burkholderiales	f_Rhodocyclaceae	g_Zoogloea		3518_CVREQ2707V	28521	genus	Zoogloea	11	9	4	0.5	d_Bacteria;p_Proteobacteria;c_Gammaproteobacteria;o_Burkholderiales;f_Rhodocyclaceae;g_Zoogloea	d_Bacteria	p_Proteobacteria	c_Gammaproteobacteria	o_Pseudomonadales	f_Pseudomonadaceae	g_Pseudomonas A		2783_JXBDA6620S_HS	245	genus	Pseudomonas A	6	6	5	0.83	d_Bacteria;p_Proteobacteria;c_Gammaproteobacteria;o_Pseudomonadales;f_Pseudomonadaceae;g_Pseudomonas A	UniRef50_A0A3G2I003 DUF4102 domain-containing protein n=4 Tax=Alcaligenaceae TaxID=506 RepID=A0A3G2I003_9BURK	3518_CVREQ2707V_6 # 2632 # 4485 # 1 # ID=1799_6;partial=00;start_type=ATG;rbs_motif=AGGA;rbs_spacer=5-10bp;gc_cont=0.643	61.7	721.5	649	5.499999999999995e-205	618	11
436	40_ETWDT7513P	2783_JXBDA6620S_HS	1	35	6	6	40_ETWDT7513P_AND_2783_JXBDA6620S_HS	40_ETWDT7513P_31	2783_JXBDA6620S_HS_1	d_Bacteria	p_Proteobacteria	c_Gammaproteobacteria	o_Burkholderiales	f_Rhodocyclaceae	g_Zoogloea		40_ETWDT7513P	28521	genus	Zoogloea	56	53	23	0.56	d_Bacteria;p_Proteobacteria;c_Gammaproteobacteria;o_Burkholderiales;f_Rhodocyclaceae;g_Zoogloea	d_Bacteria	p_Proteobacteria	c_Gammaproteobacteria	o_Pseudomonadales	f_Pseudomonadaceae	g_Pseudomonas A		2783_JXBDA6620S_HS	245	genus	Pseudomonas A	6	6	5	0.83	d_Bacteria;p_Proteobacteria;c_Gammaproteobacteria;o_Pseudomonadales;f_Pseudomonadaceae;g_Pseudomonas A	UniRef50_Q51491 Orf1 protein n=1 Tax=Pseudomonas aeruginosa TaxID=287 RepID=Q51491_PSEAI	40_ETWDT7513P_31 # 29326 # 29925 # 1 # ID=19045_31;partial=00;start_type=ATG;rbs_motif=GGAG/GAGG;rbs_spacer=5-10bp;gc_cont=0.653	96.4	377.1	215	8.299999999999997e-102	200	1
437	3379_SMRZL4770S	2783_JXBDA6620S_HS	1	9	6	6	3379_SMRZL4770S_AND_2783_JXBDA6620S_HS	3379_SMRZL4770S_6	2783_JXBDA6620S_HS_1	d_Bacteria	p_Proteobacteria	c_Gammaproteobacteria	o_Burkholderiales				3379_SMRZL4770S	46	order	Burkholderiales	13	12	7	0.51	d_Bacteria;p_Proteobacteria;c_Gammaproteobacteria;o_Burkholderiales	d_Bacteria	p_Proteobacteria	c_Gammaproteobacteria	o_Pseudomonadales	f_Pseudomonadaceae	g_Pseudomonas A		2783_JXBDA6620S_HS	245	genus	Pseudomonas A	6	6	5	0.83	d_Bacteria;p_Proteobacteria;c_Gammaproteobacteria;o_Pseudomonadales;f_Pseudomonadaceae;g_Pseudomonas A	UniRef50_A0A3G2I003 DUF4102 domain-containing protein n=4 Tax=Alcaligenaceae TaxID=506 RepID=A0A3G2I003_9BURK	3379_SMRZL4770S_6 # 2713 # 4569 # 1 # ID=179_6;partial=00;start_type=ATG;rbs_motif=AGGAG;rbs_spacer=5-10bp;gc_cont=0.640	61.7	720.3	649	1.199999999999999e-204	619	11
438	7127_DNGEE8998Y_HS	10927_UPKQF5024K	1	6	4	4	7127_DNGEE8998Y_HS_AND_10927_UPKQF5024K	7127_DNGEE8998Y_HS_1	10927_UPKQF5024K_3	d_Bacteria	p_Proteobacteria	c_Gammaproteobacteria	o_Xanthomonadales	f_Rhodanobacteraceae	g_Dokdonella	s_Dokdonella sp004295005	7127_DNGEE8998Y_HS	34053	species	Dokdonella sp004295005	7	7	5	0.71	d_Bacteria;p_Proteobacteria;c_Gammaproteobacteria;o_Xanthomonadales;f_Rhodanobacteraceae;g_Dokdonella;s_Dokdonella sp004295005	d_Bacteria	p_Proteobacteria	c_Gammaproteobacteria	o_Burkholderiales				10927_UPKQF5024K	46	order	Burkholderiales	6	6	4	0.52	d_Bacteria;p_Proteobacteria;c_Gammaproteobacteria;o_Burkholderiales	UniRef50_UPI00105004D4 TIGR03759 family integrating conjugative element protein n=1 Tax=Pseudomonas aeruginosa TaxID=287 RepID=UPI00105004D4	7127_DNGEE8998Y_HS_1 # 3 # 284 # -1 # ID=13842_1;partial=10;start_type=ATG;rbs_motif=GGAG/GAGG;rbs_spacer=5-10bp;gc_cont=0.691	98.9	189.9	149	8.8e-46	94	1
439	10927_UPKQF5024K	7127_DNGEE8998Y_HS	1	4	6	4	10927_UPKQF5024K_AND_7127_DNGEE8998Y_HS	10927_UPKQF5024K_3	7127_DNGEE8998Y_HS_1	d_Bacteria	p_Proteobacteria	c_Gammaproteobacteria	o_Burkholderiales				10927_UPKQF5024K	46	order	Burkholderiales	6	6	4	0.52	d_Bacteria;p_Proteobacteria;c_Gammaproteobacteria;o_Burkholderiales	d_Bacteria	p_Proteobacteria	c_Gammaproteobacteria	o_Xanthomonadales	f_Rhodanobacteraceae	g_Dokdonella	s_Dokdonella sp004295005	7127_DNGEE8998Y_HS	34053	species	Dokdonella sp004295005	7	7	5	0.71	d_Bacteria;p_Proteobacteria;c_Gammaproteobacteria;o_Xanthomonadales;f_Rhodanobacteraceae;g_Dokdonella;s_Dokdonella sp004295005	UniRef50_UPI00117BD76F TIGR03759 family integrating conjugative element protein n=1 Tax=Pseudomonas aeruginosa TaxID=287 RepID=UPI00117BD76F	10927_UPKQF5024K_3 # 2218 # 2955 # -1 # ID=131_3;partial=00;start_type=ATG;rbs_motif=GGAG/GAGG;rbs_spacer=5-10bp;gc_cont=0.707	94.8	373.6	188	1.0999999999999994e-100	246	1
440	1927615_coassembly	3371_GONKH1834E	1	4	11	4	1927615_coassembly_AND_3371_GONKH1834E	1927615_coassembly_1	3371_GONKH1834E_11	d_Bacteria	p_Proteobacteria	c_Gammaproteobacteria	o_Pseudomonadales	f_Pseudomonadaceae	g_Pseudomonas E	s_Pseudomonas E sp000418555	1927615_coassembly	50519	species	Pseudomonas E sp000418555	4	3	1	0.88	d_Bacteria;p_Proteobacteria;c_Gammaproteobacteria;o_Pseudomonadales;f_Pseudomonadaceae;g_Pseudomonas E;s_Pseudomonas E sp000418555	d_Bacteria	p_Proteobacteria	c_Gammaproteobacteria	o_Burkholderiales				3371_GONKH1834E	46	order	Burkholderiales	22	22	14	0.72	d_Bacteria;p_Proteobacteria;c_Gammaproteobacteria;o_Burkholderiales	UniRef50_A9IAT0 Uncharacterized protein n=4 Tax=Proteobacteria TaxID=1224 RepID=A9IAT0_BORPD	1927615_coassembly_1 # 2 # 190 # -1 # ID=12196_1;partial=10;start_type=ATG;rbs_motif=GGA/GAG/AGG;rbs_spacer=5-10bp;gc_cont=0.714	98.4	119.0	223	1.3e-24	63	1
441	52357_TFTUD9566I_HS	1314_UPKQF5024K	1	4	13	4	52357_TFTUD9566I_HS_AND_1314_UPKQF5024K	52357_TFTUD9566I_HS_1	1314_UPKQF5024K_9	d_Bacteria	p_Actinobacteriota	c_Actinomycetia	o_Actinomycetales	f_Microbacteriaceae			52357_TFTUD9566I_HS	519	family	Microbacteriaceae	6	6	3	0.72	d_Bacteria;p_Actinobacteriota;c_Actinomycetia;o_Actinomycetales;f_Microbacteriaceae	d_Bacteria	p_Proteobacteria	c_Gammaproteobacteria	o_Burkholderiales				1314_UPKQF5024K	46	order	Burkholderiales	27	27	13	0.59	d_Bacteria;p_Proteobacteria;c_Gammaproteobacteria;o_Burkholderiales	UniRef50_A9IFW9 Conserved plasmid related protein n=2 Tax=Proteobacteria TaxID=1224 RepID=A9IFW9_BORPD	52357_TFTUD9566I_HS_1 # 1 # 231 # 1 # ID=11827_1;partial=10;start_type=Edge;rbs_motif=None;rbs_spacer=None;gc_cont=0.632	97.2	144.8	615	2.7e-32	77	165
442	52357_TFTUD9566I_HS	25881_SMAIH8416T_HS	1	4	4	4	52357_TFTUD9566I_HS_AND_25881_SMAIH8416T_HS	52357_TFTUD9566I_HS_1	25881_SMAIH8416T_HS_1	d_Bacteria	p_Actinobacteriota	c_Actinomycetia	o_Actinomycetales	f_Microbacteriaceae			52357_TFTUD9566I_HS	519	family	Microbacteriaceae	6	6	3	0.72	d_Bacteria;p_Actinobacteriota;c_Actinomycetia;o_Actinomycetales;f_Microbacteriaceae	d_Bacteria	p_Proteobacteria	c_Gammaproteobacteria	o_Burkholderiales				25881_SMAIH8416T_HS	46	order	Burkholderiales	12	12	6	0.57	d_Bacteria;p_Proteobacteria;c_Gammaproteobacteria;o_Burkholderiales	UniRef50_A9IFW9 Conserved plasmid related protein n=2 Tax=Proteobacteria TaxID=1224 RepID=A9IFW9_BORPD	52357_TFTUD9566I_HS_1 # 1 # 231 # 1 # ID=11827_1;partial=10;start_type=Edge;rbs_motif=None;rbs_spacer=None;gc_cont=0.632	97.2	144.8	615	2.7e-32	77	165
443	52357_TFTUD9566I_HS	3588_NLQVX0980P	1	4	7	4	52357_TFTUD9566I_HS_AND_3588_NLQVX0980P	52357_TFTUD9566I_HS_1	3588_NLQVX0980P_4	d_Bacteria	p_Actinobacteriota	c_Actinomycetia	o_Actinomycetales	f_Microbacteriaceae			52357_TFTUD9566I_HS	519	family	Microbacteriaceae	6	6	3	0.72	d_Bacteria;p_Actinobacteriota;c_Actinomycetia;o_Actinomycetales;f_Microbacteriaceae	d_Bacteria	p_Proteobacteria	c_Gammaproteobacteria	o_Burkholderiales				3588_NLQVX0980P	46	order	Burkholderiales	23	23	9	0.6	d_Bacteria;p_Proteobacteria;c_Gammaproteobacteria;o_Burkholderiales	UniRef50_A9IFW9 Conserved plasmid related protein n=2 Tax=Proteobacteria TaxID=1224 RepID=A9IFW9_BORPD	52357_TFTUD9566I_HS_1 # 1 # 231 # 1 # ID=11827_1;partial=10;start_type=Edge;rbs_motif=None;rbs_spacer=None;gc_cont=0.632	97.2	144.8	615	2.7e-32	77	165
444	52357_TFTUD9566I_HS	916_JXBDA6620S	1	4	8	4	52357_TFTUD9566I_HS_AND_916_JXBDA6620S	52357_TFTUD9566I_HS_1	916_JXBDA6620S_7	d_Bacteria	p_Actinobacteriota	c_Actinomycetia	o_Actinomycetales	f_Microbacteriaceae			52357_TFTUD9566I_HS	519	family	Microbacteriaceae	6	6	3	0.72	d_Bacteria;p_Actinobacteriota;c_Actinomycetia;o_Actinomycetales;f_Microbacteriaceae	d_Bacteria	p_Proteobacteria	c_Gammaproteobacteria	o_Burkholderiales				916_JXBDA6620S	46	order	Burkholderiales	16	16	10	0.84	d_Bacteria;p_Proteobacteria;c_Gammaproteobacteria;o_Burkholderiales	UniRef50_A9IFW9 Conserved plasmid related protein n=2 Tax=Proteobacteria TaxID=1224 RepID=A9IFW9_BORPD	52357_TFTUD9566I_HS_1 # 1 # 231 # 1 # ID=11827_1;partial=10;start_type=Edge;rbs_motif=None;rbs_spacer=None;gc_cont=0.632	97.2	144.8	615	2.7e-32	77	165
445	52357_TFTUD9566I_HS	1128_STOPY2011U	1	4	9	4	52357_TFTUD9566I_HS_AND_1128_STOPY2011U	52357_TFTUD9566I_HS_1	1128_STOPY2011U_4	d_Bacteria	p_Actinobacteriota	c_Actinomycetia	o_Actinomycetales	f_Microbacteriaceae			52357_TFTUD9566I_HS	519	family	Microbacteriaceae	6	6	3	0.72	d_Bacteria;p_Actinobacteriota;c_Actinomycetia;o_Actinomycetales;f_Microbacteriaceae	d_Bacteria	p_Proteobacteria	c_Gammaproteobacteria	o_Burkholderiales				1128_STOPY2011U	46	order	Burkholderiales	21	21	10	0.65	d_Bacteria;p_Proteobacteria;c_Gammaproteobacteria;o_Burkholderiales	UniRef50_A9IFW9 Conserved plasmid related protein n=2 Tax=Proteobacteria TaxID=1224 RepID=A9IFW9_BORPD	52357_TFTUD9566I_HS_1 # 1 # 231 # 1 # ID=11827_1;partial=10;start_type=Edge;rbs_motif=None;rbs_spacer=None;gc_cont=0.632	97.2	144.8	615	2.7e-32	77	165
446	1012_HFGVI0044Q_HS	21_OQKAY0494C_HS	1	15	57	15	1012_HFGVI0044Q_HS_AND_21_OQKAY0494C_HS	1012_HFGVI0044Q_HS_1	21_OQKAY0494C_HS_8	d_Bacteria	p_Proteobacteria	c_Gammaproteobacteria	o_Xanthomonadales	f_Rhodanobacteraceae	g_Dokdonella	s_Dokdonella sp004295005	1012_HFGVI0044Q_HS	34053	species	Dokdonella sp004295005	26	23	12	0.77	d_Bacteria;p_Proteobacteria;c_Gammaproteobacteria;o_Xanthomonadales;f_Rhodanobacteraceae;g_Dokdonella;s_Dokdonella sp004295005	d_Bacteria	p_Proteobacteria	c_Gammaproteobacteria	o_Burkholderiales	f_Rhodocyclaceae			21_OQKAY0494C_HS	970	family	Rhodocyclaceae	90	85	42	0.56	d_Bacteria;p_Proteobacteria;c_Gammaproteobacteria;o_Burkholderiales;f_Rhodocyclaceae	UniRef50_A0A1G9QVK4 DNA-binding transcriptional regulator, LysR family n=263 Tax=cellular organisms TaxID=131567 RepID=A0A1G9QVK4_9PSED	1012_HFGVI0044Q_HS_1 # 2 # 697 # 1 # ID=13053_1;partial=10;start_type=Edge;rbs_motif=None;rbs_spacer=None;gc_cont=0.674	93.3	416.4	302	1.4e-113	232	68
447	21_OQKAY0494C_HS	1012_HFGVI0044Q_HS	1	57	15	15	21_OQKAY0494C_HS_AND_1012_HFGVI0044Q_HS	21_OQKAY0494C_HS_8	1012_HFGVI0044Q_HS_1	d_Bacteria	p_Proteobacteria	c_Gammaproteobacteria	o_Burkholderiales	f_Rhodocyclaceae			21_OQKAY0494C_HS	970	family	Rhodocyclaceae	90	85	42	0.56	d_Bacteria;p_Proteobacteria;c_Gammaproteobacteria;o_Burkholderiales;f_Rhodocyclaceae	d_Bacteria	p_Proteobacteria	c_Gammaproteobacteria	o_Xanthomonadales	f_Rhodanobacteraceae	g_Dokdonella	s_Dokdonella sp004295005	1012_HFGVI0044Q_HS	34053	species	Dokdonella sp004295005	26	23	12	0.77	d_Bacteria;p_Proteobacteria;c_Gammaproteobacteria;o_Xanthomonadales;f_Rhodanobacteraceae;g_Dokdonella;s_Dokdonella sp004295005	UniRef50_A0A1G9QVK4 DNA-binding transcriptional regulator, LysR family n=263 Tax=cellular organisms TaxID=131567 RepID=A0A1G9QVK4_9PSED	21_OQKAY0494C_HS_8 # 7520 # 8416 # 1 # ID=13511_8;partial=00;start_type=TTG;rbs_motif=AGGAG;rbs_spacer=5-10bp;gc_cont=0.661	94.5	542.7	302	1.699999999999999e-151	299	1
448	90324_VVJFE8127P_HS	186_WQYNP1853R_HS	1	4	15	4	90324_VVJFE8127P_HS_AND_186_WQYNP1853R_HS	90324_VVJFE8127P_HS_1	186_WQYNP1853R_HS_1	d_Bacteria	p_Spirochaetota	c_Leptospirae	o_Turneriellales	f_Turneriellaceae	g_Turneriella	s_Turneriella parva	90324_VVJFE8127P_HS	51168	species	Turneriella parva	4	4	2	0.5	d_Bacteria;p_Spirochaetota;c_Leptospirae;o_Turneriellales;f_Turneriellaceae;g_Turneriella;s_Turneriella parva	d_Bacteria	p_Proteobacteria	c_Gammaproteobacteria	o_Pseudomonadales	f_Moraxellaceae	g_Acinetobacter		186_WQYNP1853R_HS	34	genus	Acinetobacter	17	16	12	0.78	d_Bacteria;p_Proteobacteria;c_Gammaproteobacteria;o_Pseudomonadales;f_Moraxellaceae;g_Acinetobacter	UniRef50_A0A4V3BZF8 Uncharacterized protein (TIGR02653 family) n=1 Tax=Halomonas ventosae TaxID=229007 RepID=A0A4V3BZF8_9GAMM	90324_VVJFE8127P_HS_1 # 3 # 458 # -1 # ID=6558_1;partial=10;start_type=GTG;rbs_motif=3Base/5BMM;rbs_spacer=13-15bp;gc_cont=0.456	86.2	263.5	292	9.999999999999996e-68	152	60
449	90324_VVJFE8127P_HS	4628_OQKAY0494C_HS	1	4	5	4	90324_VVJFE8127P_HS_AND_4628_OQKAY0494C_HS	90324_VVJFE8127P_HS_1	4628_OQKAY0494C_HS_5	d_Bacteria	p_Spirochaetota	c_Leptospirae	o_Turneriellales	f_Turneriellaceae	g_Turneriella	s_Turneriella parva	90324_VVJFE8127P_HS	51168	species	Turneriella parva	4	4	2	0.5	d_Bacteria;p_Spirochaetota;c_Leptospirae;o_Turneriellales;f_Turneriellaceae;g_Turneriella;s_Turneriella parva	d_Bacteria	p_Proteobacteria	c_Gammaproteobacteria	o_Pseudomonadales	f_Moraxellaceae	g_Acinetobacter		4628_OQKAY0494C_HS	34	genus	Acinetobacter	6	5	4	0.99	d_Bacteria;p_Proteobacteria;c_Gammaproteobacteria;o_Pseudomonadales;f_Moraxellaceae;g_Acinetobacter	UniRef50_A0A4V3BZF8 Uncharacterized protein (TIGR02653 family) n=1 Tax=Halomonas ventosae TaxID=229007 RepID=A0A4V3BZF8_9GAMM	90324_VVJFE8127P_HS_1 # 3 # 458 # -1 # ID=6558_1;partial=10;start_type=GTG;rbs_motif=3Base/5BMM;rbs_spacer=13-15bp;gc_cont=0.456	86.2	263.5	292	9.999999999999996e-68	152	60
450	90324_VVJFE8127P_HS	31064_LJSLX5580A_HS	2	4	5	4	90324_VVJFE8127P_HS_AND_31064_LJSLX5580A_HS	90324_VVJFE8127P_HS_1	31064_LJSLX5580A_HS_5	d_Bacteria	p_Spirochaetota	c_Leptospirae	o_Turneriellales	f_Turneriellaceae	g_Turneriella	s_Turneriella parva	90324_VVJFE8127P_HS	51168	species	Turneriella parva	4	4	2	0.5	d_Bacteria;p_Spirochaetota;c_Leptospirae;o_Turneriellales;f_Turneriellaceae;g_Turneriella;s_Turneriella parva	d_Bacteria	p_Proteobacteria	c_Gammaproteobacteria	o_Pseudomonadales	f_Moraxellaceae	g_Acinetobacter		31064_LJSLX5580A_HS	34	genus	Acinetobacter	8	8	2	0.62	d_Bacteria;p_Proteobacteria;c_Gammaproteobacteria;o_Pseudomonadales;f_Moraxellaceae;g_Acinetobacter	UniRef50_A0A4V3BZF8 Uncharacterized protein (TIGR02653 family) n=1 Tax=Halomonas ventosae TaxID=229007 RepID=A0A4V3BZF8_9GAMM	90324_VVJFE8127P_HS_1 # 3 # 458 # -1 # ID=6558_1;partial=10;start_type=GTG;rbs_motif=3Base/5BMM;rbs_spacer=13-15bp;gc_cont=0.456	86.2	263.5	292	9.999999999999996e-68	152	60
451	90324_VVJFE8127P_HS	31064_LJSLX5580A_HS	2	4	5	4	90324_VVJFE8127P_HS_AND_31064_LJSLX5580A_HS	90324_VVJFE8127P_HS_1	31064_LJSLX5580A_HS_4	d_Bacteria	p_Spirochaetota	c_Leptospirae	o_Turneriellales	f_Turneriellaceae	g_Turneriella	s_Turneriella parva	90324_VVJFE8127P_HS	51168	species	Turneriella parva	4	4	2	0.5	d_Bacteria;p_Spirochaetota;c_Leptospirae;o_Turneriellales;f_Turneriellaceae;g_Turneriella;s_Turneriella parva	d_Bacteria	p_Proteobacteria	c_Gammaproteobacteria	o_Pseudomonadales	f_Moraxellaceae	g_Acinetobacter		31064_LJSLX5580A_HS	34	genus	Acinetobacter	8	8	2	0.62	d_Bacteria;p_Proteobacteria;c_Gammaproteobacteria;o_Pseudomonadales;f_Moraxellaceae;g_Acinetobacter	UniRef50_A0A4V3BZF8 Uncharacterized protein (TIGR02653 family) n=1 Tax=Halomonas ventosae TaxID=229007 RepID=A0A4V3BZF8_9GAMM	90324_VVJFE8127P_HS_1 # 3 # 458 # -1 # ID=6558_1;partial=10;start_type=GTG;rbs_motif=3Base/5BMM;rbs_spacer=13-15bp;gc_cont=0.456	86.2	263.5	292	9.999999999999996e-68	152	60
452	90324_VVJFE8127P_HS	8749_DJXNB4054F_HS	2	4	6	4	90324_VVJFE8127P_HS_AND_8749_DJXNB4054F_HS	90324_VVJFE8127P_HS_1	8749_DJXNB4054F_HS_4	d_Bacteria	p_Spirochaetota	c_Leptospirae	o_Turneriellales	f_Turneriellaceae	g_Turneriella	s_Turneriella parva	90324_VVJFE8127P_HS	51168	species	Turneriella parva	4	4	2	0.5	d_Bacteria;p_Spirochaetota;c_Leptospirae;o_Turneriellales;f_Turneriellaceae;g_Turneriella;s_Turneriella parva	d_Bacteria	p_Proteobacteria	c_Gammaproteobacteria	o_Pseudomonadales	f_Moraxellaceae	g_Acinetobacter		8749_DJXNB4054F_HS	34	genus	Acinetobacter	10	9	3	0.61	d_Bacteria;p_Proteobacteria;c_Gammaproteobacteria;o_Pseudomonadales;f_Moraxellaceae;g_Acinetobacter	UniRef50_A0A4V3BZF8 Uncharacterized protein (TIGR02653 family) n=1 Tax=Halomonas ventosae TaxID=229007 RepID=A0A4V3BZF8_9GAMM	90324_VVJFE8127P_HS_1 # 3 # 458 # -1 # ID=6558_1;partial=10;start_type=GTG;rbs_motif=3Base/5BMM;rbs_spacer=13-15bp;gc_cont=0.456	86.2	263.5	292	9.999999999999996e-68	152	60
453	90324_VVJFE8127P_HS	8749_DJXNB4054F_HS	2	4	6	4	90324_VVJFE8127P_HS_AND_8749_DJXNB4054F_HS	90324_VVJFE8127P_HS_1	8749_DJXNB4054F_HS_6	d_Bacteria	p_Spirochaetota	c_Leptospirae	o_Turneriellales	f_Turneriellaceae	g_Turneriella	s_Turneriella parva	90324_VVJFE8127P_HS	51168	species	Turneriella parva	4	4	2	0.5	d_Bacteria;p_Spirochaetota;c_Leptospirae;o_Turneriellales;f_Turneriellaceae;g_Turneriella;s_Turneriella parva	d_Bacteria	p_Proteobacteria	c_Gammaproteobacteria	o_Pseudomonadales	f_Moraxellaceae	g_Acinetobacter		8749_DJXNB4054F_HS	34	genus	Acinetobacter	10	9	3	0.61	d_Bacteria;p_Proteobacteria;c_Gammaproteobacteria;o_Pseudomonadales;f_Moraxellaceae;g_Acinetobacter	UniRef50_A0A4V3BZF8 Uncharacterized protein (TIGR02653 family) n=1 Tax=Halomonas ventosae TaxID=229007 RepID=A0A4V3BZF8_9GAMM	90324_VVJFE8127P_HS_1 # 3 # 458 # -1 # ID=6558_1;partial=10;start_type=GTG;rbs_motif=3Base/5BMM;rbs_spacer=13-15bp;gc_cont=0.456	86.2	263.5	292	9.999999999999996e-68	152	60
454	42411_ABVSK8395E_HS	186_WQYNP1853R_HS	1	5	15	5	42411_ABVSK8395E_HS_AND_186_WQYNP1853R_HS	42411_ABVSK8395E_HS_5	186_WQYNP1853R_HS_5	d_Bacteria	p_Verrucomicrobiota	c_Verrucomicrobiae	o_Opitutales	f_Opitutaceae	g_Lacunisphaera	s_Lacunisphaera sp001464505	42411_ABVSK8395E_HS	31455	species	Lacunisphaera sp001464505	2	2	1	0.5	d_Bacteria;p_Verrucomicrobiota;c_Verrucomicrobiae;o_Opitutales;f_Opitutaceae;g_Lacunisphaera;s_Lacunisphaera sp001464505	d_Bacteria	p_Proteobacteria	c_Gammaproteobacteria	o_Pseudomonadales	f_Moraxellaceae	g_Acinetobacter		186_WQYNP1853R_HS	34	genus	Acinetobacter	17	16	12	0.78	d_Bacteria;p_Proteobacteria;c_Gammaproteobacteria;o_Pseudomonadales;f_Moraxellaceae;g_Acinetobacter	UniRef50_A0A1H3N265 Site-specific DNA-methyltransferase (adenine-specific) n=8 Tax=Acinetobacter TaxID=469 RepID=A0A1H3N265_9GAMM	42411_ABVSK8395E_HS_5 # 2090 # 2392 # -1 # ID=8443_5;partial=01;start_type=Edge;rbs_motif=None;rbs_spacer=None;gc_cont=0.455	100.0	201.8	699	2.4e-49	101	92
455	42411_ABVSK8395E_HS	35507_QKLUC6872B_HS	1	5	4	4	42411_ABVSK8395E_HS_AND_35507_QKLUC6872B_HS	42411_ABVSK8395E_HS_5	35507_QKLUC6872B_HS_3	d_Bacteria	p_Verrucomicrobiota	c_Verrucomicrobiae	o_Opitutales	f_Opitutaceae	g_Lacunisphaera	s_Lacunisphaera sp001464505	42411_ABVSK8395E_HS	31455	species	Lacunisphaera sp001464505	2	2	1	0.5	d_Bacteria;p_Verrucomicrobiota;c_Verrucomicrobiae;o_Opitutales;f_Opitutaceae;g_Lacunisphaera;s_Lacunisphaera sp001464505	d_Bacteria	p_Proteobacteria	c_Gammaproteobacteria	o_Pseudomonadales	f_Moraxellaceae			35507_QKLUC6872B_HS	33	family	Moraxellaceae	8	7	6	0.98	d_Bacteria;p_Proteobacteria;c_Gammaproteobacteria;o_Pseudomonadales;f_Moraxellaceae	UniRef50_A0A1H3N265 Site-specific DNA-methyltransferase (adenine-specific) n=8 Tax=Acinetobacter TaxID=469 RepID=A0A1H3N265_9GAMM	42411_ABVSK8395E_HS_5 # 2090 # 2392 # -1 # ID=8443_5;partial=01;start_type=Edge;rbs_motif=None;rbs_spacer=None;gc_cont=0.455	100.0	201.8	699	2.4e-49	101	92
456	35596_BDOLL5284I_HS	186_WQYNP1853R_HS	1	5	15	5	35596_BDOLL5284I_HS_AND_186_WQYNP1853R_HS	35596_BDOLL5284I_HS_5	186_WQYNP1853R_HS_5	d_Bacteria	p_Verrucomicrobiota	c_Verrucomicrobiae	o_Opitutales	f_Opitutaceae	g_Lacunisphaera	s_Lacunisphaera sp001464505	35596_BDOLL5284I_HS	31455	species	Lacunisphaera sp001464505	2	2	1	0.5	d_Bacteria;p_Verrucomicrobiota;c_Verrucomicrobiae;o_Opitutales;f_Opitutaceae;g_Lacunisphaera;s_Lacunisphaera sp001464505	d_Bacteria	p_Proteobacteria	c_Gammaproteobacteria	o_Pseudomonadales	f_Moraxellaceae	g_Acinetobacter		186_WQYNP1853R_HS	34	genus	Acinetobacter	17	16	12	0.78	d_Bacteria;p_Proteobacteria;c_Gammaproteobacteria;o_Pseudomonadales;f_Moraxellaceae;g_Acinetobacter	UniRef50_A0A1H3N265 Site-specific DNA-methyltransferase (adenine-specific) n=8 Tax=Acinetobacter TaxID=469 RepID=A0A1H3N265_9GAMM	35596_BDOLL5284I_HS_5 # 1865 # 2269 # -1 # ID=12268_5;partial=01;start_type=Edge;rbs_motif=None;rbs_spacer=None;gc_cont=0.462	99.2	237.7	699	5.299999999999998e-60	135	77
457	35596_BDOLL5284I_HS	35507_QKLUC6872B_HS	1	5	4	4	35596_BDOLL5284I_HS_AND_35507_QKLUC6872B_HS	35596_BDOLL5284I_HS_5	35507_QKLUC6872B_HS_3	d_Bacteria	p_Verrucomicrobiota	c_Verrucomicrobiae	o_Opitutales	f_Opitutaceae	g_Lacunisphaera	s_Lacunisphaera sp001464505	35596_BDOLL5284I_HS	31455	species	Lacunisphaera sp001464505	2	2	1	0.5	d_Bacteria;p_Verrucomicrobiota;c_Verrucomicrobiae;o_Opitutales;f_Opitutaceae;g_Lacunisphaera;s_Lacunisphaera sp001464505	d_Bacteria	p_Proteobacteria	c_Gammaproteobacteria	o_Pseudomonadales	f_Moraxellaceae			35507_QKLUC6872B_HS	33	family	Moraxellaceae	8	7	6	0.98	d_Bacteria;p_Proteobacteria;c_Gammaproteobacteria;o_Pseudomonadales;f_Moraxellaceae	UniRef50_A0A1H3N265 Site-specific DNA-methyltransferase (adenine-specific) n=8 Tax=Acinetobacter TaxID=469 RepID=A0A1H3N265_9GAMM	35596_BDOLL5284I_HS_5 # 1865 # 2269 # -1 # ID=12268_5;partial=01;start_type=Edge;rbs_motif=None;rbs_spacer=None;gc_cont=0.462	99.2	237.7	699	5.299999999999998e-60	135	77
458	1551_JXBDA6620S_HS	186_WQYNP1853R_HS	1	9	15	9	1551_JXBDA6620S_HS_AND_186_WQYNP1853R_HS	1551_JXBDA6620S_HS_1	186_WQYNP1853R_HS_15	d_Bacteria	p_Proteobacteria	c_Gammaproteobacteria	o_Enterobacterales				1551_JXBDA6620S_HS	5	order	Enterobacterales	13	9	5	0.58	d_Bacteria;p_Proteobacteria;c_Gammaproteobacteria;o_Enterobacterales	d_Bacteria	p_Proteobacteria	c_Gammaproteobacteria	o_Pseudomonadales	f_Moraxellaceae	g_Acinetobacter		186_WQYNP1853R_HS	34	genus	Acinetobacter	17	16	12	0.78	d_Bacteria;p_Proteobacteria;c_Gammaproteobacteria;o_Pseudomonadales;f_Moraxellaceae;g_Acinetobacter	UniRef50_N8Q6K6 Metallophos domain-containing protein n=66 Tax=Moraxellaceae TaxID=468 RepID=N8Q6K6_9GAMM	1551_JXBDA6620S_HS_1 # 602 # 1174 # 1 # ID=6882_1;partial=00;start_type=TTG;rbs_motif=AGGA;rbs_spacer=5-10bp;gc_cont=0.340	80.2	296.6	249	1.3999999999999996e-77	191	1
459	1551_JXBDA6620S_HS	552_OQKAY0494C_HS	1	9	13	9	1551_JXBDA6620S_HS_AND_552_OQKAY0494C_HS	1551_JXBDA6620S_HS_1	552_OQKAY0494C_HS_4	d_Bacteria	p_Proteobacteria	c_Gammaproteobacteria	o_Enterobacterales				1551_JXBDA6620S_HS	5	order	Enterobacterales	13	9	5	0.58	d_Bacteria;p_Proteobacteria;c_Gammaproteobacteria;o_Enterobacterales	d_Bacteria	p_Proteobacteria	c_Gammaproteobacteria	o_Pseudomonadales	f_Moraxellaceae	g_Acinetobacter		552_OQKAY0494C_HS	34	genus	Acinetobacter	16	16	11	0.75	d_Bacteria;p_Proteobacteria;c_Gammaproteobacteria;o_Pseudomonadales;f_Moraxellaceae;g_Acinetobacter	UniRef50_N8Q6K6 Metallophos domain-containing protein n=66 Tax=Moraxellaceae TaxID=468 RepID=N8Q6K6_9GAMM	1551_JXBDA6620S_HS_1 # 602 # 1174 # 1 # ID=6882_1;partial=00;start_type=TTG;rbs_motif=AGGA;rbs_spacer=5-10bp;gc_cont=0.340	80.2	296.6	249	1.3999999999999996e-77	191	1
460	1551_JXBDA6620S_HS	580_JXBDA6620S_HS	1	9	13	9	1551_JXBDA6620S_HS_AND_580_JXBDA6620S_HS	1551_JXBDA6620S_HS_1	580_JXBDA6620S_HS_10	d_Bacteria	p_Proteobacteria	c_Gammaproteobacteria	o_Enterobacterales				1551_JXBDA6620S_HS	5	order	Enterobacterales	13	9	5	0.58	d_Bacteria;p_Proteobacteria;c_Gammaproteobacteria;o_Enterobacterales	d_Bacteria	p_Proteobacteria	c_Gammaproteobacteria	o_Pseudomonadales	f_Moraxellaceae	g_Acinetobacter		580_JXBDA6620S_HS	34	genus	Acinetobacter	16	16	11	0.75	d_Bacteria;p_Proteobacteria;c_Gammaproteobacteria;o_Pseudomonadales;f_Moraxellaceae;g_Acinetobacter	UniRef50_N8Q6K6 Metallophos domain-containing protein n=66 Tax=Moraxellaceae TaxID=468 RepID=N8Q6K6_9GAMM	1551_JXBDA6620S_HS_1 # 602 # 1174 # 1 # ID=6882_1;partial=00;start_type=TTG;rbs_motif=AGGA;rbs_spacer=5-10bp;gc_cont=0.340	80.2	296.6	249	1.3999999999999996e-77	191	1
461	186_WQYNP1853R_HS	90324_VVJFE8127P_HS	1	15	4	4	186_WQYNP1853R_HS_AND_90324_VVJFE8127P_HS	186_WQYNP1853R_HS_1	90324_VVJFE8127P_HS_1	d_Bacteria	p_Proteobacteria	c_Gammaproteobacteria	o_Pseudomonadales	f_Moraxellaceae	g_Acinetobacter		186_WQYNP1853R_HS	34	genus	Acinetobacter	17	16	12	0.78	d_Bacteria;p_Proteobacteria;c_Gammaproteobacteria;o_Pseudomonadales;f_Moraxellaceae;g_Acinetobacter	d_Bacteria	p_Spirochaetota	c_Leptospirae	o_Turneriellales	f_Turneriellaceae	g_Turneriella	s_Turneriella parva	90324_VVJFE8127P_HS	51168	species	Turneriella parva	4	4	2	0.5	d_Bacteria;p_Spirochaetota;c_Leptospirae;o_Turneriellales;f_Turneriellaceae;g_Turneriella;s_Turneriella parva	UniRef50_UPI0009BCEFA5 protease Lon-related BREX system protein BrxL n=1 Tax=Acinetobacter pittii TaxID=48296 RepID=UPI0009BCEFA5	186_WQYNP1853R_HS_1 # 3 # 1286 # -1 # ID=8791_1;partial=10;start_type=ATG;rbs_motif=GGA/GAG/AGG;rbs_spacer=5-10bp;gc_cont=0.464	98.6	728.0	649	4.099999999999998e-207	428	1
[truncated: 5,105 more rows]
[truncated: 17 more columns]
