# Supplementary material for: Selection and horizontal gene transfer underlie microdiversity-level heterogeneity in resistance gene fate during wastewater treatment
Source: Nat Commun. 2024 Jun 26;15:5412. doi: 10.1038/s41467-024-49742-8 (PMC11208604; doi:10.1038/s41467-024-49742-8)
Supplement: Supplementary file 11 — Supplementary Data 8 [file 41467_2024_49742_MOESM11_ESM.csv]

	contig1	contig2	co_occur_cts	total_orfs_ctg1	total_orfs_ctg2	smallest_contig_orfCts	contig_pair	identical_orf_position_contig1	identical_orf_position_contig2	domain_contig1	phylum_contig1	class_contig1	order_contig1	family_contig1	genus_contig1	species_contig1	contig_contig1	tax_id_contig1	level_contig1	tax_name_contig1	fragments_contig1	returned_contig1	matched_contig1	percent_matched_contig1	lineage_contig1	domain_contig2	phylum_contig2	class_contig2	order_contig2	family_contig2	genus_contig2	species_contig2	contig_contig2	tax_id_contig2	level_contig2	tax_name_contig2	fragments_contig2	returned_contig2	matched_contig2	percent_matched_contig2	lineage_contig2	stitle	Query Title	pident	bitscore	slen	evalue	length	sstart
0	23908_RVETB4734A_HS	333_NOAOR5976A	1	4	7	4	23908_RVETB4734A_HS_AND_333_NOAOR5976A	23908_RVETB4734A_HS_1	333_NOAOR5976A_1	d_Bacteria	p_Proteobacteria	c_Gammaproteobacteria	o_Burkholderiales	f_Rhodocyclaceae	g_Thauera	s_Thauera sp009469595	23908_RVETB4734A_HS	37219	species	Thauera sp009469595	6	5	1	0.79	d_Bacteria;p_Proteobacteria;c_Gammaproteobacteria;o_Burkholderiales;f_Rhodocyclaceae;g_Thauera;s_Thauera sp009469595	d_Bacteria	p_Proteobacteria	c_Gammaproteobacteria	o_Burkholderiales	f_Burkholderiaceae			333_NOAOR5976A	62	family	Burkholderiaceae	13	13	4	0.55	d_Bacteria;p_Proteobacteria;c_Gammaproteobacteria;o_Burkholderiales;f_Burkholderiaceae	UniRef50_UPI0018DC1816 transposase n=1 Tax=Massilia sp. NEAU-GH312 TaxID=2784389 RepID=UPI0018DC1816	23908_RVETB4734A_HS_1 # 1 # 675 # -1 # ID=1394_1;partial=10;start_type=ATG;rbs_motif=GGA/GAG/AGG;rbs_spacer=5-10bp;gc_cont=0.637	71.6	346.7	231	1.3999999999999993e-92	225	5
1	57_JXBDA6620S	333_NOAOR5976A	1	16	7	7	57_JXBDA6620S_AND_333_NOAOR5976A	57_JXBDA6620S_11	333_NOAOR5976A_1	d_Bacteria	p_Proteobacteria	c_Gammaproteobacteria	o_Burkholderiales	f_Rhodocyclaceae			57_JXBDA6620S	970	family	Rhodocyclaceae	31	27	13	0.6	d_Bacteria;p_Proteobacteria;c_Gammaproteobacteria;o_Burkholderiales;f_Rhodocyclaceae	d_Bacteria	p_Proteobacteria	c_Gammaproteobacteria	o_Burkholderiales	f_Burkholderiaceae			333_NOAOR5976A	62	family	Burkholderiaceae	13	13	4	0.55	d_Bacteria;p_Proteobacteria;c_Gammaproteobacteria;o_Burkholderiales;f_Burkholderiaceae	UniRef50_A0A1B3EC15 Transposase n=4 Tax=Gammaproteobacteria TaxID=1236 RepID=A0A1B3EC15_9PSED	57_JXBDA6620S_11 # 12656 # 13747 # 1 # ID=11257_11;partial=00;start_type=ATG;rbs_motif=None;rbs_spacer=None;gc_cont=0.631	65.5	377.5	405	1.1999999999999994e-101	364	9
2	739_ZFYKJ6264T	29061_GXDMU2252I_HS	1	5	4	4	739_ZFYKJ6264T_AND_29061_GXDMU2252I_HS	739_ZFYKJ6264T_3	29061_GXDMU2252I_HS_4	d_Bacteria	p_Proteobacteria	c_Gammaproteobacteria	o_Burkholderiales	f_Rhodocyclaceae			739_ZFYKJ6264T	970	family	Rhodocyclaceae	13	13	8	0.72	d_Bacteria;p_Proteobacteria;c_Gammaproteobacteria;o_Burkholderiales;f_Rhodocyclaceae	d_Bacteria	p_Proteobacteria	c_Gammaproteobacteria	o_Burkholderiales	f_Burkholderiaceae	g_Hydrogenophaga		29061_GXDMU2252I_HS	3168	genus	Hydrogenophaga	7	7	2	0.63	d_Bacteria;p_Proteobacteria;c_Gammaproteobacteria;o_Burkholderiales;f_Burkholderiaceae;g_Hydrogenophaga	UniRef50_A0A024HW65 Mobile element protein n=272 Tax=root TaxID=1 RepID=A0A024HW65_KLEPN	739_ZFYKJ6264T_3 # 2820 # 3101 # -1 # ID=4160_3;partial=00;start_type=ATG;rbs_motif=AGxAG;rbs_spacer=5-10bp;gc_cont=0.564	78.4	144.4	88	4.2999999999999994e-32	94	1
3	29061_GXDMU2252I_HS	739_ZFYKJ6264T	1	4	5	4	29061_GXDMU2252I_HS_AND_739_ZFYKJ6264T	29061_GXDMU2252I_HS_4	739_ZFYKJ6264T_3	d_Bacteria	p_Proteobacteria	c_Gammaproteobacteria	o_Burkholderiales	f_Burkholderiaceae	g_Hydrogenophaga		29061_GXDMU2252I_HS	3168	genus	Hydrogenophaga	7	7	2	0.63	d_Bacteria;p_Proteobacteria;c_Gammaproteobacteria;o_Burkholderiales;f_Burkholderiaceae;g_Hydrogenophaga	d_Bacteria	p_Proteobacteria	c_Gammaproteobacteria	o_Burkholderiales	f_Rhodocyclaceae			739_ZFYKJ6264T	970	family	Rhodocyclaceae	13	13	8	0.72	d_Bacteria;p_Proteobacteria;c_Gammaproteobacteria;o_Burkholderiales;f_Rhodocyclaceae	UniRef50_A0A024HW65 Mobile element protein n=272 Tax=root TaxID=1 RepID=A0A024HW65_KLEPN	29061_GXDMU2252I_HS_4 # 2011 # 2277 # -1 # ID=2839_4;partial=00;start_type=ATG;rbs_motif=None;rbs_spacer=None;gc_cont=0.588	78.4	144.4	88	3.9999999999999997e-32	89	1
4	16803_LMGGV4316U_HS	450_HQATZ1945L_HS	1	6	33	6	16803_LMGGV4316U_HS_AND_450_HQATZ1945L_HS	16803_LMGGV4316U_HS_6	450_HQATZ1945L_HS_22	d_Bacteria	p_Proteobacteria	c_Gammaproteobacteria	o_Burkholderiales	f_Ga0077523	g_Ga0077526	s_Ga0077526 sp001464895	16803_LMGGV4316U_HS	31681	species	Ga0077526 sp001464895	8	8	4	0.78	d_Bacteria;p_Proteobacteria;c_Gammaproteobacteria;o_Burkholderiales;f_Ga0077523;g_Ga0077526;s_Ga0077526 sp001464895	d_Bacteria	p_Proteobacteria	c_Gammaproteobacteria	o_Burkholderiales	f_Burkholderiaceae	g_Rhodoferax		450_HQATZ1945L_HS	931	genus	Rhodoferax	49	47	22	0.58	d_Bacteria;p_Proteobacteria;c_Gammaproteobacteria;o_Burkholderiales;f_Burkholderiaceae;g_Rhodoferax	UniRef50_C9Y962 Insertion element IS407 uncharacterized 10.0 kDa protein n=111 Tax=Proteobacteria TaxID=1224 RepID=C9Y962_9BURK	16803_LMGGV4316U_HS_6 # 3598 # 3780 # 1 # ID=5506_6;partial=01;start_type=GTG;rbs_motif=AGGAG;rbs_spacer=5-10bp;gc_cont=0.574	98.4	123.2	93	6.6e-26	61	12
5	16803_LMGGV4316U_HS	101_JUJHF9134P_HS	1	6	44	6	16803_LMGGV4316U_HS_AND_101_JUJHF9134P_HS	16803_LMGGV4316U_HS_6	101_JUJHF9134P_HS_40	d_Bacteria	p_Proteobacteria	c_Gammaproteobacteria	o_Burkholderiales	f_Ga0077523	g_Ga0077526	s_Ga0077526 sp001464895	16803_LMGGV4316U_HS	31681	species	Ga0077526 sp001464895	8	8	4	0.78	d_Bacteria;p_Proteobacteria;c_Gammaproteobacteria;o_Burkholderiales;f_Ga0077523;g_Ga0077526;s_Ga0077526 sp001464895	d_Bacteria	p_Proteobacteria	c_Gammaproteobacteria	o_Burkholderiales	f_Burkholderiaceae			101_JUJHF9134P_HS	62	family	Burkholderiaceae	81	79	60	0.77	d_Bacteria;p_Proteobacteria;c_Gammaproteobacteria;o_Burkholderiales;f_Burkholderiaceae	UniRef50_C9Y962 Insertion element IS407 uncharacterized 10.0 kDa protein n=111 Tax=Proteobacteria TaxID=1224 RepID=C9Y962_9BURK	16803_LMGGV4316U_HS_6 # 3598 # 3780 # 1 # ID=5506_6;partial=01;start_type=GTG;rbs_motif=AGGAG;rbs_spacer=5-10bp;gc_cont=0.574	98.4	123.2	93	6.6e-26	61	12
6	16803_LMGGV4316U_HS	1977443_coassembly	1	6	4	4	16803_LMGGV4316U_HS_AND_1977443_coassembly	16803_LMGGV4316U_HS_6	1977443_coassembly_4	d_Bacteria	p_Proteobacteria	c_Gammaproteobacteria	o_Burkholderiales	f_Ga0077523	g_Ga0077526	s_Ga0077526 sp001464895	16803_LMGGV4316U_HS	31681	species	Ga0077526 sp001464895	8	8	4	0.78	d_Bacteria;p_Proteobacteria;c_Gammaproteobacteria;o_Burkholderiales;f_Ga0077523;g_Ga0077526;s_Ga0077526 sp001464895	d_Bacteria	p_Proteobacteria	c_Gammaproteobacteria	o_Burkholderiales	f_Burkholderiaceae	g_Rhodoferax		1977443_coassembly	931	genus	Rhodoferax	6	6	3	0.65	d_Bacteria;p_Proteobacteria;c_Gammaproteobacteria;o_Burkholderiales;f_Burkholderiaceae;g_Rhodoferax	UniRef50_C9Y962 Insertion element IS407 uncharacterized 10.0 kDa protein n=111 Tax=Proteobacteria TaxID=1224 RepID=C9Y962_9BURK	16803_LMGGV4316U_HS_6 # 3598 # 3780 # 1 # ID=5506_6;partial=01;start_type=GTG;rbs_motif=AGGAG;rbs_spacer=5-10bp;gc_cont=0.574	98.4	123.2	93	6.6e-26	61	12
7	11136_OQKAY0494C_HS	5973_SNLSN1243N_HS	1	4	5	4	11136_OQKAY0494C_HS_AND_5973_SNLSN1243N_HS	11136_OQKAY0494C_HS_2	5973_SNLSN1243N_HS_2	d_Bacteria	p_Proteobacteria	c_Gammaproteobacteria	o_Pseudomonadales	f_Pseudomonadaceae	g_Pseudomonas E	s_Pseudomonas E pohangensis	11136_OQKAY0494C_HS	35842	species	Pseudomonas E pohangensis	10	10	2	0.6	d_Bacteria;p_Proteobacteria;c_Gammaproteobacteria;o_Pseudomonadales;f_Pseudomonadaceae;g_Pseudomonas E;s_Pseudomonas E pohangensis	d_Bacteria	p_Proteobacteria	c_Gammaproteobacteria	o_Burkholderiales	f_Burkholderiaceae			5973_SNLSN1243N_HS	62	family	Burkholderiaceae	31	30	20	0.52	d_Bacteria;p_Proteobacteria;c_Gammaproteobacteria;o_Burkholderiales;f_Burkholderiaceae	UniRef50_A0A7Y2TQY1 MBL fold metallo-hydrolase n=1 Tax=Xanthomonadales bacterium TaxID=2006849 RepID=A0A7Y2TQY1_9GAMM	11136_OQKAY0494C_HS_2 # 745 # 1692 # 1 # ID=12619_2;partial=00;start_type=GTG;rbs_motif=AGGA;rbs_spacer=5-10bp;gc_cont=0.605	59.1	390.2	390	1.4999999999999989e-105	316	78
8	11136_OQKAY0494C_HS	1297_CTKAA1553C_HS	1	4	9	4	11136_OQKAY0494C_HS_AND_1297_CTKAA1553C_HS	11136_OQKAY0494C_HS_2	1297_CTKAA1553C_HS_1	d_Bacteria	p_Proteobacteria	c_Gammaproteobacteria	o_Pseudomonadales	f_Pseudomonadaceae	g_Pseudomonas E	s_Pseudomonas E pohangensis	11136_OQKAY0494C_HS	35842	species	Pseudomonas E pohangensis	10	10	2	0.6	d_Bacteria;p_Proteobacteria;c_Gammaproteobacteria;o_Pseudomonadales;f_Pseudomonadaceae;g_Pseudomonas E;s_Pseudomonas E pohangensis	d_Bacteria	p_Proteobacteria	c_Gammaproteobacteria	o_Burkholderiales	f_Burkholderiaceae			1297_CTKAA1553C_HS	62	family	Burkholderiaceae	26	25	18	0.83	d_Bacteria;p_Proteobacteria;c_Gammaproteobacteria;o_Burkholderiales;f_Burkholderiaceae	UniRef50_A0A7Y2TQY1 MBL fold metallo-hydrolase n=1 Tax=Xanthomonadales bacterium TaxID=2006849 RepID=A0A7Y2TQY1_9GAMM	11136_OQKAY0494C_HS_2 # 745 # 1692 # 1 # ID=12619_2;partial=00;start_type=GTG;rbs_motif=AGGA;rbs_spacer=5-10bp;gc_cont=0.605	59.1	390.2	390	1.4999999999999989e-105	316	78
9	11136_OQKAY0494C_HS	5678_GFGIA8953L	1	4	4	4	11136_OQKAY0494C_HS_AND_5678_GFGIA8953L	11136_OQKAY0494C_HS_2	5678_GFGIA8953L_3	d_Bacteria	p_Proteobacteria	c_Gammaproteobacteria	o_Pseudomonadales	f_Pseudomonadaceae	g_Pseudomonas E	s_Pseudomonas E pohangensis	11136_OQKAY0494C_HS	35842	species	Pseudomonas E pohangensis	10	10	2	0.6	d_Bacteria;p_Proteobacteria;c_Gammaproteobacteria;o_Pseudomonadales;f_Pseudomonadaceae;g_Pseudomonas E;s_Pseudomonas E pohangensis	d_Bacteria	p_Proteobacteria	c_Gammaproteobacteria	o_Burkholderiales	f_Burkholderiaceae			5678_GFGIA8953L	62	family	Burkholderiaceae	20	20	10	0.55	d_Bacteria;p_Proteobacteria;c_Gammaproteobacteria;o_Burkholderiales;f_Burkholderiaceae	UniRef50_A0A7Y2TQY1 MBL fold metallo-hydrolase n=1 Tax=Xanthomonadales bacterium TaxID=2006849 RepID=A0A7Y2TQY1_9GAMM	11136_OQKAY0494C_HS_2 # 745 # 1692 # 1 # ID=12619_2;partial=00;start_type=GTG;rbs_motif=AGGA;rbs_spacer=5-10bp;gc_cont=0.605	59.1	390.2	390	1.4999999999999989e-105	316	78
10	11136_OQKAY0494C_HS	3612_HFGVI0044Q_HS	1	4	5	4	11136_OQKAY0494C_HS_AND_3612_HFGVI0044Q_HS	11136_OQKAY0494C_HS_2	3612_HFGVI0044Q_HS_4	d_Bacteria	p_Proteobacteria	c_Gammaproteobacteria	o_Pseudomonadales	f_Pseudomonadaceae	g_Pseudomonas E	s_Pseudomonas E pohangensis	11136_OQKAY0494C_HS	35842	species	Pseudomonas E pohangensis	10	10	2	0.6	d_Bacteria;p_Proteobacteria;c_Gammaproteobacteria;o_Pseudomonadales;f_Pseudomonadaceae;g_Pseudomonas E;s_Pseudomonas E pohangensis	d_Bacteria	p_Proteobacteria	c_Gammaproteobacteria	o_Burkholderiales	f_Burkholderiaceae			3612_HFGVI0044Q_HS	62	family	Burkholderiaceae	19	18	10	0.69	d_Bacteria;p_Proteobacteria;c_Gammaproteobacteria;o_Burkholderiales;f_Burkholderiaceae	UniRef50_A0A7Y2TQY1 MBL fold metallo-hydrolase n=1 Tax=Xanthomonadales bacterium TaxID=2006849 RepID=A0A7Y2TQY1_9GAMM	11136_OQKAY0494C_HS_2 # 745 # 1692 # 1 # ID=12619_2;partial=00;start_type=GTG;rbs_motif=AGGA;rbs_spacer=5-10bp;gc_cont=0.605	59.1	390.2	390	1.4999999999999989e-105	316	78
11	11136_OQKAY0494C_HS	1323_WJTYV4855R_HS	1	4	8	4	11136_OQKAY0494C_HS_AND_1323_WJTYV4855R_HS	11136_OQKAY0494C_HS_4	1323_WJTYV4855R_HS_2	d_Bacteria	p_Proteobacteria	c_Gammaproteobacteria	o_Pseudomonadales	f_Pseudomonadaceae	g_Pseudomonas E	s_Pseudomonas E pohangensis	11136_OQKAY0494C_HS	35842	species	Pseudomonas E pohangensis	10	10	2	0.6	d_Bacteria;p_Proteobacteria;c_Gammaproteobacteria;o_Pseudomonadales;f_Pseudomonadaceae;g_Pseudomonas E;s_Pseudomonas E pohangensis	d_Bacteria	p_Proteobacteria	c_Gammaproteobacteria	o_Burkholderiales	f_Burkholderiaceae			1323_WJTYV4855R_HS	62	family	Burkholderiaceae	36	36	25	0.83	d_Bacteria;p_Proteobacteria;c_Gammaproteobacteria;o_Burkholderiales;f_Burkholderiaceae	UniRef50_A9IG66 Transposition-related fusion-protein n=11 Tax=root TaxID=1 RepID=A9IG66_BORPD	11136_OQKAY0494C_HS_4 # 2157 # 2717 # -1 # ID=12619_4;partial=01;start_type=Edge;rbs_motif=None;rbs_spacer=None;gc_cont=0.670	100.0	318.2	683	4.299999999999998e-84	187	498
12	11136_OQKAY0494C_HS	4317_LIRKT9545S_HS	1	4	6	4	11136_OQKAY0494C_HS_AND_4317_LIRKT9545S_HS	11136_OQKAY0494C_HS_4	4317_LIRKT9545S_HS_2	d_Bacteria	p_Proteobacteria	c_Gammaproteobacteria	o_Pseudomonadales	f_Pseudomonadaceae	g_Pseudomonas E	s_Pseudomonas E pohangensis	11136_OQKAY0494C_HS	35842	species	Pseudomonas E pohangensis	10	10	2	0.6	d_Bacteria;p_Proteobacteria;c_Gammaproteobacteria;o_Pseudomonadales;f_Pseudomonadaceae;g_Pseudomonas E;s_Pseudomonas E pohangensis	d_Bacteria	p_Proteobacteria	c_Gammaproteobacteria	o_Burkholderiales	f_Burkholderiaceae			4317_LIRKT9545S_HS	62	family	Burkholderiaceae	26	26	14	0.64	d_Bacteria;p_Proteobacteria;c_Gammaproteobacteria;o_Burkholderiales;f_Burkholderiaceae	UniRef50_A9IG66 Transposition-related fusion-protein n=11 Tax=root TaxID=1 RepID=A9IG66_BORPD	11136_OQKAY0494C_HS_4 # 2157 # 2717 # -1 # ID=12619_4;partial=01;start_type=Edge;rbs_motif=None;rbs_spacer=None;gc_cont=0.670	100.0	318.2	683	4.299999999999998e-84	187	498
13	11136_OQKAY0494C_HS	5829_WEOIY8760C_HS	1	4	4	4	11136_OQKAY0494C_HS_AND_5829_WEOIY8760C_HS	11136_OQKAY0494C_HS_4	5829_WEOIY8760C_HS_2	d_Bacteria	p_Proteobacteria	c_Gammaproteobacteria	o_Pseudomonadales	f_Pseudomonadaceae	g_Pseudomonas E	s_Pseudomonas E pohangensis	11136_OQKAY0494C_HS	35842	species	Pseudomonas E pohangensis	10	10	2	0.6	d_Bacteria;p_Proteobacteria;c_Gammaproteobacteria;o_Pseudomonadales;f_Pseudomonadaceae;g_Pseudomonas E;s_Pseudomonas E pohangensis	d_Bacteria	p_Proteobacteria	c_Gammaproteobacteria	o_Burkholderiales	f_Burkholderiaceae	g_Ottowia	s_Ottowia beijingensis	5829_WEOIY8760C_HS	58407	species	Ottowia beijingensis	22	22	7	0.54	d_Bacteria;p_Proteobacteria;c_Gammaproteobacteria;o_Burkholderiales;f_Burkholderiaceae;g_Ottowia;s_Ottowia beijingensis	UniRef50_A9IG66 Transposition-related fusion-protein n=11 Tax=root TaxID=1 RepID=A9IG66_BORPD	11136_OQKAY0494C_HS_4 # 2157 # 2717 # -1 # ID=12619_4;partial=01;start_type=Edge;rbs_motif=None;rbs_spacer=None;gc_cont=0.670	100.0	318.2	683	4.299999999999998e-84	187	498
14	11136_OQKAY0494C_HS	2590_BIHLB6119Y	1	4	6	4	11136_OQKAY0494C_HS_AND_2590_BIHLB6119Y	11136_OQKAY0494C_HS_4	2590_BIHLB6119Y_1	d_Bacteria	p_Proteobacteria	c_Gammaproteobacteria	o_Pseudomonadales	f_Pseudomonadaceae	g_Pseudomonas E	s_Pseudomonas E pohangensis	11136_OQKAY0494C_HS	35842	species	Pseudomonas E pohangensis	10	10	2	0.6	d_Bacteria;p_Proteobacteria;c_Gammaproteobacteria;o_Pseudomonadales;f_Pseudomonadaceae;g_Pseudomonas E;s_Pseudomonas E pohangensis	d_Bacteria	p_Proteobacteria	c_Gammaproteobacteria	o_Burkholderiales	f_Burkholderiaceae			2590_BIHLB6119Y	62	family	Burkholderiaceae	16	15	9	0.81	d_Bacteria;p_Proteobacteria;c_Gammaproteobacteria;o_Burkholderiales;f_Burkholderiaceae	UniRef50_A9IG66 Transposition-related fusion-protein n=11 Tax=root TaxID=1 RepID=A9IG66_BORPD	11136_OQKAY0494C_HS_4 # 2157 # 2717 # -1 # ID=12619_4;partial=01;start_type=Edge;rbs_motif=None;rbs_spacer=None;gc_cont=0.670	100.0	318.2	683	4.299999999999998e-84	187	498
15	11136_OQKAY0494C_HS	1565_FFNVF9186D_HS	1	4	5	4	11136_OQKAY0494C_HS_AND_1565_FFNVF9186D_HS	11136_OQKAY0494C_HS_4	1565_FFNVF9186D_HS_4	d_Bacteria	p_Proteobacteria	c_Gammaproteobacteria	o_Pseudomonadales	f_Pseudomonadaceae	g_Pseudomonas E	s_Pseudomonas E pohangensis	11136_OQKAY0494C_HS	35842	species	Pseudomonas E pohangensis	10	10	2	0.6	d_Bacteria;p_Proteobacteria;c_Gammaproteobacteria;o_Pseudomonadales;f_Pseudomonadaceae;g_Pseudomonas E;s_Pseudomonas E pohangensis	d_Bacteria	p_Proteobacteria	c_Gammaproteobacteria	o_Burkholderiales	f_Burkholderiaceae			1565_FFNVF9186D_HS	62	family	Burkholderiaceae	27	26	13	0.59	d_Bacteria;p_Proteobacteria;c_Gammaproteobacteria;o_Burkholderiales;f_Burkholderiaceae	UniRef50_A9IG66 Transposition-related fusion-protein n=11 Tax=root TaxID=1 RepID=A9IG66_BORPD	11136_OQKAY0494C_HS_4 # 2157 # 2717 # -1 # ID=12619_4;partial=01;start_type=Edge;rbs_motif=None;rbs_spacer=None;gc_cont=0.670	100.0	318.2	683	4.299999999999998e-84	187	498
16	11136_OQKAY0494C_HS	6118_AQYSR7679X_HS	1	4	5	4	11136_OQKAY0494C_HS_AND_6118_AQYSR7679X_HS	11136_OQKAY0494C_HS_4	6118_AQYSR7679X_HS_1	d_Bacteria	p_Proteobacteria	c_Gammaproteobacteria	o_Pseudomonadales	f_Pseudomonadaceae	g_Pseudomonas E	s_Pseudomonas E pohangensis	11136_OQKAY0494C_HS	35842	species	Pseudomonas E pohangensis	10	10	2	0.6	d_Bacteria;p_Proteobacteria;c_Gammaproteobacteria;o_Pseudomonadales;f_Pseudomonadaceae;g_Pseudomonas E;s_Pseudomonas E pohangensis	d_Bacteria	p_Proteobacteria	c_Gammaproteobacteria	o_Burkholderiales	f_Burkholderiaceae			6118_AQYSR7679X_HS	62	family	Burkholderiaceae	13	13	7	0.59	d_Bacteria;p_Proteobacteria;c_Gammaproteobacteria;o_Burkholderiales;f_Burkholderiaceae	UniRef50_A9IG66 Transposition-related fusion-protein n=11 Tax=root TaxID=1 RepID=A9IG66_BORPD	11136_OQKAY0494C_HS_4 # 2157 # 2717 # -1 # ID=12619_4;partial=01;start_type=Edge;rbs_motif=None;rbs_spacer=None;gc_cont=0.670	100.0	318.2	683	4.299999999999998e-84	187	498
17	11136_OQKAY0494C_HS	10106_STOPY2011U_HS	1	4	5	4	11136_OQKAY0494C_HS_AND_10106_STOPY2011U_HS	11136_OQKAY0494C_HS_4	10106_STOPY2011U_HS_5	d_Bacteria	p_Proteobacteria	c_Gammaproteobacteria	o_Pseudomonadales	f_Pseudomonadaceae	g_Pseudomonas E	s_Pseudomonas E pohangensis	11136_OQKAY0494C_HS	35842	species	Pseudomonas E pohangensis	10	10	2	0.6	d_Bacteria;p_Proteobacteria;c_Gammaproteobacteria;o_Pseudomonadales;f_Pseudomonadaceae;g_Pseudomonas E;s_Pseudomonas E pohangensis	d_Bacteria	p_Proteobacteria	c_Gammaproteobacteria	o_Burkholderiales	f_Burkholderiaceae	g_Acidovorax	s_Acidovorax sp000302535	10106_STOPY2011U_HS	5927	species	Acidovorax sp000302535	13	12	3	0.57	d_Bacteria;p_Proteobacteria;c_Gammaproteobacteria;o_Burkholderiales;f_Burkholderiaceae;g_Acidovorax;s_Acidovorax sp000302535	UniRef50_A9IG66 Transposition-related fusion-protein n=11 Tax=root TaxID=1 RepID=A9IG66_BORPD	11136_OQKAY0494C_HS_4 # 2157 # 2717 # -1 # ID=12619_4;partial=01;start_type=Edge;rbs_motif=None;rbs_spacer=None;gc_cont=0.670	100.0	318.2	683	4.299999999999998e-84	187	498
18	333_NOAOR5976A	23908_RVETB4734A_HS	1	7	4	4	333_NOAOR5976A_AND_23908_RVETB4734A_HS	333_NOAOR5976A_1	23908_RVETB4734A_HS_1	d_Bacteria	p_Proteobacteria	c_Gammaproteobacteria	o_Burkholderiales	f_Burkholderiaceae			333_NOAOR5976A	62	family	Burkholderiaceae	13	13	4	0.55	d_Bacteria;p_Proteobacteria;c_Gammaproteobacteria;o_Burkholderiales;f_Burkholderiaceae	d_Bacteria	p_Proteobacteria	c_Gammaproteobacteria	o_Burkholderiales	f_Rhodocyclaceae	g_Thauera	s_Thauera sp009469595	23908_RVETB4734A_HS	37219	species	Thauera sp009469595	6	5	1	0.79	d_Bacteria;p_Proteobacteria;c_Gammaproteobacteria;o_Burkholderiales;f_Rhodocyclaceae;g_Thauera;s_Thauera sp009469595	UniRef50_A0A1B3EC15 Transposase n=4 Tax=Gammaproteobacteria TaxID=1236 RepID=A0A1B3EC15_9PSED	333_NOAOR5976A_1 # 208 # 1371 # 1 # ID=3289_1;partial=00;start_type=ATG;rbs_motif=None;rbs_spacer=None;gc_cont=0.636	65.1	461.5	405	6.499999999999997e-127	388	9
19	333_NOAOR5976A	57_JXBDA6620S	1	7	16	7	333_NOAOR5976A_AND_57_JXBDA6620S	333_NOAOR5976A_1	57_JXBDA6620S_11	d_Bacteria	p_Proteobacteria	c_Gammaproteobacteria	o_Burkholderiales	f_Burkholderiaceae			333_NOAOR5976A	62	family	Burkholderiaceae	13	13	4	0.55	d_Bacteria;p_Proteobacteria;c_Gammaproteobacteria;o_Burkholderiales;f_Burkholderiaceae	d_Bacteria	p_Proteobacteria	c_Gammaproteobacteria	o_Burkholderiales	f_Rhodocyclaceae			57_JXBDA6620S	970	family	Rhodocyclaceae	31	27	13	0.6	d_Bacteria;p_Proteobacteria;c_Gammaproteobacteria;o_Burkholderiales;f_Rhodocyclaceae	UniRef50_A0A1B3EC15 Transposase n=4 Tax=Gammaproteobacteria TaxID=1236 RepID=A0A1B3EC15_9PSED	333_NOAOR5976A_1 # 208 # 1371 # 1 # ID=3289_1;partial=00;start_type=ATG;rbs_motif=None;rbs_spacer=None;gc_cont=0.636	65.1	461.5	405	6.499999999999997e-127	388	9
20	24359_EWOJK0017V_HS	342_KJUPI1833T_HS	3	5	18	5	24359_EWOJK0017V_HS_AND_342_KJUPI1833T_HS	24359_EWOJK0017V_HS_2	342_KJUPI1833T_HS_5	d_Bacteria	p_Proteobacteria	c_Gammaproteobacteria	o_Burkholderiales	f_Burkholderiaceae			24359_EWOJK0017V_HS	62	family	Burkholderiaceae	11	11	3	0.59	d_Bacteria;p_Proteobacteria;c_Gammaproteobacteria;o_Burkholderiales;f_Burkholderiaceae	d_Bacteria	p_Proteobacteria	c_Gammaproteobacteria	o_Burkholderiales	f_Rhodocyclaceae	g_Zoogloea		342_KJUPI1833T_HS	28521	genus	Zoogloea	32	30	13	0.56	d_Bacteria;p_Proteobacteria;c_Gammaproteobacteria;o_Burkholderiales;f_Rhodocyclaceae;g_Zoogloea	UniRef50_Q9X2N9 Quaternary ammonium compound-resistance protein QacF n=123 Tax=root TaxID=1 RepID=QACF_KLEAE	24359_EWOJK0017V_HS_2 # 765 # 1097 # 1 # ID=11306_2;partial=00;start_type=GTG;rbs_motif=AGGAG;rbs_spacer=5-10bp;gc_cont=0.505	100.0	210.3	110	7.5e-52	111	1
21	24359_EWOJK0017V_HS	116_JXBDA6620S_HS	4	5	50	5	24359_EWOJK0017V_HS_AND_116_JXBDA6620S_HS	24359_EWOJK0017V_HS_2	116_JXBDA6620S_HS_7	d_Bacteria	p_Proteobacteria	c_Gammaproteobacteria	o_Burkholderiales	f_Burkholderiaceae			24359_EWOJK0017V_HS	62	family	Burkholderiaceae	11	11	3	0.59	d_Bacteria;p_Proteobacteria;c_Gammaproteobacteria;o_Burkholderiales;f_Burkholderiaceae	d_Bacteria	p_Proteobacteria	c_Gammaproteobacteria	o_Burkholderiales	f_Rhodocyclaceae			116_JXBDA6620S_HS	970	family	Rhodocyclaceae	53	49	27	0.53	d_Bacteria;p_Proteobacteria;c_Gammaproteobacteria;o_Burkholderiales;f_Rhodocyclaceae	UniRef50_Q9X2N9 Quaternary ammonium compound-resistance protein QacF n=123 Tax=root TaxID=1 RepID=QACF_KLEAE	24359_EWOJK0017V_HS_2 # 765 # 1097 # 1 # ID=11306_2;partial=00;start_type=GTG;rbs_motif=AGGAG;rbs_spacer=5-10bp;gc_cont=0.505	100.0	210.3	110	7.5e-52	111	1
22	24359_EWOJK0017V_HS	342_KJUPI1833T_HS	3	5	18	5	24359_EWOJK0017V_HS_AND_342_KJUPI1833T_HS	24359_EWOJK0017V_HS_5	342_KJUPI1833T_HS_5	d_Bacteria	p_Proteobacteria	c_Gammaproteobacteria	o_Burkholderiales	f_Burkholderiaceae			24359_EWOJK0017V_HS	62	family	Burkholderiaceae	11	11	3	0.59	d_Bacteria;p_Proteobacteria;c_Gammaproteobacteria;o_Burkholderiales;f_Burkholderiaceae	d_Bacteria	p_Proteobacteria	c_Gammaproteobacteria	o_Burkholderiales	f_Rhodocyclaceae	g_Zoogloea		342_KJUPI1833T_HS	28521	genus	Zoogloea	32	30	13	0.56	d_Bacteria;p_Proteobacteria;c_Gammaproteobacteria;o_Burkholderiales;f_Rhodocyclaceae;g_Zoogloea	UniRef50_Q9X2N9 Quaternary ammonium compound-resistance protein QacF n=123 Tax=root TaxID=1 RepID=QACF_KLEAE	24359_EWOJK0017V_HS_5 # 2694 # 3026 # 1 # ID=11306_5;partial=00;start_type=GTG;rbs_motif=AGGAG;rbs_spacer=5-10bp;gc_cont=0.505	100.0	210.3	110	7.5e-52	111	1
23	24359_EWOJK0017V_HS	116_JXBDA6620S_HS	4	5	50	5	24359_EWOJK0017V_HS_AND_116_JXBDA6620S_HS	24359_EWOJK0017V_HS_5	116_JXBDA6620S_HS_7	d_Bacteria	p_Proteobacteria	c_Gammaproteobacteria	o_Burkholderiales	f_Burkholderiaceae			24359_EWOJK0017V_HS	62	family	Burkholderiaceae	11	11	3	0.59	d_Bacteria;p_Proteobacteria;c_Gammaproteobacteria;o_Burkholderiales;f_Burkholderiaceae	d_Bacteria	p_Proteobacteria	c_Gammaproteobacteria	o_Burkholderiales	f_Rhodocyclaceae			116_JXBDA6620S_HS	970	family	Rhodocyclaceae	53	49	27	0.53	d_Bacteria;p_Proteobacteria;c_Gammaproteobacteria;o_Burkholderiales;f_Rhodocyclaceae	UniRef50_Q9X2N9 Quaternary ammonium compound-resistance protein QacF n=123 Tax=root TaxID=1 RepID=QACF_KLEAE	24359_EWOJK0017V_HS_5 # 2694 # 3026 # 1 # ID=11306_5;partial=00;start_type=GTG;rbs_motif=AGGAG;rbs_spacer=5-10bp;gc_cont=0.505	100.0	210.3	110	7.5e-52	111	1
24	24359_EWOJK0017V_HS	342_KJUPI1833T_HS	3	5	18	5	24359_EWOJK0017V_HS_AND_342_KJUPI1833T_HS	24359_EWOJK0017V_HS_4	342_KJUPI1833T_HS_4	d_Bacteria	p_Proteobacteria	c_Gammaproteobacteria	o_Burkholderiales	f_Burkholderiaceae			24359_EWOJK0017V_HS	62	family	Burkholderiaceae	11	11	3	0.59	d_Bacteria;p_Proteobacteria;c_Gammaproteobacteria;o_Burkholderiales;f_Burkholderiaceae	d_Bacteria	p_Proteobacteria	c_Gammaproteobacteria	o_Burkholderiales	f_Rhodocyclaceae	g_Zoogloea		342_KJUPI1833T_HS	28521	genus	Zoogloea	32	30	13	0.56	d_Bacteria;p_Proteobacteria;c_Gammaproteobacteria;o_Burkholderiales;f_Rhodocyclaceae;g_Zoogloea	UniRef50_O84955 Beta-lactamase OXA-20 n=457 Tax=root TaxID=1 RepID=BLO20_PSEAI	24359_EWOJK0017V_HS_4 # 1740 # 2540 # 1 # ID=11306_4;partial=00;start_type=ATG;rbs_motif=AGGA;rbs_spacer=5-10bp;gc_cont=0.493	72.6	410.6	266	9.099999999999996e-112	267	1
25	24359_EWOJK0017V_HS	657646_coassembly	1	5	4	4	24359_EWOJK0017V_HS_AND_657646_coassembly	24359_EWOJK0017V_HS_4	657646_coassembly_2	d_Bacteria	p_Proteobacteria	c_Gammaproteobacteria	o_Burkholderiales	f_Burkholderiaceae			24359_EWOJK0017V_HS	62	family	Burkholderiaceae	11	11	3	0.59	d_Bacteria;p_Proteobacteria;c_Gammaproteobacteria;o_Burkholderiales;f_Burkholderiaceae	d_Bacteria	p_Proteobacteria	c_Gammaproteobacteria	o_Enterobacterales	f_Aeromonadaceae	g_Aeromonas	s_Aeromonas hydrophila	657646_coassembly	340	species	Aeromonas hydrophila	2	2	1	0.5	d_Bacteria;p_Proteobacteria;c_Gammaproteobacteria;o_Enterobacterales;f_Aeromonadaceae;g_Aeromonas;s_Aeromonas hydrophila	UniRef50_O84955 Beta-lactamase OXA-20 n=457 Tax=root TaxID=1 RepID=BLO20_PSEAI	24359_EWOJK0017V_HS_4 # 1740 # 2540 # 1 # ID=11306_4;partial=00;start_type=ATG;rbs_motif=AGGA;rbs_spacer=5-10bp;gc_cont=0.493	72.6	410.6	266	9.099999999999996e-112	267	1
26	66063_LNBYT5954Z_HS	342_KJUPI1833T_HS	1	4	18	4	66063_LNBYT5954Z_HS_AND_342_KJUPI1833T_HS	66063_LNBYT5954Z_HS_2	342_KJUPI1833T_HS_5	d_Bacteria	p_Proteobacteria	c_Gammaproteobacteria	o_Burkholderiales	f_Burkholderiaceae	g_Acidovorax		66063_LNBYT5954Z_HS	2290	genus	Acidovorax	6	4	1	0.88	d_Bacteria;p_Proteobacteria;c_Gammaproteobacteria;o_Burkholderiales;f_Burkholderiaceae;g_Acidovorax	d_Bacteria	p_Proteobacteria	c_Gammaproteobacteria	o_Burkholderiales	f_Rhodocyclaceae	g_Zoogloea		342_KJUPI1833T_HS	28521	genus	Zoogloea	32	30	13	0.56	d_Bacteria;p_Proteobacteria;c_Gammaproteobacteria;o_Burkholderiales;f_Rhodocyclaceae;g_Zoogloea	UniRef50_Q9X2N9 Quaternary ammonium compound-resistance protein QacF n=123 Tax=root TaxID=1 RepID=QACF_KLEAE	66063_LNBYT5954Z_HS_2 # 335 # 667 # 1 # ID=8750_2;partial=00;start_type=GTG;rbs_motif=AGGAG;rbs_spacer=5-10bp;gc_cont=0.505	100.0	210.3	110	7.5e-52	111	1
27	66063_LNBYT5954Z_HS	116_JXBDA6620S_HS	2	4	50	4	66063_LNBYT5954Z_HS_AND_116_JXBDA6620S_HS	66063_LNBYT5954Z_HS_2	116_JXBDA6620S_HS_7	d_Bacteria	p_Proteobacteria	c_Gammaproteobacteria	o_Burkholderiales	f_Burkholderiaceae	g_Acidovorax		66063_LNBYT5954Z_HS	2290	genus	Acidovorax	6	4	1	0.88	d_Bacteria;p_Proteobacteria;c_Gammaproteobacteria;o_Burkholderiales;f_Burkholderiaceae;g_Acidovorax	d_Bacteria	p_Proteobacteria	c_Gammaproteobacteria	o_Burkholderiales	f_Rhodocyclaceae			116_JXBDA6620S_HS	970	family	Rhodocyclaceae	53	49	27	0.53	d_Bacteria;p_Proteobacteria;c_Gammaproteobacteria;o_Burkholderiales;f_Rhodocyclaceae	UniRef50_Q9X2N9 Quaternary ammonium compound-resistance protein QacF n=123 Tax=root TaxID=1 RepID=QACF_KLEAE	66063_LNBYT5954Z_HS_2 # 335 # 667 # 1 # ID=8750_2;partial=00;start_type=GTG;rbs_motif=AGGAG;rbs_spacer=5-10bp;gc_cont=0.505	100.0	210.3	110	7.5e-52	111	1
28	8025_AQYSR7679X_HS	342_KJUPI1833T_HS	2	5	18	5	8025_AQYSR7679X_HS_AND_342_KJUPI1833T_HS	8025_AQYSR7679X_HS_5	342_KJUPI1833T_HS_5	d_Bacteria	p_Proteobacteria	c_Gammaproteobacteria	o_Burkholderiales	f_Burkholderiaceae			8025_AQYSR7679X_HS	62	family	Burkholderiaceae	11	11	5	0.51	d_Bacteria;p_Proteobacteria;c_Gammaproteobacteria;o_Burkholderiales;f_Burkholderiaceae	d_Bacteria	p_Proteobacteria	c_Gammaproteobacteria	o_Burkholderiales	f_Rhodocyclaceae	g_Zoogloea		342_KJUPI1833T_HS	28521	genus	Zoogloea	32	30	13	0.56	d_Bacteria;p_Proteobacteria;c_Gammaproteobacteria;o_Burkholderiales;f_Rhodocyclaceae;g_Zoogloea	UniRef50_Q9X2N9 Quaternary ammonium compound-resistance protein QacF n=123 Tax=root TaxID=1 RepID=QACF_KLEAE	8025_AQYSR7679X_HS_5 # 3353 # 3685 # -1 # ID=9770_5;partial=00;start_type=GTG;rbs_motif=AGGAG;rbs_spacer=5-10bp;gc_cont=0.511	100.0	210.3	110	7.5e-52	111	1
29	8025_AQYSR7679X_HS	116_JXBDA6620S_HS	2	5	50	5	8025_AQYSR7679X_HS_AND_116_JXBDA6620S_HS	8025_AQYSR7679X_HS_5	116_JXBDA6620S_HS_7	d_Bacteria	p_Proteobacteria	c_Gammaproteobacteria	o_Burkholderiales	f_Burkholderiaceae			8025_AQYSR7679X_HS	62	family	Burkholderiaceae	11	11	5	0.51	d_Bacteria;p_Proteobacteria;c_Gammaproteobacteria;o_Burkholderiales;f_Burkholderiaceae	d_Bacteria	p_Proteobacteria	c_Gammaproteobacteria	o_Burkholderiales	f_Rhodocyclaceae			116_JXBDA6620S_HS	970	family	Rhodocyclaceae	53	49	27	0.53	d_Bacteria;p_Proteobacteria;c_Gammaproteobacteria;o_Burkholderiales;f_Rhodocyclaceae	UniRef50_Q9X2N9 Quaternary ammonium compound-resistance protein QacF n=123 Tax=root TaxID=1 RepID=QACF_KLEAE	8025_AQYSR7679X_HS_5 # 3353 # 3685 # -1 # ID=9770_5;partial=00;start_type=GTG;rbs_motif=AGGAG;rbs_spacer=5-10bp;gc_cont=0.511	100.0	210.3	110	7.5e-52	111	1
30	8025_AQYSR7679X_HS	342_KJUPI1833T_HS	2	5	18	5	8025_AQYSR7679X_HS_AND_342_KJUPI1833T_HS	8025_AQYSR7679X_HS_4	342_KJUPI1833T_HS_5	d_Bacteria	p_Proteobacteria	c_Gammaproteobacteria	o_Burkholderiales	f_Burkholderiaceae			8025_AQYSR7679X_HS	62	family	Burkholderiaceae	11	11	5	0.51	d_Bacteria;p_Proteobacteria;c_Gammaproteobacteria;o_Burkholderiales;f_Burkholderiaceae	d_Bacteria	p_Proteobacteria	c_Gammaproteobacteria	o_Burkholderiales	f_Rhodocyclaceae	g_Zoogloea		342_KJUPI1833T_HS	28521	genus	Zoogloea	32	30	13	0.56	d_Bacteria;p_Proteobacteria;c_Gammaproteobacteria;o_Burkholderiales;f_Rhodocyclaceae;g_Zoogloea	UniRef50_Q9X2N9 Quaternary ammonium compound-resistance protein QacF n=123 Tax=root TaxID=1 RepID=QACF_KLEAE	8025_AQYSR7679X_HS_4 # 2584 # 2916 # -1 # ID=9770_4;partial=00;start_type=GTG;rbs_motif=AGGAG;rbs_spacer=5-10bp;gc_cont=0.511	100.0	210.3	110	7.5e-52	111	1
31	8025_AQYSR7679X_HS	116_JXBDA6620S_HS	2	5	50	5	8025_AQYSR7679X_HS_AND_116_JXBDA6620S_HS	8025_AQYSR7679X_HS_4	116_JXBDA6620S_HS_7	d_Bacteria	p_Proteobacteria	c_Gammaproteobacteria	o_Burkholderiales	f_Burkholderiaceae			8025_AQYSR7679X_HS	62	family	Burkholderiaceae	11	11	5	0.51	d_Bacteria;p_Proteobacteria;c_Gammaproteobacteria;o_Burkholderiales;f_Burkholderiaceae	d_Bacteria	p_Proteobacteria	c_Gammaproteobacteria	o_Burkholderiales	f_Rhodocyclaceae			116_JXBDA6620S_HS	970	family	Rhodocyclaceae	53	49	27	0.53	d_Bacteria;p_Proteobacteria;c_Gammaproteobacteria;o_Burkholderiales;f_Rhodocyclaceae	UniRef50_Q9X2N9 Quaternary ammonium compound-resistance protein QacF n=123 Tax=root TaxID=1 RepID=QACF_KLEAE	8025_AQYSR7679X_HS_4 # 2584 # 2916 # -1 # ID=9770_4;partial=00;start_type=GTG;rbs_motif=AGGAG;rbs_spacer=5-10bp;gc_cont=0.511	100.0	210.3	110	7.5e-52	111	1
32	11040_LJSLX5580A_HS	342_KJUPI1833T_HS	1	5	18	5	11040_LJSLX5580A_HS_AND_342_KJUPI1833T_HS	11040_LJSLX5580A_HS_4	342_KJUPI1833T_HS_5	d_Bacteria	p_Proteobacteria	c_Gammaproteobacteria	o_Burkholderiales	f_Burkholderiaceae	g_Acidovorax		11040_LJSLX5580A_HS	2290	genus	Acidovorax	6	4	1	0.96	d_Bacteria;p_Proteobacteria;c_Gammaproteobacteria;o_Burkholderiales;f_Burkholderiaceae;g_Acidovorax	d_Bacteria	p_Proteobacteria	c_Gammaproteobacteria	o_Burkholderiales	f_Rhodocyclaceae	g_Zoogloea		342_KJUPI1833T_HS	28521	genus	Zoogloea	32	30	13	0.56	d_Bacteria;p_Proteobacteria;c_Gammaproteobacteria;o_Burkholderiales;f_Rhodocyclaceae;g_Zoogloea	UniRef50_Q9X2N9 Quaternary ammonium compound-resistance protein QacF n=123 Tax=root TaxID=1 RepID=QACF_KLEAE	11040_LJSLX5580A_HS_4 # 3456 # 3788 # 1 # ID=8629_4;partial=00;start_type=GTG;rbs_motif=AGGAG;rbs_spacer=5-10bp;gc_cont=0.508	99.1	209.1	110	1.699999999999999e-51	111	1
33	11040_LJSLX5580A_HS	116_JXBDA6620S_HS	1	5	50	5	11040_LJSLX5580A_HS_AND_116_JXBDA6620S_HS	11040_LJSLX5580A_HS_4	116_JXBDA6620S_HS_7	d_Bacteria	p_Proteobacteria	c_Gammaproteobacteria	o_Burkholderiales	f_Burkholderiaceae	g_Acidovorax		11040_LJSLX5580A_HS	2290	genus	Acidovorax	6	4	1	0.96	d_Bacteria;p_Proteobacteria;c_Gammaproteobacteria;o_Burkholderiales;f_Burkholderiaceae;g_Acidovorax	d_Bacteria	p_Proteobacteria	c_Gammaproteobacteria	o_Burkholderiales	f_Rhodocyclaceae			116_JXBDA6620S_HS	970	family	Rhodocyclaceae	53	49	27	0.53	d_Bacteria;p_Proteobacteria;c_Gammaproteobacteria;o_Burkholderiales;f_Rhodocyclaceae	UniRef50_Q9X2N9 Quaternary ammonium compound-resistance protein QacF n=123 Tax=root TaxID=1 RepID=QACF_KLEAE	11040_LJSLX5580A_HS_4 # 3456 # 3788 # 1 # ID=8629_4;partial=00;start_type=GTG;rbs_motif=AGGAG;rbs_spacer=5-10bp;gc_cont=0.508	99.1	209.1	110	1.699999999999999e-51	111	1
34	657646_coassembly	342_KJUPI1833T_HS	2	4	18	4	657646_coassembly_AND_342_KJUPI1833T_HS	657646_coassembly_1	342_KJUPI1833T_HS_3	d_Bacteria	p_Proteobacteria	c_Gammaproteobacteria	o_Enterobacterales	f_Aeromonadaceae	g_Aeromonas	s_Aeromonas hydrophila	657646_coassembly	340	species	Aeromonas hydrophila	2	2	1	0.5	d_Bacteria;p_Proteobacteria;c_Gammaproteobacteria;o_Enterobacterales;f_Aeromonadaceae;g_Aeromonas;s_Aeromonas hydrophila	d_Bacteria	p_Proteobacteria	c_Gammaproteobacteria	o_Burkholderiales	f_Rhodocyclaceae	g_Zoogloea		342_KJUPI1833T_HS	28521	genus	Zoogloea	32	30	13	0.56	d_Bacteria;p_Proteobacteria;c_Gammaproteobacteria;o_Burkholderiales;f_Rhodocyclaceae;g_Zoogloea	UniRef50_UPI000B4AE209 PEP-CTERM sorting domain-containing protein n=1 Tax=Lacimicrobium sp. SS2-24 TaxID=2005569 RepID=UPI000B4AE209	657646_coassembly_1 # 260 # 850 # 1 # ID=10795_1;partial=00;start_type=ATG;rbs_motif=GGAG/GAGG;rbs_spacer=5-10bp;gc_cont=0.474	47.6	154.5	179	8.599999999999998e-35	197	11
35	657646_coassembly	116_JXBDA6620S_HS	1	4	50	4	657646_coassembly_AND_116_JXBDA6620S_HS	657646_coassembly_1	116_JXBDA6620S_HS_3	d_Bacteria	p_Proteobacteria	c_Gammaproteobacteria	o_Enterobacterales	f_Aeromonadaceae	g_Aeromonas	s_Aeromonas hydrophila	657646_coassembly	340	species	Aeromonas hydrophila	2	2	1	0.5	d_Bacteria;p_Proteobacteria;c_Gammaproteobacteria;o_Enterobacterales;f_Aeromonadaceae;g_Aeromonas;s_Aeromonas hydrophila	d_Bacteria	p_Proteobacteria	c_Gammaproteobacteria	o_Burkholderiales	f_Rhodocyclaceae			116_JXBDA6620S_HS	970	family	Rhodocyclaceae	53	49	27	0.53	d_Bacteria;p_Proteobacteria;c_Gammaproteobacteria;o_Burkholderiales;f_Rhodocyclaceae	UniRef50_UPI000B4AE209 PEP-CTERM sorting domain-containing protein n=1 Tax=Lacimicrobium sp. SS2-24 TaxID=2005569 RepID=UPI000B4AE209	657646_coassembly_1 # 260 # 850 # 1 # ID=10795_1;partial=00;start_type=ATG;rbs_motif=GGAG/GAGG;rbs_spacer=5-10bp;gc_cont=0.474	47.6	154.5	179	8.599999999999998e-35	197	11
36	657646_coassembly	342_KJUPI1833T_HS	2	4	18	4	657646_coassembly_AND_342_KJUPI1833T_HS	657646_coassembly_2	342_KJUPI1833T_HS_4	d_Bacteria	p_Proteobacteria	c_Gammaproteobacteria	o_Enterobacterales	f_Aeromonadaceae	g_Aeromonas	s_Aeromonas hydrophila	657646_coassembly	340	species	Aeromonas hydrophila	2	2	1	0.5	d_Bacteria;p_Proteobacteria;c_Gammaproteobacteria;o_Enterobacterales;f_Aeromonadaceae;g_Aeromonas;s_Aeromonas hydrophila	d_Bacteria	p_Proteobacteria	c_Gammaproteobacteria	o_Burkholderiales	f_Rhodocyclaceae	g_Zoogloea		342_KJUPI1833T_HS	28521	genus	Zoogloea	32	30	13	0.56	d_Bacteria;p_Proteobacteria;c_Gammaproteobacteria;o_Burkholderiales;f_Rhodocyclaceae;g_Zoogloea	UniRef50_O84955 Beta-lactamase OXA-20 n=457 Tax=root TaxID=1 RepID=BLO20_PSEAI	657646_coassembly_2 # 944 # 1744 # 1 # ID=10795_2;partial=00;start_type=ATG;rbs_motif=AGGA;rbs_spacer=5-10bp;gc_cont=0.493	72.6	410.6	266	9.099999999999996e-112	267	1
37	657646_coassembly	24359_EWOJK0017V_HS	1	4	5	4	657646_coassembly_AND_24359_EWOJK0017V_HS	657646_coassembly_2	24359_EWOJK0017V_HS_4	d_Bacteria	p_Proteobacteria	c_Gammaproteobacteria	o_Enterobacterales	f_Aeromonadaceae	g_Aeromonas	s_Aeromonas hydrophila	657646_coassembly	340	species	Aeromonas hydrophila	2	2	1	0.5	d_Bacteria;p_Proteobacteria;c_Gammaproteobacteria;o_Enterobacterales;f_Aeromonadaceae;g_Aeromonas;s_Aeromonas hydrophila	d_Bacteria	p_Proteobacteria	c_Gammaproteobacteria	o_Burkholderiales	f_Burkholderiaceae			24359_EWOJK0017V_HS	62	family	Burkholderiaceae	11	11	3	0.59	d_Bacteria;p_Proteobacteria;c_Gammaproteobacteria;o_Burkholderiales;f_Burkholderiaceae	UniRef50_O84955 Beta-lactamase OXA-20 n=457 Tax=root TaxID=1 RepID=BLO20_PSEAI	657646_coassembly_2 # 944 # 1744 # 1 # ID=10795_2;partial=00;start_type=ATG;rbs_motif=AGGA;rbs_spacer=5-10bp;gc_cont=0.493	72.6	410.6	266	9.099999999999996e-112	267	1
38	116_JXBDA6620S_HS	657646_coassembly	1	50	4	4	116_JXBDA6620S_HS_AND_657646_coassembly	116_JXBDA6620S_HS_3	657646_coassembly_1	d_Bacteria	p_Proteobacteria	c_Gammaproteobacteria	o_Burkholderiales	f_Rhodocyclaceae			116_JXBDA6620S_HS	970	family	Rhodocyclaceae	53	49	27	0.53	d_Bacteria;p_Proteobacteria;c_Gammaproteobacteria;o_Burkholderiales;f_Rhodocyclaceae	d_Bacteria	p_Proteobacteria	c_Gammaproteobacteria	o_Enterobacterales	f_Aeromonadaceae	g_Aeromonas	s_Aeromonas hydrophila	657646_coassembly	340	species	Aeromonas hydrophila	2	2	1	0.5	d_Bacteria;p_Proteobacteria;c_Gammaproteobacteria;o_Enterobacterales;f_Aeromonadaceae;g_Aeromonas;s_Aeromonas hydrophila	UniRef50_UPI000B4AE209 PEP-CTERM sorting domain-containing protein n=1 Tax=Lacimicrobium sp. SS2-24 TaxID=2005569 RepID=UPI000B4AE209	116_JXBDA6620S_HS_3 # 2673 # 3263 # 1 # ID=10118_3;partial=00;start_type=ATG;rbs_motif=GGAG/GAGG;rbs_spacer=5-10bp;gc_cont=0.474	47.6	154.5	179	8.599999999999998e-35	197	11
39	342_KJUPI1833T_HS	657646_coassembly	2	18	4	4	342_KJUPI1833T_HS_AND_657646_coassembly	342_KJUPI1833T_HS_3	657646_coassembly_1	d_Bacteria	p_Proteobacteria	c_Gammaproteobacteria	o_Burkholderiales	f_Rhodocyclaceae	g_Zoogloea		342_KJUPI1833T_HS	28521	genus	Zoogloea	32	30	13	0.56	d_Bacteria;p_Proteobacteria;c_Gammaproteobacteria;o_Burkholderiales;f_Rhodocyclaceae;g_Zoogloea	d_Bacteria	p_Proteobacteria	c_Gammaproteobacteria	o_Enterobacterales	f_Aeromonadaceae	g_Aeromonas	s_Aeromonas hydrophila	657646_coassembly	340	species	Aeromonas hydrophila	2	2	1	0.5	d_Bacteria;p_Proteobacteria;c_Gammaproteobacteria;o_Enterobacterales;f_Aeromonadaceae;g_Aeromonas;s_Aeromonas hydrophila	UniRef50_UPI000B4AE209 PEP-CTERM sorting domain-containing protein n=1 Tax=Lacimicrobium sp. SS2-24 TaxID=2005569 RepID=UPI000B4AE209	342_KJUPI1833T_HS_3 # 2061 # 2651 # 1 # ID=3764_3;partial=00;start_type=ATG;rbs_motif=GGAG/GAGG;rbs_spacer=5-10bp;gc_cont=0.474	47.6	154.5	179	8.599999999999998e-35	197	11
40	342_KJUPI1833T_HS	657646_coassembly	2	18	4	4	342_KJUPI1833T_HS_AND_657646_coassembly	342_KJUPI1833T_HS_4	657646_coassembly_2	d_Bacteria	p_Proteobacteria	c_Gammaproteobacteria	o_Burkholderiales	f_Rhodocyclaceae	g_Zoogloea		342_KJUPI1833T_HS	28521	genus	Zoogloea	32	30	13	0.56	d_Bacteria;p_Proteobacteria;c_Gammaproteobacteria;o_Burkholderiales;f_Rhodocyclaceae;g_Zoogloea	d_Bacteria	p_Proteobacteria	c_Gammaproteobacteria	o_Enterobacterales	f_Aeromonadaceae	g_Aeromonas	s_Aeromonas hydrophila	657646_coassembly	340	species	Aeromonas hydrophila	2	2	1	0.5	d_Bacteria;p_Proteobacteria;c_Gammaproteobacteria;o_Enterobacterales;f_Aeromonadaceae;g_Aeromonas;s_Aeromonas hydrophila	UniRef50_O84955 Beta-lactamase OXA-20 n=457 Tax=root TaxID=1 RepID=BLO20_PSEAI	342_KJUPI1833T_HS_4 # 2745 # 3545 # 1 # ID=3764_4;partial=00;start_type=ATG;rbs_motif=AGGA;rbs_spacer=5-10bp;gc_cont=0.493	72.6	410.6	266	9.099999999999996e-112	267	1
41	342_KJUPI1833T_HS	24359_EWOJK0017V_HS	3	18	5	5	342_KJUPI1833T_HS_AND_24359_EWOJK0017V_HS	342_KJUPI1833T_HS_4	24359_EWOJK0017V_HS_4	d_Bacteria	p_Proteobacteria	c_Gammaproteobacteria	o_Burkholderiales	f_Rhodocyclaceae	g_Zoogloea		342_KJUPI1833T_HS	28521	genus	Zoogloea	32	30	13	0.56	d_Bacteria;p_Proteobacteria;c_Gammaproteobacteria;o_Burkholderiales;f_Rhodocyclaceae;g_Zoogloea	d_Bacteria	p_Proteobacteria	c_Gammaproteobacteria	o_Burkholderiales	f_Burkholderiaceae			24359_EWOJK0017V_HS	62	family	Burkholderiaceae	11	11	3	0.59	d_Bacteria;p_Proteobacteria;c_Gammaproteobacteria;o_Burkholderiales;f_Burkholderiaceae	UniRef50_O84955 Beta-lactamase OXA-20 n=457 Tax=root TaxID=1 RepID=BLO20_PSEAI	342_KJUPI1833T_HS_4 # 2745 # 3545 # 1 # ID=3764_4;partial=00;start_type=ATG;rbs_motif=AGGA;rbs_spacer=5-10bp;gc_cont=0.493	72.6	410.6	266	9.099999999999996e-112	267	1
42	24359_EWOJK0017V_HS	116_JXBDA6620S_HS	4	5	50	5	24359_EWOJK0017V_HS_AND_116_JXBDA6620S_HS	24359_EWOJK0017V_HS_3	116_JXBDA6620S_HS_8	d_Bacteria	p_Proteobacteria	c_Gammaproteobacteria	o_Burkholderiales	f_Burkholderiaceae			24359_EWOJK0017V_HS	62	family	Burkholderiaceae	11	11	3	0.59	d_Bacteria;p_Proteobacteria;c_Gammaproteobacteria;o_Burkholderiales;f_Burkholderiaceae	d_Bacteria	p_Proteobacteria	c_Gammaproteobacteria	o_Burkholderiales	f_Rhodocyclaceae			116_JXBDA6620S_HS	970	family	Rhodocyclaceae	53	49	27	0.53	d_Bacteria;p_Proteobacteria;c_Gammaproteobacteria;o_Burkholderiales;f_Rhodocyclaceae	UniRef50_A0A6N0ZEJ8 Uncharacterized protein n=1 Tax=Candidatus Accumulibacter sp. TaxID=2053492 RepID=A0A6N0ZEJ8_9PROT	24359_EWOJK0017V_HS_3 # 1182 # 1643 # 1 # ID=11306_3;partial=00;start_type=ATG;rbs_motif=AGGA;rbs_spacer=5-10bp;gc_cont=0.489	51.0	183.7	155	1e-43	154	1
43	24359_EWOJK0017V_HS	116_JXBDA6620S_HS	4	5	50	5	24359_EWOJK0017V_HS_AND_116_JXBDA6620S_HS	24359_EWOJK0017V_HS_1	116_JXBDA6620S_HS_6	d_Bacteria	p_Proteobacteria	c_Gammaproteobacteria	o_Burkholderiales	f_Burkholderiaceae			24359_EWOJK0017V_HS	62	family	Burkholderiaceae	11	11	3	0.59	d_Bacteria;p_Proteobacteria;c_Gammaproteobacteria;o_Burkholderiales;f_Burkholderiaceae	d_Bacteria	p_Proteobacteria	c_Gammaproteobacteria	o_Burkholderiales	f_Rhodocyclaceae			116_JXBDA6620S_HS	970	family	Rhodocyclaceae	53	49	27	0.53	d_Bacteria;p_Proteobacteria;c_Gammaproteobacteria;o_Burkholderiales;f_Rhodocyclaceae	UniRef50_A0A4R2TID9 Uncharacterized protein n=3 Tax=Proteobacteria TaxID=1224 RepID=A0A4R2TID9_9SPHN	24359_EWOJK0017V_HS_1 # 1 # 642 # 1 # ID=11306_1;partial=10;start_type=Edge;rbs_motif=None;rbs_spacer=None;gc_cont=0.564	54.9	214.2	196	1e-52	214	1
44	28234_BKBAA7920Q_HS	116_JXBDA6620S_HS	2	4	50	4	28234_BKBAA7920Q_HS_AND_116_JXBDA6620S_HS	28234_BKBAA7920Q_HS_4	116_JXBDA6620S_HS_11	d_Bacteria	p_Proteobacteria	c_Gammaproteobacteria	o_Enterobacterales	f_Enterobacteriaceae			28234_BKBAA7920Q_HS	6	family	Enterobacteriaceae	2	2	1	0.5	d_Bacteria;p_Proteobacteria;c_Gammaproteobacteria;o_Enterobacterales;f_Enterobacteriaceae	d_Bacteria	p_Proteobacteria	c_Gammaproteobacteria	o_Burkholderiales	f_Rhodocyclaceae			116_JXBDA6620S_HS	970	family	Rhodocyclaceae	53	49	27	0.53	d_Bacteria;p_Proteobacteria;c_Gammaproteobacteria;o_Burkholderiales;f_Rhodocyclaceae	UniRef50_UPI000A6E67FD hypothetical protein n=1 Tax=Azoarcus sp. PA01 TaxID=1637998 RepID=UPI000A6E67FD	28234_BKBAA7920Q_HS_4 # 2175 # 2366 # -1 # ID=1244_4;partial=01;start_type=Edge;rbs_motif=None;rbs_spacer=None;gc_cont=0.688	62.5	60.5	58	5.5e-07	64	2
45	28234_BKBAA7920Q_HS	116_JXBDA6620S_HS	2	4	50	4	28234_BKBAA7920Q_HS_AND_116_JXBDA6620S_HS	28234_BKBAA7920Q_HS_4	116_JXBDA6620S_HS_10	d_Bacteria	p_Proteobacteria	c_Gammaproteobacteria	o_Enterobacterales	f_Enterobacteriaceae			28234_BKBAA7920Q_HS	6	family	Enterobacteriaceae	2	2	1	0.5	d_Bacteria;p_Proteobacteria;c_Gammaproteobacteria;o_Enterobacterales;f_Enterobacteriaceae	d_Bacteria	p_Proteobacteria	c_Gammaproteobacteria	o_Burkholderiales	f_Rhodocyclaceae			116_JXBDA6620S_HS	970	family	Rhodocyclaceae	53	49	27	0.53	d_Bacteria;p_Proteobacteria;c_Gammaproteobacteria;o_Burkholderiales;f_Rhodocyclaceae	UniRef50_UPI000A6E67FD hypothetical protein n=1 Tax=Azoarcus sp. PA01 TaxID=1637998 RepID=UPI000A6E67FD	28234_BKBAA7920Q_HS_4 # 2175 # 2366 # -1 # ID=1244_4;partial=01;start_type=Edge;rbs_motif=None;rbs_spacer=None;gc_cont=0.688	62.5	60.5	58	5.5e-07	64	2
46	28234_BKBAA7920Q_HS	21_JXBDA6620S	2	4	35	4	28234_BKBAA7920Q_HS_AND_21_JXBDA6620S	28234_BKBAA7920Q_HS_4	21_JXBDA6620S_34	d_Bacteria	p_Proteobacteria	c_Gammaproteobacteria	o_Enterobacterales	f_Enterobacteriaceae			28234_BKBAA7920Q_HS	6	family	Enterobacteriaceae	2	2	1	0.5	d_Bacteria;p_Proteobacteria;c_Gammaproteobacteria;o_Enterobacterales;f_Enterobacteriaceae	d_Bacteria	p_Proteobacteria	c_Gammaproteobacteria	o_Burkholderiales	f_Rhodocyclaceae			21_JXBDA6620S	970	family	Rhodocyclaceae	33	31	18	0.55	d_Bacteria;p_Proteobacteria;c_Gammaproteobacteria;o_Burkholderiales;f_Rhodocyclaceae	UniRef50_UPI000A6E67FD hypothetical protein n=1 Tax=Azoarcus sp. PA01 TaxID=1637998 RepID=UPI000A6E67FD	28234_BKBAA7920Q_HS_4 # 2175 # 2366 # -1 # ID=1244_4;partial=01;start_type=Edge;rbs_motif=None;rbs_spacer=None;gc_cont=0.688	62.5	60.5	58	5.5e-07	64	2
47	28234_BKBAA7920Q_HS	21_JXBDA6620S	2	4	35	4	28234_BKBAA7920Q_HS_AND_21_JXBDA6620S	28234_BKBAA7920Q_HS_4	21_JXBDA6620S_35	d_Bacteria	p_Proteobacteria	c_Gammaproteobacteria	o_Enterobacterales	f_Enterobacteriaceae			28234_BKBAA7920Q_HS	6	family	Enterobacteriaceae	2	2	1	0.5	d_Bacteria;p_Proteobacteria;c_Gammaproteobacteria;o_Enterobacterales;f_Enterobacteriaceae	d_Bacteria	p_Proteobacteria	c_Gammaproteobacteria	o_Burkholderiales	f_Rhodocyclaceae			21_JXBDA6620S	970	family	Rhodocyclaceae	33	31	18	0.55	d_Bacteria;p_Proteobacteria;c_Gammaproteobacteria;o_Burkholderiales;f_Rhodocyclaceae	UniRef50_UPI000A6E67FD hypothetical protein n=1 Tax=Azoarcus sp. PA01 TaxID=1637998 RepID=UPI000A6E67FD	28234_BKBAA7920Q_HS_4 # 2175 # 2366 # -1 # ID=1244_4;partial=01;start_type=Edge;rbs_motif=None;rbs_spacer=None;gc_cont=0.688	62.5	60.5	58	5.5e-07	64	2
48	28234_BKBAA7920Q_HS	384_SMAIH8416T	2	4	28	4	28234_BKBAA7920Q_HS_AND_384_SMAIH8416T	28234_BKBAA7920Q_HS_4	384_SMAIH8416T_8	d_Bacteria	p_Proteobacteria	c_Gammaproteobacteria	o_Enterobacterales	f_Enterobacteriaceae			28234_BKBAA7920Q_HS	6	family	Enterobacteriaceae	2	2	1	0.5	d_Bacteria;p_Proteobacteria;c_Gammaproteobacteria;o_Enterobacterales;f_Enterobacteriaceae	d_Bacteria	p_Proteobacteria	c_Gammaproteobacteria	o_Burkholderiales	f_Rhodocyclaceae			384_SMAIH8416T	970	family	Rhodocyclaceae	24	22	13	0.59	d_Bacteria;p_Proteobacteria;c_Gammaproteobacteria;o_Burkholderiales;f_Rhodocyclaceae	UniRef50_UPI000A6E67FD hypothetical protein n=1 Tax=Azoarcus sp. PA01 TaxID=1637998 RepID=UPI000A6E67FD	28234_BKBAA7920Q_HS_4 # 2175 # 2366 # -1 # ID=1244_4;partial=01;start_type=Edge;rbs_motif=None;rbs_spacer=None;gc_cont=0.688	62.5	60.5	58	5.5e-07	64	2
49	28234_BKBAA7920Q_HS	384_SMAIH8416T	2	4	28	4	28234_BKBAA7920Q_HS_AND_384_SMAIH8416T	28234_BKBAA7920Q_HS_4	384_SMAIH8416T_7	d_Bacteria	p_Proteobacteria	c_Gammaproteobacteria	o_Enterobacterales	f_Enterobacteriaceae			28234_BKBAA7920Q_HS	6	family	Enterobacteriaceae	2	2	1	0.5	d_Bacteria;p_Proteobacteria;c_Gammaproteobacteria;o_Enterobacterales;f_Enterobacteriaceae	d_Bacteria	p_Proteobacteria	c_Gammaproteobacteria	o_Burkholderiales	f_Rhodocyclaceae			384_SMAIH8416T	970	family	Rhodocyclaceae	24	22	13	0.59	d_Bacteria;p_Proteobacteria;c_Gammaproteobacteria;o_Burkholderiales;f_Rhodocyclaceae	UniRef50_UPI000A6E67FD hypothetical protein n=1 Tax=Azoarcus sp. PA01 TaxID=1637998 RepID=UPI000A6E67FD	28234_BKBAA7920Q_HS_4 # 2175 # 2366 # -1 # ID=1244_4;partial=01;start_type=Edge;rbs_motif=None;rbs_spacer=None;gc_cont=0.688	62.5	60.5	58	5.5e-07	64	2
50	28234_BKBAA7920Q_HS	2282_NZVQQ9792V	2	4	13	4	28234_BKBAA7920Q_HS_AND_2282_NZVQQ9792V	28234_BKBAA7920Q_HS_4	2282_NZVQQ9792V_2	d_Bacteria	p_Proteobacteria	c_Gammaproteobacteria	o_Enterobacterales	f_Enterobacteriaceae			28234_BKBAA7920Q_HS	6	family	Enterobacteriaceae	2	2	1	0.5	d_Bacteria;p_Proteobacteria;c_Gammaproteobacteria;o_Enterobacterales;f_Enterobacteriaceae	d_Bacteria	p_Proteobacteria	c_Gammaproteobacteria	o_Burkholderiales	f_Rhodocyclaceae			2282_NZVQQ9792V	970	family	Rhodocyclaceae	12	11	5	0.75	d_Bacteria;p_Proteobacteria;c_Gammaproteobacteria;o_Burkholderiales;f_Rhodocyclaceae	UniRef50_UPI000A6E67FD hypothetical protein n=1 Tax=Azoarcus sp. PA01 TaxID=1637998 RepID=UPI000A6E67FD	28234_BKBAA7920Q_HS_4 # 2175 # 2366 # -1 # ID=1244_4;partial=01;start_type=Edge;rbs_motif=None;rbs_spacer=None;gc_cont=0.688	62.5	60.5	58	5.5e-07	64	2
51	28234_BKBAA7920Q_HS	2282_NZVQQ9792V	2	4	13	4	28234_BKBAA7920Q_HS_AND_2282_NZVQQ9792V	28234_BKBAA7920Q_HS_4	2282_NZVQQ9792V_4	d_Bacteria	p_Proteobacteria	c_Gammaproteobacteria	o_Enterobacterales	f_Enterobacteriaceae			28234_BKBAA7920Q_HS	6	family	Enterobacteriaceae	2	2	1	0.5	d_Bacteria;p_Proteobacteria;c_Gammaproteobacteria;o_Enterobacterales;f_Enterobacteriaceae	d_Bacteria	p_Proteobacteria	c_Gammaproteobacteria	o_Burkholderiales	f_Rhodocyclaceae			2282_NZVQQ9792V	970	family	Rhodocyclaceae	12	11	5	0.75	d_Bacteria;p_Proteobacteria;c_Gammaproteobacteria;o_Burkholderiales;f_Rhodocyclaceae	UniRef50_UPI000A6E67FD hypothetical protein n=1 Tax=Azoarcus sp. PA01 TaxID=1637998 RepID=UPI000A6E67FD	28234_BKBAA7920Q_HS_4 # 2175 # 2366 # -1 # ID=1244_4;partial=01;start_type=Edge;rbs_motif=None;rbs_spacer=None;gc_cont=0.688	62.5	60.5	58	5.5e-07	64	2
52	28234_BKBAA7920Q_HS	4143_FFXIX2867H	2	4	11	4	28234_BKBAA7920Q_HS_AND_4143_FFXIX2867H	28234_BKBAA7920Q_HS_4	4143_FFXIX2867H_1	d_Bacteria	p_Proteobacteria	c_Gammaproteobacteria	o_Enterobacterales	f_Enterobacteriaceae			28234_BKBAA7920Q_HS	6	family	Enterobacteriaceae	2	2	1	0.5	d_Bacteria;p_Proteobacteria;c_Gammaproteobacteria;o_Enterobacterales;f_Enterobacteriaceae	d_Bacteria	p_Proteobacteria	c_Gammaproteobacteria	o_Burkholderiales	f_Rhodocyclaceae			4143_FFXIX2867H	970	family	Rhodocyclaceae	13	13	5	0.55	d_Bacteria;p_Proteobacteria;c_Gammaproteobacteria;o_Burkholderiales;f_Rhodocyclaceae	UniRef50_UPI000A6E67FD hypothetical protein n=1 Tax=Azoarcus sp. PA01 TaxID=1637998 RepID=UPI000A6E67FD	28234_BKBAA7920Q_HS_4 # 2175 # 2366 # -1 # ID=1244_4;partial=01;start_type=Edge;rbs_motif=None;rbs_spacer=None;gc_cont=0.688	62.5	60.5	58	5.5e-07	64	2
53	28234_BKBAA7920Q_HS	4475_FQLZW4300W	1	4	8	4	28234_BKBAA7920Q_HS_AND_4475_FQLZW4300W	28234_BKBAA7920Q_HS_4	4475_FQLZW4300W_7	d_Bacteria	p_Proteobacteria	c_Gammaproteobacteria	o_Enterobacterales	f_Enterobacteriaceae			28234_BKBAA7920Q_HS	6	family	Enterobacteriaceae	2	2	1	0.5	d_Bacteria;p_Proteobacteria;c_Gammaproteobacteria;o_Enterobacterales;f_Enterobacteriaceae	d_Bacteria	p_Proteobacteria	c_Gammaproteobacteria	o_Burkholderiales	f_Rhodocyclaceae			4475_FQLZW4300W	970	family	Rhodocyclaceae	8	8	5	0.61	d_Bacteria;p_Proteobacteria;c_Gammaproteobacteria;o_Burkholderiales;f_Rhodocyclaceae	UniRef50_UPI000A6E67FD hypothetical protein n=1 Tax=Azoarcus sp. PA01 TaxID=1637998 RepID=UPI000A6E67FD	28234_BKBAA7920Q_HS_4 # 2175 # 2366 # -1 # ID=1244_4;partial=01;start_type=Edge;rbs_motif=None;rbs_spacer=None;gc_cont=0.688	62.5	60.5	58	5.5e-07	64	2
54	28234_BKBAA7920Q_HS	921_XQXFX8126Y_HS	2	4	13	4	28234_BKBAA7920Q_HS_AND_921_XQXFX8126Y_HS	28234_BKBAA7920Q_HS_4	921_XQXFX8126Y_HS_9	d_Bacteria	p_Proteobacteria	c_Gammaproteobacteria	o_Enterobacterales	f_Enterobacteriaceae			28234_BKBAA7920Q_HS	6	family	Enterobacteriaceae	2	2	1	0.5	d_Bacteria;p_Proteobacteria;c_Gammaproteobacteria;o_Enterobacterales;f_Enterobacteriaceae	d_Bacteria	p_Proteobacteria	c_Gammaproteobacteria	o_Burkholderiales	f_Rhodocyclaceae			921_XQXFX8126Y_HS	970	family	Rhodocyclaceae	11	11	7	0.51	d_Bacteria;p_Proteobacteria;c_Gammaproteobacteria;o_Burkholderiales;f_Rhodocyclaceae	UniRef50_UPI000A6E67FD hypothetical protein n=1 Tax=Azoarcus sp. PA01 TaxID=1637998 RepID=UPI000A6E67FD	28234_BKBAA7920Q_HS_4 # 2175 # 2366 # -1 # ID=1244_4;partial=01;start_type=Edge;rbs_motif=None;rbs_spacer=None;gc_cont=0.688	62.5	60.5	58	5.5e-07	64	2
55	28234_BKBAA7920Q_HS	921_XQXFX8126Y_HS	2	4	13	4	28234_BKBAA7920Q_HS_AND_921_XQXFX8126Y_HS	28234_BKBAA7920Q_HS_4	921_XQXFX8126Y_HS_10	d_Bacteria	p_Proteobacteria	c_Gammaproteobacteria	o_Enterobacterales	f_Enterobacteriaceae			28234_BKBAA7920Q_HS	6	family	Enterobacteriaceae	2	2	1	0.5	d_Bacteria;p_Proteobacteria;c_Gammaproteobacteria;o_Enterobacterales;f_Enterobacteriaceae	d_Bacteria	p_Proteobacteria	c_Gammaproteobacteria	o_Burkholderiales	f_Rhodocyclaceae			921_XQXFX8126Y_HS	970	family	Rhodocyclaceae	11	11	7	0.51	d_Bacteria;p_Proteobacteria;c_Gammaproteobacteria;o_Burkholderiales;f_Rhodocyclaceae	UniRef50_UPI000A6E67FD hypothetical protein n=1 Tax=Azoarcus sp. PA01 TaxID=1637998 RepID=UPI000A6E67FD	28234_BKBAA7920Q_HS_4 # 2175 # 2366 # -1 # ID=1244_4;partial=01;start_type=Edge;rbs_motif=None;rbs_spacer=None;gc_cont=0.688	62.5	60.5	58	5.5e-07	64	2
56	28234_BKBAA7920Q_HS	16529_JXRFG8695L	1	4	7	4	28234_BKBAA7920Q_HS_AND_16529_JXRFG8695L	28234_BKBAA7920Q_HS_4	16529_JXRFG8695L_1	d_Bacteria	p_Proteobacteria	c_Gammaproteobacteria	o_Enterobacterales	f_Enterobacteriaceae			28234_BKBAA7920Q_HS	6	family	Enterobacteriaceae	2	2	1	0.5	d_Bacteria;p_Proteobacteria;c_Gammaproteobacteria;o_Enterobacterales;f_Enterobacteriaceae	d_Bacteria	p_Proteobacteria	c_Gammaproteobacteria	o_Burkholderiales	f_Rhodocyclaceae			16529_JXRFG8695L	970	family	Rhodocyclaceae	7	7	5	0.74	d_Bacteria;p_Proteobacteria;c_Gammaproteobacteria;o_Burkholderiales;f_Rhodocyclaceae	UniRef50_UPI000A6E67FD hypothetical protein n=1 Tax=Azoarcus sp. PA01 TaxID=1637998 RepID=UPI000A6E67FD	28234_BKBAA7920Q_HS_4 # 2175 # 2366 # -1 # ID=1244_4;partial=01;start_type=Edge;rbs_motif=None;rbs_spacer=None;gc_cont=0.688	62.5	60.5	58	5.5e-07	64	2
57	28234_BKBAA7920Q_HS	3834_UCOZS4528E_HS	2	4	10	4	28234_BKBAA7920Q_HS_AND_3834_UCOZS4528E_HS	28234_BKBAA7920Q_HS_4	3834_UCOZS4528E_HS_7	d_Bacteria	p_Proteobacteria	c_Gammaproteobacteria	o_Enterobacterales	f_Enterobacteriaceae			28234_BKBAA7920Q_HS	6	family	Enterobacteriaceae	2	2	1	0.5	d_Bacteria;p_Proteobacteria;c_Gammaproteobacteria;o_Enterobacterales;f_Enterobacteriaceae	d_Bacteria	p_Proteobacteria	c_Gammaproteobacteria	o_Burkholderiales	f_Rhodocyclaceae			3834_UCOZS4528E_HS	970	family	Rhodocyclaceae	12	12	6	0.64	d_Bacteria;p_Proteobacteria;c_Gammaproteobacteria;o_Burkholderiales;f_Rhodocyclaceae	UniRef50_UPI000A6E67FD hypothetical protein n=1 Tax=Azoarcus sp. PA01 TaxID=1637998 RepID=UPI000A6E67FD	28234_BKBAA7920Q_HS_4 # 2175 # 2366 # -1 # ID=1244_4;partial=01;start_type=Edge;rbs_motif=None;rbs_spacer=None;gc_cont=0.688	62.5	60.5	58	5.5e-07	64	2
58	28234_BKBAA7920Q_HS	3834_UCOZS4528E_HS	2	4	10	4	28234_BKBAA7920Q_HS_AND_3834_UCOZS4528E_HS	28234_BKBAA7920Q_HS_4	3834_UCOZS4528E_HS_6	d_Bacteria	p_Proteobacteria	c_Gammaproteobacteria	o_Enterobacterales	f_Enterobacteriaceae			28234_BKBAA7920Q_HS	6	family	Enterobacteriaceae	2	2	1	0.5	d_Bacteria;p_Proteobacteria;c_Gammaproteobacteria;o_Enterobacterales;f_Enterobacteriaceae	d_Bacteria	p_Proteobacteria	c_Gammaproteobacteria	o_Burkholderiales	f_Rhodocyclaceae			3834_UCOZS4528E_HS	970	family	Rhodocyclaceae	12	12	6	0.64	d_Bacteria;p_Proteobacteria;c_Gammaproteobacteria;o_Burkholderiales;f_Rhodocyclaceae	UniRef50_UPI000A6E67FD hypothetical protein n=1 Tax=Azoarcus sp. PA01 TaxID=1637998 RepID=UPI000A6E67FD	28234_BKBAA7920Q_HS_4 # 2175 # 2366 # -1 # ID=1244_4;partial=01;start_type=Edge;rbs_motif=None;rbs_spacer=None;gc_cont=0.688	62.5	60.5	58	5.5e-07	64	2
59	28234_BKBAA7920Q_HS	6000_IXKAB6328T	2	4	8	4	28234_BKBAA7920Q_HS_AND_6000_IXKAB6328T	28234_BKBAA7920Q_HS_4	6000_IXKAB6328T_7	d_Bacteria	p_Proteobacteria	c_Gammaproteobacteria	o_Enterobacterales	f_Enterobacteriaceae			28234_BKBAA7920Q_HS	6	family	Enterobacteriaceae	2	2	1	0.5	d_Bacteria;p_Proteobacteria;c_Gammaproteobacteria;o_Enterobacterales;f_Enterobacteriaceae	d_Bacteria	p_Proteobacteria	c_Gammaproteobacteria	o_Burkholderiales	f_Rhodocyclaceae			6000_IXKAB6328T	970	family	Rhodocyclaceae	7	7	4	0.52	d_Bacteria;p_Proteobacteria;c_Gammaproteobacteria;o_Burkholderiales;f_Rhodocyclaceae	UniRef50_UPI000A6E67FD hypothetical protein n=1 Tax=Azoarcus sp. PA01 TaxID=1637998 RepID=UPI000A6E67FD	28234_BKBAA7920Q_HS_4 # 2175 # 2366 # -1 # ID=1244_4;partial=01;start_type=Edge;rbs_motif=None;rbs_spacer=None;gc_cont=0.688	62.5	60.5	58	5.5e-07	64	2
60	28234_BKBAA7920Q_HS	6000_IXKAB6328T	2	4	8	4	28234_BKBAA7920Q_HS_AND_6000_IXKAB6328T	28234_BKBAA7920Q_HS_4	6000_IXKAB6328T_8	d_Bacteria	p_Proteobacteria	c_Gammaproteobacteria	o_Enterobacterales	f_Enterobacteriaceae			28234_BKBAA7920Q_HS	6	family	Enterobacteriaceae	2	2	1	0.5	d_Bacteria;p_Proteobacteria;c_Gammaproteobacteria;o_Enterobacterales;f_Enterobacteriaceae	d_Bacteria	p_Proteobacteria	c_Gammaproteobacteria	o_Burkholderiales	f_Rhodocyclaceae			6000_IXKAB6328T	970	family	Rhodocyclaceae	7	7	4	0.52	d_Bacteria;p_Proteobacteria;c_Gammaproteobacteria;o_Burkholderiales;f_Rhodocyclaceae	UniRef50_UPI000A6E67FD hypothetical protein n=1 Tax=Azoarcus sp. PA01 TaxID=1637998 RepID=UPI000A6E67FD	28234_BKBAA7920Q_HS_4 # 2175 # 2366 # -1 # ID=1244_4;partial=01;start_type=Edge;rbs_motif=None;rbs_spacer=None;gc_cont=0.688	62.5	60.5	58	5.5e-07	64	2
61	2459_TBBIJ6883B	29_LIRKT9545S_HS	2	7	61	7	2459_TBBIJ6883B_AND_29_LIRKT9545S_HS	2459_TBBIJ6883B_1	29_LIRKT9545S_HS_24	d_Bacteria	p_Proteobacteria	c_Gammaproteobacteria	o_Burkholderiales	f_Burkholderiaceae	g_Ramlibacter	s_Ramlibacter sp014297445	2459_TBBIJ6883B	61981	species	Ramlibacter sp014297445	8	8	5	0.57	d_Bacteria;p_Proteobacteria;c_Gammaproteobacteria;o_Burkholderiales;f_Burkholderiaceae;g_Ramlibacter;s_Ramlibacter sp014297445	d_Bacteria	p_Proteobacteria	c_Gammaproteobacteria	o_Burkholderiales	f_Rhodocyclaceae	g_Denitratisoma	s_Denitratisoma oestradiolicum	29_LIRKT9545S_HS	23342	species	Denitratisoma oestradiolicum	80	78	43	0.6	d_Bacteria;p_Proteobacteria;c_Gammaproteobacteria;o_Burkholderiales;f_Rhodocyclaceae;g_Denitratisoma;s_Denitratisoma oestradiolicum	UniRef50_A0A2S9KDQ2 Conjugal transfer protein TraK n=21 Tax=Betaproteobacteria TaxID=28216 RepID=A0A2S9KDQ2_9BURK	2459_TBBIJ6883B_1 # 2 # 682 # 1 # ID=10102_1;partial=10;start_type=Edge;rbs_motif=None;rbs_spacer=None;gc_cont=0.636	70.8	317.0	243	1.1999999999999991e-83	227	21
62	2459_TBBIJ6883B	49_KJUPI1833T_HS	2	7	56	7	2459_TBBIJ6883B_AND_49_KJUPI1833T_HS	2459_TBBIJ6883B_1	49_KJUPI1833T_HS_42	d_Bacteria	p_Proteobacteria	c_Gammaproteobacteria	o_Burkholderiales	f_Burkholderiaceae	g_Ramlibacter	s_Ramlibacter sp014297445	2459_TBBIJ6883B	61981	species	Ramlibacter sp014297445	8	8	5	0.57	d_Bacteria;p_Proteobacteria;c_Gammaproteobacteria;o_Burkholderiales;f_Burkholderiaceae;g_Ramlibacter;s_Ramlibacter sp014297445	d_Bacteria	p_Proteobacteria	c_Gammaproteobacteria	o_Burkholderiales	f_Rhodocyclaceae	g_Denitratisoma	s_Denitratisoma oestradiolicum	49_KJUPI1833T_HS	23342	species	Denitratisoma oestradiolicum	79	77	51	0.73	d_Bacteria;p_Proteobacteria;c_Gammaproteobacteria;o_Burkholderiales;f_Rhodocyclaceae;g_Denitratisoma;s_Denitratisoma oestradiolicum	UniRef50_A0A2S9KDQ2 Conjugal transfer protein TraK n=21 Tax=Betaproteobacteria TaxID=28216 RepID=A0A2S9KDQ2_9BURK	2459_TBBIJ6883B_1 # 2 # 682 # 1 # ID=10102_1;partial=10;start_type=Edge;rbs_motif=None;rbs_spacer=None;gc_cont=0.636	70.8	317.0	243	1.1999999999999991e-83	227	21
63	2459_TBBIJ6883B	7320_RJYXA9040V_HS	1	7	7	7	2459_TBBIJ6883B_AND_7320_RJYXA9040V_HS	2459_TBBIJ6883B_1	7320_RJYXA9040V_HS_5	d_Bacteria	p_Proteobacteria	c_Gammaproteobacteria	o_Burkholderiales	f_Burkholderiaceae	g_Ramlibacter	s_Ramlibacter sp014297445	2459_TBBIJ6883B	61981	species	Ramlibacter sp014297445	8	8	5	0.57	d_Bacteria;p_Proteobacteria;c_Gammaproteobacteria;o_Burkholderiales;f_Burkholderiaceae;g_Ramlibacter;s_Ramlibacter sp014297445	d_Bacteria	p_Proteobacteria	c_Gammaproteobacteria	o_Burkholderiales	f_Rhodocyclaceae	g_Denitratisoma	s_Denitratisoma oestradiolicum	7320_RJYXA9040V_HS	23342	species	Denitratisoma oestradiolicum	9	9	6	0.67	d_Bacteria;p_Proteobacteria;c_Gammaproteobacteria;o_Burkholderiales;f_Rhodocyclaceae;g_Denitratisoma;s_Denitratisoma oestradiolicum	UniRef50_A0A2S9KDQ2 Conjugal transfer protein TraK n=21 Tax=Betaproteobacteria TaxID=28216 RepID=A0A2S9KDQ2_9BURK	2459_TBBIJ6883B_1 # 2 # 682 # 1 # ID=10102_1;partial=10;start_type=Edge;rbs_motif=None;rbs_spacer=None;gc_cont=0.636	70.8	317.0	243	1.1999999999999991e-83	227	21
64	2459_TBBIJ6883B	18_OQKAY0494C	2	7	34	7	2459_TBBIJ6883B_AND_18_OQKAY0494C	2459_TBBIJ6883B_1	18_OQKAY0494C_9	d_Bacteria	p_Proteobacteria	c_Gammaproteobacteria	o_Burkholderiales	f_Burkholderiaceae	g_Ramlibacter	s_Ramlibacter sp014297445	2459_TBBIJ6883B	61981	species	Ramlibacter sp014297445	8	8	5	0.57	d_Bacteria;p_Proteobacteria;c_Gammaproteobacteria;o_Burkholderiales;f_Burkholderiaceae;g_Ramlibacter;s_Ramlibacter sp014297445	d_Bacteria	p_Proteobacteria	c_Gammaproteobacteria	o_Burkholderiales	f_Rhodocyclaceae	g_Denitratisoma	s_Denitratisoma oestradiolicum	18_OQKAY0494C	23342	species	Denitratisoma oestradiolicum	43	43	34	0.89	d_Bacteria;p_Proteobacteria;c_Gammaproteobacteria;o_Burkholderiales;f_Rhodocyclaceae;g_Denitratisoma;s_Denitratisoma oestradiolicum	UniRef50_A0A2S9KDQ2 Conjugal transfer protein TraK n=21 Tax=Betaproteobacteria TaxID=28216 RepID=A0A2S9KDQ2_9BURK	2459_TBBIJ6883B_1 # 2 # 682 # 1 # ID=10102_1;partial=10;start_type=Edge;rbs_motif=None;rbs_spacer=None;gc_cont=0.636	70.8	317.0	243	1.1999999999999991e-83	227	21
65	2459_TBBIJ6883B	514_IWPCW0716G	2	7	20	7	2459_TBBIJ6883B_AND_514_IWPCW0716G	2459_TBBIJ6883B_1	514_IWPCW0716G_12	d_Bacteria	p_Proteobacteria	c_Gammaproteobacteria	o_Burkholderiales	f_Burkholderiaceae	g_Ramlibacter	s_Ramlibacter sp014297445	2459_TBBIJ6883B	61981	species	Ramlibacter sp014297445	8	8	5	0.57	d_Bacteria;p_Proteobacteria;c_Gammaproteobacteria;o_Burkholderiales;f_Burkholderiaceae;g_Ramlibacter;s_Ramlibacter sp014297445	d_Bacteria	p_Proteobacteria	c_Gammaproteobacteria	o_Burkholderiales	f_Rhodocyclaceae	g_Denitratisoma	s_Denitratisoma oestradiolicum	514_IWPCW0716G	23342	species	Denitratisoma oestradiolicum	23	23	22	0.95	d_Bacteria;p_Proteobacteria;c_Gammaproteobacteria;o_Burkholderiales;f_Rhodocyclaceae;g_Denitratisoma;s_Denitratisoma oestradiolicum	UniRef50_A0A2S9KDQ2 Conjugal transfer protein TraK n=21 Tax=Betaproteobacteria TaxID=28216 RepID=A0A2S9KDQ2_9BURK	2459_TBBIJ6883B_1 # 2 # 682 # 1 # ID=10102_1;partial=10;start_type=Edge;rbs_motif=None;rbs_spacer=None;gc_cont=0.636	70.8	317.0	243	1.1999999999999991e-83	227	21
66	2459_TBBIJ6883B	7288_GTAKE7915Y_HS	2	7	8	7	2459_TBBIJ6883B_AND_7288_GTAKE7915Y_HS	2459_TBBIJ6883B_1	7288_GTAKE7915Y_HS_6	d_Bacteria	p_Proteobacteria	c_Gammaproteobacteria	o_Burkholderiales	f_Burkholderiaceae	g_Ramlibacter	s_Ramlibacter sp014297445	2459_TBBIJ6883B	61981	species	Ramlibacter sp014297445	8	8	5	0.57	d_Bacteria;p_Proteobacteria;c_Gammaproteobacteria;o_Burkholderiales;f_Burkholderiaceae;g_Ramlibacter;s_Ramlibacter sp014297445	d_Bacteria	p_Proteobacteria	c_Gammaproteobacteria	o_Burkholderiales	f_Rhodocyclaceae	g_Denitratisoma	s_Denitratisoma oestradiolicum	7288_GTAKE7915Y_HS	23342	species	Denitratisoma oestradiolicum	11	10	10	1.0	d_Bacteria;p_Proteobacteria;c_Gammaproteobacteria;o_Burkholderiales;f_Rhodocyclaceae;g_Denitratisoma;s_Denitratisoma oestradiolicum	UniRef50_A0A2S9KDQ2 Conjugal transfer protein TraK n=21 Tax=Betaproteobacteria TaxID=28216 RepID=A0A2S9KDQ2_9BURK	2459_TBBIJ6883B_1 # 2 # 682 # 1 # ID=10102_1;partial=10;start_type=Edge;rbs_motif=None;rbs_spacer=None;gc_cont=0.636	70.8	317.0	243	1.1999999999999991e-83	227	21
67	2459_TBBIJ6883B	29_LIRKT9545S_HS	2	7	61	7	2459_TBBIJ6883B_AND_29_LIRKT9545S_HS	2459_TBBIJ6883B_2	29_LIRKT9545S_HS_23	d_Bacteria	p_Proteobacteria	c_Gammaproteobacteria	o_Burkholderiales	f_Burkholderiaceae	g_Ramlibacter	s_Ramlibacter sp014297445	2459_TBBIJ6883B	61981	species	Ramlibacter sp014297445	8	8	5	0.57	d_Bacteria;p_Proteobacteria;c_Gammaproteobacteria;o_Burkholderiales;f_Burkholderiaceae;g_Ramlibacter;s_Ramlibacter sp014297445	d_Bacteria	p_Proteobacteria	c_Gammaproteobacteria	o_Burkholderiales	f_Rhodocyclaceae	g_Denitratisoma	s_Denitratisoma oestradiolicum	29_LIRKT9545S_HS	23342	species	Denitratisoma oestradiolicum	80	78	43	0.6	d_Bacteria;p_Proteobacteria;c_Gammaproteobacteria;o_Burkholderiales;f_Rhodocyclaceae;g_Denitratisoma;s_Denitratisoma oestradiolicum	UniRef50_A0A6S6Y6P5 Conjugation TrbI family protein n=2 Tax=Proteobacteria TaxID=1224 RepID=A0A6S6Y6P5_9PROT	2459_TBBIJ6883B_2 # 675 # 1241 # 1 # ID=10102_2;partial=00;start_type=ATG;rbs_motif=None;rbs_spacer=None;gc_cont=0.644	95.7	256.1	164	2e-65	189	1
68	2459_TBBIJ6883B	49_KJUPI1833T_HS	2	7	56	7	2459_TBBIJ6883B_AND_49_KJUPI1833T_HS	2459_TBBIJ6883B_2	49_KJUPI1833T_HS_43	d_Bacteria	p_Proteobacteria	c_Gammaproteobacteria	o_Burkholderiales	f_Burkholderiaceae	g_Ramlibacter	s_Ramlibacter sp014297445	2459_TBBIJ6883B	61981	species	Ramlibacter sp014297445	8	8	5	0.57	d_Bacteria;p_Proteobacteria;c_Gammaproteobacteria;o_Burkholderiales;f_Burkholderiaceae;g_Ramlibacter;s_Ramlibacter sp014297445	d_Bacteria	p_Proteobacteria	c_Gammaproteobacteria	o_Burkholderiales	f_Rhodocyclaceae	g_Denitratisoma	s_Denitratisoma oestradiolicum	49_KJUPI1833T_HS	23342	species	Denitratisoma oestradiolicum	79	77	51	0.73	d_Bacteria;p_Proteobacteria;c_Gammaproteobacteria;o_Burkholderiales;f_Rhodocyclaceae;g_Denitratisoma;s_Denitratisoma oestradiolicum	UniRef50_A0A6S6Y6P5 Conjugation TrbI family protein n=2 Tax=Proteobacteria TaxID=1224 RepID=A0A6S6Y6P5_9PROT	2459_TBBIJ6883B_2 # 675 # 1241 # 1 # ID=10102_2;partial=00;start_type=ATG;rbs_motif=None;rbs_spacer=None;gc_cont=0.644	95.7	256.1	164	2e-65	189	1
69	2459_TBBIJ6883B	18_OQKAY0494C	2	7	34	7	2459_TBBIJ6883B_AND_18_OQKAY0494C	2459_TBBIJ6883B_2	18_OQKAY0494C_8	d_Bacteria	p_Proteobacteria	c_Gammaproteobacteria	o_Burkholderiales	f_Burkholderiaceae	g_Ramlibacter	s_Ramlibacter sp014297445	2459_TBBIJ6883B	61981	species	Ramlibacter sp014297445	8	8	5	0.57	d_Bacteria;p_Proteobacteria;c_Gammaproteobacteria;o_Burkholderiales;f_Burkholderiaceae;g_Ramlibacter;s_Ramlibacter sp014297445	d_Bacteria	p_Proteobacteria	c_Gammaproteobacteria	o_Burkholderiales	f_Rhodocyclaceae	g_Denitratisoma	s_Denitratisoma oestradiolicum	18_OQKAY0494C	23342	species	Denitratisoma oestradiolicum	43	43	34	0.89	d_Bacteria;p_Proteobacteria;c_Gammaproteobacteria;o_Burkholderiales;f_Rhodocyclaceae;g_Denitratisoma;s_Denitratisoma oestradiolicum	UniRef50_A0A6S6Y6P5 Conjugation TrbI family protein n=2 Tax=Proteobacteria TaxID=1224 RepID=A0A6S6Y6P5_9PROT	2459_TBBIJ6883B_2 # 675 # 1241 # 1 # ID=10102_2;partial=00;start_type=ATG;rbs_motif=None;rbs_spacer=None;gc_cont=0.644	95.7	256.1	164	2e-65	189	1
70	2459_TBBIJ6883B	514_IWPCW0716G	2	7	20	7	2459_TBBIJ6883B_AND_514_IWPCW0716G	2459_TBBIJ6883B_2	514_IWPCW0716G_13	d_Bacteria	p_Proteobacteria	c_Gammaproteobacteria	o_Burkholderiales	f_Burkholderiaceae	g_Ramlibacter	s_Ramlibacter sp014297445	2459_TBBIJ6883B	61981	species	Ramlibacter sp014297445	8	8	5	0.57	d_Bacteria;p_Proteobacteria;c_Gammaproteobacteria;o_Burkholderiales;f_Burkholderiaceae;g_Ramlibacter;s_Ramlibacter sp014297445	d_Bacteria	p_Proteobacteria	c_Gammaproteobacteria	o_Burkholderiales	f_Rhodocyclaceae	g_Denitratisoma	s_Denitratisoma oestradiolicum	514_IWPCW0716G	23342	species	Denitratisoma oestradiolicum	23	23	22	0.95	d_Bacteria;p_Proteobacteria;c_Gammaproteobacteria;o_Burkholderiales;f_Rhodocyclaceae;g_Denitratisoma;s_Denitratisoma oestradiolicum	UniRef50_A0A6S6Y6P5 Conjugation TrbI family protein n=2 Tax=Proteobacteria TaxID=1224 RepID=A0A6S6Y6P5_9PROT	2459_TBBIJ6883B_2 # 675 # 1241 # 1 # ID=10102_2;partial=00;start_type=ATG;rbs_motif=None;rbs_spacer=None;gc_cont=0.644	95.7	256.1	164	2e-65	189	1
71	2459_TBBIJ6883B	7288_GTAKE7915Y_HS	2	7	8	7	2459_TBBIJ6883B_AND_7288_GTAKE7915Y_HS	2459_TBBIJ6883B_2	7288_GTAKE7915Y_HS_7	d_Bacteria	p_Proteobacteria	c_Gammaproteobacteria	o_Burkholderiales	f_Burkholderiaceae	g_Ramlibacter	s_Ramlibacter sp014297445	2459_TBBIJ6883B	61981	species	Ramlibacter sp014297445	8	8	5	0.57	d_Bacteria;p_Proteobacteria;c_Gammaproteobacteria;o_Burkholderiales;f_Burkholderiaceae;g_Ramlibacter;s_Ramlibacter sp014297445	d_Bacteria	p_Proteobacteria	c_Gammaproteobacteria	o_Burkholderiales	f_Rhodocyclaceae	g_Denitratisoma	s_Denitratisoma oestradiolicum	7288_GTAKE7915Y_HS	23342	species	Denitratisoma oestradiolicum	11	10	10	1.0	d_Bacteria;p_Proteobacteria;c_Gammaproteobacteria;o_Burkholderiales;f_Rhodocyclaceae;g_Denitratisoma;s_Denitratisoma oestradiolicum	UniRef50_A0A6S6Y6P5 Conjugation TrbI family protein n=2 Tax=Proteobacteria TaxID=1224 RepID=A0A6S6Y6P5_9PROT	2459_TBBIJ6883B_2 # 675 # 1241 # 1 # ID=10102_2;partial=00;start_type=ATG;rbs_motif=None;rbs_spacer=None;gc_cont=0.644	95.7	256.1	164	2e-65	189	1
72	2459_TBBIJ6883B	10768_SMRZL4770S	1	7	5	5	2459_TBBIJ6883B_AND_10768_SMRZL4770S	2459_TBBIJ6883B_2	10768_SMRZL4770S_5	d_Bacteria	p_Proteobacteria	c_Gammaproteobacteria	o_Burkholderiales	f_Burkholderiaceae	g_Ramlibacter	s_Ramlibacter sp014297445	2459_TBBIJ6883B	61981	species	Ramlibacter sp014297445	8	8	5	0.57	d_Bacteria;p_Proteobacteria;c_Gammaproteobacteria;o_Burkholderiales;f_Burkholderiaceae;g_Ramlibacter;s_Ramlibacter sp014297445	d_Bacteria	p_Proteobacteria	c_Gammaproteobacteria	o_Burkholderiales	f_Rhodocyclaceae	g_Denitratisoma	s_Denitratisoma oestradiolicum	10768_SMRZL4770S	23342	species	Denitratisoma oestradiolicum	6	6	6	1.0	d_Bacteria;p_Proteobacteria;c_Gammaproteobacteria;o_Burkholderiales;f_Rhodocyclaceae;g_Denitratisoma;s_Denitratisoma oestradiolicum	UniRef50_A0A6S6Y6P5 Conjugation TrbI family protein n=2 Tax=Proteobacteria TaxID=1224 RepID=A0A6S6Y6P5_9PROT	2459_TBBIJ6883B_2 # 675 # 1241 # 1 # ID=10102_2;partial=00;start_type=ATG;rbs_motif=None;rbs_spacer=None;gc_cont=0.644	95.7	256.1	164	2e-65	189	1
73	116_JXBDA6620S_HS	24359_EWOJK0017V_HS	4	50	5	5	116_JXBDA6620S_HS_AND_24359_EWOJK0017V_HS	116_JXBDA6620S_HS_8	24359_EWOJK0017V_HS_3	d_Bacteria	p_Proteobacteria	c_Gammaproteobacteria	o_Burkholderiales	f_Rhodocyclaceae			116_JXBDA6620S_HS	970	family	Rhodocyclaceae	53	49	27	0.53	d_Bacteria;p_Proteobacteria;c_Gammaproteobacteria;o_Burkholderiales;f_Rhodocyclaceae	d_Bacteria	p_Proteobacteria	c_Gammaproteobacteria	o_Burkholderiales	f_Burkholderiaceae			24359_EWOJK0017V_HS	62	family	Burkholderiaceae	11	11	3	0.59	d_Bacteria;p_Proteobacteria;c_Gammaproteobacteria;o_Burkholderiales;f_Burkholderiaceae	UniRef50_A0A6N0ZEJ8 Uncharacterized protein n=1 Tax=Candidatus Accumulibacter sp. TaxID=2053492 RepID=A0A6N0ZEJ8_9PROT	116_JXBDA6620S_HS_8 # 7009 # 7470 # 1 # ID=10118_8;partial=00;start_type=ATG;rbs_motif=AGGA;rbs_spacer=5-10bp;gc_cont=0.489	51.0	183.7	155	1e-43	154	1
74	116_JXBDA6620S_HS	24359_EWOJK0017V_HS	4	50	5	5	116_JXBDA6620S_HS_AND_24359_EWOJK0017V_HS	116_JXBDA6620S_HS_6	24359_EWOJK0017V_HS_1	d_Bacteria	p_Proteobacteria	c_Gammaproteobacteria	o_Burkholderiales	f_Rhodocyclaceae			116_JXBDA6620S_HS	970	family	Rhodocyclaceae	53	49	27	0.53	d_Bacteria;p_Proteobacteria;c_Gammaproteobacteria;o_Burkholderiales;f_Rhodocyclaceae	d_Bacteria	p_Proteobacteria	c_Gammaproteobacteria	o_Burkholderiales	f_Burkholderiaceae			24359_EWOJK0017V_HS	62	family	Burkholderiaceae	11	11	3	0.59	d_Bacteria;p_Proteobacteria;c_Gammaproteobacteria;o_Burkholderiales;f_Burkholderiaceae	UniRef50_A0A4R2TID9 Uncharacterized protein n=3 Tax=Proteobacteria TaxID=1224 RepID=A0A4R2TID9_9SPHN	116_JXBDA6620S_HS_6 # 5610 # 6407 # 1 # ID=10118_6;partial=00;start_type=ATG;rbs_motif=None;rbs_spacer=None;gc_cont=0.573	54.9	214.2	196	1.1999999999999997e-52	266	1
75	116_JXBDA6620S_HS	66063_LNBYT5954Z_HS	2	50	4	4	116_JXBDA6620S_HS_AND_66063_LNBYT5954Z_HS	116_JXBDA6620S_HS_6	66063_LNBYT5954Z_HS_1	d_Bacteria	p_Proteobacteria	c_Gammaproteobacteria	o_Burkholderiales	f_Rhodocyclaceae			116_JXBDA6620S_HS	970	family	Rhodocyclaceae	53	49	27	0.53	d_Bacteria;p_Proteobacteria;c_Gammaproteobacteria;o_Burkholderiales;f_Rhodocyclaceae	d_Bacteria	p_Proteobacteria	c_Gammaproteobacteria	o_Burkholderiales	f_Burkholderiaceae	g_Acidovorax		66063_LNBYT5954Z_HS	2290	genus	Acidovorax	6	4	1	0.88	d_Bacteria;p_Proteobacteria;c_Gammaproteobacteria;o_Burkholderiales;f_Burkholderiaceae;g_Acidovorax	UniRef50_A0A4R2TID9 Uncharacterized protein n=3 Tax=Proteobacteria TaxID=1224 RepID=A0A4R2TID9_9SPHN	116_JXBDA6620S_HS_6 # 5610 # 6407 # 1 # ID=10118_6;partial=00;start_type=ATG;rbs_motif=None;rbs_spacer=None;gc_cont=0.573	54.9	214.2	196	1.1999999999999997e-52	266	1
76	116_JXBDA6620S_HS	24359_EWOJK0017V_HS	4	50	5	5	116_JXBDA6620S_HS_AND_24359_EWOJK0017V_HS	116_JXBDA6620S_HS_7	24359_EWOJK0017V_HS_2	d_Bacteria	p_Proteobacteria	c_Gammaproteobacteria	o_Burkholderiales	f_Rhodocyclaceae			116_JXBDA6620S_HS	970	family	Rhodocyclaceae	53	49	27	0.53	d_Bacteria;p_Proteobacteria;c_Gammaproteobacteria;o_Burkholderiales;f_Rhodocyclaceae	d_Bacteria	p_Proteobacteria	c_Gammaproteobacteria	o_Burkholderiales	f_Burkholderiaceae			24359_EWOJK0017V_HS	62	family	Burkholderiaceae	11	11	3	0.59	d_Bacteria;p_Proteobacteria;c_Gammaproteobacteria;o_Burkholderiales;f_Burkholderiaceae	UniRef50_Q9X2N9 Quaternary ammonium compound-resistance protein QacF n=123 Tax=root TaxID=1 RepID=QACF_KLEAE	116_JXBDA6620S_HS_7 # 6592 # 6924 # 1 # ID=10118_7;partial=00;start_type=GTG;rbs_motif=AGGAG;rbs_spacer=5-10bp;gc_cont=0.508	99.1	209.1	110	1.699999999999999e-51	111	1
77	116_JXBDA6620S_HS	24359_EWOJK0017V_HS	4	50	5	5	116_JXBDA6620S_HS_AND_24359_EWOJK0017V_HS	116_JXBDA6620S_HS_7	24359_EWOJK0017V_HS_5	d_Bacteria	p_Proteobacteria	c_Gammaproteobacteria	o_Burkholderiales	f_Rhodocyclaceae			116_JXBDA6620S_HS	970	family	Rhodocyclaceae	53	49	27	0.53	d_Bacteria;p_Proteobacteria;c_Gammaproteobacteria;o_Burkholderiales;f_Rhodocyclaceae	d_Bacteria	p_Proteobacteria	c_Gammaproteobacteria	o_Burkholderiales	f_Burkholderiaceae			24359_EWOJK0017V_HS	62	family	Burkholderiaceae	11	11	3	0.59	d_Bacteria;p_Proteobacteria;c_Gammaproteobacteria;o_Burkholderiales;f_Burkholderiaceae	UniRef50_Q9X2N9 Quaternary ammonium compound-resistance protein QacF n=123 Tax=root TaxID=1 RepID=QACF_KLEAE	116_JXBDA6620S_HS_7 # 6592 # 6924 # 1 # ID=10118_7;partial=00;start_type=GTG;rbs_motif=AGGAG;rbs_spacer=5-10bp;gc_cont=0.508	99.1	209.1	110	1.699999999999999e-51	111	1
78	116_JXBDA6620S_HS	11040_LJSLX5580A_HS	1	50	5	5	116_JXBDA6620S_HS_AND_11040_LJSLX5580A_HS	116_JXBDA6620S_HS_7	11040_LJSLX5580A_HS_4	d_Bacteria	p_Proteobacteria	c_Gammaproteobacteria	o_Burkholderiales	f_Rhodocyclaceae			116_JXBDA6620S_HS	970	family	Rhodocyclaceae	53	49	27	0.53	d_Bacteria;p_Proteobacteria;c_Gammaproteobacteria;o_Burkholderiales;f_Rhodocyclaceae	d_Bacteria	p_Proteobacteria	c_Gammaproteobacteria	o_Burkholderiales	f_Burkholderiaceae	g_Acidovorax		11040_LJSLX5580A_HS	2290	genus	Acidovorax	6	4	1	0.96	d_Bacteria;p_Proteobacteria;c_Gammaproteobacteria;o_Burkholderiales;f_Burkholderiaceae;g_Acidovorax	UniRef50_Q9X2N9 Quaternary ammonium compound-resistance protein QacF n=123 Tax=root TaxID=1 RepID=QACF_KLEAE	116_JXBDA6620S_HS_7 # 6592 # 6924 # 1 # ID=10118_7;partial=00;start_type=GTG;rbs_motif=AGGAG;rbs_spacer=5-10bp;gc_cont=0.508	99.1	209.1	110	1.699999999999999e-51	111	1
79	116_JXBDA6620S_HS	66063_LNBYT5954Z_HS	2	50	4	4	116_JXBDA6620S_HS_AND_66063_LNBYT5954Z_HS	116_JXBDA6620S_HS_7	66063_LNBYT5954Z_HS_2	d_Bacteria	p_Proteobacteria	c_Gammaproteobacteria	o_Burkholderiales	f_Rhodocyclaceae			116_JXBDA6620S_HS	970	family	Rhodocyclaceae	53	49	27	0.53	d_Bacteria;p_Proteobacteria;c_Gammaproteobacteria;o_Burkholderiales;f_Rhodocyclaceae	d_Bacteria	p_Proteobacteria	c_Gammaproteobacteria	o_Burkholderiales	f_Burkholderiaceae	g_Acidovorax		66063_LNBYT5954Z_HS	2290	genus	Acidovorax	6	4	1	0.88	d_Bacteria;p_Proteobacteria;c_Gammaproteobacteria;o_Burkholderiales;f_Burkholderiaceae;g_Acidovorax	UniRef50_Q9X2N9 Quaternary ammonium compound-resistance protein QacF n=123 Tax=root TaxID=1 RepID=QACF_KLEAE	116_JXBDA6620S_HS_7 # 6592 # 6924 # 1 # ID=10118_7;partial=00;start_type=GTG;rbs_motif=AGGAG;rbs_spacer=5-10bp;gc_cont=0.508	99.1	209.1	110	1.699999999999999e-51	111	1
80	116_JXBDA6620S_HS	8025_AQYSR7679X_HS	2	50	5	5	116_JXBDA6620S_HS_AND_8025_AQYSR7679X_HS	116_JXBDA6620S_HS_7	8025_AQYSR7679X_HS_5	d_Bacteria	p_Proteobacteria	c_Gammaproteobacteria	o_Burkholderiales	f_Rhodocyclaceae			116_JXBDA6620S_HS	970	family	Rhodocyclaceae	53	49	27	0.53	d_Bacteria;p_Proteobacteria;c_Gammaproteobacteria;o_Burkholderiales;f_Rhodocyclaceae	d_Bacteria	p_Proteobacteria	c_Gammaproteobacteria	o_Burkholderiales	f_Burkholderiaceae			8025_AQYSR7679X_HS	62	family	Burkholderiaceae	11	11	5	0.51	d_Bacteria;p_Proteobacteria;c_Gammaproteobacteria;o_Burkholderiales;f_Burkholderiaceae	UniRef50_Q9X2N9 Quaternary ammonium compound-resistance protein QacF n=123 Tax=root TaxID=1 RepID=QACF_KLEAE	116_JXBDA6620S_HS_7 # 6592 # 6924 # 1 # ID=10118_7;partial=00;start_type=GTG;rbs_motif=AGGAG;rbs_spacer=5-10bp;gc_cont=0.508	99.1	209.1	110	1.699999999999999e-51	111	1
81	116_JXBDA6620S_HS	8025_AQYSR7679X_HS	2	50	5	5	116_JXBDA6620S_HS_AND_8025_AQYSR7679X_HS	116_JXBDA6620S_HS_7	8025_AQYSR7679X_HS_4	d_Bacteria	p_Proteobacteria	c_Gammaproteobacteria	o_Burkholderiales	f_Rhodocyclaceae			116_JXBDA6620S_HS	970	family	Rhodocyclaceae	53	49	27	0.53	d_Bacteria;p_Proteobacteria;c_Gammaproteobacteria;o_Burkholderiales;f_Rhodocyclaceae	d_Bacteria	p_Proteobacteria	c_Gammaproteobacteria	o_Burkholderiales	f_Burkholderiaceae			8025_AQYSR7679X_HS	62	family	Burkholderiaceae	11	11	5	0.51	d_Bacteria;p_Proteobacteria;c_Gammaproteobacteria;o_Burkholderiales;f_Burkholderiaceae	UniRef50_Q9X2N9 Quaternary ammonium compound-resistance protein QacF n=123 Tax=root TaxID=1 RepID=QACF_KLEAE	116_JXBDA6620S_HS_7 # 6592 # 6924 # 1 # ID=10118_7;partial=00;start_type=GTG;rbs_motif=AGGAG;rbs_spacer=5-10bp;gc_cont=0.508	99.1	209.1	110	1.699999999999999e-51	111	1
82	342_KJUPI1833T_HS	24359_EWOJK0017V_HS	3	18	5	5	342_KJUPI1833T_HS_AND_24359_EWOJK0017V_HS	342_KJUPI1833T_HS_5	24359_EWOJK0017V_HS_2	d_Bacteria	p_Proteobacteria	c_Gammaproteobacteria	o_Burkholderiales	f_Rhodocyclaceae	g_Zoogloea		342_KJUPI1833T_HS	28521	genus	Zoogloea	32	30	13	0.56	d_Bacteria;p_Proteobacteria;c_Gammaproteobacteria;o_Burkholderiales;f_Rhodocyclaceae;g_Zoogloea	d_Bacteria	p_Proteobacteria	c_Gammaproteobacteria	o_Burkholderiales	f_Burkholderiaceae			24359_EWOJK0017V_HS	62	family	Burkholderiaceae	11	11	3	0.59	d_Bacteria;p_Proteobacteria;c_Gammaproteobacteria;o_Burkholderiales;f_Burkholderiaceae	UniRef50_Q9X2N9 Quaternary ammonium compound-resistance protein QacF n=123 Tax=root TaxID=1 RepID=QACF_KLEAE	342_KJUPI1833T_HS_5 # 3699 # 4031 # 1 # ID=3764_5;partial=00;start_type=GTG;rbs_motif=AGGAG;rbs_spacer=5-10bp;gc_cont=0.505	100.0	210.3	110	7.5e-52	111	1
83	342_KJUPI1833T_HS	24359_EWOJK0017V_HS	3	18	5	5	342_KJUPI1833T_HS_AND_24359_EWOJK0017V_HS	342_KJUPI1833T_HS_5	24359_EWOJK0017V_HS_5	d_Bacteria	p_Proteobacteria	c_Gammaproteobacteria	o_Burkholderiales	f_Rhodocyclaceae	g_Zoogloea		342_KJUPI1833T_HS	28521	genus	Zoogloea	32	30	13	0.56	d_Bacteria;p_Proteobacteria;c_Gammaproteobacteria;o_Burkholderiales;f_Rhodocyclaceae;g_Zoogloea	d_Bacteria	p_Proteobacteria	c_Gammaproteobacteria	o_Burkholderiales	f_Burkholderiaceae			24359_EWOJK0017V_HS	62	family	Burkholderiaceae	11	11	3	0.59	d_Bacteria;p_Proteobacteria;c_Gammaproteobacteria;o_Burkholderiales;f_Burkholderiaceae	UniRef50_Q9X2N9 Quaternary ammonium compound-resistance protein QacF n=123 Tax=root TaxID=1 RepID=QACF_KLEAE	342_KJUPI1833T_HS_5 # 3699 # 4031 # 1 # ID=3764_5;partial=00;start_type=GTG;rbs_motif=AGGAG;rbs_spacer=5-10bp;gc_cont=0.505	100.0	210.3	110	7.5e-52	111	1
84	342_KJUPI1833T_HS	11040_LJSLX5580A_HS	1	18	5	5	342_KJUPI1833T_HS_AND_11040_LJSLX5580A_HS	342_KJUPI1833T_HS_5	11040_LJSLX5580A_HS_4	d_Bacteria	p_Proteobacteria	c_Gammaproteobacteria	o_Burkholderiales	f_Rhodocyclaceae	g_Zoogloea		342_KJUPI1833T_HS	28521	genus	Zoogloea	32	30	13	0.56	d_Bacteria;p_Proteobacteria;c_Gammaproteobacteria;o_Burkholderiales;f_Rhodocyclaceae;g_Zoogloea	d_Bacteria	p_Proteobacteria	c_Gammaproteobacteria	o_Burkholderiales	f_Burkholderiaceae	g_Acidovorax		11040_LJSLX5580A_HS	2290	genus	Acidovorax	6	4	1	0.96	d_Bacteria;p_Proteobacteria;c_Gammaproteobacteria;o_Burkholderiales;f_Burkholderiaceae;g_Acidovorax	UniRef50_Q9X2N9 Quaternary ammonium compound-resistance protein QacF n=123 Tax=root TaxID=1 RepID=QACF_KLEAE	342_KJUPI1833T_HS_5 # 3699 # 4031 # 1 # ID=3764_5;partial=00;start_type=GTG;rbs_motif=AGGAG;rbs_spacer=5-10bp;gc_cont=0.505	100.0	210.3	110	7.5e-52	111	1
85	342_KJUPI1833T_HS	66063_LNBYT5954Z_HS	1	18	4	4	342_KJUPI1833T_HS_AND_66063_LNBYT5954Z_HS	342_KJUPI1833T_HS_5	66063_LNBYT5954Z_HS_2	d_Bacteria	p_Proteobacteria	c_Gammaproteobacteria	o_Burkholderiales	f_Rhodocyclaceae	g_Zoogloea		342_KJUPI1833T_HS	28521	genus	Zoogloea	32	30	13	0.56	d_Bacteria;p_Proteobacteria;c_Gammaproteobacteria;o_Burkholderiales;f_Rhodocyclaceae;g_Zoogloea	d_Bacteria	p_Proteobacteria	c_Gammaproteobacteria	o_Burkholderiales	f_Burkholderiaceae	g_Acidovorax		66063_LNBYT5954Z_HS	2290	genus	Acidovorax	6	4	1	0.88	d_Bacteria;p_Proteobacteria;c_Gammaproteobacteria;o_Burkholderiales;f_Burkholderiaceae;g_Acidovorax	UniRef50_Q9X2N9 Quaternary ammonium compound-resistance protein QacF n=123 Tax=root TaxID=1 RepID=QACF_KLEAE	342_KJUPI1833T_HS_5 # 3699 # 4031 # 1 # ID=3764_5;partial=00;start_type=GTG;rbs_motif=AGGAG;rbs_spacer=5-10bp;gc_cont=0.505	100.0	210.3	110	7.5e-52	111	1
86	342_KJUPI1833T_HS	8025_AQYSR7679X_HS	2	18	5	5	342_KJUPI1833T_HS_AND_8025_AQYSR7679X_HS	342_KJUPI1833T_HS_5	8025_AQYSR7679X_HS_5	d_Bacteria	p_Proteobacteria	c_Gammaproteobacteria	o_Burkholderiales	f_Rhodocyclaceae	g_Zoogloea		342_KJUPI1833T_HS	28521	genus	Zoogloea	32	30	13	0.56	d_Bacteria;p_Proteobacteria;c_Gammaproteobacteria;o_Burkholderiales;f_Rhodocyclaceae;g_Zoogloea	d_Bacteria	p_Proteobacteria	c_Gammaproteobacteria	o_Burkholderiales	f_Burkholderiaceae			8025_AQYSR7679X_HS	62	family	Burkholderiaceae	11	11	5	0.51	d_Bacteria;p_Proteobacteria;c_Gammaproteobacteria;o_Burkholderiales;f_Burkholderiaceae	UniRef50_Q9X2N9 Quaternary ammonium compound-resistance protein QacF n=123 Tax=root TaxID=1 RepID=QACF_KLEAE	342_KJUPI1833T_HS_5 # 3699 # 4031 # 1 # ID=3764_5;partial=00;start_type=GTG;rbs_motif=AGGAG;rbs_spacer=5-10bp;gc_cont=0.505	100.0	210.3	110	7.5e-52	111	1
87	342_KJUPI1833T_HS	8025_AQYSR7679X_HS	2	18	5	5	342_KJUPI1833T_HS_AND_8025_AQYSR7679X_HS	342_KJUPI1833T_HS_5	8025_AQYSR7679X_HS_4	d_Bacteria	p_Proteobacteria	c_Gammaproteobacteria	o_Burkholderiales	f_Rhodocyclaceae	g_Zoogloea		342_KJUPI1833T_HS	28521	genus	Zoogloea	32	30	13	0.56	d_Bacteria;p_Proteobacteria;c_Gammaproteobacteria;o_Burkholderiales;f_Rhodocyclaceae;g_Zoogloea	d_Bacteria	p_Proteobacteria	c_Gammaproteobacteria	o_Burkholderiales	f_Burkholderiaceae			8025_AQYSR7679X_HS	62	family	Burkholderiaceae	11	11	5	0.51	d_Bacteria;p_Proteobacteria;c_Gammaproteobacteria;o_Burkholderiales;f_Burkholderiaceae	UniRef50_Q9X2N9 Quaternary ammonium compound-resistance protein QacF n=123 Tax=root TaxID=1 RepID=QACF_KLEAE	342_KJUPI1833T_HS_5 # 3699 # 4031 # 1 # ID=3764_5;partial=00;start_type=GTG;rbs_motif=AGGAG;rbs_spacer=5-10bp;gc_cont=0.505	100.0	210.3	110	7.5e-52	111	1
88	116_JXBDA6620S_HS	28234_BKBAA7920Q_HS	2	50	4	4	116_JXBDA6620S_HS_AND_28234_BKBAA7920Q_HS	116_JXBDA6620S_HS_11	28234_BKBAA7920Q_HS_4	d_Bacteria	p_Proteobacteria	c_Gammaproteobacteria	o_Burkholderiales	f_Rhodocyclaceae			116_JXBDA6620S_HS	970	family	Rhodocyclaceae	53	49	27	0.53	d_Bacteria;p_Proteobacteria;c_Gammaproteobacteria;o_Burkholderiales;f_Rhodocyclaceae	d_Bacteria	p_Proteobacteria	c_Gammaproteobacteria	o_Enterobacterales	f_Enterobacteriaceae			28234_BKBAA7920Q_HS	6	family	Enterobacteriaceae	2	2	1	0.5	d_Bacteria;p_Proteobacteria;c_Gammaproteobacteria;o_Enterobacterales;f_Enterobacteriaceae	UniRef50_B8F0B3 Exonuclease RNase T and DNA polymerase III n=5 Tax=Zoogloeaceae TaxID=2008794 RepID=B8F0B3_THASP	116_JXBDA6620S_HS_11 # 10019 # 10624 # 1 # ID=10118_11;partial=00;start_type=ATG;rbs_motif=GGA/GAG/AGG;rbs_spacer=5-10bp;gc_cont=0.693	89.1	357.5	201	6.899999999999997e-96	202	1
89	116_JXBDA6620S_HS	28234_BKBAA7920Q_HS	2	50	4	4	116_JXBDA6620S_HS_AND_28234_BKBAA7920Q_HS	116_JXBDA6620S_HS_10	28234_BKBAA7920Q_HS_4	d_Bacteria	p_Proteobacteria	c_Gammaproteobacteria	o_Burkholderiales	f_Rhodocyclaceae			116_JXBDA6620S_HS	970	family	Rhodocyclaceae	53	49	27	0.53	d_Bacteria;p_Proteobacteria;c_Gammaproteobacteria;o_Burkholderiales;f_Rhodocyclaceae	d_Bacteria	p_Proteobacteria	c_Gammaproteobacteria	o_Enterobacterales	f_Enterobacteriaceae			28234_BKBAA7920Q_HS	6	family	Enterobacteriaceae	2	2	1	0.5	d_Bacteria;p_Proteobacteria;c_Gammaproteobacteria;o_Enterobacterales;f_Enterobacteriaceae	UniRef50_N6XWZ6 KfrA_N domain-containing protein n=5 Tax=Zoogloeaceae TaxID=2008794 RepID=N6XWZ6_9RHOO	116_JXBDA6620S_HS_10 # 9070 # 10026 # 1 # ID=10118_10;partial=00;start_type=ATG;rbs_motif=GGAG/GAGG;rbs_spacer=5-10bp;gc_cont=0.718	79.5	231.1	318	1.2e-57	319	1
90	16529_JXRFG8695L	28234_BKBAA7920Q_HS	1	7	4	4	16529_JXRFG8695L_AND_28234_BKBAA7920Q_HS	16529_JXRFG8695L_1	28234_BKBAA7920Q_HS_4	d_Bacteria	p_Proteobacteria	c_Gammaproteobacteria	o_Burkholderiales	f_Rhodocyclaceae			16529_JXRFG8695L	970	family	Rhodocyclaceae	7	7	5	0.74	d_Bacteria;p_Proteobacteria;c_Gammaproteobacteria;o_Burkholderiales;f_Rhodocyclaceae	d_Bacteria	p_Proteobacteria	c_Gammaproteobacteria	o_Enterobacterales	f_Enterobacteriaceae			28234_BKBAA7920Q_HS	6	family	Enterobacteriaceae	2	2	1	0.5	d_Bacteria;p_Proteobacteria;c_Gammaproteobacteria;o_Enterobacterales;f_Enterobacteriaceae	UniRef50_N6XWZ6 KfrA_N domain-containing protein n=5 Tax=Zoogloeaceae TaxID=2008794 RepID=N6XWZ6_9RHOO	16529_JXRFG8695L_1 # 1 # 663 # 1 # ID=6075_1;partial=10;start_type=Edge;rbs_motif=None;rbs_spacer=None;gc_cont=0.730	56.9	74.3	318	1.3000000000000002e-10	221	99
91	21_JXBDA6620S	28234_BKBAA7920Q_HS	2	35	4	4	21_JXBDA6620S_AND_28234_BKBAA7920Q_HS	21_JXBDA6620S_34	28234_BKBAA7920Q_HS_4	d_Bacteria	p_Proteobacteria	c_Gammaproteobacteria	o_Burkholderiales	f_Rhodocyclaceae			21_JXBDA6620S	970	family	Rhodocyclaceae	33	31	18	0.55	d_Bacteria;p_Proteobacteria;c_Gammaproteobacteria;o_Burkholderiales;f_Rhodocyclaceae	d_Bacteria	p_Proteobacteria	c_Gammaproteobacteria	o_Enterobacterales	f_Enterobacteriaceae			28234_BKBAA7920Q_HS	6	family	Enterobacteriaceae	2	2	1	0.5	d_Bacteria;p_Proteobacteria;c_Gammaproteobacteria;o_Enterobacterales;f_Enterobacteriaceae	UniRef50_B8F0B3 Exonuclease RNase T and DNA polymerase III n=5 Tax=Zoogloeaceae TaxID=2008794 RepID=B8F0B3_THASP	21_JXBDA6620S_34 # 23241 # 23846 # -1 # ID=11255_34;partial=00;start_type=ATG;rbs_motif=GGA/GAG/AGG;rbs_spacer=5-10bp;gc_cont=0.695	89.1	357.5	201	6.899999999999997e-96	202	1
92	21_JXBDA6620S	28234_BKBAA7920Q_HS	2	35	4	4	21_JXBDA6620S_AND_28234_BKBAA7920Q_HS	21_JXBDA6620S_35	28234_BKBAA7920Q_HS_4	d_Bacteria	p_Proteobacteria	c_Gammaproteobacteria	o_Burkholderiales	f_Rhodocyclaceae			21_JXBDA6620S	970	family	Rhodocyclaceae	33	31	18	0.55	d_Bacteria;p_Proteobacteria;c_Gammaproteobacteria;o_Burkholderiales;f_Rhodocyclaceae	d_Bacteria	p_Proteobacteria	c_Gammaproteobacteria	o_Enterobacterales	f_Enterobacteriaceae			28234_BKBAA7920Q_HS	6	family	Enterobacteriaceae	2	2	1	0.5	d_Bacteria;p_Proteobacteria;c_Gammaproteobacteria;o_Enterobacterales;f_Enterobacteriaceae	UniRef50_N6XWZ6 KfrA_N domain-containing protein n=5 Tax=Zoogloeaceae TaxID=2008794 RepID=N6XWZ6_9RHOO	21_JXBDA6620S_35 # 23839 # 24795 # -1 # ID=11255_35;partial=00;start_type=ATG;rbs_motif=GGAG/GAGG;rbs_spacer=5-10bp;gc_cont=0.716	79.5	231.1	318	1.2e-57	319	1
93	2282_NZVQQ9792V	28234_BKBAA7920Q_HS	2	13	4	4	2282_NZVQQ9792V_AND_28234_BKBAA7920Q_HS	2282_NZVQQ9792V_2	28234_BKBAA7920Q_HS_4	d_Bacteria	p_Proteobacteria	c_Gammaproteobacteria	o_Burkholderiales	f_Rhodocyclaceae			2282_NZVQQ9792V	970	family	Rhodocyclaceae	12	11	5	0.75	d_Bacteria;p_Proteobacteria;c_Gammaproteobacteria;o_Burkholderiales;f_Rhodocyclaceae	d_Bacteria	p_Proteobacteria	c_Gammaproteobacteria	o_Enterobacterales	f_Enterobacteriaceae			28234_BKBAA7920Q_HS	6	family	Enterobacteriaceae	2	2	1	0.5	d_Bacteria;p_Proteobacteria;c_Gammaproteobacteria;o_Enterobacterales;f_Enterobacteriaceae	UniRef50_N6XWZ6 KfrA_N domain-containing protein n=5 Tax=Zoogloeaceae TaxID=2008794 RepID=N6XWZ6_9RHOO	2282_NZVQQ9792V_2 # 561 # 1034 # 1 # ID=10729_2;partial=00;start_type=GTG;rbs_motif=None;rbs_spacer=None;gc_cont=0.732	76.9	54.7	318	7.5e-05	158	162
94	2282_NZVQQ9792V	28234_BKBAA7920Q_HS	2	13	4	4	2282_NZVQQ9792V_AND_28234_BKBAA7920Q_HS	2282_NZVQQ9792V_4	28234_BKBAA7920Q_HS_4	d_Bacteria	p_Proteobacteria	c_Gammaproteobacteria	o_Burkholderiales	f_Rhodocyclaceae			2282_NZVQQ9792V	970	family	Rhodocyclaceae	12	11	5	0.75	d_Bacteria;p_Proteobacteria;c_Gammaproteobacteria;o_Burkholderiales;f_Rhodocyclaceae	d_Bacteria	p_Proteobacteria	c_Gammaproteobacteria	o_Enterobacterales	f_Enterobacteriaceae			28234_BKBAA7920Q_HS	6	family	Enterobacteriaceae	2	2	1	0.5	d_Bacteria;p_Proteobacteria;c_Gammaproteobacteria;o_Enterobacterales;f_Enterobacteriaceae	UniRef50_B8F0B3 Exonuclease RNase T and DNA polymerase III n=5 Tax=Zoogloeaceae TaxID=2008794 RepID=B8F0B3_THASP	2282_NZVQQ9792V_4 # 1446 # 1637 # 1 # ID=10729_4;partial=00;start_type=ATG;rbs_motif=None;rbs_spacer=None;gc_cont=0.661	88.9	113.6	201	5.5e-23	64	139
95	3834_UCOZS4528E_HS	28234_BKBAA7920Q_HS	2	10	4	4	3834_UCOZS4528E_HS_AND_28234_BKBAA7920Q_HS	3834_UCOZS4528E_HS_7	28234_BKBAA7920Q_HS_4	d_Bacteria	p_Proteobacteria	c_Gammaproteobacteria	o_Burkholderiales	f_Rhodocyclaceae			3834_UCOZS4528E_HS	970	family	Rhodocyclaceae	12	12	6	0.64	d_Bacteria;p_Proteobacteria;c_Gammaproteobacteria;o_Burkholderiales;f_Rhodocyclaceae	d_Bacteria	p_Proteobacteria	c_Gammaproteobacteria	o_Enterobacterales	f_Enterobacteriaceae			28234_BKBAA7920Q_HS	6	family	Enterobacteriaceae	2	2	1	0.5	d_Bacteria;p_Proteobacteria;c_Gammaproteobacteria;o_Enterobacterales;f_Enterobacteriaceae	UniRef50_N6XWZ6 KfrA_N domain-containing protein n=5 Tax=Zoogloeaceae TaxID=2008794 RepID=N6XWZ6_9RHOO	3834_UCOZS4528E_HS_7 # 2777 # 3733 # -1 # ID=2964_7;partial=00;start_type=ATG;rbs_motif=GGAG/GAGG;rbs_spacer=5-10bp;gc_cont=0.716	79.5	231.1	318	1.2e-57	319	1
96	3834_UCOZS4528E_HS	28234_BKBAA7920Q_HS	2	10	4	4	3834_UCOZS4528E_HS_AND_28234_BKBAA7920Q_HS	3834_UCOZS4528E_HS_6	28234_BKBAA7920Q_HS_4	d_Bacteria	p_Proteobacteria	c_Gammaproteobacteria	o_Burkholderiales	f_Rhodocyclaceae			3834_UCOZS4528E_HS	970	family	Rhodocyclaceae	12	12	6	0.64	d_Bacteria;p_Proteobacteria;c_Gammaproteobacteria;o_Burkholderiales;f_Rhodocyclaceae	d_Bacteria	p_Proteobacteria	c_Gammaproteobacteria	o_Enterobacterales	f_Enterobacteriaceae			28234_BKBAA7920Q_HS	6	family	Enterobacteriaceae	2	2	1	0.5	d_Bacteria;p_Proteobacteria;c_Gammaproteobacteria;o_Enterobacterales;f_Enterobacteriaceae	UniRef50_B8F0B3 Exonuclease RNase T and DNA polymerase III n=5 Tax=Zoogloeaceae TaxID=2008794 RepID=B8F0B3_THASP	3834_UCOZS4528E_HS_6 # 2176 # 2784 # -1 # ID=2964_6;partial=00;start_type=ATG;rbs_motif=GGA/GAG/AGG;rbs_spacer=5-10bp;gc_cont=0.698	88.1	349.4	201	1.899999999999999e-93	203	1
97	384_SMAIH8416T	28234_BKBAA7920Q_HS	2	28	4	4	384_SMAIH8416T_AND_28234_BKBAA7920Q_HS	384_SMAIH8416T_8	28234_BKBAA7920Q_HS_4	d_Bacteria	p_Proteobacteria	c_Gammaproteobacteria	o_Burkholderiales	f_Rhodocyclaceae			384_SMAIH8416T	970	family	Rhodocyclaceae	24	22	13	0.59	d_Bacteria;p_Proteobacteria;c_Gammaproteobacteria;o_Burkholderiales;f_Rhodocyclaceae	d_Bacteria	p_Proteobacteria	c_Gammaproteobacteria	o_Enterobacterales	f_Enterobacteriaceae			28234_BKBAA7920Q_HS	6	family	Enterobacteriaceae	2	2	1	0.5	d_Bacteria;p_Proteobacteria;c_Gammaproteobacteria;o_Enterobacterales;f_Enterobacteriaceae	UniRef50_B8F0B3 Exonuclease RNase T and DNA polymerase III n=5 Tax=Zoogloeaceae TaxID=2008794 RepID=B8F0B3_THASP	384_SMAIH8416T_8 # 9091 # 9696 # 1 # ID=15272_8;partial=00;start_type=ATG;rbs_motif=GGA/GAG/AGG;rbs_spacer=5-10bp;gc_cont=0.691	89.1	357.5	201	6.899999999999997e-96	202	1
98	384_SMAIH8416T	28234_BKBAA7920Q_HS	2	28	4	4	384_SMAIH8416T_AND_28234_BKBAA7920Q_HS	384_SMAIH8416T_7	28234_BKBAA7920Q_HS_4	d_Bacteria	p_Proteobacteria	c_Gammaproteobacteria	o_Burkholderiales	f_Rhodocyclaceae			384_SMAIH8416T	970	family	Rhodocyclaceae	24	22	13	0.59	d_Bacteria;p_Proteobacteria;c_Gammaproteobacteria;o_Burkholderiales;f_Rhodocyclaceae	d_Bacteria	p_Proteobacteria	c_Gammaproteobacteria	o_Enterobacterales	f_Enterobacteriaceae			28234_BKBAA7920Q_HS	6	family	Enterobacteriaceae	2	2	1	0.5	d_Bacteria;p_Proteobacteria;c_Gammaproteobacteria;o_Enterobacterales;f_Enterobacteriaceae	UniRef50_N6XWZ6 KfrA_N domain-containing protein n=5 Tax=Zoogloeaceae TaxID=2008794 RepID=N6XWZ6_9RHOO	384_SMAIH8416T_7 # 8142 # 9098 # 1 # ID=15272_7;partial=00;start_type=ATG;rbs_motif=GGAG/GAGG;rbs_spacer=5-10bp;gc_cont=0.718	79.5	231.1	318	1.2e-57	319	1
99	4143_FFXIX2867H	28234_BKBAA7920Q_HS	2	11	4	4	4143_FFXIX2867H_AND_28234_BKBAA7920Q_HS	4143_FFXIX2867H_1	28234_BKBAA7920Q_HS_4	d_Bacteria	p_Proteobacteria	c_Gammaproteobacteria	o_Burkholderiales	f_Rhodocyclaceae			4143_FFXIX2867H	970	family	Rhodocyclaceae	13	13	5	0.55	d_Bacteria;p_Proteobacteria;c_Gammaproteobacteria;o_Burkholderiales;f_Rhodocyclaceae	d_Bacteria	p_Proteobacteria	c_Gammaproteobacteria	o_Enterobacterales	f_Enterobacteriaceae			28234_BKBAA7920Q_HS	6	family	Enterobacteriaceae	2	2	1	0.5	d_Bacteria;p_Proteobacteria;c_Gammaproteobacteria;o_Enterobacterales;f_Enterobacteriaceae	UniRef50_N6XWZ6 KfrA_N domain-containing protein n=5 Tax=Zoogloeaceae TaxID=2008794 RepID=N6XWZ6_9RHOO	4143_FFXIX2867H_1 # 404 # 1360 # 1 # ID=6676_1;partial=00;start_type=ATG;rbs_motif=GGAG/GAGG;rbs_spacer=5-10bp;gc_cont=0.718	79.5	231.1	318	1.2e-57	319	1
100	4143_FFXIX2867H	28234_BKBAA7920Q_HS	2	11	4	4	4143_FFXIX2867H_AND_28234_BKBAA7920Q_HS	4143_FFXIX2867H_6	28234_BKBAA7920Q_HS_1	d_Bacteria	p_Proteobacteria	c_Gammaproteobacteria	o_Burkholderiales	f_Rhodocyclaceae			4143_FFXIX2867H	970	family	Rhodocyclaceae	13	13	5	0.55	d_Bacteria;p_Proteobacteria;c_Gammaproteobacteria;o_Burkholderiales;f_Rhodocyclaceae	d_Bacteria	p_Proteobacteria	c_Gammaproteobacteria	o_Enterobacterales	f_Enterobacteriaceae			28234_BKBAA7920Q_HS	6	family	Enterobacteriaceae	2	2	1	0.5	d_Bacteria;p_Proteobacteria;c_Gammaproteobacteria;o_Enterobacterales;f_Enterobacteriaceae	UniRef50_A0A3M3AHM4 Tyr recombinase domain-containing protein n=2 Tax=Pseudomonas TaxID=286 RepID=A0A3M3AHM4_PSEA0	4143_FFXIX2867H_6 # 3340 # 3864 # 1 # ID=6676_6;partial=00;start_type=GTG;rbs_motif=GGAG/GAGG;rbs_spacer=5-10bp;gc_cont=0.669	53.7	73.6	137	1.7e-10	175	31
101	4475_FQLZW4300W	28234_BKBAA7920Q_HS	1	8	4	4	4475_FQLZW4300W_AND_28234_BKBAA7920Q_HS	4475_FQLZW4300W_7	28234_BKBAA7920Q_HS_4	d_Bacteria	p_Proteobacteria	c_Gammaproteobacteria	o_Burkholderiales	f_Rhodocyclaceae			4475_FQLZW4300W	970	family	Rhodocyclaceae	8	8	5	0.61	d_Bacteria;p_Proteobacteria;c_Gammaproteobacteria;o_Burkholderiales;f_Rhodocyclaceae	d_Bacteria	p_Proteobacteria	c_Gammaproteobacteria	o_Enterobacterales	f_Enterobacteriaceae			28234_BKBAA7920Q_HS	6	family	Enterobacteriaceae	2	2	1	0.5	d_Bacteria;p_Proteobacteria;c_Gammaproteobacteria;o_Enterobacterales;f_Enterobacteriaceae	UniRef50_B8F0B3 Exonuclease RNase T and DNA polymerase III n=5 Tax=Zoogloeaceae TaxID=2008794 RepID=B8F0B3_THASP	4475_FQLZW4300W_7 # 3709 # 5178 # -1 # ID=477_7;partial=00;start_type=ATG;rbs_motif=None;rbs_spacer=None;gc_cont=0.712	89.1	357.1	201	2.2e-95	490	1
102	6000_IXKAB6328T	28234_BKBAA7920Q_HS	2	8	4	4	6000_IXKAB6328T_AND_28234_BKBAA7920Q_HS	6000_IXKAB6328T_7	28234_BKBAA7920Q_HS_4	d_Bacteria	p_Proteobacteria	c_Gammaproteobacteria	o_Burkholderiales	f_Rhodocyclaceae			6000_IXKAB6328T	970	family	Rhodocyclaceae	7	7	4	0.52	d_Bacteria;p_Proteobacteria;c_Gammaproteobacteria;o_Burkholderiales;f_Rhodocyclaceae	d_Bacteria	p_Proteobacteria	c_Gammaproteobacteria	o_Enterobacterales	f_Enterobacteriaceae			28234_BKBAA7920Q_HS	6	family	Enterobacteriaceae	2	2	1	0.5	d_Bacteria;p_Proteobacteria;c_Gammaproteobacteria;o_Enterobacterales;f_Enterobacteriaceae	UniRef50_B8F0B3 Exonuclease RNase T and DNA polymerase III n=5 Tax=Zoogloeaceae TaxID=2008794 RepID=B8F0B3_THASP	6000_IXKAB6328T_7 # 3062 # 3667 # -1 # ID=9617_7;partial=00;start_type=ATG;rbs_motif=GGA/GAG/AGG;rbs_spacer=5-10bp;gc_cont=0.695	89.1	357.5	201	6.899999999999997e-96	202	1
103	921_XQXFX8126Y_HS	28234_BKBAA7920Q_HS	2	13	4	4	921_XQXFX8126Y_HS_AND_28234_BKBAA7920Q_HS	921_XQXFX8126Y_HS_9	28234_BKBAA7920Q_HS_4	d_Bacteria	p_Proteobacteria	c_Gammaproteobacteria	o_Burkholderiales	f_Rhodocyclaceae			921_XQXFX8126Y_HS	970	family	Rhodocyclaceae	11	11	7	0.51	d_Bacteria;p_Proteobacteria;c_Gammaproteobacteria;o_Burkholderiales;f_Rhodocyclaceae	d_Bacteria	p_Proteobacteria	c_Gammaproteobacteria	o_Enterobacterales	f_Enterobacteriaceae			28234_BKBAA7920Q_HS	6	family	Enterobacteriaceae	2	2	1	0.5	d_Bacteria;p_Proteobacteria;c_Gammaproteobacteria;o_Enterobacterales;f_Enterobacteriaceae	UniRef50_B8F0B3 Exonuclease RNase T and DNA polymerase III n=5 Tax=Zoogloeaceae TaxID=2008794 RepID=B8F0B3_THASP	921_XQXFX8126Y_HS_9 # 5257 # 5862 # -1 # ID=6910_9;partial=00;start_type=ATG;rbs_motif=GGA/GAG/AGG;rbs_spacer=5-10bp;gc_cont=0.695	89.1	357.5	201	6.899999999999997e-96	202	1
104	921_XQXFX8126Y_HS	28234_BKBAA7920Q_HS	2	13	4	4	921_XQXFX8126Y_HS_AND_28234_BKBAA7920Q_HS	921_XQXFX8126Y_HS_10	28234_BKBAA7920Q_HS_4	d_Bacteria	p_Proteobacteria	c_Gammaproteobacteria	o_Burkholderiales	f_Rhodocyclaceae			921_XQXFX8126Y_HS	970	family	Rhodocyclaceae	11	11	7	0.51	d_Bacteria;p_Proteobacteria;c_Gammaproteobacteria;o_Burkholderiales;f_Rhodocyclaceae	d_Bacteria	p_Proteobacteria	c_Gammaproteobacteria	o_Enterobacterales	f_Enterobacteriaceae			28234_BKBAA7920Q_HS	6	family	Enterobacteriaceae	2	2	1	0.5	d_Bacteria;p_Proteobacteria;c_Gammaproteobacteria;o_Enterobacterales;f_Enterobacteriaceae	UniRef50_N6XWZ6 KfrA_N domain-containing protein n=5 Tax=Zoogloeaceae TaxID=2008794 RepID=N6XWZ6_9RHOO	921_XQXFX8126Y_HS_10 # 5855 # 6811 # -1 # ID=6910_10;partial=00;start_type=ATG;rbs_motif=GGAG/GAGG;rbs_spacer=5-10bp;gc_cont=0.716	79.5	231.1	318	1.2e-57	319	1
105	28234_BKBAA7920Q_HS	4143_FFXIX2867H	2	4	11	4	28234_BKBAA7920Q_HS_AND_4143_FFXIX2867H	28234_BKBAA7920Q_HS_1	4143_FFXIX2867H_6	d_Bacteria	p_Proteobacteria	c_Gammaproteobacteria	o_Enterobacterales	f_Enterobacteriaceae			28234_BKBAA7920Q_HS	6	family	Enterobacteriaceae	2	2	1	0.5	d_Bacteria;p_Proteobacteria;c_Gammaproteobacteria;o_Enterobacterales;f_Enterobacteriaceae	d_Bacteria	p_Proteobacteria	c_Gammaproteobacteria	o_Burkholderiales	f_Rhodocyclaceae			4143_FFXIX2867H	970	family	Rhodocyclaceae	13	13	5	0.55	d_Bacteria;p_Proteobacteria;c_Gammaproteobacteria;o_Burkholderiales;f_Rhodocyclaceae	UniRef50_A0A3M3AHM4 Tyr recombinase domain-containing protein n=2 Tax=Pseudomonas TaxID=286 RepID=A0A3M3AHM4_PSEA0	28234_BKBAA7920Q_HS_1 # 2 # 208 # -1 # ID=1244_1;partial=10;start_type=GTG;rbs_motif=GGAG/GAGG;rbs_spacer=5-10bp;gc_cont=0.676	50.0	57.0	137	6.6e-06	69	31
106	130604_GXDMU2252I_HS	203_AQYSR7679X_HS	1	4	32	4	130604_GXDMU2252I_HS_AND_203_AQYSR7679X_HS	130604_GXDMU2252I_HS_3	203_AQYSR7679X_HS_9	d_Bacteria	p_Proteobacteria	c_Gammaproteobacteria	o_Burkholderiales	f_Methylophilaceae	g_Methylotenera		130604_GXDMU2252I_HS	1192	genus	Methylotenera	5	5	2	0.91	d_Bacteria;p_Proteobacteria;c_Gammaproteobacteria;o_Burkholderiales;f_Methylophilaceae;g_Methylotenera	d_Bacteria	p_Proteobacteria	c_Gammaproteobacteria	o_Pseudomonadales	f_Moraxellaceae	g_Acinetobacter		203_AQYSR7679X_HS	34	genus	Acinetobacter	48	42	19	0.54	d_Bacteria;p_Proteobacteria;c_Gammaproteobacteria;o_Pseudomonadales;f_Moraxellaceae;g_Acinetobacter	UniRef50_P13112 Mercuric transport protein MerT n=766 Tax=root TaxID=1 RepID=MERT_SERMA	130604_GXDMU2252I_HS_3 # 447 # 797 # -1 # ID=4888_3;partial=00;start_type=ATG;rbs_motif=AGGA;rbs_spacer=5-10bp;gc_cont=0.621	90.5	218.4	116	2.8999999999999996e-54	117	1
107	118_VKAZC4265A_HS	2980_KJUPI1833T_HS	1	58	5	5	118_VKAZC4265A_HS_AND_2980_KJUPI1833T_HS	118_VKAZC4265A_HS_1	2980_KJUPI1833T_HS_5	d_Bacteria	p_Patescibacteria	c_Saccharimonadia	o_Saccharimonadales	f_AWTP1-31	g_AWTP1-31	s_AWTP1-31 sp003962975	118_VKAZC4265A_HS	49837	species	AWTP1-31 sp003962975	29	27	14	0.54	d_Bacteria;p_Patescibacteria;c_Saccharimonadia;o_Saccharimonadales;f_AWTP1-31;g_AWTP1-31;s_AWTP1-31 sp003962975	d_Bacteria	p_Proteobacteria	c_Gammaproteobacteria	o_Burkholderiales	f_Burkholderiaceae			2980_KJUPI1833T_HS	62	family	Burkholderiaceae	19	18	14	0.52	d_Bacteria;p_Proteobacteria;c_Gammaproteobacteria;o_Burkholderiales;f_Burkholderiaceae	UniRef50_K1YDQ5 Resolvase/invertase-type recombinase catalytic domain-containing protein n=52 Tax=Bacteria TaxID=2 RepID=K1YDQ5_9BACT	118_VKAZC4265A_HS_1 # 1 # 435 # 1 # ID=13043_1;partial=10;start_type=Edge;rbs_motif=None;rbs_spacer=None;gc_cont=0.653	91.6	263.5	185	9.699999999999996e-68	145	42
108	44_VKAZC4265A	2980_KJUPI1833T_HS	1	66	5	5	44_VKAZC4265A_AND_2980_KJUPI1833T_HS	44_VKAZC4265A_66	2980_KJUPI1833T_HS_5	d_Bacteria	p_Patescibacteria	c_Saccharimonadia	o_Saccharimonadales	f_AWTP1-31	g_AWTP1-31	s_AWTP1-31 sp003962975	44_VKAZC4265A	49837	species	AWTP1-31 sp003962975	36	33	19	0.58	d_Bacteria;p_Patescibacteria;c_Saccharimonadia;o_Saccharimonadales;f_AWTP1-31;g_AWTP1-31;s_AWTP1-31 sp003962975	d_Bacteria	p_Proteobacteria	c_Gammaproteobacteria	o_Burkholderiales	f_Burkholderiaceae			2980_KJUPI1833T_HS	62	family	Burkholderiaceae	19	18	14	0.52	d_Bacteria;p_Proteobacteria;c_Gammaproteobacteria;o_Burkholderiales;f_Burkholderiaceae	UniRef50_K1YDQ5 Resolvase/invertase-type recombinase catalytic domain-containing protein n=52 Tax=Bacteria TaxID=2 RepID=K1YDQ5_9BACT	44_VKAZC4265A_66 # 38875 # 39309 # -1 # ID=6572_66;partial=01;start_type=Edge;rbs_motif=None;rbs_spacer=None;gc_cont=0.651	91.6	263.5	185	9.699999999999996e-68	145	42
109	2980_KJUPI1833T_HS	118_VKAZC4265A_HS	1	5	58	5	2980_KJUPI1833T_HS_AND_118_VKAZC4265A_HS	2980_KJUPI1833T_HS_5	118_VKAZC4265A_HS_1	d_Bacteria	p_Proteobacteria	c_Gammaproteobacteria	o_Burkholderiales	f_Burkholderiaceae			2980_KJUPI1833T_HS	62	family	Burkholderiaceae	19	18	14	0.52	d_Bacteria;p_Proteobacteria;c_Gammaproteobacteria;o_Burkholderiales;f_Burkholderiaceae	d_Bacteria	p_Patescibacteria	c_Saccharimonadia	o_Saccharimonadales	f_AWTP1-31	g_AWTP1-31	s_AWTP1-31 sp003962975	118_VKAZC4265A_HS	49837	species	AWTP1-31 sp003962975	29	27	14	0.54	d_Bacteria;p_Patescibacteria;c_Saccharimonadia;o_Saccharimonadales;f_AWTP1-31;g_AWTP1-31;s_AWTP1-31 sp003962975	UniRef50_K1YDQ5 Resolvase/invertase-type recombinase catalytic domain-containing protein n=52 Tax=Bacteria TaxID=2 RepID=K1YDQ5_9BACT	2980_KJUPI1833T_HS_5 # 5237 # 5671 # -1 # ID=4141_5;partial=01;start_type=Edge;rbs_motif=None;rbs_spacer=None;gc_cont=0.653	91.6	263.5	185	9.699999999999996e-68	145	42
110	2980_KJUPI1833T_HS	44_VKAZC4265A	1	5	66	5	2980_KJUPI1833T_HS_AND_44_VKAZC4265A	2980_KJUPI1833T_HS_5	44_VKAZC4265A_66	d_Bacteria	p_Proteobacteria	c_Gammaproteobacteria	o_Burkholderiales	f_Burkholderiaceae			2980_KJUPI1833T_HS	62	family	Burkholderiaceae	19	18	14	0.52	d_Bacteria;p_Proteobacteria;c_Gammaproteobacteria;o_Burkholderiales;f_Burkholderiaceae	d_Bacteria	p_Patescibacteria	c_Saccharimonadia	o_Saccharimonadales	f_AWTP1-31	g_AWTP1-31	s_AWTP1-31 sp003962975	44_VKAZC4265A	49837	species	AWTP1-31 sp003962975	36	33	19	0.58	d_Bacteria;p_Patescibacteria;c_Saccharimonadia;o_Saccharimonadales;f_AWTP1-31;g_AWTP1-31;s_AWTP1-31 sp003962975	UniRef50_K1YDQ5 Resolvase/invertase-type recombinase catalytic domain-containing protein n=52 Tax=Bacteria TaxID=2 RepID=K1YDQ5_9BACT	2980_KJUPI1833T_HS_5 # 5237 # 5671 # -1 # ID=4141_5;partial=01;start_type=Edge;rbs_motif=None;rbs_spacer=None;gc_cont=0.653	91.6	263.5	185	9.699999999999996e-68	145	42
111	17360_AAOLJ3001L	426451_p1.opera	2	5	5	5	17360_AAOLJ3001L_AND_426451_p1.opera	17360_AAOLJ3001L_2	426451_p1.opera_4	d_Bacteria	p_Proteobacteria	c_Alphaproteobacteria	o_Sphingomonadales	f_Sphingomonadaceae	g_Sphingobium	s_Sphingobium herbicidovorans	17360_AAOLJ3001L	11062	species	Sphingobium herbicidovorans	5	5	2	0.65	d_Bacteria;p_Proteobacteria;c_Alphaproteobacteria;o_Sphingomonadales;f_Sphingomonadaceae;g_Sphingobium;s_Sphingobium herbicidovorans	d_Bacteria	p_Proteobacteria	c_Gammaproteobacteria	o_Burkholderiales	f_Rhodocyclaceae	g_Thauera	s_Thauera aromatica	426451_p1.opera	50248	species	Thauera aromatica	5	5	3	0.66	d_Bacteria;p_Proteobacteria;c_Gammaproteobacteria;o_Burkholderiales;f_Rhodocyclaceae;g_Thauera;s_Thauera aromatica	UniRef50_Q57270 Protein KleE n=16 Tax=root TaxID=1 RepID=KLEE2_ECOLX	17360_AAOLJ3001L_2 # 63 # 701 # -1 # ID=6558_2;partial=00;start_type=TTG;rbs_motif=GGG;rbs_spacer=11bp;gc_cont=0.585	62.7	136.3	107	2.6e-29	213	1
112	99543_ML	426451_p1.opera	4	12	5	5	99543_ML_AND_426451_p1.opera	99543_ML_2	426451_p1.opera_1	d_Bacteria	p_Proteobacteria	c_Alphaproteobacteria	o_Sphingomonadales	f_Sphingomonadaceae	g_Sphingobium	s_Sphingobium herbicidovorans	99543_ML	11062	species	Sphingobium herbicidovorans	14	14	8	0.51	d_Bacteria;p_Proteobacteria;c_Alphaproteobacteria;o_Sphingomonadales;f_Sphingomonadaceae;g_Sphingobium;s_Sphingobium herbicidovorans	d_Bacteria	p_Proteobacteria	c_Gammaproteobacteria	o_Burkholderiales	f_Rhodocyclaceae	g_Thauera	s_Thauera aromatica	426451_p1.opera	50248	species	Thauera aromatica	5	5	3	0.66	d_Bacteria;p_Proteobacteria;c_Gammaproteobacteria;o_Burkholderiales;f_Rhodocyclaceae;g_Thauera;s_Thauera aromatica	UniRef50_Q5NWB6 ParA-like ATPase, probably involved in plasmid partitioning n=8 Tax=Proteobacteria TaxID=1224 RepID=Q5NWB6_AROAE	99543_ML_2 # 1068 # 1832 # -1 # ID=3606_2;partial=00;start_type=ATG;rbs_motif=AGGA;rbs_spacer=5-10bp;gc_cont=0.607	63.1	309.7	255	2.099999999999999e-81	255	1
113	99543_ML	426451_p1.opera	4	12	5	5	99543_ML_AND_426451_p1.opera	99543_ML_3	426451_p1.opera_2	d_Bacteria	p_Proteobacteria	c_Alphaproteobacteria	o_Sphingomonadales	f_Sphingomonadaceae	g_Sphingobium	s_Sphingobium herbicidovorans	99543_ML	11062	species	Sphingobium herbicidovorans	14	14	8	0.51	d_Bacteria;p_Proteobacteria;c_Alphaproteobacteria;o_Sphingomonadales;f_Sphingomonadaceae;g_Sphingobium;s_Sphingobium herbicidovorans	d_Bacteria	p_Proteobacteria	c_Gammaproteobacteria	o_Burkholderiales	f_Rhodocyclaceae	g_Thauera	s_Thauera aromatica	426451_p1.opera	50248	species	Thauera aromatica	5	5	3	0.66	d_Bacteria;p_Proteobacteria;c_Gammaproteobacteria;o_Burkholderiales;f_Rhodocyclaceae;g_Thauera;s_Thauera aromatica	UniRef50_Q57423 TrfB transcriptional repressor protein n=145 Tax=root TaxID=1 RepID=KORA1_ECOLX	99543_ML_3 # 1829 # 2140 # -1 # ID=3606_3;partial=00;start_type=GTG;rbs_motif=GGAG/GAGG;rbs_spacer=5-10bp;gc_cont=0.577	89.9	172.9	100	1.2e-40	104	1
114	99543_ML	550469_o3.opera	3	12	5	5	99543_ML_AND_550469_o3.opera	99543_ML_3	550469_o3.opera_1	d_Bacteria	p_Proteobacteria	c_Alphaproteobacteria	o_Sphingomonadales	f_Sphingomonadaceae	g_Sphingobium	s_Sphingobium herbicidovorans	99543_ML	11062	species	Sphingobium herbicidovorans	14	14	8	0.51	d_Bacteria;p_Proteobacteria;c_Alphaproteobacteria;o_Sphingomonadales;f_Sphingomonadaceae;g_Sphingobium;s_Sphingobium herbicidovorans	d_Bacteria	p_Proteobacteria	c_Gammaproteobacteria	o_Burkholderiales	f_Rhodocyclaceae	g_Thauera	s_Thauera aromatica	550469_o3.opera	50248	species	Thauera aromatica	6	6	3	0.5	d_Bacteria;p_Proteobacteria;c_Gammaproteobacteria;o_Burkholderiales;f_Rhodocyclaceae;g_Thauera;s_Thauera aromatica	UniRef50_Q57423 TrfB transcriptional repressor protein n=145 Tax=root TaxID=1 RepID=KORA1_ECOLX	99543_ML_3 # 1829 # 2140 # -1 # ID=3606_3;partial=00;start_type=GTG;rbs_motif=GGAG/GAGG;rbs_spacer=5-10bp;gc_cont=0.577	89.9	172.9	100	1.2e-40	104	1
115	99543_ML	426451_p1.opera	4	12	5	5	99543_ML_AND_426451_p1.opera	99543_ML_6	426451_p1.opera_5	d_Bacteria	p_Proteobacteria	c_Alphaproteobacteria	o_Sphingomonadales	f_Sphingomonadaceae	g_Sphingobium	s_Sphingobium herbicidovorans	99543_ML	11062	species	Sphingobium herbicidovorans	14	14	8	0.51	d_Bacteria;p_Proteobacteria;c_Alphaproteobacteria;o_Sphingomonadales;f_Sphingomonadaceae;g_Sphingobium;s_Sphingobium herbicidovorans	d_Bacteria	p_Proteobacteria	c_Gammaproteobacteria	o_Burkholderiales	f_Rhodocyclaceae	g_Thauera	s_Thauera aromatica	426451_p1.opera	50248	species	Thauera aromatica	5	5	3	0.66	d_Bacteria;p_Proteobacteria;c_Gammaproteobacteria;o_Burkholderiales;f_Rhodocyclaceae;g_Thauera;s_Thauera aromatica	UniRef50_Q52279 Protein KleB n=43 Tax=root TaxID=1 RepID=KLEB1_ECOLX	99543_ML_6 # 2990 # 3208 # -1 # ID=3606_6;partial=00;start_type=ATG;rbs_motif=AGGA;rbs_spacer=5-10bp;gc_cont=0.584	59.7	82.0	71	2e-13	73	1
116	99543_ML	550469_o3.opera	3	12	5	5	99543_ML_AND_550469_o3.opera	99543_ML_6	550469_o3.opera_4	d_Bacteria	p_Proteobacteria	c_Alphaproteobacteria	o_Sphingomonadales	f_Sphingomonadaceae	g_Sphingobium	s_Sphingobium herbicidovorans	99543_ML	11062	species	Sphingobium herbicidovorans	14	14	8	0.51	d_Bacteria;p_Proteobacteria;c_Alphaproteobacteria;o_Sphingomonadales;f_Sphingomonadaceae;g_Sphingobium;s_Sphingobium herbicidovorans	d_Bacteria	p_Proteobacteria	c_Gammaproteobacteria	o_Burkholderiales	f_Rhodocyclaceae	g_Thauera	s_Thauera aromatica	550469_o3.opera	50248	species	Thauera aromatica	6	6	3	0.5	d_Bacteria;p_Proteobacteria;c_Gammaproteobacteria;o_Burkholderiales;f_Rhodocyclaceae;g_Thauera;s_Thauera aromatica	UniRef50_Q52279 Protein KleB n=43 Tax=root TaxID=1 RepID=KLEB1_ECOLX	99543_ML_6 # 2990 # 3208 # -1 # ID=3606_6;partial=00;start_type=ATG;rbs_motif=AGGA;rbs_spacer=5-10bp;gc_cont=0.584	59.7	82.0	71	2e-13	73	1
117	99543_ML	426451_p1.opera	4	12	5	5	99543_ML_AND_426451_p1.opera	99543_ML_5	426451_p1.opera_4	d_Bacteria	p_Proteobacteria	c_Alphaproteobacteria	o_Sphingomonadales	f_Sphingomonadaceae	g_Sphingobium	s_Sphingobium herbicidovorans	99543_ML	11062	species	Sphingobium herbicidovorans	14	14	8	0.51	d_Bacteria;p_Proteobacteria;c_Alphaproteobacteria;o_Sphingomonadales;f_Sphingomonadaceae;g_Sphingobium;s_Sphingobium herbicidovorans	d_Bacteria	p_Proteobacteria	c_Gammaproteobacteria	o_Burkholderiales	f_Rhodocyclaceae	g_Thauera	s_Thauera aromatica	426451_p1.opera	50248	species	Thauera aromatica	5	5	3	0.66	d_Bacteria;p_Proteobacteria;c_Gammaproteobacteria;o_Burkholderiales;f_Rhodocyclaceae;g_Thauera;s_Thauera aromatica	UniRef50_Q57270 Protein KleE n=16 Tax=root TaxID=1 RepID=KLEE2_ECOLX	99543_ML_5 # 2545 # 2874 # -1 # ID=3606_5;partial=00;start_type=ATG;rbs_motif=GGAG/GAGG;rbs_spacer=5-10bp;gc_cont=0.579	62.7	136.7	107	1e-29	110	1
118	99543_ML	550469_o3.opera	3	12	5	5	99543_ML_AND_550469_o3.opera	99543_ML_7	550469_o3.opera_5	d_Bacteria	p_Proteobacteria	c_Alphaproteobacteria	o_Sphingomonadales	f_Sphingomonadaceae	g_Sphingobium	s_Sphingobium herbicidovorans	99543_ML	11062	species	Sphingobium herbicidovorans	14	14	8	0.51	d_Bacteria;p_Proteobacteria;c_Alphaproteobacteria;o_Sphingomonadales;f_Sphingomonadaceae;g_Sphingobium;s_Sphingobium herbicidovorans	d_Bacteria	p_Proteobacteria	c_Gammaproteobacteria	o_Burkholderiales	f_Rhodocyclaceae	g_Thauera	s_Thauera aromatica	550469_o3.opera	50248	species	Thauera aromatica	6	6	3	0.5	d_Bacteria;p_Proteobacteria;c_Gammaproteobacteria;o_Burkholderiales;f_Rhodocyclaceae;g_Thauera;s_Thauera aromatica	UniRef50_A0A1Q8IKU2 Protein kleA n=5 Tax=Proteobacteria TaxID=1224 RepID=A0A1Q8IKU2_9BURK	99543_ML_7 # 3269 # 3499 # -1 # ID=3606_7;partial=00;start_type=ATG;rbs_motif=GGAG/GAGG;rbs_spacer=5-10bp;gc_cont=0.658	64.9	96.7	78	8.3e-18	77	5
119	16611_SMAIH8416T	99543_ML	1	5	12	5	16611_SMAIH8416T_AND_99543_ML	16611_SMAIH8416T_5	99543_ML_8	d_Bacteria	p_Proteobacteria	c_Gammaproteobacteria	o_Burkholderiales	f_Burkholderiaceae	g_Achromobacter	s_Achromobacter pulmonis A	16611_SMAIH8416T	19644	species	Achromobacter pulmonis A	7	4	1	0.83	d_Bacteria;p_Proteobacteria;c_Gammaproteobacteria;o_Burkholderiales;f_Burkholderiaceae;g_Achromobacter;s_Achromobacter pulmonis A	d_Bacteria	p_Proteobacteria	c_Alphaproteobacteria	o_Sphingomonadales	f_Sphingomonadaceae	g_Sphingobium	s_Sphingobium herbicidovorans	99543_ML	11062	species	Sphingobium herbicidovorans	14	14	8	0.51	d_Bacteria;p_Proteobacteria;c_Alphaproteobacteria;o_Sphingomonadales;f_Sphingomonadaceae;g_Sphingobium;s_Sphingobium herbicidovorans	UniRef50_Q4AC59 KorC' protein n=78 Tax=root TaxID=1 RepID=Q4AC59_9SPHN	16611_SMAIH8416T_5 # 2030 # 2227 # -1 # ID=7497_5;partial=01;start_type=Edge;rbs_motif=None;rbs_spacer=None;gc_cont=0.657	82.8	120.6	85	4.6e-25	66	21
120	16611_SMAIH8416T	17360_AAOLJ3001L	1	5	5	5	16611_SMAIH8416T_AND_17360_AAOLJ3001L	16611_SMAIH8416T_5	17360_AAOLJ3001L_4	d_Bacteria	p_Proteobacteria	c_Gammaproteobacteria	o_Burkholderiales	f_Burkholderiaceae	g_Achromobacter	s_Achromobacter pulmonis A	16611_SMAIH8416T	19644	species	Achromobacter pulmonis A	7	4	1	0.83	d_Bacteria;p_Proteobacteria;c_Gammaproteobacteria;o_Burkholderiales;f_Burkholderiaceae;g_Achromobacter;s_Achromobacter pulmonis A	d_Bacteria	p_Proteobacteria	c_Alphaproteobacteria	o_Sphingomonadales	f_Sphingomonadaceae	g_Sphingobium	s_Sphingobium herbicidovorans	17360_AAOLJ3001L	11062	species	Sphingobium herbicidovorans	5	5	2	0.65	d_Bacteria;p_Proteobacteria;c_Alphaproteobacteria;o_Sphingomonadales;f_Sphingomonadaceae;g_Sphingobium;s_Sphingobium herbicidovorans	UniRef50_Q4AC59 KorC' protein n=78 Tax=root TaxID=1 RepID=Q4AC59_9SPHN	16611_SMAIH8416T_5 # 2030 # 2227 # -1 # ID=7497_5;partial=01;start_type=Edge;rbs_motif=None;rbs_spacer=None;gc_cont=0.657	82.8	120.6	85	4.6e-25	66	21
121	426451_p1.opera	99543_ML	4	5	12	5	426451_p1.opera_AND_99543_ML	426451_p1.opera_1	99543_ML_2	d_Bacteria	p_Proteobacteria	c_Gammaproteobacteria	o_Burkholderiales	f_Rhodocyclaceae	g_Thauera	s_Thauera aromatica	426451_p1.opera	50248	species	Thauera aromatica	5	5	3	0.66	d_Bacteria;p_Proteobacteria;c_Gammaproteobacteria;o_Burkholderiales;f_Rhodocyclaceae;g_Thauera;s_Thauera aromatica	d_Bacteria	p_Proteobacteria	c_Alphaproteobacteria	o_Sphingomonadales	f_Sphingomonadaceae	g_Sphingobium	s_Sphingobium herbicidovorans	99543_ML	11062	species	Sphingobium herbicidovorans	14	14	8	0.51	d_Bacteria;p_Proteobacteria;c_Alphaproteobacteria;o_Sphingomonadales;f_Sphingomonadaceae;g_Sphingobium;s_Sphingobium herbicidovorans	UniRef50_G9C9Z0 IncC n=1 Tax=Comamonas testosteroni TaxID=285 RepID=G9C9Z0_COMTE	426451_p1.opera_1 # 2 # 307 # -1 # ID=2540_1;partial=10;start_type=ATG;rbs_motif=AGGA;rbs_spacer=5-10bp;gc_cont=0.608	92.1	193.0	317	1.1e-46	102	107
122	426451_p1.opera	99543_ML	4	5	12	5	426451_p1.opera_AND_99543_ML	426451_p1.opera_2	99543_ML_3	d_Bacteria	p_Proteobacteria	c_Gammaproteobacteria	o_Burkholderiales	f_Rhodocyclaceae	g_Thauera	s_Thauera aromatica	426451_p1.opera	50248	species	Thauera aromatica	5	5	3	0.66	d_Bacteria;p_Proteobacteria;c_Gammaproteobacteria;o_Burkholderiales;f_Rhodocyclaceae;g_Thauera;s_Thauera aromatica	d_Bacteria	p_Proteobacteria	c_Alphaproteobacteria	o_Sphingomonadales	f_Sphingomonadaceae	g_Sphingobium	s_Sphingobium herbicidovorans	99543_ML	11062	species	Sphingobium herbicidovorans	14	14	8	0.51	d_Bacteria;p_Proteobacteria;c_Alphaproteobacteria;o_Sphingomonadales;f_Sphingomonadaceae;g_Sphingobium;s_Sphingobium herbicidovorans	UniRef50_Q57423 TrfB transcriptional repressor protein n=145 Tax=root TaxID=1 RepID=KORA1_ECOLX	426451_p1.opera_2 # 304 # 618 # -1 # ID=2540_2;partial=00;start_type=ATG;rbs_motif=GGAG/GAGG;rbs_spacer=5-10bp;gc_cont=0.568	89.9	172.9	100	1.2e-40	105	1
123	426451_p1.opera	99543_ML	4	5	12	5	426451_p1.opera_AND_99543_ML	426451_p1.opera_5	99543_ML_6	d_Bacteria	p_Proteobacteria	c_Gammaproteobacteria	o_Burkholderiales	f_Rhodocyclaceae	g_Thauera	s_Thauera aromatica	426451_p1.opera	50248	species	Thauera aromatica	5	5	3	0.66	d_Bacteria;p_Proteobacteria;c_Gammaproteobacteria;o_Burkholderiales;f_Rhodocyclaceae;g_Thauera;s_Thauera aromatica	d_Bacteria	p_Proteobacteria	c_Alphaproteobacteria	o_Sphingomonadales	f_Sphingomonadaceae	g_Sphingobium	s_Sphingobium herbicidovorans	99543_ML	11062	species	Sphingobium herbicidovorans	14	14	8	0.51	d_Bacteria;p_Proteobacteria;c_Alphaproteobacteria;o_Sphingomonadales;f_Sphingomonadaceae;g_Sphingobium;s_Sphingobium herbicidovorans	UniRef50_Q52279 Protein KleB n=43 Tax=root TaxID=1 RepID=KLEB1_ECOLX	426451_p1.opera_5 # 1450 # 1674 # -1 # ID=2540_5;partial=01;start_type=Edge;rbs_motif=None;rbs_spacer=None;gc_cont=0.578	59.7	82.4	71	1.6e-13	75	1
124	426451_p1.opera	99543_ML	4	5	12	5	426451_p1.opera_AND_99543_ML	426451_p1.opera_4	99543_ML_5	d_Bacteria	p_Proteobacteria	c_Gammaproteobacteria	o_Burkholderiales	f_Rhodocyclaceae	g_Thauera	s_Thauera aromatica	426451_p1.opera	50248	species	Thauera aromatica	5	5	3	0.66	d_Bacteria;p_Proteobacteria;c_Gammaproteobacteria;o_Burkholderiales;f_Rhodocyclaceae;g_Thauera;s_Thauera aromatica	d_Bacteria	p_Proteobacteria	c_Alphaproteobacteria	o_Sphingomonadales	f_Sphingomonadaceae	g_Sphingobium	s_Sphingobium herbicidovorans	99543_ML	11062	species	Sphingobium herbicidovorans	14	14	8	0.51	d_Bacteria;p_Proteobacteria;c_Alphaproteobacteria;o_Sphingomonadales;f_Sphingomonadaceae;g_Sphingobium;s_Sphingobium herbicidovorans	UniRef50_Q57270 Protein KleE n=16 Tax=root TaxID=1 RepID=KLEE2_ECOLX	426451_p1.opera_4 # 1005 # 1334 # -1 # ID=2540_4;partial=00;start_type=ATG;rbs_motif=GGAG/GAGG;rbs_spacer=5-10bp;gc_cont=0.576	62.7	136.7	107	1e-29	110	1
125	426451_p1.opera	17360_AAOLJ3001L	2	5	5	5	426451_p1.opera_AND_17360_AAOLJ3001L	426451_p1.opera_4	17360_AAOLJ3001L_2	d_Bacteria	p_Proteobacteria	c_Gammaproteobacteria	o_Burkholderiales	f_Rhodocyclaceae	g_Thauera	s_Thauera aromatica	426451_p1.opera	50248	species	Thauera aromatica	5	5	3	0.66	d_Bacteria;p_Proteobacteria;c_Gammaproteobacteria;o_Burkholderiales;f_Rhodocyclaceae;g_Thauera;s_Thauera aromatica	d_Bacteria	p_Proteobacteria	c_Alphaproteobacteria	o_Sphingomonadales	f_Sphingomonadaceae	g_Sphingobium	s_Sphingobium herbicidovorans	17360_AAOLJ3001L	11062	species	Sphingobium herbicidovorans	5	5	2	0.65	d_Bacteria;p_Proteobacteria;c_Alphaproteobacteria;o_Sphingomonadales;f_Sphingomonadaceae;g_Sphingobium;s_Sphingobium herbicidovorans	UniRef50_Q57270 Protein KleE n=16 Tax=root TaxID=1 RepID=KLEE2_ECOLX	426451_p1.opera_4 # 1005 # 1334 # -1 # ID=2540_4;partial=00;start_type=ATG;rbs_motif=GGAG/GAGG;rbs_spacer=5-10bp;gc_cont=0.576	62.7	136.7	107	1e-29	110	1
126	550469_o3.opera	99543_ML	3	5	12	5	550469_o3.opera_AND_99543_ML	550469_o3.opera_5	99543_ML_7	d_Bacteria	p_Proteobacteria	c_Gammaproteobacteria	o_Burkholderiales	f_Rhodocyclaceae	g_Thauera	s_Thauera aromatica	550469_o3.opera	50248	species	Thauera aromatica	6	6	3	0.5	d_Bacteria;p_Proteobacteria;c_Gammaproteobacteria;o_Burkholderiales;f_Rhodocyclaceae;g_Thauera;s_Thauera aromatica	d_Bacteria	p_Proteobacteria	c_Alphaproteobacteria	o_Sphingomonadales	f_Sphingomonadaceae	g_Sphingobium	s_Sphingobium herbicidovorans	99543_ML	11062	species	Sphingobium herbicidovorans	14	14	8	0.51	d_Bacteria;p_Proteobacteria;c_Alphaproteobacteria;o_Sphingomonadales;f_Sphingomonadaceae;g_Sphingobium;s_Sphingobium herbicidovorans	UniRef50_A0A1Q8IKU2 Protein kleA n=5 Tax=Proteobacteria TaxID=1224 RepID=A0A1Q8IKU2_9BURK	550469_o3.opera_5 # 1442 # 1567 # -1 # ID=16024_5;partial=01;start_type=Edge;rbs_motif=None;rbs_spacer=None;gc_cont=0.659	69.4	53.9	78	3.4e-05	42	38
127	550469_o3.opera	99543_ML	3	5	12	5	550469_o3.opera_AND_99543_ML	550469_o3.opera_1	99543_ML_3	d_Bacteria	p_Proteobacteria	c_Gammaproteobacteria	o_Burkholderiales	f_Rhodocyclaceae	g_Thauera	s_Thauera aromatica	550469_o3.opera	50248	species	Thauera aromatica	6	6	3	0.5	d_Bacteria;p_Proteobacteria;c_Gammaproteobacteria;o_Burkholderiales;f_Rhodocyclaceae;g_Thauera;s_Thauera aromatica	d_Bacteria	p_Proteobacteria	c_Alphaproteobacteria	o_Sphingomonadales	f_Sphingomonadaceae	g_Sphingobium	s_Sphingobium herbicidovorans	99543_ML	11062	species	Sphingobium herbicidovorans	14	14	8	0.51	d_Bacteria;p_Proteobacteria;c_Alphaproteobacteria;o_Sphingomonadales;f_Sphingomonadaceae;g_Sphingobium;s_Sphingobium herbicidovorans	UniRef50_Q57423 TrfB transcriptional repressor protein n=145 Tax=root TaxID=1 RepID=KORA1_ECOLX	550469_o3.opera_1 # 12 # 314 # -1 # ID=16024_1;partial=00;start_type=ATG;rbs_motif=None;rbs_spacer=None;gc_cont=0.581	89.9	172.6	100	1.6e-40	101	1
128	550469_o3.opera	99543_ML	3	5	12	5	550469_o3.opera_AND_99543_ML	550469_o3.opera_4	99543_ML_6	d_Bacteria	p_Proteobacteria	c_Gammaproteobacteria	o_Burkholderiales	f_Rhodocyclaceae	g_Thauera	s_Thauera aromatica	550469_o3.opera	50248	species	Thauera aromatica	6	6	3	0.5	d_Bacteria;p_Proteobacteria;c_Gammaproteobacteria;o_Burkholderiales;f_Rhodocyclaceae;g_Thauera;s_Thauera aromatica	d_Bacteria	p_Proteobacteria	c_Alphaproteobacteria	o_Sphingomonadales	f_Sphingomonadaceae	g_Sphingobium	s_Sphingobium herbicidovorans	99543_ML	11062	species	Sphingobium herbicidovorans	14	14	8	0.51	d_Bacteria;p_Proteobacteria;c_Alphaproteobacteria;o_Sphingomonadales;f_Sphingomonadaceae;g_Sphingobium;s_Sphingobium herbicidovorans	UniRef50_Q52279 Protein KleB n=43 Tax=root TaxID=1 RepID=KLEB1_ECOLX	550469_o3.opera_4 # 1163 # 1381 # -1 # ID=16024_4;partial=00;start_type=ATG;rbs_motif=AGGA;rbs_spacer=5-10bp;gc_cont=0.584	59.7	82.0	71	2e-13	73	1
129	79192_LJSLX5580A_HS	10121_FBLKR3479R_HS	1	4	4	4	79192_LJSLX5580A_HS_AND_10121_FBLKR3479R_HS	79192_LJSLX5580A_HS_1	10121_FBLKR3479R_HS_3	d_Bacteria	p_Actinobacteriota	c_Actinomycetia	o_Actinomycetales	f_Dermatophilaceae	g_Phycicoccus A	s_Phycicoccus A elongatus	79192_LJSLX5580A_HS	50823	species	Phycicoccus A elongatus	4	3	2	0.97	d_Bacteria;p_Actinobacteriota;c_Actinomycetia;o_Actinomycetales;f_Dermatophilaceae;g_Phycicoccus A;s_Phycicoccus A elongatus	d_Bacteria	p_Proteobacteria	c_Gammaproteobacteria	o_Burkholderiales	f_Burkholderiaceae			10121_FBLKR3479R_HS	62	family	Burkholderiaceae	6	5	2	0.65	d_Bacteria;p_Proteobacteria;c_Gammaproteobacteria;o_Burkholderiales;f_Burkholderiaceae	UniRef50_A0A1G5R0C5 Antitoxin ParD n=205 Tax=root TaxID=1 RepID=A0A1G5R0C5_PHOLU	79192_LJSLX5580A_HS_1 # 101 # 382 # 1 # ID=13082_1;partial=00;start_type=ATG;rbs_motif=None;rbs_spacer=None;gc_cont=0.670	82.1	136.3	88	1.2e-29	94	1
130	79192_LJSLX5580A_HS	350_NOAOR5976A	1	4	15	4	79192_LJSLX5580A_HS_AND_350_NOAOR5976A	79192_LJSLX5580A_HS_1	350_NOAOR5976A_3	d_Bacteria	p_Actinobacteriota	c_Actinomycetia	o_Actinomycetales	f_Dermatophilaceae	g_Phycicoccus A	s_Phycicoccus A elongatus	79192_LJSLX5580A_HS	50823	species	Phycicoccus A elongatus	4	3	2	0.97	d_Bacteria;p_Actinobacteriota;c_Actinomycetia;o_Actinomycetales;f_Dermatophilaceae;g_Phycicoccus A;s_Phycicoccus A elongatus	d_Bacteria	p_Proteobacteria	c_Gammaproteobacteria	o_Burkholderiales	f_Burkholderiaceae			350_NOAOR5976A	62	family	Burkholderiaceae	16	14	11	0.8	d_Bacteria;p_Proteobacteria;c_Gammaproteobacteria;o_Burkholderiales;f_Burkholderiaceae	UniRef50_A0A1G5R0C5 Antitoxin ParD n=205 Tax=root TaxID=1 RepID=A0A1G5R0C5_PHOLU	79192_LJSLX5580A_HS_1 # 101 # 382 # 1 # ID=13082_1;partial=00;start_type=ATG;rbs_motif=None;rbs_spacer=None;gc_cont=0.670	82.1	136.3	88	1.2e-29	94	1
131	79192_LJSLX5580A_HS	386_ZFYKJ6264T	1	4	13	4	79192_LJSLX5580A_HS_AND_386_ZFYKJ6264T	79192_LJSLX5580A_HS_1	386_ZFYKJ6264T_11	d_Bacteria	p_Actinobacteriota	c_Actinomycetia	o_Actinomycetales	f_Dermatophilaceae	g_Phycicoccus A	s_Phycicoccus A elongatus	79192_LJSLX5580A_HS	50823	species	Phycicoccus A elongatus	4	3	2	0.97	d_Bacteria;p_Actinobacteriota;c_Actinomycetia;o_Actinomycetales;f_Dermatophilaceae;g_Phycicoccus A;s_Phycicoccus A elongatus	d_Bacteria	p_Proteobacteria	c_Gammaproteobacteria	o_Burkholderiales	f_Burkholderiaceae			386_ZFYKJ6264T	62	family	Burkholderiaceae	16	15	11	0.8	d_Bacteria;p_Proteobacteria;c_Gammaproteobacteria;o_Burkholderiales;f_Burkholderiaceae	UniRef50_A0A1G5R0C5 Antitoxin ParD n=205 Tax=root TaxID=1 RepID=A0A1G5R0C5_PHOLU	79192_LJSLX5580A_HS_1 # 101 # 382 # 1 # ID=13082_1;partial=00;start_type=ATG;rbs_motif=None;rbs_spacer=None;gc_cont=0.670	82.1	136.3	88	1.2e-29	94	1
132	79192_LJSLX5580A_HS	92_OQKAY0494C	1	4	20	4	79192_LJSLX5580A_HS_AND_92_OQKAY0494C	79192_LJSLX5580A_HS_1	92_OQKAY0494C_2	d_Bacteria	p_Actinobacteriota	c_Actinomycetia	o_Actinomycetales	f_Dermatophilaceae	g_Phycicoccus A	s_Phycicoccus A elongatus	79192_LJSLX5580A_HS	50823	species	Phycicoccus A elongatus	4	3	2	0.97	d_Bacteria;p_Actinobacteriota;c_Actinomycetia;o_Actinomycetales;f_Dermatophilaceae;g_Phycicoccus A;s_Phycicoccus A elongatus	d_Bacteria	p_Proteobacteria	c_Gammaproteobacteria	o_Burkholderiales	f_Burkholderiaceae			92_OQKAY0494C	62	family	Burkholderiaceae	23	21	12	0.53	d_Bacteria;p_Proteobacteria;c_Gammaproteobacteria;o_Burkholderiales;f_Burkholderiaceae	UniRef50_A0A1G5R0C5 Antitoxin ParD n=205 Tax=root TaxID=1 RepID=A0A1G5R0C5_PHOLU	79192_LJSLX5580A_HS_1 # 101 # 382 # 1 # ID=13082_1;partial=00;start_type=ATG;rbs_motif=None;rbs_spacer=None;gc_cont=0.670	82.1	136.3	88	1.2e-29	94	1
133	79192_LJSLX5580A_HS	45501_SMAIH8416T_HS	1	4	4	4	79192_LJSLX5580A_HS_AND_45501_SMAIH8416T_HS	79192_LJSLX5580A_HS_1	45501_SMAIH8416T_HS_3	d_Bacteria	p_Actinobacteriota	c_Actinomycetia	o_Actinomycetales	f_Dermatophilaceae	g_Phycicoccus A	s_Phycicoccus A elongatus	79192_LJSLX5580A_HS	50823	species	Phycicoccus A elongatus	4	3	2	0.97	d_Bacteria;p_Actinobacteriota;c_Actinomycetia;o_Actinomycetales;f_Dermatophilaceae;g_Phycicoccus A;s_Phycicoccus A elongatus	d_Bacteria	p_Proteobacteria	c_Gammaproteobacteria	o_Burkholderiales	f_Burkholderiaceae			45501_SMAIH8416T_HS	62	family	Burkholderiaceae	5	4	2	0.66	d_Bacteria;p_Proteobacteria;c_Gammaproteobacteria;o_Burkholderiales;f_Burkholderiaceae	UniRef50_A0A1G5R0C5 Antitoxin ParD n=205 Tax=root TaxID=1 RepID=A0A1G5R0C5_PHOLU	79192_LJSLX5580A_HS_1 # 101 # 382 # 1 # ID=13082_1;partial=00;start_type=ATG;rbs_motif=None;rbs_spacer=None;gc_cont=0.670	82.1	136.3	88	1.2e-29	94	1
134	79192_LJSLX5580A_HS	61903_p3.opera	1	4	7	4	79192_LJSLX5580A_HS_AND_61903_p3.opera	79192_LJSLX5580A_HS_1	61903_p3.opera_2	d_Bacteria	p_Actinobacteriota	c_Actinomycetia	o_Actinomycetales	f_Dermatophilaceae	g_Phycicoccus A	s_Phycicoccus A elongatus	79192_LJSLX5580A_HS	50823	species	Phycicoccus A elongatus	4	3	2	0.97	d_Bacteria;p_Actinobacteriota;c_Actinomycetia;o_Actinomycetales;f_Dermatophilaceae;g_Phycicoccus A;s_Phycicoccus A elongatus	d_Bacteria	p_Proteobacteria	c_Gammaproteobacteria	o_Burkholderiales	f_Burkholderiaceae			61903_p3.opera	62	family	Burkholderiaceae	10	9	8	0.99	d_Bacteria;p_Proteobacteria;c_Gammaproteobacteria;o_Burkholderiales;f_Burkholderiaceae	UniRef50_A0A1G5R0C5 Antitoxin ParD n=205 Tax=root TaxID=1 RepID=A0A1G5R0C5_PHOLU	79192_LJSLX5580A_HS_1 # 101 # 382 # 1 # ID=13082_1;partial=00;start_type=ATG;rbs_motif=None;rbs_spacer=None;gc_cont=0.670	82.1	136.3	88	1.2e-29	94	1
135	79192_LJSLX5580A_HS	90946_o1.opera	1	4	8	4	79192_LJSLX5580A_HS_AND_90946_o1.opera	79192_LJSLX5580A_HS_1	90946_o1.opera_2	d_Bacteria	p_Actinobacteriota	c_Actinomycetia	o_Actinomycetales	f_Dermatophilaceae	g_Phycicoccus A	s_Phycicoccus A elongatus	79192_LJSLX5580A_HS	50823	species	Phycicoccus A elongatus	4	3	2	0.97	d_Bacteria;p_Actinobacteriota;c_Actinomycetia;o_Actinomycetales;f_Dermatophilaceae;g_Phycicoccus A;s_Phycicoccus A elongatus	d_Bacteria	p_Proteobacteria	c_Gammaproteobacteria	o_Burkholderiales	f_Burkholderiaceae			90946_o1.opera	62	family	Burkholderiaceae	8	7	7	1.0	d_Bacteria;p_Proteobacteria;c_Gammaproteobacteria;o_Burkholderiales;f_Burkholderiaceae	UniRef50_A0A1G5R0C5 Antitoxin ParD n=205 Tax=root TaxID=1 RepID=A0A1G5R0C5_PHOLU	79192_LJSLX5580A_HS_1 # 101 # 382 # 1 # ID=13082_1;partial=00;start_type=ATG;rbs_motif=None;rbs_spacer=None;gc_cont=0.670	82.1	136.3	88	1.2e-29	94	1
136	79192_LJSLX5580A_HS	9651_STOPY2011U_HS	1	4	8	4	79192_LJSLX5580A_HS_AND_9651_STOPY2011U_HS	79192_LJSLX5580A_HS_1	9651_STOPY2011U_HS_7	d_Bacteria	p_Actinobacteriota	c_Actinomycetia	o_Actinomycetales	f_Dermatophilaceae	g_Phycicoccus A	s_Phycicoccus A elongatus	79192_LJSLX5580A_HS	50823	species	Phycicoccus A elongatus	4	3	2	0.97	d_Bacteria;p_Actinobacteriota;c_Actinomycetia;o_Actinomycetales;f_Dermatophilaceae;g_Phycicoccus A;s_Phycicoccus A elongatus	d_Bacteria	p_Proteobacteria	c_Gammaproteobacteria	o_Burkholderiales	f_Burkholderiaceae			9651_STOPY2011U_HS	62	family	Burkholderiaceae	8	7	7	1.0	d_Bacteria;p_Proteobacteria;c_Gammaproteobacteria;o_Burkholderiales;f_Burkholderiaceae	UniRef50_A0A1G5R0C5 Antitoxin ParD n=205 Tax=root TaxID=1 RepID=A0A1G5R0C5_PHOLU	79192_LJSLX5580A_HS_1 # 101 # 382 # 1 # ID=13082_1;partial=00;start_type=ATG;rbs_motif=None;rbs_spacer=None;gc_cont=0.670	82.1	136.3	88	1.2e-29	94	1
137	70855_LJSLX5580A_HS	10121_FBLKR3479R_HS	1	4	4	4	70855_LJSLX5580A_HS_AND_10121_FBLKR3479R_HS	70855_LJSLX5580A_HS_4	10121_FBLKR3479R_HS_2	d_Bacteria	p_Proteobacteria	c_Alphaproteobacteria	o_Rhodobacterales	f_Rhodobacteraceae	g_Paracoccus		70855_LJSLX5580A_HS	3775	genus	Paracoccus	6	6	3	0.93	d_Bacteria;p_Proteobacteria;c_Alphaproteobacteria;o_Rhodobacterales;f_Rhodobacteraceae;g_Paracoccus	d_Bacteria	p_Proteobacteria	c_Gammaproteobacteria	o_Burkholderiales	f_Burkholderiaceae			10121_FBLKR3479R_HS	62	family	Burkholderiaceae	6	5	2	0.65	d_Bacteria;p_Proteobacteria;c_Gammaproteobacteria;o_Burkholderiales;f_Burkholderiaceae	UniRef50_P52603 Antirestriction protein KlcA n=208 Tax=root TaxID=1 RepID=KLCA2_ECOLX	70855_LJSLX5580A_HS_4 # 1510 # 1731 # -1 # ID=13061_4;partial=00;start_type=ATG;rbs_motif=GGAG/GAGG;rbs_spacer=5-10bp;gc_cont=0.577	62.2	60.5	146	6.4e-07	74	9
138	17360_AAOLJ3001L	16611_SMAIH8416T	1	5	5	5	17360_AAOLJ3001L_AND_16611_SMAIH8416T	17360_AAOLJ3001L_4	16611_SMAIH8416T_5	d_Bacteria	p_Proteobacteria	c_Alphaproteobacteria	o_Sphingomonadales	f_Sphingomonadaceae	g_Sphingobium	s_Sphingobium herbicidovorans	17360_AAOLJ3001L	11062	species	Sphingobium herbicidovorans	5	5	2	0.65	d_Bacteria;p_Proteobacteria;c_Alphaproteobacteria;o_Sphingomonadales;f_Sphingomonadaceae;g_Sphingobium;s_Sphingobium herbicidovorans	d_Bacteria	p_Proteobacteria	c_Gammaproteobacteria	o_Burkholderiales	f_Burkholderiaceae	g_Achromobacter	s_Achromobacter pulmonis A	16611_SMAIH8416T	19644	species	Achromobacter pulmonis A	7	4	1	0.83	d_Bacteria;p_Proteobacteria;c_Gammaproteobacteria;o_Burkholderiales;f_Burkholderiaceae;g_Achromobacter;s_Achromobacter pulmonis A	UniRef50_Q4AC59 KorC' protein n=78 Tax=root TaxID=1 RepID=Q4AC59_9SPHN	17360_AAOLJ3001L_4 # 1170 # 1424 # -1 # ID=6558_4;partial=00;start_type=ATG;rbs_motif=None;rbs_spacer=None;gc_cont=0.651	81.5	149.1	85	1.6e-33	85	4
139	99543_ML	16611_SMAIH8416T	1	12	5	5	99543_ML_AND_16611_SMAIH8416T	99543_ML_8	16611_SMAIH8416T_5	d_Bacteria	p_Proteobacteria	c_Alphaproteobacteria	o_Sphingomonadales	f_Sphingomonadaceae	g_Sphingobium	s_Sphingobium herbicidovorans	99543_ML	11062	species	Sphingobium herbicidovorans	14	14	8	0.51	d_Bacteria;p_Proteobacteria;c_Alphaproteobacteria;o_Sphingomonadales;f_Sphingomonadaceae;g_Sphingobium;s_Sphingobium herbicidovorans	d_Bacteria	p_Proteobacteria	c_Gammaproteobacteria	o_Burkholderiales	f_Burkholderiaceae	g_Achromobacter	s_Achromobacter pulmonis A	16611_SMAIH8416T	19644	species	Achromobacter pulmonis A	7	4	1	0.83	d_Bacteria;p_Proteobacteria;c_Gammaproteobacteria;o_Burkholderiales;f_Burkholderiaceae;g_Achromobacter;s_Achromobacter pulmonis A	UniRef50_Q4AC59 KorC' protein n=78 Tax=root TaxID=1 RepID=Q4AC59_9SPHN	99543_ML_8 # 3655 # 3909 # -1 # ID=3606_8;partial=00;start_type=ATG;rbs_motif=AGGAG;rbs_spacer=5-10bp;gc_cont=0.639	82.7	150.6	85	5.4e-34	85	4
140	426451_p1.opera	17360_AAOLJ3001L	2	5	5	5	426451_p1.opera_AND_17360_AAOLJ3001L	426451_p1.opera_3	17360_AAOLJ3001L_1	d_Bacteria	p_Proteobacteria	c_Gammaproteobacteria	o_Burkholderiales	f_Rhodocyclaceae	g_Thauera	s_Thauera aromatica	426451_p1.opera	50248	species	Thauera aromatica	5	5	3	0.66	d_Bacteria;p_Proteobacteria;c_Gammaproteobacteria;o_Burkholderiales;f_Rhodocyclaceae;g_Thauera;s_Thauera aromatica	d_Bacteria	p_Proteobacteria	c_Alphaproteobacteria	o_Sphingomonadales	f_Sphingomonadaceae	g_Sphingobium	s_Sphingobium herbicidovorans	17360_AAOLJ3001L	11062	species	Sphingobium herbicidovorans	5	5	2	0.65	d_Bacteria;p_Proteobacteria;c_Alphaproteobacteria;o_Sphingomonadales;f_Sphingomonadaceae;g_Sphingobium;s_Sphingobium herbicidovorans	UniRef50_A0A0H3W174 KleF n=4 Tax=Bacteria TaxID=2 RepID=A0A0H3W174_9BACT	426451_p1.opera_3 # 764 # 1003 # -1 # ID=2540_3;partial=00;start_type=ATG;rbs_motif=GGA/GAG/AGG;rbs_spacer=5-10bp;gc_cont=0.588	76.0	76.3	91	1.2e-11	80	12
141	231_LIRKT9545S_HS	16137_LSCZF6957Y_HS	3	24	6	6	231_LIRKT9545S_HS_AND_16137_LSCZF6957Y_HS	231_LIRKT9545S_HS_19	16137_LSCZF6957Y_HS_6	d_Bacteria	p_Proteobacteria	c_Gammaproteobacteria	o_Pseudomonadales	f_Pseudomonadaceae			231_LIRKT9545S_HS	30	family	Pseudomonadaceae	35	33	23	0.69	d_Bacteria;p_Proteobacteria;c_Gammaproteobacteria;o_Pseudomonadales;f_Pseudomonadaceae	d_Bacteria	p_Proteobacteria	c_Gammaproteobacteria	o_Pseudomonadales	f_Moraxellaceae	g_Acinetobacter	s_Acinetobacter pullicarnis	16137_LSCZF6957Y_HS	61327	species	Acinetobacter pullicarnis	11	10	5	0.95	d_Bacteria;p_Proteobacteria;c_Gammaproteobacteria;o_Pseudomonadales;f_Moraxellaceae;g_Acinetobacter;s_Acinetobacter pullicarnis	UniRef50_Q00188 Protein TraL n=232 Tax=root TaxID=1 RepID=TRAL4_ECOLX	231_LIRKT9545S_HS_19 # 20113 # 20838 # -1 # ID=576_19;partial=00;start_type=ATG;rbs_motif=GGAG/GAGG;rbs_spacer=5-10bp;gc_cont=0.572	81.7	402.9	241	1.6999999999999993e-109	242	1
142	231_LIRKT9545S_HS	164635_coassembly	4	24	12	12	231_LIRKT9545S_HS_AND_164635_coassembly	231_LIRKT9545S_HS_19	164635_coassembly_9	d_Bacteria	p_Proteobacteria	c_Gammaproteobacteria	o_Pseudomonadales	f_Pseudomonadaceae			231_LIRKT9545S_HS	30	family	Pseudomonadaceae	35	33	23	0.69	d_Bacteria;p_Proteobacteria;c_Gammaproteobacteria;o_Pseudomonadales;f_Pseudomonadaceae	d_Bacteria	p_Proteobacteria	c_Gammaproteobacteria	o_Pseudomonadales	f_Moraxellaceae	g_Acinetobacter		164635_coassembly	34	genus	Acinetobacter	22	20	12	0.72	d_Bacteria;p_Proteobacteria;c_Gammaproteobacteria;o_Pseudomonadales;f_Moraxellaceae;g_Acinetobacter	UniRef50_Q00188 Protein TraL n=232 Tax=root TaxID=1 RepID=TRAL4_ECOLX	231_LIRKT9545S_HS_19 # 20113 # 20838 # -1 # ID=576_19;partial=00;start_type=ATG;rbs_motif=GGAG/GAGG;rbs_spacer=5-10bp;gc_cont=0.572	81.7	402.9	241	1.6999999999999993e-109	242	1
143	231_LIRKT9545S_HS	18004_UPKQF5024K_HS	2	24	5	5	231_LIRKT9545S_HS_AND_18004_UPKQF5024K_HS	231_LIRKT9545S_HS_19	18004_UPKQF5024K_HS_1	d_Bacteria	p_Proteobacteria	c_Gammaproteobacteria	o_Pseudomonadales	f_Pseudomonadaceae			231_LIRKT9545S_HS	30	family	Pseudomonadaceae	35	33	23	0.69	d_Bacteria;p_Proteobacteria;c_Gammaproteobacteria;o_Pseudomonadales;f_Pseudomonadaceae	d_Bacteria	p_Proteobacteria	c_Gammaproteobacteria	o_Pseudomonadales	f_Moraxellaceae	g_Acinetobacter		18004_UPKQF5024K_HS	34	genus	Acinetobacter	14	13	5	0.59	d_Bacteria;p_Proteobacteria;c_Gammaproteobacteria;o_Pseudomonadales;f_Moraxellaceae;g_Acinetobacter	UniRef50_Q00188 Protein TraL n=232 Tax=root TaxID=1 RepID=TRAL4_ECOLX	231_LIRKT9545S_HS_19 # 20113 # 20838 # -1 # ID=576_19;partial=00;start_type=ATG;rbs_motif=GGAG/GAGG;rbs_spacer=5-10bp;gc_cont=0.572	81.7	402.9	241	1.6999999999999993e-109	242	1
144	231_LIRKT9545S_HS	11961_VKAZC4265A_HS	4	24	4	4	231_LIRKT9545S_HS_AND_11961_VKAZC4265A_HS	231_LIRKT9545S_HS_19	11961_VKAZC4265A_HS_3	d_Bacteria	p_Proteobacteria	c_Gammaproteobacteria	o_Pseudomonadales	f_Pseudomonadaceae			231_LIRKT9545S_HS	30	family	Pseudomonadaceae	35	33	23	0.69	d_Bacteria;p_Proteobacteria;c_Gammaproteobacteria;o_Pseudomonadales;f_Pseudomonadaceae	d_Bacteria	p_Proteobacteria	c_Gammaproteobacteria	o_Pseudomonadales	f_Moraxellaceae	g_Acinetobacter	s_Acinetobacter pullicarnis	11961_VKAZC4265A_HS	61327	species	Acinetobacter pullicarnis	6	5	3	0.67	d_Bacteria;p_Proteobacteria;c_Gammaproteobacteria;o_Pseudomonadales;f_Moraxellaceae;g_Acinetobacter;s_Acinetobacter pullicarnis	UniRef50_Q00188 Protein TraL n=232 Tax=root TaxID=1 RepID=TRAL4_ECOLX	231_LIRKT9545S_HS_19 # 20113 # 20838 # -1 # ID=576_19;partial=00;start_type=ATG;rbs_motif=GGAG/GAGG;rbs_spacer=5-10bp;gc_cont=0.572	81.7	402.9	241	1.6999999999999993e-109	242	1
145	231_LIRKT9545S_HS	55312_RAMLS4636B_HS	3	24	4	4	231_LIRKT9545S_HS_AND_55312_RAMLS4636B_HS	231_LIRKT9545S_HS_19	55312_RAMLS4636B_HS_2	d_Bacteria	p_Proteobacteria	c_Gammaproteobacteria	o_Pseudomonadales	f_Pseudomonadaceae			231_LIRKT9545S_HS	30	family	Pseudomonadaceae	35	33	23	0.69	d_Bacteria;p_Proteobacteria;c_Gammaproteobacteria;o_Pseudomonadales;f_Pseudomonadaceae	d_Bacteria	p_Proteobacteria	c_Gammaproteobacteria	o_Pseudomonadales	f_Moraxellaceae	g_Acinetobacter	s_Acinetobacter pullicarnis	55312_RAMLS4636B_HS	61327	species	Acinetobacter pullicarnis	4	4	2	0.89	d_Bacteria;p_Proteobacteria;c_Gammaproteobacteria;o_Pseudomonadales;f_Moraxellaceae;g_Acinetobacter;s_Acinetobacter pullicarnis	UniRef50_Q00188 Protein TraL n=232 Tax=root TaxID=1 RepID=TRAL4_ECOLX	231_LIRKT9545S_HS_19 # 20113 # 20838 # -1 # ID=576_19;partial=00;start_type=ATG;rbs_motif=GGAG/GAGG;rbs_spacer=5-10bp;gc_cont=0.572	81.7	402.9	241	1.6999999999999993e-109	242	1
146	231_LIRKT9545S_HS	55312_RAMLS4636B_HS	3	24	4	4	231_LIRKT9545S_HS_AND_55312_RAMLS4636B_HS	231_LIRKT9545S_HS_19	55312_RAMLS4636B_HS_4	d_Bacteria	p_Proteobacteria	c_Gammaproteobacteria	o_Pseudomonadales	f_Pseudomonadaceae			231_LIRKT9545S_HS	30	family	Pseudomonadaceae	35	33	23	0.69	d_Bacteria;p_Proteobacteria;c_Gammaproteobacteria;o_Pseudomonadales;f_Pseudomonadaceae	d_Bacteria	p_Proteobacteria	c_Gammaproteobacteria	o_Pseudomonadales	f_Moraxellaceae	g_Acinetobacter	s_Acinetobacter pullicarnis	55312_RAMLS4636B_HS	61327	species	Acinetobacter pullicarnis	4	4	2	0.89	d_Bacteria;p_Proteobacteria;c_Gammaproteobacteria;o_Pseudomonadales;f_Moraxellaceae;g_Acinetobacter;s_Acinetobacter pullicarnis	UniRef50_Q00188 Protein TraL n=232 Tax=root TaxID=1 RepID=TRAL4_ECOLX	231_LIRKT9545S_HS_19 # 20113 # 20838 # -1 # ID=576_19;partial=00;start_type=ATG;rbs_motif=GGAG/GAGG;rbs_spacer=5-10bp;gc_cont=0.572	81.7	402.9	241	1.6999999999999993e-109	242	1
147	231_LIRKT9545S_HS	16137_LSCZF6957Y_HS	3	24	6	6	231_LIRKT9545S_HS_AND_16137_LSCZF6957Y_HS	231_LIRKT9545S_HS_20	16137_LSCZF6957Y_HS_3	d_Bacteria	p_Proteobacteria	c_Gammaproteobacteria	o_Pseudomonadales	f_Pseudomonadaceae			231_LIRKT9545S_HS	30	family	Pseudomonadaceae	35	33	23	0.69	d_Bacteria;p_Proteobacteria;c_Gammaproteobacteria;o_Pseudomonadales;f_Pseudomonadaceae	d_Bacteria	p_Proteobacteria	c_Gammaproteobacteria	o_Pseudomonadales	f_Moraxellaceae	g_Acinetobacter	s_Acinetobacter pullicarnis	16137_LSCZF6957Y_HS	61327	species	Acinetobacter pullicarnis	11	10	5	0.95	d_Bacteria;p_Proteobacteria;c_Gammaproteobacteria;o_Pseudomonadales;f_Moraxellaceae;g_Acinetobacter;s_Acinetobacter pullicarnis	UniRef50_J9Z7C8 TraJ DNA transfer protein n=84 Tax=Bacteria TaxID=2 RepID=J9Z7C8_9BACT	231_LIRKT9545S_HS_20 # 21612 # 21968 # 1 # ID=576_20;partial=00;start_type=ATG;rbs_motif=AGGA;rbs_spacer=5-10bp;gc_cont=0.546	98.3	220.7	140	5.899999999999998e-55	119	23
148	231_LIRKT9545S_HS	164635_coassembly	4	24	12	12	231_LIRKT9545S_HS_AND_164635_coassembly	231_LIRKT9545S_HS_20	164635_coassembly_7	d_Bacteria	p_Proteobacteria	c_Gammaproteobacteria	o_Pseudomonadales	f_Pseudomonadaceae			231_LIRKT9545S_HS	30	family	Pseudomonadaceae	35	33	23	0.69	d_Bacteria;p_Proteobacteria;c_Gammaproteobacteria;o_Pseudomonadales;f_Pseudomonadaceae	d_Bacteria	p_Proteobacteria	c_Gammaproteobacteria	o_Pseudomonadales	f_Moraxellaceae	g_Acinetobacter		164635_coassembly	34	genus	Acinetobacter	22	20	12	0.72	d_Bacteria;p_Proteobacteria;c_Gammaproteobacteria;o_Pseudomonadales;f_Moraxellaceae;g_Acinetobacter	UniRef50_J9Z7C8 TraJ DNA transfer protein n=84 Tax=Bacteria TaxID=2 RepID=J9Z7C8_9BACT	231_LIRKT9545S_HS_20 # 21612 # 21968 # 1 # ID=576_20;partial=00;start_type=ATG;rbs_motif=AGGA;rbs_spacer=5-10bp;gc_cont=0.546	98.3	220.7	140	5.899999999999998e-55	119	23
149	231_LIRKT9545S_HS	11961_VKAZC4265A_HS	4	24	4	4	231_LIRKT9545S_HS_AND_11961_VKAZC4265A_HS	231_LIRKT9545S_HS_20	11961_VKAZC4265A_HS_2	d_Bacteria	p_Proteobacteria	c_Gammaproteobacteria	o_Pseudomonadales	f_Pseudomonadaceae			231_LIRKT9545S_HS	30	family	Pseudomonadaceae	35	33	23	0.69	d_Bacteria;p_Proteobacteria;c_Gammaproteobacteria;o_Pseudomonadales;f_Pseudomonadaceae	d_Bacteria	p_Proteobacteria	c_Gammaproteobacteria	o_Pseudomonadales	f_Moraxellaceae	g_Acinetobacter	s_Acinetobacter pullicarnis	11961_VKAZC4265A_HS	61327	species	Acinetobacter pullicarnis	6	5	3	0.67	d_Bacteria;p_Proteobacteria;c_Gammaproteobacteria;o_Pseudomonadales;f_Moraxellaceae;g_Acinetobacter;s_Acinetobacter pullicarnis	UniRef50_J9Z7C8 TraJ DNA transfer protein n=84 Tax=Bacteria TaxID=2 RepID=J9Z7C8_9BACT	231_LIRKT9545S_HS_20 # 21612 # 21968 # 1 # ID=576_20;partial=00;start_type=ATG;rbs_motif=AGGA;rbs_spacer=5-10bp;gc_cont=0.546	98.3	220.7	140	5.899999999999998e-55	119	23
150	231_LIRKT9545S_HS	16137_LSCZF6957Y_HS	3	24	6	6	231_LIRKT9545S_HS_AND_16137_LSCZF6957Y_HS	231_LIRKT9545S_HS_21	16137_LSCZF6957Y_HS_2	d_Bacteria	p_Proteobacteria	c_Gammaproteobacteria	o_Pseudomonadales	f_Pseudomonadaceae			231_LIRKT9545S_HS	30	family	Pseudomonadaceae	35	33	23	0.69	d_Bacteria;p_Proteobacteria;c_Gammaproteobacteria;o_Pseudomonadales;f_Pseudomonadaceae	d_Bacteria	p_Proteobacteria	c_Gammaproteobacteria	o_Pseudomonadales	f_Moraxellaceae	g_Acinetobacter	s_Acinetobacter pullicarnis	16137_LSCZF6957Y_HS	61327	species	Acinetobacter pullicarnis	11	10	5	0.95	d_Bacteria;p_Proteobacteria;c_Gammaproteobacteria;o_Pseudomonadales;f_Moraxellaceae;g_Acinetobacter;s_Acinetobacter pullicarnis	UniRef50_A0A0C4WL02 Conjugal transfer relaxase TraI n=9 Tax=Bacteria TaxID=2 RepID=A0A0C4WL02_9GAMM	231_LIRKT9545S_HS_21 # 22003 # 24393 # 1 # ID=576_21;partial=00;start_type=ATG;rbs_motif=GGA/GAG/AGG;rbs_spacer=5-10bp;gc_cont=0.573	72.0	1117.1	799	0.0	797	1
151	231_LIRKT9545S_HS	164635_coassembly	4	24	12	12	231_LIRKT9545S_HS_AND_164635_coassembly	231_LIRKT9545S_HS_21	164635_coassembly_6	d_Bacteria	p_Proteobacteria	c_Gammaproteobacteria	o_Pseudomonadales	f_Pseudomonadaceae			231_LIRKT9545S_HS	30	family	Pseudomonadaceae	35	33	23	0.69	d_Bacteria;p_Proteobacteria;c_Gammaproteobacteria;o_Pseudomonadales;f_Pseudomonadaceae	d_Bacteria	p_Proteobacteria	c_Gammaproteobacteria	o_Pseudomonadales	f_Moraxellaceae	g_Acinetobacter		164635_coassembly	34	genus	Acinetobacter	22	20	12	0.72	d_Bacteria;p_Proteobacteria;c_Gammaproteobacteria;o_Pseudomonadales;f_Moraxellaceae;g_Acinetobacter	UniRef50_A0A0C4WL02 Conjugal transfer relaxase TraI n=9 Tax=Bacteria TaxID=2 RepID=A0A0C4WL02_9GAMM	231_LIRKT9545S_HS_21 # 22003 # 24393 # 1 # ID=576_21;partial=00;start_type=ATG;rbs_motif=GGA/GAG/AGG;rbs_spacer=5-10bp;gc_cont=0.573	72.0	1117.1	799	0.0	797	1
152	231_LIRKT9545S_HS	11961_VKAZC4265A_HS	4	24	4	4	231_LIRKT9545S_HS_AND_11961_VKAZC4265A_HS	231_LIRKT9545S_HS_21	11961_VKAZC4265A_HS_1	d_Bacteria	p_Proteobacteria	c_Gammaproteobacteria	o_Pseudomonadales	f_Pseudomonadaceae			231_LIRKT9545S_HS	30	family	Pseudomonadaceae	35	33	23	0.69	d_Bacteria;p_Proteobacteria;c_Gammaproteobacteria;o_Pseudomonadales;f_Pseudomonadaceae	d_Bacteria	p_Proteobacteria	c_Gammaproteobacteria	o_Pseudomonadales	f_Moraxellaceae	g_Acinetobacter	s_Acinetobacter pullicarnis	11961_VKAZC4265A_HS	61327	species	Acinetobacter pullicarnis	6	5	3	0.67	d_Bacteria;p_Proteobacteria;c_Gammaproteobacteria;o_Pseudomonadales;f_Moraxellaceae;g_Acinetobacter;s_Acinetobacter pullicarnis	UniRef50_A0A0C4WL02 Conjugal transfer relaxase TraI n=9 Tax=Bacteria TaxID=2 RepID=A0A0C4WL02_9GAMM	231_LIRKT9545S_HS_21 # 22003 # 24393 # 1 # ID=576_21;partial=00;start_type=ATG;rbs_motif=GGA/GAG/AGG;rbs_spacer=5-10bp;gc_cont=0.573	72.0	1117.1	799	0.0	797	1
153	231_LIRKT9545S_HS	164635_coassembly	4	24	12	12	231_LIRKT9545S_HS_AND_164635_coassembly	231_LIRKT9545S_HS_18	164635_coassembly_10	d_Bacteria	p_Proteobacteria	c_Gammaproteobacteria	o_Pseudomonadales	f_Pseudomonadaceae			231_LIRKT9545S_HS	30	family	Pseudomonadaceae	35	33	23	0.69	d_Bacteria;p_Proteobacteria;c_Gammaproteobacteria;o_Pseudomonadales;f_Pseudomonadaceae	d_Bacteria	p_Proteobacteria	c_Gammaproteobacteria	o_Pseudomonadales	f_Moraxellaceae	g_Acinetobacter		164635_coassembly	34	genus	Acinetobacter	22	20	12	0.72	d_Bacteria;p_Proteobacteria;c_Gammaproteobacteria;o_Pseudomonadales;f_Moraxellaceae;g_Acinetobacter	UniRef50_Q00186 Protein TraM n=165 Tax=root TaxID=1 RepID=TRAM4_ECOLX	231_LIRKT9545S_HS_18 # 19667 # 20101 # -1 # ID=576_18;partial=00;start_type=GTG;rbs_motif=GGAG/GAGG;rbs_spacer=5-10bp;gc_cont=0.563	68.5	123.2	145	1.6e-25	145	1
154	231_LIRKT9545S_HS	18004_UPKQF5024K_HS	2	24	5	5	231_LIRKT9545S_HS_AND_18004_UPKQF5024K_HS	231_LIRKT9545S_HS_18	18004_UPKQF5024K_HS_3	d_Bacteria	p_Proteobacteria	c_Gammaproteobacteria	o_Pseudomonadales	f_Pseudomonadaceae			231_LIRKT9545S_HS	30	family	Pseudomonadaceae	35	33	23	0.69	d_Bacteria;p_Proteobacteria;c_Gammaproteobacteria;o_Pseudomonadales;f_Pseudomonadaceae	d_Bacteria	p_Proteobacteria	c_Gammaproteobacteria	o_Pseudomonadales	f_Moraxellaceae	g_Acinetobacter		18004_UPKQF5024K_HS	34	genus	Acinetobacter	14	13	5	0.59	d_Bacteria;p_Proteobacteria;c_Gammaproteobacteria;o_Pseudomonadales;f_Moraxellaceae;g_Acinetobacter	UniRef50_Q00186 Protein TraM n=165 Tax=root TaxID=1 RepID=TRAM4_ECOLX	231_LIRKT9545S_HS_18 # 19667 # 20101 # -1 # ID=576_18;partial=00;start_type=GTG;rbs_motif=GGAG/GAGG;rbs_spacer=5-10bp;gc_cont=0.563	68.5	123.2	145	1.6e-25	145	1
155	231_LIRKT9545S_HS	29203_KEIHK1168I_HS	1	24	4	4	231_LIRKT9545S_HS_AND_29203_KEIHK1168I_HS	231_LIRKT9545S_HS_18	29203_KEIHK1168I_HS_3	d_Bacteria	p_Proteobacteria	c_Gammaproteobacteria	o_Pseudomonadales	f_Pseudomonadaceae			231_LIRKT9545S_HS	30	family	Pseudomonadaceae	35	33	23	0.69	d_Bacteria;p_Proteobacteria;c_Gammaproteobacteria;o_Pseudomonadales;f_Pseudomonadaceae	d_Bacteria	p_Proteobacteria	c_Gammaproteobacteria	o_Pseudomonadales	f_Moraxellaceae	g_Acinetobacter		29203_KEIHK1168I_HS	34	genus	Acinetobacter	13	11	4	0.71	d_Bacteria;p_Proteobacteria;c_Gammaproteobacteria;o_Pseudomonadales;f_Moraxellaceae;g_Acinetobacter	UniRef50_Q00186 Protein TraM n=165 Tax=root TaxID=1 RepID=TRAM4_ECOLX	231_LIRKT9545S_HS_18 # 19667 # 20101 # -1 # ID=576_18;partial=00;start_type=GTG;rbs_motif=GGAG/GAGG;rbs_spacer=5-10bp;gc_cont=0.563	68.5	123.2	145	1.6e-25	145	1
156	231_LIRKT9545S_HS	628731_coassembly	1	24	5	5	231_LIRKT9545S_HS_AND_628731_coassembly	231_LIRKT9545S_HS_18	628731_coassembly_5	d_Bacteria	p_Proteobacteria	c_Gammaproteobacteria	o_Pseudomonadales	f_Pseudomonadaceae			231_LIRKT9545S_HS	30	family	Pseudomonadaceae	35	33	23	0.69	d_Bacteria;p_Proteobacteria;c_Gammaproteobacteria;o_Pseudomonadales;f_Pseudomonadaceae	d_Bacteria	p_Proteobacteria	c_Gammaproteobacteria	o_Pseudomonadales	f_Moraxellaceae	g_Acinetobacter	s_Acinetobacter pullicarnis	628731_coassembly	61327	species	Acinetobacter pullicarnis	5	5	4	0.99	d_Bacteria;p_Proteobacteria;c_Gammaproteobacteria;o_Pseudomonadales;f_Moraxellaceae;g_Acinetobacter;s_Acinetobacter pullicarnis	UniRef50_Q00186 Protein TraM n=165 Tax=root TaxID=1 RepID=TRAM4_ECOLX	231_LIRKT9545S_HS_18 # 19667 # 20101 # -1 # ID=576_18;partial=00;start_type=GTG;rbs_motif=GGAG/GAGG;rbs_spacer=5-10bp;gc_cont=0.563	68.5	123.2	145	1.6e-25	145	1
157	231_LIRKT9545S_HS	17610_VVJFE8127P_HS	1	24	4	4	231_LIRKT9545S_HS_AND_17610_VVJFE8127P_HS	231_LIRKT9545S_HS_18	17610_VVJFE8127P_HS_2	d_Bacteria	p_Proteobacteria	c_Gammaproteobacteria	o_Pseudomonadales	f_Pseudomonadaceae			231_LIRKT9545S_HS	30	family	Pseudomonadaceae	35	33	23	0.69	d_Bacteria;p_Proteobacteria;c_Gammaproteobacteria;o_Pseudomonadales;f_Pseudomonadaceae	d_Bacteria	p_Proteobacteria	c_Gammaproteobacteria	o_Pseudomonadales	f_Moraxellaceae	g_Acinetobacter		17610_VVJFE8127P_HS	34	genus	Acinetobacter	17	15	3	0.55	d_Bacteria;p_Proteobacteria;c_Gammaproteobacteria;o_Pseudomonadales;f_Moraxellaceae;g_Acinetobacter	UniRef50_Q00186 Protein TraM n=165 Tax=root TaxID=1 RepID=TRAM4_ECOLX	231_LIRKT9545S_HS_18 # 19667 # 20101 # -1 # ID=576_18;partial=00;start_type=GTG;rbs_motif=GGAG/GAGG;rbs_spacer=5-10bp;gc_cont=0.563	68.5	123.2	145	1.6e-25	145	1
158	231_LIRKT9545S_HS	11961_VKAZC4265A_HS	4	24	4	4	231_LIRKT9545S_HS_AND_11961_VKAZC4265A_HS	231_LIRKT9545S_HS_18	11961_VKAZC4265A_HS_4	d_Bacteria	p_Proteobacteria	c_Gammaproteobacteria	o_Pseudomonadales	f_Pseudomonadaceae			231_LIRKT9545S_HS	30	family	Pseudomonadaceae	35	33	23	0.69	d_Bacteria;p_Proteobacteria;c_Gammaproteobacteria;o_Pseudomonadales;f_Pseudomonadaceae	d_Bacteria	p_Proteobacteria	c_Gammaproteobacteria	o_Pseudomonadales	f_Moraxellaceae	g_Acinetobacter	s_Acinetobacter pullicarnis	11961_VKAZC4265A_HS	61327	species	Acinetobacter pullicarnis	6	5	3	0.67	d_Bacteria;p_Proteobacteria;c_Gammaproteobacteria;o_Pseudomonadales;f_Moraxellaceae;g_Acinetobacter;s_Acinetobacter pullicarnis	UniRef50_Q00186 Protein TraM n=165 Tax=root TaxID=1 RepID=TRAM4_ECOLX	231_LIRKT9545S_HS_18 # 19667 # 20101 # -1 # ID=576_18;partial=00;start_type=GTG;rbs_motif=GGAG/GAGG;rbs_spacer=5-10bp;gc_cont=0.563	68.5	123.2	145	1.6e-25	145	1
159	231_LIRKT9545S_HS	55312_RAMLS4636B_HS	3	24	4	4	231_LIRKT9545S_HS_AND_55312_RAMLS4636B_HS	231_LIRKT9545S_HS_18	55312_RAMLS4636B_HS_1	d_Bacteria	p_Proteobacteria	c_Gammaproteobacteria	o_Pseudomonadales	f_Pseudomonadaceae			231_LIRKT9545S_HS	30	family	Pseudomonadaceae	35	33	23	0.69	d_Bacteria;p_Proteobacteria;c_Gammaproteobacteria;o_Pseudomonadales;f_Pseudomonadaceae	d_Bacteria	p_Proteobacteria	c_Gammaproteobacteria	o_Pseudomonadales	f_Moraxellaceae	g_Acinetobacter	s_Acinetobacter pullicarnis	55312_RAMLS4636B_HS	61327	species	Acinetobacter pullicarnis	4	4	2	0.89	d_Bacteria;p_Proteobacteria;c_Gammaproteobacteria;o_Pseudomonadales;f_Moraxellaceae;g_Acinetobacter;s_Acinetobacter pullicarnis	UniRef50_Q00186 Protein TraM n=165 Tax=root TaxID=1 RepID=TRAM4_ECOLX	231_LIRKT9545S_HS_18 # 19667 # 20101 # -1 # ID=576_18;partial=00;start_type=GTG;rbs_motif=GGAG/GAGG;rbs_spacer=5-10bp;gc_cont=0.563	68.5	123.2	145	1.6e-25	145	1
160	521190_coassembly	1177_JXBDA6620S_HS	3	8	12	8	521190_coassembly_AND_1177_JXBDA6620S_HS	521190_coassembly_1	1177_JXBDA6620S_HS_9	d_Bacteria	p_Proteobacteria	c_Gammaproteobacteria	o_Burkholderiales	f_Rhodocyclaceae	g_Thauera	s_Thauera aromatica	521190_coassembly	50248	species	Thauera aromatica	6	6	3	0.5	d_Bacteria;p_Proteobacteria;c_Gammaproteobacteria;o_Burkholderiales;f_Rhodocyclaceae;g_Thauera;s_Thauera aromatica	d_Bacteria	p_Proteobacteria	c_Gammaproteobacteria	o_Burkholderiales	f_Burkholderiaceae			1177_JXBDA6620S_HS	62	family	Burkholderiaceae	25	24	14	0.5	d_Bacteria;p_Proteobacteria;c_Gammaproteobacteria;o_Burkholderiales;f_Burkholderiaceae	UniRef50_A0A1L5QYQ6 OmpA-like domain-containing protein n=94 Tax=root TaxID=1 RepID=A0A1L5QYQ6_9XANT	521190_coassembly_1 # 1 # 351 # -1 # ID=2597_1;partial=10;start_type=ATG;rbs_motif=GGAG/GAGG;rbs_spacer=5-10bp;gc_cont=0.632	65.8	132.9	143	1.6e-28	117	1
161	521190_coassembly	1177_JXBDA6620S_HS	3	8	12	8	521190_coassembly_AND_1177_JXBDA6620S_HS	521190_coassembly_2	1177_JXBDA6620S_HS_8	d_Bacteria	p_Proteobacteria	c_Gammaproteobacteria	o_Burkholderiales	f_Rhodocyclaceae	g_Thauera	s_Thauera aromatica	521190_coassembly	50248	species	Thauera aromatica	6	6	3	0.5	d_Bacteria;p_Proteobacteria;c_Gammaproteobacteria;o_Burkholderiales;f_Rhodocyclaceae;g_Thauera;s_Thauera aromatica	d_Bacteria	p_Proteobacteria	c_Gammaproteobacteria	o_Burkholderiales	f_Burkholderiaceae			1177_JXBDA6620S_HS	62	family	Burkholderiaceae	25	24	14	0.5	d_Bacteria;p_Proteobacteria;c_Gammaproteobacteria;o_Burkholderiales;f_Burkholderiaceae	UniRef50_A0A191S2I8 Conjugative transfer protein n=115 Tax=root TaxID=1 RepID=A0A191S2I8_VARPD	521190_coassembly_2 # 366 # 1097 # -1 # ID=2597_2;partial=00;start_type=TTG;rbs_motif=GGAG/GAGG;rbs_spacer=5-10bp;gc_cont=0.637	69.9	322.4	232	2.9999999999999996e-85	244	4
162	521190_coassembly	11977_TFTUD9566I_HS	1	8	7	7	521190_coassembly_AND_11977_TFTUD9566I_HS	521190_coassembly_2	11977_TFTUD9566I_HS_6	d_Bacteria	p_Proteobacteria	c_Gammaproteobacteria	o_Burkholderiales	f_Rhodocyclaceae	g_Thauera	s_Thauera aromatica	521190_coassembly	50248	species	Thauera aromatica	6	6	3	0.5	d_Bacteria;p_Proteobacteria;c_Gammaproteobacteria;o_Burkholderiales;f_Rhodocyclaceae;g_Thauera;s_Thauera aromatica	d_Bacteria	p_Proteobacteria	c_Gammaproteobacteria	o_Burkholderiales	f_Burkholderiaceae			11977_TFTUD9566I_HS	62	family	Burkholderiaceae	5	5	3	0.6	d_Bacteria;p_Proteobacteria;c_Gammaproteobacteria;o_Burkholderiales;f_Burkholderiaceae	UniRef50_A0A191S2I8 Conjugative transfer protein n=115 Tax=root TaxID=1 RepID=A0A191S2I8_VARPD	521190_coassembly_2 # 366 # 1097 # -1 # ID=2597_2;partial=00;start_type=TTG;rbs_motif=GGAG/GAGG;rbs_spacer=5-10bp;gc_cont=0.637	69.9	322.4	232	2.9999999999999996e-85	244	4
163	521190_coassembly	25142_NQWTN3218U	1	8	6	6	521190_coassembly_AND_25142_NQWTN3218U	521190_coassembly_2	25142_NQWTN3218U_2	d_Bacteria	p_Proteobacteria	c_Gammaproteobacteria	o_Burkholderiales	f_Rhodocyclaceae	g_Thauera	s_Thauera aromatica	521190_coassembly	50248	species	Thauera aromatica	6	6	3	0.5	d_Bacteria;p_Proteobacteria;c_Gammaproteobacteria;o_Burkholderiales;f_Rhodocyclaceae;g_Thauera;s_Thauera aromatica	d_Bacteria	p_Proteobacteria	c_Gammaproteobacteria	o_Burkholderiales	f_Burkholderiaceae			25142_NQWTN3218U	62	family	Burkholderiaceae	6	6	3	0.92	d_Bacteria;p_Proteobacteria;c_Gammaproteobacteria;o_Burkholderiales;f_Burkholderiaceae	UniRef50_A0A191S2I8 Conjugative transfer protein n=115 Tax=root TaxID=1 RepID=A0A191S2I8_VARPD	521190_coassembly_2 # 366 # 1097 # -1 # ID=2597_2;partial=00;start_type=TTG;rbs_motif=GGAG/GAGG;rbs_spacer=5-10bp;gc_cont=0.637	69.9	322.4	232	2.9999999999999996e-85	244	4
164	521190_coassembly	1177_JXBDA6620S_HS	3	8	12	8	521190_coassembly_AND_1177_JXBDA6620S_HS	521190_coassembly_3	1177_JXBDA6620S_HS_7	d_Bacteria	p_Proteobacteria	c_Gammaproteobacteria	o_Burkholderiales	f_Rhodocyclaceae	g_Thauera	s_Thauera aromatica	521190_coassembly	50248	species	Thauera aromatica	6	6	3	0.5	d_Bacteria;p_Proteobacteria;c_Gammaproteobacteria;o_Burkholderiales;f_Rhodocyclaceae;g_Thauera;s_Thauera aromatica	d_Bacteria	p_Proteobacteria	c_Gammaproteobacteria	o_Burkholderiales	f_Burkholderiaceae			1177_JXBDA6620S_HS	62	family	Burkholderiaceae	25	24	14	0.5	d_Bacteria;p_Proteobacteria;c_Gammaproteobacteria;o_Burkholderiales;f_Burkholderiaceae	UniRef50_G9FAK3 TrbO n=3 Tax=root TaxID=1 RepID=G9FAK3_9BACT	521190_coassembly_3 # 1078 # 1335 # -1 # ID=2597_3;partial=00;start_type=ATG;rbs_motif=AGGA;rbs_spacer=5-10bp;gc_cont=0.609	98.8	177.6	85	4.2e-42	86	1
165	42188_UCOZS4528E_HS	1177_JXBDA6620S_HS	1	4	12	4	42188_UCOZS4528E_HS_AND_1177_JXBDA6620S_HS	42188_UCOZS4528E_HS_1	1177_JXBDA6620S_HS_6	d_Bacteria	p_Spirochaetota	c_Leptospirae	o_Turneriellales	f_Turneriellaceae	g_Turneriella	s_Turneriella parva	42188_UCOZS4528E_HS	51168	species	Turneriella parva	4	4	3	0.75	d_Bacteria;p_Spirochaetota;c_Leptospirae;o_Turneriellales;f_Turneriellaceae;g_Turneriella;s_Turneriella parva	d_Bacteria	p_Proteobacteria	c_Gammaproteobacteria	o_Burkholderiales	f_Burkholderiaceae			1177_JXBDA6620S_HS	62	family	Burkholderiaceae	25	24	14	0.5	d_Bacteria;p_Proteobacteria;c_Gammaproteobacteria;o_Burkholderiales;f_Burkholderiaceae	UniRef50_D6CPQ8 Helper of transposition of ISThsp2, IS21 family, ORFB n=947 Tax=root TaxID=1 RepID=D6CPQ8_THIA3	42188_UCOZS4528E_HS_1 # 1 # 270 # -1 # ID=8155_1;partial=10;start_type=GTG;rbs_motif=None;rbs_spacer=None;gc_cont=0.674	92.2	168.3	272	2.6e-39	90	101
166	42188_UCOZS4528E_HS	220897_coassembly	1	4	6	4	42188_UCOZS4528E_HS_AND_220897_coassembly	42188_UCOZS4528E_HS_1	220897_coassembly_5	d_Bacteria	p_Spirochaetota	c_Leptospirae	o_Turneriellales	f_Turneriellaceae	g_Turneriella	s_Turneriella parva	42188_UCOZS4528E_HS	51168	species	Turneriella parva	4	4	3	0.75	d_Bacteria;p_Spirochaetota;c_Leptospirae;o_Turneriellales;f_Turneriellaceae;g_Turneriella;s_Turneriella parva	d_Bacteria	p_Proteobacteria	c_Gammaproteobacteria	o_Burkholderiales	f_Burkholderiaceae			220897_coassembly	62	family	Burkholderiaceae	15	14	11	0.98	d_Bacteria;p_Proteobacteria;c_Gammaproteobacteria;o_Burkholderiales;f_Burkholderiaceae	UniRef50_D6CPQ8 Helper of transposition of ISThsp2, IS21 family, ORFB n=947 Tax=root TaxID=1 RepID=D6CPQ8_THIA3	42188_UCOZS4528E_HS_1 # 1 # 270 # -1 # ID=8155_1;partial=10;start_type=GTG;rbs_motif=None;rbs_spacer=None;gc_cont=0.674	92.2	168.3	272	2.6e-39	90	101
167	42188_UCOZS4528E_HS	810_WQYNP1853R_HS	1	4	14	4	42188_UCOZS4528E_HS_AND_810_WQYNP1853R_HS	42188_UCOZS4528E_HS_1	810_WQYNP1853R_HS_13	d_Bacteria	p_Spirochaetota	c_Leptospirae	o_Turneriellales	f_Turneriellaceae	g_Turneriella	s_Turneriella parva	42188_UCOZS4528E_HS	51168	species	Turneriella parva	4	4	3	0.75	d_Bacteria;p_Spirochaetota;c_Leptospirae;o_Turneriellales;f_Turneriellaceae;g_Turneriella;s_Turneriella parva	d_Bacteria	p_Proteobacteria	c_Gammaproteobacteria	o_Burkholderiales	f_Burkholderiaceae			810_WQYNP1853R_HS	62	family	Burkholderiaceae	26	26	18	0.64	d_Bacteria;p_Proteobacteria;c_Gammaproteobacteria;o_Burkholderiales;f_Burkholderiaceae	UniRef50_D6CPQ8 Helper of transposition of ISThsp2, IS21 family, ORFB n=947 Tax=root TaxID=1 RepID=D6CPQ8_THIA3	42188_UCOZS4528E_HS_1 # 1 # 270 # -1 # ID=8155_1;partial=10;start_type=GTG;rbs_motif=None;rbs_spacer=None;gc_cont=0.674	92.2	168.3	272	2.6e-39	90	101
168	42188_UCOZS4528E_HS	23708_LMGGV4316U_HS	1	4	4	4	42188_UCOZS4528E_HS_AND_23708_LMGGV4316U_HS	42188_UCOZS4528E_HS_1	23708_LMGGV4316U_HS_3	d_Bacteria	p_Spirochaetota	c_Leptospirae	o_Turneriellales	f_Turneriellaceae	g_Turneriella	s_Turneriella parva	42188_UCOZS4528E_HS	51168	species	Turneriella parva	4	4	3	0.75	d_Bacteria;p_Spirochaetota;c_Leptospirae;o_Turneriellales;f_Turneriellaceae;g_Turneriella;s_Turneriella parva	d_Bacteria	p_Proteobacteria	c_Gammaproteobacteria	o_Burkholderiales	f_Burkholderiaceae			23708_LMGGV4316U_HS	62	family	Burkholderiaceae	10	10	5	0.63	d_Bacteria;p_Proteobacteria;c_Gammaproteobacteria;o_Burkholderiales;f_Burkholderiaceae	UniRef50_D6CPQ8 Helper of transposition of ISThsp2, IS21 family, ORFB n=947 Tax=root TaxID=1 RepID=D6CPQ8_THIA3	42188_UCOZS4528E_HS_1 # 1 # 270 # -1 # ID=8155_1;partial=10;start_type=GTG;rbs_motif=None;rbs_spacer=None;gc_cont=0.674	92.2	168.3	272	2.6e-39	90	101
169	194873_coassembly	8173_GXDMU2252I_HS	1	10	6	6	194873_coassembly_AND_8173_GXDMU2252I_HS	194873_coassembly_7	8173_GXDMU2252I_HS_4	d_Bacteria	p_Proteobacteria	c_Gammaproteobacteria	o_Burkholderiales	f_Rhodocyclaceae	g_UBA2357	s_UBA2357 sp002344405	194873_coassembly	52273	species	UBA2357 sp002344405	16	14	7	0.63	d_Bacteria;p_Proteobacteria;c_Gammaproteobacteria;o_Burkholderiales;f_Rhodocyclaceae;g_UBA2357;s_UBA2357 sp002344405	d_Bacteria	p_Proteobacteria	c_Gammaproteobacteria	o_Burkholderiales	f_Burkholderiaceae			8173_GXDMU2252I_HS	62	family	Burkholderiaceae	17	15	13	0.86	d_Bacteria;p_Proteobacteria;c_Gammaproteobacteria;o_Burkholderiales;f_Burkholderiaceae	UniRef50_A0A4Q3QBC3 Arginine--tRNA ligase n=3 Tax=Bacteria TaxID=2 RepID=A0A4Q3QBC3_9BURK	194873_coassembly_7 # 5051 # 6736 # -1 # ID=244_7;partial=00;start_type=ATG;rbs_motif=None;rbs_spacer=None;gc_cont=0.618	79.4	837.8	533	4.799999999999996e-240	562	15
170	2783_JXBDA6620S_HS	174_LIRKT9545S	1	6	17	6	2783_JXBDA6620S_HS_AND_174_LIRKT9545S	2783_JXBDA6620S_HS_1	174_LIRKT9545S_12	d_Bacteria	p_Proteobacteria	c_Gammaproteobacteria	o_Pseudomonadales	f_Pseudomonadaceae	g_Pseudomonas A		2783_JXBDA6620S_HS	245	genus	Pseudomonas A	6	6	5	0.83	d_Bacteria;p_Proteobacteria;c_Gammaproteobacteria;o_Pseudomonadales;f_Pseudomonadaceae;g_Pseudomonas A	d_Bacteria	p_Proteobacteria	c_Gammaproteobacteria	o_Burkholderiales	f_Rhodocyclaceae	g_Zoogloea		174_LIRKT9545S	28521	genus	Zoogloea	34	33	11	0.51	d_Bacteria;p_Proteobacteria;c_Gammaproteobacteria;o_Burkholderiales;f_Rhodocyclaceae;g_Zoogloea	UniRef50_Q51491 Orf1 protein n=1 Tax=Pseudomonas aeruginosa TaxID=287 RepID=Q51491_PSEAI	2783_JXBDA6620S_HS_1 # 3 # 311 # 1 # ID=7191_1;partial=10;start_type=Edge;rbs_motif=None;rbs_spacer=None;gc_cont=0.654	98.0	204.5	215	3.7999999999999994e-50	103	98
171	2783_JXBDA6620S_HS	324_FFXIX2867H	1	6	29	6	2783_JXBDA6620S_HS_AND_324_FFXIX2867H	2783_JXBDA6620S_HS_1	324_FFXIX2867H_4	d_Bacteria	p_Proteobacteria	c_Gammaproteobacteria	o_Pseudomonadales	f_Pseudomonadaceae	g_Pseudomonas A		2783_JXBDA6620S_HS	245	genus	Pseudomonas A	6	6	5	0.83	d_Bacteria;p_Proteobacteria;c_Gammaproteobacteria;o_Pseudomonadales;f_Pseudomonadaceae;g_Pseudomonas A	d_Bacteria	p_Proteobacteria	c_Gammaproteobacteria	o_Burkholderiales	f_Rhodocyclaceae	g_Zoogloea		324_FFXIX2867H	28521	genus	Zoogloea	48	46	18	0.56	d_Bacteria;p_Proteobacteria;c_Gammaproteobacteria;o_Burkholderiales;f_Rhodocyclaceae;g_Zoogloea	UniRef50_Q51491 Orf1 protein n=1 Tax=Pseudomonas aeruginosa TaxID=287 RepID=Q51491_PSEAI	2783_JXBDA6620S_HS_1 # 3 # 311 # 1 # ID=7191_1;partial=10;start_type=Edge;rbs_motif=None;rbs_spacer=None;gc_cont=0.654	98.0	204.5	215	3.7999999999999994e-50	103	98
172	2783_JXBDA6620S_HS	40_ETWDT7513P	1	6	35	6	2783_JXBDA6620S_HS_AND_40_ETWDT7513P	2783_JXBDA6620S_HS_1	40_ETWDT7513P_31	d_Bacteria	p_Proteobacteria	c_Gammaproteobacteria	o_Pseudomonadales	f_Pseudomonadaceae	g_Pseudomonas A		2783_JXBDA6620S_HS	245	genus	Pseudomonas A	6	6	5	0.83	d_Bacteria;p_Proteobacteria;c_Gammaproteobacteria;o_Pseudomonadales;f_Pseudomonadaceae;g_Pseudomonas A	d_Bacteria	p_Proteobacteria	c_Gammaproteobacteria	o_Burkholderiales	f_Rhodocyclaceae	g_Zoogloea		40_ETWDT7513P	28521	genus	Zoogloea	56	53	23	0.56	d_Bacteria;p_Proteobacteria;c_Gammaproteobacteria;o_Burkholderiales;f_Rhodocyclaceae;g_Zoogloea	UniRef50_Q51491 Orf1 protein n=1 Tax=Pseudomonas aeruginosa TaxID=287 RepID=Q51491_PSEAI	2783_JXBDA6620S_HS_1 # 3 # 311 # 1 # ID=7191_1;partial=10;start_type=Edge;rbs_motif=None;rbs_spacer=None;gc_cont=0.654	98.0	204.5	215	3.7999999999999994e-50	103	98
173	2783_JXBDA6620S_HS	3518_CVREQ2707V	1	6	7	6	2783_JXBDA6620S_HS_AND_3518_CVREQ2707V	2783_JXBDA6620S_HS_1	3518_CVREQ2707V_6	d_Bacteria	p_Proteobacteria	c_Gammaproteobacteria	o_Pseudomonadales	f_Pseudomonadaceae	g_Pseudomonas A		2783_JXBDA6620S_HS	245	genus	Pseudomonas A	6	6	5	0.83	d_Bacteria;p_Proteobacteria;c_Gammaproteobacteria;o_Pseudomonadales;f_Pseudomonadaceae;g_Pseudomonas A	d_Bacteria	p_Proteobacteria	c_Gammaproteobacteria	o_Burkholderiales	f_Rhodocyclaceae	g_Zoogloea		3518_CVREQ2707V	28521	genus	Zoogloea	11	9	4	0.5	d_Bacteria;p_Proteobacteria;c_Gammaproteobacteria;o_Burkholderiales;f_Rhodocyclaceae;g_Zoogloea	UniRef50_Q51491 Orf1 protein n=1 Tax=Pseudomonas aeruginosa TaxID=287 RepID=Q51491_PSEAI	2783_JXBDA6620S_HS_1 # 3 # 311 # 1 # ID=7191_1;partial=10;start_type=Edge;rbs_motif=None;rbs_spacer=None;gc_cont=0.654	98.0	204.5	215	3.7999999999999994e-50	103	98
174	12029_TBBIJ6883B	108_SNLSN1243N_HS	2	4	58	4	12029_TBBIJ6883B_AND_108_SNLSN1243N_HS	12029_TBBIJ6883B_1	108_SNLSN1243N_HS_56	d_Bacteria	p_Proteobacteria	c_Gammaproteobacteria	o_Pseudomonadales	f_Cellvibrionaceae	g_Microbulbifer	s_Microbulbifer rhizosphaerae	12029_TBBIJ6883B	30545	species	Microbulbifer rhizosphaerae	6	6	2	0.63	d_Bacteria;p_Proteobacteria;c_Gammaproteobacteria;o_Pseudomonadales;f_Cellvibrionaceae;g_Microbulbifer;s_Microbulbifer rhizosphaerae	d_Bacteria	p_Proteobacteria	c_Gammaproteobacteria	o_Burkholderiales	f_Rhodocyclaceae	g_Zoogloea		108_SNLSN1243N_HS	28521	genus	Zoogloea	73	71	37	0.57	d_Bacteria;p_Proteobacteria;c_Gammaproteobacteria;o_Burkholderiales;f_Rhodocyclaceae;g_Zoogloea	UniRef50_A0A5E5A4R0 Integrating conjugative element membrane protein n=1 Tax=Pandoraea captiosa TaxID=2508302 RepID=A0A5E5A4R0_9BURK	12029_TBBIJ6883B_1 # 1 # 174 # 1 # ID=8556_1;partial=10;start_type=Edge;rbs_motif=None;rbs_spacer=None;gc_cont=0.655	98.2	104.4	86	2.9999999999999997e-20	58	30
175	12029_TBBIJ6883B	353375_coassembly	1	4	6	4	12029_TBBIJ6883B_AND_353375_coassembly	12029_TBBIJ6883B_1	353375_coassembly_6	d_Bacteria	p_Proteobacteria	c_Gammaproteobacteria	o_Pseudomonadales	f_Cellvibrionaceae	g_Microbulbifer	s_Microbulbifer rhizosphaerae	12029_TBBIJ6883B	30545	species	Microbulbifer rhizosphaerae	6	6	2	0.63	d_Bacteria;p_Proteobacteria;c_Gammaproteobacteria;o_Pseudomonadales;f_Cellvibrionaceae;g_Microbulbifer;s_Microbulbifer rhizosphaerae	d_Bacteria	p_Proteobacteria	c_Gammaproteobacteria	o_Burkholderiales	f_Burkholderiaceae	g_Methylibium	s_Methylibium petroleiphilum	353375_coassembly	8684	species	Methylibium petroleiphilum	6	6	5	0.98	d_Bacteria;p_Proteobacteria;c_Gammaproteobacteria;o_Burkholderiales;f_Burkholderiaceae;g_Methylibium;s_Methylibium petroleiphilum	UniRef50_A0A5E5A4R0 Integrating conjugative element membrane protein n=1 Tax=Pandoraea captiosa TaxID=2508302 RepID=A0A5E5A4R0_9BURK	12029_TBBIJ6883B_1 # 1 # 174 # 1 # ID=8556_1;partial=10;start_type=Edge;rbs_motif=None;rbs_spacer=None;gc_cont=0.655	98.2	104.4	86	2.9999999999999997e-20	58	30
176	12029_TBBIJ6883B	108_SNLSN1243N_HS	2	4	58	4	12029_TBBIJ6883B_AND_108_SNLSN1243N_HS	12029_TBBIJ6883B_4	108_SNLSN1243N_HS_53	d_Bacteria	p_Proteobacteria	c_Gammaproteobacteria	o_Pseudomonadales	f_Cellvibrionaceae	g_Microbulbifer	s_Microbulbifer rhizosphaerae	12029_TBBIJ6883B	30545	species	Microbulbifer rhizosphaerae	6	6	2	0.63	d_Bacteria;p_Proteobacteria;c_Gammaproteobacteria;o_Pseudomonadales;f_Cellvibrionaceae;g_Microbulbifer;s_Microbulbifer rhizosphaerae	d_Bacteria	p_Proteobacteria	c_Gammaproteobacteria	o_Burkholderiales	f_Rhodocyclaceae	g_Zoogloea		108_SNLSN1243N_HS	28521	genus	Zoogloea	73	71	37	0.57	d_Bacteria;p_Proteobacteria;c_Gammaproteobacteria;o_Burkholderiales;f_Rhodocyclaceae;g_Zoogloea	UniRef50_A1WRV2 Uncharacterized protein n=779 Tax=root TaxID=1 RepID=A1WRV2_VEREI	12029_TBBIJ6883B_4 # 1782 # 2006 # 1 # ID=8556_4;partial=00;start_type=ATG;rbs_motif=AGGAG;rbs_spacer=5-10bp;gc_cont=0.613	94.6	146.7	74	6.8e-33	75	1
177	353375_coassembly	108_SNLSN1243N_HS	1	6	58	6	353375_coassembly_AND_108_SNLSN1243N_HS	353375_coassembly_6	108_SNLSN1243N_HS_56	d_Bacteria	p_Proteobacteria	c_Gammaproteobacteria	o_Burkholderiales	f_Burkholderiaceae	g_Methylibium	s_Methylibium petroleiphilum	353375_coassembly	8684	species	Methylibium petroleiphilum	6	6	5	0.98	d_Bacteria;p_Proteobacteria;c_Gammaproteobacteria;o_Burkholderiales;f_Burkholderiaceae;g_Methylibium;s_Methylibium petroleiphilum	d_Bacteria	p_Proteobacteria	c_Gammaproteobacteria	o_Burkholderiales	f_Rhodocyclaceae	g_Zoogloea		108_SNLSN1243N_HS	28521	genus	Zoogloea	73	71	37	0.57	d_Bacteria;p_Proteobacteria;c_Gammaproteobacteria;o_Burkholderiales;f_Rhodocyclaceae;g_Zoogloea	UniRef50_A0A5E5A4R0 Integrating conjugative element membrane protein n=1 Tax=Pandoraea captiosa TaxID=2508302 RepID=A0A5E5A4R0_9BURK	353375_coassembly_6 # 5015 # 5245 # -1 # ID=11018_6;partial=01;start_type=Edge;rbs_motif=None;rbs_spacer=None;gc_cont=0.675	98.7	141.7	86	2.3e-31	77	11
178	353375_coassembly	12029_TBBIJ6883B	1	6	4	4	353375_coassembly_AND_12029_TBBIJ6883B	353375_coassembly_6	12029_TBBIJ6883B_1	d_Bacteria	p_Proteobacteria	c_Gammaproteobacteria	o_Burkholderiales	f_Burkholderiaceae	g_Methylibium	s_Methylibium petroleiphilum	353375_coassembly	8684	species	Methylibium petroleiphilum	6	6	5	0.98	d_Bacteria;p_Proteobacteria;c_Gammaproteobacteria;o_Burkholderiales;f_Burkholderiaceae;g_Methylibium;s_Methylibium petroleiphilum	d_Bacteria	p_Proteobacteria	c_Gammaproteobacteria	o_Pseudomonadales	f_Cellvibrionaceae	g_Microbulbifer	s_Microbulbifer rhizosphaerae	12029_TBBIJ6883B	30545	species	Microbulbifer rhizosphaerae	6	6	2	0.63	d_Bacteria;p_Proteobacteria;c_Gammaproteobacteria;o_Pseudomonadales;f_Cellvibrionaceae;g_Microbulbifer;s_Microbulbifer rhizosphaerae	UniRef50_A0A5E5A4R0 Integrating conjugative element membrane protein n=1 Tax=Pandoraea captiosa TaxID=2508302 RepID=A0A5E5A4R0_9BURK	353375_coassembly_6 # 5015 # 5245 # -1 # ID=11018_6;partial=01;start_type=Edge;rbs_motif=None;rbs_spacer=None;gc_cont=0.675	98.7	141.7	86	2.3e-31	77	11
179	108_SNLSN1243N_HS	12029_TBBIJ6883B	2	58	4	4	108_SNLSN1243N_HS_AND_12029_TBBIJ6883B	108_SNLSN1243N_HS_56	12029_TBBIJ6883B_1	d_Bacteria	p_Proteobacteria	c_Gammaproteobacteria	o_Burkholderiales	f_Rhodocyclaceae	g_Zoogloea		108_SNLSN1243N_HS	28521	genus	Zoogloea	73	71	37	0.57	d_Bacteria;p_Proteobacteria;c_Gammaproteobacteria;o_Burkholderiales;f_Rhodocyclaceae;g_Zoogloea	d_Bacteria	p_Proteobacteria	c_Gammaproteobacteria	o_Pseudomonadales	f_Cellvibrionaceae	g_Microbulbifer	s_Microbulbifer rhizosphaerae	12029_TBBIJ6883B	30545	species	Microbulbifer rhizosphaerae	6	6	2	0.63	d_Bacteria;p_Proteobacteria;c_Gammaproteobacteria;o_Pseudomonadales;f_Cellvibrionaceae;g_Microbulbifer;s_Microbulbifer rhizosphaerae	UniRef50_A0A4Q4XCB4 TraG-D_C domain-containing protein n=110 Tax=cellular organisms TaxID=131567 RepID=A0A4Q4XCB4_9PEZI	108_SNLSN1243N_HS_56 # 56873 # 57622 # -1 # ID=16593_56;partial=00;start_type=ATG;rbs_motif=GGAG/GAGG;rbs_spacer=5-10bp;gc_cont=0.673	78.9	380.9	993	7.199999999999997e-103	250	625
180	108_SNLSN1243N_HS	353375_coassembly	1	58	6	6	108_SNLSN1243N_HS_AND_353375_coassembly	108_SNLSN1243N_HS_56	353375_coassembly_6	d_Bacteria	p_Proteobacteria	c_Gammaproteobacteria	o_Burkholderiales	f_Rhodocyclaceae	g_Zoogloea		108_SNLSN1243N_HS	28521	genus	Zoogloea	73	71	37	0.57	d_Bacteria;p_Proteobacteria;c_Gammaproteobacteria;o_Burkholderiales;f_Rhodocyclaceae;g_Zoogloea	d_Bacteria	p_Proteobacteria	c_Gammaproteobacteria	o_Burkholderiales	f_Burkholderiaceae	g_Methylibium	s_Methylibium petroleiphilum	353375_coassembly	8684	species	Methylibium petroleiphilum	6	6	5	0.98	d_Bacteria;p_Proteobacteria;c_Gammaproteobacteria;o_Burkholderiales;f_Burkholderiaceae;g_Methylibium;s_Methylibium petroleiphilum	UniRef50_A0A4Q4XCB4 TraG-D_C domain-containing protein n=110 Tax=cellular organisms TaxID=131567 RepID=A0A4Q4XCB4_9PEZI	108_SNLSN1243N_HS_56 # 56873 # 57622 # -1 # ID=16593_56;partial=00;start_type=ATG;rbs_motif=GGAG/GAGG;rbs_spacer=5-10bp;gc_cont=0.673	78.9	380.9	993	7.199999999999997e-103	250	625
181	108_SNLSN1243N_HS	12029_TBBIJ6883B	2	58	4	4	108_SNLSN1243N_HS_AND_12029_TBBIJ6883B	108_SNLSN1243N_HS_53	12029_TBBIJ6883B_4	d_Bacteria	p_Proteobacteria	c_Gammaproteobacteria	o_Burkholderiales	f_Rhodocyclaceae	g_Zoogloea		108_SNLSN1243N_HS	28521	genus	Zoogloea	73	71	37	0.57	d_Bacteria;p_Proteobacteria;c_Gammaproteobacteria;o_Burkholderiales;f_Rhodocyclaceae;g_Zoogloea	d_Bacteria	p_Proteobacteria	c_Gammaproteobacteria	o_Pseudomonadales	f_Cellvibrionaceae	g_Microbulbifer	s_Microbulbifer rhizosphaerae	12029_TBBIJ6883B	30545	species	Microbulbifer rhizosphaerae	6	6	2	0.63	d_Bacteria;p_Proteobacteria;c_Gammaproteobacteria;o_Pseudomonadales;f_Cellvibrionaceae;g_Microbulbifer;s_Microbulbifer rhizosphaerae	UniRef50_A1WRV2 Uncharacterized protein n=779 Tax=root TaxID=1 RepID=A1WRV2_VEREI	108_SNLSN1243N_HS_53 # 55044 # 55268 # -1 # ID=16593_53;partial=00;start_type=ATG;rbs_motif=AGGAG;rbs_spacer=5-10bp;gc_cont=0.609	94.6	146.7	74	6.8e-33	75	1
182	4224_JUJHF9134P_HS	2917_AAOLJ3001L	1	10	4	4	4224_JUJHF9134P_HS_AND_2917_AAOLJ3001L	4224_JUJHF9134P_HS_10	2917_AAOLJ3001L_1	d_Bacteria	p_Bacteroidota	c_Bacteroidia	o_Cytophagales	f_Spirosomaceae	g_Runella		4224_JUJHF9134P_HS	13034	genus	Runella	15	15	9	0.51	d_Bacteria;p_Bacteroidota;c_Bacteroidia;o_Cytophagales;f_Spirosomaceae;g_Runella	d_Bacteria	p_Proteobacteria	c_Alphaproteobacteria	o_Rhodobacterales	f_Rhodobacteraceae			2917_AAOLJ3001L	189	family	Rhodobacteraceae	8	8	4	0.5	d_Bacteria;p_Proteobacteria;c_Alphaproteobacteria;o_Rhodobacterales;f_Rhodobacteraceae	UniRef50_A2SIF6 Uncharacterized protein n=520 Tax=root TaxID=1 RepID=A2SIF6_METPP	4224_JUJHF9134P_HS_10 # 6313 # 7173 # -1 # ID=7164_10;partial=01;start_type=Edge;rbs_motif=None;rbs_spacer=None;gc_cont=0.692	98.7	479.2	230	2.1999999999999996e-132	287	1
183	2917_AAOLJ3001L	4224_JUJHF9134P_HS	1	4	10	4	2917_AAOLJ3001L_AND_4224_JUJHF9134P_HS	2917_AAOLJ3001L_1	4224_JUJHF9134P_HS_10	d_Bacteria	p_Proteobacteria	c_Alphaproteobacteria	o_Rhodobacterales	f_Rhodobacteraceae			2917_AAOLJ3001L	189	family	Rhodobacteraceae	8	8	4	0.5	d_Bacteria;p_Proteobacteria;c_Alphaproteobacteria;o_Rhodobacterales;f_Rhodobacteraceae	d_Bacteria	p_Bacteroidota	c_Bacteroidia	o_Cytophagales	f_Spirosomaceae	g_Runella		4224_JUJHF9134P_HS	13034	genus	Runella	15	15	9	0.51	d_Bacteria;p_Bacteroidota;c_Bacteroidia;o_Cytophagales;f_Spirosomaceae;g_Runella	UniRef50_A2SIF6 Uncharacterized protein n=520 Tax=root TaxID=1 RepID=A2SIF6_METPP	2917_AAOLJ3001L_1 # 22 # 714 # 1 # ID=8127_1;partial=00;start_type=GTG;rbs_motif=AGGAG;rbs_spacer=5-10bp;gc_cont=0.683	99.1	481.1	230	4.699999999999998e-133	231	1
184	174_LIRKT9545S	2783_JXBDA6620S_HS	1	17	6	6	174_LIRKT9545S_AND_2783_JXBDA6620S_HS	174_LIRKT9545S_12	2783_JXBDA6620S_HS_1	d_Bacteria	p_Proteobacteria	c_Gammaproteobacteria	o_Burkholderiales	f_Rhodocyclaceae	g_Zoogloea		174_LIRKT9545S	28521	genus	Zoogloea	34	33	11	0.51	d_Bacteria;p_Proteobacteria;c_Gammaproteobacteria;o_Burkholderiales;f_Rhodocyclaceae;g_Zoogloea	d_Bacteria	p_Proteobacteria	c_Gammaproteobacteria	o_Pseudomonadales	f_Pseudomonadaceae	g_Pseudomonas A		2783_JXBDA6620S_HS	245	genus	Pseudomonas A	6	6	5	0.83	d_Bacteria;p_Proteobacteria;c_Gammaproteobacteria;o_Pseudomonadales;f_Pseudomonadaceae;g_Pseudomonas A	UniRef50_Q5P585 Phage-related integrase,ary protein n=3 Tax=Proteobacteria TaxID=1224 RepID=Q5P585_AROAE	174_LIRKT9545S_12 # 6625 # 7413 # 1 # ID=3106_12;partial=00;start_type=ATG;rbs_motif=GGA/GAG/AGG;rbs_spacer=11-12bp;gc_cont=0.646	82.2	425.6	299	2.699999999999999e-116	263	39
185	324_FFXIX2867H	2783_JXBDA6620S_HS	1	29	6	6	324_FFXIX2867H_AND_2783_JXBDA6620S_HS	324_FFXIX2867H_4	2783_JXBDA6620S_HS_1	d_Bacteria	p_Proteobacteria	c_Gammaproteobacteria	o_Burkholderiales	f_Rhodocyclaceae	g_Zoogloea		324_FFXIX2867H	28521	genus	Zoogloea	48	46	18	0.56	d_Bacteria;p_Proteobacteria;c_Gammaproteobacteria;o_Burkholderiales;f_Rhodocyclaceae;g_Zoogloea	d_Bacteria	p_Proteobacteria	c_Gammaproteobacteria	o_Pseudomonadales	f_Pseudomonadaceae	g_Pseudomonas A		2783_JXBDA6620S_HS	245	genus	Pseudomonas A	6	6	5	0.83	d_Bacteria;p_Proteobacteria;c_Gammaproteobacteria;o_Pseudomonadales;f_Pseudomonadaceae;g_Pseudomonas A	UniRef50_A0A3G2I003 DUF4102 domain-containing protein n=4 Tax=Alcaligenaceae TaxID=506 RepID=A0A3G2I003_9BURK	324_FFXIX2867H_4 # 1918 # 3465 # -1 # ID=3362_4;partial=00;start_type=GTG;rbs_motif=None;rbs_spacer=None;gc_cont=0.640	61.8	621.3	649	6.499999999999996e-175	516	98
186	3518_CVREQ2707V	2783_JXBDA6620S_HS	1	7	6	6	3518_CVREQ2707V_AND_2783_JXBDA6620S_HS	3518_CVREQ2707V_6	2783_JXBDA6620S_HS_1	d_Bacteria	p_Proteobacteria	c_Gammaproteobacteria	o_Burkholderiales	f_Rhodocyclaceae	g_Zoogloea		3518_CVREQ2707V	28521	genus	Zoogloea	11	9	4	0.5	d_Bacteria;p_Proteobacteria;c_Gammaproteobacteria;o_Burkholderiales;f_Rhodocyclaceae;g_Zoogloea	d_Bacteria	p_Proteobacteria	c_Gammaproteobacteria	o_Pseudomonadales	f_Pseudomonadaceae	g_Pseudomonas A		2783_JXBDA6620S_HS	245	genus	Pseudomonas A	6	6	5	0.83	d_Bacteria;p_Proteobacteria;c_Gammaproteobacteria;o_Pseudomonadales;f_Pseudomonadaceae;g_Pseudomonas A	UniRef50_A0A3G2I003 DUF4102 domain-containing protein n=4 Tax=Alcaligenaceae TaxID=506 RepID=A0A3G2I003_9BURK	3518_CVREQ2707V_6 # 2632 # 4485 # 1 # ID=1799_6;partial=00;start_type=ATG;rbs_motif=AGGA;rbs_spacer=5-10bp;gc_cont=0.643	61.7	721.5	649	5.499999999999995e-205	618	11
187	40_ETWDT7513P	2783_JXBDA6620S_HS	1	35	6	6	40_ETWDT7513P_AND_2783_JXBDA6620S_HS	40_ETWDT7513P_31	2783_JXBDA6620S_HS_1	d_Bacteria	p_Proteobacteria	c_Gammaproteobacteria	o_Burkholderiales	f_Rhodocyclaceae	g_Zoogloea		40_ETWDT7513P	28521	genus	Zoogloea	56	53	23	0.56	d_Bacteria;p_Proteobacteria;c_Gammaproteobacteria;o_Burkholderiales;f_Rhodocyclaceae;g_Zoogloea	d_Bacteria	p_Proteobacteria	c_Gammaproteobacteria	o_Pseudomonadales	f_Pseudomonadaceae	g_Pseudomonas A		2783_JXBDA6620S_HS	245	genus	Pseudomonas A	6	6	5	0.83	d_Bacteria;p_Proteobacteria;c_Gammaproteobacteria;o_Pseudomonadales;f_Pseudomonadaceae;g_Pseudomonas A	UniRef50_Q51491 Orf1 protein n=1 Tax=Pseudomonas aeruginosa TaxID=287 RepID=Q51491_PSEAI	40_ETWDT7513P_31 # 29326 # 29925 # 1 # ID=19045_31;partial=00;start_type=ATG;rbs_motif=GGAG/GAGG;rbs_spacer=5-10bp;gc_cont=0.653	96.4	377.1	215	8.299999999999997e-102	200	1
188	1012_HFGVI0044Q_HS	21_OQKAY0494C_HS	1	15	57	15	1012_HFGVI0044Q_HS_AND_21_OQKAY0494C_HS	1012_HFGVI0044Q_HS_1	21_OQKAY0494C_HS_8	d_Bacteria	p_Proteobacteria	c_Gammaproteobacteria	o_Xanthomonadales	f_Rhodanobacteraceae	g_Dokdonella	s_Dokdonella sp004295005	1012_HFGVI0044Q_HS	34053	species	Dokdonella sp004295005	26	23	12	0.77	d_Bacteria;p_Proteobacteria;c_Gammaproteobacteria;o_Xanthomonadales;f_Rhodanobacteraceae;g_Dokdonella;s_Dokdonella sp004295005	d_Bacteria	p_Proteobacteria	c_Gammaproteobacteria	o_Burkholderiales	f_Rhodocyclaceae			21_OQKAY0494C_HS	970	family	Rhodocyclaceae	90	85	42	0.56	d_Bacteria;p_Proteobacteria;c_Gammaproteobacteria;o_Burkholderiales;f_Rhodocyclaceae	UniRef50_A0A1G9QVK4 DNA-binding transcriptional regulator, LysR family n=263 Tax=cellular organisms TaxID=131567 RepID=A0A1G9QVK4_9PSED	1012_HFGVI0044Q_HS_1 # 2 # 697 # 1 # ID=13053_1;partial=10;start_type=Edge;rbs_motif=None;rbs_spacer=None;gc_cont=0.674	93.3	416.4	302	1.4e-113	232	68
189	21_OQKAY0494C_HS	1012_HFGVI0044Q_HS	1	57	15	15	21_OQKAY0494C_HS_AND_1012_HFGVI0044Q_HS	21_OQKAY0494C_HS_8	1012_HFGVI0044Q_HS_1	d_Bacteria	p_Proteobacteria	c_Gammaproteobacteria	o_Burkholderiales	f_Rhodocyclaceae			21_OQKAY0494C_HS	970	family	Rhodocyclaceae	90	85	42	0.56	d_Bacteria;p_Proteobacteria;c_Gammaproteobacteria;o_Burkholderiales;f_Rhodocyclaceae	d_Bacteria	p_Proteobacteria	c_Gammaproteobacteria	o_Xanthomonadales	f_Rhodanobacteraceae	g_Dokdonella	s_Dokdonella sp004295005	1012_HFGVI0044Q_HS	34053	species	Dokdonella sp004295005	26	23	12	0.77	d_Bacteria;p_Proteobacteria;c_Gammaproteobacteria;o_Xanthomonadales;f_Rhodanobacteraceae;g_Dokdonella;s_Dokdonella sp004295005	UniRef50_A0A1G9QVK4 DNA-binding transcriptional regulator, LysR family n=263 Tax=cellular organisms TaxID=131567 RepID=A0A1G9QVK4_9PSED	21_OQKAY0494C_HS_8 # 7520 # 8416 # 1 # ID=13511_8;partial=00;start_type=TTG;rbs_motif=AGGAG;rbs_spacer=5-10bp;gc_cont=0.661	94.5	542.7	302	1.699999999999999e-151	299	1
190	114395_p1.opera	2519_FQLZW4300W_HS	1	7	10	7	114395_p1.opera_AND_2519_FQLZW4300W_HS	114395_p1.opera_1	2519_FQLZW4300W_HS_10	d_Bacteria	p_Proteobacteria	c_Gammaproteobacteria	o_Burkholderiales	f_Rhodocyclaceae	g_SSSZ01	s_SSSZ01 sp009469675	114395_p1.opera	28232	species	SSSZ01 sp009469675	7	6	3	0.5	d_Bacteria;p_Proteobacteria;c_Gammaproteobacteria;o_Burkholderiales;f_Rhodocyclaceae;g_SSSZ01;s_SSSZ01 sp009469675	d_Bacteria	p_Proteobacteria	c_Gammaproteobacteria	o_Burkholderiales	f_Burkholderiaceae			2519_FQLZW4300W_HS	62	family	Burkholderiaceae	10	10	9	0.9	d_Bacteria;p_Proteobacteria;c_Gammaproteobacteria;o_Burkholderiales;f_Burkholderiaceae	UniRef50_A0A5C7PRT5 Type IV secretion system protein TraC (Fragment) n=2 Tax=Burkholderiales TaxID=80840 RepID=A0A5C7PRT5_9BURK	114395_p1.opera_1 # 1 # 795 # 1 # ID=13940_1;partial=10;start_type=Edge;rbs_motif=None;rbs_spacer=None;gc_cont=0.663	94.7	503.1	437	1.299999999999999e-139	265	174
191	2519_FQLZW4300W_HS	114395_p1.opera	1	10	7	7	2519_FQLZW4300W_HS_AND_114395_p1.opera	2519_FQLZW4300W_HS_10	114395_p1.opera_1	d_Bacteria	p_Proteobacteria	c_Gammaproteobacteria	o_Burkholderiales	f_Burkholderiaceae			2519_FQLZW4300W_HS	62	family	Burkholderiaceae	10	10	9	0.9	d_Bacteria;p_Proteobacteria;c_Gammaproteobacteria;o_Burkholderiales;f_Burkholderiaceae	d_Bacteria	p_Proteobacteria	c_Gammaproteobacteria	o_Burkholderiales	f_Rhodocyclaceae	g_SSSZ01	s_SSSZ01 sp009469675	114395_p1.opera	28232	species	SSSZ01 sp009469675	7	6	3	0.5	d_Bacteria;p_Proteobacteria;c_Gammaproteobacteria;o_Burkholderiales;f_Rhodocyclaceae;g_SSSZ01;s_SSSZ01 sp009469675	UniRef50_A0A5C7PRT5 Type IV secretion system protein TraC (Fragment) n=2 Tax=Burkholderiales TaxID=80840 RepID=A0A5C7PRT5_9BURK	2519_FQLZW4300W_HS_10 # 7152 # 7919 # -1 # ID=11851_10;partial=01;start_type=Edge;rbs_motif=None;rbs_spacer=None;gc_cont=0.663	94.5	485.7	437	2.0999999999999992e-134	256	183
192	130604_GXDMU2252I_HS	35601_coassembly	3	4	24	4	130604_GXDMU2252I_HS_AND_35601_coassembly	130604_GXDMU2252I_HS_2	35601_coassembly_3	d_Bacteria	p_Proteobacteria	c_Gammaproteobacteria	o_Burkholderiales	f_Methylophilaceae	g_Methylotenera		130604_GXDMU2252I_HS	1192	genus	Methylotenera	5	5	2	0.91	d_Bacteria;p_Proteobacteria;c_Gammaproteobacteria;o_Burkholderiales;f_Methylophilaceae;g_Methylotenera	d_Bacteria	p_Proteobacteria	c_Gammaproteobacteria	o_Burkholderiales	f_Burkholderiaceae			35601_coassembly	62	family	Burkholderiaceae	38	37	23	0.65	d_Bacteria;p_Proteobacteria;c_Gammaproteobacteria;o_Burkholderiales;f_Burkholderiaceae	UniRef50_P04129 Mercuric transport protein periplasmic component n=841 Tax=root TaxID=1 RepID=MERP_SHIFL	130604_GXDMU2252I_HS_2 # 158 # 433 # -1 # ID=4888_2;partial=00;start_type=ATG;rbs_motif=AGGAG;rbs_spacer=5-10bp;gc_cont=0.623	90.1	154.1	91	5.299999999999999e-35	92	1
193	130604_GXDMU2252I_HS	5253_o2.opera	3	4	18	4	130604_GXDMU2252I_HS_AND_5253_o2.opera	130604_GXDMU2252I_HS_2	5253_o2.opera_16	d_Bacteria	p_Proteobacteria	c_Gammaproteobacteria	o_Burkholderiales	f_Methylophilaceae	g_Methylotenera		130604_GXDMU2252I_HS	1192	genus	Methylotenera	5	5	2	0.91	d_Bacteria;p_Proteobacteria;c_Gammaproteobacteria;o_Burkholderiales;f_Methylophilaceae;g_Methylotenera	d_Bacteria	p_Proteobacteria	c_Gammaproteobacteria	o_Burkholderiales	f_Burkholderiaceae			5253_o2.opera	62	family	Burkholderiaceae	29	28	15	0.55	d_Bacteria;p_Proteobacteria;c_Gammaproteobacteria;o_Burkholderiales;f_Burkholderiaceae	UniRef50_P04129 Mercuric transport protein periplasmic component n=841 Tax=root TaxID=1 RepID=MERP_SHIFL	130604_GXDMU2252I_HS_2 # 158 # 433 # -1 # ID=4888_2;partial=00;start_type=ATG;rbs_motif=AGGAG;rbs_spacer=5-10bp;gc_cont=0.623	90.1	154.1	91	5.299999999999999e-35	92	1
194	130604_GXDMU2252I_HS	35601_coassembly	3	4	24	4	130604_GXDMU2252I_HS_AND_35601_coassembly	130604_GXDMU2252I_HS_1	35601_coassembly_2	d_Bacteria	p_Proteobacteria	c_Gammaproteobacteria	o_Burkholderiales	f_Methylophilaceae	g_Methylotenera		130604_GXDMU2252I_HS	1192	genus	Methylotenera	5	5	2	0.91	d_Bacteria;p_Proteobacteria;c_Gammaproteobacteria;o_Burkholderiales;f_Methylophilaceae;g_Methylotenera	d_Bacteria	p_Proteobacteria	c_Gammaproteobacteria	o_Burkholderiales	f_Burkholderiaceae			35601_coassembly	62	family	Burkholderiaceae	38	37	23	0.65	d_Bacteria;p_Proteobacteria;c_Gammaproteobacteria;o_Burkholderiales;f_Burkholderiaceae	UniRef50_Q50919 Mercuric transport protein MerC n=338 Tax=Bacteria TaxID=2 RepID=MERC_SHIFL	130604_GXDMU2252I_HS_1 # 3 # 122 # -1 # ID=4888_1;partial=10;start_type=ATG;rbs_motif=None;rbs_spacer=None;gc_cont=0.675	97.5	73.2	140	5.1000000000000005e-11	40	1
195	130604_GXDMU2252I_HS	5253_o2.opera	3	4	18	4	130604_GXDMU2252I_HS_AND_5253_o2.opera	130604_GXDMU2252I_HS_1	5253_o2.opera_17	d_Bacteria	p_Proteobacteria	c_Gammaproteobacteria	o_Burkholderiales	f_Methylophilaceae	g_Methylotenera		130604_GXDMU2252I_HS	1192	genus	Methylotenera	5	5	2	0.91	d_Bacteria;p_Proteobacteria;c_Gammaproteobacteria;o_Burkholderiales;f_Methylophilaceae;g_Methylotenera	d_Bacteria	p_Proteobacteria	c_Gammaproteobacteria	o_Burkholderiales	f_Burkholderiaceae			5253_o2.opera	62	family	Burkholderiaceae	29	28	15	0.55	d_Bacteria;p_Proteobacteria;c_Gammaproteobacteria;o_Burkholderiales;f_Burkholderiaceae	UniRef50_Q50919 Mercuric transport protein MerC n=338 Tax=Bacteria TaxID=2 RepID=MERC_SHIFL	130604_GXDMU2252I_HS_1 # 3 # 122 # -1 # ID=4888_1;partial=10;start_type=ATG;rbs_motif=None;rbs_spacer=None;gc_cont=0.675	97.5	73.2	140	5.1000000000000005e-11	40	1
196	90324_VVJFE8127P_HS	186_WQYNP1853R_HS	1	4	15	4	90324_VVJFE8127P_HS_AND_186_WQYNP1853R_HS	90324_VVJFE8127P_HS_1	186_WQYNP1853R_HS_1	d_Bacteria	p_Spirochaetota	c_Leptospirae	o_Turneriellales	f_Turneriellaceae	g_Turneriella	s_Turneriella parva	90324_VVJFE8127P_HS	51168	species	Turneriella parva	4	4	2	0.5	d_Bacteria;p_Spirochaetota;c_Leptospirae;o_Turneriellales;f_Turneriellaceae;g_Turneriella;s_Turneriella parva	d_Bacteria	p_Proteobacteria	c_Gammaproteobacteria	o_Pseudomonadales	f_Moraxellaceae	g_Acinetobacter		186_WQYNP1853R_HS	34	genus	Acinetobacter	17	16	12	0.78	d_Bacteria;p_Proteobacteria;c_Gammaproteobacteria;o_Pseudomonadales;f_Moraxellaceae;g_Acinetobacter	UniRef50_A0A4V3BZF8 Uncharacterized protein (TIGR02653 family) n=1 Tax=Halomonas ventosae TaxID=229007 RepID=A0A4V3BZF8_9GAMM	90324_VVJFE8127P_HS_1 # 3 # 458 # -1 # ID=6558_1;partial=10;start_type=GTG;rbs_motif=3Base/5BMM;rbs_spacer=13-15bp;gc_cont=0.456	86.2	263.5	292	9.999999999999996e-68	152	60
197	90324_VVJFE8127P_HS	4628_OQKAY0494C_HS	1	4	5	4	90324_VVJFE8127P_HS_AND_4628_OQKAY0494C_HS	90324_VVJFE8127P_HS_1	4628_OQKAY0494C_HS_5	d_Bacteria	p_Spirochaetota	c_Leptospirae	o_Turneriellales	f_Turneriellaceae	g_Turneriella	s_Turneriella parva	90324_VVJFE8127P_HS	51168	species	Turneriella parva	4	4	2	0.5	d_Bacteria;p_Spirochaetota;c_Leptospirae;o_Turneriellales;f_Turneriellaceae;g_Turneriella;s_Turneriella parva	d_Bacteria	p_Proteobacteria	c_Gammaproteobacteria	o_Pseudomonadales	f_Moraxellaceae	g_Acinetobacter		4628_OQKAY0494C_HS	34	genus	Acinetobacter	6	5	4	0.99	d_Bacteria;p_Proteobacteria;c_Gammaproteobacteria;o_Pseudomonadales;f_Moraxellaceae;g_Acinetobacter	UniRef50_A0A4V3BZF8 Uncharacterized protein (TIGR02653 family) n=1 Tax=Halomonas ventosae TaxID=229007 RepID=A0A4V3BZF8_9GAMM	90324_VVJFE8127P_HS_1 # 3 # 458 # -1 # ID=6558_1;partial=10;start_type=GTG;rbs_motif=3Base/5BMM;rbs_spacer=13-15bp;gc_cont=0.456	86.2	263.5	292	9.999999999999996e-68	152	60
198	90324_VVJFE8127P_HS	31064_LJSLX5580A_HS	2	4	5	4	90324_VVJFE8127P_HS_AND_31064_LJSLX5580A_HS	90324_VVJFE8127P_HS_1	31064_LJSLX5580A_HS_5	d_Bacteria	p_Spirochaetota	c_Leptospirae	o_Turneriellales	f_Turneriellaceae	g_Turneriella	s_Turneriella parva	90324_VVJFE8127P_HS	51168	species	Turneriella parva	4	4	2	0.5	d_Bacteria;p_Spirochaetota;c_Leptospirae;o_Turneriellales;f_Turneriellaceae;g_Turneriella;s_Turneriella parva	d_Bacteria	p_Proteobacteria	c_Gammaproteobacteria	o_Pseudomonadales	f_Moraxellaceae	g_Acinetobacter		31064_LJSLX5580A_HS	34	genus	Acinetobacter	8	8	2	0.62	d_Bacteria;p_Proteobacteria;c_Gammaproteobacteria;o_Pseudomonadales;f_Moraxellaceae;g_Acinetobacter	UniRef50_A0A4V3BZF8 Uncharacterized protein (TIGR02653 family) n=1 Tax=Halomonas ventosae TaxID=229007 RepID=A0A4V3BZF8_9GAMM	90324_VVJFE8127P_HS_1 # 3 # 458 # -1 # ID=6558_1;partial=10;start_type=GTG;rbs_motif=3Base/5BMM;rbs_spacer=13-15bp;gc_cont=0.456	86.2	263.5	292	9.999999999999996e-68	152	60
199	90324_VVJFE8127P_HS	31064_LJSLX5580A_HS	2	4	5	4	90324_VVJFE8127P_HS_AND_31064_LJSLX5580A_HS	90324_VVJFE8127P_HS_1	31064_LJSLX5580A_HS_4	d_Bacteria	p_Spirochaetota	c_Leptospirae	o_Turneriellales	f_Turneriellaceae	g_Turneriella	s_Turneriella parva	90324_VVJFE8127P_HS	51168	species	Turneriella parva	4	4	2	0.5	d_Bacteria;p_Spirochaetota;c_Leptospirae;o_Turneriellales;f_Turneriellaceae;g_Turneriella;s_Turneriella parva	d_Bacteria	p_Proteobacteria	c_Gammaproteobacteria	o_Pseudomonadales	f_Moraxellaceae	g_Acinetobacter		31064_LJSLX5580A_HS	34	genus	Acinetobacter	8	8	2	0.62	d_Bacteria;p_Proteobacteria;c_Gammaproteobacteria;o_Pseudomonadales;f_Moraxellaceae;g_Acinetobacter	UniRef50_A0A4V3BZF8 Uncharacterized protein (TIGR02653 family) n=1 Tax=Halomonas ventosae TaxID=229007 RepID=A0A4V3BZF8_9GAMM	90324_VVJFE8127P_HS_1 # 3 # 458 # -1 # ID=6558_1;partial=10;start_type=GTG;rbs_motif=3Base/5BMM;rbs_spacer=13-15bp;gc_cont=0.456	86.2	263.5	292	9.999999999999996e-68	152	60
200	90324_VVJFE8127P_HS	8749_DJXNB4054F_HS	2	4	6	4	90324_VVJFE8127P_HS_AND_8749_DJXNB4054F_HS	90324_VVJFE8127P_HS_1	8749_DJXNB4054F_HS_4	d_Bacteria	p_Spirochaetota	c_Leptospirae	o_Turneriellales	f_Turneriellaceae	g_Turneriella	s_Turneriella parva	90324_VVJFE8127P_HS	51168	species	Turneriella parva	4	4	2	0.5	d_Bacteria;p_Spirochaetota;c_Leptospirae;o_Turneriellales;f_Turneriellaceae;g_Turneriella;s_Turneriella parva	d_Bacteria	p_Proteobacteria	c_Gammaproteobacteria	o_Pseudomonadales	f_Moraxellaceae	g_Acinetobacter		8749_DJXNB4054F_HS	34	genus	Acinetobacter	10	9	3	0.61	d_Bacteria;p_Proteobacteria;c_Gammaproteobacteria;o_Pseudomonadales;f_Moraxellaceae;g_Acinetobacter	UniRef50_A0A4V3BZF8 Uncharacterized protein (TIGR02653 family) n=1 Tax=Halomonas ventosae TaxID=229007 RepID=A0A4V3BZF8_9GAMM	90324_VVJFE8127P_HS_1 # 3 # 458 # -1 # ID=6558_1;partial=10;start_type=GTG;rbs_motif=3Base/5BMM;rbs_spacer=13-15bp;gc_cont=0.456	86.2	263.5	292	9.999999999999996e-68	152	60
201	90324_VVJFE8127P_HS	8749_DJXNB4054F_HS	2	4	6	4	90324_VVJFE8127P_HS_AND_8749_DJXNB4054F_HS	90324_VVJFE8127P_HS_1	8749_DJXNB4054F_HS_6	d_Bacteria	p_Spirochaetota	c_Leptospirae	o_Turneriellales	f_Turneriellaceae	g_Turneriella	s_Turneriella parva	90324_VVJFE8127P_HS	51168	species	Turneriella parva	4	4	2	0.5	d_Bacteria;p_Spirochaetota;c_Leptospirae;o_Turneriellales;f_Turneriellaceae;g_Turneriella;s_Turneriella parva	d_Bacteria	p_Proteobacteria	c_Gammaproteobacteria	o_Pseudomonadales	f_Moraxellaceae	g_Acinetobacter		8749_DJXNB4054F_HS	34	genus	Acinetobacter	10	9	3	0.61	d_Bacteria;p_Proteobacteria;c_Gammaproteobacteria;o_Pseudomonadales;f_Moraxellaceae;g_Acinetobacter	UniRef50_A0A4V3BZF8 Uncharacterized protein (TIGR02653 family) n=1 Tax=Halomonas ventosae TaxID=229007 RepID=A0A4V3BZF8_9GAMM	90324_VVJFE8127P_HS_1 # 3 # 458 # -1 # ID=6558_1;partial=10;start_type=GTG;rbs_motif=3Base/5BMM;rbs_spacer=13-15bp;gc_cont=0.456	86.2	263.5	292	9.999999999999996e-68	152	60
202	42411_ABVSK8395E_HS	186_WQYNP1853R_HS	1	5	15	5	42411_ABVSK8395E_HS_AND_186_WQYNP1853R_HS	42411_ABVSK8395E_HS_5	186_WQYNP1853R_HS_5	d_Bacteria	p_Verrucomicrobiota	c_Verrucomicrobiae	o_Opitutales	f_Opitutaceae	g_Lacunisphaera	s_Lacunisphaera sp001464505	42411_ABVSK8395E_HS	31455	species	Lacunisphaera sp001464505	2	2	1	0.5	d_Bacteria;p_Verrucomicrobiota;c_Verrucomicrobiae;o_Opitutales;f_Opitutaceae;g_Lacunisphaera;s_Lacunisphaera sp001464505	d_Bacteria	p_Proteobacteria	c_Gammaproteobacteria	o_Pseudomonadales	f_Moraxellaceae	g_Acinetobacter		186_WQYNP1853R_HS	34	genus	Acinetobacter	17	16	12	0.78	d_Bacteria;p_Proteobacteria;c_Gammaproteobacteria;o_Pseudomonadales;f_Moraxellaceae;g_Acinetobacter	UniRef50_A0A1H3N265 Site-specific DNA-methyltransferase (adenine-specific) n=8 Tax=Acinetobacter TaxID=469 RepID=A0A1H3N265_9GAMM	42411_ABVSK8395E_HS_5 # 2090 # 2392 # -1 # ID=8443_5;partial=01;start_type=Edge;rbs_motif=None;rbs_spacer=None;gc_cont=0.455	100.0	201.8	699	2.4e-49	101	92
203	42411_ABVSK8395E_HS	35507_QKLUC6872B_HS	1	5	4	4	42411_ABVSK8395E_HS_AND_35507_QKLUC6872B_HS	42411_ABVSK8395E_HS_5	35507_QKLUC6872B_HS_3	d_Bacteria	p_Verrucomicrobiota	c_Verrucomicrobiae	o_Opitutales	f_Opitutaceae	g_Lacunisphaera	s_Lacunisphaera sp001464505	42411_ABVSK8395E_HS	31455	species	Lacunisphaera sp001464505	2	2	1	0.5	d_Bacteria;p_Verrucomicrobiota;c_Verrucomicrobiae;o_Opitutales;f_Opitutaceae;g_Lacunisphaera;s_Lacunisphaera sp001464505	d_Bacteria	p_Proteobacteria	c_Gammaproteobacteria	o_Pseudomonadales	f_Moraxellaceae			35507_QKLUC6872B_HS	33	family	Moraxellaceae	8	7	6	0.98	d_Bacteria;p_Proteobacteria;c_Gammaproteobacteria;o_Pseudomonadales;f_Moraxellaceae	UniRef50_A0A1H3N265 Site-specific DNA-methyltransferase (adenine-specific) n=8 Tax=Acinetobacter TaxID=469 RepID=A0A1H3N265_9GAMM	42411_ABVSK8395E_HS_5 # 2090 # 2392 # -1 # ID=8443_5;partial=01;start_type=Edge;rbs_motif=None;rbs_spacer=None;gc_cont=0.455	100.0	201.8	699	2.4e-49	101	92
204	35596_BDOLL5284I_HS	186_WQYNP1853R_HS	1	5	15	5	35596_BDOLL5284I_HS_AND_186_WQYNP1853R_HS	35596_BDOLL5284I_HS_5	186_WQYNP1853R_HS_5	d_Bacteria	p_Verrucomicrobiota	c_Verrucomicrobiae	o_Opitutales	f_Opitutaceae	g_Lacunisphaera	s_Lacunisphaera sp001464505	35596_BDOLL5284I_HS	31455	species	Lacunisphaera sp001464505	2	2	1	0.5	d_Bacteria;p_Verrucomicrobiota;c_Verrucomicrobiae;o_Opitutales;f_Opitutaceae;g_Lacunisphaera;s_Lacunisphaera sp001464505	d_Bacteria	p_Proteobacteria	c_Gammaproteobacteria	o_Pseudomonadales	f_Moraxellaceae	g_Acinetobacter		186_WQYNP1853R_HS	34	genus	Acinetobacter	17	16	12	0.78	d_Bacteria;p_Proteobacteria;c_Gammaproteobacteria;o_Pseudomonadales;f_Moraxellaceae;g_Acinetobacter	UniRef50_A0A1H3N265 Site-specific DNA-methyltransferase (adenine-specific) n=8 Tax=Acinetobacter TaxID=469 RepID=A0A1H3N265_9GAMM	35596_BDOLL5284I_HS_5 # 1865 # 2269 # -1 # ID=12268_5;partial=01;start_type=Edge;rbs_motif=None;rbs_spacer=None;gc_cont=0.462	99.2	237.7	699	5.299999999999998e-60	135	77
205	35596_BDOLL5284I_HS	35507_QKLUC6872B_HS	1	5	4	4	35596_BDOLL5284I_HS_AND_35507_QKLUC6872B_HS	35596_BDOLL5284I_HS_5	35507_QKLUC6872B_HS_3	d_Bacteria	p_Verrucomicrobiota	c_Verrucomicrobiae	o_Opitutales	f_Opitutaceae	g_Lacunisphaera	s_Lacunisphaera sp001464505	35596_BDOLL5284I_HS	31455	species	Lacunisphaera sp001464505	2	2	1	0.5	d_Bacteria;p_Verrucomicrobiota;c_Verrucomicrobiae;o_Opitutales;f_Opitutaceae;g_Lacunisphaera;s_Lacunisphaera sp001464505	d_Bacteria	p_Proteobacteria	c_Gammaproteobacteria	o_Pseudomonadales	f_Moraxellaceae			35507_QKLUC6872B_HS	33	family	Moraxellaceae	8	7	6	0.98	d_Bacteria;p_Proteobacteria;c_Gammaproteobacteria;o_Pseudomonadales;f_Moraxellaceae	UniRef50_A0A1H3N265 Site-specific DNA-methyltransferase (adenine-specific) n=8 Tax=Acinetobacter TaxID=469 RepID=A0A1H3N265_9GAMM	35596_BDOLL5284I_HS_5 # 1865 # 2269 # -1 # ID=12268_5;partial=01;start_type=Edge;rbs_motif=None;rbs_spacer=None;gc_cont=0.462	99.2	237.7	699	5.299999999999998e-60	135	77
206	186_WQYNP1853R_HS	90324_VVJFE8127P_HS	1	15	4	4	186_WQYNP1853R_HS_AND_90324_VVJFE8127P_HS	186_WQYNP1853R_HS_1	90324_VVJFE8127P_HS_1	d_Bacteria	p_Proteobacteria	c_Gammaproteobacteria	o_Pseudomonadales	f_Moraxellaceae	g_Acinetobacter		186_WQYNP1853R_HS	34	genus	Acinetobacter	17	16	12	0.78	d_Bacteria;p_Proteobacteria;c_Gammaproteobacteria;o_Pseudomonadales;f_Moraxellaceae;g_Acinetobacter	d_Bacteria	p_Spirochaetota	c_Leptospirae	o_Turneriellales	f_Turneriellaceae	g_Turneriella	s_Turneriella parva	90324_VVJFE8127P_HS	51168	species	Turneriella parva	4	4	2	0.5	d_Bacteria;p_Spirochaetota;c_Leptospirae;o_Turneriellales;f_Turneriellaceae;g_Turneriella;s_Turneriella parva	UniRef50_UPI0009BCEFA5 protease Lon-related BREX system protein BrxL n=1 Tax=Acinetobacter pittii TaxID=48296 RepID=UPI0009BCEFA5	186_WQYNP1853R_HS_1 # 3 # 1286 # -1 # ID=8791_1;partial=10;start_type=ATG;rbs_motif=GGA/GAG/AGG;rbs_spacer=5-10bp;gc_cont=0.464	98.6	728.0	649	4.099999999999998e-207	428	1
207	4628_OQKAY0494C_HS	90324_VVJFE8127P_HS	1	5	4	4	4628_OQKAY0494C_HS_AND_90324_VVJFE8127P_HS	4628_OQKAY0494C_HS_5	90324_VVJFE8127P_HS_1	d_Bacteria	p_Proteobacteria	c_Gammaproteobacteria	o_Pseudomonadales	f_Moraxellaceae	g_Acinetobacter		4628_OQKAY0494C_HS	34	genus	Acinetobacter	6	5	4	0.99	d_Bacteria;p_Proteobacteria;c_Gammaproteobacteria;o_Pseudomonadales;f_Moraxellaceae;g_Acinetobacter	d_Bacteria	p_Spirochaetota	c_Leptospirae	o_Turneriellales	f_Turneriellaceae	g_Turneriella	s_Turneriella parva	90324_VVJFE8127P_HS	51168	species	Turneriella parva	4	4	2	0.5	d_Bacteria;p_Spirochaetota;c_Leptospirae;o_Turneriellales;f_Turneriellaceae;g_Turneriella;s_Turneriella parva	UniRef50_A0A6B7HJA7 BrxL domain protein n=4 Tax=Acinetobacter TaxID=469 RepID=A0A6B7HJA7_ACIBA	4628_OQKAY0494C_HS_5 # 4359 # 4463 # -1 # ID=15876_5;partial=01;start_type=Edge;rbs_motif=None;rbs_spacer=None;gc_cont=0.467	100.0	73.9	93	2.6e-11	35	60
208	31064_LJSLX5580A_HS	90324_VVJFE8127P_HS	2	5	4	4	31064_LJSLX5580A_HS_AND_90324_VVJFE8127P_HS	31064_LJSLX5580A_HS_5	90324_VVJFE8127P_HS_1	d_Bacteria	p_Proteobacteria	c_Gammaproteobacteria	o_Pseudomonadales	f_Moraxellaceae	g_Acinetobacter		31064_LJSLX5580A_HS	34	genus	Acinetobacter	8	8	2	0.62	d_Bacteria;p_Proteobacteria;c_Gammaproteobacteria;o_Pseudomonadales;f_Moraxellaceae;g_Acinetobacter	d_Bacteria	p_Spirochaetota	c_Leptospirae	o_Turneriellales	f_Turneriellaceae	g_Turneriella	s_Turneriella parva	90324_VVJFE8127P_HS	51168	species	Turneriella parva	4	4	2	0.5	d_Bacteria;p_Spirochaetota;c_Leptospirae;o_Turneriellales;f_Turneriellaceae;g_Turneriella;s_Turneriella parva	UniRef50_UPI0009BCEFA5 protease Lon-related BREX system protein BrxL n=1 Tax=Acinetobacter pittii TaxID=48296 RepID=UPI0009BCEFA5	31064_LJSLX5580A_HS_5 # 2385 # 2912 # 1 # ID=8100_5;partial=01;start_type=ATG;rbs_motif=None;rbs_spacer=None;gc_cont=0.472	99.4	353.6	649	8.699999999999996e-95	176	167
209	31064_LJSLX5580A_HS	90324_VVJFE8127P_HS	2	5	4	4	31064_LJSLX5580A_HS_AND_90324_VVJFE8127P_HS	31064_LJSLX5580A_HS_4	90324_VVJFE8127P_HS_1	d_Bacteria	p_Proteobacteria	c_Gammaproteobacteria	o_Pseudomonadales	f_Moraxellaceae	g_Acinetobacter		31064_LJSLX5580A_HS	34	genus	Acinetobacter	8	8	2	0.62	d_Bacteria;p_Proteobacteria;c_Gammaproteobacteria;o_Pseudomonadales;f_Moraxellaceae;g_Acinetobacter	d_Bacteria	p_Spirochaetota	c_Leptospirae	o_Turneriellales	f_Turneriellaceae	g_Turneriella	s_Turneriella parva	90324_VVJFE8127P_HS	51168	species	Turneriella parva	4	4	2	0.5	d_Bacteria;p_Spirochaetota;c_Leptospirae;o_Turneriellales;f_Turneriellaceae;g_Turneriella;s_Turneriella parva	UniRef50_A0A6B7HJH3 BrxL domain protein n=4 Tax=Bacteria TaxID=2 RepID=A0A6B7HJH3_ACIBA	31064_LJSLX5580A_HS_4 # 1891 # 2115 # 1 # ID=8100_4;partial=00;start_type=ATG;rbs_motif=GGA/GAG/AGG;rbs_spacer=5-10bp;gc_cont=0.467	100.0	149.4	260	1.1e-33	75	1
210	8749_DJXNB4054F_HS	90324_VVJFE8127P_HS	2	6	4	4	8749_DJXNB4054F_HS_AND_90324_VVJFE8127P_HS	8749_DJXNB4054F_HS_4	90324_VVJFE8127P_HS_1	d_Bacteria	p_Proteobacteria	c_Gammaproteobacteria	o_Pseudomonadales	f_Moraxellaceae	g_Acinetobacter		8749_DJXNB4054F_HS	34	genus	Acinetobacter	10	9	3	0.61	d_Bacteria;p_Proteobacteria;c_Gammaproteobacteria;o_Pseudomonadales;f_Moraxellaceae;g_Acinetobacter	d_Bacteria	p_Spirochaetota	c_Leptospirae	o_Turneriellales	f_Turneriellaceae	g_Turneriella	s_Turneriella parva	90324_VVJFE8127P_HS	51168	species	Turneriella parva	4	4	2	0.5	d_Bacteria;p_Spirochaetota;c_Leptospirae;o_Turneriellales;f_Turneriellaceae;g_Turneriella;s_Turneriella parva	UniRef50_UPI0009BCEFA5 protease Lon-related BREX system protein BrxL n=1 Tax=Acinetobacter pittii TaxID=48296 RepID=UPI0009BCEFA5	8749_DJXNB4054F_HS_4 # 1803 # 2237 # 1 # ID=3715_4;partial=00;start_type=ATG;rbs_motif=None;rbs_spacer=None;gc_cont=0.471	98.6	275.8	649	1.8999999999999996e-71	145	197
211	8749_DJXNB4054F_HS	90324_VVJFE8127P_HS	2	6	4	4	8749_DJXNB4054F_HS_AND_90324_VVJFE8127P_HS	8749_DJXNB4054F_HS_6	90324_VVJFE8127P_HS_1	d_Bacteria	p_Proteobacteria	c_Gammaproteobacteria	o_Pseudomonadales	f_Moraxellaceae	g_Acinetobacter		8749_DJXNB4054F_HS	34	genus	Acinetobacter	10	9	3	0.61	d_Bacteria;p_Proteobacteria;c_Gammaproteobacteria;o_Pseudomonadales;f_Moraxellaceae;g_Acinetobacter	d_Bacteria	p_Spirochaetota	c_Leptospirae	o_Turneriellales	f_Turneriellaceae	g_Turneriella	s_Turneriella parva	90324_VVJFE8127P_HS	51168	species	Turneriella parva	4	4	2	0.5	d_Bacteria;p_Spirochaetota;c_Leptospirae;o_Turneriellales;f_Turneriellaceae;g_Turneriella;s_Turneriella parva	UniRef50_A0A4V3BZF8 Uncharacterized protein (TIGR02653 family) n=1 Tax=Halomonas ventosae TaxID=229007 RepID=A0A4V3BZF8_9GAMM	8749_DJXNB4054F_HS_6 # 2571 # 2912 # 1 # ID=3715_6;partial=01;start_type=ATG;rbs_motif=GGA/GAG/AGG;rbs_spacer=5-10bp;gc_cont=0.456	84.3	188.0	292	4.1e-45	114	84
212	186_WQYNP1853R_HS	35596_BDOLL5284I_HS	1	15	5	5	186_WQYNP1853R_HS_AND_35596_BDOLL5284I_HS	186_WQYNP1853R_HS_5	35596_BDOLL5284I_HS_5	d_Bacteria	p_Proteobacteria	c_Gammaproteobacteria	o_Pseudomonadales	f_Moraxellaceae	g_Acinetobacter		186_WQYNP1853R_HS	34	genus	Acinetobacter	17	16	12	0.78	d_Bacteria;p_Proteobacteria;c_Gammaproteobacteria;o_Pseudomonadales;f_Moraxellaceae;g_Acinetobacter	d_Bacteria	p_Verrucomicrobiota	c_Verrucomicrobiae	o_Opitutales	f_Opitutaceae	g_Lacunisphaera	s_Lacunisphaera sp001464505	35596_BDOLL5284I_HS	31455	species	Lacunisphaera sp001464505	2	2	1	0.5	d_Bacteria;p_Verrucomicrobiota;c_Verrucomicrobiae;o_Opitutales;f_Opitutaceae;g_Lacunisphaera;s_Lacunisphaera sp001464505	UniRef50_A0A1H3N265 Site-specific DNA-methyltransferase (adenine-specific) n=8 Tax=Acinetobacter TaxID=469 RepID=A0A1H3N265_9GAMM	186_WQYNP1853R_HS_5 # 5815 # 9291 # -1 # ID=8791_5;partial=00;start_type=ATG;rbs_motif=GGA/GAG/AGG;rbs_spacer=5-10bp;gc_cont=0.421	88.9	1236.5	699	0.0	1159	1
213	186_WQYNP1853R_HS	42411_ABVSK8395E_HS	1	15	5	5	186_WQYNP1853R_HS_AND_42411_ABVSK8395E_HS	186_WQYNP1853R_HS_5	42411_ABVSK8395E_HS_5	d_Bacteria	p_Proteobacteria	c_Gammaproteobacteria	o_Pseudomonadales	f_Moraxellaceae	g_Acinetobacter		186_WQYNP1853R_HS	34	genus	Acinetobacter	17	16	12	0.78	d_Bacteria;p_Proteobacteria;c_Gammaproteobacteria;o_Pseudomonadales;f_Moraxellaceae;g_Acinetobacter	d_Bacteria	p_Verrucomicrobiota	c_Verrucomicrobiae	o_Opitutales	f_Opitutaceae	g_Lacunisphaera	s_Lacunisphaera sp001464505	42411_ABVSK8395E_HS	31455	species	Lacunisphaera sp001464505	2	2	1	0.5	d_Bacteria;p_Verrucomicrobiota;c_Verrucomicrobiae;o_Opitutales;f_Opitutaceae;g_Lacunisphaera;s_Lacunisphaera sp001464505	UniRef50_A0A1H3N265 Site-specific DNA-methyltransferase (adenine-specific) n=8 Tax=Acinetobacter TaxID=469 RepID=A0A1H3N265_9GAMM	186_WQYNP1853R_HS_5 # 5815 # 9291 # -1 # ID=8791_5;partial=00;start_type=ATG;rbs_motif=GGA/GAG/AGG;rbs_spacer=5-10bp;gc_cont=0.421	88.9	1236.5	699	0.0	1159	1
214	35507_QKLUC6872B_HS	35596_BDOLL5284I_HS	1	4	5	4	35507_QKLUC6872B_HS_AND_35596_BDOLL5284I_HS	35507_QKLUC6872B_HS_3	35596_BDOLL5284I_HS_5	d_Bacteria	p_Proteobacteria	c_Gammaproteobacteria	o_Pseudomonadales	f_Moraxellaceae			35507_QKLUC6872B_HS	33	family	Moraxellaceae	8	7	6	0.98	d_Bacteria;p_Proteobacteria;c_Gammaproteobacteria;o_Pseudomonadales;f_Moraxellaceae	d_Bacteria	p_Verrucomicrobiota	c_Verrucomicrobiae	o_Opitutales	f_Opitutaceae	g_Lacunisphaera	s_Lacunisphaera sp001464505	35596_BDOLL5284I_HS	31455	species	Lacunisphaera sp001464505	2	2	1	0.5	d_Bacteria;p_Verrucomicrobiota;c_Verrucomicrobiae;o_Opitutales;f_Opitutaceae;g_Lacunisphaera;s_Lacunisphaera sp001464505	UniRef50_A0A1H3N265 Site-specific DNA-methyltransferase (adenine-specific) n=8 Tax=Acinetobacter TaxID=469 RepID=A0A1H3N265_9GAMM	35507_QKLUC6872B_HS_3 # 916 # 1200 # -1 # ID=13590_3;partial=00;start_type=ATG;rbs_motif=TTAA;rbs_spacer=14bp;gc_cont=0.456	94.7	182.6	699	1.4e-43	95	1
215	35507_QKLUC6872B_HS	42411_ABVSK8395E_HS	1	4	5	4	35507_QKLUC6872B_HS_AND_42411_ABVSK8395E_HS	35507_QKLUC6872B_HS_3	42411_ABVSK8395E_HS_5	d_Bacteria	p_Proteobacteria	c_Gammaproteobacteria	o_Pseudomonadales	f_Moraxellaceae			35507_QKLUC6872B_HS	33	family	Moraxellaceae	8	7	6	0.98	d_Bacteria;p_Proteobacteria;c_Gammaproteobacteria;o_Pseudomonadales;f_Moraxellaceae	d_Bacteria	p_Verrucomicrobiota	c_Verrucomicrobiae	o_Opitutales	f_Opitutaceae	g_Lacunisphaera	s_Lacunisphaera sp001464505	42411_ABVSK8395E_HS	31455	species	Lacunisphaera sp001464505	2	2	1	0.5	d_Bacteria;p_Verrucomicrobiota;c_Verrucomicrobiae;o_Opitutales;f_Opitutaceae;g_Lacunisphaera;s_Lacunisphaera sp001464505	UniRef50_A0A1H3N265 Site-specific DNA-methyltransferase (adenine-specific) n=8 Tax=Acinetobacter TaxID=469 RepID=A0A1H3N265_9GAMM	35507_QKLUC6872B_HS_3 # 916 # 1200 # -1 # ID=13590_3;partial=00;start_type=ATG;rbs_motif=TTAA;rbs_spacer=14bp;gc_cont=0.456	94.7	182.6	699	1.4e-43	95	1
216	31162_ASZUA0069S_HS	35596_BDOLL5284I_HS	3	6	5	5	31162_ASZUA0069S_HS_AND_35596_BDOLL5284I_HS	31162_ASZUA0069S_HS_5	35596_BDOLL5284I_HS_4	d_Bacteria	p_Proteobacteria	c_Gammaproteobacteria	o_Pseudomonadales	f_Moraxellaceae			31162_ASZUA0069S_HS	33	family	Moraxellaceae	3	3	1	0.87	d_Bacteria;p_Proteobacteria;c_Gammaproteobacteria;o_Pseudomonadales;f_Moraxellaceae	d_Bacteria	p_Verrucomicrobiota	c_Verrucomicrobiae	o_Opitutales	f_Opitutaceae	g_Lacunisphaera	s_Lacunisphaera sp001464505	35596_BDOLL5284I_HS	31455	species	Lacunisphaera sp001464505	2	2	1	0.5	d_Bacteria;p_Verrucomicrobiota;c_Verrucomicrobiae;o_Opitutales;f_Opitutaceae;g_Lacunisphaera;s_Lacunisphaera sp001464505	UniRef50_A0A7X5VVG6 Tetratricopeptide repeat protein n=1 Tax=Candidatus Aminicenantes bacterium TaxID=2052149 RepID=A0A7X5VVG6_9BACT	31162_ASZUA0069S_HS_5 # 1390 # 1908 # 1 # ID=8101_5;partial=00;start_type=ATG;rbs_motif=None;rbs_spacer=None;gc_cont=0.509	48.8	69.3	1381	3.2e-09	173	192
217	31162_ASZUA0069S_HS	14272_XQXFX8126Y_HS	2	6	4	4	31162_ASZUA0069S_HS_AND_14272_XQXFX8126Y_HS	31162_ASZUA0069S_HS_5	14272_XQXFX8126Y_HS_2	d_Bacteria	p_Proteobacteria	c_Gammaproteobacteria	o_Pseudomonadales	f_Moraxellaceae			31162_ASZUA0069S_HS	33	family	Moraxellaceae	3	3	1	0.87	d_Bacteria;p_Proteobacteria;c_Gammaproteobacteria;o_Pseudomonadales;f_Moraxellaceae	d_Bacteria	p_Verrucomicrobiota	c_Verrucomicrobiae	o_Opitutales	f_Opitutaceae	g_Lacunisphaera	s_Lacunisphaera sp001464505	14272_XQXFX8126Y_HS	31455	species	Lacunisphaera sp001464505	2	2	1	0.5	d_Bacteria;p_Verrucomicrobiota;c_Verrucomicrobiae;o_Opitutales;f_Opitutaceae;g_Lacunisphaera;s_Lacunisphaera sp001464505	UniRef50_A0A7X5VVG6 Tetratricopeptide repeat protein n=1 Tax=Candidatus Aminicenantes bacterium TaxID=2052149 RepID=A0A7X5VVG6_9BACT	31162_ASZUA0069S_HS_5 # 1390 # 1908 # 1 # ID=8101_5;partial=00;start_type=ATG;rbs_motif=None;rbs_spacer=None;gc_cont=0.509	48.8	69.3	1381	3.2e-09	173	192
218	1196434_coassembly	1565_FFNVF9186D_HS	1	4	5	4	1196434_coassembly_AND_1565_FFNVF9186D_HS	1196434_coassembly_4	1565_FFNVF9186D_HS_2	d_Bacteria	p_Proteobacteria	c_Alphaproteobacteria	o_Sphingomonadales	f_Sphingomonadaceae			1196434_coassembly	413	family	Sphingomonadaceae	9	9	4	0.59	d_Bacteria;p_Proteobacteria;c_Alphaproteobacteria;o_Sphingomonadales;f_Sphingomonadaceae	d_Bacteria	p_Proteobacteria	c_Gammaproteobacteria	o_Burkholderiales	f_Burkholderiaceae			1565_FFNVF9186D_HS	62	family	Burkholderiaceae	27	26	13	0.59	d_Bacteria;p_Proteobacteria;c_Gammaproteobacteria;o_Burkholderiales;f_Burkholderiaceae	UniRef50_A0A258CBR6 Formate acetyltransferase (Fragment) n=1 Tax=Pseudomonadales bacterium 32-61-5 TaxID=1970544 RepID=A0A258CBR6_9GAMM	1196434_coassembly_4 # 964 # 2100 # -1 # ID=18032_4;partial=01;start_type=Edge;rbs_motif=None;rbs_spacer=None;gc_cont=0.566	92.0	709.9	559	9.999999999999992e-202	379	182
219	9301_ABVSK8395E_HS	1297_CTKAA1553C_HS	1	6	9	6	9301_ABVSK8395E_HS_AND_1297_CTKAA1553C_HS	9301_ABVSK8395E_HS_1	1297_CTKAA1553C_HS_9	d_Bacteria	p_Proteobacteria	c_Gammaproteobacteria	o_Pseudomonadales	f_Pseudomonadaceae			9301_ABVSK8395E_HS	30	family	Pseudomonadaceae	14	14	7	0.56	d_Bacteria;p_Proteobacteria;c_Gammaproteobacteria;o_Pseudomonadales;f_Pseudomonadaceae	d_Bacteria	p_Proteobacteria	c_Gammaproteobacteria	o_Burkholderiales	f_Burkholderiaceae			1297_CTKAA1553C_HS	62	family	Burkholderiaceae	26	25	18	0.83	d_Bacteria;p_Proteobacteria;c_Gammaproteobacteria;o_Burkholderiales;f_Burkholderiaceae	UniRef50_L2EHS5 SnoaL-like domain-containing protein n=3 Tax=Burkholderiales TaxID=80840 RepID=L2EHS5_9BURK	9301_ABVSK8395E_HS_1 # 3 # 428 # 1 # ID=17640_1;partial=10;start_type=Edge;rbs_motif=None;rbs_spacer=None;gc_cont=0.601	100.0	289.7	144	1.199999999999999e-75	142	4
220	9301_ABVSK8395E_HS	3946_AAOLJ3001L_HS	1	6	8	6	9301_ABVSK8395E_HS_AND_3946_AAOLJ3001L_HS	9301_ABVSK8395E_HS_1	3946_AAOLJ3001L_HS_7	d_Bacteria	p_Proteobacteria	c_Gammaproteobacteria	o_Pseudomonadales	f_Pseudomonadaceae			9301_ABVSK8395E_HS	30	family	Pseudomonadaceae	14	14	7	0.56	d_Bacteria;p_Proteobacteria;c_Gammaproteobacteria;o_Pseudomonadales;f_Pseudomonadaceae	d_Bacteria	p_Proteobacteria	c_Gammaproteobacteria	o_Burkholderiales	f_Burkholderiaceae			3946_AAOLJ3001L_HS	62	family	Burkholderiaceae	16	16	9	0.55	d_Bacteria;p_Proteobacteria;c_Gammaproteobacteria;o_Burkholderiales;f_Burkholderiaceae	UniRef50_L2EHS5 SnoaL-like domain-containing protein n=3 Tax=Burkholderiales TaxID=80840 RepID=L2EHS5_9BURK	9301_ABVSK8395E_HS_1 # 3 # 428 # 1 # ID=17640_1;partial=10;start_type=Edge;rbs_motif=None;rbs_spacer=None;gc_cont=0.601	100.0	289.7	144	1.199999999999999e-75	142	4
221	9301_ABVSK8395E_HS	2973_STOPY2011U_HS	1	6	12	6	9301_ABVSK8395E_HS_AND_2973_STOPY2011U_HS	9301_ABVSK8395E_HS_1	2973_STOPY2011U_HS_4	d_Bacteria	p_Proteobacteria	c_Gammaproteobacteria	o_Pseudomonadales	f_Pseudomonadaceae			9301_ABVSK8395E_HS	30	family	Pseudomonadaceae	14	14	7	0.56	d_Bacteria;p_Proteobacteria;c_Gammaproteobacteria;o_Pseudomonadales;f_Pseudomonadaceae	d_Bacteria	p_Proteobacteria	c_Gammaproteobacteria	o_Burkholderiales	f_Burkholderiaceae			2973_STOPY2011U_HS	62	family	Burkholderiaceae	34	33	20	0.62	d_Bacteria;p_Proteobacteria;c_Gammaproteobacteria;o_Burkholderiales;f_Burkholderiaceae	UniRef50_L2EHS5 SnoaL-like domain-containing protein n=3 Tax=Burkholderiales TaxID=80840 RepID=L2EHS5_9BURK	9301_ABVSK8395E_HS_1 # 3 # 428 # 1 # ID=17640_1;partial=10;start_type=Edge;rbs_motif=None;rbs_spacer=None;gc_cont=0.601	100.0	289.7	144	1.199999999999999e-75	142	4
222	9301_ABVSK8395E_HS	2198_WQYNP1853R_HS	1	6	9	6	9301_ABVSK8395E_HS_AND_2198_WQYNP1853R_HS	9301_ABVSK8395E_HS_1	2198_WQYNP1853R_HS_4	d_Bacteria	p_Proteobacteria	c_Gammaproteobacteria	o_Pseudomonadales	f_Pseudomonadaceae			9301_ABVSK8395E_HS	30	family	Pseudomonadaceae	14	14	7	0.56	d_Bacteria;p_Proteobacteria;c_Gammaproteobacteria;o_Pseudomonadales;f_Pseudomonadaceae	d_Bacteria	p_Proteobacteria	c_Gammaproteobacteria	o_Burkholderiales	f_Burkholderiaceae			2198_WQYNP1853R_HS	62	family	Burkholderiaceae	20	18	10	0.55	d_Bacteria;p_Proteobacteria;c_Gammaproteobacteria;o_Burkholderiales;f_Burkholderiaceae	UniRef50_L2EHS5 SnoaL-like domain-containing protein n=3 Tax=Burkholderiales TaxID=80840 RepID=L2EHS5_9BURK	9301_ABVSK8395E_HS_1 # 3 # 428 # 1 # ID=17640_1;partial=10;start_type=Edge;rbs_motif=None;rbs_spacer=None;gc_cont=0.601	100.0	289.7	144	1.199999999999999e-75	142	4
223	9301_ABVSK8395E_HS	2956_JXBDA6620S_HS	1	6	9	6	9301_ABVSK8395E_HS_AND_2956_JXBDA6620S_HS	9301_ABVSK8395E_HS_1	2956_JXBDA6620S_HS_6	d_Bacteria	p_Proteobacteria	c_Gammaproteobacteria	o_Pseudomonadales	f_Pseudomonadaceae			9301_ABVSK8395E_HS	30	family	Pseudomonadaceae	14	14	7	0.56	d_Bacteria;p_Proteobacteria;c_Gammaproteobacteria;o_Pseudomonadales;f_Pseudomonadaceae	d_Bacteria	p_Proteobacteria	c_Gammaproteobacteria	o_Burkholderiales	f_Burkholderiaceae			2956_JXBDA6620S_HS	62	family	Burkholderiaceae	18	16	8	0.54	d_Bacteria;p_Proteobacteria;c_Gammaproteobacteria;o_Burkholderiales;f_Burkholderiaceae	UniRef50_L2EHS5 SnoaL-like domain-containing protein n=3 Tax=Burkholderiales TaxID=80840 RepID=L2EHS5_9BURK	9301_ABVSK8395E_HS_1 # 3 # 428 # 1 # ID=17640_1;partial=10;start_type=Edge;rbs_motif=None;rbs_spacer=None;gc_cont=0.601	100.0	289.7	144	1.199999999999999e-75	142	4
224	9301_ABVSK8395E_HS	3427_LIRKT9545S_HS	1	6	7	6	9301_ABVSK8395E_HS_AND_3427_LIRKT9545S_HS	9301_ABVSK8395E_HS_1	3427_LIRKT9545S_HS_6	d_Bacteria	p_Proteobacteria	c_Gammaproteobacteria	o_Pseudomonadales	f_Pseudomonadaceae			9301_ABVSK8395E_HS	30	family	Pseudomonadaceae	14	14	7	0.56	d_Bacteria;p_Proteobacteria;c_Gammaproteobacteria;o_Pseudomonadales;f_Pseudomonadaceae	d_Bacteria	p_Proteobacteria	c_Gammaproteobacteria	o_Burkholderiales	f_Burkholderiaceae	g_Acidovorax C	s_Acidovorax C caeni	3427_LIRKT9545S_HS	19070	species	Acidovorax C caeni	14	13	6	0.79	d_Bacteria;p_Proteobacteria;c_Gammaproteobacteria;o_Burkholderiales;f_Burkholderiaceae;g_Acidovorax C;s_Acidovorax C caeni	UniRef50_L2EHS5 SnoaL-like domain-containing protein n=3 Tax=Burkholderiales TaxID=80840 RepID=L2EHS5_9BURK	9301_ABVSK8395E_HS_1 # 3 # 428 # 1 # ID=17640_1;partial=10;start_type=Edge;rbs_motif=None;rbs_spacer=None;gc_cont=0.601	100.0	289.7	144	1.199999999999999e-75	142	4
225	9301_ABVSK8395E_HS	11727_JXRFG8695L_HS	1	6	6	6	9301_ABVSK8395E_HS_AND_11727_JXRFG8695L_HS	9301_ABVSK8395E_HS_1	11727_JXRFG8695L_HS_2	d_Bacteria	p_Proteobacteria	c_Gammaproteobacteria	o_Pseudomonadales	f_Pseudomonadaceae			9301_ABVSK8395E_HS	30	family	Pseudomonadaceae	14	14	7	0.56	d_Bacteria;p_Proteobacteria;c_Gammaproteobacteria;o_Pseudomonadales;f_Pseudomonadaceae	d_Bacteria	p_Proteobacteria	c_Gammaproteobacteria	o_Burkholderiales	f_Burkholderiaceae	g_Acidovorax C	s_Acidovorax C caeni	11727_JXRFG8695L_HS	19070	species	Acidovorax C caeni	11	10	4	0.58	d_Bacteria;p_Proteobacteria;c_Gammaproteobacteria;o_Burkholderiales;f_Burkholderiaceae;g_Acidovorax C;s_Acidovorax C caeni	UniRef50_L2EHS5 SnoaL-like domain-containing protein n=3 Tax=Burkholderiales TaxID=80840 RepID=L2EHS5_9BURK	9301_ABVSK8395E_HS_1 # 3 # 428 # 1 # ID=17640_1;partial=10;start_type=Edge;rbs_motif=None;rbs_spacer=None;gc_cont=0.601	100.0	289.7	144	1.199999999999999e-75	142	4
226	459_SMRZL4770S	3946_AAOLJ3001L_HS	1	20	8	8	459_SMRZL4770S_AND_3946_AAOLJ3001L_HS	459_SMRZL4770S_20	3946_AAOLJ3001L_HS_8	d_Bacteria	p_Proteobacteria	c_Gammaproteobacteria	o_Xanthomonadales	f_Xanthomonadaceae			459_SMRZL4770S	128	family	Xanthomonadaceae	29	28	12	0.54	d_Bacteria;p_Proteobacteria;c_Gammaproteobacteria;o_Xanthomonadales;f_Xanthomonadaceae	d_Bacteria	p_Proteobacteria	c_Gammaproteobacteria	o_Burkholderiales	f_Burkholderiaceae			3946_AAOLJ3001L_HS	62	family	Burkholderiaceae	16	16	9	0.55	d_Bacteria;p_Proteobacteria;c_Gammaproteobacteria;o_Burkholderiales;f_Burkholderiaceae	UniRef50_A0A0A0M9I3 Uncharacterized protein n=1 Tax=Lysobacter defluvii IMMIB APB-9 = DSM 18482 TaxID=1385515 RepID=A0A0A0M9I3_9GAMM	459_SMRZL4770S_20 # 19365 # 19541 # 1 # ID=2645_20;partial=01;start_type=ATG;rbs_motif=None;rbs_spacer=None;gc_cont=0.723	100.0	125.9	302	9.8e-27	59	50
227	459_SMRZL4770S	1144_SNUEY9437E_HS	1	20	13	13	459_SMRZL4770S_AND_1144_SNUEY9437E_HS	459_SMRZL4770S_20	1144_SNUEY9437E_HS_13	d_Bacteria	p_Proteobacteria	c_Gammaproteobacteria	o_Xanthomonadales	f_Xanthomonadaceae			459_SMRZL4770S	128	family	Xanthomonadaceae	29	28	12	0.54	d_Bacteria;p_Proteobacteria;c_Gammaproteobacteria;o_Xanthomonadales;f_Xanthomonadaceae	d_Bacteria	p_Proteobacteria	c_Gammaproteobacteria	o_Pseudomonadales	f_Pseudomonadaceae			1144_SNUEY9437E_HS	30	family	Pseudomonadaceae	24	23	18	0.75	d_Bacteria;p_Proteobacteria;c_Gammaproteobacteria;o_Pseudomonadales;f_Pseudomonadaceae	UniRef50_A0A0A0M9I3 Uncharacterized protein n=1 Tax=Lysobacter defluvii IMMIB APB-9 = DSM 18482 TaxID=1385515 RepID=A0A0A0M9I3_9GAMM	459_SMRZL4770S_20 # 19365 # 19541 # 1 # ID=2645_20;partial=01;start_type=ATG;rbs_motif=None;rbs_spacer=None;gc_cont=0.723	100.0	125.9	302	9.8e-27	59	50
228	459_SMRZL4770S	1232_UIBOQ0127Z_HS	1	20	10	10	459_SMRZL4770S_AND_1232_UIBOQ0127Z_HS	459_SMRZL4770S_20	1232_UIBOQ0127Z_HS_10	d_Bacteria	p_Proteobacteria	c_Gammaproteobacteria	o_Xanthomonadales	f_Xanthomonadaceae			459_SMRZL4770S	128	family	Xanthomonadaceae	29	28	12	0.54	d_Bacteria;p_Proteobacteria;c_Gammaproteobacteria;o_Xanthomonadales;f_Xanthomonadaceae	d_Bacteria	p_Proteobacteria	c_Gammaproteobacteria	o_Pseudomonadales	f_Pseudomonadaceae			1232_UIBOQ0127Z_HS	30	family	Pseudomonadaceae	19	17	14	0.89	d_Bacteria;p_Proteobacteria;c_Gammaproteobacteria;o_Pseudomonadales;f_Pseudomonadaceae	UniRef50_A0A0A0M9I3 Uncharacterized protein n=1 Tax=Lysobacter defluvii IMMIB APB-9 = DSM 18482 TaxID=1385515 RepID=A0A0A0M9I3_9GAMM	459_SMRZL4770S_20 # 19365 # 19541 # 1 # ID=2645_20;partial=01;start_type=ATG;rbs_motif=None;rbs_spacer=None;gc_cont=0.723	100.0	125.9	302	9.8e-27	59	50
229	459_SMRZL4770S	17501_XBASS0297H_HS	1	20	5	5	459_SMRZL4770S_AND_17501_XBASS0297H_HS	459_SMRZL4770S_20	17501_XBASS0297H_HS_1	d_Bacteria	p_Proteobacteria	c_Gammaproteobacteria	o_Xanthomonadales	f_Xanthomonadaceae			459_SMRZL4770S	128	family	Xanthomonadaceae	29	28	12	0.54	d_Bacteria;p_Proteobacteria;c_Gammaproteobacteria;o_Xanthomonadales;f_Xanthomonadaceae	d_Bacteria	p_Proteobacteria	c_Gammaproteobacteria	o_Pseudomonadales	f_Pseudomonadaceae			17501_XBASS0297H_HS	30	family	Pseudomonadaceae	9	8	5	0.61	d_Bacteria;p_Proteobacteria;c_Gammaproteobacteria;o_Pseudomonadales;f_Pseudomonadaceae	UniRef50_A0A0A0M9I3 Uncharacterized protein n=1 Tax=Lysobacter defluvii IMMIB APB-9 = DSM 18482 TaxID=1385515 RepID=A0A0A0M9I3_9GAMM	459_SMRZL4770S_20 # 19365 # 19541 # 1 # ID=2645_20;partial=01;start_type=ATG;rbs_motif=None;rbs_spacer=None;gc_cont=0.723	100.0	125.9	302	9.8e-27	59	50
230	459_SMRZL4770S	1928_SZCRM0055T_HS	1	20	13	13	459_SMRZL4770S_AND_1928_SZCRM0055T_HS	459_SMRZL4770S_20	1928_SZCRM0055T_HS_1	d_Bacteria	p_Proteobacteria	c_Gammaproteobacteria	o_Xanthomonadales	f_Xanthomonadaceae			459_SMRZL4770S	128	family	Xanthomonadaceae	29	28	12	0.54	d_Bacteria;p_Proteobacteria;c_Gammaproteobacteria;o_Xanthomonadales;f_Xanthomonadaceae	d_Bacteria	p_Proteobacteria	c_Gammaproteobacteria	o_Pseudomonadales	f_Pseudomonadaceae			1928_SZCRM0055T_HS	30	family	Pseudomonadaceae	21	20	12	0.51	d_Bacteria;p_Proteobacteria;c_Gammaproteobacteria;o_Pseudomonadales;f_Pseudomonadaceae	UniRef50_A0A0A0M9I3 Uncharacterized protein n=1 Tax=Lysobacter defluvii IMMIB APB-9 = DSM 18482 TaxID=1385515 RepID=A0A0A0M9I3_9GAMM	459_SMRZL4770S_20 # 19365 # 19541 # 1 # ID=2645_20;partial=01;start_type=ATG;rbs_motif=None;rbs_spacer=None;gc_cont=0.723	100.0	125.9	302	9.8e-27	59	50
231	459_SMRZL4770S	4524_WQYNP1853R_HS	1	20	7	7	459_SMRZL4770S_AND_4524_WQYNP1853R_HS	459_SMRZL4770S_20	4524_WQYNP1853R_HS_7	d_Bacteria	p_Proteobacteria	c_Gammaproteobacteria	o_Xanthomonadales	f_Xanthomonadaceae			459_SMRZL4770S	128	family	Xanthomonadaceae	29	28	12	0.54	d_Bacteria;p_Proteobacteria;c_Gammaproteobacteria;o_Xanthomonadales;f_Xanthomonadaceae	d_Bacteria	p_Proteobacteria	c_Gammaproteobacteria	o_Burkholderiales	f_Burkholderiaceae			4524_WQYNP1853R_HS	62	family	Burkholderiaceae	10	10	5	0.57	d_Bacteria;p_Proteobacteria;c_Gammaproteobacteria;o_Burkholderiales;f_Burkholderiaceae	UniRef50_A0A0A0M9I3 Uncharacterized protein n=1 Tax=Lysobacter defluvii IMMIB APB-9 = DSM 18482 TaxID=1385515 RepID=A0A0A0M9I3_9GAMM	459_SMRZL4770S_20 # 19365 # 19541 # 1 # ID=2645_20;partial=01;start_type=ATG;rbs_motif=None;rbs_spacer=None;gc_cont=0.723	100.0	125.9	302	9.8e-27	59	50
232	459_SMRZL4770S	46111_GTAKE7915Y_HS	1	20	4	4	459_SMRZL4770S_AND_46111_GTAKE7915Y_HS	459_SMRZL4770S_20	46111_GTAKE7915Y_HS_4	d_Bacteria	p_Proteobacteria	c_Gammaproteobacteria	o_Xanthomonadales	f_Xanthomonadaceae			459_SMRZL4770S	128	family	Xanthomonadaceae	29	28	12	0.54	d_Bacteria;p_Proteobacteria;c_Gammaproteobacteria;o_Xanthomonadales;f_Xanthomonadaceae	d_Bacteria	p_Proteobacteria	c_Gammaproteobacteria	o_Pseudomonadales	f_Pseudomonadaceae			46111_GTAKE7915Y_HS	30	family	Pseudomonadaceae	5	5	4	0.97	d_Bacteria;p_Proteobacteria;c_Gammaproteobacteria;o_Pseudomonadales;f_Pseudomonadaceae	UniRef50_A0A0A0M9I3 Uncharacterized protein n=1 Tax=Lysobacter defluvii IMMIB APB-9 = DSM 18482 TaxID=1385515 RepID=A0A0A0M9I3_9GAMM	459_SMRZL4770S_20 # 19365 # 19541 # 1 # ID=2645_20;partial=01;start_type=ATG;rbs_motif=None;rbs_spacer=None;gc_cont=0.723	100.0	125.9	302	9.8e-27	59	50
233	459_SMRZL4770S	52215_JUJHF9134P_HS	1	20	5	5	459_SMRZL4770S_AND_52215_JUJHF9134P_HS	459_SMRZL4770S_20	52215_JUJHF9134P_HS_1	d_Bacteria	p_Proteobacteria	c_Gammaproteobacteria	o_Xanthomonadales	f_Xanthomonadaceae			459_SMRZL4770S	128	family	Xanthomonadaceae	29	28	12	0.54	d_Bacteria;p_Proteobacteria;c_Gammaproteobacteria;o_Xanthomonadales;f_Xanthomonadaceae	d_Bacteria	p_Proteobacteria	c_Gammaproteobacteria	o_Pseudomonadales	f_Pseudomonadaceae			52215_JUJHF9134P_HS	30	family	Pseudomonadaceae	5	5	4	0.8	d_Bacteria;p_Proteobacteria;c_Gammaproteobacteria;o_Pseudomonadales;f_Pseudomonadaceae	UniRef50_A0A0A0M9I3 Uncharacterized protein n=1 Tax=Lysobacter defluvii IMMIB APB-9 = DSM 18482 TaxID=1385515 RepID=A0A0A0M9I3_9GAMM	459_SMRZL4770S_20 # 19365 # 19541 # 1 # ID=2645_20;partial=01;start_type=ATG;rbs_motif=None;rbs_spacer=None;gc_cont=0.723	100.0	125.9	302	9.8e-27	59	50
234	5646_SNLSN1243N_HS	3946_AAOLJ3001L_HS	1	7	8	7	5646_SNLSN1243N_HS_AND_3946_AAOLJ3001L_HS	5646_SNLSN1243N_HS_2	3946_AAOLJ3001L_HS_8	d_Bacteria	p_Proteobacteria	c_Gammaproteobacteria	o_Xanthomonadales	f_Xanthomonadaceae			5646_SNLSN1243N_HS	128	family	Xanthomonadaceae	17	16	9	0.6	d_Bacteria;p_Proteobacteria;c_Gammaproteobacteria;o_Xanthomonadales;f_Xanthomonadaceae	d_Bacteria	p_Proteobacteria	c_Gammaproteobacteria	o_Burkholderiales	f_Burkholderiaceae			3946_AAOLJ3001L_HS	62	family	Burkholderiaceae	16	16	9	0.55	d_Bacteria;p_Proteobacteria;c_Gammaproteobacteria;o_Burkholderiales;f_Burkholderiaceae	UniRef50_A0A2M9DYH8 IS3 family transposase n=3 Tax=Xanthomonadaceae TaxID=32033 RepID=A0A2M9DYH8_9GAMM	5646_SNLSN1243N_HS_2 # 669 # 2231 # -1 # ID=16025_2;partial=00;start_type=GTG;rbs_motif=None;rbs_spacer=None;gc_cont=0.692	90.9	589.0	519	3.5999999999999974e-165	521	203
235	5646_SNLSN1243N_HS	1144_SNUEY9437E_HS	1	7	13	7	5646_SNLSN1243N_HS_AND_1144_SNUEY9437E_HS	5646_SNLSN1243N_HS_2	1144_SNUEY9437E_HS_13	d_Bacteria	p_Proteobacteria	c_Gammaproteobacteria	o_Xanthomonadales	f_Xanthomonadaceae			5646_SNLSN1243N_HS	128	family	Xanthomonadaceae	17	16	9	0.6	d_Bacteria;p_Proteobacteria;c_Gammaproteobacteria;o_Xanthomonadales;f_Xanthomonadaceae	d_Bacteria	p_Proteobacteria	c_Gammaproteobacteria	o_Pseudomonadales	f_Pseudomonadaceae			1144_SNUEY9437E_HS	30	family	Pseudomonadaceae	24	23	18	0.75	d_Bacteria;p_Proteobacteria;c_Gammaproteobacteria;o_Pseudomonadales;f_Pseudomonadaceae	UniRef50_A0A2M9DYH8 IS3 family transposase n=3 Tax=Xanthomonadaceae TaxID=32033 RepID=A0A2M9DYH8_9GAMM	5646_SNLSN1243N_HS_2 # 669 # 2231 # -1 # ID=16025_2;partial=00;start_type=GTG;rbs_motif=None;rbs_spacer=None;gc_cont=0.692	90.9	589.0	519	3.5999999999999974e-165	521	203
236	5646_SNLSN1243N_HS	1232_UIBOQ0127Z_HS	1	7	10	7	5646_SNLSN1243N_HS_AND_1232_UIBOQ0127Z_HS	5646_SNLSN1243N_HS_2	1232_UIBOQ0127Z_HS_10	d_Bacteria	p_Proteobacteria	c_Gammaproteobacteria	o_Xanthomonadales	f_Xanthomonadaceae			5646_SNLSN1243N_HS	128	family	Xanthomonadaceae	17	16	9	0.6	d_Bacteria;p_Proteobacteria;c_Gammaproteobacteria;o_Xanthomonadales;f_Xanthomonadaceae	d_Bacteria	p_Proteobacteria	c_Gammaproteobacteria	o_Pseudomonadales	f_Pseudomonadaceae			1232_UIBOQ0127Z_HS	30	family	Pseudomonadaceae	19	17	14	0.89	d_Bacteria;p_Proteobacteria;c_Gammaproteobacteria;o_Pseudomonadales;f_Pseudomonadaceae	UniRef50_A0A2M9DYH8 IS3 family transposase n=3 Tax=Xanthomonadaceae TaxID=32033 RepID=A0A2M9DYH8_9GAMM	5646_SNLSN1243N_HS_2 # 669 # 2231 # -1 # ID=16025_2;partial=00;start_type=GTG;rbs_motif=None;rbs_spacer=None;gc_cont=0.692	90.9	589.0	519	3.5999999999999974e-165	521	203
237	5646_SNLSN1243N_HS	17501_XBASS0297H_HS	1	7	5	5	5646_SNLSN1243N_HS_AND_17501_XBASS0297H_HS	5646_SNLSN1243N_HS_2	17501_XBASS0297H_HS_1	d_Bacteria	p_Proteobacteria	c_Gammaproteobacteria	o_Xanthomonadales	f_Xanthomonadaceae			5646_SNLSN1243N_HS	128	family	Xanthomonadaceae	17	16	9	0.6	d_Bacteria;p_Proteobacteria;c_Gammaproteobacteria;o_Xanthomonadales;f_Xanthomonadaceae	d_Bacteria	p_Proteobacteria	c_Gammaproteobacteria	o_Pseudomonadales	f_Pseudomonadaceae			17501_XBASS0297H_HS	30	family	Pseudomonadaceae	9	8	5	0.61	d_Bacteria;p_Proteobacteria;c_Gammaproteobacteria;o_Pseudomonadales;f_Pseudomonadaceae	UniRef50_A0A2M9DYH8 IS3 family transposase n=3 Tax=Xanthomonadaceae TaxID=32033 RepID=A0A2M9DYH8_9GAMM	5646_SNLSN1243N_HS_2 # 669 # 2231 # -1 # ID=16025_2;partial=00;start_type=GTG;rbs_motif=None;rbs_spacer=None;gc_cont=0.692	90.9	589.0	519	3.5999999999999974e-165	521	203
238	5646_SNLSN1243N_HS	1928_SZCRM0055T_HS	1	7	13	7	5646_SNLSN1243N_HS_AND_1928_SZCRM0055T_HS	5646_SNLSN1243N_HS_2	1928_SZCRM0055T_HS_1	d_Bacteria	p_Proteobacteria	c_Gammaproteobacteria	o_Xanthomonadales	f_Xanthomonadaceae			5646_SNLSN1243N_HS	128	family	Xanthomonadaceae	17	16	9	0.6	d_Bacteria;p_Proteobacteria;c_Gammaproteobacteria;o_Xanthomonadales;f_Xanthomonadaceae	d_Bacteria	p_Proteobacteria	c_Gammaproteobacteria	o_Pseudomonadales	f_Pseudomonadaceae			1928_SZCRM0055T_HS	30	family	Pseudomonadaceae	21	20	12	0.51	d_Bacteria;p_Proteobacteria;c_Gammaproteobacteria;o_Pseudomonadales;f_Pseudomonadaceae	UniRef50_A0A2M9DYH8 IS3 family transposase n=3 Tax=Xanthomonadaceae TaxID=32033 RepID=A0A2M9DYH8_9GAMM	5646_SNLSN1243N_HS_2 # 669 # 2231 # -1 # ID=16025_2;partial=00;start_type=GTG;rbs_motif=None;rbs_spacer=None;gc_cont=0.692	90.9	589.0	519	3.5999999999999974e-165	521	203
239	5646_SNLSN1243N_HS	4524_WQYNP1853R_HS	1	7	7	7	5646_SNLSN1243N_HS_AND_4524_WQYNP1853R_HS	5646_SNLSN1243N_HS_2	4524_WQYNP1853R_HS_7	d_Bacteria	p_Proteobacteria	c_Gammaproteobacteria	o_Xanthomonadales	f_Xanthomonadaceae			5646_SNLSN1243N_HS	128	family	Xanthomonadaceae	17	16	9	0.6	d_Bacteria;p_Proteobacteria;c_Gammaproteobacteria;o_Xanthomonadales;f_Xanthomonadaceae	d_Bacteria	p_Proteobacteria	c_Gammaproteobacteria	o_Burkholderiales	f_Burkholderiaceae			4524_WQYNP1853R_HS	62	family	Burkholderiaceae	10	10	5	0.57	d_Bacteria;p_Proteobacteria;c_Gammaproteobacteria;o_Burkholderiales;f_Burkholderiaceae	UniRef50_A0A2M9DYH8 IS3 family transposase n=3 Tax=Xanthomonadaceae TaxID=32033 RepID=A0A2M9DYH8_9GAMM	5646_SNLSN1243N_HS_2 # 669 # 2231 # -1 # ID=16025_2;partial=00;start_type=GTG;rbs_motif=None;rbs_spacer=None;gc_cont=0.692	90.9	589.0	519	3.5999999999999974e-165	521	203
240	5646_SNLSN1243N_HS	46111_GTAKE7915Y_HS	1	7	4	4	5646_SNLSN1243N_HS_AND_46111_GTAKE7915Y_HS	5646_SNLSN1243N_HS_2	46111_GTAKE7915Y_HS_4	d_Bacteria	p_Proteobacteria	c_Gammaproteobacteria	o_Xanthomonadales	f_Xanthomonadaceae			5646_SNLSN1243N_HS	128	family	Xanthomonadaceae	17	16	9	0.6	d_Bacteria;p_Proteobacteria;c_Gammaproteobacteria;o_Xanthomonadales;f_Xanthomonadaceae	d_Bacteria	p_Proteobacteria	c_Gammaproteobacteria	o_Pseudomonadales	f_Pseudomonadaceae			46111_GTAKE7915Y_HS	30	family	Pseudomonadaceae	5	5	4	0.97	d_Bacteria;p_Proteobacteria;c_Gammaproteobacteria;o_Pseudomonadales;f_Pseudomonadaceae	UniRef50_A0A2M9DYH8 IS3 family transposase n=3 Tax=Xanthomonadaceae TaxID=32033 RepID=A0A2M9DYH8_9GAMM	5646_SNLSN1243N_HS_2 # 669 # 2231 # -1 # ID=16025_2;partial=00;start_type=GTG;rbs_motif=None;rbs_spacer=None;gc_cont=0.692	90.9	589.0	519	3.5999999999999974e-165	521	203
241	5646_SNLSN1243N_HS	52215_JUJHF9134P_HS	1	7	5	5	5646_SNLSN1243N_HS_AND_52215_JUJHF9134P_HS	5646_SNLSN1243N_HS_2	52215_JUJHF9134P_HS_1	d_Bacteria	p_Proteobacteria	c_Gammaproteobacteria	o_Xanthomonadales	f_Xanthomonadaceae			5646_SNLSN1243N_HS	128	family	Xanthomonadaceae	17	16	9	0.6	d_Bacteria;p_Proteobacteria;c_Gammaproteobacteria;o_Xanthomonadales;f_Xanthomonadaceae	d_Bacteria	p_Proteobacteria	c_Gammaproteobacteria	o_Pseudomonadales	f_Pseudomonadaceae			52215_JUJHF9134P_HS	30	family	Pseudomonadaceae	5	5	4	0.8	d_Bacteria;p_Proteobacteria;c_Gammaproteobacteria;o_Pseudomonadales;f_Pseudomonadaceae	UniRef50_A0A2M9DYH8 IS3 family transposase n=3 Tax=Xanthomonadaceae TaxID=32033 RepID=A0A2M9DYH8_9GAMM	5646_SNLSN1243N_HS_2 # 669 # 2231 # -1 # ID=16025_2;partial=00;start_type=GTG;rbs_motif=None;rbs_spacer=None;gc_cont=0.692	90.9	589.0	519	3.5999999999999974e-165	521	203
242	1144_SNUEY9437E_HS	3946_AAOLJ3001L_HS	1	13	8	8	1144_SNUEY9437E_HS_AND_3946_AAOLJ3001L_HS	1144_SNUEY9437E_HS_13	3946_AAOLJ3001L_HS_8	d_Bacteria	p_Proteobacteria	c_Gammaproteobacteria	o_Pseudomonadales	f_Pseudomonadaceae			1144_SNUEY9437E_HS	30	family	Pseudomonadaceae	24	23	18	0.75	d_Bacteria;p_Proteobacteria;c_Gammaproteobacteria;o_Pseudomonadales;f_Pseudomonadaceae	d_Bacteria	p_Proteobacteria	c_Gammaproteobacteria	o_Burkholderiales	f_Burkholderiaceae			3946_AAOLJ3001L_HS	62	family	Burkholderiaceae	16	16	9	0.55	d_Bacteria;p_Proteobacteria;c_Gammaproteobacteria;o_Burkholderiales;f_Burkholderiaceae	UniRef50_UPI0015D4D97B transposase zinc-binding domain-containing protein n=1 Tax=Enterobacter hormaechei TaxID=158836 RepID=UPI0015D4D97B	1144_SNUEY9437E_HS_13 # 13397 # 14053 # 1 # ID=9434_13;partial=01;start_type=GTG;rbs_motif=GGAG/GAGG;rbs_spacer=5-10bp;gc_cont=0.694	86.8	384.0	324	7.399999999999997e-104	219	1
243	1144_SNUEY9437E_HS	459_SMRZL4770S	1	13	20	13	1144_SNUEY9437E_HS_AND_459_SMRZL4770S	1144_SNUEY9437E_HS_13	459_SMRZL4770S_20	d_Bacteria	p_Proteobacteria	c_Gammaproteobacteria	o_Pseudomonadales	f_Pseudomonadaceae			1144_SNUEY9437E_HS	30	family	Pseudomonadaceae	24	23	18	0.75	d_Bacteria;p_Proteobacteria;c_Gammaproteobacteria;o_Pseudomonadales;f_Pseudomonadaceae	d_Bacteria	p_Proteobacteria	c_Gammaproteobacteria	o_Xanthomonadales	f_Xanthomonadaceae			459_SMRZL4770S	128	family	Xanthomonadaceae	29	28	12	0.54	d_Bacteria;p_Proteobacteria;c_Gammaproteobacteria;o_Xanthomonadales;f_Xanthomonadaceae	UniRef50_UPI0015D4D97B transposase zinc-binding domain-containing protein n=1 Tax=Enterobacter hormaechei TaxID=158836 RepID=UPI0015D4D97B	1144_SNUEY9437E_HS_13 # 13397 # 14053 # 1 # ID=9434_13;partial=01;start_type=GTG;rbs_motif=GGAG/GAGG;rbs_spacer=5-10bp;gc_cont=0.694	86.8	384.0	324	7.399999999999997e-104	219	1
244	1144_SNUEY9437E_HS	5646_SNLSN1243N_HS	1	13	7	7	1144_SNUEY9437E_HS_AND_5646_SNLSN1243N_HS	1144_SNUEY9437E_HS_13	5646_SNLSN1243N_HS_2	d_Bacteria	p_Proteobacteria	c_Gammaproteobacteria	o_Pseudomonadales	f_Pseudomonadaceae			1144_SNUEY9437E_HS	30	family	Pseudomonadaceae	24	23	18	0.75	d_Bacteria;p_Proteobacteria;c_Gammaproteobacteria;o_Pseudomonadales;f_Pseudomonadaceae	d_Bacteria	p_Proteobacteria	c_Gammaproteobacteria	o_Xanthomonadales	f_Xanthomonadaceae			5646_SNLSN1243N_HS	128	family	Xanthomonadaceae	17	16	9	0.6	d_Bacteria;p_Proteobacteria;c_Gammaproteobacteria;o_Xanthomonadales;f_Xanthomonadaceae	UniRef50_UPI0015D4D97B transposase zinc-binding domain-containing protein n=1 Tax=Enterobacter hormaechei TaxID=158836 RepID=UPI0015D4D97B	1144_SNUEY9437E_HS_13 # 13397 # 14053 # 1 # ID=9434_13;partial=01;start_type=GTG;rbs_motif=GGAG/GAGG;rbs_spacer=5-10bp;gc_cont=0.694	86.8	384.0	324	7.399999999999997e-104	219	1
245	1144_SNUEY9437E_HS	4524_WQYNP1853R_HS	1	13	7	7	1144_SNUEY9437E_HS_AND_4524_WQYNP1853R_HS	1144_SNUEY9437E_HS_13	4524_WQYNP1853R_HS_7	d_Bacteria	p_Proteobacteria	c_Gammaproteobacteria	o_Pseudomonadales	f_Pseudomonadaceae			1144_SNUEY9437E_HS	30	family	Pseudomonadaceae	24	23	18	0.75	d_Bacteria;p_Proteobacteria;c_Gammaproteobacteria;o_Pseudomonadales;f_Pseudomonadaceae	d_Bacteria	p_Proteobacteria	c_Gammaproteobacteria	o_Burkholderiales	f_Burkholderiaceae			4524_WQYNP1853R_HS	62	family	Burkholderiaceae	10	10	5	0.57	d_Bacteria;p_Proteobacteria;c_Gammaproteobacteria;o_Burkholderiales;f_Burkholderiaceae	UniRef50_UPI0015D4D97B transposase zinc-binding domain-containing protein n=1 Tax=Enterobacter hormaechei TaxID=158836 RepID=UPI0015D4D97B	1144_SNUEY9437E_HS_13 # 13397 # 14053 # 1 # ID=9434_13;partial=01;start_type=GTG;rbs_motif=GGAG/GAGG;rbs_spacer=5-10bp;gc_cont=0.694	86.8	384.0	324	7.399999999999997e-104	219	1
246	1232_UIBOQ0127Z_HS	3946_AAOLJ3001L_HS	1	10	8	8	1232_UIBOQ0127Z_HS_AND_3946_AAOLJ3001L_HS	1232_UIBOQ0127Z_HS_10	3946_AAOLJ3001L_HS_8	d_Bacteria	p_Proteobacteria	c_Gammaproteobacteria	o_Pseudomonadales	f_Pseudomonadaceae			1232_UIBOQ0127Z_HS	30	family	Pseudomonadaceae	19	17	14	0.89	d_Bacteria;p_Proteobacteria;c_Gammaproteobacteria;o_Pseudomonadales;f_Pseudomonadaceae	d_Bacteria	p_Proteobacteria	c_Gammaproteobacteria	o_Burkholderiales	f_Burkholderiaceae			3946_AAOLJ3001L_HS	62	family	Burkholderiaceae	16	16	9	0.55	d_Bacteria;p_Proteobacteria;c_Gammaproteobacteria;o_Burkholderiales;f_Burkholderiaceae	UniRef50_UPI0015D4D97B transposase zinc-binding domain-containing protein n=1 Tax=Enterobacter hormaechei TaxID=158836 RepID=UPI0015D4D97B	1232_UIBOQ0127Z_HS_10 # 9884 # 10480 # 1 # ID=6449_10;partial=01;start_type=GTG;rbs_motif=GGAG/GAGG;rbs_spacer=5-10bp;gc_cont=0.693	85.4	337.0	324	9.499999999999999e-90	199	1
247	1232_UIBOQ0127Z_HS	459_SMRZL4770S	1	10	20	10	1232_UIBOQ0127Z_HS_AND_459_SMRZL4770S	1232_UIBOQ0127Z_HS_10	459_SMRZL4770S_20	d_Bacteria	p_Proteobacteria	c_Gammaproteobacteria	o_Pseudomonadales	f_Pseudomonadaceae			1232_UIBOQ0127Z_HS	30	family	Pseudomonadaceae	19	17	14	0.89	d_Bacteria;p_Proteobacteria;c_Gammaproteobacteria;o_Pseudomonadales;f_Pseudomonadaceae	d_Bacteria	p_Proteobacteria	c_Gammaproteobacteria	o_Xanthomonadales	f_Xanthomonadaceae			459_SMRZL4770S	128	family	Xanthomonadaceae	29	28	12	0.54	d_Bacteria;p_Proteobacteria;c_Gammaproteobacteria;o_Xanthomonadales;f_Xanthomonadaceae	UniRef50_UPI0015D4D97B transposase zinc-binding domain-containing protein n=1 Tax=Enterobacter hormaechei TaxID=158836 RepID=UPI0015D4D97B	1232_UIBOQ0127Z_HS_10 # 9884 # 10480 # 1 # ID=6449_10;partial=01;start_type=GTG;rbs_motif=GGAG/GAGG;rbs_spacer=5-10bp;gc_cont=0.693	85.4	337.0	324	9.499999999999999e-90	199	1
248	1232_UIBOQ0127Z_HS	5646_SNLSN1243N_HS	1	10	7	7	1232_UIBOQ0127Z_HS_AND_5646_SNLSN1243N_HS	1232_UIBOQ0127Z_HS_10	5646_SNLSN1243N_HS_2	d_Bacteria	p_Proteobacteria	c_Gammaproteobacteria	o_Pseudomonadales	f_Pseudomonadaceae			1232_UIBOQ0127Z_HS	30	family	Pseudomonadaceae	19	17	14	0.89	d_Bacteria;p_Proteobacteria;c_Gammaproteobacteria;o_Pseudomonadales;f_Pseudomonadaceae	d_Bacteria	p_Proteobacteria	c_Gammaproteobacteria	o_Xanthomonadales	f_Xanthomonadaceae			5646_SNLSN1243N_HS	128	family	Xanthomonadaceae	17	16	9	0.6	d_Bacteria;p_Proteobacteria;c_Gammaproteobacteria;o_Xanthomonadales;f_Xanthomonadaceae	UniRef50_UPI0015D4D97B transposase zinc-binding domain-containing protein n=1 Tax=Enterobacter hormaechei TaxID=158836 RepID=UPI0015D4D97B	1232_UIBOQ0127Z_HS_10 # 9884 # 10480 # 1 # ID=6449_10;partial=01;start_type=GTG;rbs_motif=GGAG/GAGG;rbs_spacer=5-10bp;gc_cont=0.693	85.4	337.0	324	9.499999999999999e-90	199	1
249	1232_UIBOQ0127Z_HS	4524_WQYNP1853R_HS	1	10	7	7	1232_UIBOQ0127Z_HS_AND_4524_WQYNP1853R_HS	1232_UIBOQ0127Z_HS_10	4524_WQYNP1853R_HS_7	d_Bacteria	p_Proteobacteria	c_Gammaproteobacteria	o_Pseudomonadales	f_Pseudomonadaceae			1232_UIBOQ0127Z_HS	30	family	Pseudomonadaceae	19	17	14	0.89	d_Bacteria;p_Proteobacteria;c_Gammaproteobacteria;o_Pseudomonadales;f_Pseudomonadaceae	d_Bacteria	p_Proteobacteria	c_Gammaproteobacteria	o_Burkholderiales	f_Burkholderiaceae			4524_WQYNP1853R_HS	62	family	Burkholderiaceae	10	10	5	0.57	d_Bacteria;p_Proteobacteria;c_Gammaproteobacteria;o_Burkholderiales;f_Burkholderiaceae	UniRef50_UPI0015D4D97B transposase zinc-binding domain-containing protein n=1 Tax=Enterobacter hormaechei TaxID=158836 RepID=UPI0015D4D97B	1232_UIBOQ0127Z_HS_10 # 9884 # 10480 # 1 # ID=6449_10;partial=01;start_type=GTG;rbs_motif=GGAG/GAGG;rbs_spacer=5-10bp;gc_cont=0.693	85.4	337.0	324	9.499999999999999e-90	199	1
250	1928_SZCRM0055T_HS	3946_AAOLJ3001L_HS	1	13	8	8	1928_SZCRM0055T_HS_AND_3946_AAOLJ3001L_HS	1928_SZCRM0055T_HS_1	3946_AAOLJ3001L_HS_8	d_Bacteria	p_Proteobacteria	c_Gammaproteobacteria	o_Pseudomonadales	f_Pseudomonadaceae			1928_SZCRM0055T_HS	30	family	Pseudomonadaceae	21	20	12	0.51	d_Bacteria;p_Proteobacteria;c_Gammaproteobacteria;o_Pseudomonadales;f_Pseudomonadaceae	d_Bacteria	p_Proteobacteria	c_Gammaproteobacteria	o_Burkholderiales	f_Burkholderiaceae			3946_AAOLJ3001L_HS	62	family	Burkholderiaceae	16	16	9	0.55	d_Bacteria;p_Proteobacteria;c_Gammaproteobacteria;o_Burkholderiales;f_Burkholderiaceae	UniRef50_UPI0015D4D97B transposase zinc-binding domain-containing protein n=1 Tax=Enterobacter hormaechei TaxID=158836 RepID=UPI0015D4D97B	1928_SZCRM0055T_HS_1 # 2 # 430 # -1 # ID=6868_1;partial=10;start_type=GTG;rbs_motif=GGAG/GAGG;rbs_spacer=5-10bp;gc_cont=0.695	79.7	227.6	324	5.799999999999998e-57	143	1
251	1928_SZCRM0055T_HS	459_SMRZL4770S	1	13	20	13	1928_SZCRM0055T_HS_AND_459_SMRZL4770S	1928_SZCRM0055T_HS_1	459_SMRZL4770S_20	d_Bacteria	p_Proteobacteria	c_Gammaproteobacteria	o_Pseudomonadales	f_Pseudomonadaceae			1928_SZCRM0055T_HS	30	family	Pseudomonadaceae	21	20	12	0.51	d_Bacteria;p_Proteobacteria;c_Gammaproteobacteria;o_Pseudomonadales;f_Pseudomonadaceae	d_Bacteria	p_Proteobacteria	c_Gammaproteobacteria	o_Xanthomonadales	f_Xanthomonadaceae			459_SMRZL4770S	128	family	Xanthomonadaceae	29	28	12	0.54	d_Bacteria;p_Proteobacteria;c_Gammaproteobacteria;o_Xanthomonadales;f_Xanthomonadaceae	UniRef50_UPI0015D4D97B transposase zinc-binding domain-containing protein n=1 Tax=Enterobacter hormaechei TaxID=158836 RepID=UPI0015D4D97B	1928_SZCRM0055T_HS_1 # 2 # 430 # -1 # ID=6868_1;partial=10;start_type=GTG;rbs_motif=GGAG/GAGG;rbs_spacer=5-10bp;gc_cont=0.695	79.7	227.6	324	5.799999999999998e-57	143	1
252	1928_SZCRM0055T_HS	5646_SNLSN1243N_HS	1	13	7	7	1928_SZCRM0055T_HS_AND_5646_SNLSN1243N_HS	1928_SZCRM0055T_HS_1	5646_SNLSN1243N_HS_2	d_Bacteria	p_Proteobacteria	c_Gammaproteobacteria	o_Pseudomonadales	f_Pseudomonadaceae			1928_SZCRM0055T_HS	30	family	Pseudomonadaceae	21	20	12	0.51	d_Bacteria;p_Proteobacteria;c_Gammaproteobacteria;o_Pseudomonadales;f_Pseudomonadaceae	d_Bacteria	p_Proteobacteria	c_Gammaproteobacteria	o_Xanthomonadales	f_Xanthomonadaceae			5646_SNLSN1243N_HS	128	family	Xanthomonadaceae	17	16	9	0.6	d_Bacteria;p_Proteobacteria;c_Gammaproteobacteria;o_Xanthomonadales;f_Xanthomonadaceae	UniRef50_UPI0015D4D97B transposase zinc-binding domain-containing protein n=1 Tax=Enterobacter hormaechei TaxID=158836 RepID=UPI0015D4D97B	1928_SZCRM0055T_HS_1 # 2 # 430 # -1 # ID=6868_1;partial=10;start_type=GTG;rbs_motif=GGAG/GAGG;rbs_spacer=5-10bp;gc_cont=0.695	79.7	227.6	324	5.799999999999998e-57	143	1
253	1928_SZCRM0055T_HS	4524_WQYNP1853R_HS	1	13	7	7	1928_SZCRM0055T_HS_AND_4524_WQYNP1853R_HS	1928_SZCRM0055T_HS_1	4524_WQYNP1853R_HS_7	d_Bacteria	p_Proteobacteria	c_Gammaproteobacteria	o_Pseudomonadales	f_Pseudomonadaceae			1928_SZCRM0055T_HS	30	family	Pseudomonadaceae	21	20	12	0.51	d_Bacteria;p_Proteobacteria;c_Gammaproteobacteria;o_Pseudomonadales;f_Pseudomonadaceae	d_Bacteria	p_Proteobacteria	c_Gammaproteobacteria	o_Burkholderiales	f_Burkholderiaceae			4524_WQYNP1853R_HS	62	family	Burkholderiaceae	10	10	5	0.57	d_Bacteria;p_Proteobacteria;c_Gammaproteobacteria;o_Burkholderiales;f_Burkholderiaceae	UniRef50_UPI0015D4D97B transposase zinc-binding domain-containing protein n=1 Tax=Enterobacter hormaechei TaxID=158836 RepID=UPI0015D4D97B	1928_SZCRM0055T_HS_1 # 2 # 430 # -1 # ID=6868_1;partial=10;start_type=GTG;rbs_motif=GGAG/GAGG;rbs_spacer=5-10bp;gc_cont=0.695	79.7	227.6	324	5.799999999999998e-57	143	1
254	17501_XBASS0297H_HS	3946_AAOLJ3001L_HS	1	5	8	5	17501_XBASS0297H_HS_AND_3946_AAOLJ3001L_HS	17501_XBASS0297H_HS_1	3946_AAOLJ3001L_HS_8	d_Bacteria	p_Proteobacteria	c_Gammaproteobacteria	o_Pseudomonadales	f_Pseudomonadaceae			17501_XBASS0297H_HS	30	family	Pseudomonadaceae	9	8	5	0.61	d_Bacteria;p_Proteobacteria;c_Gammaproteobacteria;o_Pseudomonadales;f_Pseudomonadaceae	d_Bacteria	p_Proteobacteria	c_Gammaproteobacteria	o_Burkholderiales	f_Burkholderiaceae			3946_AAOLJ3001L_HS	62	family	Burkholderiaceae	16	16	9	0.55	d_Bacteria;p_Proteobacteria;c_Gammaproteobacteria;o_Burkholderiales;f_Burkholderiaceae	UniRef50_UPI0015D4D97B transposase zinc-binding domain-containing protein n=1 Tax=Enterobacter hormaechei TaxID=158836 RepID=UPI0015D4D97B	17501_XBASS0297H_HS_1 # 1 # 591 # -1 # ID=10528_1;partial=10;start_type=GTG;rbs_motif=GGAG/GAGG;rbs_spacer=5-10bp;gc_cont=0.695	85.8	336.7	324	1.1999999999999999e-89	197	1
255	17501_XBASS0297H_HS	459_SMRZL4770S	1	5	20	5	17501_XBASS0297H_HS_AND_459_SMRZL4770S	17501_XBASS0297H_HS_1	459_SMRZL4770S_20	d_Bacteria	p_Proteobacteria	c_Gammaproteobacteria	o_Pseudomonadales	f_Pseudomonadaceae			17501_XBASS0297H_HS	30	family	Pseudomonadaceae	9	8	5	0.61	d_Bacteria;p_Proteobacteria;c_Gammaproteobacteria;o_Pseudomonadales;f_Pseudomonadaceae	d_Bacteria	p_Proteobacteria	c_Gammaproteobacteria	o_Xanthomonadales	f_Xanthomonadaceae			459_SMRZL4770S	128	family	Xanthomonadaceae	29	28	12	0.54	d_Bacteria;p_Proteobacteria;c_Gammaproteobacteria;o_Xanthomonadales;f_Xanthomonadaceae	UniRef50_UPI0015D4D97B transposase zinc-binding domain-containing protein n=1 Tax=Enterobacter hormaechei TaxID=158836 RepID=UPI0015D4D97B	17501_XBASS0297H_HS_1 # 1 # 591 # -1 # ID=10528_1;partial=10;start_type=GTG;rbs_motif=GGAG/GAGG;rbs_spacer=5-10bp;gc_cont=0.695	85.8	336.7	324	1.1999999999999999e-89	197	1
256	17501_XBASS0297H_HS	5646_SNLSN1243N_HS	1	5	7	5	17501_XBASS0297H_HS_AND_5646_SNLSN1243N_HS	17501_XBASS0297H_HS_1	5646_SNLSN1243N_HS_2	d_Bacteria	p_Proteobacteria	c_Gammaproteobacteria	o_Pseudomonadales	f_Pseudomonadaceae			17501_XBASS0297H_HS	30	family	Pseudomonadaceae	9	8	5	0.61	d_Bacteria;p_Proteobacteria;c_Gammaproteobacteria;o_Pseudomonadales;f_Pseudomonadaceae	d_Bacteria	p_Proteobacteria	c_Gammaproteobacteria	o_Xanthomonadales	f_Xanthomonadaceae			5646_SNLSN1243N_HS	128	family	Xanthomonadaceae	17	16	9	0.6	d_Bacteria;p_Proteobacteria;c_Gammaproteobacteria;o_Xanthomonadales;f_Xanthomonadaceae	UniRef50_UPI0015D4D97B transposase zinc-binding domain-containing protein n=1 Tax=Enterobacter hormaechei TaxID=158836 RepID=UPI0015D4D97B	17501_XBASS0297H_HS_1 # 1 # 591 # -1 # ID=10528_1;partial=10;start_type=GTG;rbs_motif=GGAG/GAGG;rbs_spacer=5-10bp;gc_cont=0.695	85.8	336.7	324	1.1999999999999999e-89	197	1
257	17501_XBASS0297H_HS	4524_WQYNP1853R_HS	1	5	7	5	17501_XBASS0297H_HS_AND_4524_WQYNP1853R_HS	17501_XBASS0297H_HS_1	4524_WQYNP1853R_HS_7	d_Bacteria	p_Proteobacteria	c_Gammaproteobacteria	o_Pseudomonadales	f_Pseudomonadaceae			17501_XBASS0297H_HS	30	family	Pseudomonadaceae	9	8	5	0.61	d_Bacteria;p_Proteobacteria;c_Gammaproteobacteria;o_Pseudomonadales;f_Pseudomonadaceae	d_Bacteria	p_Proteobacteria	c_Gammaproteobacteria	o_Burkholderiales	f_Burkholderiaceae			4524_WQYNP1853R_HS	62	family	Burkholderiaceae	10	10	5	0.57	d_Bacteria;p_Proteobacteria;c_Gammaproteobacteria;o_Burkholderiales;f_Burkholderiaceae	UniRef50_UPI0015D4D97B transposase zinc-binding domain-containing protein n=1 Tax=Enterobacter hormaechei TaxID=158836 RepID=UPI0015D4D97B	17501_XBASS0297H_HS_1 # 1 # 591 # -1 # ID=10528_1;partial=10;start_type=GTG;rbs_motif=GGAG/GAGG;rbs_spacer=5-10bp;gc_cont=0.695	85.8	336.7	324	1.1999999999999999e-89	197	1
258	52215_JUJHF9134P_HS	3946_AAOLJ3001L_HS	1	5	8	5	52215_JUJHF9134P_HS_AND_3946_AAOLJ3001L_HS	52215_JUJHF9134P_HS_1	3946_AAOLJ3001L_HS_8	d_Bacteria	p_Proteobacteria	c_Gammaproteobacteria	o_Pseudomonadales	f_Pseudomonadaceae			52215_JUJHF9134P_HS	30	family	Pseudomonadaceae	5	5	4	0.8	d_Bacteria;p_Proteobacteria;c_Gammaproteobacteria;o_Pseudomonadales;f_Pseudomonadaceae	d_Bacteria	p_Proteobacteria	c_Gammaproteobacteria	o_Burkholderiales	f_Burkholderiaceae			3946_AAOLJ3001L_HS	62	family	Burkholderiaceae	16	16	9	0.55	d_Bacteria;p_Proteobacteria;c_Gammaproteobacteria;o_Burkholderiales;f_Burkholderiaceae	UniRef50_UPI0015D4D97B transposase zinc-binding domain-containing protein n=1 Tax=Enterobacter hormaechei TaxID=158836 RepID=UPI0015D4D97B	52215_JUJHF9134P_HS_1 # 2 # 562 # -1 # ID=6939_1;partial=10;start_type=GTG;rbs_motif=GGAG/GAGG;rbs_spacer=5-10bp;gc_cont=0.697	84.5	314.3	324	6.1999999999999955e-83	187	1
259	52215_JUJHF9134P_HS	459_SMRZL4770S	1	5	20	5	52215_JUJHF9134P_HS_AND_459_SMRZL4770S	52215_JUJHF9134P_HS_1	459_SMRZL4770S_20	d_Bacteria	p_Proteobacteria	c_Gammaproteobacteria	o_Pseudomonadales	f_Pseudomonadaceae			52215_JUJHF9134P_HS	30	family	Pseudomonadaceae	5	5	4	0.8	d_Bacteria;p_Proteobacteria;c_Gammaproteobacteria;o_Pseudomonadales;f_Pseudomonadaceae	d_Bacteria	p_Proteobacteria	c_Gammaproteobacteria	o_Xanthomonadales	f_Xanthomonadaceae			459_SMRZL4770S	128	family	Xanthomonadaceae	29	28	12	0.54	d_Bacteria;p_Proteobacteria;c_Gammaproteobacteria;o_Xanthomonadales;f_Xanthomonadaceae	UniRef50_UPI0015D4D97B transposase zinc-binding domain-containing protein n=1 Tax=Enterobacter hormaechei TaxID=158836 RepID=UPI0015D4D97B	52215_JUJHF9134P_HS_1 # 2 # 562 # -1 # ID=6939_1;partial=10;start_type=GTG;rbs_motif=GGAG/GAGG;rbs_spacer=5-10bp;gc_cont=0.697	84.5	314.3	324	6.1999999999999955e-83	187	1
260	52215_JUJHF9134P_HS	5646_SNLSN1243N_HS	1	5	7	5	52215_JUJHF9134P_HS_AND_5646_SNLSN1243N_HS	52215_JUJHF9134P_HS_1	5646_SNLSN1243N_HS_2	d_Bacteria	p_Proteobacteria	c_Gammaproteobacteria	o_Pseudomonadales	f_Pseudomonadaceae			52215_JUJHF9134P_HS	30	family	Pseudomonadaceae	5	5	4	0.8	d_Bacteria;p_Proteobacteria;c_Gammaproteobacteria;o_Pseudomonadales;f_Pseudomonadaceae	d_Bacteria	p_Proteobacteria	c_Gammaproteobacteria	o_Xanthomonadales	f_Xanthomonadaceae			5646_SNLSN1243N_HS	128	family	Xanthomonadaceae	17	16	9	0.6	d_Bacteria;p_Proteobacteria;c_Gammaproteobacteria;o_Xanthomonadales;f_Xanthomonadaceae	UniRef50_UPI0015D4D97B transposase zinc-binding domain-containing protein n=1 Tax=Enterobacter hormaechei TaxID=158836 RepID=UPI0015D4D97B	52215_JUJHF9134P_HS_1 # 2 # 562 # -1 # ID=6939_1;partial=10;start_type=GTG;rbs_motif=GGAG/GAGG;rbs_spacer=5-10bp;gc_cont=0.697	84.5	314.3	324	6.1999999999999955e-83	187	1
261	52215_JUJHF9134P_HS	4524_WQYNP1853R_HS	1	5	7	5	52215_JUJHF9134P_HS_AND_4524_WQYNP1853R_HS	52215_JUJHF9134P_HS_1	4524_WQYNP1853R_HS_7	d_Bacteria	p_Proteobacteria	c_Gammaproteobacteria	o_Pseudomonadales	f_Pseudomonadaceae			52215_JUJHF9134P_HS	30	family	Pseudomonadaceae	5	5	4	0.8	d_Bacteria;p_Proteobacteria;c_Gammaproteobacteria;o_Pseudomonadales;f_Pseudomonadaceae	d_Bacteria	p_Proteobacteria	c_Gammaproteobacteria	o_Burkholderiales	f_Burkholderiaceae			4524_WQYNP1853R_HS	62	family	Burkholderiaceae	10	10	5	0.57	d_Bacteria;p_Proteobacteria;c_Gammaproteobacteria;o_Burkholderiales;f_Burkholderiaceae	UniRef50_UPI0015D4D97B transposase zinc-binding domain-containing protein n=1 Tax=Enterobacter hormaechei TaxID=158836 RepID=UPI0015D4D97B	52215_JUJHF9134P_HS_1 # 2 # 562 # -1 # ID=6939_1;partial=10;start_type=GTG;rbs_motif=GGAG/GAGG;rbs_spacer=5-10bp;gc_cont=0.697	84.5	314.3	324	6.1999999999999955e-83	187	1
262	46111_GTAKE7915Y_HS	3946_AAOLJ3001L_HS	1	4	8	4	46111_GTAKE7915Y_HS_AND_3946_AAOLJ3001L_HS	46111_GTAKE7915Y_HS_4	3946_AAOLJ3001L_HS_8	d_Bacteria	p_Proteobacteria	c_Gammaproteobacteria	o_Pseudomonadales	f_Pseudomonadaceae			46111_GTAKE7915Y_HS	30	family	Pseudomonadaceae	5	5	4	0.97	d_Bacteria;p_Proteobacteria;c_Gammaproteobacteria;o_Pseudomonadales;f_Pseudomonadaceae	d_Bacteria	p_Proteobacteria	c_Gammaproteobacteria	o_Burkholderiales	f_Burkholderiaceae			3946_AAOLJ3001L_HS	62	family	Burkholderiaceae	16	16	9	0.55	d_Bacteria;p_Proteobacteria;c_Gammaproteobacteria;o_Burkholderiales;f_Burkholderiaceae	UniRef50_A0A2M9DYF3 IS91 family transposase (Fragment) n=1 Tax=Xanthomonadaceae bacterium NML91-0213 TaxID=2032582 RepID=A0A2M9DYF3_9GAMM	46111_GTAKE7915Y_HS_4 # 1824 # 2006 # 1 # ID=9331_4;partial=01;start_type=GTG;rbs_motif=GGAG/GAGG;rbs_spacer=5-10bp;gc_cont=0.710	98.1	112.5	95	1.2e-22	61	1
263	46111_GTAKE7915Y_HS	459_SMRZL4770S	1	4	20	4	46111_GTAKE7915Y_HS_AND_459_SMRZL4770S	46111_GTAKE7915Y_HS_4	459_SMRZL4770S_20	d_Bacteria	p_Proteobacteria	c_Gammaproteobacteria	o_Pseudomonadales	f_Pseudomonadaceae			46111_GTAKE7915Y_HS	30	family	Pseudomonadaceae	5	5	4	0.97	d_Bacteria;p_Proteobacteria;c_Gammaproteobacteria;o_Pseudomonadales;f_Pseudomonadaceae	d_Bacteria	p_Proteobacteria	c_Gammaproteobacteria	o_Xanthomonadales	f_Xanthomonadaceae			459_SMRZL4770S	128	family	Xanthomonadaceae	29	28	12	0.54	d_Bacteria;p_Proteobacteria;c_Gammaproteobacteria;o_Xanthomonadales;f_Xanthomonadaceae	UniRef50_A0A2M9DYF3 IS91 family transposase (Fragment) n=1 Tax=Xanthomonadaceae bacterium NML91-0213 TaxID=2032582 RepID=A0A2M9DYF3_9GAMM	46111_GTAKE7915Y_HS_4 # 1824 # 2006 # 1 # ID=9331_4;partial=01;start_type=GTG;rbs_motif=GGAG/GAGG;rbs_spacer=5-10bp;gc_cont=0.710	98.1	112.5	95	1.2e-22	61	1
264	46111_GTAKE7915Y_HS	5646_SNLSN1243N_HS	1	4	7	4	46111_GTAKE7915Y_HS_AND_5646_SNLSN1243N_HS	46111_GTAKE7915Y_HS_4	5646_SNLSN1243N_HS_2	d_Bacteria	p_Proteobacteria	c_Gammaproteobacteria	o_Pseudomonadales	f_Pseudomonadaceae			46111_GTAKE7915Y_HS	30	family	Pseudomonadaceae	5	5	4	0.97	d_Bacteria;p_Proteobacteria;c_Gammaproteobacteria;o_Pseudomonadales;f_Pseudomonadaceae	d_Bacteria	p_Proteobacteria	c_Gammaproteobacteria	o_Xanthomonadales	f_Xanthomonadaceae			5646_SNLSN1243N_HS	128	family	Xanthomonadaceae	17	16	9	0.6	d_Bacteria;p_Proteobacteria;c_Gammaproteobacteria;o_Xanthomonadales;f_Xanthomonadaceae	UniRef50_A0A2M9DYF3 IS91 family transposase (Fragment) n=1 Tax=Xanthomonadaceae bacterium NML91-0213 TaxID=2032582 RepID=A0A2M9DYF3_9GAMM	46111_GTAKE7915Y_HS_4 # 1824 # 2006 # 1 # ID=9331_4;partial=01;start_type=GTG;rbs_motif=GGAG/GAGG;rbs_spacer=5-10bp;gc_cont=0.710	98.1	112.5	95	1.2e-22	61	1
265	46111_GTAKE7915Y_HS	4524_WQYNP1853R_HS	1	4	7	4	46111_GTAKE7915Y_HS_AND_4524_WQYNP1853R_HS	46111_GTAKE7915Y_HS_4	4524_WQYNP1853R_HS_7	d_Bacteria	p_Proteobacteria	c_Gammaproteobacteria	o_Pseudomonadales	f_Pseudomonadaceae			46111_GTAKE7915Y_HS	30	family	Pseudomonadaceae	5	5	4	0.97	d_Bacteria;p_Proteobacteria;c_Gammaproteobacteria;o_Pseudomonadales;f_Pseudomonadaceae	d_Bacteria	p_Proteobacteria	c_Gammaproteobacteria	o_Burkholderiales	f_Burkholderiaceae			4524_WQYNP1853R_HS	62	family	Burkholderiaceae	10	10	5	0.57	d_Bacteria;p_Proteobacteria;c_Gammaproteobacteria;o_Burkholderiales;f_Burkholderiaceae	UniRef50_A0A2M9DYF3 IS91 family transposase (Fragment) n=1 Tax=Xanthomonadaceae bacterium NML91-0213 TaxID=2032582 RepID=A0A2M9DYF3_9GAMM	46111_GTAKE7915Y_HS_4 # 1824 # 2006 # 1 # ID=9331_4;partial=01;start_type=GTG;rbs_motif=GGAG/GAGG;rbs_spacer=5-10bp;gc_cont=0.710	98.1	112.5	95	1.2e-22	61	1
266	3946_AAOLJ3001L_HS	459_SMRZL4770S	1	8	20	8	3946_AAOLJ3001L_HS_AND_459_SMRZL4770S	3946_AAOLJ3001L_HS_8	459_SMRZL4770S_20	d_Bacteria	p_Proteobacteria	c_Gammaproteobacteria	o_Burkholderiales	f_Burkholderiaceae			3946_AAOLJ3001L_HS	62	family	Burkholderiaceae	16	16	9	0.55	d_Bacteria;p_Proteobacteria;c_Gammaproteobacteria;o_Burkholderiales;f_Burkholderiaceae	d_Bacteria	p_Proteobacteria	c_Gammaproteobacteria	o_Xanthomonadales	f_Xanthomonadaceae			459_SMRZL4770S	128	family	Xanthomonadaceae	29	28	12	0.54	d_Bacteria;p_Proteobacteria;c_Gammaproteobacteria;o_Xanthomonadales;f_Xanthomonadaceae	UniRef50_U5N703 TnpA ISCR21 transposase n=840 Tax=Bacteria TaxID=2 RepID=U5N703_KLEPN	3946_AAOLJ3001L_HS_8 # 4310 # 5377 # -1 # ID=4163_8;partial=01;start_type=Edge;rbs_motif=None;rbs_spacer=None;gc_cont=0.675	98.9	567.4	427	7.699999999999994e-159	356	143
267	3946_AAOLJ3001L_HS	5646_SNLSN1243N_HS	1	8	7	7	3946_AAOLJ3001L_HS_AND_5646_SNLSN1243N_HS	3946_AAOLJ3001L_HS_8	5646_SNLSN1243N_HS_2	d_Bacteria	p_Proteobacteria	c_Gammaproteobacteria	o_Burkholderiales	f_Burkholderiaceae			3946_AAOLJ3001L_HS	62	family	Burkholderiaceae	16	16	9	0.55	d_Bacteria;p_Proteobacteria;c_Gammaproteobacteria;o_Burkholderiales;f_Burkholderiaceae	d_Bacteria	p_Proteobacteria	c_Gammaproteobacteria	o_Xanthomonadales	f_Xanthomonadaceae			5646_SNLSN1243N_HS	128	family	Xanthomonadaceae	17	16	9	0.6	d_Bacteria;p_Proteobacteria;c_Gammaproteobacteria;o_Xanthomonadales;f_Xanthomonadaceae	UniRef50_U5N703 TnpA ISCR21 transposase n=840 Tax=Bacteria TaxID=2 RepID=U5N703_KLEPN	3946_AAOLJ3001L_HS_8 # 4310 # 5377 # -1 # ID=4163_8;partial=01;start_type=Edge;rbs_motif=None;rbs_spacer=None;gc_cont=0.675	98.9	567.4	427	7.699999999999994e-159	356	143
268	3946_AAOLJ3001L_HS	1144_SNUEY9437E_HS	1	8	13	8	3946_AAOLJ3001L_HS_AND_1144_SNUEY9437E_HS	3946_AAOLJ3001L_HS_8	1144_SNUEY9437E_HS_13	d_Bacteria	p_Proteobacteria	c_Gammaproteobacteria	o_Burkholderiales	f_Burkholderiaceae			3946_AAOLJ3001L_HS	62	family	Burkholderiaceae	16	16	9	0.55	d_Bacteria;p_Proteobacteria;c_Gammaproteobacteria;o_Burkholderiales;f_Burkholderiaceae	d_Bacteria	p_Proteobacteria	c_Gammaproteobacteria	o_Pseudomonadales	f_Pseudomonadaceae			1144_SNUEY9437E_HS	30	family	Pseudomonadaceae	24	23	18	0.75	d_Bacteria;p_Proteobacteria;c_Gammaproteobacteria;o_Pseudomonadales;f_Pseudomonadaceae	UniRef50_U5N703 TnpA ISCR21 transposase n=840 Tax=Bacteria TaxID=2 RepID=U5N703_KLEPN	3946_AAOLJ3001L_HS_8 # 4310 # 5377 # -1 # ID=4163_8;partial=01;start_type=Edge;rbs_motif=None;rbs_spacer=None;gc_cont=0.675	98.9	567.4	427	7.699999999999994e-159	356	143
269	3946_AAOLJ3001L_HS	1232_UIBOQ0127Z_HS	1	8	10	8	3946_AAOLJ3001L_HS_AND_1232_UIBOQ0127Z_HS	3946_AAOLJ3001L_HS_8	1232_UIBOQ0127Z_HS_10	d_Bacteria	p_Proteobacteria	c_Gammaproteobacteria	o_Burkholderiales	f_Burkholderiaceae			3946_AAOLJ3001L_HS	62	family	Burkholderiaceae	16	16	9	0.55	d_Bacteria;p_Proteobacteria;c_Gammaproteobacteria;o_Burkholderiales;f_Burkholderiaceae	d_Bacteria	p_Proteobacteria	c_Gammaproteobacteria	o_Pseudomonadales	f_Pseudomonadaceae			1232_UIBOQ0127Z_HS	30	family	Pseudomonadaceae	19	17	14	0.89	d_Bacteria;p_Proteobacteria;c_Gammaproteobacteria;o_Pseudomonadales;f_Pseudomonadaceae	UniRef50_U5N703 TnpA ISCR21 transposase n=840 Tax=Bacteria TaxID=2 RepID=U5N703_KLEPN	3946_AAOLJ3001L_HS_8 # 4310 # 5377 # -1 # ID=4163_8;partial=01;start_type=Edge;rbs_motif=None;rbs_spacer=None;gc_cont=0.675	98.9	567.4	427	7.699999999999994e-159	356	143
270	3946_AAOLJ3001L_HS	17501_XBASS0297H_HS	1	8	5	5	3946_AAOLJ3001L_HS_AND_17501_XBASS0297H_HS	3946_AAOLJ3001L_HS_8	17501_XBASS0297H_HS_1	d_Bacteria	p_Proteobacteria	c_Gammaproteobacteria	o_Burkholderiales	f_Burkholderiaceae			3946_AAOLJ3001L_HS	62	family	Burkholderiaceae	16	16	9	0.55	d_Bacteria;p_Proteobacteria;c_Gammaproteobacteria;o_Burkholderiales;f_Burkholderiaceae	d_Bacteria	p_Proteobacteria	c_Gammaproteobacteria	o_Pseudomonadales	f_Pseudomonadaceae			17501_XBASS0297H_HS	30	family	Pseudomonadaceae	9	8	5	0.61	d_Bacteria;p_Proteobacteria;c_Gammaproteobacteria;o_Pseudomonadales;f_Pseudomonadaceae	UniRef50_U5N703 TnpA ISCR21 transposase n=840 Tax=Bacteria TaxID=2 RepID=U5N703_KLEPN	3946_AAOLJ3001L_HS_8 # 4310 # 5377 # -1 # ID=4163_8;partial=01;start_type=Edge;rbs_motif=None;rbs_spacer=None;gc_cont=0.675	98.9	567.4	427	7.699999999999994e-159	356	143
271	3946_AAOLJ3001L_HS	1928_SZCRM0055T_HS	1	8	13	8	3946_AAOLJ3001L_HS_AND_1928_SZCRM0055T_HS	3946_AAOLJ3001L_HS_8	1928_SZCRM0055T_HS_1	d_Bacteria	p_Proteobacteria	c_Gammaproteobacteria	o_Burkholderiales	f_Burkholderiaceae			3946_AAOLJ3001L_HS	62	family	Burkholderiaceae	16	16	9	0.55	d_Bacteria;p_Proteobacteria;c_Gammaproteobacteria;o_Burkholderiales;f_Burkholderiaceae	d_Bacteria	p_Proteobacteria	c_Gammaproteobacteria	o_Pseudomonadales	f_Pseudomonadaceae			1928_SZCRM0055T_HS	30	family	Pseudomonadaceae	21	20	12	0.51	d_Bacteria;p_Proteobacteria;c_Gammaproteobacteria;o_Pseudomonadales;f_Pseudomonadaceae	UniRef50_U5N703 TnpA ISCR21 transposase n=840 Tax=Bacteria TaxID=2 RepID=U5N703_KLEPN	3946_AAOLJ3001L_HS_8 # 4310 # 5377 # -1 # ID=4163_8;partial=01;start_type=Edge;rbs_motif=None;rbs_spacer=None;gc_cont=0.675	98.9	567.4	427	7.699999999999994e-159	356	143
272	3946_AAOLJ3001L_HS	46111_GTAKE7915Y_HS	1	8	4	4	3946_AAOLJ3001L_HS_AND_46111_GTAKE7915Y_HS	3946_AAOLJ3001L_HS_8	46111_GTAKE7915Y_HS_4	d_Bacteria	p_Proteobacteria	c_Gammaproteobacteria	o_Burkholderiales	f_Burkholderiaceae			3946_AAOLJ3001L_HS	62	family	Burkholderiaceae	16	16	9	0.55	d_Bacteria;p_Proteobacteria;c_Gammaproteobacteria;o_Burkholderiales;f_Burkholderiaceae	d_Bacteria	p_Proteobacteria	c_Gammaproteobacteria	o_Pseudomonadales	f_Pseudomonadaceae			46111_GTAKE7915Y_HS	30	family	Pseudomonadaceae	5	5	4	0.97	d_Bacteria;p_Proteobacteria;c_Gammaproteobacteria;o_Pseudomonadales;f_Pseudomonadaceae	UniRef50_U5N703 TnpA ISCR21 transposase n=840 Tax=Bacteria TaxID=2 RepID=U5N703_KLEPN	3946_AAOLJ3001L_HS_8 # 4310 # 5377 # -1 # ID=4163_8;partial=01;start_type=Edge;rbs_motif=None;rbs_spacer=None;gc_cont=0.675	98.9	567.4	427	7.699999999999994e-159	356	143
273	3946_AAOLJ3001L_HS	52215_JUJHF9134P_HS	1	8	5	5	3946_AAOLJ3001L_HS_AND_52215_JUJHF9134P_HS	3946_AAOLJ3001L_HS_8	52215_JUJHF9134P_HS_1	d_Bacteria	p_Proteobacteria	c_Gammaproteobacteria	o_Burkholderiales	f_Burkholderiaceae			3946_AAOLJ3001L_HS	62	family	Burkholderiaceae	16	16	9	0.55	d_Bacteria;p_Proteobacteria;c_Gammaproteobacteria;o_Burkholderiales;f_Burkholderiaceae	d_Bacteria	p_Proteobacteria	c_Gammaproteobacteria	o_Pseudomonadales	f_Pseudomonadaceae			52215_JUJHF9134P_HS	30	family	Pseudomonadaceae	5	5	4	0.8	d_Bacteria;p_Proteobacteria;c_Gammaproteobacteria;o_Pseudomonadales;f_Pseudomonadaceae	UniRef50_U5N703 TnpA ISCR21 transposase n=840 Tax=Bacteria TaxID=2 RepID=U5N703_KLEPN	3946_AAOLJ3001L_HS_8 # 4310 # 5377 # -1 # ID=4163_8;partial=01;start_type=Edge;rbs_motif=None;rbs_spacer=None;gc_cont=0.675	98.9	567.4	427	7.699999999999994e-159	356	143
274	4524_WQYNP1853R_HS	459_SMRZL4770S	1	7	20	7	4524_WQYNP1853R_HS_AND_459_SMRZL4770S	4524_WQYNP1853R_HS_7	459_SMRZL4770S_20	d_Bacteria	p_Proteobacteria	c_Gammaproteobacteria	o_Burkholderiales	f_Burkholderiaceae			4524_WQYNP1853R_HS	62	family	Burkholderiaceae	10	10	5	0.57	d_Bacteria;p_Proteobacteria;c_Gammaproteobacteria;o_Burkholderiales;f_Burkholderiaceae	d_Bacteria	p_Proteobacteria	c_Gammaproteobacteria	o_Xanthomonadales	f_Xanthomonadaceae			459_SMRZL4770S	128	family	Xanthomonadaceae	29	28	12	0.54	d_Bacteria;p_Proteobacteria;c_Gammaproteobacteria;o_Xanthomonadales;f_Xanthomonadaceae	UniRef50_UPI0015D4D97B transposase zinc-binding domain-containing protein n=1 Tax=Enterobacter hormaechei TaxID=158836 RepID=UPI0015D4D97B	4524_WQYNP1853R_HS_7 # 3711 # 4256 # 1 # ID=17237_7;partial=01;start_type=GTG;rbs_motif=GGAG/GAGG;rbs_spacer=5-10bp;gc_cont=0.694	84.6	310.5	324	8.699999999999996e-82	182	1
275	4524_WQYNP1853R_HS	5646_SNLSN1243N_HS	1	7	7	7	4524_WQYNP1853R_HS_AND_5646_SNLSN1243N_HS	4524_WQYNP1853R_HS_7	5646_SNLSN1243N_HS_2	d_Bacteria	p_Proteobacteria	c_Gammaproteobacteria	o_Burkholderiales	f_Burkholderiaceae			4524_WQYNP1853R_HS	62	family	Burkholderiaceae	10	10	5	0.57	d_Bacteria;p_Proteobacteria;c_Gammaproteobacteria;o_Burkholderiales;f_Burkholderiaceae	d_Bacteria	p_Proteobacteria	c_Gammaproteobacteria	o_Xanthomonadales	f_Xanthomonadaceae			5646_SNLSN1243N_HS	128	family	Xanthomonadaceae	17	16	9	0.6	d_Bacteria;p_Proteobacteria;c_Gammaproteobacteria;o_Xanthomonadales;f_Xanthomonadaceae	UniRef50_UPI0015D4D97B transposase zinc-binding domain-containing protein n=1 Tax=Enterobacter hormaechei TaxID=158836 RepID=UPI0015D4D97B	4524_WQYNP1853R_HS_7 # 3711 # 4256 # 1 # ID=17237_7;partial=01;start_type=GTG;rbs_motif=GGAG/GAGG;rbs_spacer=5-10bp;gc_cont=0.694	84.6	310.5	324	8.699999999999996e-82	182	1
276	4524_WQYNP1853R_HS	1144_SNUEY9437E_HS	1	7	13	7	4524_WQYNP1853R_HS_AND_1144_SNUEY9437E_HS	4524_WQYNP1853R_HS_7	1144_SNUEY9437E_HS_13	d_Bacteria	p_Proteobacteria	c_Gammaproteobacteria	o_Burkholderiales	f_Burkholderiaceae			4524_WQYNP1853R_HS	62	family	Burkholderiaceae	10	10	5	0.57	d_Bacteria;p_Proteobacteria;c_Gammaproteobacteria;o_Burkholderiales;f_Burkholderiaceae	d_Bacteria	p_Proteobacteria	c_Gammaproteobacteria	o_Pseudomonadales	f_Pseudomonadaceae			1144_SNUEY9437E_HS	30	family	Pseudomonadaceae	24	23	18	0.75	d_Bacteria;p_Proteobacteria;c_Gammaproteobacteria;o_Pseudomonadales;f_Pseudomonadaceae	UniRef50_UPI0015D4D97B transposase zinc-binding domain-containing protein n=1 Tax=Enterobacter hormaechei TaxID=158836 RepID=UPI0015D4D97B	4524_WQYNP1853R_HS_7 # 3711 # 4256 # 1 # ID=17237_7;partial=01;start_type=GTG;rbs_motif=GGAG/GAGG;rbs_spacer=5-10bp;gc_cont=0.694	84.6	310.5	324	8.699999999999996e-82	182	1
277	4524_WQYNP1853R_HS	1232_UIBOQ0127Z_HS	1	7	10	7	4524_WQYNP1853R_HS_AND_1232_UIBOQ0127Z_HS	4524_WQYNP1853R_HS_7	1232_UIBOQ0127Z_HS_10	d_Bacteria	p_Proteobacteria	c_Gammaproteobacteria	o_Burkholderiales	f_Burkholderiaceae			4524_WQYNP1853R_HS	62	family	Burkholderiaceae	10	10	5	0.57	d_Bacteria;p_Proteobacteria;c_Gammaproteobacteria;o_Burkholderiales;f_Burkholderiaceae	d_Bacteria	p_Proteobacteria	c_Gammaproteobacteria	o_Pseudomonadales	f_Pseudomonadaceae			1232_UIBOQ0127Z_HS	30	family	Pseudomonadaceae	19	17	14	0.89	d_Bacteria;p_Proteobacteria;c_Gammaproteobacteria;o_Pseudomonadales;f_Pseudomonadaceae	UniRef50_UPI0015D4D97B transposase zinc-binding domain-containing protein n=1 Tax=Enterobacter hormaechei TaxID=158836 RepID=UPI0015D4D97B	4524_WQYNP1853R_HS_7 # 3711 # 4256 # 1 # ID=17237_7;partial=01;start_type=GTG;rbs_motif=GGAG/GAGG;rbs_spacer=5-10bp;gc_cont=0.694	84.6	310.5	324	8.699999999999996e-82	182	1
278	4524_WQYNP1853R_HS	17501_XBASS0297H_HS	1	7	5	5	4524_WQYNP1853R_HS_AND_17501_XBASS0297H_HS	4524_WQYNP1853R_HS_7	17501_XBASS0297H_HS_1	d_Bacteria	p_Proteobacteria	c_Gammaproteobacteria	o_Burkholderiales	f_Burkholderiaceae			4524_WQYNP1853R_HS	62	family	Burkholderiaceae	10	10	5	0.57	d_Bacteria;p_Proteobacteria;c_Gammaproteobacteria;o_Burkholderiales;f_Burkholderiaceae	d_Bacteria	p_Proteobacteria	c_Gammaproteobacteria	o_Pseudomonadales	f_Pseudomonadaceae			17501_XBASS0297H_HS	30	family	Pseudomonadaceae	9	8	5	0.61	d_Bacteria;p_Proteobacteria;c_Gammaproteobacteria;o_Pseudomonadales;f_Pseudomonadaceae	UniRef50_UPI0015D4D97B transposase zinc-binding domain-containing protein n=1 Tax=Enterobacter hormaechei TaxID=158836 RepID=UPI0015D4D97B	4524_WQYNP1853R_HS_7 # 3711 # 4256 # 1 # ID=17237_7;partial=01;start_type=GTG;rbs_motif=GGAG/GAGG;rbs_spacer=5-10bp;gc_cont=0.694	84.6	310.5	324	8.699999999999996e-82	182	1
279	4524_WQYNP1853R_HS	1928_SZCRM0055T_HS	1	7	13	7	4524_WQYNP1853R_HS_AND_1928_SZCRM0055T_HS	4524_WQYNP1853R_HS_7	1928_SZCRM0055T_HS_1	d_Bacteria	p_Proteobacteria	c_Gammaproteobacteria	o_Burkholderiales	f_Burkholderiaceae			4524_WQYNP1853R_HS	62	family	Burkholderiaceae	10	10	5	0.57	d_Bacteria;p_Proteobacteria;c_Gammaproteobacteria;o_Burkholderiales;f_Burkholderiaceae	d_Bacteria	p_Proteobacteria	c_Gammaproteobacteria	o_Pseudomonadales	f_Pseudomonadaceae			1928_SZCRM0055T_HS	30	family	Pseudomonadaceae	21	20	12	0.51	d_Bacteria;p_Proteobacteria;c_Gammaproteobacteria;o_Pseudomonadales;f_Pseudomonadaceae	UniRef50_UPI0015D4D97B transposase zinc-binding domain-containing protein n=1 Tax=Enterobacter hormaechei TaxID=158836 RepID=UPI0015D4D97B	4524_WQYNP1853R_HS_7 # 3711 # 4256 # 1 # ID=17237_7;partial=01;start_type=GTG;rbs_motif=GGAG/GAGG;rbs_spacer=5-10bp;gc_cont=0.694	84.6	310.5	324	8.699999999999996e-82	182	1
280	4524_WQYNP1853R_HS	46111_GTAKE7915Y_HS	1	7	4	4	4524_WQYNP1853R_HS_AND_46111_GTAKE7915Y_HS	4524_WQYNP1853R_HS_7	46111_GTAKE7915Y_HS_4	d_Bacteria	p_Proteobacteria	c_Gammaproteobacteria	o_Burkholderiales	f_Burkholderiaceae			4524_WQYNP1853R_HS	62	family	Burkholderiaceae	10	10	5	0.57	d_Bacteria;p_Proteobacteria;c_Gammaproteobacteria;o_Burkholderiales;f_Burkholderiaceae	d_Bacteria	p_Proteobacteria	c_Gammaproteobacteria	o_Pseudomonadales	f_Pseudomonadaceae			46111_GTAKE7915Y_HS	30	family	Pseudomonadaceae	5	5	4	0.97	d_Bacteria;p_Proteobacteria;c_Gammaproteobacteria;o_Pseudomonadales;f_Pseudomonadaceae	UniRef50_UPI0015D4D97B transposase zinc-binding domain-containing protein n=1 Tax=Enterobacter hormaechei TaxID=158836 RepID=UPI0015D4D97B	4524_WQYNP1853R_HS_7 # 3711 # 4256 # 1 # ID=17237_7;partial=01;start_type=GTG;rbs_motif=GGAG/GAGG;rbs_spacer=5-10bp;gc_cont=0.694	84.6	310.5	324	8.699999999999996e-82	182	1
281	4524_WQYNP1853R_HS	52215_JUJHF9134P_HS	1	7	5	5	4524_WQYNP1853R_HS_AND_52215_JUJHF9134P_HS	4524_WQYNP1853R_HS_7	52215_JUJHF9134P_HS_1	d_Bacteria	p_Proteobacteria	c_Gammaproteobacteria	o_Burkholderiales	f_Burkholderiaceae			4524_WQYNP1853R_HS	62	family	Burkholderiaceae	10	10	5	0.57	d_Bacteria;p_Proteobacteria;c_Gammaproteobacteria;o_Burkholderiales;f_Burkholderiaceae	d_Bacteria	p_Proteobacteria	c_Gammaproteobacteria	o_Pseudomonadales	f_Pseudomonadaceae			52215_JUJHF9134P_HS	30	family	Pseudomonadaceae	5	5	4	0.8	d_Bacteria;p_Proteobacteria;c_Gammaproteobacteria;o_Pseudomonadales;f_Pseudomonadaceae	UniRef50_UPI0015D4D97B transposase zinc-binding domain-containing protein n=1 Tax=Enterobacter hormaechei TaxID=158836 RepID=UPI0015D4D97B	4524_WQYNP1853R_HS_7 # 3711 # 4256 # 1 # ID=17237_7;partial=01;start_type=GTG;rbs_motif=GGAG/GAGG;rbs_spacer=5-10bp;gc_cont=0.694	84.6	310.5	324	8.699999999999996e-82	182	1
282	2973_STOPY2011U_HS	512_SNUEY9437E_HS	1	12	24	12	2973_STOPY2011U_HS_AND_512_SNUEY9437E_HS	2973_STOPY2011U_HS_3	512_SNUEY9437E_HS_5	d_Bacteria	p_Proteobacteria	c_Gammaproteobacteria	o_Burkholderiales	f_Burkholderiaceae			2973_STOPY2011U_HS	62	family	Burkholderiaceae	34	33	20	0.62	d_Bacteria;p_Proteobacteria;c_Gammaproteobacteria;o_Burkholderiales;f_Burkholderiaceae	d_Bacteria	p_Proteobacteria	c_Gammaproteobacteria	o_Xanthomonadales	f_Xanthomonadaceae			512_SNUEY9437E_HS	128	family	Xanthomonadaceae	41	38	19	0.59	d_Bacteria;p_Proteobacteria;c_Gammaproteobacteria;o_Xanthomonadales;f_Xanthomonadaceae	UniRef50_U5N703 TnpA ISCR21 transposase n=840 Tax=Bacteria TaxID=2 RepID=U5N703_KLEPN	2973_STOPY2011U_HS_3 # 416 # 1378 # 1 # ID=4914_3;partial=00;start_type=ATG;rbs_motif=GGAGG;rbs_spacer=5-10bp;gc_cont=0.687	98.6	567.4	427	6.999999999999996e-159	321	143
283	2973_STOPY2011U_HS	5646_SNLSN1243N_HS	1	12	7	7	2973_STOPY2011U_HS_AND_5646_SNLSN1243N_HS	2973_STOPY2011U_HS_3	5646_SNLSN1243N_HS_7	d_Bacteria	p_Proteobacteria	c_Gammaproteobacteria	o_Burkholderiales	f_Burkholderiaceae			2973_STOPY2011U_HS	62	family	Burkholderiaceae	34	33	20	0.62	d_Bacteria;p_Proteobacteria;c_Gammaproteobacteria;o_Burkholderiales;f_Burkholderiaceae	d_Bacteria	p_Proteobacteria	c_Gammaproteobacteria	o_Xanthomonadales	f_Xanthomonadaceae			5646_SNLSN1243N_HS	128	family	Xanthomonadaceae	17	16	9	0.6	d_Bacteria;p_Proteobacteria;c_Gammaproteobacteria;o_Xanthomonadales;f_Xanthomonadaceae	UniRef50_U5N703 TnpA ISCR21 transposase n=840 Tax=Bacteria TaxID=2 RepID=U5N703_KLEPN	2973_STOPY2011U_HS_3 # 416 # 1378 # 1 # ID=4914_3;partial=00;start_type=ATG;rbs_motif=GGAGG;rbs_spacer=5-10bp;gc_cont=0.687	98.6	567.4	427	6.999999999999996e-159	321	143
284	2973_STOPY2011U_HS	357_KMWIQ0712K_HS	1	12	18	12	2973_STOPY2011U_HS_AND_357_KMWIQ0712K_HS	2973_STOPY2011U_HS_3	357_KMWIQ0712K_HS_18	d_Bacteria	p_Proteobacteria	c_Gammaproteobacteria	o_Burkholderiales	f_Burkholderiaceae			2973_STOPY2011U_HS	62	family	Burkholderiaceae	34	33	20	0.62	d_Bacteria;p_Proteobacteria;c_Gammaproteobacteria;o_Burkholderiales;f_Burkholderiaceae	d_Bacteria	p_Proteobacteria	c_Gammaproteobacteria	o_Pseudomonadales	f_Pseudomonadaceae			357_KMWIQ0712K_HS	30	family	Pseudomonadaceae	38	37	18	0.53	d_Bacteria;p_Proteobacteria;c_Gammaproteobacteria;o_Pseudomonadales;f_Pseudomonadaceae	UniRef50_U5N703 TnpA ISCR21 transposase n=840 Tax=Bacteria TaxID=2 RepID=U5N703_KLEPN	2973_STOPY2011U_HS_3 # 416 # 1378 # 1 # ID=4914_3;partial=00;start_type=ATG;rbs_motif=GGAGG;rbs_spacer=5-10bp;gc_cont=0.687	98.6	567.4	427	6.999999999999996e-159	321	143
285	2973_STOPY2011U_HS	4623_PMBNJ0338H_HS	1	12	8	8	2973_STOPY2011U_HS_AND_4623_PMBNJ0338H_HS	2973_STOPY2011U_HS_3	4623_PMBNJ0338H_HS_5	d_Bacteria	p_Proteobacteria	c_Gammaproteobacteria	o_Burkholderiales	f_Burkholderiaceae			2973_STOPY2011U_HS	62	family	Burkholderiaceae	34	33	20	0.62	d_Bacteria;p_Proteobacteria;c_Gammaproteobacteria;o_Burkholderiales;f_Burkholderiaceae	d_Bacteria	p_Proteobacteria	c_Gammaproteobacteria	o_Pseudomonadales	f_Pseudomonadaceae			4623_PMBNJ0338H_HS	30	family	Pseudomonadaceae	18	18	11	0.66	d_Bacteria;p_Proteobacteria;c_Gammaproteobacteria;o_Pseudomonadales;f_Pseudomonadaceae	UniRef50_U5N703 TnpA ISCR21 transposase n=840 Tax=Bacteria TaxID=2 RepID=U5N703_KLEPN	2973_STOPY2011U_HS_3 # 416 # 1378 # 1 # ID=4914_3;partial=00;start_type=ATG;rbs_motif=GGAGG;rbs_spacer=5-10bp;gc_cont=0.687	98.6	567.4	427	6.999999999999996e-159	321	143
286	357_KMWIQ0712K_HS	512_SNUEY9437E_HS	3	18	24	18	357_KMWIQ0712K_HS_AND_512_SNUEY9437E_HS	357_KMWIQ0712K_HS_18	512_SNUEY9437E_HS_5	d_Bacteria	p_Proteobacteria	c_Gammaproteobacteria	o_Pseudomonadales	f_Pseudomonadaceae			357_KMWIQ0712K_HS	30	family	Pseudomonadaceae	38	37	18	0.53	d_Bacteria;p_Proteobacteria;c_Gammaproteobacteria;o_Pseudomonadales;f_Pseudomonadaceae	d_Bacteria	p_Proteobacteria	c_Gammaproteobacteria	o_Xanthomonadales	f_Xanthomonadaceae			512_SNUEY9437E_HS	128	family	Xanthomonadaceae	41	38	19	0.59	d_Bacteria;p_Proteobacteria;c_Gammaproteobacteria;o_Xanthomonadales;f_Xanthomonadaceae	UniRef50_U5N703 TnpA ISCR21 transposase n=840 Tax=Bacteria TaxID=2 RepID=U5N703_KLEPN	357_KMWIQ0712K_HS_18 # 17861 # 19201 # -1 # ID=5038_18;partial=01;start_type=Edge;rbs_motif=None;rbs_spacer=None;gc_cont=0.690	96.3	836.3	427	1.0999999999999988e-239	447	1
287	357_KMWIQ0712K_HS	5646_SNLSN1243N_HS	4	18	7	7	357_KMWIQ0712K_HS_AND_5646_SNLSN1243N_HS	357_KMWIQ0712K_HS_18	5646_SNLSN1243N_HS_7	d_Bacteria	p_Proteobacteria	c_Gammaproteobacteria	o_Pseudomonadales	f_Pseudomonadaceae			357_KMWIQ0712K_HS	30	family	Pseudomonadaceae	38	37	18	0.53	d_Bacteria;p_Proteobacteria;c_Gammaproteobacteria;o_Pseudomonadales;f_Pseudomonadaceae	d_Bacteria	p_Proteobacteria	c_Gammaproteobacteria	o_Xanthomonadales	f_Xanthomonadaceae			5646_SNLSN1243N_HS	128	family	Xanthomonadaceae	17	16	9	0.6	d_Bacteria;p_Proteobacteria;c_Gammaproteobacteria;o_Xanthomonadales;f_Xanthomonadaceae	UniRef50_U5N703 TnpA ISCR21 transposase n=840 Tax=Bacteria TaxID=2 RepID=U5N703_KLEPN	357_KMWIQ0712K_HS_18 # 17861 # 19201 # -1 # ID=5038_18;partial=01;start_type=Edge;rbs_motif=None;rbs_spacer=None;gc_cont=0.690	96.3	836.3	427	1.0999999999999988e-239	447	1
288	357_KMWIQ0712K_HS	2973_STOPY2011U_HS	1	18	12	12	357_KMWIQ0712K_HS_AND_2973_STOPY2011U_HS	357_KMWIQ0712K_HS_18	2973_STOPY2011U_HS_3	d_Bacteria	p_Proteobacteria	c_Gammaproteobacteria	o_Pseudomonadales	f_Pseudomonadaceae			357_KMWIQ0712K_HS	30	family	Pseudomonadaceae	38	37	18	0.53	d_Bacteria;p_Proteobacteria;c_Gammaproteobacteria;o_Pseudomonadales;f_Pseudomonadaceae	d_Bacteria	p_Proteobacteria	c_Gammaproteobacteria	o_Burkholderiales	f_Burkholderiaceae			2973_STOPY2011U_HS	62	family	Burkholderiaceae	34	33	20	0.62	d_Bacteria;p_Proteobacteria;c_Gammaproteobacteria;o_Burkholderiales;f_Burkholderiaceae	UniRef50_U5N703 TnpA ISCR21 transposase n=840 Tax=Bacteria TaxID=2 RepID=U5N703_KLEPN	357_KMWIQ0712K_HS_18 # 17861 # 19201 # -1 # ID=5038_18;partial=01;start_type=Edge;rbs_motif=None;rbs_spacer=None;gc_cont=0.690	96.3	836.3	427	1.0999999999999988e-239	447	1
289	357_KMWIQ0712K_HS	11727_JXRFG8695L_HS	1	18	6	6	357_KMWIQ0712K_HS_AND_11727_JXRFG8695L_HS	357_KMWIQ0712K_HS_18	11727_JXRFG8695L_HS_1	d_Bacteria	p_Proteobacteria	c_Gammaproteobacteria	o_Pseudomonadales	f_Pseudomonadaceae			357_KMWIQ0712K_HS	30	family	Pseudomonadaceae	38	37	18	0.53	d_Bacteria;p_Proteobacteria;c_Gammaproteobacteria;o_Pseudomonadales;f_Pseudomonadaceae	d_Bacteria	p_Proteobacteria	c_Gammaproteobacteria	o_Burkholderiales	f_Burkholderiaceae	g_Acidovorax C	s_Acidovorax C caeni	11727_JXRFG8695L_HS	19070	species	Acidovorax C caeni	11	10	4	0.58	d_Bacteria;p_Proteobacteria;c_Gammaproteobacteria;o_Burkholderiales;f_Burkholderiaceae;g_Acidovorax C;s_Acidovorax C caeni	UniRef50_U5N703 TnpA ISCR21 transposase n=840 Tax=Bacteria TaxID=2 RepID=U5N703_KLEPN	357_KMWIQ0712K_HS_18 # 17861 # 19201 # -1 # ID=5038_18;partial=01;start_type=Edge;rbs_motif=None;rbs_spacer=None;gc_cont=0.690	96.3	836.3	427	1.0999999999999988e-239	447	1
290	357_KMWIQ0712K_HS	512_SNUEY9437E_HS	3	18	24	18	357_KMWIQ0712K_HS_AND_512_SNUEY9437E_HS	357_KMWIQ0712K_HS_16	512_SNUEY9437E_HS_3	d_Bacteria	p_Proteobacteria	c_Gammaproteobacteria	o_Pseudomonadales	f_Pseudomonadaceae			357_KMWIQ0712K_HS	30	family	Pseudomonadaceae	38	37	18	0.53	d_Bacteria;p_Proteobacteria;c_Gammaproteobacteria;o_Pseudomonadales;f_Pseudomonadaceae	d_Bacteria	p_Proteobacteria	c_Gammaproteobacteria	o_Xanthomonadales	f_Xanthomonadaceae			512_SNUEY9437E_HS	128	family	Xanthomonadaceae	41	38	19	0.59	d_Bacteria;p_Proteobacteria;c_Gammaproteobacteria;o_Xanthomonadales;f_Xanthomonadaceae	UniRef50_A0A4R8L906 Cystathionine gamma-synthase n=10 Tax=Bacteria TaxID=2 RepID=A0A4R8L906_9GAMM	357_KMWIQ0712K_HS_16 # 15917 # 17101 # 1 # ID=5038_16;partial=00;start_type=ATG;rbs_motif=GGAG/GAGG;rbs_spacer=5-10bp;gc_cont=0.753	73.4	545.0	394	4.499999999999997e-152	395	1
291	357_KMWIQ0712K_HS	5646_SNLSN1243N_HS	4	18	7	7	357_KMWIQ0712K_HS_AND_5646_SNLSN1243N_HS	357_KMWIQ0712K_HS_16	5646_SNLSN1243N_HS_5	d_Bacteria	p_Proteobacteria	c_Gammaproteobacteria	o_Pseudomonadales	f_Pseudomonadaceae			357_KMWIQ0712K_HS	30	family	Pseudomonadaceae	38	37	18	0.53	d_Bacteria;p_Proteobacteria;c_Gammaproteobacteria;o_Pseudomonadales;f_Pseudomonadaceae	d_Bacteria	p_Proteobacteria	c_Gammaproteobacteria	o_Xanthomonadales	f_Xanthomonadaceae			5646_SNLSN1243N_HS	128	family	Xanthomonadaceae	17	16	9	0.6	d_Bacteria;p_Proteobacteria;c_Gammaproteobacteria;o_Xanthomonadales;f_Xanthomonadaceae	UniRef50_A0A4R8L906 Cystathionine gamma-synthase n=10 Tax=Bacteria TaxID=2 RepID=A0A4R8L906_9GAMM	357_KMWIQ0712K_HS_16 # 15917 # 17101 # 1 # ID=5038_16;partial=00;start_type=ATG;rbs_motif=GGAG/GAGG;rbs_spacer=5-10bp;gc_cont=0.753	73.4	545.0	394	4.499999999999997e-152	395	1
292	357_KMWIQ0712K_HS	13923_LNBYT5954Z_HS	6	18	6	6	357_KMWIQ0712K_HS_AND_13923_LNBYT5954Z_HS	357_KMWIQ0712K_HS_16	13923_LNBYT5954Z_HS_2	d_Bacteria	p_Proteobacteria	c_Gammaproteobacteria	o_Pseudomonadales	f_Pseudomonadaceae			357_KMWIQ0712K_HS	30	family	Pseudomonadaceae	38	37	18	0.53	d_Bacteria;p_Proteobacteria;c_Gammaproteobacteria;o_Pseudomonadales;f_Pseudomonadaceae	d_Bacteria	p_Proteobacteria	c_Gammaproteobacteria	o_Xanthomonadales	f_Xanthomonadaceae	g_Arenimonas		13923_LNBYT5954Z_HS	3198	genus	Arenimonas	8	8	5	0.63	d_Bacteria;p_Proteobacteria;c_Gammaproteobacteria;o_Xanthomonadales;f_Xanthomonadaceae;g_Arenimonas	UniRef50_A0A4R8L906 Cystathionine gamma-synthase n=10 Tax=Bacteria TaxID=2 RepID=A0A4R8L906_9GAMM	357_KMWIQ0712K_HS_16 # 15917 # 17101 # 1 # ID=5038_16;partial=00;start_type=ATG;rbs_motif=GGAG/GAGG;rbs_spacer=5-10bp;gc_cont=0.753	73.4	545.0	394	4.499999999999997e-152	395	1
293	357_KMWIQ0712K_HS	13923_LNBYT5954Z_HS	6	18	6	6	357_KMWIQ0712K_HS_AND_13923_LNBYT5954Z_HS	357_KMWIQ0712K_HS_16	13923_LNBYT5954Z_HS_3	d_Bacteria	p_Proteobacteria	c_Gammaproteobacteria	o_Pseudomonadales	f_Pseudomonadaceae			357_KMWIQ0712K_HS	30	family	Pseudomonadaceae	38	37	18	0.53	d_Bacteria;p_Proteobacteria;c_Gammaproteobacteria;o_Pseudomonadales;f_Pseudomonadaceae	d_Bacteria	p_Proteobacteria	c_Gammaproteobacteria	o_Xanthomonadales	f_Xanthomonadaceae	g_Arenimonas		13923_LNBYT5954Z_HS	3198	genus	Arenimonas	8	8	5	0.63	d_Bacteria;p_Proteobacteria;c_Gammaproteobacteria;o_Xanthomonadales;f_Xanthomonadaceae;g_Arenimonas	UniRef50_A0A4R8L906 Cystathionine gamma-synthase n=10 Tax=Bacteria TaxID=2 RepID=A0A4R8L906_9GAMM	357_KMWIQ0712K_HS_16 # 15917 # 17101 # 1 # ID=5038_16;partial=00;start_type=ATG;rbs_motif=GGAG/GAGG;rbs_spacer=5-10bp;gc_cont=0.753	73.4	545.0	394	4.499999999999997e-152	395	1
294	357_KMWIQ0712K_HS	29757_HQATZ1945L_HS	2	18	4	4	357_KMWIQ0712K_HS_AND_29757_HQATZ1945L_HS	357_KMWIQ0712K_HS_16	29757_HQATZ1945L_HS_1	d_Bacteria	p_Proteobacteria	c_Gammaproteobacteria	o_Pseudomonadales	f_Pseudomonadaceae			357_KMWIQ0712K_HS	30	family	Pseudomonadaceae	38	37	18	0.53	d_Bacteria;p_Proteobacteria;c_Gammaproteobacteria;o_Pseudomonadales;f_Pseudomonadaceae	d_Bacteria	p_Proteobacteria	c_Gammaproteobacteria	o_Xanthomonadales	f_Xanthomonadaceae	g_Arenimonas		29757_HQATZ1945L_HS	3198	genus	Arenimonas	5	5	3	0.6	d_Bacteria;p_Proteobacteria;c_Gammaproteobacteria;o_Xanthomonadales;f_Xanthomonadaceae;g_Arenimonas	UniRef50_A0A4R8L906 Cystathionine gamma-synthase n=10 Tax=Bacteria TaxID=2 RepID=A0A4R8L906_9GAMM	357_KMWIQ0712K_HS_16 # 15917 # 17101 # 1 # ID=5038_16;partial=00;start_type=ATG;rbs_motif=GGAG/GAGG;rbs_spacer=5-10bp;gc_cont=0.753	73.4	545.0	394	4.499999999999997e-152	395	1
295	357_KMWIQ0712K_HS	512_SNUEY9437E_HS	3	18	24	18	357_KMWIQ0712K_HS_AND_512_SNUEY9437E_HS	357_KMWIQ0712K_HS_15	512_SNUEY9437E_HS_2	d_Bacteria	p_Proteobacteria	c_Gammaproteobacteria	o_Pseudomonadales	f_Pseudomonadaceae			357_KMWIQ0712K_HS	30	family	Pseudomonadaceae	38	37	18	0.53	d_Bacteria;p_Proteobacteria;c_Gammaproteobacteria;o_Pseudomonadales;f_Pseudomonadaceae	d_Bacteria	p_Proteobacteria	c_Gammaproteobacteria	o_Xanthomonadales	f_Xanthomonadaceae			512_SNUEY9437E_HS	128	family	Xanthomonadaceae	41	38	19	0.59	d_Bacteria;p_Proteobacteria;c_Gammaproteobacteria;o_Xanthomonadales;f_Xanthomonadaceae	UniRef50_A0A0A0EN35 ArsR family transcriptional regulator n=10 Tax=Bacteria TaxID=2 RepID=A0A0A0EN35_9GAMM	357_KMWIQ0712K_HS_15 # 15348 # 15824 # -1 # ID=5038_15;partial=00;start_type=ATG;rbs_motif=GGA/GAG/AGG;rbs_spacer=5-10bp;gc_cont=0.704	70.8	222.6	154	2.0999999999999998e-55	159	1
296	357_KMWIQ0712K_HS	13923_LNBYT5954Z_HS	6	18	6	6	357_KMWIQ0712K_HS_AND_13923_LNBYT5954Z_HS	357_KMWIQ0712K_HS_15	13923_LNBYT5954Z_HS_4	d_Bacteria	p_Proteobacteria	c_Gammaproteobacteria	o_Pseudomonadales	f_Pseudomonadaceae			357_KMWIQ0712K_HS	30	family	Pseudomonadaceae	38	37	18	0.53	d_Bacteria;p_Proteobacteria;c_Gammaproteobacteria;o_Pseudomonadales;f_Pseudomonadaceae	d_Bacteria	p_Proteobacteria	c_Gammaproteobacteria	o_Xanthomonadales	f_Xanthomonadaceae	g_Arenimonas		13923_LNBYT5954Z_HS	3198	genus	Arenimonas	8	8	5	0.63	d_Bacteria;p_Proteobacteria;c_Gammaproteobacteria;o_Xanthomonadales;f_Xanthomonadaceae;g_Arenimonas	UniRef50_A0A0A0EN35 ArsR family transcriptional regulator n=10 Tax=Bacteria TaxID=2 RepID=A0A0A0EN35_9GAMM	357_KMWIQ0712K_HS_15 # 15348 # 15824 # -1 # ID=5038_15;partial=00;start_type=ATG;rbs_motif=GGA/GAG/AGG;rbs_spacer=5-10bp;gc_cont=0.704	70.8	222.6	154	2.0999999999999998e-55	159	1
297	357_KMWIQ0712K_HS	29757_HQATZ1945L_HS	2	18	4	4	357_KMWIQ0712K_HS_AND_29757_HQATZ1945L_HS	357_KMWIQ0712K_HS_15	29757_HQATZ1945L_HS_2	d_Bacteria	p_Proteobacteria	c_Gammaproteobacteria	o_Pseudomonadales	f_Pseudomonadaceae			357_KMWIQ0712K_HS	30	family	Pseudomonadaceae	38	37	18	0.53	d_Bacteria;p_Proteobacteria;c_Gammaproteobacteria;o_Pseudomonadales;f_Pseudomonadaceae	d_Bacteria	p_Proteobacteria	c_Gammaproteobacteria	o_Xanthomonadales	f_Xanthomonadaceae	g_Arenimonas		29757_HQATZ1945L_HS	3198	genus	Arenimonas	5	5	3	0.6	d_Bacteria;p_Proteobacteria;c_Gammaproteobacteria;o_Xanthomonadales;f_Xanthomonadaceae;g_Arenimonas	UniRef50_A0A0A0EN35 ArsR family transcriptional regulator n=10 Tax=Bacteria TaxID=2 RepID=A0A0A0EN35_9GAMM	357_KMWIQ0712K_HS_15 # 15348 # 15824 # -1 # ID=5038_15;partial=00;start_type=ATG;rbs_motif=GGA/GAG/AGG;rbs_spacer=5-10bp;gc_cont=0.704	70.8	222.6	154	2.0999999999999998e-55	159	1
298	4623_PMBNJ0338H_HS	512_SNUEY9437E_HS	1	8	24	8	4623_PMBNJ0338H_HS_AND_512_SNUEY9437E_HS	4623_PMBNJ0338H_HS_5	512_SNUEY9437E_HS_5	d_Bacteria	p_Proteobacteria	c_Gammaproteobacteria	o_Pseudomonadales	f_Pseudomonadaceae			4623_PMBNJ0338H_HS	30	family	Pseudomonadaceae	18	18	11	0.66	d_Bacteria;p_Proteobacteria;c_Gammaproteobacteria;o_Pseudomonadales;f_Pseudomonadaceae	d_Bacteria	p_Proteobacteria	c_Gammaproteobacteria	o_Xanthomonadales	f_Xanthomonadaceae			512_SNUEY9437E_HS	128	family	Xanthomonadaceae	41	38	19	0.59	d_Bacteria;p_Proteobacteria;c_Gammaproteobacteria;o_Xanthomonadales;f_Xanthomonadaceae	UniRef50_U5N703 TnpA ISCR21 transposase n=840 Tax=Bacteria TaxID=2 RepID=U5N703_KLEPN	4623_PMBNJ0338H_HS_5 # 2586 # 4127 # 1 # ID=9841_5;partial=00;start_type=GTG;rbs_motif=GGAG/GAGG;rbs_spacer=5-10bp;gc_cont=0.693	95.6	832.4	427	1.899999999999998e-238	514	1
299	4623_PMBNJ0338H_HS	5646_SNLSN1243N_HS	1	8	7	7	4623_PMBNJ0338H_HS_AND_5646_SNLSN1243N_HS	4623_PMBNJ0338H_HS_5	5646_SNLSN1243N_HS_7	d_Bacteria	p_Proteobacteria	c_Gammaproteobacteria	o_Pseudomonadales	f_Pseudomonadaceae			4623_PMBNJ0338H_HS	30	family	Pseudomonadaceae	18	18	11	0.66	d_Bacteria;p_Proteobacteria;c_Gammaproteobacteria;o_Pseudomonadales;f_Pseudomonadaceae	d_Bacteria	p_Proteobacteria	c_Gammaproteobacteria	o_Xanthomonadales	f_Xanthomonadaceae			5646_SNLSN1243N_HS	128	family	Xanthomonadaceae	17	16	9	0.6	d_Bacteria;p_Proteobacteria;c_Gammaproteobacteria;o_Xanthomonadales;f_Xanthomonadaceae	UniRef50_U5N703 TnpA ISCR21 transposase n=840 Tax=Bacteria TaxID=2 RepID=U5N703_KLEPN	4623_PMBNJ0338H_HS_5 # 2586 # 4127 # 1 # ID=9841_5;partial=00;start_type=GTG;rbs_motif=GGAG/GAGG;rbs_spacer=5-10bp;gc_cont=0.693	95.6	832.4	427	1.899999999999998e-238	514	1
300	4623_PMBNJ0338H_HS	2973_STOPY2011U_HS	1	8	12	8	4623_PMBNJ0338H_HS_AND_2973_STOPY2011U_HS	4623_PMBNJ0338H_HS_5	2973_STOPY2011U_HS_3	d_Bacteria	p_Proteobacteria	c_Gammaproteobacteria	o_Pseudomonadales	f_Pseudomonadaceae			4623_PMBNJ0338H_HS	30	family	Pseudomonadaceae	18	18	11	0.66	d_Bacteria;p_Proteobacteria;c_Gammaproteobacteria;o_Pseudomonadales;f_Pseudomonadaceae	d_Bacteria	p_Proteobacteria	c_Gammaproteobacteria	o_Burkholderiales	f_Burkholderiaceae			2973_STOPY2011U_HS	62	family	Burkholderiaceae	34	33	20	0.62	d_Bacteria;p_Proteobacteria;c_Gammaproteobacteria;o_Burkholderiales;f_Burkholderiaceae	UniRef50_U5N703 TnpA ISCR21 transposase n=840 Tax=Bacteria TaxID=2 RepID=U5N703_KLEPN	4623_PMBNJ0338H_HS_5 # 2586 # 4127 # 1 # ID=9841_5;partial=00;start_type=GTG;rbs_motif=GGAG/GAGG;rbs_spacer=5-10bp;gc_cont=0.693	95.6	832.4	427	1.899999999999998e-238	514	1
301	4623_PMBNJ0338H_HS	11727_JXRFG8695L_HS	1	8	6	6	4623_PMBNJ0338H_HS_AND_11727_JXRFG8695L_HS	4623_PMBNJ0338H_HS_5	11727_JXRFG8695L_HS_1	d_Bacteria	p_Proteobacteria	c_Gammaproteobacteria	o_Pseudomonadales	f_Pseudomonadaceae			4623_PMBNJ0338H_HS	30	family	Pseudomonadaceae	18	18	11	0.66	d_Bacteria;p_Proteobacteria;c_Gammaproteobacteria;o_Pseudomonadales;f_Pseudomonadaceae	d_Bacteria	p_Proteobacteria	c_Gammaproteobacteria	o_Burkholderiales	f_Burkholderiaceae	g_Acidovorax C	s_Acidovorax C caeni	11727_JXRFG8695L_HS	19070	species	Acidovorax C caeni	11	10	4	0.58	d_Bacteria;p_Proteobacteria;c_Gammaproteobacteria;o_Burkholderiales;f_Burkholderiaceae;g_Acidovorax C;s_Acidovorax C caeni	UniRef50_U5N703 TnpA ISCR21 transposase n=840 Tax=Bacteria TaxID=2 RepID=U5N703_KLEPN	4623_PMBNJ0338H_HS_5 # 2586 # 4127 # 1 # ID=9841_5;partial=00;start_type=GTG;rbs_motif=GGAG/GAGG;rbs_spacer=5-10bp;gc_cont=0.693	95.6	832.4	427	1.899999999999998e-238	514	1
302	11727_JXRFG8695L_HS	512_SNUEY9437E_HS	1	6	24	6	11727_JXRFG8695L_HS_AND_512_SNUEY9437E_HS	11727_JXRFG8695L_HS_1	512_SNUEY9437E_HS_5	d_Bacteria	p_Proteobacteria	c_Gammaproteobacteria	o_Burkholderiales	f_Burkholderiaceae	g_Acidovorax C	s_Acidovorax C caeni	11727_JXRFG8695L_HS	19070	species	Acidovorax C caeni	11	10	4	0.58	d_Bacteria;p_Proteobacteria;c_Gammaproteobacteria;o_Burkholderiales;f_Burkholderiaceae;g_Acidovorax C;s_Acidovorax C caeni	d_Bacteria	p_Proteobacteria	c_Gammaproteobacteria	o_Xanthomonadales	f_Xanthomonadaceae			512_SNUEY9437E_HS	128	family	Xanthomonadaceae	41	38	19	0.59	d_Bacteria;p_Proteobacteria;c_Gammaproteobacteria;o_Xanthomonadales;f_Xanthomonadaceae	UniRef50_U5N703 TnpA ISCR21 transposase n=840 Tax=Bacteria TaxID=2 RepID=U5N703_KLEPN	11727_JXRFG8695L_HS_1 # 3 # 791 # 1 # ID=3300_1;partial=10;start_type=Edge;rbs_motif=None;rbs_spacer=None;gc_cont=0.688	98.1	516.5	427	1.199999999999999e-143	263	166
303	11727_JXRFG8695L_HS	5646_SNLSN1243N_HS	1	6	7	6	11727_JXRFG8695L_HS_AND_5646_SNLSN1243N_HS	11727_JXRFG8695L_HS_1	5646_SNLSN1243N_HS_7	d_Bacteria	p_Proteobacteria	c_Gammaproteobacteria	o_Burkholderiales	f_Burkholderiaceae	g_Acidovorax C	s_Acidovorax C caeni	11727_JXRFG8695L_HS	19070	species	Acidovorax C caeni	11	10	4	0.58	d_Bacteria;p_Proteobacteria;c_Gammaproteobacteria;o_Burkholderiales;f_Burkholderiaceae;g_Acidovorax C;s_Acidovorax C caeni	d_Bacteria	p_Proteobacteria	c_Gammaproteobacteria	o_Xanthomonadales	f_Xanthomonadaceae			5646_SNLSN1243N_HS	128	family	Xanthomonadaceae	17	16	9	0.6	d_Bacteria;p_Proteobacteria;c_Gammaproteobacteria;o_Xanthomonadales;f_Xanthomonadaceae	UniRef50_U5N703 TnpA ISCR21 transposase n=840 Tax=Bacteria TaxID=2 RepID=U5N703_KLEPN	11727_JXRFG8695L_HS_1 # 3 # 791 # 1 # ID=3300_1;partial=10;start_type=Edge;rbs_motif=None;rbs_spacer=None;gc_cont=0.688	98.1	516.5	427	1.199999999999999e-143	263	166
304	11727_JXRFG8695L_HS	357_KMWIQ0712K_HS	1	6	18	6	11727_JXRFG8695L_HS_AND_357_KMWIQ0712K_HS	11727_JXRFG8695L_HS_1	357_KMWIQ0712K_HS_18	d_Bacteria	p_Proteobacteria	c_Gammaproteobacteria	o_Burkholderiales	f_Burkholderiaceae	g_Acidovorax C	s_Acidovorax C caeni	11727_JXRFG8695L_HS	19070	species	Acidovorax C caeni	11	10	4	0.58	d_Bacteria;p_Proteobacteria;c_Gammaproteobacteria;o_Burkholderiales;f_Burkholderiaceae;g_Acidovorax C;s_Acidovorax C caeni	d_Bacteria	p_Proteobacteria	c_Gammaproteobacteria	o_Pseudomonadales	f_Pseudomonadaceae			357_KMWIQ0712K_HS	30	family	Pseudomonadaceae	38	37	18	0.53	d_Bacteria;p_Proteobacteria;c_Gammaproteobacteria;o_Pseudomonadales;f_Pseudomonadaceae	UniRef50_U5N703 TnpA ISCR21 transposase n=840 Tax=Bacteria TaxID=2 RepID=U5N703_KLEPN	11727_JXRFG8695L_HS_1 # 3 # 791 # 1 # ID=3300_1;partial=10;start_type=Edge;rbs_motif=None;rbs_spacer=None;gc_cont=0.688	98.1	516.5	427	1.199999999999999e-143	263	166
305	11727_JXRFG8695L_HS	4623_PMBNJ0338H_HS	1	6	8	6	11727_JXRFG8695L_HS_AND_4623_PMBNJ0338H_HS	11727_JXRFG8695L_HS_1	4623_PMBNJ0338H_HS_5	d_Bacteria	p_Proteobacteria	c_Gammaproteobacteria	o_Burkholderiales	f_Burkholderiaceae	g_Acidovorax C	s_Acidovorax C caeni	11727_JXRFG8695L_HS	19070	species	Acidovorax C caeni	11	10	4	0.58	d_Bacteria;p_Proteobacteria;c_Gammaproteobacteria;o_Burkholderiales;f_Burkholderiaceae;g_Acidovorax C;s_Acidovorax C caeni	d_Bacteria	p_Proteobacteria	c_Gammaproteobacteria	o_Pseudomonadales	f_Pseudomonadaceae			4623_PMBNJ0338H_HS	30	family	Pseudomonadaceae	18	18	11	0.66	d_Bacteria;p_Proteobacteria;c_Gammaproteobacteria;o_Pseudomonadales;f_Pseudomonadaceae	UniRef50_U5N703 TnpA ISCR21 transposase n=840 Tax=Bacteria TaxID=2 RepID=U5N703_KLEPN	11727_JXRFG8695L_HS_1 # 3 # 791 # 1 # ID=3300_1;partial=10;start_type=Edge;rbs_motif=None;rbs_spacer=None;gc_cont=0.688	98.1	516.5	427	1.199999999999999e-143	263	166
306	357_KMWIQ0712K_HS	5646_SNLSN1243N_HS	4	18	7	7	357_KMWIQ0712K_HS_AND_5646_SNLSN1243N_HS	357_KMWIQ0712K_HS_17	5646_SNLSN1243N_HS_6	d_Bacteria	p_Proteobacteria	c_Gammaproteobacteria	o_Pseudomonadales	f_Pseudomonadaceae			357_KMWIQ0712K_HS	30	family	Pseudomonadaceae	38	37	18	0.53	d_Bacteria;p_Proteobacteria;c_Gammaproteobacteria;o_Pseudomonadales;f_Pseudomonadaceae	d_Bacteria	p_Proteobacteria	c_Gammaproteobacteria	o_Xanthomonadales	f_Xanthomonadaceae			5646_SNLSN1243N_HS	128	family	Xanthomonadaceae	17	16	9	0.6	d_Bacteria;p_Proteobacteria;c_Gammaproteobacteria;o_Xanthomonadales;f_Xanthomonadaceae	UniRef50_L0DXM6 DNA mismatch repair protein MutS n=35 Tax=Proteobacteria TaxID=1224 RepID=L0DXM6_THIND	357_KMWIQ0712K_HS_17 # 17085 # 17585 # -1 # ID=5038_17;partial=00;start_type=ATG;rbs_motif=None;rbs_spacer=None;gc_cont=0.731	60.1	191.0	898	7e-46	167	734
307	357_KMWIQ0712K_HS	13923_LNBYT5954Z_HS	6	18	6	6	357_KMWIQ0712K_HS_AND_13923_LNBYT5954Z_HS	357_KMWIQ0712K_HS_17	13923_LNBYT5954Z_HS_1	d_Bacteria	p_Proteobacteria	c_Gammaproteobacteria	o_Pseudomonadales	f_Pseudomonadaceae			357_KMWIQ0712K_HS	30	family	Pseudomonadaceae	38	37	18	0.53	d_Bacteria;p_Proteobacteria;c_Gammaproteobacteria;o_Pseudomonadales;f_Pseudomonadaceae	d_Bacteria	p_Proteobacteria	c_Gammaproteobacteria	o_Xanthomonadales	f_Xanthomonadaceae	g_Arenimonas		13923_LNBYT5954Z_HS	3198	genus	Arenimonas	8	8	5	0.63	d_Bacteria;p_Proteobacteria;c_Gammaproteobacteria;o_Xanthomonadales;f_Xanthomonadaceae;g_Arenimonas	UniRef50_L0DXM6 DNA mismatch repair protein MutS n=35 Tax=Proteobacteria TaxID=1224 RepID=L0DXM6_THIND	357_KMWIQ0712K_HS_17 # 17085 # 17585 # -1 # ID=5038_17;partial=00;start_type=ATG;rbs_motif=None;rbs_spacer=None;gc_cont=0.731	60.1	191.0	898	7e-46	167	734
308	357_KMWIQ0712K_HS	5646_SNLSN1243N_HS	4	18	7	7	357_KMWIQ0712K_HS_AND_5646_SNLSN1243N_HS	357_KMWIQ0712K_HS_14	5646_SNLSN1243N_HS_3	d_Bacteria	p_Proteobacteria	c_Gammaproteobacteria	o_Pseudomonadales	f_Pseudomonadaceae			357_KMWIQ0712K_HS	30	family	Pseudomonadaceae	38	37	18	0.53	d_Bacteria;p_Proteobacteria;c_Gammaproteobacteria;o_Pseudomonadales;f_Pseudomonadaceae	d_Bacteria	p_Proteobacteria	c_Gammaproteobacteria	o_Xanthomonadales	f_Xanthomonadaceae			5646_SNLSN1243N_HS	128	family	Xanthomonadaceae	17	16	9	0.6	d_Bacteria;p_Proteobacteria;c_Gammaproteobacteria;o_Xanthomonadales;f_Xanthomonadaceae	UniRef50_UPI000F897DC8 RNA-binding protein n=1 Tax=Xanthomonas arboricola TaxID=56448 RepID=UPI000F897DC8	357_KMWIQ0712K_HS_14 # 15050 # 15346 # 1 # ID=5038_14;partial=00;start_type=GTG;rbs_motif=GGxGG;rbs_spacer=3-4bp;gc_cont=0.771	68.4	124.0	131	6.3e-26	99	34
309	357_KMWIQ0712K_HS	13923_LNBYT5954Z_HS	6	18	6	6	357_KMWIQ0712K_HS_AND_13923_LNBYT5954Z_HS	357_KMWIQ0712K_HS_14	13923_LNBYT5954Z_HS_5	d_Bacteria	p_Proteobacteria	c_Gammaproteobacteria	o_Pseudomonadales	f_Pseudomonadaceae			357_KMWIQ0712K_HS	30	family	Pseudomonadaceae	38	37	18	0.53	d_Bacteria;p_Proteobacteria;c_Gammaproteobacteria;o_Pseudomonadales;f_Pseudomonadaceae	d_Bacteria	p_Proteobacteria	c_Gammaproteobacteria	o_Xanthomonadales	f_Xanthomonadaceae	g_Arenimonas		13923_LNBYT5954Z_HS	3198	genus	Arenimonas	8	8	5	0.63	d_Bacteria;p_Proteobacteria;c_Gammaproteobacteria;o_Xanthomonadales;f_Xanthomonadaceae;g_Arenimonas	UniRef50_UPI000F897DC8 RNA-binding protein n=1 Tax=Xanthomonas arboricola TaxID=56448 RepID=UPI000F897DC8	357_KMWIQ0712K_HS_14 # 15050 # 15346 # 1 # ID=5038_14;partial=00;start_type=GTG;rbs_motif=GGxGG;rbs_spacer=3-4bp;gc_cont=0.771	68.4	124.0	131	6.3e-26	99	34
310	13018_EWOJK0017V_HS	5646_SNLSN1243N_HS	1	4	7	4	13018_EWOJK0017V_HS_AND_5646_SNLSN1243N_HS	13018_EWOJK0017V_HS_4	5646_SNLSN1243N_HS_6	d_Bacteria	p_Proteobacteria	c_Gammaproteobacteria	o_Pseudomonadales	f_Pseudomonadaceae			13018_EWOJK0017V_HS	30	family	Pseudomonadaceae	12	12	4	0.55	d_Bacteria;p_Proteobacteria;c_Gammaproteobacteria;o_Pseudomonadales;f_Pseudomonadaceae	d_Bacteria	p_Proteobacteria	c_Gammaproteobacteria	o_Xanthomonadales	f_Xanthomonadaceae			5646_SNLSN1243N_HS	128	family	Xanthomonadaceae	17	16	9	0.6	d_Bacteria;p_Proteobacteria;c_Gammaproteobacteria;o_Xanthomonadales;f_Xanthomonadaceae	UniRef50_L0DXM6 DNA mismatch repair protein MutS n=35 Tax=Proteobacteria TaxID=1224 RepID=L0DXM6_THIND	13018_EWOJK0017V_HS_4 # 3492 # 3917 # 1 # ID=18116_4;partial=01;start_type=ATG;rbs_motif=None;rbs_spacer=None;gc_cont=0.739	61.6	156.8	898	1.2999999999999998e-35	142	734
311	13018_EWOJK0017V_HS	13923_LNBYT5954Z_HS	2	4	6	4	13018_EWOJK0017V_HS_AND_13923_LNBYT5954Z_HS	13018_EWOJK0017V_HS_4	13923_LNBYT5954Z_HS_1	d_Bacteria	p_Proteobacteria	c_Gammaproteobacteria	o_Pseudomonadales	f_Pseudomonadaceae			13018_EWOJK0017V_HS	30	family	Pseudomonadaceae	12	12	4	0.55	d_Bacteria;p_Proteobacteria;c_Gammaproteobacteria;o_Pseudomonadales;f_Pseudomonadaceae	d_Bacteria	p_Proteobacteria	c_Gammaproteobacteria	o_Xanthomonadales	f_Xanthomonadaceae	g_Arenimonas		13923_LNBYT5954Z_HS	3198	genus	Arenimonas	8	8	5	0.63	d_Bacteria;p_Proteobacteria;c_Gammaproteobacteria;o_Xanthomonadales;f_Xanthomonadaceae;g_Arenimonas	UniRef50_L0DXM6 DNA mismatch repair protein MutS n=35 Tax=Proteobacteria TaxID=1224 RepID=L0DXM6_THIND	13018_EWOJK0017V_HS_4 # 3492 # 3917 # 1 # ID=18116_4;partial=01;start_type=ATG;rbs_motif=None;rbs_spacer=None;gc_cont=0.739	61.6	156.8	898	1.2999999999999998e-35	142	734
312	512_SNUEY9437E_HS	357_KMWIQ0712K_HS	3	24	18	18	512_SNUEY9437E_HS_AND_357_KMWIQ0712K_HS	512_SNUEY9437E_HS_5	357_KMWIQ0712K_HS_18	d_Bacteria	p_Proteobacteria	c_Gammaproteobacteria	o_Xanthomonadales	f_Xanthomonadaceae			512_SNUEY9437E_HS	128	family	Xanthomonadaceae	41	38	19	0.59	d_Bacteria;p_Proteobacteria;c_Gammaproteobacteria;o_Xanthomonadales;f_Xanthomonadaceae	d_Bacteria	p_Proteobacteria	c_Gammaproteobacteria	o_Pseudomonadales	f_Pseudomonadaceae			357_KMWIQ0712K_HS	30	family	Pseudomonadaceae	38	37	18	0.53	d_Bacteria;p_Proteobacteria;c_Gammaproteobacteria;o_Pseudomonadales;f_Pseudomonadaceae	UniRef50_A0A4V3BWL0 Putative transposase (Fragment) n=39 Tax=Bacteria TaxID=2 RepID=A0A4V3BWL0_9GAMM	512_SNUEY9437E_HS_5 # 2903 # 3838 # -1 # ID=8785_5;partial=00;start_type=ATG;rbs_motif=None;rbs_spacer=None;gc_cont=0.697	97.7	613.2	327	1.0999999999999992e-172	312	17
313	512_SNUEY9437E_HS	4623_PMBNJ0338H_HS	1	24	8	8	512_SNUEY9437E_HS_AND_4623_PMBNJ0338H_HS	512_SNUEY9437E_HS_5	4623_PMBNJ0338H_HS_5	d_Bacteria	p_Proteobacteria	c_Gammaproteobacteria	o_Xanthomonadales	f_Xanthomonadaceae			512_SNUEY9437E_HS	128	family	Xanthomonadaceae	41	38	19	0.59	d_Bacteria;p_Proteobacteria;c_Gammaproteobacteria;o_Xanthomonadales;f_Xanthomonadaceae	d_Bacteria	p_Proteobacteria	c_Gammaproteobacteria	o_Pseudomonadales	f_Pseudomonadaceae			4623_PMBNJ0338H_HS	30	family	Pseudomonadaceae	18	18	11	0.66	d_Bacteria;p_Proteobacteria;c_Gammaproteobacteria;o_Pseudomonadales;f_Pseudomonadaceae	UniRef50_A0A4V3BWL0 Putative transposase (Fragment) n=39 Tax=Bacteria TaxID=2 RepID=A0A4V3BWL0_9GAMM	512_SNUEY9437E_HS_5 # 2903 # 3838 # -1 # ID=8785_5;partial=00;start_type=ATG;rbs_motif=None;rbs_spacer=None;gc_cont=0.697	97.7	613.2	327	1.0999999999999992e-172	312	17
314	512_SNUEY9437E_HS	2973_STOPY2011U_HS	1	24	12	12	512_SNUEY9437E_HS_AND_2973_STOPY2011U_HS	512_SNUEY9437E_HS_5	2973_STOPY2011U_HS_3	d_Bacteria	p_Proteobacteria	c_Gammaproteobacteria	o_Xanthomonadales	f_Xanthomonadaceae			512_SNUEY9437E_HS	128	family	Xanthomonadaceae	41	38	19	0.59	d_Bacteria;p_Proteobacteria;c_Gammaproteobacteria;o_Xanthomonadales;f_Xanthomonadaceae	d_Bacteria	p_Proteobacteria	c_Gammaproteobacteria	o_Burkholderiales	f_Burkholderiaceae			2973_STOPY2011U_HS	62	family	Burkholderiaceae	34	33	20	0.62	d_Bacteria;p_Proteobacteria;c_Gammaproteobacteria;o_Burkholderiales;f_Burkholderiaceae	UniRef50_A0A4V3BWL0 Putative transposase (Fragment) n=39 Tax=Bacteria TaxID=2 RepID=A0A4V3BWL0_9GAMM	512_SNUEY9437E_HS_5 # 2903 # 3838 # -1 # ID=8785_5;partial=00;start_type=ATG;rbs_motif=None;rbs_spacer=None;gc_cont=0.697	97.7	613.2	327	1.0999999999999992e-172	312	17
315	512_SNUEY9437E_HS	11727_JXRFG8695L_HS	1	24	6	6	512_SNUEY9437E_HS_AND_11727_JXRFG8695L_HS	512_SNUEY9437E_HS_5	11727_JXRFG8695L_HS_1	d_Bacteria	p_Proteobacteria	c_Gammaproteobacteria	o_Xanthomonadales	f_Xanthomonadaceae			512_SNUEY9437E_HS	128	family	Xanthomonadaceae	41	38	19	0.59	d_Bacteria;p_Proteobacteria;c_Gammaproteobacteria;o_Xanthomonadales;f_Xanthomonadaceae	d_Bacteria	p_Proteobacteria	c_Gammaproteobacteria	o_Burkholderiales	f_Burkholderiaceae	g_Acidovorax C	s_Acidovorax C caeni	11727_JXRFG8695L_HS	19070	species	Acidovorax C caeni	11	10	4	0.58	d_Bacteria;p_Proteobacteria;c_Gammaproteobacteria;o_Burkholderiales;f_Burkholderiaceae;g_Acidovorax C;s_Acidovorax C caeni	UniRef50_A0A4V3BWL0 Putative transposase (Fragment) n=39 Tax=Bacteria TaxID=2 RepID=A0A4V3BWL0_9GAMM	512_SNUEY9437E_HS_5 # 2903 # 3838 # -1 # ID=8785_5;partial=00;start_type=ATG;rbs_motif=None;rbs_spacer=None;gc_cont=0.697	97.7	613.2	327	1.0999999999999992e-172	312	17
316	512_SNUEY9437E_HS	357_KMWIQ0712K_HS	3	24	18	18	512_SNUEY9437E_HS_AND_357_KMWIQ0712K_HS	512_SNUEY9437E_HS_3	357_KMWIQ0712K_HS_16	d_Bacteria	p_Proteobacteria	c_Gammaproteobacteria	o_Xanthomonadales	f_Xanthomonadaceae			512_SNUEY9437E_HS	128	family	Xanthomonadaceae	41	38	19	0.59	d_Bacteria;p_Proteobacteria;c_Gammaproteobacteria;o_Xanthomonadales;f_Xanthomonadaceae	d_Bacteria	p_Proteobacteria	c_Gammaproteobacteria	o_Pseudomonadales	f_Pseudomonadaceae			357_KMWIQ0712K_HS	30	family	Pseudomonadaceae	38	37	18	0.53	d_Bacteria;p_Proteobacteria;c_Gammaproteobacteria;o_Pseudomonadales;f_Pseudomonadaceae	UniRef50_A0A4R8L906 Cystathionine gamma-synthase n=10 Tax=Bacteria TaxID=2 RepID=A0A4R8L906_9GAMM	512_SNUEY9437E_HS_3 # 977 # 2161 # 1 # ID=8785_3;partial=00;start_type=ATG;rbs_motif=GGAG/GAGG;rbs_spacer=5-10bp;gc_cont=0.753	73.4	545.0	394	4.499999999999997e-152	395	1
317	512_SNUEY9437E_HS	357_KMWIQ0712K_HS	3	24	18	18	512_SNUEY9437E_HS_AND_357_KMWIQ0712K_HS	512_SNUEY9437E_HS_2	357_KMWIQ0712K_HS_15	d_Bacteria	p_Proteobacteria	c_Gammaproteobacteria	o_Xanthomonadales	f_Xanthomonadaceae			512_SNUEY9437E_HS	128	family	Xanthomonadaceae	41	38	19	0.59	d_Bacteria;p_Proteobacteria;c_Gammaproteobacteria;o_Xanthomonadales;f_Xanthomonadaceae	d_Bacteria	p_Proteobacteria	c_Gammaproteobacteria	o_Pseudomonadales	f_Pseudomonadaceae			357_KMWIQ0712K_HS	30	family	Pseudomonadaceae	38	37	18	0.53	d_Bacteria;p_Proteobacteria;c_Gammaproteobacteria;o_Pseudomonadales;f_Pseudomonadaceae	UniRef50_A0A0A0EN35 ArsR family transcriptional regulator n=10 Tax=Bacteria TaxID=2 RepID=A0A0A0EN35_9GAMM	512_SNUEY9437E_HS_2 # 408 # 884 # -1 # ID=8785_2;partial=00;start_type=ATG;rbs_motif=GGA/GAG/AGG;rbs_spacer=5-10bp;gc_cont=0.704	70.8	222.6	154	2.0999999999999998e-55	159	1
318	5646_SNLSN1243N_HS	357_KMWIQ0712K_HS	4	7	18	7	5646_SNLSN1243N_HS_AND_357_KMWIQ0712K_HS	5646_SNLSN1243N_HS_7	357_KMWIQ0712K_HS_18	d_Bacteria	p_Proteobacteria	c_Gammaproteobacteria	o_Xanthomonadales	f_Xanthomonadaceae			5646_SNLSN1243N_HS	128	family	Xanthomonadaceae	17	16	9	0.6	d_Bacteria;p_Proteobacteria;c_Gammaproteobacteria;o_Xanthomonadales;f_Xanthomonadaceae	d_Bacteria	p_Proteobacteria	c_Gammaproteobacteria	o_Pseudomonadales	f_Pseudomonadaceae			357_KMWIQ0712K_HS	30	family	Pseudomonadaceae	38	37	18	0.53	d_Bacteria;p_Proteobacteria;c_Gammaproteobacteria;o_Pseudomonadales;f_Pseudomonadaceae	UniRef50_U5N703 TnpA ISCR21 transposase n=840 Tax=Bacteria TaxID=2 RepID=U5N703_KLEPN	5646_SNLSN1243N_HS_7 # 5162 # 6703 # -1 # ID=16025_7;partial=00;start_type=GTG;rbs_motif=GGAG/GAGG;rbs_spacer=5-10bp;gc_cont=0.691	96.3	836.3	427	1.2999999999999987e-239	514	1
319	5646_SNLSN1243N_HS	4623_PMBNJ0338H_HS	1	7	8	7	5646_SNLSN1243N_HS_AND_4623_PMBNJ0338H_HS	5646_SNLSN1243N_HS_7	4623_PMBNJ0338H_HS_5	d_Bacteria	p_Proteobacteria	c_Gammaproteobacteria	o_Xanthomonadales	f_Xanthomonadaceae			5646_SNLSN1243N_HS	128	family	Xanthomonadaceae	17	16	9	0.6	d_Bacteria;p_Proteobacteria;c_Gammaproteobacteria;o_Xanthomonadales;f_Xanthomonadaceae	d_Bacteria	p_Proteobacteria	c_Gammaproteobacteria	o_Pseudomonadales	f_Pseudomonadaceae			4623_PMBNJ0338H_HS	30	family	Pseudomonadaceae	18	18	11	0.66	d_Bacteria;p_Proteobacteria;c_Gammaproteobacteria;o_Pseudomonadales;f_Pseudomonadaceae	UniRef50_U5N703 TnpA ISCR21 transposase n=840 Tax=Bacteria TaxID=2 RepID=U5N703_KLEPN	5646_SNLSN1243N_HS_7 # 5162 # 6703 # -1 # ID=16025_7;partial=00;start_type=GTG;rbs_motif=GGAG/GAGG;rbs_spacer=5-10bp;gc_cont=0.691	96.3	836.3	427	1.2999999999999987e-239	514	1
320	5646_SNLSN1243N_HS	2973_STOPY2011U_HS	1	7	12	7	5646_SNLSN1243N_HS_AND_2973_STOPY2011U_HS	5646_SNLSN1243N_HS_7	2973_STOPY2011U_HS_3	d_Bacteria	p_Proteobacteria	c_Gammaproteobacteria	o_Xanthomonadales	f_Xanthomonadaceae			5646_SNLSN1243N_HS	128	family	Xanthomonadaceae	17	16	9	0.6	d_Bacteria;p_Proteobacteria;c_Gammaproteobacteria;o_Xanthomonadales;f_Xanthomonadaceae	d_Bacteria	p_Proteobacteria	c_Gammaproteobacteria	o_Burkholderiales	f_Burkholderiaceae			2973_STOPY2011U_HS	62	family	Burkholderiaceae	34	33	20	0.62	d_Bacteria;p_Proteobacteria;c_Gammaproteobacteria;o_Burkholderiales;f_Burkholderiaceae	UniRef50_U5N703 TnpA ISCR21 transposase n=840 Tax=Bacteria TaxID=2 RepID=U5N703_KLEPN	5646_SNLSN1243N_HS_7 # 5162 # 6703 # -1 # ID=16025_7;partial=00;start_type=GTG;rbs_motif=GGAG/GAGG;rbs_spacer=5-10bp;gc_cont=0.691	96.3	836.3	427	1.2999999999999987e-239	514	1
321	5646_SNLSN1243N_HS	11727_JXRFG8695L_HS	1	7	6	6	5646_SNLSN1243N_HS_AND_11727_JXRFG8695L_HS	5646_SNLSN1243N_HS_7	11727_JXRFG8695L_HS_1	d_Bacteria	p_Proteobacteria	c_Gammaproteobacteria	o_Xanthomonadales	f_Xanthomonadaceae			5646_SNLSN1243N_HS	128	family	Xanthomonadaceae	17	16	9	0.6	d_Bacteria;p_Proteobacteria;c_Gammaproteobacteria;o_Xanthomonadales;f_Xanthomonadaceae	d_Bacteria	p_Proteobacteria	c_Gammaproteobacteria	o_Burkholderiales	f_Burkholderiaceae	g_Acidovorax C	s_Acidovorax C caeni	11727_JXRFG8695L_HS	19070	species	Acidovorax C caeni	11	10	4	0.58	d_Bacteria;p_Proteobacteria;c_Gammaproteobacteria;o_Burkholderiales;f_Burkholderiaceae;g_Acidovorax C;s_Acidovorax C caeni	UniRef50_U5N703 TnpA ISCR21 transposase n=840 Tax=Bacteria TaxID=2 RepID=U5N703_KLEPN	5646_SNLSN1243N_HS_7 # 5162 # 6703 # -1 # ID=16025_7;partial=00;start_type=GTG;rbs_motif=GGAG/GAGG;rbs_spacer=5-10bp;gc_cont=0.691	96.3	836.3	427	1.2999999999999987e-239	514	1
322	5646_SNLSN1243N_HS	357_KMWIQ0712K_HS	4	7	18	7	5646_SNLSN1243N_HS_AND_357_KMWIQ0712K_HS	5646_SNLSN1243N_HS_5	357_KMWIQ0712K_HS_16	d_Bacteria	p_Proteobacteria	c_Gammaproteobacteria	o_Xanthomonadales	f_Xanthomonadaceae			5646_SNLSN1243N_HS	128	family	Xanthomonadaceae	17	16	9	0.6	d_Bacteria;p_Proteobacteria;c_Gammaproteobacteria;o_Xanthomonadales;f_Xanthomonadaceae	d_Bacteria	p_Proteobacteria	c_Gammaproteobacteria	o_Pseudomonadales	f_Pseudomonadaceae			357_KMWIQ0712K_HS	30	family	Pseudomonadaceae	38	37	18	0.53	d_Bacteria;p_Proteobacteria;c_Gammaproteobacteria;o_Pseudomonadales;f_Pseudomonadaceae	UniRef50_A0A4R8L906 Cystathionine gamma-synthase n=10 Tax=Bacteria TaxID=2 RepID=A0A4R8L906_9GAMM	5646_SNLSN1243N_HS_5 # 3218 # 4402 # 1 # ID=16025_5;partial=00;start_type=ATG;rbs_motif=GGAG/GAGG;rbs_spacer=5-10bp;gc_cont=0.753	73.4	545.0	394	4.499999999999997e-152	395	1
323	5646_SNLSN1243N_HS	357_KMWIQ0712K_HS	4	7	18	7	5646_SNLSN1243N_HS_AND_357_KMWIQ0712K_HS	5646_SNLSN1243N_HS_6	357_KMWIQ0712K_HS_17	d_Bacteria	p_Proteobacteria	c_Gammaproteobacteria	o_Xanthomonadales	f_Xanthomonadaceae			5646_SNLSN1243N_HS	128	family	Xanthomonadaceae	17	16	9	0.6	d_Bacteria;p_Proteobacteria;c_Gammaproteobacteria;o_Xanthomonadales;f_Xanthomonadaceae	d_Bacteria	p_Proteobacteria	c_Gammaproteobacteria	o_Pseudomonadales	f_Pseudomonadaceae			357_KMWIQ0712K_HS	30	family	Pseudomonadaceae	38	37	18	0.53	d_Bacteria;p_Proteobacteria;c_Gammaproteobacteria;o_Pseudomonadales;f_Pseudomonadaceae	UniRef50_L0DXM6 DNA mismatch repair protein MutS n=35 Tax=Proteobacteria TaxID=1224 RepID=L0DXM6_THIND	5646_SNLSN1243N_HS_6 # 4386 # 4886 # -1 # ID=16025_6;partial=00;start_type=ATG;rbs_motif=None;rbs_spacer=None;gc_cont=0.731	60.1	191.0	898	7e-46	167	734
324	5646_SNLSN1243N_HS	13018_EWOJK0017V_HS	1	7	4	4	5646_SNLSN1243N_HS_AND_13018_EWOJK0017V_HS	5646_SNLSN1243N_HS_6	13018_EWOJK0017V_HS_4	d_Bacteria	p_Proteobacteria	c_Gammaproteobacteria	o_Xanthomonadales	f_Xanthomonadaceae			5646_SNLSN1243N_HS	128	family	Xanthomonadaceae	17	16	9	0.6	d_Bacteria;p_Proteobacteria;c_Gammaproteobacteria;o_Xanthomonadales;f_Xanthomonadaceae	d_Bacteria	p_Proteobacteria	c_Gammaproteobacteria	o_Pseudomonadales	f_Pseudomonadaceae			13018_EWOJK0017V_HS	30	family	Pseudomonadaceae	12	12	4	0.55	d_Bacteria;p_Proteobacteria;c_Gammaproteobacteria;o_Pseudomonadales;f_Pseudomonadaceae	UniRef50_L0DXM6 DNA mismatch repair protein MutS n=35 Tax=Proteobacteria TaxID=1224 RepID=L0DXM6_THIND	5646_SNLSN1243N_HS_6 # 4386 # 4886 # -1 # ID=16025_6;partial=00;start_type=ATG;rbs_motif=None;rbs_spacer=None;gc_cont=0.731	60.1	191.0	898	7e-46	167	734
325	5646_SNLSN1243N_HS	357_KMWIQ0712K_HS	4	7	18	7	5646_SNLSN1243N_HS_AND_357_KMWIQ0712K_HS	5646_SNLSN1243N_HS_3	357_KMWIQ0712K_HS_14	d_Bacteria	p_Proteobacteria	c_Gammaproteobacteria	o_Xanthomonadales	f_Xanthomonadaceae			5646_SNLSN1243N_HS	128	family	Xanthomonadaceae	17	16	9	0.6	d_Bacteria;p_Proteobacteria;c_Gammaproteobacteria;o_Xanthomonadales;f_Xanthomonadaceae	d_Bacteria	p_Proteobacteria	c_Gammaproteobacteria	o_Pseudomonadales	f_Pseudomonadaceae			357_KMWIQ0712K_HS	30	family	Pseudomonadaceae	38	37	18	0.53	d_Bacteria;p_Proteobacteria;c_Gammaproteobacteria;o_Pseudomonadales;f_Pseudomonadaceae	UniRef50_UPI000F897DC8 RNA-binding protein n=1 Tax=Xanthomonas arboricola TaxID=56448 RepID=UPI000F897DC8	5646_SNLSN1243N_HS_3 # 2351 # 2647 # 1 # ID=16025_3;partial=00;start_type=GTG;rbs_motif=GGxGG;rbs_spacer=3-4bp;gc_cont=0.771	68.4	124.0	131	6.3e-26	99	34
326	29757_HQATZ1945L_HS	357_KMWIQ0712K_HS	2	4	18	4	29757_HQATZ1945L_HS_AND_357_KMWIQ0712K_HS	29757_HQATZ1945L_HS_1	357_KMWIQ0712K_HS_16	d_Bacteria	p_Proteobacteria	c_Gammaproteobacteria	o_Xanthomonadales	f_Xanthomonadaceae	g_Arenimonas		29757_HQATZ1945L_HS	3198	genus	Arenimonas	5	5	3	0.6	d_Bacteria;p_Proteobacteria;c_Gammaproteobacteria;o_Xanthomonadales;f_Xanthomonadaceae;g_Arenimonas	d_Bacteria	p_Proteobacteria	c_Gammaproteobacteria	o_Pseudomonadales	f_Pseudomonadaceae			357_KMWIQ0712K_HS	30	family	Pseudomonadaceae	38	37	18	0.53	d_Bacteria;p_Proteobacteria;c_Gammaproteobacteria;o_Pseudomonadales;f_Pseudomonadaceae	UniRef50_A0A4R8L906 Cystathionine gamma-synthase n=10 Tax=Bacteria TaxID=2 RepID=A0A4R8L906_9GAMM	29757_HQATZ1945L_HS_1 # 1 # 894 # -1 # ID=7876_1;partial=10;start_type=ATG;rbs_motif=GGAG/GAGG;rbs_spacer=5-10bp;gc_cont=0.751	74.2	421.4	394	5.699999999999997e-115	298	1
327	29757_HQATZ1945L_HS	357_KMWIQ0712K_HS	2	4	18	4	29757_HQATZ1945L_HS_AND_357_KMWIQ0712K_HS	29757_HQATZ1945L_HS_2	357_KMWIQ0712K_HS_15	d_Bacteria	p_Proteobacteria	c_Gammaproteobacteria	o_Xanthomonadales	f_Xanthomonadaceae	g_Arenimonas		29757_HQATZ1945L_HS	3198	genus	Arenimonas	5	5	3	0.6	d_Bacteria;p_Proteobacteria;c_Gammaproteobacteria;o_Xanthomonadales;f_Xanthomonadaceae;g_Arenimonas	d_Bacteria	p_Proteobacteria	c_Gammaproteobacteria	o_Pseudomonadales	f_Pseudomonadaceae			357_KMWIQ0712K_HS	30	family	Pseudomonadaceae	38	37	18	0.53	d_Bacteria;p_Proteobacteria;c_Gammaproteobacteria;o_Pseudomonadales;f_Pseudomonadaceae	UniRef50_A0A0A0EN35 ArsR family transcriptional regulator n=10 Tax=Bacteria TaxID=2 RepID=A0A0A0EN35_9GAMM	29757_HQATZ1945L_HS_2 # 987 # 1463 # 1 # ID=7876_2;partial=00;start_type=ATG;rbs_motif=GGA/GAG/AGG;rbs_spacer=5-10bp;gc_cont=0.706	70.8	222.6	154	2.0999999999999998e-55	159	1
328	13923_LNBYT5954Z_HS	357_KMWIQ0712K_HS	6	6	18	6	13923_LNBYT5954Z_HS_AND_357_KMWIQ0712K_HS	13923_LNBYT5954Z_HS_2	357_KMWIQ0712K_HS_16	d_Bacteria	p_Proteobacteria	c_Gammaproteobacteria	o_Xanthomonadales	f_Xanthomonadaceae	g_Arenimonas		13923_LNBYT5954Z_HS	3198	genus	Arenimonas	8	8	5	0.63	d_Bacteria;p_Proteobacteria;c_Gammaproteobacteria;o_Xanthomonadales;f_Xanthomonadaceae;g_Arenimonas	d_Bacteria	p_Proteobacteria	c_Gammaproteobacteria	o_Pseudomonadales	f_Pseudomonadaceae			357_KMWIQ0712K_HS	30	family	Pseudomonadaceae	38	37	18	0.53	d_Bacteria;p_Proteobacteria;c_Gammaproteobacteria;o_Pseudomonadales;f_Pseudomonadaceae	UniRef50_A0A4R8L906 Cystathionine gamma-synthase n=10 Tax=Bacteria TaxID=2 RepID=A0A4R8L906_9GAMM	13923_LNBYT5954Z_HS_2 # 347 # 820 # -1 # ID=5914_2;partial=00;start_type=GTG;rbs_motif=None;rbs_spacer=None;gc_cont=0.759	73.2	216.9	394	1.0999999999999999e-53	158	238
329	13923_LNBYT5954Z_HS	357_KMWIQ0712K_HS	6	6	18	6	13923_LNBYT5954Z_HS_AND_357_KMWIQ0712K_HS	13923_LNBYT5954Z_HS_3	357_KMWIQ0712K_HS_16	d_Bacteria	p_Proteobacteria	c_Gammaproteobacteria	o_Xanthomonadales	f_Xanthomonadaceae	g_Arenimonas		13923_LNBYT5954Z_HS	3198	genus	Arenimonas	8	8	5	0.63	d_Bacteria;p_Proteobacteria;c_Gammaproteobacteria;o_Xanthomonadales;f_Xanthomonadaceae;g_Arenimonas	d_Bacteria	p_Proteobacteria	c_Gammaproteobacteria	o_Pseudomonadales	f_Pseudomonadaceae			357_KMWIQ0712K_HS	30	family	Pseudomonadaceae	38	37	18	0.53	d_Bacteria;p_Proteobacteria;c_Gammaproteobacteria;o_Pseudomonadales;f_Pseudomonadaceae	UniRef50_A0A4R8L906 Cystathionine gamma-synthase n=10 Tax=Bacteria TaxID=2 RepID=A0A4R8L906_9GAMM	13923_LNBYT5954Z_HS_3 # 772 # 1533 # -1 # ID=5914_3;partial=00;start_type=ATG;rbs_motif=GGAG/GAGG;rbs_spacer=5-10bp;gc_cont=0.749	72.1	322.4	394	3.099999999999999e-85	254	1
330	13923_LNBYT5954Z_HS	357_KMWIQ0712K_HS	6	6	18	6	13923_LNBYT5954Z_HS_AND_357_KMWIQ0712K_HS	13923_LNBYT5954Z_HS_1	357_KMWIQ0712K_HS_17	d_Bacteria	p_Proteobacteria	c_Gammaproteobacteria	o_Xanthomonadales	f_Xanthomonadaceae	g_Arenimonas		13923_LNBYT5954Z_HS	3198	genus	Arenimonas	8	8	5	0.63	d_Bacteria;p_Proteobacteria;c_Gammaproteobacteria;o_Xanthomonadales;f_Xanthomonadaceae;g_Arenimonas	d_Bacteria	p_Proteobacteria	c_Gammaproteobacteria	o_Pseudomonadales	f_Pseudomonadaceae			357_KMWIQ0712K_HS	30	family	Pseudomonadaceae	38	37	18	0.53	d_Bacteria;p_Proteobacteria;c_Gammaproteobacteria;o_Pseudomonadales;f_Pseudomonadaceae	UniRef50_A0A5C7RJY9 DNA mismatch repair protein MutS (Fragment) n=1 Tax=Xanthomonadaceae bacterium TaxID=1926873 RepID=A0A5C7RJY9_9GAMM	13923_LNBYT5954Z_HS_1 # 1 # 363 # 1 # ID=5914_1;partial=10;start_type=Edge;rbs_motif=None;rbs_spacer=None;gc_cont=0.744	71.8	152.1	138	2.6e-34	121	16
331	13923_LNBYT5954Z_HS	13018_EWOJK0017V_HS	2	6	4	4	13923_LNBYT5954Z_HS_AND_13018_EWOJK0017V_HS	13923_LNBYT5954Z_HS_1	13018_EWOJK0017V_HS_4	d_Bacteria	p_Proteobacteria	c_Gammaproteobacteria	o_Xanthomonadales	f_Xanthomonadaceae	g_Arenimonas		13923_LNBYT5954Z_HS	3198	genus	Arenimonas	8	8	5	0.63	d_Bacteria;p_Proteobacteria;c_Gammaproteobacteria;o_Xanthomonadales;f_Xanthomonadaceae;g_Arenimonas	d_Bacteria	p_Proteobacteria	c_Gammaproteobacteria	o_Pseudomonadales	f_Pseudomonadaceae			13018_EWOJK0017V_HS	30	family	Pseudomonadaceae	12	12	4	0.55	d_Bacteria;p_Proteobacteria;c_Gammaproteobacteria;o_Pseudomonadales;f_Pseudomonadaceae	UniRef50_A0A5C7RJY9 DNA mismatch repair protein MutS (Fragment) n=1 Tax=Xanthomonadaceae bacterium TaxID=1926873 RepID=A0A5C7RJY9_9GAMM	13923_LNBYT5954Z_HS_1 # 1 # 363 # 1 # ID=5914_1;partial=10;start_type=Edge;rbs_motif=None;rbs_spacer=None;gc_cont=0.744	71.8	152.1	138	2.6e-34	121	16
332	13923_LNBYT5954Z_HS	357_KMWIQ0712K_HS	6	6	18	6	13923_LNBYT5954Z_HS_AND_357_KMWIQ0712K_HS	13923_LNBYT5954Z_HS_6	357_KMWIQ0712K_HS_13	d_Bacteria	p_Proteobacteria	c_Gammaproteobacteria	o_Xanthomonadales	f_Xanthomonadaceae	g_Arenimonas		13923_LNBYT5954Z_HS	3198	genus	Arenimonas	8	8	5	0.63	d_Bacteria;p_Proteobacteria;c_Gammaproteobacteria;o_Xanthomonadales;f_Xanthomonadaceae;g_Arenimonas	d_Bacteria	p_Proteobacteria	c_Gammaproteobacteria	o_Pseudomonadales	f_Pseudomonadaceae			357_KMWIQ0712K_HS	30	family	Pseudomonadaceae	38	37	18	0.53	d_Bacteria;p_Proteobacteria;c_Gammaproteobacteria;o_Pseudomonadales;f_Pseudomonadaceae	UniRef50_U5N703 TnpA ISCR21 transposase n=840 Tax=Bacteria TaxID=2 RepID=U5N703_KLEPN	13923_LNBYT5954Z_HS_6 # 2520 # 3737 # 1 # ID=5914_6;partial=01;start_type=GTG;rbs_motif=None;rbs_spacer=None;gc_cont=0.685	94.0	746.5	427	1.099999999999999e-212	406	1
333	13923_LNBYT5954Z_HS	13018_EWOJK0017V_HS	2	6	4	4	13923_LNBYT5954Z_HS_AND_13018_EWOJK0017V_HS	13923_LNBYT5954Z_HS_6	13018_EWOJK0017V_HS_3	d_Bacteria	p_Proteobacteria	c_Gammaproteobacteria	o_Xanthomonadales	f_Xanthomonadaceae	g_Arenimonas		13923_LNBYT5954Z_HS	3198	genus	Arenimonas	8	8	5	0.63	d_Bacteria;p_Proteobacteria;c_Gammaproteobacteria;o_Xanthomonadales;f_Xanthomonadaceae;g_Arenimonas	d_Bacteria	p_Proteobacteria	c_Gammaproteobacteria	o_Pseudomonadales	f_Pseudomonadaceae			13018_EWOJK0017V_HS	30	family	Pseudomonadaceae	12	12	4	0.55	d_Bacteria;p_Proteobacteria;c_Gammaproteobacteria;o_Pseudomonadales;f_Pseudomonadaceae	UniRef50_U5N703 TnpA ISCR21 transposase n=840 Tax=Bacteria TaxID=2 RepID=U5N703_KLEPN	13923_LNBYT5954Z_HS_6 # 2520 # 3737 # 1 # ID=5914_6;partial=01;start_type=GTG;rbs_motif=None;rbs_spacer=None;gc_cont=0.685	94.0	746.5	427	1.099999999999999e-212	406	1
334	13923_LNBYT5954Z_HS	357_KMWIQ0712K_HS	6	6	18	6	13923_LNBYT5954Z_HS_AND_357_KMWIQ0712K_HS	13923_LNBYT5954Z_HS_4	357_KMWIQ0712K_HS_15	d_Bacteria	p_Proteobacteria	c_Gammaproteobacteria	o_Xanthomonadales	f_Xanthomonadaceae	g_Arenimonas		13923_LNBYT5954Z_HS	3198	genus	Arenimonas	8	8	5	0.63	d_Bacteria;p_Proteobacteria;c_Gammaproteobacteria;o_Xanthomonadales;f_Xanthomonadaceae;g_Arenimonas	d_Bacteria	p_Proteobacteria	c_Gammaproteobacteria	o_Pseudomonadales	f_Pseudomonadaceae			357_KMWIQ0712K_HS	30	family	Pseudomonadaceae	38	37	18	0.53	d_Bacteria;p_Proteobacteria;c_Gammaproteobacteria;o_Pseudomonadales;f_Pseudomonadaceae	UniRef50_A0A0A0EN35 ArsR family transcriptional regulator n=10 Tax=Bacteria TaxID=2 RepID=A0A0A0EN35_9GAMM	13923_LNBYT5954Z_HS_4 # 1626 # 2102 # 1 # ID=5914_4;partial=00;start_type=ATG;rbs_motif=GGA/GAG/AGG;rbs_spacer=5-10bp;gc_cont=0.706	70.8	222.6	154	2.0999999999999998e-55	159	1
335	13923_LNBYT5954Z_HS	357_KMWIQ0712K_HS	6	6	18	6	13923_LNBYT5954Z_HS_AND_357_KMWIQ0712K_HS	13923_LNBYT5954Z_HS_5	357_KMWIQ0712K_HS_14	d_Bacteria	p_Proteobacteria	c_Gammaproteobacteria	o_Xanthomonadales	f_Xanthomonadaceae	g_Arenimonas		13923_LNBYT5954Z_HS	3198	genus	Arenimonas	8	8	5	0.63	d_Bacteria;p_Proteobacteria;c_Gammaproteobacteria;o_Xanthomonadales;f_Xanthomonadaceae;g_Arenimonas	d_Bacteria	p_Proteobacteria	c_Gammaproteobacteria	o_Pseudomonadales	f_Pseudomonadaceae			357_KMWIQ0712K_HS	30	family	Pseudomonadaceae	38	37	18	0.53	d_Bacteria;p_Proteobacteria;c_Gammaproteobacteria;o_Pseudomonadales;f_Pseudomonadaceae	UniRef50_UPI000F897DC8 RNA-binding protein n=1 Tax=Xanthomonas arboricola TaxID=56448 RepID=UPI000F897DC8	13923_LNBYT5954Z_HS_5 # 2104 # 2400 # -1 # ID=5914_5;partial=00;start_type=GTG;rbs_motif=GGxGG;rbs_spacer=3-4bp;gc_cont=0.771	68.4	124.0	131	6.3e-26	99	34
336	1297_CTKAA1553C_HS	9301_ABVSK8395E_HS	1	9	6	6	1297_CTKAA1553C_HS_AND_9301_ABVSK8395E_HS	1297_CTKAA1553C_HS_9	9301_ABVSK8395E_HS_1	d_Bacteria	p_Proteobacteria	c_Gammaproteobacteria	o_Burkholderiales	f_Burkholderiaceae			1297_CTKAA1553C_HS	62	family	Burkholderiaceae	26	25	18	0.83	d_Bacteria;p_Proteobacteria;c_Gammaproteobacteria;o_Burkholderiales;f_Burkholderiaceae	d_Bacteria	p_Proteobacteria	c_Gammaproteobacteria	o_Pseudomonadales	f_Pseudomonadaceae			9301_ABVSK8395E_HS	30	family	Pseudomonadaceae	14	14	7	0.56	d_Bacteria;p_Proteobacteria;c_Gammaproteobacteria;o_Pseudomonadales;f_Pseudomonadaceae	UniRef50_L2EHS5 SnoaL-like domain-containing protein n=3 Tax=Burkholderiales TaxID=80840 RepID=L2EHS5_9BURK	1297_CTKAA1553C_HS_9 # 9308 # 9694 # 1 # ID=12068_9;partial=01;start_type=ATG;rbs_motif=GGA/GAG/AGG;rbs_spacer=5-10bp;gc_cont=0.597	100.0	264.6	144	3.8999999999999995e-68	129	1
337	2198_WQYNP1853R_HS	9301_ABVSK8395E_HS	1	9	6	6	2198_WQYNP1853R_HS_AND_9301_ABVSK8395E_HS	2198_WQYNP1853R_HS_4	9301_ABVSK8395E_HS_1	d_Bacteria	p_Proteobacteria	c_Gammaproteobacteria	o_Burkholderiales	f_Burkholderiaceae			2198_WQYNP1853R_HS	62	family	Burkholderiaceae	20	18	10	0.55	d_Bacteria;p_Proteobacteria;c_Gammaproteobacteria;o_Burkholderiales;f_Burkholderiaceae	d_Bacteria	p_Proteobacteria	c_Gammaproteobacteria	o_Pseudomonadales	f_Pseudomonadaceae			9301_ABVSK8395E_HS	30	family	Pseudomonadaceae	14	14	7	0.56	d_Bacteria;p_Proteobacteria;c_Gammaproteobacteria;o_Pseudomonadales;f_Pseudomonadaceae	UniRef50_L2EHS5 SnoaL-like domain-containing protein n=3 Tax=Burkholderiales TaxID=80840 RepID=L2EHS5_9BURK	2198_WQYNP1853R_HS_4 # 1856 # 2290 # -1 # ID=9928_4;partial=00;start_type=ATG;rbs_motif=GGA/GAG/AGG;rbs_spacer=5-10bp;gc_cont=0.602	100.0	296.2	144	1.3999999999999996e-77	145	1
338	2956_JXBDA6620S_HS	9301_ABVSK8395E_HS	1	9	6	6	2956_JXBDA6620S_HS_AND_9301_ABVSK8395E_HS	2956_JXBDA6620S_HS_6	9301_ABVSK8395E_HS_1	d_Bacteria	p_Proteobacteria	c_Gammaproteobacteria	o_Burkholderiales	f_Burkholderiaceae			2956_JXBDA6620S_HS	62	family	Burkholderiaceae	18	16	8	0.54	d_Bacteria;p_Proteobacteria;c_Gammaproteobacteria;o_Burkholderiales;f_Burkholderiaceae	d_Bacteria	p_Proteobacteria	c_Gammaproteobacteria	o_Pseudomonadales	f_Pseudomonadaceae			9301_ABVSK8395E_HS	30	family	Pseudomonadaceae	14	14	7	0.56	d_Bacteria;p_Proteobacteria;c_Gammaproteobacteria;o_Pseudomonadales;f_Pseudomonadaceae	UniRef50_L2EHS5 SnoaL-like domain-containing protein n=3 Tax=Burkholderiales TaxID=80840 RepID=L2EHS5_9BURK	2956_JXBDA6620S_HS_6 # 3952 # 4386 # 1 # ID=17664_6;partial=00;start_type=ATG;rbs_motif=GGA/GAG/AGG;rbs_spacer=5-10bp;gc_cont=0.605	100.0	296.2	144	1.3999999999999996e-77	145	1
339	2973_STOPY2011U_HS	9301_ABVSK8395E_HS	1	12	6	6	2973_STOPY2011U_HS_AND_9301_ABVSK8395E_HS	2973_STOPY2011U_HS_4	9301_ABVSK8395E_HS_1	d_Bacteria	p_Proteobacteria	c_Gammaproteobacteria	o_Burkholderiales	f_Burkholderiaceae			2973_STOPY2011U_HS	62	family	Burkholderiaceae	34	33	20	0.62	d_Bacteria;p_Proteobacteria;c_Gammaproteobacteria;o_Burkholderiales;f_Burkholderiaceae	d_Bacteria	p_Proteobacteria	c_Gammaproteobacteria	o_Pseudomonadales	f_Pseudomonadaceae			9301_ABVSK8395E_HS	30	family	Pseudomonadaceae	14	14	7	0.56	d_Bacteria;p_Proteobacteria;c_Gammaproteobacteria;o_Pseudomonadales;f_Pseudomonadaceae	UniRef50_L2EHS5 SnoaL-like domain-containing protein n=3 Tax=Burkholderiales TaxID=80840 RepID=L2EHS5_9BURK	2973_STOPY2011U_HS_4 # 1485 # 1919 # -1 # ID=4914_4;partial=00;start_type=ATG;rbs_motif=GGA/GAG/AGG;rbs_spacer=5-10bp;gc_cont=0.602	100.0	296.2	144	1.3999999999999996e-77	145	1
340	3427_LIRKT9545S_HS	9301_ABVSK8395E_HS	1	7	6	6	3427_LIRKT9545S_HS_AND_9301_ABVSK8395E_HS	3427_LIRKT9545S_HS_6	9301_ABVSK8395E_HS_1	d_Bacteria	p_Proteobacteria	c_Gammaproteobacteria	o_Burkholderiales	f_Burkholderiaceae	g_Acidovorax C	s_Acidovorax C caeni	3427_LIRKT9545S_HS	19070	species	Acidovorax C caeni	14	13	6	0.79	d_Bacteria;p_Proteobacteria;c_Gammaproteobacteria;o_Burkholderiales;f_Burkholderiaceae;g_Acidovorax C;s_Acidovorax C caeni	d_Bacteria	p_Proteobacteria	c_Gammaproteobacteria	o_Pseudomonadales	f_Pseudomonadaceae			9301_ABVSK8395E_HS	30	family	Pseudomonadaceae	14	14	7	0.56	d_Bacteria;p_Proteobacteria;c_Gammaproteobacteria;o_Pseudomonadales;f_Pseudomonadaceae	UniRef50_L2EHS5 SnoaL-like domain-containing protein n=3 Tax=Burkholderiales TaxID=80840 RepID=L2EHS5_9BURK	3427_LIRKT9545S_HS_6 # 4413 # 4847 # 1 # ID=10664_6;partial=00;start_type=ATG;rbs_motif=GGA/GAG/AGG;rbs_spacer=5-10bp;gc_cont=0.605	100.0	296.2	144	1.3999999999999996e-77	145	1
341	3946_AAOLJ3001L_HS	9301_ABVSK8395E_HS	1	8	6	6	3946_AAOLJ3001L_HS_AND_9301_ABVSK8395E_HS	3946_AAOLJ3001L_HS_7	9301_ABVSK8395E_HS_1	d_Bacteria	p_Proteobacteria	c_Gammaproteobacteria	o_Burkholderiales	f_Burkholderiaceae			3946_AAOLJ3001L_HS	62	family	Burkholderiaceae	16	16	9	0.55	d_Bacteria;p_Proteobacteria;c_Gammaproteobacteria;o_Burkholderiales;f_Burkholderiaceae	d_Bacteria	p_Proteobacteria	c_Gammaproteobacteria	o_Pseudomonadales	f_Pseudomonadaceae			9301_ABVSK8395E_HS	30	family	Pseudomonadaceae	14	14	7	0.56	d_Bacteria;p_Proteobacteria;c_Gammaproteobacteria;o_Pseudomonadales;f_Pseudomonadaceae	UniRef50_L2EHS5 SnoaL-like domain-containing protein n=3 Tax=Burkholderiales TaxID=80840 RepID=L2EHS5_9BURK	3946_AAOLJ3001L_HS_7 # 3769 # 4203 # 1 # ID=4163_7;partial=00;start_type=ATG;rbs_motif=GGA/GAG/AGG;rbs_spacer=5-10bp;gc_cont=0.605	100.0	296.2	144	1.3999999999999996e-77	145	1
342	11727_JXRFG8695L_HS	9301_ABVSK8395E_HS	1	6	6	6	11727_JXRFG8695L_HS_AND_9301_ABVSK8395E_HS	11727_JXRFG8695L_HS_2	9301_ABVSK8395E_HS_1	d_Bacteria	p_Proteobacteria	c_Gammaproteobacteria	o_Burkholderiales	f_Burkholderiaceae	g_Acidovorax C	s_Acidovorax C caeni	11727_JXRFG8695L_HS	19070	species	Acidovorax C caeni	11	10	4	0.58	d_Bacteria;p_Proteobacteria;c_Gammaproteobacteria;o_Burkholderiales;f_Burkholderiaceae;g_Acidovorax C;s_Acidovorax C caeni	d_Bacteria	p_Proteobacteria	c_Gammaproteobacteria	o_Pseudomonadales	f_Pseudomonadaceae			9301_ABVSK8395E_HS	30	family	Pseudomonadaceae	14	14	7	0.56	d_Bacteria;p_Proteobacteria;c_Gammaproteobacteria;o_Pseudomonadales;f_Pseudomonadaceae	UniRef50_L2EHS5 SnoaL-like domain-containing protein n=3 Tax=Burkholderiales TaxID=80840 RepID=L2EHS5_9BURK	11727_JXRFG8695L_HS_2 # 898 # 1332 # -1 # ID=3300_2;partial=00;start_type=ATG;rbs_motif=GGA/GAG/AGG;rbs_spacer=5-10bp;gc_cont=0.602	100.0	296.2	144	1.3999999999999996e-77	145	1
343	453167_p2.opera	3427_LIRKT9545S_HS	1	4	7	4	453167_p2.opera_AND_3427_LIRKT9545S_HS	453167_p2.opera_1	3427_LIRKT9545S_HS_7	d_Bacteria	p_Proteobacteria	c_Gammaproteobacteria	o_Competibacterales	f_Competibacteraceae	g_Competibacter A	s_Competibacter A sp003527885	453167_p2.opera	51132	species	Competibacter A sp003527885	7	5	1	0.73	d_Bacteria;p_Proteobacteria;c_Gammaproteobacteria;o_Competibacterales;f_Competibacteraceae;g_Competibacter A;s_Competibacter A sp003527885	d_Bacteria	p_Proteobacteria	c_Gammaproteobacteria	o_Burkholderiales	f_Burkholderiaceae	g_Acidovorax C	s_Acidovorax C caeni	3427_LIRKT9545S_HS	19070	species	Acidovorax C caeni	14	13	6	0.79	d_Bacteria;p_Proteobacteria;c_Gammaproteobacteria;o_Burkholderiales;f_Burkholderiaceae;g_Acidovorax C;s_Acidovorax C caeni	UniRef50_U5N703 TnpA ISCR21 transposase n=840 Tax=Bacteria TaxID=2 RepID=U5N703_KLEPN	453167_p2.opera_1 # 3 # 242 # 1 # ID=13275_1;partial=10;start_type=Edge;rbs_motif=None;rbs_spacer=None;gc_cont=0.688	95.6	135.2	427	2.2e-29	80	303
344	1323_WJTYV4855R_HS	11136_OQKAY0494C_HS	1	8	4	4	1323_WJTYV4855R_HS_AND_11136_OQKAY0494C_HS	1323_WJTYV4855R_HS_2	11136_OQKAY0494C_HS_4	d_Bacteria	p_Proteobacteria	c_Gammaproteobacteria	o_Burkholderiales	f_Burkholderiaceae			1323_WJTYV4855R_HS	62	family	Burkholderiaceae	36	36	25	0.83	d_Bacteria;p_Proteobacteria;c_Gammaproteobacteria;o_Burkholderiales;f_Burkholderiaceae	d_Bacteria	p_Proteobacteria	c_Gammaproteobacteria	o_Pseudomonadales	f_Pseudomonadaceae	g_Pseudomonas E	s_Pseudomonas E pohangensis	11136_OQKAY0494C_HS	35842	species	Pseudomonas E pohangensis	10	10	2	0.6	d_Bacteria;p_Proteobacteria;c_Gammaproteobacteria;o_Pseudomonadales;f_Pseudomonadaceae;g_Pseudomonas E;s_Pseudomonas E pohangensis	UniRef50_G9FAP6 ISPps1 family transposase n=15 Tax=Bacteria TaxID=2 RepID=G9FAP6_9BACT	1323_WJTYV4855R_HS_2 # 1411 # 2958 # 1 # ID=2639_2;partial=00;start_type=ATG;rbs_motif=None;rbs_spacer=None;gc_cont=0.643	85.0	701.0	418	6.499999999999995e-199	516	1
345	5973_SNLSN1243N_HS	11136_OQKAY0494C_HS	1	5	4	4	5973_SNLSN1243N_HS_AND_11136_OQKAY0494C_HS	5973_SNLSN1243N_HS_2	11136_OQKAY0494C_HS_2	d_Bacteria	p_Proteobacteria	c_Gammaproteobacteria	o_Burkholderiales	f_Burkholderiaceae			5973_SNLSN1243N_HS	62	family	Burkholderiaceae	31	30	20	0.52	d_Bacteria;p_Proteobacteria;c_Gammaproteobacteria;o_Burkholderiales;f_Burkholderiaceae	d_Bacteria	p_Proteobacteria	c_Gammaproteobacteria	o_Pseudomonadales	f_Pseudomonadaceae	g_Pseudomonas E	s_Pseudomonas E pohangensis	11136_OQKAY0494C_HS	35842	species	Pseudomonas E pohangensis	10	10	2	0.6	d_Bacteria;p_Proteobacteria;c_Gammaproteobacteria;o_Pseudomonadales;f_Pseudomonadaceae;g_Pseudomonas E;s_Pseudomonas E pohangensis	UniRef50_A0A2E0IWF5 Lactamase_B domain-containing protein n=172 Tax=Bacteria TaxID=2 RepID=A0A2E0IWF5_9GAMM	5973_SNLSN1243N_HS_2 # 1796 # 3775 # -1 # ID=16026_2;partial=00;start_type=ATG;rbs_motif=GGAG/GAGG;rbs_spacer=5-10bp;gc_cont=0.629	58.3	755.4	663	3.6999999999999975e-215	660	24
346	1565_FFNVF9186D_HS	11136_OQKAY0494C_HS	1	5	4	4	1565_FFNVF9186D_HS_AND_11136_OQKAY0494C_HS	1565_FFNVF9186D_HS_4	11136_OQKAY0494C_HS_4	d_Bacteria	p_Proteobacteria	c_Gammaproteobacteria	o_Burkholderiales	f_Burkholderiaceae			1565_FFNVF9186D_HS	62	family	Burkholderiaceae	27	26	13	0.59	d_Bacteria;p_Proteobacteria;c_Gammaproteobacteria;o_Burkholderiales;f_Burkholderiaceae	d_Bacteria	p_Proteobacteria	c_Gammaproteobacteria	o_Pseudomonadales	f_Pseudomonadaceae	g_Pseudomonas E	s_Pseudomonas E pohangensis	11136_OQKAY0494C_HS	35842	species	Pseudomonas E pohangensis	10	10	2	0.6	d_Bacteria;p_Proteobacteria;c_Gammaproteobacteria;o_Pseudomonadales;f_Pseudomonadaceae;g_Pseudomonas E;s_Pseudomonas E pohangensis	UniRef50_G9FAP6 ISPps1 family transposase n=15 Tax=Bacteria TaxID=2 RepID=G9FAP6_9BACT	1565_FFNVF9186D_HS_4 # 4465 # 6012 # -1 # ID=13874_4;partial=00;start_type=ATG;rbs_motif=None;rbs_spacer=None;gc_cont=0.640	85.0	701.0	418	6.499999999999995e-199	516	1
347	1297_CTKAA1553C_HS	11136_OQKAY0494C_HS	1	9	4	4	1297_CTKAA1553C_HS_AND_11136_OQKAY0494C_HS	1297_CTKAA1553C_HS_1	11136_OQKAY0494C_HS_2	d_Bacteria	p_Proteobacteria	c_Gammaproteobacteria	o_Burkholderiales	f_Burkholderiaceae			1297_CTKAA1553C_HS	62	family	Burkholderiaceae	26	25	18	0.83	d_Bacteria;p_Proteobacteria;c_Gammaproteobacteria;o_Burkholderiales;f_Burkholderiaceae	d_Bacteria	p_Proteobacteria	c_Gammaproteobacteria	o_Pseudomonadales	f_Pseudomonadaceae	g_Pseudomonas E	s_Pseudomonas E pohangensis	11136_OQKAY0494C_HS	35842	species	Pseudomonas E pohangensis	10	10	2	0.6	d_Bacteria;p_Proteobacteria;c_Gammaproteobacteria;o_Pseudomonadales;f_Pseudomonadaceae;g_Pseudomonas E;s_Pseudomonas E pohangensis	UniRef50_A0A2E0IWF5 Lactamase_B domain-containing protein n=172 Tax=Bacteria TaxID=2 RepID=A0A2E0IWF5_9GAMM	1297_CTKAA1553C_HS_1 # 54 # 2033 # 1 # ID=12068_1;partial=00;start_type=ATG;rbs_motif=GGAG/GAGG;rbs_spacer=5-10bp;gc_cont=0.629	58.3	755.4	663	3.6999999999999975e-215	660	24
348	3612_HFGVI0044Q_HS	11136_OQKAY0494C_HS	1	5	4	4	3612_HFGVI0044Q_HS_AND_11136_OQKAY0494C_HS	3612_HFGVI0044Q_HS_4	11136_OQKAY0494C_HS_2	d_Bacteria	p_Proteobacteria	c_Gammaproteobacteria	o_Burkholderiales	f_Burkholderiaceae			3612_HFGVI0044Q_HS	62	family	Burkholderiaceae	19	18	10	0.69	d_Bacteria;p_Proteobacteria;c_Gammaproteobacteria;o_Burkholderiales;f_Burkholderiaceae	d_Bacteria	p_Proteobacteria	c_Gammaproteobacteria	o_Pseudomonadales	f_Pseudomonadaceae	g_Pseudomonas E	s_Pseudomonas E pohangensis	11136_OQKAY0494C_HS	35842	species	Pseudomonas E pohangensis	10	10	2	0.6	d_Bacteria;p_Proteobacteria;c_Gammaproteobacteria;o_Pseudomonadales;f_Pseudomonadaceae;g_Pseudomonas E;s_Pseudomonas E pohangensis	UniRef50_A0A2E0IWF5 Lactamase_B domain-containing protein n=172 Tax=Bacteria TaxID=2 RepID=A0A2E0IWF5_9GAMM	3612_HFGVI0044Q_HS_4 # 4911 # 6890 # -1 # ID=10515_4;partial=00;start_type=ATG;rbs_motif=GGAG/GAGG;rbs_spacer=5-10bp;gc_cont=0.629	58.3	755.4	663	3.6999999999999975e-215	660	24
349	5678_GFGIA8953L	11136_OQKAY0494C_HS	1	4	4	4	5678_GFGIA8953L_AND_11136_OQKAY0494C_HS	5678_GFGIA8953L_3	11136_OQKAY0494C_HS_2	d_Bacteria	p_Proteobacteria	c_Gammaproteobacteria	o_Burkholderiales	f_Burkholderiaceae			5678_GFGIA8953L	62	family	Burkholderiaceae	20	20	10	0.55	d_Bacteria;p_Proteobacteria;c_Gammaproteobacteria;o_Burkholderiales;f_Burkholderiaceae	d_Bacteria	p_Proteobacteria	c_Gammaproteobacteria	o_Pseudomonadales	f_Pseudomonadaceae	g_Pseudomonas E	s_Pseudomonas E pohangensis	11136_OQKAY0494C_HS	35842	species	Pseudomonas E pohangensis	10	10	2	0.6	d_Bacteria;p_Proteobacteria;c_Gammaproteobacteria;o_Pseudomonadales;f_Pseudomonadaceae;g_Pseudomonas E;s_Pseudomonas E pohangensis	UniRef50_A0A2E0IWF5 Lactamase_B domain-containing protein n=172 Tax=Bacteria TaxID=2 RepID=A0A2E0IWF5_9GAMM	5678_GFGIA8953L_3 # 3102 # 5081 # -1 # ID=11252_3;partial=00;start_type=ATG;rbs_motif=GGAG/GAGG;rbs_spacer=5-10bp;gc_cont=0.629	58.1	751.9	663	4.0999999999999964e-214	660	24
350	10106_STOPY2011U_HS	11136_OQKAY0494C_HS	1	5	4	4	10106_STOPY2011U_HS_AND_11136_OQKAY0494C_HS	10106_STOPY2011U_HS_5	11136_OQKAY0494C_HS_4	d_Bacteria	p_Proteobacteria	c_Gammaproteobacteria	o_Burkholderiales	f_Burkholderiaceae	g_Acidovorax	s_Acidovorax sp000302535	10106_STOPY2011U_HS	5927	species	Acidovorax sp000302535	13	12	3	0.57	d_Bacteria;p_Proteobacteria;c_Gammaproteobacteria;o_Burkholderiales;f_Burkholderiaceae;g_Acidovorax;s_Acidovorax sp000302535	d_Bacteria	p_Proteobacteria	c_Gammaproteobacteria	o_Pseudomonadales	f_Pseudomonadaceae	g_Pseudomonas E	s_Pseudomonas E pohangensis	11136_OQKAY0494C_HS	35842	species	Pseudomonas E pohangensis	10	10	2	0.6	d_Bacteria;p_Proteobacteria;c_Gammaproteobacteria;o_Pseudomonadales;f_Pseudomonadaceae;g_Pseudomonas E;s_Pseudomonas E pohangensis	UniRef50_A9IG66 Transposition-related fusion-protein n=11 Tax=root TaxID=1 RepID=A9IG66_BORPD	10106_STOPY2011U_HS_5 # 3411 # 3917 # -1 # ID=3762_5;partial=01;start_type=Edge;rbs_motif=None;rbs_spacer=None;gc_cont=0.673	100.0	283.5	683	1.0999999999999995e-73	169	516
351	2590_BIHLB6119Y	11136_OQKAY0494C_HS	1	6	4	4	2590_BIHLB6119Y_AND_11136_OQKAY0494C_HS	2590_BIHLB6119Y_1	11136_OQKAY0494C_HS_4	d_Bacteria	p_Proteobacteria	c_Gammaproteobacteria	o_Burkholderiales	f_Burkholderiaceae			2590_BIHLB6119Y	62	family	Burkholderiaceae	16	15	9	0.81	d_Bacteria;p_Proteobacteria;c_Gammaproteobacteria;o_Burkholderiales;f_Burkholderiaceae	d_Bacteria	p_Proteobacteria	c_Gammaproteobacteria	o_Pseudomonadales	f_Pseudomonadaceae	g_Pseudomonas E	s_Pseudomonas E pohangensis	11136_OQKAY0494C_HS	35842	species	Pseudomonas E pohangensis	10	10	2	0.6	d_Bacteria;p_Proteobacteria;c_Gammaproteobacteria;o_Pseudomonadales;f_Pseudomonadaceae;g_Pseudomonas E;s_Pseudomonas E pohangensis	UniRef50_A0A1D9FED5 Dihydrolipoamide dehydrogenase-like protein n=11 Tax=Bacteria TaxID=2 RepID=A0A1D9FED5_9MICC	2590_BIHLB6119Y_1 # 3 # 851 # 1 # ID=17349_1;partial=10;start_type=Edge;rbs_motif=None;rbs_spacer=None;gc_cont=0.656	100.0	509.2	627	1.9999999999999986e-141	283	346
352	4317_LIRKT9545S_HS	11136_OQKAY0494C_HS	1	6	4	4	4317_LIRKT9545S_HS_AND_11136_OQKAY0494C_HS	4317_LIRKT9545S_HS_2	11136_OQKAY0494C_HS_4	d_Bacteria	p_Proteobacteria	c_Gammaproteobacteria	o_Burkholderiales	f_Burkholderiaceae			4317_LIRKT9545S_HS	62	family	Burkholderiaceae	26	26	14	0.64	d_Bacteria;p_Proteobacteria;c_Gammaproteobacteria;o_Burkholderiales;f_Burkholderiaceae	d_Bacteria	p_Proteobacteria	c_Gammaproteobacteria	o_Pseudomonadales	f_Pseudomonadaceae	g_Pseudomonas E	s_Pseudomonas E pohangensis	11136_OQKAY0494C_HS	35842	species	Pseudomonas E pohangensis	10	10	2	0.6	d_Bacteria;p_Proteobacteria;c_Gammaproteobacteria;o_Pseudomonadales;f_Pseudomonadaceae;g_Pseudomonas E;s_Pseudomonas E pohangensis	UniRef50_A9IG66 Transposition-related fusion-protein n=11 Tax=root TaxID=1 RepID=A9IG66_BORPD	4317_LIRKT9545S_HS_2 # 281 # 550 # 1 # ID=11754_2;partial=00;start_type=GTG;rbs_motif=GGA/GAG/AGG;rbs_spacer=5-10bp;gc_cont=0.644	100.0	190.7	683	5e-46	90	598
353	5829_WEOIY8760C_HS	11136_OQKAY0494C_HS	1	4	4	4	5829_WEOIY8760C_HS_AND_11136_OQKAY0494C_HS	5829_WEOIY8760C_HS_2	11136_OQKAY0494C_HS_4	d_Bacteria	p_Proteobacteria	c_Gammaproteobacteria	o_Burkholderiales	f_Burkholderiaceae	g_Ottowia	s_Ottowia beijingensis	5829_WEOIY8760C_HS	58407	species	Ottowia beijingensis	22	22	7	0.54	d_Bacteria;p_Proteobacteria;c_Gammaproteobacteria;o_Burkholderiales;f_Burkholderiaceae;g_Ottowia;s_Ottowia beijingensis	d_Bacteria	p_Proteobacteria	c_Gammaproteobacteria	o_Pseudomonadales	f_Pseudomonadaceae	g_Pseudomonas E	s_Pseudomonas E pohangensis	11136_OQKAY0494C_HS	35842	species	Pseudomonas E pohangensis	10	10	2	0.6	d_Bacteria;p_Proteobacteria;c_Gammaproteobacteria;o_Pseudomonadales;f_Pseudomonadaceae;g_Pseudomonas E;s_Pseudomonas E pohangensis	UniRef50_G9FAP6 ISPps1 family transposase n=15 Tax=Bacteria TaxID=2 RepID=G9FAP6_9BACT	5829_WEOIY8760C_HS_2 # 964 # 2511 # 1 # ID=8091_2;partial=00;start_type=ATG;rbs_motif=None;rbs_spacer=None;gc_cont=0.642	85.0	701.0	418	6.499999999999995e-199	516	1
354	6118_AQYSR7679X_HS	11136_OQKAY0494C_HS	1	5	4	4	6118_AQYSR7679X_HS_AND_11136_OQKAY0494C_HS	6118_AQYSR7679X_HS_1	11136_OQKAY0494C_HS_4	d_Bacteria	p_Proteobacteria	c_Gammaproteobacteria	o_Burkholderiales	f_Burkholderiaceae			6118_AQYSR7679X_HS	62	family	Burkholderiaceae	13	13	7	0.59	d_Bacteria;p_Proteobacteria;c_Gammaproteobacteria;o_Burkholderiales;f_Burkholderiaceae	d_Bacteria	p_Proteobacteria	c_Gammaproteobacteria	o_Pseudomonadales	f_Pseudomonadaceae	g_Pseudomonas E	s_Pseudomonas E pohangensis	11136_OQKAY0494C_HS	35842	species	Pseudomonas E pohangensis	10	10	2	0.6	d_Bacteria;p_Proteobacteria;c_Gammaproteobacteria;o_Pseudomonadales;f_Pseudomonadaceae;g_Pseudomonas E;s_Pseudomonas E pohangensis	UniRef50_A9IG66 Transposition-related fusion-protein n=11 Tax=root TaxID=1 RepID=A9IG66_BORPD	6118_AQYSR7679X_HS_1 # 3 # 509 # 1 # ID=1435_1;partial=10;start_type=Edge;rbs_motif=None;rbs_spacer=None;gc_cont=0.677	100.0	283.5	683	1.0999999999999995e-73	169	516
355	450_HQATZ1945L_HS	16803_LMGGV4316U_HS	1	33	6	6	450_HQATZ1945L_HS_AND_16803_LMGGV4316U_HS	450_HQATZ1945L_HS_22	16803_LMGGV4316U_HS_6	d_Bacteria	p_Proteobacteria	c_Gammaproteobacteria	o_Burkholderiales	f_Burkholderiaceae	g_Rhodoferax		450_HQATZ1945L_HS	931	genus	Rhodoferax	49	47	22	0.58	d_Bacteria;p_Proteobacteria;c_Gammaproteobacteria;o_Burkholderiales;f_Burkholderiaceae;g_Rhodoferax	d_Bacteria	p_Proteobacteria	c_Gammaproteobacteria	o_Burkholderiales	f_Ga0077523	g_Ga0077526	s_Ga0077526 sp001464895	16803_LMGGV4316U_HS	31681	species	Ga0077526 sp001464895	8	8	4	0.78	d_Bacteria;p_Proteobacteria;c_Gammaproteobacteria;o_Burkholderiales;f_Ga0077523;g_Ga0077526;s_Ga0077526 sp001464895	UniRef50_C9Y962 Insertion element IS407 uncharacterized 10.0 kDa protein n=111 Tax=Proteobacteria TaxID=1224 RepID=C9Y962_9BURK	450_HQATZ1945L_HS_22 # 22833 # 23096 # -1 # ID=5584_22;partial=00;start_type=GTG;rbs_motif=AGGAG;rbs_spacer=5-10bp;gc_cont=0.564	98.8	158.7	93	2e-36	88	12
356	1977443_coassembly	16803_LMGGV4316U_HS	1	4	6	4	1977443_coassembly_AND_16803_LMGGV4316U_HS	1977443_coassembly_4	16803_LMGGV4316U_HS_6	d_Bacteria	p_Proteobacteria	c_Gammaproteobacteria	o_Burkholderiales	f_Burkholderiaceae	g_Rhodoferax		1977443_coassembly	931	genus	Rhodoferax	6	6	3	0.65	d_Bacteria;p_Proteobacteria;c_Gammaproteobacteria;o_Burkholderiales;f_Burkholderiaceae;g_Rhodoferax	d_Bacteria	p_Proteobacteria	c_Gammaproteobacteria	o_Burkholderiales	f_Ga0077523	g_Ga0077526	s_Ga0077526 sp001464895	16803_LMGGV4316U_HS	31681	species	Ga0077526 sp001464895	8	8	4	0.78	d_Bacteria;p_Proteobacteria;c_Gammaproteobacteria;o_Burkholderiales;f_Ga0077523;g_Ga0077526;s_Ga0077526 sp001464895	UniRef50_C9Y962 Insertion element IS407 uncharacterized 10.0 kDa protein n=111 Tax=Proteobacteria TaxID=1224 RepID=C9Y962_9BURK	1977443_coassembly_4 # 992 # 1255 # -1 # ID=3385_4;partial=00;start_type=GTG;rbs_motif=AGGAG;rbs_spacer=5-10bp;gc_cont=0.568	98.8	158.7	93	2e-36	88	12
357	101_JUJHF9134P_HS	16803_LMGGV4316U_HS	1	44	6	6	101_JUJHF9134P_HS_AND_16803_LMGGV4316U_HS	101_JUJHF9134P_HS_40	16803_LMGGV4316U_HS_6	d_Bacteria	p_Proteobacteria	c_Gammaproteobacteria	o_Burkholderiales	f_Burkholderiaceae			101_JUJHF9134P_HS	62	family	Burkholderiaceae	81	79	60	0.77	d_Bacteria;p_Proteobacteria;c_Gammaproteobacteria;o_Burkholderiales;f_Burkholderiaceae	d_Bacteria	p_Proteobacteria	c_Gammaproteobacteria	o_Burkholderiales	f_Ga0077523	g_Ga0077526	s_Ga0077526 sp001464895	16803_LMGGV4316U_HS	31681	species	Ga0077526 sp001464895	8	8	4	0.78	d_Bacteria;p_Proteobacteria;c_Gammaproteobacteria;o_Burkholderiales;f_Ga0077523;g_Ga0077526;s_Ga0077526 sp001464895	UniRef50_C9Y962 Insertion element IS407 uncharacterized 10.0 kDa protein n=111 Tax=Proteobacteria TaxID=1224 RepID=C9Y962_9BURK	101_JUJHF9134P_HS_40 # 43992 # 44255 # 1 # ID=12479_40;partial=00;start_type=GTG;rbs_motif=AGGAG;rbs_spacer=5-10bp;gc_cont=0.568	98.8	158.7	93	2e-36	88	12
358	1565_FFNVF9186D_HS	1196434_coassembly	1	5	4	4	1565_FFNVF9186D_HS_AND_1196434_coassembly	1565_FFNVF9186D_HS_2	1196434_coassembly_4	d_Bacteria	p_Proteobacteria	c_Gammaproteobacteria	o_Burkholderiales	f_Burkholderiaceae			1565_FFNVF9186D_HS	62	family	Burkholderiaceae	27	26	13	0.59	d_Bacteria;p_Proteobacteria;c_Gammaproteobacteria;o_Burkholderiales;f_Burkholderiaceae	d_Bacteria	p_Proteobacteria	c_Alphaproteobacteria	o_Sphingomonadales	f_Sphingomonadaceae			1196434_coassembly	413	family	Sphingomonadaceae	9	9	4	0.59	d_Bacteria;p_Proteobacteria;c_Alphaproteobacteria;o_Sphingomonadales;f_Sphingomonadaceae	UniRef50_A0A258CBR6 Formate acetyltransferase (Fragment) n=1 Tax=Pseudomonadales bacterium 32-61-5 TaxID=1970544 RepID=A0A258CBR6_9GAMM	1565_FFNVF9186D_HS_2 # 773 # 3160 # 1 # ID=13874_2;partial=00;start_type=ATG;rbs_motif=GGAG/GAGG;rbs_spacer=5-10bp;gc_cont=0.553	88.8	1024.6	559	3.8999999999999963e-296	796	2
359	14048_SMAIH8416T_HS	4921_DJXNB4054F	1	5	5	5	14048_SMAIH8416T_HS_AND_4921_DJXNB4054F	14048_SMAIH8416T_HS_4	4921_DJXNB4054F_5	d_Bacteria	p_Proteobacteria	c_Gammaproteobacteria	o_Xanthomonadales	f_Rhodanobacteraceae	g_Dokdonella	s_Dokdonella sp004295005	14048_SMAIH8416T_HS	34053	species	Dokdonella sp004295005	5	5	3	0.51	d_Bacteria;p_Proteobacteria;c_Gammaproteobacteria;o_Xanthomonadales;f_Rhodanobacteraceae;g_Dokdonella;s_Dokdonella sp004295005	d_Bacteria	p_Proteobacteria	c_Alphaproteobacteria	o_Sphingomonadales	f_Sphingomonadaceae	g_QFOP01	s_QFOP01 sp003248785	4921_DJXNB4054F	17220	species	QFOP01 sp003248785	8	8	2	0.63	d_Bacteria;p_Proteobacteria;c_Alphaproteobacteria;o_Sphingomonadales;f_Sphingomonadaceae;g_QFOP01;s_QFOP01 sp003248785	UniRef50_T2FKX8 Mobile element protein n=597 Tax=root TaxID=1 RepID=T2FKX8_ECOLX	14048_SMAIH8416T_HS_4 # 2927 # 3370 # -1 # ID=6788_4;partial=00;start_type=ATG;rbs_motif=None;rbs_spacer=None;gc_cont=0.525	80.0	210.3	1005	9.999999999999999e-52	148	729
360	14048_SMAIH8416T_HS	11715_SJIUI4838N	1	5	4	4	14048_SMAIH8416T_HS_AND_11715_SJIUI4838N	14048_SMAIH8416T_HS_4	11715_SJIUI4838N_4	d_Bacteria	p_Proteobacteria	c_Gammaproteobacteria	o_Xanthomonadales	f_Rhodanobacteraceae	g_Dokdonella	s_Dokdonella sp004295005	14048_SMAIH8416T_HS	34053	species	Dokdonella sp004295005	5	5	3	0.51	d_Bacteria;p_Proteobacteria;c_Gammaproteobacteria;o_Xanthomonadales;f_Rhodanobacteraceae;g_Dokdonella;s_Dokdonella sp004295005	d_Bacteria	p_Proteobacteria	c_Alphaproteobacteria	o_Sphingomonadales	f_Sphingomonadaceae	g_QFOP01	s_QFOP01 sp003248785	11715_SJIUI4838N	17220	species	QFOP01 sp003248785	12	11	2	0.6	d_Bacteria;p_Proteobacteria;c_Alphaproteobacteria;o_Sphingomonadales;f_Sphingomonadaceae;g_QFOP01;s_QFOP01 sp003248785	UniRef50_T2FKX8 Mobile element protein n=597 Tax=root TaxID=1 RepID=T2FKX8_ECOLX	14048_SMAIH8416T_HS_4 # 2927 # 3370 # -1 # ID=6788_4;partial=00;start_type=ATG;rbs_motif=None;rbs_spacer=None;gc_cont=0.525	80.0	210.3	1005	9.999999999999999e-52	148	729
361	14048_SMAIH8416T_HS	25151_PPQYX0519D	1	5	4	4	14048_SMAIH8416T_HS_AND_25151_PPQYX0519D	14048_SMAIH8416T_HS_4	25151_PPQYX0519D_1	d_Bacteria	p_Proteobacteria	c_Gammaproteobacteria	o_Xanthomonadales	f_Rhodanobacteraceae	g_Dokdonella	s_Dokdonella sp004295005	14048_SMAIH8416T_HS	34053	species	Dokdonella sp004295005	5	5	3	0.51	d_Bacteria;p_Proteobacteria;c_Gammaproteobacteria;o_Xanthomonadales;f_Rhodanobacteraceae;g_Dokdonella;s_Dokdonella sp004295005	d_Bacteria	p_Proteobacteria	c_Alphaproteobacteria	o_Sphingomonadales	f_Sphingomonadaceae	g_QFOP01	s_QFOP01 sp003248785	25151_PPQYX0519D	17220	species	QFOP01 sp003248785	6	6	2	0.92	d_Bacteria;p_Proteobacteria;c_Alphaproteobacteria;o_Sphingomonadales;f_Sphingomonadaceae;g_QFOP01;s_QFOP01 sp003248785	UniRef50_T2FKX8 Mobile element protein n=597 Tax=root TaxID=1 RepID=T2FKX8_ECOLX	14048_SMAIH8416T_HS_4 # 2927 # 3370 # -1 # ID=6788_4;partial=00;start_type=ATG;rbs_motif=None;rbs_spacer=None;gc_cont=0.525	80.0	210.3	1005	9.999999999999999e-52	148	729
362	18004_UPKQF5024K_HS	231_LIRKT9545S_HS	2	5	24	5	18004_UPKQF5024K_HS_AND_231_LIRKT9545S_HS	18004_UPKQF5024K_HS_3	231_LIRKT9545S_HS_18	d_Bacteria	p_Proteobacteria	c_Gammaproteobacteria	o_Pseudomonadales	f_Moraxellaceae	g_Acinetobacter		18004_UPKQF5024K_HS	34	genus	Acinetobacter	14	13	5	0.59	d_Bacteria;p_Proteobacteria;c_Gammaproteobacteria;o_Pseudomonadales;f_Moraxellaceae;g_Acinetobacter	d_Bacteria	p_Proteobacteria	c_Gammaproteobacteria	o_Pseudomonadales	f_Pseudomonadaceae			231_LIRKT9545S_HS	30	family	Pseudomonadaceae	35	33	23	0.69	d_Bacteria;p_Proteobacteria;c_Gammaproteobacteria;o_Pseudomonadales;f_Pseudomonadaceae	UniRef50_Q00186 Protein TraM n=165 Tax=root TaxID=1 RepID=TRAM4_ECOLX	18004_UPKQF5024K_HS_3 # 924 # 1358 # 1 # ID=1060_3;partial=00;start_type=GTG;rbs_motif=GGAG/GAGG;rbs_spacer=5-10bp;gc_cont=0.563	68.5	123.2	145	1.6e-25	145	1
363	18004_UPKQF5024K_HS	231_LIRKT9545S_HS	2	5	24	5	18004_UPKQF5024K_HS_AND_231_LIRKT9545S_HS	18004_UPKQF5024K_HS_1	231_LIRKT9545S_HS_19	d_Bacteria	p_Proteobacteria	c_Gammaproteobacteria	o_Pseudomonadales	f_Moraxellaceae	g_Acinetobacter		18004_UPKQF5024K_HS	34	genus	Acinetobacter	14	13	5	0.59	d_Bacteria;p_Proteobacteria;c_Gammaproteobacteria;o_Pseudomonadales;f_Moraxellaceae;g_Acinetobacter	d_Bacteria	p_Proteobacteria	c_Gammaproteobacteria	o_Pseudomonadales	f_Pseudomonadaceae			231_LIRKT9545S_HS	30	family	Pseudomonadaceae	35	33	23	0.69	d_Bacteria;p_Proteobacteria;c_Gammaproteobacteria;o_Pseudomonadales;f_Pseudomonadaceae	UniRef50_Q00187 Protein TraL n=277 Tax=root TaxID=1 RepID=TRAL5_ECOLX	18004_UPKQF5024K_HS_1 # 183 # 434 # 1 # ID=1060_1;partial=00;start_type=ATG;rbs_motif=GGAG/GAGG;rbs_spacer=5-10bp;gc_cont=0.556	82.6	120.6	241	5.9e-25	84	1
364	17610_VVJFE8127P_HS	231_LIRKT9545S_HS	1	4	24	4	17610_VVJFE8127P_HS_AND_231_LIRKT9545S_HS	17610_VVJFE8127P_HS_2	231_LIRKT9545S_HS_18	d_Bacteria	p_Proteobacteria	c_Gammaproteobacteria	o_Pseudomonadales	f_Moraxellaceae	g_Acinetobacter		17610_VVJFE8127P_HS	34	genus	Acinetobacter	17	15	3	0.55	d_Bacteria;p_Proteobacteria;c_Gammaproteobacteria;o_Pseudomonadales;f_Moraxellaceae;g_Acinetobacter	d_Bacteria	p_Proteobacteria	c_Gammaproteobacteria	o_Pseudomonadales	f_Pseudomonadaceae			231_LIRKT9545S_HS	30	family	Pseudomonadaceae	35	33	23	0.69	d_Bacteria;p_Proteobacteria;c_Gammaproteobacteria;o_Pseudomonadales;f_Pseudomonadaceae	UniRef50_Q00186 Protein TraM n=165 Tax=root TaxID=1 RepID=TRAM4_ECOLX	17610_VVJFE8127P_HS_2 # 584 # 1018 # 1 # ID=12038_2;partial=00;start_type=GTG;rbs_motif=GGAG/GAGG;rbs_spacer=5-10bp;gc_cont=0.563	68.5	123.2	145	1.6e-25	145	1
365	29203_KEIHK1168I_HS	231_LIRKT9545S_HS	1	4	24	4	29203_KEIHK1168I_HS_AND_231_LIRKT9545S_HS	29203_KEIHK1168I_HS_3	231_LIRKT9545S_HS_18	d_Bacteria	p_Proteobacteria	c_Gammaproteobacteria	o_Pseudomonadales	f_Moraxellaceae	g_Acinetobacter		29203_KEIHK1168I_HS	34	genus	Acinetobacter	13	11	4	0.71	d_Bacteria;p_Proteobacteria;c_Gammaproteobacteria;o_Pseudomonadales;f_Moraxellaceae;g_Acinetobacter	d_Bacteria	p_Proteobacteria	c_Gammaproteobacteria	o_Pseudomonadales	f_Pseudomonadaceae			231_LIRKT9545S_HS	30	family	Pseudomonadaceae	35	33	23	0.69	d_Bacteria;p_Proteobacteria;c_Gammaproteobacteria;o_Pseudomonadales;f_Pseudomonadaceae	UniRef50_Q00186 Protein TraM n=165 Tax=root TaxID=1 RepID=TRAM4_ECOLX	29203_KEIHK1168I_HS_3 # 2275 # 2709 # -1 # ID=3079_3;partial=00;start_type=GTG;rbs_motif=GGAG/GAGG;rbs_spacer=5-10bp;gc_cont=0.563	68.5	123.2	145	1.6e-25	145	1
366	628731_coassembly	231_LIRKT9545S_HS	1	5	24	5	628731_coassembly_AND_231_LIRKT9545S_HS	628731_coassembly_5	231_LIRKT9545S_HS_18	d_Bacteria	p_Proteobacteria	c_Gammaproteobacteria	o_Pseudomonadales	f_Moraxellaceae	g_Acinetobacter	s_Acinetobacter pullicarnis	628731_coassembly	61327	species	Acinetobacter pullicarnis	5	5	4	0.99	d_Bacteria;p_Proteobacteria;c_Gammaproteobacteria;o_Pseudomonadales;f_Moraxellaceae;g_Acinetobacter;s_Acinetobacter pullicarnis	d_Bacteria	p_Proteobacteria	c_Gammaproteobacteria	o_Pseudomonadales	f_Pseudomonadaceae			231_LIRKT9545S_HS	30	family	Pseudomonadaceae	35	33	23	0.69	d_Bacteria;p_Proteobacteria;c_Gammaproteobacteria;o_Pseudomonadales;f_Pseudomonadaceae	UniRef50_Q00186 Protein TraM n=165 Tax=root TaxID=1 RepID=TRAM4_ECOLX	628731_coassembly_5 # 3235 # 3402 # 1 # ID=795_5;partial=01;start_type=GTG;rbs_motif=GGA/GAG/AGG;rbs_spacer=5-10bp;gc_cont=0.542	66.1	77.8	145	2.9e-12	56	1
367	164635_coassembly	231_LIRKT9545S_HS	4	12	24	12	164635_coassembly_AND_231_LIRKT9545S_HS	164635_coassembly_10	231_LIRKT9545S_HS_18	d_Bacteria	p_Proteobacteria	c_Gammaproteobacteria	o_Pseudomonadales	f_Moraxellaceae	g_Acinetobacter		164635_coassembly	34	genus	Acinetobacter	22	20	12	0.72	d_Bacteria;p_Proteobacteria;c_Gammaproteobacteria;o_Pseudomonadales;f_Moraxellaceae;g_Acinetobacter	d_Bacteria	p_Proteobacteria	c_Gammaproteobacteria	o_Pseudomonadales	f_Pseudomonadaceae			231_LIRKT9545S_HS	30	family	Pseudomonadaceae	35	33	23	0.69	d_Bacteria;p_Proteobacteria;c_Gammaproteobacteria;o_Pseudomonadales;f_Pseudomonadaceae	UniRef50_Q00186 Protein TraM n=165 Tax=root TaxID=1 RepID=TRAM4_ECOLX	164635_coassembly_10 # 6001 # 6435 # 1 # ID=2230_10;partial=00;start_type=GTG;rbs_motif=GGAG/GAGG;rbs_spacer=5-10bp;gc_cont=0.563	68.5	123.2	145	1.6e-25	145	1
368	164635_coassembly	231_LIRKT9545S_HS	4	12	24	12	164635_coassembly_AND_231_LIRKT9545S_HS	164635_coassembly_9	231_LIRKT9545S_HS_19	d_Bacteria	p_Proteobacteria	c_Gammaproteobacteria	o_Pseudomonadales	f_Moraxellaceae	g_Acinetobacter		164635_coassembly	34	genus	Acinetobacter	22	20	12	0.72	d_Bacteria;p_Proteobacteria;c_Gammaproteobacteria;o_Pseudomonadales;f_Moraxellaceae;g_Acinetobacter	d_Bacteria	p_Proteobacteria	c_Gammaproteobacteria	o_Pseudomonadales	f_Pseudomonadaceae			231_LIRKT9545S_HS	30	family	Pseudomonadaceae	35	33	23	0.69	d_Bacteria;p_Proteobacteria;c_Gammaproteobacteria;o_Pseudomonadales;f_Pseudomonadaceae	UniRef50_Q00188 Protein TraL n=232 Tax=root TaxID=1 RepID=TRAL4_ECOLX	164635_coassembly_9 # 5264 # 5989 # 1 # ID=2230_9;partial=00;start_type=ATG;rbs_motif=GGAG/GAGG;rbs_spacer=5-10bp;gc_cont=0.573	81.7	402.9	241	1.6999999999999993e-109	242	1
369	164635_coassembly	231_LIRKT9545S_HS	4	12	24	12	164635_coassembly_AND_231_LIRKT9545S_HS	164635_coassembly_7	231_LIRKT9545S_HS_20	d_Bacteria	p_Proteobacteria	c_Gammaproteobacteria	o_Pseudomonadales	f_Moraxellaceae	g_Acinetobacter		164635_coassembly	34	genus	Acinetobacter	22	20	12	0.72	d_Bacteria;p_Proteobacteria;c_Gammaproteobacteria;o_Pseudomonadales;f_Moraxellaceae;g_Acinetobacter	d_Bacteria	p_Proteobacteria	c_Gammaproteobacteria	o_Pseudomonadales	f_Pseudomonadaceae			231_LIRKT9545S_HS	30	family	Pseudomonadaceae	35	33	23	0.69	d_Bacteria;p_Proteobacteria;c_Gammaproteobacteria;o_Pseudomonadales;f_Pseudomonadaceae	UniRef50_J9Z7C8 TraJ DNA transfer protein n=84 Tax=Bacteria TaxID=2 RepID=J9Z7C8_9BACT	164635_coassembly_7 # 4134 # 4490 # -1 # ID=2230_7;partial=00;start_type=ATG;rbs_motif=AGGA;rbs_spacer=5-10bp;gc_cont=0.549	98.3	220.7	140	5.899999999999998e-55	119	23
370	164635_coassembly	231_LIRKT9545S_HS	4	12	24	12	164635_coassembly_AND_231_LIRKT9545S_HS	164635_coassembly_6	231_LIRKT9545S_HS_21	d_Bacteria	p_Proteobacteria	c_Gammaproteobacteria	o_Pseudomonadales	f_Moraxellaceae	g_Acinetobacter		164635_coassembly	34	genus	Acinetobacter	22	20	12	0.72	d_Bacteria;p_Proteobacteria;c_Gammaproteobacteria;o_Pseudomonadales;f_Moraxellaceae;g_Acinetobacter	d_Bacteria	p_Proteobacteria	c_Gammaproteobacteria	o_Pseudomonadales	f_Pseudomonadaceae			231_LIRKT9545S_HS	30	family	Pseudomonadaceae	35	33	23	0.69	d_Bacteria;p_Proteobacteria;c_Gammaproteobacteria;o_Pseudomonadales;f_Pseudomonadaceae	UniRef50_A0A0C4WL02 Conjugal transfer relaxase TraI n=9 Tax=Bacteria TaxID=2 RepID=A0A0C4WL02_9GAMM	164635_coassembly_6 # 2024 # 4099 # -1 # ID=2230_6;partial=00;start_type=ATG;rbs_motif=GGA/GAG/AGG;rbs_spacer=5-10bp;gc_cont=0.576	71.2	968.0	799	3.799999999999995e-279	692	1
371	11961_VKAZC4265A_HS	231_LIRKT9545S_HS	4	4	24	4	11961_VKAZC4265A_HS_AND_231_LIRKT9545S_HS	11961_VKAZC4265A_HS_4	231_LIRKT9545S_HS_18	d_Bacteria	p_Proteobacteria	c_Gammaproteobacteria	o_Pseudomonadales	f_Moraxellaceae	g_Acinetobacter	s_Acinetobacter pullicarnis	11961_VKAZC4265A_HS	61327	species	Acinetobacter pullicarnis	6	5	3	0.67	d_Bacteria;p_Proteobacteria;c_Gammaproteobacteria;o_Pseudomonadales;f_Moraxellaceae;g_Acinetobacter;s_Acinetobacter pullicarnis	d_Bacteria	p_Proteobacteria	c_Gammaproteobacteria	o_Pseudomonadales	f_Pseudomonadaceae			231_LIRKT9545S_HS	30	family	Pseudomonadaceae	35	33	23	0.69	d_Bacteria;p_Proteobacteria;c_Gammaproteobacteria;o_Pseudomonadales;f_Pseudomonadaceae	UniRef50_Q00186 Protein TraM n=165 Tax=root TaxID=1 RepID=TRAM4_ECOLX	11961_VKAZC4265A_HS_4 # 2302 # 2724 # 1 # ID=12125_4;partial=01;start_type=GTG;rbs_motif=GGAG/GAGG;rbs_spacer=5-10bp;gc_cont=0.563	68.5	123.2	145	1.5e-25	141	1
372	11961_VKAZC4265A_HS	231_LIRKT9545S_HS	4	4	24	4	11961_VKAZC4265A_HS_AND_231_LIRKT9545S_HS	11961_VKAZC4265A_HS_3	231_LIRKT9545S_HS_19	d_Bacteria	p_Proteobacteria	c_Gammaproteobacteria	o_Pseudomonadales	f_Moraxellaceae	g_Acinetobacter	s_Acinetobacter pullicarnis	11961_VKAZC4265A_HS	61327	species	Acinetobacter pullicarnis	6	5	3	0.67	d_Bacteria;p_Proteobacteria;c_Gammaproteobacteria;o_Pseudomonadales;f_Moraxellaceae;g_Acinetobacter;s_Acinetobacter pullicarnis	d_Bacteria	p_Proteobacteria	c_Gammaproteobacteria	o_Pseudomonadales	f_Pseudomonadaceae			231_LIRKT9545S_HS	30	family	Pseudomonadaceae	35	33	23	0.69	d_Bacteria;p_Proteobacteria;c_Gammaproteobacteria;o_Pseudomonadales;f_Pseudomonadaceae	UniRef50_Q00188 Protein TraL n=232 Tax=root TaxID=1 RepID=TRAL4_ECOLX	11961_VKAZC4265A_HS_3 # 1565 # 2290 # 1 # ID=12125_3;partial=00;start_type=ATG;rbs_motif=GGAG/GAGG;rbs_spacer=5-10bp;gc_cont=0.573	81.7	402.9	241	1.6999999999999993e-109	242	1
373	11961_VKAZC4265A_HS	231_LIRKT9545S_HS	4	4	24	4	11961_VKAZC4265A_HS_AND_231_LIRKT9545S_HS	11961_VKAZC4265A_HS_2	231_LIRKT9545S_HS_20	d_Bacteria	p_Proteobacteria	c_Gammaproteobacteria	o_Pseudomonadales	f_Moraxellaceae	g_Acinetobacter	s_Acinetobacter pullicarnis	11961_VKAZC4265A_HS	61327	species	Acinetobacter pullicarnis	6	5	3	0.67	d_Bacteria;p_Proteobacteria;c_Gammaproteobacteria;o_Pseudomonadales;f_Moraxellaceae;g_Acinetobacter;s_Acinetobacter pullicarnis	d_Bacteria	p_Proteobacteria	c_Gammaproteobacteria	o_Pseudomonadales	f_Pseudomonadaceae			231_LIRKT9545S_HS	30	family	Pseudomonadaceae	35	33	23	0.69	d_Bacteria;p_Proteobacteria;c_Gammaproteobacteria;o_Pseudomonadales;f_Pseudomonadaceae	UniRef50_J9Z7C8 TraJ DNA transfer protein n=84 Tax=Bacteria TaxID=2 RepID=J9Z7C8_9BACT	11961_VKAZC4265A_HS_2 # 433 # 561 # -1 # ID=12125_2;partial=00;start_type=ATG;rbs_motif=AGxAGG/AGGxGG;rbs_spacer=5-10bp;gc_cont=0.519	100.0	83.2	140	5.3e-14	43	99
374	11961_VKAZC4265A_HS	231_LIRKT9545S_HS	4	4	24	4	11961_VKAZC4265A_HS_AND_231_LIRKT9545S_HS	11961_VKAZC4265A_HS_1	231_LIRKT9545S_HS_21	d_Bacteria	p_Proteobacteria	c_Gammaproteobacteria	o_Pseudomonadales	f_Moraxellaceae	g_Acinetobacter	s_Acinetobacter pullicarnis	11961_VKAZC4265A_HS	61327	species	Acinetobacter pullicarnis	6	5	3	0.67	d_Bacteria;p_Proteobacteria;c_Gammaproteobacteria;o_Pseudomonadales;f_Moraxellaceae;g_Acinetobacter;s_Acinetobacter pullicarnis	d_Bacteria	p_Proteobacteria	c_Gammaproteobacteria	o_Pseudomonadales	f_Pseudomonadaceae			231_LIRKT9545S_HS	30	family	Pseudomonadaceae	35	33	23	0.69	d_Bacteria;p_Proteobacteria;c_Gammaproteobacteria;o_Pseudomonadales;f_Pseudomonadaceae	UniRef50_UPI001331125E relaxase/mobilization nuclease domain-containing protein n=1 Tax=Klebsiella pneumoniae TaxID=573 RepID=UPI001331125E	11961_VKAZC4265A_HS_1 # 3 # 398 # -1 # ID=12125_1;partial=10;start_type=ATG;rbs_motif=GGA/GAG/AGG;rbs_spacer=5-10bp;gc_cont=0.535	98.2	230.7	122	6.3e-58	132	1
375	55312_RAMLS4636B_HS	231_LIRKT9545S_HS	3	4	24	4	55312_RAMLS4636B_HS_AND_231_LIRKT9545S_HS	55312_RAMLS4636B_HS_1	231_LIRKT9545S_HS_18	d_Bacteria	p_Proteobacteria	c_Gammaproteobacteria	o_Pseudomonadales	f_Moraxellaceae	g_Acinetobacter	s_Acinetobacter pullicarnis	55312_RAMLS4636B_HS	61327	species	Acinetobacter pullicarnis	4	4	2	0.89	d_Bacteria;p_Proteobacteria;c_Gammaproteobacteria;o_Pseudomonadales;f_Moraxellaceae;g_Acinetobacter;s_Acinetobacter pullicarnis	d_Bacteria	p_Proteobacteria	c_Gammaproteobacteria	o_Pseudomonadales	f_Pseudomonadaceae			231_LIRKT9545S_HS	30	family	Pseudomonadaceae	35	33	23	0.69	d_Bacteria;p_Proteobacteria;c_Gammaproteobacteria;o_Pseudomonadales;f_Pseudomonadaceae	UniRef50_Q00186 Protein TraM n=165 Tax=root TaxID=1 RepID=TRAM4_ECOLX	55312_RAMLS4636B_HS_1 # 1 # 189 # -1 # ID=2725_1;partial=10;start_type=GTG;rbs_motif=GGAG/GAGG;rbs_spacer=5-10bp;gc_cont=0.524	66.7	90.9	145	3.7e-16	63	1
376	55312_RAMLS4636B_HS	231_LIRKT9545S_HS	3	4	24	4	55312_RAMLS4636B_HS_AND_231_LIRKT9545S_HS	55312_RAMLS4636B_HS_2	231_LIRKT9545S_HS_19	d_Bacteria	p_Proteobacteria	c_Gammaproteobacteria	o_Pseudomonadales	f_Moraxellaceae	g_Acinetobacter	s_Acinetobacter pullicarnis	55312_RAMLS4636B_HS	61327	species	Acinetobacter pullicarnis	4	4	2	0.89	d_Bacteria;p_Proteobacteria;c_Gammaproteobacteria;o_Pseudomonadales;f_Moraxellaceae;g_Acinetobacter;s_Acinetobacter pullicarnis	d_Bacteria	p_Proteobacteria	c_Gammaproteobacteria	o_Pseudomonadales	f_Pseudomonadaceae			231_LIRKT9545S_HS	30	family	Pseudomonadaceae	35	33	23	0.69	d_Bacteria;p_Proteobacteria;c_Gammaproteobacteria;o_Pseudomonadales;f_Pseudomonadaceae	UniRef50_A0A533QUK9 Protein TraL n=2 Tax=Bacteria TaxID=2 RepID=A0A533QUK9_9PROT	55312_RAMLS4636B_HS_2 # 201 # 329 # -1 # ID=2725_2;partial=00;start_type=ATG;rbs_motif=GGA/GAG/AGG;rbs_spacer=3-4bp;gc_cont=0.550	71.4	63.2	158	5.7e-08	43	117
377	55312_RAMLS4636B_HS	231_LIRKT9545S_HS	3	4	24	4	55312_RAMLS4636B_HS_AND_231_LIRKT9545S_HS	55312_RAMLS4636B_HS_4	231_LIRKT9545S_HS_19	d_Bacteria	p_Proteobacteria	c_Gammaproteobacteria	o_Pseudomonadales	f_Moraxellaceae	g_Acinetobacter	s_Acinetobacter pullicarnis	55312_RAMLS4636B_HS	61327	species	Acinetobacter pullicarnis	4	4	2	0.89	d_Bacteria;p_Proteobacteria;c_Gammaproteobacteria;o_Pseudomonadales;f_Moraxellaceae;g_Acinetobacter;s_Acinetobacter pullicarnis	d_Bacteria	p_Proteobacteria	c_Gammaproteobacteria	o_Pseudomonadales	f_Pseudomonadaceae			231_LIRKT9545S_HS	30	family	Pseudomonadaceae	35	33	23	0.69	d_Bacteria;p_Proteobacteria;c_Gammaproteobacteria;o_Pseudomonadales;f_Pseudomonadaceae	UniRef50_Q00188 Protein TraL n=232 Tax=root TaxID=1 RepID=TRAL4_ECOLX	55312_RAMLS4636B_HS_4 # 596 # 928 # -1 # ID=2725_4;partial=00;start_type=ATG;rbs_motif=GGAG/GAGG;rbs_spacer=5-10bp;gc_cont=0.565	85.3	189.9	241	1e-45	111	1
378	16137_LSCZF6957Y_HS	231_LIRKT9545S_HS	3	6	24	6	16137_LSCZF6957Y_HS_AND_231_LIRKT9545S_HS	16137_LSCZF6957Y_HS_6	231_LIRKT9545S_HS_19	d_Bacteria	p_Proteobacteria	c_Gammaproteobacteria	o_Pseudomonadales	f_Moraxellaceae	g_Acinetobacter	s_Acinetobacter pullicarnis	16137_LSCZF6957Y_HS	61327	species	Acinetobacter pullicarnis	11	10	5	0.95	d_Bacteria;p_Proteobacteria;c_Gammaproteobacteria;o_Pseudomonadales;f_Moraxellaceae;g_Acinetobacter;s_Acinetobacter pullicarnis	d_Bacteria	p_Proteobacteria	c_Gammaproteobacteria	o_Pseudomonadales	f_Pseudomonadaceae			231_LIRKT9545S_HS	30	family	Pseudomonadaceae	35	33	23	0.69	d_Bacteria;p_Proteobacteria;c_Gammaproteobacteria;o_Pseudomonadales;f_Pseudomonadaceae	UniRef50_Q00188 Protein TraL n=232 Tax=root TaxID=1 RepID=TRAL4_ECOLX	16137_LSCZF6957Y_HS_6 # 3495 # 3572 # 1 # ID=8082_6;partial=01;start_type=ATG;rbs_motif=GGAG/GAGG;rbs_spacer=5-10bp;gc_cont=0.577	92.3	49.7	241	0.00039	26	1
379	16137_LSCZF6957Y_HS	231_LIRKT9545S_HS	3	6	24	6	16137_LSCZF6957Y_HS_AND_231_LIRKT9545S_HS	16137_LSCZF6957Y_HS_3	231_LIRKT9545S_HS_20	d_Bacteria	p_Proteobacteria	c_Gammaproteobacteria	o_Pseudomonadales	f_Moraxellaceae	g_Acinetobacter	s_Acinetobacter pullicarnis	16137_LSCZF6957Y_HS	61327	species	Acinetobacter pullicarnis	11	10	5	0.95	d_Bacteria;p_Proteobacteria;c_Gammaproteobacteria;o_Pseudomonadales;f_Moraxellaceae;g_Acinetobacter;s_Acinetobacter pullicarnis	d_Bacteria	p_Proteobacteria	c_Gammaproteobacteria	o_Pseudomonadales	f_Pseudomonadaceae			231_LIRKT9545S_HS	30	family	Pseudomonadaceae	35	33	23	0.69	d_Bacteria;p_Proteobacteria;c_Gammaproteobacteria;o_Pseudomonadales;f_Pseudomonadaceae	UniRef50_J9Z7C8 TraJ DNA transfer protein n=84 Tax=Bacteria TaxID=2 RepID=J9Z7C8_9BACT	16137_LSCZF6957Y_HS_3 # 2370 # 2498 # -1 # ID=8082_3;partial=00;start_type=ATG;rbs_motif=AGxAGG/AGGxGG;rbs_spacer=5-10bp;gc_cont=0.519	100.0	83.2	140	5.3e-14	43	99
380	16137_LSCZF6957Y_HS	231_LIRKT9545S_HS	3	6	24	6	16137_LSCZF6957Y_HS_AND_231_LIRKT9545S_HS	16137_LSCZF6957Y_HS_2	231_LIRKT9545S_HS_21	d_Bacteria	p_Proteobacteria	c_Gammaproteobacteria	o_Pseudomonadales	f_Moraxellaceae	g_Acinetobacter	s_Acinetobacter pullicarnis	16137_LSCZF6957Y_HS	61327	species	Acinetobacter pullicarnis	11	10	5	0.95	d_Bacteria;p_Proteobacteria;c_Gammaproteobacteria;o_Pseudomonadales;f_Moraxellaceae;g_Acinetobacter;s_Acinetobacter pullicarnis	d_Bacteria	p_Proteobacteria	c_Gammaproteobacteria	o_Pseudomonadales	f_Pseudomonadaceae			231_LIRKT9545S_HS	30	family	Pseudomonadaceae	35	33	23	0.69	d_Bacteria;p_Proteobacteria;c_Gammaproteobacteria;o_Pseudomonadales;f_Pseudomonadaceae	UniRef50_A0A0C4WL02 Conjugal transfer relaxase TraI n=9 Tax=Bacteria TaxID=2 RepID=A0A0C4WL02_9GAMM	16137_LSCZF6957Y_HS_2 # 215 # 2335 # -1 # ID=8082_2;partial=00;start_type=ATG;rbs_motif=GGA/GAG/AGG;rbs_spacer=5-10bp;gc_cont=0.580	73.9	857.1	799	9.699999999999988e-246	707	1
381	20041_AQYSR7679X_HS	231_LIRKT9545S_HS	1	4	24	4	20041_AQYSR7679X_HS_AND_231_LIRKT9545S_HS	20041_AQYSR7679X_HS_1	231_LIRKT9545S_HS_24	d_Bacteria	p_Proteobacteria	c_Gammaproteobacteria	o_Pseudomonadales	f_Moraxellaceae	g_Acinetobacter		20041_AQYSR7679X_HS	34	genus	Acinetobacter	4	3	2	0.67	d_Bacteria;p_Proteobacteria;c_Gammaproteobacteria;o_Pseudomonadales;f_Moraxellaceae;g_Acinetobacter	d_Bacteria	p_Proteobacteria	c_Gammaproteobacteria	o_Pseudomonadales	f_Pseudomonadaceae			231_LIRKT9545S_HS	30	family	Pseudomonadaceae	35	33	23	0.69	d_Bacteria;p_Proteobacteria;c_Gammaproteobacteria;o_Pseudomonadales;f_Pseudomonadaceae	UniRef50_H2EPT7 DNA topoisomerase n=158 Tax=root TaxID=1 RepID=H2EPT7_9BACT	20041_AQYSR7679X_HS_1 # 2 # 1207 # 1 # ID=8536_1;partial=10;start_type=Edge;rbs_motif=None;rbs_spacer=None;gc_cont=0.564	69.3	553.9	691	9.999999999999996e-155	402	45
382	357_KMWIQ0712K_HS	13923_LNBYT5954Z_HS	6	18	6	6	357_KMWIQ0712K_HS_AND_13923_LNBYT5954Z_HS	357_KMWIQ0712K_HS_13	13923_LNBYT5954Z_HS_6	d_Bacteria	p_Proteobacteria	c_Gammaproteobacteria	o_Pseudomonadales	f_Pseudomonadaceae			357_KMWIQ0712K_HS	30	family	Pseudomonadaceae	38	37	18	0.53	d_Bacteria;p_Proteobacteria;c_Gammaproteobacteria;o_Pseudomonadales;f_Pseudomonadaceae	d_Bacteria	p_Proteobacteria	c_Gammaproteobacteria	o_Xanthomonadales	f_Xanthomonadaceae	g_Arenimonas		13923_LNBYT5954Z_HS	3198	genus	Arenimonas	8	8	5	0.63	d_Bacteria;p_Proteobacteria;c_Gammaproteobacteria;o_Xanthomonadales;f_Xanthomonadaceae;g_Arenimonas	UniRef50_U5N703 TnpA ISCR21 transposase n=840 Tax=Bacteria TaxID=2 RepID=U5N703_KLEPN	357_KMWIQ0712K_HS_13 # 13584 # 14930 # -1 # ID=5038_13;partial=00;start_type=GTG;rbs_motif=None;rbs_spacer=None;gc_cont=0.692	94.6	825.9	427	1.4999999999999983e-236	449	1
383	13018_EWOJK0017V_HS	13923_LNBYT5954Z_HS	2	4	6	4	13018_EWOJK0017V_HS_AND_13923_LNBYT5954Z_HS	13018_EWOJK0017V_HS_3	13923_LNBYT5954Z_HS_6	d_Bacteria	p_Proteobacteria	c_Gammaproteobacteria	o_Pseudomonadales	f_Pseudomonadaceae			13018_EWOJK0017V_HS	30	family	Pseudomonadaceae	12	12	4	0.55	d_Bacteria;p_Proteobacteria;c_Gammaproteobacteria;o_Pseudomonadales;f_Pseudomonadaceae	d_Bacteria	p_Proteobacteria	c_Gammaproteobacteria	o_Xanthomonadales	f_Xanthomonadaceae	g_Arenimonas		13923_LNBYT5954Z_HS	3198	genus	Arenimonas	8	8	5	0.63	d_Bacteria;p_Proteobacteria;c_Gammaproteobacteria;o_Xanthomonadales;f_Xanthomonadaceae;g_Arenimonas	UniRef50_U5N703 TnpA ISCR21 transposase n=840 Tax=Bacteria TaxID=2 RepID=U5N703_KLEPN	13018_EWOJK0017V_HS_3 # 1675 # 3216 # 1 # ID=18116_3;partial=00;start_type=GTG;rbs_motif=GGAG/GAGG;rbs_spacer=5-10bp;gc_cont=0.693	94.4	823.2	427	1.0999999999999989e-235	514	1
384	3427_LIRKT9545S_HS	453167_p2.opera	1	7	4	4	3427_LIRKT9545S_HS_AND_453167_p2.opera	3427_LIRKT9545S_HS_7	453167_p2.opera_1	d_Bacteria	p_Proteobacteria	c_Gammaproteobacteria	o_Burkholderiales	f_Burkholderiaceae	g_Acidovorax C	s_Acidovorax C caeni	3427_LIRKT9545S_HS	19070	species	Acidovorax C caeni	14	13	6	0.79	d_Bacteria;p_Proteobacteria;c_Gammaproteobacteria;o_Burkholderiales;f_Burkholderiaceae;g_Acidovorax C;s_Acidovorax C caeni	d_Bacteria	p_Proteobacteria	c_Gammaproteobacteria	o_Competibacterales	f_Competibacteraceae	g_Competibacter A	s_Competibacter A sp003527885	453167_p2.opera	51132	species	Competibacter A sp003527885	7	5	1	0.73	d_Bacteria;p_Proteobacteria;c_Gammaproteobacteria;o_Competibacterales;f_Competibacteraceae;g_Competibacter A;s_Competibacter A sp003527885	UniRef50_A0A554XCV4 Uncharacterized protein n=2 Tax=Proteobacteria TaxID=1224 RepID=A0A554XCV4_9BURK	3427_LIRKT9545S_HS_7 # 4954 # 5181 # -1 # ID=10664_7;partial=01;start_type=Edge;rbs_motif=None;rbs_spacer=None;gc_cont=0.706	97.3	147.9	86	3.1e-33	76	12
385	12936_coassembly	2896_PPQYX0519D	2	44	7	7	12936_coassembly_AND_2896_PPQYX0519D	12936_coassembly_1	2896_PPQYX0519D_1	d_Bacteria	p_Proteobacteria	c_Alphaproteobacteria	o_Sphingomonadales	f_Sphingomonadaceae	g_Sphingobium		12936_coassembly	880	genus	Sphingobium	59	53	47	0.9	d_Bacteria;p_Proteobacteria;c_Alphaproteobacteria;o_Sphingomonadales;f_Sphingomonadaceae;g_Sphingobium	d_Bacteria	p_Proteobacteria	c_Gammaproteobacteria	o_Xanthomonadales	f_Rhodanobacteraceae	g_Dokdonella	s_Dokdonella sp004295005	2896_PPQYX0519D	34053	species	Dokdonella sp004295005	11	10	5	0.61	d_Bacteria;p_Proteobacteria;c_Gammaproteobacteria;o_Xanthomonadales;f_Rhodanobacteraceae;g_Dokdonella;s_Dokdonella sp004295005	UniRef50_A0A087NHJ6 C2H2-type domain-containing protein n=79 Tax=Proteobacteria TaxID=1224 RepID=A0A087NHJ6_9SPHN	12936_coassembly_1 # 3 # 92 # 1 # ID=3810_1;partial=10;start_type=Edge;rbs_motif=None;rbs_spacer=None;gc_cont=0.633	100.0	56.6	451	3.7000000000000006e-06	30	423
386	12936_coassembly	2896_PPQYX0519D	2	44	7	7	12936_coassembly_AND_2896_PPQYX0519D	12936_coassembly_44	2896_PPQYX0519D_1	d_Bacteria	p_Proteobacteria	c_Alphaproteobacteria	o_Sphingomonadales	f_Sphingomonadaceae	g_Sphingobium		12936_coassembly	880	genus	Sphingobium	59	53	47	0.9	d_Bacteria;p_Proteobacteria;c_Alphaproteobacteria;o_Sphingomonadales;f_Sphingomonadaceae;g_Sphingobium	d_Bacteria	p_Proteobacteria	c_Gammaproteobacteria	o_Xanthomonadales	f_Rhodanobacteraceae	g_Dokdonella	s_Dokdonella sp004295005	2896_PPQYX0519D	34053	species	Dokdonella sp004295005	11	10	5	0.61	d_Bacteria;p_Proteobacteria;c_Gammaproteobacteria;o_Xanthomonadales;f_Rhodanobacteraceae;g_Dokdonella;s_Dokdonella sp004295005	UniRef50_A0A087NHJ6 C2H2-type domain-containing protein n=79 Tax=Proteobacteria TaxID=1224 RepID=A0A087NHJ6_9SPHN	12936_coassembly_44 # 41819 # 41908 # -1 # ID=3810_44;partial=01;start_type=Edge;rbs_motif=None;rbs_spacer=None;gc_cont=0.611	100.0	56.6	451	3.7000000000000006e-06	30	423
387	35601_coassembly	130604_GXDMU2252I_HS	3	24	4	4	35601_coassembly_AND_130604_GXDMU2252I_HS	35601_coassembly_3	130604_GXDMU2252I_HS_2	d_Bacteria	p_Proteobacteria	c_Gammaproteobacteria	o_Burkholderiales	f_Burkholderiaceae			35601_coassembly	62	family	Burkholderiaceae	38	37	23	0.65	d_Bacteria;p_Proteobacteria;c_Gammaproteobacteria;o_Burkholderiales;f_Burkholderiaceae	d_Bacteria	p_Proteobacteria	c_Gammaproteobacteria	o_Burkholderiales	f_Methylophilaceae	g_Methylotenera		130604_GXDMU2252I_HS	1192	genus	Methylotenera	5	5	2	0.91	d_Bacteria;p_Proteobacteria;c_Gammaproteobacteria;o_Burkholderiales;f_Methylophilaceae;g_Methylotenera	UniRef50_P04129 Mercuric transport protein periplasmic component n=841 Tax=root TaxID=1 RepID=MERP_SHIFL	35601_coassembly_3 # 1387 # 1662 # -1 # ID=11981_3;partial=00;start_type=ATG;rbs_motif=AGGAG;rbs_spacer=5-10bp;gc_cont=0.623	90.1	154.1	91	5.299999999999999e-35	92	1
388	35601_coassembly	130604_GXDMU2252I_HS	3	24	4	4	35601_coassembly_AND_130604_GXDMU2252I_HS	35601_coassembly_5	130604_GXDMU2252I_HS_4	d_Bacteria	p_Proteobacteria	c_Gammaproteobacteria	o_Burkholderiales	f_Burkholderiaceae			35601_coassembly	62	family	Burkholderiaceae	38	37	23	0.65	d_Bacteria;p_Proteobacteria;c_Gammaproteobacteria;o_Burkholderiales;f_Burkholderiaceae	d_Bacteria	p_Proteobacteria	c_Gammaproteobacteria	o_Burkholderiales	f_Methylophilaceae	g_Methylotenera		130604_GXDMU2252I_HS	1192	genus	Methylotenera	5	5	2	0.91	d_Bacteria;p_Proteobacteria;c_Gammaproteobacteria;o_Burkholderiales;f_Methylophilaceae;g_Methylotenera	UniRef50_P0A183 Mercuric resistance operon regulatory protein n=416 Tax=root TaxID=1 RepID=MERR_PSEAI	35601_coassembly_5 # 2098 # 2532 # 1 # ID=11981_5;partial=00;start_type=ATG;rbs_motif=GGAG/GAGG;rbs_spacer=5-10bp;gc_cont=0.605	91.0	263.5	144	9.699999999999996e-68	145	1
389	35601_coassembly	130604_GXDMU2252I_HS	3	24	4	4	35601_coassembly_AND_130604_GXDMU2252I_HS	35601_coassembly_2	130604_GXDMU2252I_HS_1	d_Bacteria	p_Proteobacteria	c_Gammaproteobacteria	o_Burkholderiales	f_Burkholderiaceae			35601_coassembly	62	family	Burkholderiaceae	38	37	23	0.65	d_Bacteria;p_Proteobacteria;c_Gammaproteobacteria;o_Burkholderiales;f_Burkholderiaceae	d_Bacteria	p_Proteobacteria	c_Gammaproteobacteria	o_Burkholderiales	f_Methylophilaceae	g_Methylotenera		130604_GXDMU2252I_HS	1192	genus	Methylotenera	5	5	2	0.91	d_Bacteria;p_Proteobacteria;c_Gammaproteobacteria;o_Burkholderiales;f_Methylophilaceae;g_Methylotenera	UniRef50_Q50919 Mercuric transport protein MerC n=338 Tax=Bacteria TaxID=2 RepID=MERC_SHIFL	35601_coassembly_2 # 929 # 1351 # -1 # ID=11981_2;partial=00;start_type=ATG;rbs_motif=None;rbs_spacer=None;gc_cont=0.643	97.1	274.2	140	5.299999999999998e-71	141	1
390	14670_AYHUY2120D_HS	130604_GXDMU2252I_HS	1	7	4	4	14670_AYHUY2120D_HS_AND_130604_GXDMU2252I_HS	14670_AYHUY2120D_HS_6	130604_GXDMU2252I_HS_4	d_Bacteria	p_Proteobacteria	c_Gammaproteobacteria	o_Burkholderiales	f_Burkholderiaceae			14670_AYHUY2120D_HS	62	family	Burkholderiaceae	7	6	3	0.5	d_Bacteria;p_Proteobacteria;c_Gammaproteobacteria;o_Burkholderiales;f_Burkholderiaceae	d_Bacteria	p_Proteobacteria	c_Gammaproteobacteria	o_Burkholderiales	f_Methylophilaceae	g_Methylotenera		130604_GXDMU2252I_HS	1192	genus	Methylotenera	5	5	2	0.91	d_Bacteria;p_Proteobacteria;c_Gammaproteobacteria;o_Burkholderiales;f_Methylophilaceae;g_Methylotenera	UniRef50_P0A183 Mercuric resistance operon regulatory protein n=416 Tax=root TaxID=1 RepID=MERR_PSEAI	14670_AYHUY2120D_HS_6 # 2893 # 3327 # -1 # ID=159_6;partial=00;start_type=ATG;rbs_motif=GGAG/GAGG;rbs_spacer=5-10bp;gc_cont=0.602	91.0	263.5	144	9.699999999999996e-68	145	1
391	5253_o2.opera	130604_GXDMU2252I_HS	3	18	4	4	5253_o2.opera_AND_130604_GXDMU2252I_HS	5253_o2.opera_16	130604_GXDMU2252I_HS_2	d_Bacteria	p_Proteobacteria	c_Gammaproteobacteria	o_Burkholderiales	f_Burkholderiaceae			5253_o2.opera	62	family	Burkholderiaceae	29	28	15	0.55	d_Bacteria;p_Proteobacteria;c_Gammaproteobacteria;o_Burkholderiales;f_Burkholderiaceae	d_Bacteria	p_Proteobacteria	c_Gammaproteobacteria	o_Burkholderiales	f_Methylophilaceae	g_Methylotenera		130604_GXDMU2252I_HS	1192	genus	Methylotenera	5	5	2	0.91	d_Bacteria;p_Proteobacteria;c_Gammaproteobacteria;o_Burkholderiales;f_Methylophilaceae;g_Methylotenera	UniRef50_P04129 Mercuric transport protein periplasmic component n=841 Tax=root TaxID=1 RepID=MERP_SHIFL	5253_o2.opera_16 # 14250 # 14525 # 1 # ID=21214_16;partial=00;start_type=ATG;rbs_motif=AGGAG;rbs_spacer=5-10bp;gc_cont=0.623	90.1	154.1	91	5.299999999999999e-35	92	1
392	5253_o2.opera	130604_GXDMU2252I_HS	3	18	4	4	5253_o2.opera_AND_130604_GXDMU2252I_HS	5253_o2.opera_14	130604_GXDMU2252I_HS_4	d_Bacteria	p_Proteobacteria	c_Gammaproteobacteria	o_Burkholderiales	f_Burkholderiaceae			5253_o2.opera	62	family	Burkholderiaceae	29	28	15	0.55	d_Bacteria;p_Proteobacteria;c_Gammaproteobacteria;o_Burkholderiales;f_Burkholderiaceae	d_Bacteria	p_Proteobacteria	c_Gammaproteobacteria	o_Burkholderiales	f_Methylophilaceae	g_Methylotenera		130604_GXDMU2252I_HS	1192	genus	Methylotenera	5	5	2	0.91	d_Bacteria;p_Proteobacteria;c_Gammaproteobacteria;o_Burkholderiales;f_Methylophilaceae;g_Methylotenera	UniRef50_P0A183 Mercuric resistance operon regulatory protein n=416 Tax=root TaxID=1 RepID=MERR_PSEAI	5253_o2.opera_14 # 13380 # 13814 # -1 # ID=21214_14;partial=00;start_type=ATG;rbs_motif=GGAG/GAGG;rbs_spacer=5-10bp;gc_cont=0.602	91.0	263.5	144	9.699999999999996e-68	145	1
393	5253_o2.opera	130604_GXDMU2252I_HS	3	18	4	4	5253_o2.opera_AND_130604_GXDMU2252I_HS	5253_o2.opera_17	130604_GXDMU2252I_HS_1	d_Bacteria	p_Proteobacteria	c_Gammaproteobacteria	o_Burkholderiales	f_Burkholderiaceae			5253_o2.opera	62	family	Burkholderiaceae	29	28	15	0.55	d_Bacteria;p_Proteobacteria;c_Gammaproteobacteria;o_Burkholderiales;f_Burkholderiaceae	d_Bacteria	p_Proteobacteria	c_Gammaproteobacteria	o_Burkholderiales	f_Methylophilaceae	g_Methylotenera		130604_GXDMU2252I_HS	1192	genus	Methylotenera	5	5	2	0.91	d_Bacteria;p_Proteobacteria;c_Gammaproteobacteria;o_Burkholderiales;f_Methylophilaceae;g_Methylotenera	UniRef50_Q50919 Mercuric transport protein MerC n=338 Tax=Bacteria TaxID=2 RepID=MERC_SHIFL	5253_o2.opera_17 # 14561 # 14983 # 1 # ID=21214_17;partial=00;start_type=ATG;rbs_motif=None;rbs_spacer=None;gc_cont=0.645	97.1	274.2	140	5.299999999999998e-71	141	1
394	203_AQYSR7679X_HS	130604_GXDMU2252I_HS	1	32	4	4	203_AQYSR7679X_HS_AND_130604_GXDMU2252I_HS	203_AQYSR7679X_HS_9	130604_GXDMU2252I_HS_3	d_Bacteria	p_Proteobacteria	c_Gammaproteobacteria	o_Pseudomonadales	f_Moraxellaceae	g_Acinetobacter		203_AQYSR7679X_HS	34	genus	Acinetobacter	48	42	19	0.54	d_Bacteria;p_Proteobacteria;c_Gammaproteobacteria;o_Pseudomonadales;f_Moraxellaceae;g_Acinetobacter	d_Bacteria	p_Proteobacteria	c_Gammaproteobacteria	o_Burkholderiales	f_Methylophilaceae	g_Methylotenera		130604_GXDMU2252I_HS	1192	genus	Methylotenera	5	5	2	0.91	d_Bacteria;p_Proteobacteria;c_Gammaproteobacteria;o_Burkholderiales;f_Methylophilaceae;g_Methylotenera	UniRef50_P13112 Mercuric transport protein MerT n=766 Tax=root TaxID=1 RepID=MERT_SERMA	203_AQYSR7679X_HS_9 # 4751 # 5101 # -1 # ID=16727_9;partial=00;start_type=ATG;rbs_motif=GGA/GAG/AGG;rbs_spacer=5-10bp;gc_cont=0.615	91.4	220.3	116	7.6e-55	117	1
395	10216_SPGSU7537F_HS	21946_STOPY2011U	1	5	5	5	10216_SPGSU7537F_HS_AND_21946_STOPY2011U	10216_SPGSU7537F_HS_3	21946_STOPY2011U_1	d_Bacteria	p_Proteobacteria	c_Gammaproteobacteria	o_Enterobacterales	f_Aeromonadaceae	g_Aeromonas		10216_SPGSU7537F_HS	283	genus	Aeromonas	12	8	6	0.74	d_Bacteria;p_Proteobacteria;c_Gammaproteobacteria;o_Enterobacterales;f_Aeromonadaceae;g_Aeromonas	d_Bacteria	p_Proteobacteria	c_Gammaproteobacteria	o_Enterobacterales	f_Enterobacteriaceae			21946_STOPY2011U	6	family	Enterobacteriaceae	15	13	5	0.7	d_Bacteria;p_Proteobacteria;c_Gammaproteobacteria;o_Enterobacterales;f_Enterobacteriaceae	UniRef50_A0A3Q9QK08 IS66 family insertion sequence element accessory protein TnpB n=225 Tax=root TaxID=1 RepID=A0A3Q9QK08_AERHY	10216_SPGSU7537F_HS_3 # 1223 # 1588 # 1 # ID=16074_3;partial=00;start_type=ATG;rbs_motif=GGAG/GAGG;rbs_spacer=5-10bp;gc_cont=0.544	95.9	244.6	121	3.8999999999999995e-62	122	1
396	111899_SNUEY9437E_HS	21946_STOPY2011U	1	4	5	4	111899_SNUEY9437E_HS_AND_21946_STOPY2011U	111899_SNUEY9437E_HS_3	21946_STOPY2011U_1	d_Bacteria	p_Proteobacteria	c_Gammaproteobacteria	o_Enterobacterales	f_Aeromonadaceae	g_Aeromonas	s_Aeromonas media	111899_SNUEY9437E_HS	2294	species	Aeromonas media	5	5	2	0.64	d_Bacteria;p_Proteobacteria;c_Gammaproteobacteria;o_Enterobacterales;f_Aeromonadaceae;g_Aeromonas;s_Aeromonas media	d_Bacteria	p_Proteobacteria	c_Gammaproteobacteria	o_Enterobacterales	f_Enterobacteriaceae			21946_STOPY2011U	6	family	Enterobacteriaceae	15	13	5	0.7	d_Bacteria;p_Proteobacteria;c_Gammaproteobacteria;o_Enterobacterales;f_Enterobacteriaceae	UniRef50_A0A3Q9QK08 IS66 family insertion sequence element accessory protein TnpB n=225 Tax=root TaxID=1 RepID=A0A3Q9QK08_AERHY	111899_SNUEY9437E_HS_3 # 820 # 1185 # -1 # ID=3591_3;partial=00;start_type=ATG;rbs_motif=GGAG/GAGG;rbs_spacer=5-10bp;gc_cont=0.549	95.0	243.4	121	8.699999999999997e-62	122	1
397	14165_LSCZF6957Y	21946_STOPY2011U	1	4	5	4	14165_LSCZF6957Y_AND_21946_STOPY2011U	14165_LSCZF6957Y_2	21946_STOPY2011U_1	d_Bacteria	p_Proteobacteria	c_Gammaproteobacteria	o_Enterobacterales	f_Aeromonadaceae	g_Aeromonas	s_Aeromonas simiae	14165_LSCZF6957Y	28955	species	Aeromonas simiae	6	5	2	0.65	d_Bacteria;p_Proteobacteria;c_Gammaproteobacteria;o_Enterobacterales;f_Aeromonadaceae;g_Aeromonas;s_Aeromonas simiae	d_Bacteria	p_Proteobacteria	c_Gammaproteobacteria	o_Enterobacterales	f_Enterobacteriaceae			21946_STOPY2011U	6	family	Enterobacteriaceae	15	13	5	0.7	d_Bacteria;p_Proteobacteria;c_Gammaproteobacteria;o_Enterobacterales;f_Enterobacteriaceae	UniRef50_A0A3Q9QK08 IS66 family insertion sequence element accessory protein TnpB n=225 Tax=root TaxID=1 RepID=A0A3Q9QK08_AERHY	14165_LSCZF6957Y_2 # 301 # 666 # 1 # ID=5756_2;partial=00;start_type=ATG;rbs_motif=GGAG/GAGG;rbs_spacer=5-10bp;gc_cont=0.549	95.9	244.6	121	3.8999999999999995e-62	122	1
398	20444_AQYSR7679X_HS	21946_STOPY2011U	1	4	5	4	20444_AQYSR7679X_HS_AND_21946_STOPY2011U	20444_AQYSR7679X_HS_2	21946_STOPY2011U_1	d_Bacteria	p_Proteobacteria	c_Gammaproteobacteria	o_Enterobacterales	f_Aeromonadaceae	g_Aeromonas	s_Aeromonas simiae	20444_AQYSR7679X_HS	28955	species	Aeromonas simiae	5	5	3	0.74	d_Bacteria;p_Proteobacteria;c_Gammaproteobacteria;o_Enterobacterales;f_Aeromonadaceae;g_Aeromonas;s_Aeromonas simiae	d_Bacteria	p_Proteobacteria	c_Gammaproteobacteria	o_Enterobacterales	f_Enterobacteriaceae			21946_STOPY2011U	6	family	Enterobacteriaceae	15	13	5	0.7	d_Bacteria;p_Proteobacteria;c_Gammaproteobacteria;o_Enterobacterales;f_Enterobacteriaceae	UniRef50_A0A3Q9QK08 IS66 family insertion sequence element accessory protein TnpB n=225 Tax=root TaxID=1 RepID=A0A3Q9QK08_AERHY	20444_AQYSR7679X_HS_2 # 979 # 1344 # -1 # ID=17853_2;partial=00;start_type=ATG;rbs_motif=GGAG/GAGG;rbs_spacer=5-10bp;gc_cont=0.549	95.9	244.6	121	3.8999999999999995e-62	122	1
399	25901_SNUEY9437E	21946_STOPY2011U	1	4	5	4	25901_SNUEY9437E_AND_21946_STOPY2011U	25901_SNUEY9437E_2	21946_STOPY2011U_1	d_Bacteria	p_Proteobacteria	c_Gammaproteobacteria	o_Enterobacterales	f_Aeromonadaceae	g_Aeromonas	s_Aeromonas media	25901_SNUEY9437E	2294	species	Aeromonas media	5	4	2	0.66	d_Bacteria;p_Proteobacteria;c_Gammaproteobacteria;o_Enterobacterales;f_Aeromonadaceae;g_Aeromonas;s_Aeromonas media	d_Bacteria	p_Proteobacteria	c_Gammaproteobacteria	o_Enterobacterales	f_Enterobacteriaceae			21946_STOPY2011U	6	family	Enterobacteriaceae	15	13	5	0.7	d_Bacteria;p_Proteobacteria;c_Gammaproteobacteria;o_Enterobacterales;f_Enterobacteriaceae	UniRef50_A0A3Q9QK08 IS66 family insertion sequence element accessory protein TnpB n=225 Tax=root TaxID=1 RepID=A0A3Q9QK08_AERHY	25901_SNUEY9437E_2 # 388 # 753 # 1 # ID=6725_2;partial=00;start_type=ATG;rbs_motif=GGAG/GAGG;rbs_spacer=5-10bp;gc_cont=0.549	95.0	243.4	121	8.699999999999997e-62	122	1
400	310361_coassembly	21946_STOPY2011U	1	6	5	5	310361_coassembly_AND_21946_STOPY2011U	310361_coassembly_2	21946_STOPY2011U_1	d_Bacteria	p_Proteobacteria	c_Gammaproteobacteria	o_Enterobacterales	f_Aeromonadaceae	g_Aeromonas		310361_coassembly	283	genus	Aeromonas	6	6	5	0.99	d_Bacteria;p_Proteobacteria;c_Gammaproteobacteria;o_Enterobacterales;f_Aeromonadaceae;g_Aeromonas	d_Bacteria	p_Proteobacteria	c_Gammaproteobacteria	o_Enterobacterales	f_Enterobacteriaceae			21946_STOPY2011U	6	family	Enterobacteriaceae	15	13	5	0.7	d_Bacteria;p_Proteobacteria;c_Gammaproteobacteria;o_Enterobacterales;f_Enterobacteriaceae	UniRef50_A0A3Q9QK08 IS66 family insertion sequence element accessory protein TnpB n=225 Tax=root TaxID=1 RepID=A0A3Q9QK08_AERHY	310361_coassembly_2 # 1196 # 1561 # -1 # ID=10407_2;partial=00;start_type=ATG;rbs_motif=GGAG/GAGG;rbs_spacer=5-10bp;gc_cont=0.549	96.7	248.4	121	2.6999999999999997e-63	122	1
401	39914_OQKAY0494C_HS	21946_STOPY2011U	1	4	5	4	39914_OQKAY0494C_HS_AND_21946_STOPY2011U	39914_OQKAY0494C_HS_3	21946_STOPY2011U_1	d_Bacteria	p_Proteobacteria	c_Gammaproteobacteria	o_Enterobacterales	f_Aeromonadaceae	g_Aeromonas	s_Aeromonas simiae	39914_OQKAY0494C_HS	28955	species	Aeromonas simiae	4	4	2	0.96	d_Bacteria;p_Proteobacteria;c_Gammaproteobacteria;o_Enterobacterales;f_Aeromonadaceae;g_Aeromonas;s_Aeromonas simiae	d_Bacteria	p_Proteobacteria	c_Gammaproteobacteria	o_Enterobacterales	f_Enterobacteriaceae			21946_STOPY2011U	6	family	Enterobacteriaceae	15	13	5	0.7	d_Bacteria;p_Proteobacteria;c_Gammaproteobacteria;o_Enterobacterales;f_Enterobacteriaceae	UniRef50_A0A3Q9QK08 IS66 family insertion sequence element accessory protein TnpB n=225 Tax=root TaxID=1 RepID=A0A3Q9QK08_AERHY	39914_OQKAY0494C_HS_3 # 756 # 1121 # 1 # ID=16345_3;partial=00;start_type=ATG;rbs_motif=GGAG/GAGG;rbs_spacer=5-10bp;gc_cont=0.541	95.9	244.6	121	3.8999999999999995e-62	122	1
402	21946_STOPY2011U	111899_SNUEY9437E_HS	1	5	4	4	21946_STOPY2011U_AND_111899_SNUEY9437E_HS	21946_STOPY2011U_1	111899_SNUEY9437E_HS_3	d_Bacteria	p_Proteobacteria	c_Gammaproteobacteria	o_Enterobacterales	f_Enterobacteriaceae			21946_STOPY2011U	6	family	Enterobacteriaceae	15	13	5	0.7	d_Bacteria;p_Proteobacteria;c_Gammaproteobacteria;o_Enterobacterales;f_Enterobacteriaceae	d_Bacteria	p_Proteobacteria	c_Gammaproteobacteria	o_Enterobacterales	f_Aeromonadaceae	g_Aeromonas	s_Aeromonas media	111899_SNUEY9437E_HS	2294	species	Aeromonas media	5	5	2	0.64	d_Bacteria;p_Proteobacteria;c_Gammaproteobacteria;o_Enterobacterales;f_Aeromonadaceae;g_Aeromonas;s_Aeromonas media	UniRef50_A0A3Q9QK08 IS66 family insertion sequence element accessory protein TnpB n=225 Tax=root TaxID=1 RepID=A0A3Q9QK08_AERHY	21946_STOPY2011U_1 # 3 # 140 # 1 # ID=773_1;partial=10;start_type=Edge;rbs_motif=None;rbs_spacer=None;gc_cont=0.514	100.0	75.1	121	1.6e-11	46	53
403	21946_STOPY2011U	14165_LSCZF6957Y	1	5	4	4	21946_STOPY2011U_AND_14165_LSCZF6957Y	21946_STOPY2011U_1	14165_LSCZF6957Y_2	d_Bacteria	p_Proteobacteria	c_Gammaproteobacteria	o_Enterobacterales	f_Enterobacteriaceae			21946_STOPY2011U	6	family	Enterobacteriaceae	15	13	5	0.7	d_Bacteria;p_Proteobacteria;c_Gammaproteobacteria;o_Enterobacterales;f_Enterobacteriaceae	d_Bacteria	p_Proteobacteria	c_Gammaproteobacteria	o_Enterobacterales	f_Aeromonadaceae	g_Aeromonas	s_Aeromonas simiae	14165_LSCZF6957Y	28955	species	Aeromonas simiae	6	5	2	0.65	d_Bacteria;p_Proteobacteria;c_Gammaproteobacteria;o_Enterobacterales;f_Aeromonadaceae;g_Aeromonas;s_Aeromonas simiae	UniRef50_A0A3Q9QK08 IS66 family insertion sequence element accessory protein TnpB n=225 Tax=root TaxID=1 RepID=A0A3Q9QK08_AERHY	21946_STOPY2011U_1 # 3 # 140 # 1 # ID=773_1;partial=10;start_type=Edge;rbs_motif=None;rbs_spacer=None;gc_cont=0.514	100.0	75.1	121	1.6e-11	46	53
404	21946_STOPY2011U	20444_AQYSR7679X_HS	1	5	4	4	21946_STOPY2011U_AND_20444_AQYSR7679X_HS	21946_STOPY2011U_1	20444_AQYSR7679X_HS_2	d_Bacteria	p_Proteobacteria	c_Gammaproteobacteria	o_Enterobacterales	f_Enterobacteriaceae			21946_STOPY2011U	6	family	Enterobacteriaceae	15	13	5	0.7	d_Bacteria;p_Proteobacteria;c_Gammaproteobacteria;o_Enterobacterales;f_Enterobacteriaceae	d_Bacteria	p_Proteobacteria	c_Gammaproteobacteria	o_Enterobacterales	f_Aeromonadaceae	g_Aeromonas	s_Aeromonas simiae	20444_AQYSR7679X_HS	28955	species	Aeromonas simiae	5	5	3	0.74	d_Bacteria;p_Proteobacteria;c_Gammaproteobacteria;o_Enterobacterales;f_Aeromonadaceae;g_Aeromonas;s_Aeromonas simiae	UniRef50_A0A3Q9QK08 IS66 family insertion sequence element accessory protein TnpB n=225 Tax=root TaxID=1 RepID=A0A3Q9QK08_AERHY	21946_STOPY2011U_1 # 3 # 140 # 1 # ID=773_1;partial=10;start_type=Edge;rbs_motif=None;rbs_spacer=None;gc_cont=0.514	100.0	75.1	121	1.6e-11	46	53
405	21946_STOPY2011U	25901_SNUEY9437E	1	5	4	4	21946_STOPY2011U_AND_25901_SNUEY9437E	21946_STOPY2011U_1	25901_SNUEY9437E_2	d_Bacteria	p_Proteobacteria	c_Gammaproteobacteria	o_Enterobacterales	f_Enterobacteriaceae			21946_STOPY2011U	6	family	Enterobacteriaceae	15	13	5	0.7	d_Bacteria;p_Proteobacteria;c_Gammaproteobacteria;o_Enterobacterales;f_Enterobacteriaceae	d_Bacteria	p_Proteobacteria	c_Gammaproteobacteria	o_Enterobacterales	f_Aeromonadaceae	g_Aeromonas	s_Aeromonas media	25901_SNUEY9437E	2294	species	Aeromonas media	5	4	2	0.66	d_Bacteria;p_Proteobacteria;c_Gammaproteobacteria;o_Enterobacterales;f_Aeromonadaceae;g_Aeromonas;s_Aeromonas media	UniRef50_A0A3Q9QK08 IS66 family insertion sequence element accessory protein TnpB n=225 Tax=root TaxID=1 RepID=A0A3Q9QK08_AERHY	21946_STOPY2011U_1 # 3 # 140 # 1 # ID=773_1;partial=10;start_type=Edge;rbs_motif=None;rbs_spacer=None;gc_cont=0.514	100.0	75.1	121	1.6e-11	46	53
406	21946_STOPY2011U	310361_coassembly	1	5	6	5	21946_STOPY2011U_AND_310361_coassembly	21946_STOPY2011U_1	310361_coassembly_2	d_Bacteria	p_Proteobacteria	c_Gammaproteobacteria	o_Enterobacterales	f_Enterobacteriaceae			21946_STOPY2011U	6	family	Enterobacteriaceae	15	13	5	0.7	d_Bacteria;p_Proteobacteria;c_Gammaproteobacteria;o_Enterobacterales;f_Enterobacteriaceae	d_Bacteria	p_Proteobacteria	c_Gammaproteobacteria	o_Enterobacterales	f_Aeromonadaceae	g_Aeromonas		310361_coassembly	283	genus	Aeromonas	6	6	5	0.99	d_Bacteria;p_Proteobacteria;c_Gammaproteobacteria;o_Enterobacterales;f_Aeromonadaceae;g_Aeromonas	UniRef50_A0A3Q9QK08 IS66 family insertion sequence element accessory protein TnpB n=225 Tax=root TaxID=1 RepID=A0A3Q9QK08_AERHY	21946_STOPY2011U_1 # 3 # 140 # 1 # ID=773_1;partial=10;start_type=Edge;rbs_motif=None;rbs_spacer=None;gc_cont=0.514	100.0	75.1	121	1.6e-11	46	53
407	21946_STOPY2011U	39914_OQKAY0494C_HS	1	5	4	4	21946_STOPY2011U_AND_39914_OQKAY0494C_HS	21946_STOPY2011U_1	39914_OQKAY0494C_HS_3	d_Bacteria	p_Proteobacteria	c_Gammaproteobacteria	o_Enterobacterales	f_Enterobacteriaceae			21946_STOPY2011U	6	family	Enterobacteriaceae	15	13	5	0.7	d_Bacteria;p_Proteobacteria;c_Gammaproteobacteria;o_Enterobacterales;f_Enterobacteriaceae	d_Bacteria	p_Proteobacteria	c_Gammaproteobacteria	o_Enterobacterales	f_Aeromonadaceae	g_Aeromonas	s_Aeromonas simiae	39914_OQKAY0494C_HS	28955	species	Aeromonas simiae	4	4	2	0.96	d_Bacteria;p_Proteobacteria;c_Gammaproteobacteria;o_Enterobacterales;f_Aeromonadaceae;g_Aeromonas;s_Aeromonas simiae	UniRef50_A0A3Q9QK08 IS66 family insertion sequence element accessory protein TnpB n=225 Tax=root TaxID=1 RepID=A0A3Q9QK08_AERHY	21946_STOPY2011U_1 # 3 # 140 # 1 # ID=773_1;partial=10;start_type=Edge;rbs_motif=None;rbs_spacer=None;gc_cont=0.514	100.0	75.1	121	1.6e-11	46	53
408	21946_STOPY2011U	10216_SPGSU7537F_HS	1	5	5	5	21946_STOPY2011U_AND_10216_SPGSU7537F_HS	21946_STOPY2011U_1	10216_SPGSU7537F_HS_3	d_Bacteria	p_Proteobacteria	c_Gammaproteobacteria	o_Enterobacterales	f_Enterobacteriaceae			21946_STOPY2011U	6	family	Enterobacteriaceae	15	13	5	0.7	d_Bacteria;p_Proteobacteria;c_Gammaproteobacteria;o_Enterobacterales;f_Enterobacteriaceae	d_Bacteria	p_Proteobacteria	c_Gammaproteobacteria	o_Enterobacterales	f_Aeromonadaceae	g_Aeromonas		10216_SPGSU7537F_HS	283	genus	Aeromonas	12	8	6	0.74	d_Bacteria;p_Proteobacteria;c_Gammaproteobacteria;o_Enterobacterales;f_Aeromonadaceae;g_Aeromonas	UniRef50_A0A3Q9QK08 IS66 family insertion sequence element accessory protein TnpB n=225 Tax=root TaxID=1 RepID=A0A3Q9QK08_AERHY	21946_STOPY2011U_1 # 3 # 140 # 1 # ID=773_1;partial=10;start_type=Edge;rbs_motif=None;rbs_spacer=None;gc_cont=0.514	100.0	75.1	121	1.6e-11	46	53
409	18836_HDRFF4542I_HS	39875_HQATZ1945L	1	4	4	4	18836_HDRFF4542I_HS_AND_39875_HQATZ1945L	18836_HDRFF4542I_HS_2	39875_HQATZ1945L_1	d_Bacteria	p_Proteobacteria	c_Gammaproteobacteria	o_Cardiobacteriales	f_Cardiobacteriaceae	g_Rappaport	s_Rappaport israeli	18836_HDRFF4542I_HS	43324	species	Rappaport israeli	9	8	2	0.62	d_Bacteria;p_Proteobacteria;c_Gammaproteobacteria;o_Cardiobacteriales;f_Cardiobacteriaceae;g_Rappaport;s_Rappaport israeli	d_Bacteria	p_Proteobacteria	c_Gammaproteobacteria	o_Enterobacterales	f_Aeromonadaceae	g_Aeromonas		39875_HQATZ1945L	283	genus	Aeromonas	6	5	3	0.98	d_Bacteria;p_Proteobacteria;c_Gammaproteobacteria;o_Enterobacterales;f_Aeromonadaceae;g_Aeromonas	UniRef50_UPI0007751C1A IS1595 family transposase n=4 Tax=Gammaproteobacteria TaxID=1236 RepID=UPI0007751C1A	18836_HDRFF4542I_HS_2 # 1290 # 1931 # 1 # ID=9454_2;partial=00;start_type=ATG;rbs_motif=GGA/GAG/AGG;rbs_spacer=5-10bp;gc_cont=0.548	98.6	438.7	216	2.4999999999999993e-120	214	6
410	18836_HDRFF4542I_HS	16300_WIZOE2839Q_HS	1	4	5	4	18836_HDRFF4542I_HS_AND_16300_WIZOE2839Q_HS	18836_HDRFF4542I_HS_2	16300_WIZOE2839Q_HS_1	d_Bacteria	p_Proteobacteria	c_Gammaproteobacteria	o_Cardiobacteriales	f_Cardiobacteriaceae	g_Rappaport	s_Rappaport israeli	18836_HDRFF4542I_HS	43324	species	Rappaport israeli	9	8	2	0.62	d_Bacteria;p_Proteobacteria;c_Gammaproteobacteria;o_Cardiobacteriales;f_Cardiobacteriaceae;g_Rappaport;s_Rappaport israeli	d_Bacteria	p_Proteobacteria	c_Gammaproteobacteria	o_Enterobacterales	f_Aeromonadaceae	g_Aeromonas		16300_WIZOE2839Q_HS	283	genus	Aeromonas	6	5	2	0.81	d_Bacteria;p_Proteobacteria;c_Gammaproteobacteria;o_Enterobacterales;f_Aeromonadaceae;g_Aeromonas	UniRef50_UPI0007751C1A IS1595 family transposase n=4 Tax=Gammaproteobacteria TaxID=1236 RepID=UPI0007751C1A	18836_HDRFF4542I_HS_2 # 1290 # 1931 # 1 # ID=9454_2;partial=00;start_type=ATG;rbs_motif=GGA/GAG/AGG;rbs_spacer=5-10bp;gc_cont=0.548	98.6	438.7	216	2.4999999999999993e-120	214	6
411	18836_HDRFF4542I_HS	9488_GQRAR9649I_HS	1	4	7	4	18836_HDRFF4542I_HS_AND_9488_GQRAR9649I_HS	18836_HDRFF4542I_HS_2	9488_GQRAR9649I_HS_7	d_Bacteria	p_Proteobacteria	c_Gammaproteobacteria	o_Cardiobacteriales	f_Cardiobacteriaceae	g_Rappaport	s_Rappaport israeli	18836_HDRFF4542I_HS	43324	species	Rappaport israeli	9	8	2	0.62	d_Bacteria;p_Proteobacteria;c_Gammaproteobacteria;o_Cardiobacteriales;f_Cardiobacteriaceae;g_Rappaport;s_Rappaport israeli	d_Bacteria	p_Proteobacteria	c_Gammaproteobacteria	o_Enterobacterales	f_Aeromonadaceae	g_Aeromonas		9488_GQRAR9649I_HS	283	genus	Aeromonas	7	6	2	0.76	d_Bacteria;p_Proteobacteria;c_Gammaproteobacteria;o_Enterobacterales;f_Aeromonadaceae;g_Aeromonas	UniRef50_UPI0007751C1A IS1595 family transposase n=4 Tax=Gammaproteobacteria TaxID=1236 RepID=UPI0007751C1A	18836_HDRFF4542I_HS_2 # 1290 # 1931 # 1 # ID=9454_2;partial=00;start_type=ATG;rbs_motif=GGA/GAG/AGG;rbs_spacer=5-10bp;gc_cont=0.548	98.6	438.7	216	2.4999999999999993e-120	214	6
412	18836_HDRFF4542I_HS	842_OQKAY0494C_HS	4	4	8	4	18836_HDRFF4542I_HS_AND_842_OQKAY0494C_HS	18836_HDRFF4542I_HS_2	842_OQKAY0494C_HS_1	d_Bacteria	p_Proteobacteria	c_Gammaproteobacteria	o_Cardiobacteriales	f_Cardiobacteriaceae	g_Rappaport	s_Rappaport israeli	18836_HDRFF4542I_HS	43324	species	Rappaport israeli	9	8	2	0.62	d_Bacteria;p_Proteobacteria;c_Gammaproteobacteria;o_Cardiobacteriales;f_Cardiobacteriaceae;g_Rappaport;s_Rappaport israeli	d_Bacteria	p_Proteobacteria	c_Gammaproteobacteria	o_Enterobacterales	f_Aeromonadaceae	g_Aeromonas		842_OQKAY0494C_HS	283	genus	Aeromonas	16	16	8	0.62	d_Bacteria;p_Proteobacteria;c_Gammaproteobacteria;o_Enterobacterales;f_Aeromonadaceae;g_Aeromonas	UniRef50_UPI0007751C1A IS1595 family transposase n=4 Tax=Gammaproteobacteria TaxID=1236 RepID=UPI0007751C1A	18836_HDRFF4542I_HS_2 # 1290 # 1931 # 1 # ID=9454_2;partial=00;start_type=ATG;rbs_motif=GGA/GAG/AGG;rbs_spacer=5-10bp;gc_cont=0.548	98.6	438.7	216	2.4999999999999993e-120	214	6
413	18836_HDRFF4542I_HS	842_OQKAY0494C_HS	4	4	8	4	18836_HDRFF4542I_HS_AND_842_OQKAY0494C_HS	18836_HDRFF4542I_HS_2	842_OQKAY0494C_HS_2	d_Bacteria	p_Proteobacteria	c_Gammaproteobacteria	o_Cardiobacteriales	f_Cardiobacteriaceae	g_Rappaport	s_Rappaport israeli	18836_HDRFF4542I_HS	43324	species	Rappaport israeli	9	8	2	0.62	d_Bacteria;p_Proteobacteria;c_Gammaproteobacteria;o_Cardiobacteriales;f_Cardiobacteriaceae;g_Rappaport;s_Rappaport israeli	d_Bacteria	p_Proteobacteria	c_Gammaproteobacteria	o_Enterobacterales	f_Aeromonadaceae	g_Aeromonas		842_OQKAY0494C_HS	283	genus	Aeromonas	16	16	8	0.62	d_Bacteria;p_Proteobacteria;c_Gammaproteobacteria;o_Enterobacterales;f_Aeromonadaceae;g_Aeromonas	UniRef50_UPI0007751C1A IS1595 family transposase n=4 Tax=Gammaproteobacteria TaxID=1236 RepID=UPI0007751C1A	18836_HDRFF4542I_HS_2 # 1290 # 1931 # 1 # ID=9454_2;partial=00;start_type=ATG;rbs_motif=GGA/GAG/AGG;rbs_spacer=5-10bp;gc_cont=0.548	98.6	438.7	216	2.4999999999999993e-120	214	6
414	18836_HDRFF4542I_HS	842_OQKAY0494C_HS	4	4	8	4	18836_HDRFF4542I_HS_AND_842_OQKAY0494C_HS	18836_HDRFF4542I_HS_2	842_OQKAY0494C_HS_3	d_Bacteria	p_Proteobacteria	c_Gammaproteobacteria	o_Cardiobacteriales	f_Cardiobacteriaceae	g_Rappaport	s_Rappaport israeli	18836_HDRFF4542I_HS	43324	species	Rappaport israeli	9	8	2	0.62	d_Bacteria;p_Proteobacteria;c_Gammaproteobacteria;o_Cardiobacteriales;f_Cardiobacteriaceae;g_Rappaport;s_Rappaport israeli	d_Bacteria	p_Proteobacteria	c_Gammaproteobacteria	o_Enterobacterales	f_Aeromonadaceae	g_Aeromonas		842_OQKAY0494C_HS	283	genus	Aeromonas	16	16	8	0.62	d_Bacteria;p_Proteobacteria;c_Gammaproteobacteria;o_Enterobacterales;f_Aeromonadaceae;g_Aeromonas	UniRef50_UPI0007751C1A IS1595 family transposase n=4 Tax=Gammaproteobacteria TaxID=1236 RepID=UPI0007751C1A	18836_HDRFF4542I_HS_2 # 1290 # 1931 # 1 # ID=9454_2;partial=00;start_type=ATG;rbs_motif=GGA/GAG/AGG;rbs_spacer=5-10bp;gc_cont=0.548	98.6	438.7	216	2.4999999999999993e-120	214	6
415	18836_HDRFF4542I_HS	842_OQKAY0494C_HS	4	4	8	4	18836_HDRFF4542I_HS_AND_842_OQKAY0494C_HS	18836_HDRFF4542I_HS_2	842_OQKAY0494C_HS_4	d_Bacteria	p_Proteobacteria	c_Gammaproteobacteria	o_Cardiobacteriales	f_Cardiobacteriaceae	g_Rappaport	s_Rappaport israeli	18836_HDRFF4542I_HS	43324	species	Rappaport israeli	9	8	2	0.62	d_Bacteria;p_Proteobacteria;c_Gammaproteobacteria;o_Cardiobacteriales;f_Cardiobacteriaceae;g_Rappaport;s_Rappaport israeli	d_Bacteria	p_Proteobacteria	c_Gammaproteobacteria	o_Enterobacterales	f_Aeromonadaceae	g_Aeromonas		842_OQKAY0494C_HS	283	genus	Aeromonas	16	16	8	0.62	d_Bacteria;p_Proteobacteria;c_Gammaproteobacteria;o_Enterobacterales;f_Aeromonadaceae;g_Aeromonas	UniRef50_UPI0007751C1A IS1595 family transposase n=4 Tax=Gammaproteobacteria TaxID=1236 RepID=UPI0007751C1A	18836_HDRFF4542I_HS_2 # 1290 # 1931 # 1 # ID=9454_2;partial=00;start_type=ATG;rbs_motif=GGA/GAG/AGG;rbs_spacer=5-10bp;gc_cont=0.548	98.6	438.7	216	2.4999999999999993e-120	214	6
416	776662_coassembly	17267_PMBNJ0338H	1	5	4	4	776662_coassembly_AND_17267_PMBNJ0338H	776662_coassembly_5	17267_PMBNJ0338H_1	d_Bacteria	p_Proteobacteria	c_Gammaproteobacteria	o_Enterobacterales	f_Enterobacteriaceae			776662_coassembly	6	family	Enterobacteriaceae	11	10	8	0.99	d_Bacteria;p_Proteobacteria;c_Gammaproteobacteria;o_Enterobacterales;f_Enterobacteriaceae	d_Bacteria	p_Proteobacteria	c_Gammaproteobacteria	o_Enterobacterales	f_Aeromonadaceae	g_Aeromonas		17267_PMBNJ0338H	283	genus	Aeromonas	5	5	4	0.75	d_Bacteria;p_Proteobacteria;c_Gammaproteobacteria;o_Enterobacterales;f_Aeromonadaceae;g_Aeromonas	UniRef50_A0A7R7ZCS9 Uncharacterized protein n=1 Tax=Aeromonas caviae TaxID=648 RepID=A0A7R7ZCS9_AERCA	776662_coassembly_5 # 2796 # 2900 # -1 # ID=13598_5;partial=01;start_type=Edge;rbs_motif=None;rbs_spacer=None;gc_cont=0.552	91.2	68.2	123	1.4e-09	35	90
417	11997_HFGVI0044Q_HS	646_MFLOV6047U	2	5	8	5	11997_HFGVI0044Q_HS_AND_646_MFLOV6047U	11997_HFGVI0044Q_HS_5	646_MFLOV6047U_8	d_Bacteria	p_Proteobacteria	c_Gammaproteobacteria	o_Enterobacterales	f_Aeromonadaceae	g_Aeromonas		11997_HFGVI0044Q_HS	283	genus	Aeromonas	9	9	6	0.74	d_Bacteria;p_Proteobacteria;c_Gammaproteobacteria;o_Enterobacterales;f_Aeromonadaceae;g_Aeromonas	d_Bacteria	p_Proteobacteria	c_Gammaproteobacteria	o_Enterobacterales	f_Enterobacteriaceae			646_MFLOV6047U	6	family	Enterobacteriaceae	14	12	7	0.51	d_Bacteria;p_Proteobacteria;c_Gammaproteobacteria;o_Enterobacterales;f_Enterobacteriaceae	UniRef50_A0A6S5YSJ5 Uncharacterized protein n=3 Tax=Gammaproteobacteria TaxID=1236 RepID=A0A6S5YSJ5_9GAMM	11997_HFGVI0044Q_HS_5 # 3807 # 4244 # -1 # ID=10538_5;partial=01;start_type=Edge;rbs_motif=None;rbs_spacer=None;gc_cont=0.605	100.0	307.0	294	7.699999999999996e-81	146	150
418	11997_HFGVI0044Q_HS	646_MFLOV6047U	2	5	8	5	11997_HFGVI0044Q_HS_AND_646_MFLOV6047U	11997_HFGVI0044Q_HS_5	646_MFLOV6047U_7	d_Bacteria	p_Proteobacteria	c_Gammaproteobacteria	o_Enterobacterales	f_Aeromonadaceae	g_Aeromonas		11997_HFGVI0044Q_HS	283	genus	Aeromonas	9	9	6	0.74	d_Bacteria;p_Proteobacteria;c_Gammaproteobacteria;o_Enterobacterales;f_Aeromonadaceae;g_Aeromonas	d_Bacteria	p_Proteobacteria	c_Gammaproteobacteria	o_Enterobacterales	f_Enterobacteriaceae			646_MFLOV6047U	6	family	Enterobacteriaceae	14	12	7	0.51	d_Bacteria;p_Proteobacteria;c_Gammaproteobacteria;o_Enterobacterales;f_Enterobacteriaceae	UniRef50_A0A6S5YSJ5 Uncharacterized protein n=3 Tax=Gammaproteobacteria TaxID=1236 RepID=A0A6S5YSJ5_9GAMM	11997_HFGVI0044Q_HS_5 # 3807 # 4244 # -1 # ID=10538_5;partial=01;start_type=Edge;rbs_motif=None;rbs_spacer=None;gc_cont=0.605	100.0	307.0	294	7.699999999999996e-81	146	150
419	7920_LSCZF6957Y_HS	646_MFLOV6047U	2	5	8	5	7920_LSCZF6957Y_HS_AND_646_MFLOV6047U	7920_LSCZF6957Y_HS_2	646_MFLOV6047U_8	d_Bacteria	p_Proteobacteria	c_Gammaproteobacteria	o_Enterobacterales	f_Aeromonadaceae	g_Aeromonas	s_Aeromonas media	7920_LSCZF6957Y_HS	2294	species	Aeromonas media	9	9	3	0.58	d_Bacteria;p_Proteobacteria;c_Gammaproteobacteria;o_Enterobacterales;f_Aeromonadaceae;g_Aeromonas;s_Aeromonas media	d_Bacteria	p_Proteobacteria	c_Gammaproteobacteria	o_Enterobacterales	f_Enterobacteriaceae			646_MFLOV6047U	6	family	Enterobacteriaceae	14	12	7	0.51	d_Bacteria;p_Proteobacteria;c_Gammaproteobacteria;o_Enterobacterales;f_Enterobacteriaceae	UniRef50_UPI0002D148E2 IS21-like element ISAs27 family helper ATPase IstB n=3 Tax=Gammaproteobacteria TaxID=1236 RepID=UPI0002D148E2	7920_LSCZF6957Y_HS_2 # 855 # 1610 # 1 # ID=5141_2;partial=00;start_type=ATG;rbs_motif=AGGA;rbs_spacer=5-10bp;gc_cont=0.566	85.9	298.5	177	4.7e-78	252	1
420	7920_LSCZF6957Y_HS	646_MFLOV6047U	2	5	8	5	7920_LSCZF6957Y_HS_AND_646_MFLOV6047U	7920_LSCZF6957Y_HS_2	646_MFLOV6047U_7	d_Bacteria	p_Proteobacteria	c_Gammaproteobacteria	o_Enterobacterales	f_Aeromonadaceae	g_Aeromonas	s_Aeromonas media	7920_LSCZF6957Y_HS	2294	species	Aeromonas media	9	9	3	0.58	d_Bacteria;p_Proteobacteria;c_Gammaproteobacteria;o_Enterobacterales;f_Aeromonadaceae;g_Aeromonas;s_Aeromonas media	d_Bacteria	p_Proteobacteria	c_Gammaproteobacteria	o_Enterobacterales	f_Enterobacteriaceae			646_MFLOV6047U	6	family	Enterobacteriaceae	14	12	7	0.51	d_Bacteria;p_Proteobacteria;c_Gammaproteobacteria;o_Enterobacterales;f_Enterobacteriaceae	UniRef50_UPI0002D148E2 IS21-like element ISAs27 family helper ATPase IstB n=3 Tax=Gammaproteobacteria TaxID=1236 RepID=UPI0002D148E2	7920_LSCZF6957Y_HS_2 # 855 # 1610 # 1 # ID=5141_2;partial=00;start_type=ATG;rbs_motif=AGGA;rbs_spacer=5-10bp;gc_cont=0.566	85.9	298.5	177	4.7e-78	252	1
421	35503_HFGVI0044Q_HS	646_MFLOV6047U	2	4	8	4	35503_HFGVI0044Q_HS_AND_646_MFLOV6047U	35503_HFGVI0044Q_HS_1	646_MFLOV6047U_8	d_Bacteria	p_Proteobacteria	c_Gammaproteobacteria	o_Enterobacterales	f_Aeromonadaceae	g_Aeromonas		35503_HFGVI0044Q_HS	283	genus	Aeromonas	9	9	8	0.76	d_Bacteria;p_Proteobacteria;c_Gammaproteobacteria;o_Enterobacterales;f_Aeromonadaceae;g_Aeromonas	d_Bacteria	p_Proteobacteria	c_Gammaproteobacteria	o_Enterobacterales	f_Enterobacteriaceae			646_MFLOV6047U	6	family	Enterobacteriaceae	14	12	7	0.51	d_Bacteria;p_Proteobacteria;c_Gammaproteobacteria;o_Enterobacterales;f_Enterobacteriaceae	UniRef50_A0A099L7T3 Integrase catalytic domain-containing protein (Fragment) n=737 Tax=root TaxID=1 RepID=A0A099L7T3_9GAMM	35503_HFGVI0044Q_HS_1 # 3 # 677 # -1 # ID=18473_1;partial=10;start_type=GTG;rbs_motif=AGGAG;rbs_spacer=5-10bp;gc_cont=0.593	69.7	320.5	481	9.999999999999998e-85	225	102
422	35503_HFGVI0044Q_HS	646_MFLOV6047U	2	4	8	4	35503_HFGVI0044Q_HS_AND_646_MFLOV6047U	35503_HFGVI0044Q_HS_1	646_MFLOV6047U_7	d_Bacteria	p_Proteobacteria	c_Gammaproteobacteria	o_Enterobacterales	f_Aeromonadaceae	g_Aeromonas		35503_HFGVI0044Q_HS	283	genus	Aeromonas	9	9	8	0.76	d_Bacteria;p_Proteobacteria;c_Gammaproteobacteria;o_Enterobacterales;f_Aeromonadaceae;g_Aeromonas	d_Bacteria	p_Proteobacteria	c_Gammaproteobacteria	o_Enterobacterales	f_Enterobacteriaceae			646_MFLOV6047U	6	family	Enterobacteriaceae	14	12	7	0.51	d_Bacteria;p_Proteobacteria;c_Gammaproteobacteria;o_Enterobacterales;f_Enterobacteriaceae	UniRef50_A0A099L7T3 Integrase catalytic domain-containing protein (Fragment) n=737 Tax=root TaxID=1 RepID=A0A099L7T3_9GAMM	35503_HFGVI0044Q_HS_1 # 3 # 677 # -1 # ID=18473_1;partial=10;start_type=GTG;rbs_motif=AGGAG;rbs_spacer=5-10bp;gc_cont=0.593	69.7	320.5	481	9.999999999999998e-85	225	102
423	52939_SNLSN1243N_HS	646_MFLOV6047U	2	4	8	4	52939_SNLSN1243N_HS_AND_646_MFLOV6047U	52939_SNLSN1243N_HS_1	646_MFLOV6047U_8	d_Bacteria	p_Proteobacteria	c_Gammaproteobacteria	o_Enterobacterales	f_Aeromonadaceae	g_Aeromonas		52939_SNLSN1243N_HS	283	genus	Aeromonas	8	8	5	0.66	d_Bacteria;p_Proteobacteria;c_Gammaproteobacteria;o_Enterobacterales;f_Aeromonadaceae;g_Aeromonas	d_Bacteria	p_Proteobacteria	c_Gammaproteobacteria	o_Enterobacterales	f_Enterobacteriaceae			646_MFLOV6047U	6	family	Enterobacteriaceae	14	12	7	0.51	d_Bacteria;p_Proteobacteria;c_Gammaproteobacteria;o_Enterobacterales;f_Enterobacteriaceae	UniRef50_Q3IIF6 IstB_IS21 domain-containing protein n=17 Tax=Gammaproteobacteria TaxID=1236 RepID=Q3IIF6_PSET1	52939_SNLSN1243N_HS_1 # 3 # 623 # 1 # ID=4169_1;partial=10;start_type=Edge;rbs_motif=None;rbs_spacer=None;gc_cont=0.576	60.3	148.7	157	4.9999999999999996e-33	207	36
424	52939_SNLSN1243N_HS	646_MFLOV6047U	2	4	8	4	52939_SNLSN1243N_HS_AND_646_MFLOV6047U	52939_SNLSN1243N_HS_1	646_MFLOV6047U_7	d_Bacteria	p_Proteobacteria	c_Gammaproteobacteria	o_Enterobacterales	f_Aeromonadaceae	g_Aeromonas		52939_SNLSN1243N_HS	283	genus	Aeromonas	8	8	5	0.66	d_Bacteria;p_Proteobacteria;c_Gammaproteobacteria;o_Enterobacterales;f_Aeromonadaceae;g_Aeromonas	d_Bacteria	p_Proteobacteria	c_Gammaproteobacteria	o_Enterobacterales	f_Enterobacteriaceae			646_MFLOV6047U	6	family	Enterobacteriaceae	14	12	7	0.51	d_Bacteria;p_Proteobacteria;c_Gammaproteobacteria;o_Enterobacterales;f_Enterobacteriaceae	UniRef50_Q3IIF6 IstB_IS21 domain-containing protein n=17 Tax=Gammaproteobacteria TaxID=1236 RepID=Q3IIF6_PSET1	52939_SNLSN1243N_HS_1 # 3 # 623 # 1 # ID=4169_1;partial=10;start_type=Edge;rbs_motif=None;rbs_spacer=None;gc_cont=0.576	60.3	148.7	157	4.9999999999999996e-33	207	36
425	8467_LIIAL0853Z_HS	646_MFLOV6047U	2	4	8	4	8467_LIIAL0853Z_HS_AND_646_MFLOV6047U	8467_LIIAL0853Z_HS_1	646_MFLOV6047U_8	d_Bacteria	p_Proteobacteria	c_Gammaproteobacteria	o_Enterobacterales	f_Aeromonadaceae	g_Aeromonas		8467_LIIAL0853Z_HS	283	genus	Aeromonas	11	9	7	0.68	d_Bacteria;p_Proteobacteria;c_Gammaproteobacteria;o_Enterobacterales;f_Aeromonadaceae;g_Aeromonas	d_Bacteria	p_Proteobacteria	c_Gammaproteobacteria	o_Enterobacterales	f_Enterobacteriaceae			646_MFLOV6047U	6	family	Enterobacteriaceae	14	12	7	0.51	d_Bacteria;p_Proteobacteria;c_Gammaproteobacteria;o_Enterobacterales;f_Enterobacteriaceae	UniRef50_A0A099L7T3 Integrase catalytic domain-containing protein (Fragment) n=737 Tax=root TaxID=1 RepID=A0A099L7T3_9GAMM	8467_LIIAL0853Z_HS_1 # 2 # 271 # -1 # ID=6266_1;partial=10;start_type=ATG;rbs_motif=GGAG/GAGG;rbs_spacer=5-10bp;gc_cont=0.607	74.2	141.7	481	2.6e-31	90	164
426	8467_LIIAL0853Z_HS	646_MFLOV6047U	2	4	8	4	8467_LIIAL0853Z_HS_AND_646_MFLOV6047U	8467_LIIAL0853Z_HS_1	646_MFLOV6047U_7	d_Bacteria	p_Proteobacteria	c_Gammaproteobacteria	o_Enterobacterales	f_Aeromonadaceae	g_Aeromonas		8467_LIIAL0853Z_HS	283	genus	Aeromonas	11	9	7	0.68	d_Bacteria;p_Proteobacteria;c_Gammaproteobacteria;o_Enterobacterales;f_Aeromonadaceae;g_Aeromonas	d_Bacteria	p_Proteobacteria	c_Gammaproteobacteria	o_Enterobacterales	f_Enterobacteriaceae			646_MFLOV6047U	6	family	Enterobacteriaceae	14	12	7	0.51	d_Bacteria;p_Proteobacteria;c_Gammaproteobacteria;o_Enterobacterales;f_Enterobacteriaceae	UniRef50_A0A099L7T3 Integrase catalytic domain-containing protein (Fragment) n=737 Tax=root TaxID=1 RepID=A0A099L7T3_9GAMM	8467_LIIAL0853Z_HS_1 # 2 # 271 # -1 # ID=6266_1;partial=10;start_type=ATG;rbs_motif=GGAG/GAGG;rbs_spacer=5-10bp;gc_cont=0.607	74.2	141.7	481	2.6e-31	90	164
427	16871_LMGGV4316U_HS	646_MFLOV6047U	2	4	8	4	16871_LMGGV4316U_HS_AND_646_MFLOV6047U	16871_LMGGV4316U_HS_4	646_MFLOV6047U_8	d_Bacteria	p_Proteobacteria	c_Gammaproteobacteria	o_Enterobacterales	f_Aeromonadaceae	g_Aeromonas		16871_LMGGV4316U_HS	283	genus	Aeromonas	8	8	7	1.0	d_Bacteria;p_Proteobacteria;c_Gammaproteobacteria;o_Enterobacterales;f_Aeromonadaceae;g_Aeromonas	d_Bacteria	p_Proteobacteria	c_Gammaproteobacteria	o_Enterobacterales	f_Enterobacteriaceae			646_MFLOV6047U	6	family	Enterobacteriaceae	14	12	7	0.51	d_Bacteria;p_Proteobacteria;c_Gammaproteobacteria;o_Enterobacterales;f_Enterobacteriaceae	UniRef50_A0A6S5YSJ5 Uncharacterized protein n=3 Tax=Gammaproteobacteria TaxID=1236 RepID=A0A6S5YSJ5_9GAMM	16871_LMGGV4316U_HS_4 # 1578 # 3773 # 1 # ID=5507_4;partial=01;start_type=ATG;rbs_motif=GGAG/GAGG;rbs_spacer=5-10bp;gc_cont=0.584	98.2	558.5	294	7.399999999999995e-156	732	1
428	16871_LMGGV4316U_HS	646_MFLOV6047U	2	4	8	4	16871_LMGGV4316U_HS_AND_646_MFLOV6047U	16871_LMGGV4316U_HS_4	646_MFLOV6047U_7	d_Bacteria	p_Proteobacteria	c_Gammaproteobacteria	o_Enterobacterales	f_Aeromonadaceae	g_Aeromonas		16871_LMGGV4316U_HS	283	genus	Aeromonas	8	8	7	1.0	d_Bacteria;p_Proteobacteria;c_Gammaproteobacteria;o_Enterobacterales;f_Aeromonadaceae;g_Aeromonas	d_Bacteria	p_Proteobacteria	c_Gammaproteobacteria	o_Enterobacterales	f_Enterobacteriaceae			646_MFLOV6047U	6	family	Enterobacteriaceae	14	12	7	0.51	d_Bacteria;p_Proteobacteria;c_Gammaproteobacteria;o_Enterobacterales;f_Enterobacteriaceae	UniRef50_A0A6S5YSJ5 Uncharacterized protein n=3 Tax=Gammaproteobacteria TaxID=1236 RepID=A0A6S5YSJ5_9GAMM	16871_LMGGV4316U_HS_4 # 1578 # 3773 # 1 # ID=5507_4;partial=01;start_type=ATG;rbs_motif=GGAG/GAGG;rbs_spacer=5-10bp;gc_cont=0.584	98.2	558.5	294	7.399999999999995e-156	732	1
429	17276_DNGEE8998Y_HS	646_MFLOV6047U	4	5	8	5	17276_DNGEE8998Y_HS_AND_646_MFLOV6047U	17276_DNGEE8998Y_HS_2	646_MFLOV6047U_8	d_Bacteria	p_Proteobacteria	c_Gammaproteobacteria	o_Enterobacterales	f_Aeromonadaceae	g_Aeromonas		17276_DNGEE8998Y_HS	283	genus	Aeromonas	8	8	5	0.78	d_Bacteria;p_Proteobacteria;c_Gammaproteobacteria;o_Enterobacterales;f_Aeromonadaceae;g_Aeromonas	d_Bacteria	p_Proteobacteria	c_Gammaproteobacteria	o_Enterobacterales	f_Enterobacteriaceae			646_MFLOV6047U	6	family	Enterobacteriaceae	14	12	7	0.51	d_Bacteria;p_Proteobacteria;c_Gammaproteobacteria;o_Enterobacterales;f_Enterobacteriaceae	UniRef50_Q3IIF6 IstB_IS21 domain-containing protein n=17 Tax=Gammaproteobacteria TaxID=1236 RepID=Q3IIF6_PSET1	17276_DNGEE8998Y_HS_2 # 1135 # 1503 # 1 # ID=13865_2;partial=00;start_type=GTG;rbs_motif=GGA/GAG/AGG;rbs_spacer=5-10bp;gc_cont=0.561	60.5	148.7	157	2.9999999999999998e-33	123	38
[truncated: 4,322 more rows]
[truncated: 17 more columns]
