# Supplementary material for: Selection and horizontal gene transfer underlie microdiversity-level heterogeneity in resistance gene fate during wastewater treatment
Source: Nat Commun. 2024 Jun 26;15:5412. doi: 10.1038/s41467-024-49742-8 (PMC11208604; doi:10.1038/s41467-024-49742-8)
Supplement: Supplementary file 12 — Supplementary Data 9 [file 41467_2024_49742_MOESM12_ESM.csv]

	contig1	contig2	co_occur_cts	total_orfs_ctg1	total_orfs_ctg2	smallest_contig_orfCts	contig_pair	identical_orf_position_contig1	identical_orf_position_contig2	domain_contig1	phylum_contig1	class_contig1	order_contig1	family_contig1	genus_contig1	species_contig1	contig_contig1	tax_id_contig1	level_contig1	tax_name_contig1	fragments_contig1	returned_contig1	matched_contig1	percent_matched_contig1	lineage_contig1	domain_contig2	phylum_contig2	class_contig2	order_contig2	family_contig2	genus_contig2	species_contig2	contig_contig2	tax_id_contig2	level_contig2	tax_name_contig2	fragments_contig2	returned_contig2	matched_contig2	percent_matched_contig2	lineage_contig2	stitle	Query Title	pident	bitscore	slen	evalue	length	sstart
0	1038_OQKAY0494C_HS	450_HQATZ1945L_HS	1	12	33	12	1038_OQKAY0494C_HS_AND_450_HQATZ1945L_HS	1038_OQKAY0494C_HS_12	450_HQATZ1945L_HS_1	d_Bacteria	p_Proteobacteria	c_Gammaproteobacteria	o_Burkholderiales	f_Burkholderiaceae	g_Acidovorax	s_Acidovorax temperans	1038_OQKAY0494C_HS	4726	species	Acidovorax temperans	17	17	11	0.83	d_Bacteria;p_Proteobacteria;c_Gammaproteobacteria;o_Burkholderiales;f_Burkholderiaceae;g_Acidovorax;s_Acidovorax temperans	d_Bacteria	p_Proteobacteria	c_Gammaproteobacteria	o_Burkholderiales	f_Burkholderiaceae	g_Rhodoferax		450_HQATZ1945L_HS	931	genus	Rhodoferax	49	47	22	0.58	d_Bacteria;p_Proteobacteria;c_Gammaproteobacteria;o_Burkholderiales;f_Burkholderiaceae;g_Rhodoferax	UniRef50_A0A1V6EUP5 Dihydrolipoyl dehydrogenase n=9 Tax=root TaxID=1 RepID=A0A1V6EUP5_9PROT	1038_OQKAY0494C_HS_12 # 10953 # 11507 # -1 # ID=7798_12;partial=01;start_type=Edge;rbs_motif=None;rbs_spacer=None;gc_cont=0.676	94.6	342.0	278	2.699999999999998e-91	185	103
1	16803_LMGGV4316U_HS	450_HQATZ1945L_HS	1	6	33	6	16803_LMGGV4316U_HS_AND_450_HQATZ1945L_HS	16803_LMGGV4316U_HS_6	450_HQATZ1945L_HS_22	d_Bacteria	p_Proteobacteria	c_Gammaproteobacteria	o_Burkholderiales	f_Ga0077523	g_Ga0077526	s_Ga0077526 sp001464895	16803_LMGGV4316U_HS	31681	species	Ga0077526 sp001464895	8	8	4	0.78	d_Bacteria;p_Proteobacteria;c_Gammaproteobacteria;o_Burkholderiales;f_Ga0077523;g_Ga0077526;s_Ga0077526 sp001464895	d_Bacteria	p_Proteobacteria	c_Gammaproteobacteria	o_Burkholderiales	f_Burkholderiaceae	g_Rhodoferax		450_HQATZ1945L_HS	931	genus	Rhodoferax	49	47	22	0.58	d_Bacteria;p_Proteobacteria;c_Gammaproteobacteria;o_Burkholderiales;f_Burkholderiaceae;g_Rhodoferax	UniRef50_C9Y962 Insertion element IS407 uncharacterized 10.0 kDa protein n=111 Tax=Proteobacteria TaxID=1224 RepID=C9Y962_9BURK	16803_LMGGV4316U_HS_6 # 3598 # 3780 # 1 # ID=5506_6;partial=01;start_type=GTG;rbs_motif=AGGAG;rbs_spacer=5-10bp;gc_cont=0.574	98.4	123.2	93	6.6e-26	61	12
2	16803_LMGGV4316U_HS	1977443_coassembly	1	6	4	4	16803_LMGGV4316U_HS_AND_1977443_coassembly	16803_LMGGV4316U_HS_6	1977443_coassembly_4	d_Bacteria	p_Proteobacteria	c_Gammaproteobacteria	o_Burkholderiales	f_Ga0077523	g_Ga0077526	s_Ga0077526 sp001464895	16803_LMGGV4316U_HS	31681	species	Ga0077526 sp001464895	8	8	4	0.78	d_Bacteria;p_Proteobacteria;c_Gammaproteobacteria;o_Burkholderiales;f_Ga0077523;g_Ga0077526;s_Ga0077526 sp001464895	d_Bacteria	p_Proteobacteria	c_Gammaproteobacteria	o_Burkholderiales	f_Burkholderiaceae	g_Rhodoferax		1977443_coassembly	931	genus	Rhodoferax	6	6	3	0.65	d_Bacteria;p_Proteobacteria;c_Gammaproteobacteria;o_Burkholderiales;f_Burkholderiaceae;g_Rhodoferax	UniRef50_C9Y962 Insertion element IS407 uncharacterized 10.0 kDa protein n=111 Tax=Proteobacteria TaxID=1224 RepID=C9Y962_9BURK	16803_LMGGV4316U_HS_6 # 3598 # 3780 # 1 # ID=5506_6;partial=01;start_type=GTG;rbs_motif=AGGAG;rbs_spacer=5-10bp;gc_cont=0.574	98.4	123.2	93	6.6e-26	61	12
3	450_HQATZ1945L_HS	1038_OQKAY0494C_HS	1	33	12	12	450_HQATZ1945L_HS_AND_1038_OQKAY0494C_HS	450_HQATZ1945L_HS_1	1038_OQKAY0494C_HS_12	d_Bacteria	p_Proteobacteria	c_Gammaproteobacteria	o_Burkholderiales	f_Burkholderiaceae	g_Rhodoferax		450_HQATZ1945L_HS	931	genus	Rhodoferax	49	47	22	0.58	d_Bacteria;p_Proteobacteria;c_Gammaproteobacteria;o_Burkholderiales;f_Burkholderiaceae;g_Rhodoferax	d_Bacteria	p_Proteobacteria	c_Gammaproteobacteria	o_Burkholderiales	f_Burkholderiaceae	g_Acidovorax	s_Acidovorax temperans	1038_OQKAY0494C_HS	4726	species	Acidovorax temperans	17	17	11	0.83	d_Bacteria;p_Proteobacteria;c_Gammaproteobacteria;o_Burkholderiales;f_Burkholderiaceae;g_Acidovorax;s_Acidovorax temperans	UniRef50_A0A2S5IG64 Dihydrolipoyl dehydrogenase n=904 Tax=root TaxID=1 RepID=A0A2S5IG64_PSEAI	450_HQATZ1945L_HS_1 # 2 # 1360 # -1 # ID=5584_1;partial=10;start_type=GTG;rbs_motif=GGAGG;rbs_spacer=5-10bp;gc_cont=0.638	64.8	515.4	597	4.399999999999998e-143	453	4
4	11136_OQKAY0494C_HS	5829_WEOIY8760C_HS	1	4	4	4	11136_OQKAY0494C_HS_AND_5829_WEOIY8760C_HS	11136_OQKAY0494C_HS_4	5829_WEOIY8760C_HS_2	d_Bacteria	p_Proteobacteria	c_Gammaproteobacteria	o_Pseudomonadales	f_Pseudomonadaceae	g_Pseudomonas E	s_Pseudomonas E pohangensis	11136_OQKAY0494C_HS	35842	species	Pseudomonas E pohangensis	10	10	2	0.6	d_Bacteria;p_Proteobacteria;c_Gammaproteobacteria;o_Pseudomonadales;f_Pseudomonadaceae;g_Pseudomonas E;s_Pseudomonas E pohangensis	d_Bacteria	p_Proteobacteria	c_Gammaproteobacteria	o_Burkholderiales	f_Burkholderiaceae	g_Ottowia	s_Ottowia beijingensis	5829_WEOIY8760C_HS	58407	species	Ottowia beijingensis	22	22	7	0.54	d_Bacteria;p_Proteobacteria;c_Gammaproteobacteria;o_Burkholderiales;f_Burkholderiaceae;g_Ottowia;s_Ottowia beijingensis	UniRef50_A9IG66 Transposition-related fusion-protein n=11 Tax=root TaxID=1 RepID=A9IG66_BORPD	11136_OQKAY0494C_HS_4 # 2157 # 2717 # -1 # ID=12619_4;partial=01;start_type=Edge;rbs_motif=None;rbs_spacer=None;gc_cont=0.670	100.0	318.2	683	4.299999999999998e-84	187	498
5	11136_OQKAY0494C_HS	10106_STOPY2011U_HS	1	4	5	4	11136_OQKAY0494C_HS_AND_10106_STOPY2011U_HS	11136_OQKAY0494C_HS_4	10106_STOPY2011U_HS_5	d_Bacteria	p_Proteobacteria	c_Gammaproteobacteria	o_Pseudomonadales	f_Pseudomonadaceae	g_Pseudomonas E	s_Pseudomonas E pohangensis	11136_OQKAY0494C_HS	35842	species	Pseudomonas E pohangensis	10	10	2	0.6	d_Bacteria;p_Proteobacteria;c_Gammaproteobacteria;o_Pseudomonadales;f_Pseudomonadaceae;g_Pseudomonas E;s_Pseudomonas E pohangensis	d_Bacteria	p_Proteobacteria	c_Gammaproteobacteria	o_Burkholderiales	f_Burkholderiaceae	g_Acidovorax	s_Acidovorax sp000302535	10106_STOPY2011U_HS	5927	species	Acidovorax sp000302535	13	12	3	0.57	d_Bacteria;p_Proteobacteria;c_Gammaproteobacteria;o_Burkholderiales;f_Burkholderiaceae;g_Acidovorax;s_Acidovorax sp000302535	UniRef50_A9IG66 Transposition-related fusion-protein n=11 Tax=root TaxID=1 RepID=A9IG66_BORPD	11136_OQKAY0494C_HS_4 # 2157 # 2717 # -1 # ID=12619_4;partial=01;start_type=Edge;rbs_motif=None;rbs_spacer=None;gc_cont=0.670	100.0	318.2	683	4.299999999999998e-84	187	498
6	10106_STOPY2011U_HS	5829_WEOIY8760C_HS	1	5	4	4	10106_STOPY2011U_HS_AND_5829_WEOIY8760C_HS	10106_STOPY2011U_HS_5	5829_WEOIY8760C_HS_2	d_Bacteria	p_Proteobacteria	c_Gammaproteobacteria	o_Burkholderiales	f_Burkholderiaceae	g_Acidovorax	s_Acidovorax sp000302535	10106_STOPY2011U_HS	5927	species	Acidovorax sp000302535	13	12	3	0.57	d_Bacteria;p_Proteobacteria;c_Gammaproteobacteria;o_Burkholderiales;f_Burkholderiaceae;g_Acidovorax;s_Acidovorax sp000302535	d_Bacteria	p_Proteobacteria	c_Gammaproteobacteria	o_Burkholderiales	f_Burkholderiaceae	g_Ottowia	s_Ottowia beijingensis	5829_WEOIY8760C_HS	58407	species	Ottowia beijingensis	22	22	7	0.54	d_Bacteria;p_Proteobacteria;c_Gammaproteobacteria;o_Burkholderiales;f_Burkholderiaceae;g_Ottowia;s_Ottowia beijingensis	UniRef50_A9IG66 Transposition-related fusion-protein n=11 Tax=root TaxID=1 RepID=A9IG66_BORPD	10106_STOPY2011U_HS_5 # 3411 # 3917 # -1 # ID=3762_5;partial=01;start_type=Edge;rbs_motif=None;rbs_spacer=None;gc_cont=0.673	100.0	283.5	683	1.0999999999999995e-73	169	516
7	10106_STOPY2011U_HS	11136_OQKAY0494C_HS	1	5	4	4	10106_STOPY2011U_HS_AND_11136_OQKAY0494C_HS	10106_STOPY2011U_HS_5	11136_OQKAY0494C_HS_4	d_Bacteria	p_Proteobacteria	c_Gammaproteobacteria	o_Burkholderiales	f_Burkholderiaceae	g_Acidovorax	s_Acidovorax sp000302535	10106_STOPY2011U_HS	5927	species	Acidovorax sp000302535	13	12	3	0.57	d_Bacteria;p_Proteobacteria;c_Gammaproteobacteria;o_Burkholderiales;f_Burkholderiaceae;g_Acidovorax;s_Acidovorax sp000302535	d_Bacteria	p_Proteobacteria	c_Gammaproteobacteria	o_Pseudomonadales	f_Pseudomonadaceae	g_Pseudomonas E	s_Pseudomonas E pohangensis	11136_OQKAY0494C_HS	35842	species	Pseudomonas E pohangensis	10	10	2	0.6	d_Bacteria;p_Proteobacteria;c_Gammaproteobacteria;o_Pseudomonadales;f_Pseudomonadaceae;g_Pseudomonas E;s_Pseudomonas E pohangensis	UniRef50_A9IG66 Transposition-related fusion-protein n=11 Tax=root TaxID=1 RepID=A9IG66_BORPD	10106_STOPY2011U_HS_5 # 3411 # 3917 # -1 # ID=3762_5;partial=01;start_type=Edge;rbs_motif=None;rbs_spacer=None;gc_cont=0.673	100.0	283.5	683	1.0999999999999995e-73	169	516
8	66063_LNBYT5954Z_HS	342_KJUPI1833T_HS	1	4	18	4	66063_LNBYT5954Z_HS_AND_342_KJUPI1833T_HS	66063_LNBYT5954Z_HS_2	342_KJUPI1833T_HS_5	d_Bacteria	p_Proteobacteria	c_Gammaproteobacteria	o_Burkholderiales	f_Burkholderiaceae	g_Acidovorax		66063_LNBYT5954Z_HS	2290	genus	Acidovorax	6	4	1	0.88	d_Bacteria;p_Proteobacteria;c_Gammaproteobacteria;o_Burkholderiales;f_Burkholderiaceae;g_Acidovorax	d_Bacteria	p_Proteobacteria	c_Gammaproteobacteria	o_Burkholderiales	f_Rhodocyclaceae	g_Zoogloea		342_KJUPI1833T_HS	28521	genus	Zoogloea	32	30	13	0.56	d_Bacteria;p_Proteobacteria;c_Gammaproteobacteria;o_Burkholderiales;f_Rhodocyclaceae;g_Zoogloea	UniRef50_Q9X2N9 Quaternary ammonium compound-resistance protein QacF n=123 Tax=root TaxID=1 RepID=QACF_KLEAE	66063_LNBYT5954Z_HS_2 # 335 # 667 # 1 # ID=8750_2;partial=00;start_type=GTG;rbs_motif=AGGAG;rbs_spacer=5-10bp;gc_cont=0.505	100.0	210.3	110	7.5e-52	111	1
9	11040_LJSLX5580A_HS	342_KJUPI1833T_HS	1	5	18	5	11040_LJSLX5580A_HS_AND_342_KJUPI1833T_HS	11040_LJSLX5580A_HS_4	342_KJUPI1833T_HS_5	d_Bacteria	p_Proteobacteria	c_Gammaproteobacteria	o_Burkholderiales	f_Burkholderiaceae	g_Acidovorax		11040_LJSLX5580A_HS	2290	genus	Acidovorax	6	4	1	0.96	d_Bacteria;p_Proteobacteria;c_Gammaproteobacteria;o_Burkholderiales;f_Burkholderiaceae;g_Acidovorax	d_Bacteria	p_Proteobacteria	c_Gammaproteobacteria	o_Burkholderiales	f_Rhodocyclaceae	g_Zoogloea		342_KJUPI1833T_HS	28521	genus	Zoogloea	32	30	13	0.56	d_Bacteria;p_Proteobacteria;c_Gammaproteobacteria;o_Burkholderiales;f_Rhodocyclaceae;g_Zoogloea	UniRef50_Q9X2N9 Quaternary ammonium compound-resistance protein QacF n=123 Tax=root TaxID=1 RepID=QACF_KLEAE	11040_LJSLX5580A_HS_4 # 3456 # 3788 # 1 # ID=8629_4;partial=00;start_type=GTG;rbs_motif=AGGAG;rbs_spacer=5-10bp;gc_cont=0.508	99.1	209.1	110	1.699999999999999e-51	111	1
10	657646_coassembly	342_KJUPI1833T_HS	2	4	18	4	657646_coassembly_AND_342_KJUPI1833T_HS	657646_coassembly_1	342_KJUPI1833T_HS_3	d_Bacteria	p_Proteobacteria	c_Gammaproteobacteria	o_Enterobacterales	f_Aeromonadaceae	g_Aeromonas	s_Aeromonas hydrophila	657646_coassembly	340	species	Aeromonas hydrophila	2	2	1	0.5	d_Bacteria;p_Proteobacteria;c_Gammaproteobacteria;o_Enterobacterales;f_Aeromonadaceae;g_Aeromonas;s_Aeromonas hydrophila	d_Bacteria	p_Proteobacteria	c_Gammaproteobacteria	o_Burkholderiales	f_Rhodocyclaceae	g_Zoogloea		342_KJUPI1833T_HS	28521	genus	Zoogloea	32	30	13	0.56	d_Bacteria;p_Proteobacteria;c_Gammaproteobacteria;o_Burkholderiales;f_Rhodocyclaceae;g_Zoogloea	UniRef50_UPI000B4AE209 PEP-CTERM sorting domain-containing protein n=1 Tax=Lacimicrobium sp. SS2-24 TaxID=2005569 RepID=UPI000B4AE209	657646_coassembly_1 # 260 # 850 # 1 # ID=10795_1;partial=00;start_type=ATG;rbs_motif=GGAG/GAGG;rbs_spacer=5-10bp;gc_cont=0.474	47.6	154.5	179	8.599999999999998e-35	197	11
11	657646_coassembly	342_KJUPI1833T_HS	2	4	18	4	657646_coassembly_AND_342_KJUPI1833T_HS	657646_coassembly_2	342_KJUPI1833T_HS_4	d_Bacteria	p_Proteobacteria	c_Gammaproteobacteria	o_Enterobacterales	f_Aeromonadaceae	g_Aeromonas	s_Aeromonas hydrophila	657646_coassembly	340	species	Aeromonas hydrophila	2	2	1	0.5	d_Bacteria;p_Proteobacteria;c_Gammaproteobacteria;o_Enterobacterales;f_Aeromonadaceae;g_Aeromonas;s_Aeromonas hydrophila	d_Bacteria	p_Proteobacteria	c_Gammaproteobacteria	o_Burkholderiales	f_Rhodocyclaceae	g_Zoogloea		342_KJUPI1833T_HS	28521	genus	Zoogloea	32	30	13	0.56	d_Bacteria;p_Proteobacteria;c_Gammaproteobacteria;o_Burkholderiales;f_Rhodocyclaceae;g_Zoogloea	UniRef50_O84955 Beta-lactamase OXA-20 n=457 Tax=root TaxID=1 RepID=BLO20_PSEAI	657646_coassembly_2 # 944 # 1744 # 1 # ID=10795_2;partial=00;start_type=ATG;rbs_motif=AGGA;rbs_spacer=5-10bp;gc_cont=0.493	72.6	410.6	266	9.099999999999996e-112	267	1
12	342_KJUPI1833T_HS	657646_coassembly	2	18	4	4	342_KJUPI1833T_HS_AND_657646_coassembly	342_KJUPI1833T_HS_3	657646_coassembly_1	d_Bacteria	p_Proteobacteria	c_Gammaproteobacteria	o_Burkholderiales	f_Rhodocyclaceae	g_Zoogloea		342_KJUPI1833T_HS	28521	genus	Zoogloea	32	30	13	0.56	d_Bacteria;p_Proteobacteria;c_Gammaproteobacteria;o_Burkholderiales;f_Rhodocyclaceae;g_Zoogloea	d_Bacteria	p_Proteobacteria	c_Gammaproteobacteria	o_Enterobacterales	f_Aeromonadaceae	g_Aeromonas	s_Aeromonas hydrophila	657646_coassembly	340	species	Aeromonas hydrophila	2	2	1	0.5	d_Bacteria;p_Proteobacteria;c_Gammaproteobacteria;o_Enterobacterales;f_Aeromonadaceae;g_Aeromonas;s_Aeromonas hydrophila	UniRef50_UPI000B4AE209 PEP-CTERM sorting domain-containing protein n=1 Tax=Lacimicrobium sp. SS2-24 TaxID=2005569 RepID=UPI000B4AE209	342_KJUPI1833T_HS_3 # 2061 # 2651 # 1 # ID=3764_3;partial=00;start_type=ATG;rbs_motif=GGAG/GAGG;rbs_spacer=5-10bp;gc_cont=0.474	47.6	154.5	179	8.599999999999998e-35	197	11
13	342_KJUPI1833T_HS	657646_coassembly	2	18	4	4	342_KJUPI1833T_HS_AND_657646_coassembly	342_KJUPI1833T_HS_4	657646_coassembly_2	d_Bacteria	p_Proteobacteria	c_Gammaproteobacteria	o_Burkholderiales	f_Rhodocyclaceae	g_Zoogloea		342_KJUPI1833T_HS	28521	genus	Zoogloea	32	30	13	0.56	d_Bacteria;p_Proteobacteria;c_Gammaproteobacteria;o_Burkholderiales;f_Rhodocyclaceae;g_Zoogloea	d_Bacteria	p_Proteobacteria	c_Gammaproteobacteria	o_Enterobacterales	f_Aeromonadaceae	g_Aeromonas	s_Aeromonas hydrophila	657646_coassembly	340	species	Aeromonas hydrophila	2	2	1	0.5	d_Bacteria;p_Proteobacteria;c_Gammaproteobacteria;o_Enterobacterales;f_Aeromonadaceae;g_Aeromonas;s_Aeromonas hydrophila	UniRef50_O84955 Beta-lactamase OXA-20 n=457 Tax=root TaxID=1 RepID=BLO20_PSEAI	342_KJUPI1833T_HS_4 # 2745 # 3545 # 1 # ID=3764_4;partial=00;start_type=ATG;rbs_motif=AGGA;rbs_spacer=5-10bp;gc_cont=0.493	72.6	410.6	266	9.099999999999996e-112	267	1
14	2459_TBBIJ6883B	29_LIRKT9545S_HS	2	7	61	7	2459_TBBIJ6883B_AND_29_LIRKT9545S_HS	2459_TBBIJ6883B_1	29_LIRKT9545S_HS_24	d_Bacteria	p_Proteobacteria	c_Gammaproteobacteria	o_Burkholderiales	f_Burkholderiaceae	g_Ramlibacter	s_Ramlibacter sp014297445	2459_TBBIJ6883B	61981	species	Ramlibacter sp014297445	8	8	5	0.57	d_Bacteria;p_Proteobacteria;c_Gammaproteobacteria;o_Burkholderiales;f_Burkholderiaceae;g_Ramlibacter;s_Ramlibacter sp014297445	d_Bacteria	p_Proteobacteria	c_Gammaproteobacteria	o_Burkholderiales	f_Rhodocyclaceae	g_Denitratisoma	s_Denitratisoma oestradiolicum	29_LIRKT9545S_HS	23342	species	Denitratisoma oestradiolicum	80	78	43	0.6	d_Bacteria;p_Proteobacteria;c_Gammaproteobacteria;o_Burkholderiales;f_Rhodocyclaceae;g_Denitratisoma;s_Denitratisoma oestradiolicum	UniRef50_A0A2S9KDQ2 Conjugal transfer protein TraK n=21 Tax=Betaproteobacteria TaxID=28216 RepID=A0A2S9KDQ2_9BURK	2459_TBBIJ6883B_1 # 2 # 682 # 1 # ID=10102_1;partial=10;start_type=Edge;rbs_motif=None;rbs_spacer=None;gc_cont=0.636	70.8	317.0	243	1.1999999999999991e-83	227	21
15	2459_TBBIJ6883B	49_KJUPI1833T_HS	2	7	56	7	2459_TBBIJ6883B_AND_49_KJUPI1833T_HS	2459_TBBIJ6883B_1	49_KJUPI1833T_HS_42	d_Bacteria	p_Proteobacteria	c_Gammaproteobacteria	o_Burkholderiales	f_Burkholderiaceae	g_Ramlibacter	s_Ramlibacter sp014297445	2459_TBBIJ6883B	61981	species	Ramlibacter sp014297445	8	8	5	0.57	d_Bacteria;p_Proteobacteria;c_Gammaproteobacteria;o_Burkholderiales;f_Burkholderiaceae;g_Ramlibacter;s_Ramlibacter sp014297445	d_Bacteria	p_Proteobacteria	c_Gammaproteobacteria	o_Burkholderiales	f_Rhodocyclaceae	g_Denitratisoma	s_Denitratisoma oestradiolicum	49_KJUPI1833T_HS	23342	species	Denitratisoma oestradiolicum	79	77	51	0.73	d_Bacteria;p_Proteobacteria;c_Gammaproteobacteria;o_Burkholderiales;f_Rhodocyclaceae;g_Denitratisoma;s_Denitratisoma oestradiolicum	UniRef50_A0A2S9KDQ2 Conjugal transfer protein TraK n=21 Tax=Betaproteobacteria TaxID=28216 RepID=A0A2S9KDQ2_9BURK	2459_TBBIJ6883B_1 # 2 # 682 # 1 # ID=10102_1;partial=10;start_type=Edge;rbs_motif=None;rbs_spacer=None;gc_cont=0.636	70.8	317.0	243	1.1999999999999991e-83	227	21
16	2459_TBBIJ6883B	7320_RJYXA9040V_HS	1	7	7	7	2459_TBBIJ6883B_AND_7320_RJYXA9040V_HS	2459_TBBIJ6883B_1	7320_RJYXA9040V_HS_5	d_Bacteria	p_Proteobacteria	c_Gammaproteobacteria	o_Burkholderiales	f_Burkholderiaceae	g_Ramlibacter	s_Ramlibacter sp014297445	2459_TBBIJ6883B	61981	species	Ramlibacter sp014297445	8	8	5	0.57	d_Bacteria;p_Proteobacteria;c_Gammaproteobacteria;o_Burkholderiales;f_Burkholderiaceae;g_Ramlibacter;s_Ramlibacter sp014297445	d_Bacteria	p_Proteobacteria	c_Gammaproteobacteria	o_Burkholderiales	f_Rhodocyclaceae	g_Denitratisoma	s_Denitratisoma oestradiolicum	7320_RJYXA9040V_HS	23342	species	Denitratisoma oestradiolicum	9	9	6	0.67	d_Bacteria;p_Proteobacteria;c_Gammaproteobacteria;o_Burkholderiales;f_Rhodocyclaceae;g_Denitratisoma;s_Denitratisoma oestradiolicum	UniRef50_A0A2S9KDQ2 Conjugal transfer protein TraK n=21 Tax=Betaproteobacteria TaxID=28216 RepID=A0A2S9KDQ2_9BURK	2459_TBBIJ6883B_1 # 2 # 682 # 1 # ID=10102_1;partial=10;start_type=Edge;rbs_motif=None;rbs_spacer=None;gc_cont=0.636	70.8	317.0	243	1.1999999999999991e-83	227	21
17	2459_TBBIJ6883B	18_OQKAY0494C	2	7	34	7	2459_TBBIJ6883B_AND_18_OQKAY0494C	2459_TBBIJ6883B_1	18_OQKAY0494C_9	d_Bacteria	p_Proteobacteria	c_Gammaproteobacteria	o_Burkholderiales	f_Burkholderiaceae	g_Ramlibacter	s_Ramlibacter sp014297445	2459_TBBIJ6883B	61981	species	Ramlibacter sp014297445	8	8	5	0.57	d_Bacteria;p_Proteobacteria;c_Gammaproteobacteria;o_Burkholderiales;f_Burkholderiaceae;g_Ramlibacter;s_Ramlibacter sp014297445	d_Bacteria	p_Proteobacteria	c_Gammaproteobacteria	o_Burkholderiales	f_Rhodocyclaceae	g_Denitratisoma	s_Denitratisoma oestradiolicum	18_OQKAY0494C	23342	species	Denitratisoma oestradiolicum	43	43	34	0.89	d_Bacteria;p_Proteobacteria;c_Gammaproteobacteria;o_Burkholderiales;f_Rhodocyclaceae;g_Denitratisoma;s_Denitratisoma oestradiolicum	UniRef50_A0A2S9KDQ2 Conjugal transfer protein TraK n=21 Tax=Betaproteobacteria TaxID=28216 RepID=A0A2S9KDQ2_9BURK	2459_TBBIJ6883B_1 # 2 # 682 # 1 # ID=10102_1;partial=10;start_type=Edge;rbs_motif=None;rbs_spacer=None;gc_cont=0.636	70.8	317.0	243	1.1999999999999991e-83	227	21
18	2459_TBBIJ6883B	514_IWPCW0716G	2	7	20	7	2459_TBBIJ6883B_AND_514_IWPCW0716G	2459_TBBIJ6883B_1	514_IWPCW0716G_12	d_Bacteria	p_Proteobacteria	c_Gammaproteobacteria	o_Burkholderiales	f_Burkholderiaceae	g_Ramlibacter	s_Ramlibacter sp014297445	2459_TBBIJ6883B	61981	species	Ramlibacter sp014297445	8	8	5	0.57	d_Bacteria;p_Proteobacteria;c_Gammaproteobacteria;o_Burkholderiales;f_Burkholderiaceae;g_Ramlibacter;s_Ramlibacter sp014297445	d_Bacteria	p_Proteobacteria	c_Gammaproteobacteria	o_Burkholderiales	f_Rhodocyclaceae	g_Denitratisoma	s_Denitratisoma oestradiolicum	514_IWPCW0716G	23342	species	Denitratisoma oestradiolicum	23	23	22	0.95	d_Bacteria;p_Proteobacteria;c_Gammaproteobacteria;o_Burkholderiales;f_Rhodocyclaceae;g_Denitratisoma;s_Denitratisoma oestradiolicum	UniRef50_A0A2S9KDQ2 Conjugal transfer protein TraK n=21 Tax=Betaproteobacteria TaxID=28216 RepID=A0A2S9KDQ2_9BURK	2459_TBBIJ6883B_1 # 2 # 682 # 1 # ID=10102_1;partial=10;start_type=Edge;rbs_motif=None;rbs_spacer=None;gc_cont=0.636	70.8	317.0	243	1.1999999999999991e-83	227	21
19	2459_TBBIJ6883B	7288_GTAKE7915Y_HS	2	7	8	7	2459_TBBIJ6883B_AND_7288_GTAKE7915Y_HS	2459_TBBIJ6883B_1	7288_GTAKE7915Y_HS_6	d_Bacteria	p_Proteobacteria	c_Gammaproteobacteria	o_Burkholderiales	f_Burkholderiaceae	g_Ramlibacter	s_Ramlibacter sp014297445	2459_TBBIJ6883B	61981	species	Ramlibacter sp014297445	8	8	5	0.57	d_Bacteria;p_Proteobacteria;c_Gammaproteobacteria;o_Burkholderiales;f_Burkholderiaceae;g_Ramlibacter;s_Ramlibacter sp014297445	d_Bacteria	p_Proteobacteria	c_Gammaproteobacteria	o_Burkholderiales	f_Rhodocyclaceae	g_Denitratisoma	s_Denitratisoma oestradiolicum	7288_GTAKE7915Y_HS	23342	species	Denitratisoma oestradiolicum	11	10	10	1.0	d_Bacteria;p_Proteobacteria;c_Gammaproteobacteria;o_Burkholderiales;f_Rhodocyclaceae;g_Denitratisoma;s_Denitratisoma oestradiolicum	UniRef50_A0A2S9KDQ2 Conjugal transfer protein TraK n=21 Tax=Betaproteobacteria TaxID=28216 RepID=A0A2S9KDQ2_9BURK	2459_TBBIJ6883B_1 # 2 # 682 # 1 # ID=10102_1;partial=10;start_type=Edge;rbs_motif=None;rbs_spacer=None;gc_cont=0.636	70.8	317.0	243	1.1999999999999991e-83	227	21
20	2459_TBBIJ6883B	29_LIRKT9545S_HS	2	7	61	7	2459_TBBIJ6883B_AND_29_LIRKT9545S_HS	2459_TBBIJ6883B_2	29_LIRKT9545S_HS_23	d_Bacteria	p_Proteobacteria	c_Gammaproteobacteria	o_Burkholderiales	f_Burkholderiaceae	g_Ramlibacter	s_Ramlibacter sp014297445	2459_TBBIJ6883B	61981	species	Ramlibacter sp014297445	8	8	5	0.57	d_Bacteria;p_Proteobacteria;c_Gammaproteobacteria;o_Burkholderiales;f_Burkholderiaceae;g_Ramlibacter;s_Ramlibacter sp014297445	d_Bacteria	p_Proteobacteria	c_Gammaproteobacteria	o_Burkholderiales	f_Rhodocyclaceae	g_Denitratisoma	s_Denitratisoma oestradiolicum	29_LIRKT9545S_HS	23342	species	Denitratisoma oestradiolicum	80	78	43	0.6	d_Bacteria;p_Proteobacteria;c_Gammaproteobacteria;o_Burkholderiales;f_Rhodocyclaceae;g_Denitratisoma;s_Denitratisoma oestradiolicum	UniRef50_A0A6S6Y6P5 Conjugation TrbI family protein n=2 Tax=Proteobacteria TaxID=1224 RepID=A0A6S6Y6P5_9PROT	2459_TBBIJ6883B_2 # 675 # 1241 # 1 # ID=10102_2;partial=00;start_type=ATG;rbs_motif=None;rbs_spacer=None;gc_cont=0.644	95.7	256.1	164	2e-65	189	1
21	2459_TBBIJ6883B	49_KJUPI1833T_HS	2	7	56	7	2459_TBBIJ6883B_AND_49_KJUPI1833T_HS	2459_TBBIJ6883B_2	49_KJUPI1833T_HS_43	d_Bacteria	p_Proteobacteria	c_Gammaproteobacteria	o_Burkholderiales	f_Burkholderiaceae	g_Ramlibacter	s_Ramlibacter sp014297445	2459_TBBIJ6883B	61981	species	Ramlibacter sp014297445	8	8	5	0.57	d_Bacteria;p_Proteobacteria;c_Gammaproteobacteria;o_Burkholderiales;f_Burkholderiaceae;g_Ramlibacter;s_Ramlibacter sp014297445	d_Bacteria	p_Proteobacteria	c_Gammaproteobacteria	o_Burkholderiales	f_Rhodocyclaceae	g_Denitratisoma	s_Denitratisoma oestradiolicum	49_KJUPI1833T_HS	23342	species	Denitratisoma oestradiolicum	79	77	51	0.73	d_Bacteria;p_Proteobacteria;c_Gammaproteobacteria;o_Burkholderiales;f_Rhodocyclaceae;g_Denitratisoma;s_Denitratisoma oestradiolicum	UniRef50_A0A6S6Y6P5 Conjugation TrbI family protein n=2 Tax=Proteobacteria TaxID=1224 RepID=A0A6S6Y6P5_9PROT	2459_TBBIJ6883B_2 # 675 # 1241 # 1 # ID=10102_2;partial=00;start_type=ATG;rbs_motif=None;rbs_spacer=None;gc_cont=0.644	95.7	256.1	164	2e-65	189	1
22	2459_TBBIJ6883B	18_OQKAY0494C	2	7	34	7	2459_TBBIJ6883B_AND_18_OQKAY0494C	2459_TBBIJ6883B_2	18_OQKAY0494C_8	d_Bacteria	p_Proteobacteria	c_Gammaproteobacteria	o_Burkholderiales	f_Burkholderiaceae	g_Ramlibacter	s_Ramlibacter sp014297445	2459_TBBIJ6883B	61981	species	Ramlibacter sp014297445	8	8	5	0.57	d_Bacteria;p_Proteobacteria;c_Gammaproteobacteria;o_Burkholderiales;f_Burkholderiaceae;g_Ramlibacter;s_Ramlibacter sp014297445	d_Bacteria	p_Proteobacteria	c_Gammaproteobacteria	o_Burkholderiales	f_Rhodocyclaceae	g_Denitratisoma	s_Denitratisoma oestradiolicum	18_OQKAY0494C	23342	species	Denitratisoma oestradiolicum	43	43	34	0.89	d_Bacteria;p_Proteobacteria;c_Gammaproteobacteria;o_Burkholderiales;f_Rhodocyclaceae;g_Denitratisoma;s_Denitratisoma oestradiolicum	UniRef50_A0A6S6Y6P5 Conjugation TrbI family protein n=2 Tax=Proteobacteria TaxID=1224 RepID=A0A6S6Y6P5_9PROT	2459_TBBIJ6883B_2 # 675 # 1241 # 1 # ID=10102_2;partial=00;start_type=ATG;rbs_motif=None;rbs_spacer=None;gc_cont=0.644	95.7	256.1	164	2e-65	189	1
23	2459_TBBIJ6883B	514_IWPCW0716G	2	7	20	7	2459_TBBIJ6883B_AND_514_IWPCW0716G	2459_TBBIJ6883B_2	514_IWPCW0716G_13	d_Bacteria	p_Proteobacteria	c_Gammaproteobacteria	o_Burkholderiales	f_Burkholderiaceae	g_Ramlibacter	s_Ramlibacter sp014297445	2459_TBBIJ6883B	61981	species	Ramlibacter sp014297445	8	8	5	0.57	d_Bacteria;p_Proteobacteria;c_Gammaproteobacteria;o_Burkholderiales;f_Burkholderiaceae;g_Ramlibacter;s_Ramlibacter sp014297445	d_Bacteria	p_Proteobacteria	c_Gammaproteobacteria	o_Burkholderiales	f_Rhodocyclaceae	g_Denitratisoma	s_Denitratisoma oestradiolicum	514_IWPCW0716G	23342	species	Denitratisoma oestradiolicum	23	23	22	0.95	d_Bacteria;p_Proteobacteria;c_Gammaproteobacteria;o_Burkholderiales;f_Rhodocyclaceae;g_Denitratisoma;s_Denitratisoma oestradiolicum	UniRef50_A0A6S6Y6P5 Conjugation TrbI family protein n=2 Tax=Proteobacteria TaxID=1224 RepID=A0A6S6Y6P5_9PROT	2459_TBBIJ6883B_2 # 675 # 1241 # 1 # ID=10102_2;partial=00;start_type=ATG;rbs_motif=None;rbs_spacer=None;gc_cont=0.644	95.7	256.1	164	2e-65	189	1
24	2459_TBBIJ6883B	7288_GTAKE7915Y_HS	2	7	8	7	2459_TBBIJ6883B_AND_7288_GTAKE7915Y_HS	2459_TBBIJ6883B_2	7288_GTAKE7915Y_HS_7	d_Bacteria	p_Proteobacteria	c_Gammaproteobacteria	o_Burkholderiales	f_Burkholderiaceae	g_Ramlibacter	s_Ramlibacter sp014297445	2459_TBBIJ6883B	61981	species	Ramlibacter sp014297445	8	8	5	0.57	d_Bacteria;p_Proteobacteria;c_Gammaproteobacteria;o_Burkholderiales;f_Burkholderiaceae;g_Ramlibacter;s_Ramlibacter sp014297445	d_Bacteria	p_Proteobacteria	c_Gammaproteobacteria	o_Burkholderiales	f_Rhodocyclaceae	g_Denitratisoma	s_Denitratisoma oestradiolicum	7288_GTAKE7915Y_HS	23342	species	Denitratisoma oestradiolicum	11	10	10	1.0	d_Bacteria;p_Proteobacteria;c_Gammaproteobacteria;o_Burkholderiales;f_Rhodocyclaceae;g_Denitratisoma;s_Denitratisoma oestradiolicum	UniRef50_A0A6S6Y6P5 Conjugation TrbI family protein n=2 Tax=Proteobacteria TaxID=1224 RepID=A0A6S6Y6P5_9PROT	2459_TBBIJ6883B_2 # 675 # 1241 # 1 # ID=10102_2;partial=00;start_type=ATG;rbs_motif=None;rbs_spacer=None;gc_cont=0.644	95.7	256.1	164	2e-65	189	1
25	2459_TBBIJ6883B	10768_SMRZL4770S	1	7	5	5	2459_TBBIJ6883B_AND_10768_SMRZL4770S	2459_TBBIJ6883B_2	10768_SMRZL4770S_5	d_Bacteria	p_Proteobacteria	c_Gammaproteobacteria	o_Burkholderiales	f_Burkholderiaceae	g_Ramlibacter	s_Ramlibacter sp014297445	2459_TBBIJ6883B	61981	species	Ramlibacter sp014297445	8	8	5	0.57	d_Bacteria;p_Proteobacteria;c_Gammaproteobacteria;o_Burkholderiales;f_Burkholderiaceae;g_Ramlibacter;s_Ramlibacter sp014297445	d_Bacteria	p_Proteobacteria	c_Gammaproteobacteria	o_Burkholderiales	f_Rhodocyclaceae	g_Denitratisoma	s_Denitratisoma oestradiolicum	10768_SMRZL4770S	23342	species	Denitratisoma oestradiolicum	6	6	6	1.0	d_Bacteria;p_Proteobacteria;c_Gammaproteobacteria;o_Burkholderiales;f_Rhodocyclaceae;g_Denitratisoma;s_Denitratisoma oestradiolicum	UniRef50_A0A6S6Y6P5 Conjugation TrbI family protein n=2 Tax=Proteobacteria TaxID=1224 RepID=A0A6S6Y6P5_9PROT	2459_TBBIJ6883B_2 # 675 # 1241 # 1 # ID=10102_2;partial=00;start_type=ATG;rbs_motif=None;rbs_spacer=None;gc_cont=0.644	95.7	256.1	164	2e-65	189	1
26	33110_EBZCS4093H_HS	29_LIRKT9545S_HS	1	4	61	4	33110_EBZCS4093H_HS_AND_29_LIRKT9545S_HS	33110_EBZCS4093H_HS_4	29_LIRKT9545S_HS_37	d_Bacteria	p_Proteobacteria	c_Gammaproteobacteria	o_Burkholderiales	f_Rhodocyclaceae	g_Azonexus		33110_EBZCS4093H_HS	3978	genus	Azonexus	8	8	4	0.59	d_Bacteria;p_Proteobacteria;c_Gammaproteobacteria;o_Burkholderiales;f_Rhodocyclaceae;g_Azonexus	d_Bacteria	p_Proteobacteria	c_Gammaproteobacteria	o_Burkholderiales	f_Rhodocyclaceae	g_Denitratisoma	s_Denitratisoma oestradiolicum	29_LIRKT9545S_HS	23342	species	Denitratisoma oestradiolicum	80	78	43	0.6	d_Bacteria;p_Proteobacteria;c_Gammaproteobacteria;o_Burkholderiales;f_Rhodocyclaceae;g_Denitratisoma;s_Denitratisoma oestradiolicum	UniRef50_A0A643FRZ1 Type IV secretion system DNA-binding domain-containing protein n=127 Tax=Proteobacteria TaxID=1224 RepID=A0A643FRZ1_9BURK	33110_EBZCS4093H_HS_4 # 2262 # 2525 # 1 # ID=52_4;partial=01;start_type=ATG;rbs_motif=None;rbs_spacer=None;gc_cont=0.595	86.2	155.6	665	1.6999999999999999e-35	88	283
27	33110_EBZCS4093H_HS	49_KJUPI1833T_HS	1	4	56	4	33110_EBZCS4093H_HS_AND_49_KJUPI1833T_HS	33110_EBZCS4093H_HS_4	49_KJUPI1833T_HS_29	d_Bacteria	p_Proteobacteria	c_Gammaproteobacteria	o_Burkholderiales	f_Rhodocyclaceae	g_Azonexus		33110_EBZCS4093H_HS	3978	genus	Azonexus	8	8	4	0.59	d_Bacteria;p_Proteobacteria;c_Gammaproteobacteria;o_Burkholderiales;f_Rhodocyclaceae;g_Azonexus	d_Bacteria	p_Proteobacteria	c_Gammaproteobacteria	o_Burkholderiales	f_Rhodocyclaceae	g_Denitratisoma	s_Denitratisoma oestradiolicum	49_KJUPI1833T_HS	23342	species	Denitratisoma oestradiolicum	79	77	51	0.73	d_Bacteria;p_Proteobacteria;c_Gammaproteobacteria;o_Burkholderiales;f_Rhodocyclaceae;g_Denitratisoma;s_Denitratisoma oestradiolicum	UniRef50_A0A643FRZ1 Type IV secretion system DNA-binding domain-containing protein n=127 Tax=Proteobacteria TaxID=1224 RepID=A0A643FRZ1_9BURK	33110_EBZCS4093H_HS_4 # 2262 # 2525 # 1 # ID=52_4;partial=01;start_type=ATG;rbs_motif=None;rbs_spacer=None;gc_cont=0.595	86.2	155.6	665	1.6999999999999999e-35	88	283
28	33110_EBZCS4093H_HS	54212_OGYXM7861O_HS	1	4	4	4	33110_EBZCS4093H_HS_AND_54212_OGYXM7861O_HS	33110_EBZCS4093H_HS_4	54212_OGYXM7861O_HS_2	d_Bacteria	p_Proteobacteria	c_Gammaproteobacteria	o_Burkholderiales	f_Rhodocyclaceae	g_Azonexus		33110_EBZCS4093H_HS	3978	genus	Azonexus	8	8	4	0.59	d_Bacteria;p_Proteobacteria;c_Gammaproteobacteria;o_Burkholderiales;f_Rhodocyclaceae;g_Azonexus	d_Bacteria	p_Proteobacteria	c_Gammaproteobacteria	o_Burkholderiales	f_Rhodocyclaceae	g_Denitratisoma	s_Denitratisoma oestradiolicum	54212_OGYXM7861O_HS	23342	species	Denitratisoma oestradiolicum	5	5	2	0.63	d_Bacteria;p_Proteobacteria;c_Gammaproteobacteria;o_Burkholderiales;f_Rhodocyclaceae;g_Denitratisoma;s_Denitratisoma oestradiolicum	UniRef50_A0A643FRZ1 Type IV secretion system DNA-binding domain-containing protein n=127 Tax=Proteobacteria TaxID=1224 RepID=A0A643FRZ1_9BURK	33110_EBZCS4093H_HS_4 # 2262 # 2525 # 1 # ID=52_4;partial=01;start_type=ATG;rbs_motif=None;rbs_spacer=None;gc_cont=0.595	86.2	155.6	665	1.6999999999999999e-35	88	283
29	33110_EBZCS4093H_HS	18_OQKAY0494C	1	4	34	4	33110_EBZCS4093H_HS_AND_18_OQKAY0494C	33110_EBZCS4093H_HS_4	18_OQKAY0494C_22	d_Bacteria	p_Proteobacteria	c_Gammaproteobacteria	o_Burkholderiales	f_Rhodocyclaceae	g_Azonexus		33110_EBZCS4093H_HS	3978	genus	Azonexus	8	8	4	0.59	d_Bacteria;p_Proteobacteria;c_Gammaproteobacteria;o_Burkholderiales;f_Rhodocyclaceae;g_Azonexus	d_Bacteria	p_Proteobacteria	c_Gammaproteobacteria	o_Burkholderiales	f_Rhodocyclaceae	g_Denitratisoma	s_Denitratisoma oestradiolicum	18_OQKAY0494C	23342	species	Denitratisoma oestradiolicum	43	43	34	0.89	d_Bacteria;p_Proteobacteria;c_Gammaproteobacteria;o_Burkholderiales;f_Rhodocyclaceae;g_Denitratisoma;s_Denitratisoma oestradiolicum	UniRef50_A0A643FRZ1 Type IV secretion system DNA-binding domain-containing protein n=127 Tax=Proteobacteria TaxID=1224 RepID=A0A643FRZ1_9BURK	33110_EBZCS4093H_HS_4 # 2262 # 2525 # 1 # ID=52_4;partial=01;start_type=ATG;rbs_motif=None;rbs_spacer=None;gc_cont=0.595	86.2	155.6	665	1.6999999999999999e-35	88	283
30	130604_GXDMU2252I_HS	203_AQYSR7679X_HS	1	4	32	4	130604_GXDMU2252I_HS_AND_203_AQYSR7679X_HS	130604_GXDMU2252I_HS_3	203_AQYSR7679X_HS_9	d_Bacteria	p_Proteobacteria	c_Gammaproteobacteria	o_Burkholderiales	f_Methylophilaceae	g_Methylotenera		130604_GXDMU2252I_HS	1192	genus	Methylotenera	5	5	2	0.91	d_Bacteria;p_Proteobacteria;c_Gammaproteobacteria;o_Burkholderiales;f_Methylophilaceae;g_Methylotenera	d_Bacteria	p_Proteobacteria	c_Gammaproteobacteria	o_Pseudomonadales	f_Moraxellaceae	g_Acinetobacter		203_AQYSR7679X_HS	34	genus	Acinetobacter	48	42	19	0.54	d_Bacteria;p_Proteobacteria;c_Gammaproteobacteria;o_Pseudomonadales;f_Moraxellaceae;g_Acinetobacter	UniRef50_P13112 Mercuric transport protein MerT n=766 Tax=root TaxID=1 RepID=MERT_SERMA	130604_GXDMU2252I_HS_3 # 447 # 797 # -1 # ID=4888_3;partial=00;start_type=ATG;rbs_motif=AGGA;rbs_spacer=5-10bp;gc_cont=0.621	90.5	218.4	116	2.8999999999999996e-54	117	1
31	17360_AAOLJ3001L	426451_p1.opera	2	5	5	5	17360_AAOLJ3001L_AND_426451_p1.opera	17360_AAOLJ3001L_2	426451_p1.opera_4	d_Bacteria	p_Proteobacteria	c_Alphaproteobacteria	o_Sphingomonadales	f_Sphingomonadaceae	g_Sphingobium	s_Sphingobium herbicidovorans	17360_AAOLJ3001L	11062	species	Sphingobium herbicidovorans	5	5	2	0.65	d_Bacteria;p_Proteobacteria;c_Alphaproteobacteria;o_Sphingomonadales;f_Sphingomonadaceae;g_Sphingobium;s_Sphingobium herbicidovorans	d_Bacteria	p_Proteobacteria	c_Gammaproteobacteria	o_Burkholderiales	f_Rhodocyclaceae	g_Thauera	s_Thauera aromatica	426451_p1.opera	50248	species	Thauera aromatica	5	5	3	0.66	d_Bacteria;p_Proteobacteria;c_Gammaproteobacteria;o_Burkholderiales;f_Rhodocyclaceae;g_Thauera;s_Thauera aromatica	UniRef50_Q57270 Protein KleE n=16 Tax=root TaxID=1 RepID=KLEE2_ECOLX	17360_AAOLJ3001L_2 # 63 # 701 # -1 # ID=6558_2;partial=00;start_type=TTG;rbs_motif=GGG;rbs_spacer=11bp;gc_cont=0.585	62.7	136.3	107	2.6e-29	213	1
32	99543_ML	426451_p1.opera	4	12	5	5	99543_ML_AND_426451_p1.opera	99543_ML_2	426451_p1.opera_1	d_Bacteria	p_Proteobacteria	c_Alphaproteobacteria	o_Sphingomonadales	f_Sphingomonadaceae	g_Sphingobium	s_Sphingobium herbicidovorans	99543_ML	11062	species	Sphingobium herbicidovorans	14	14	8	0.51	d_Bacteria;p_Proteobacteria;c_Alphaproteobacteria;o_Sphingomonadales;f_Sphingomonadaceae;g_Sphingobium;s_Sphingobium herbicidovorans	d_Bacteria	p_Proteobacteria	c_Gammaproteobacteria	o_Burkholderiales	f_Rhodocyclaceae	g_Thauera	s_Thauera aromatica	426451_p1.opera	50248	species	Thauera aromatica	5	5	3	0.66	d_Bacteria;p_Proteobacteria;c_Gammaproteobacteria;o_Burkholderiales;f_Rhodocyclaceae;g_Thauera;s_Thauera aromatica	UniRef50_Q5NWB6 ParA-like ATPase, probably involved in plasmid partitioning n=8 Tax=Proteobacteria TaxID=1224 RepID=Q5NWB6_AROAE	99543_ML_2 # 1068 # 1832 # -1 # ID=3606_2;partial=00;start_type=ATG;rbs_motif=AGGA;rbs_spacer=5-10bp;gc_cont=0.607	63.1	309.7	255	2.099999999999999e-81	255	1
33	99543_ML	426451_p1.opera	4	12	5	5	99543_ML_AND_426451_p1.opera	99543_ML_3	426451_p1.opera_2	d_Bacteria	p_Proteobacteria	c_Alphaproteobacteria	o_Sphingomonadales	f_Sphingomonadaceae	g_Sphingobium	s_Sphingobium herbicidovorans	99543_ML	11062	species	Sphingobium herbicidovorans	14	14	8	0.51	d_Bacteria;p_Proteobacteria;c_Alphaproteobacteria;o_Sphingomonadales;f_Sphingomonadaceae;g_Sphingobium;s_Sphingobium herbicidovorans	d_Bacteria	p_Proteobacteria	c_Gammaproteobacteria	o_Burkholderiales	f_Rhodocyclaceae	g_Thauera	s_Thauera aromatica	426451_p1.opera	50248	species	Thauera aromatica	5	5	3	0.66	d_Bacteria;p_Proteobacteria;c_Gammaproteobacteria;o_Burkholderiales;f_Rhodocyclaceae;g_Thauera;s_Thauera aromatica	UniRef50_Q57423 TrfB transcriptional repressor protein n=145 Tax=root TaxID=1 RepID=KORA1_ECOLX	99543_ML_3 # 1829 # 2140 # -1 # ID=3606_3;partial=00;start_type=GTG;rbs_motif=GGAG/GAGG;rbs_spacer=5-10bp;gc_cont=0.577	89.9	172.9	100	1.2e-40	104	1
34	99543_ML	550469_o3.opera	3	12	5	5	99543_ML_AND_550469_o3.opera	99543_ML_3	550469_o3.opera_1	d_Bacteria	p_Proteobacteria	c_Alphaproteobacteria	o_Sphingomonadales	f_Sphingomonadaceae	g_Sphingobium	s_Sphingobium herbicidovorans	99543_ML	11062	species	Sphingobium herbicidovorans	14	14	8	0.51	d_Bacteria;p_Proteobacteria;c_Alphaproteobacteria;o_Sphingomonadales;f_Sphingomonadaceae;g_Sphingobium;s_Sphingobium herbicidovorans	d_Bacteria	p_Proteobacteria	c_Gammaproteobacteria	o_Burkholderiales	f_Rhodocyclaceae	g_Thauera	s_Thauera aromatica	550469_o3.opera	50248	species	Thauera aromatica	6	6	3	0.5	d_Bacteria;p_Proteobacteria;c_Gammaproteobacteria;o_Burkholderiales;f_Rhodocyclaceae;g_Thauera;s_Thauera aromatica	UniRef50_Q57423 TrfB transcriptional repressor protein n=145 Tax=root TaxID=1 RepID=KORA1_ECOLX	99543_ML_3 # 1829 # 2140 # -1 # ID=3606_3;partial=00;start_type=GTG;rbs_motif=GGAG/GAGG;rbs_spacer=5-10bp;gc_cont=0.577	89.9	172.9	100	1.2e-40	104	1
35	99543_ML	426451_p1.opera	4	12	5	5	99543_ML_AND_426451_p1.opera	99543_ML_6	426451_p1.opera_5	d_Bacteria	p_Proteobacteria	c_Alphaproteobacteria	o_Sphingomonadales	f_Sphingomonadaceae	g_Sphingobium	s_Sphingobium herbicidovorans	99543_ML	11062	species	Sphingobium herbicidovorans	14	14	8	0.51	d_Bacteria;p_Proteobacteria;c_Alphaproteobacteria;o_Sphingomonadales;f_Sphingomonadaceae;g_Sphingobium;s_Sphingobium herbicidovorans	d_Bacteria	p_Proteobacteria	c_Gammaproteobacteria	o_Burkholderiales	f_Rhodocyclaceae	g_Thauera	s_Thauera aromatica	426451_p1.opera	50248	species	Thauera aromatica	5	5	3	0.66	d_Bacteria;p_Proteobacteria;c_Gammaproteobacteria;o_Burkholderiales;f_Rhodocyclaceae;g_Thauera;s_Thauera aromatica	UniRef50_Q52279 Protein KleB n=43 Tax=root TaxID=1 RepID=KLEB1_ECOLX	99543_ML_6 # 2990 # 3208 # -1 # ID=3606_6;partial=00;start_type=ATG;rbs_motif=AGGA;rbs_spacer=5-10bp;gc_cont=0.584	59.7	82.0	71	2e-13	73	1
36	99543_ML	550469_o3.opera	3	12	5	5	99543_ML_AND_550469_o3.opera	99543_ML_6	550469_o3.opera_4	d_Bacteria	p_Proteobacteria	c_Alphaproteobacteria	o_Sphingomonadales	f_Sphingomonadaceae	g_Sphingobium	s_Sphingobium herbicidovorans	99543_ML	11062	species	Sphingobium herbicidovorans	14	14	8	0.51	d_Bacteria;p_Proteobacteria;c_Alphaproteobacteria;o_Sphingomonadales;f_Sphingomonadaceae;g_Sphingobium;s_Sphingobium herbicidovorans	d_Bacteria	p_Proteobacteria	c_Gammaproteobacteria	o_Burkholderiales	f_Rhodocyclaceae	g_Thauera	s_Thauera aromatica	550469_o3.opera	50248	species	Thauera aromatica	6	6	3	0.5	d_Bacteria;p_Proteobacteria;c_Gammaproteobacteria;o_Burkholderiales;f_Rhodocyclaceae;g_Thauera;s_Thauera aromatica	UniRef50_Q52279 Protein KleB n=43 Tax=root TaxID=1 RepID=KLEB1_ECOLX	99543_ML_6 # 2990 # 3208 # -1 # ID=3606_6;partial=00;start_type=ATG;rbs_motif=AGGA;rbs_spacer=5-10bp;gc_cont=0.584	59.7	82.0	71	2e-13	73	1
37	99543_ML	426451_p1.opera	4	12	5	5	99543_ML_AND_426451_p1.opera	99543_ML_5	426451_p1.opera_4	d_Bacteria	p_Proteobacteria	c_Alphaproteobacteria	o_Sphingomonadales	f_Sphingomonadaceae	g_Sphingobium	s_Sphingobium herbicidovorans	99543_ML	11062	species	Sphingobium herbicidovorans	14	14	8	0.51	d_Bacteria;p_Proteobacteria;c_Alphaproteobacteria;o_Sphingomonadales;f_Sphingomonadaceae;g_Sphingobium;s_Sphingobium herbicidovorans	d_Bacteria	p_Proteobacteria	c_Gammaproteobacteria	o_Burkholderiales	f_Rhodocyclaceae	g_Thauera	s_Thauera aromatica	426451_p1.opera	50248	species	Thauera aromatica	5	5	3	0.66	d_Bacteria;p_Proteobacteria;c_Gammaproteobacteria;o_Burkholderiales;f_Rhodocyclaceae;g_Thauera;s_Thauera aromatica	UniRef50_Q57270 Protein KleE n=16 Tax=root TaxID=1 RepID=KLEE2_ECOLX	99543_ML_5 # 2545 # 2874 # -1 # ID=3606_5;partial=00;start_type=ATG;rbs_motif=GGAG/GAGG;rbs_spacer=5-10bp;gc_cont=0.579	62.7	136.7	107	1e-29	110	1
38	99543_ML	550469_o3.opera	3	12	5	5	99543_ML_AND_550469_o3.opera	99543_ML_7	550469_o3.opera_5	d_Bacteria	p_Proteobacteria	c_Alphaproteobacteria	o_Sphingomonadales	f_Sphingomonadaceae	g_Sphingobium	s_Sphingobium herbicidovorans	99543_ML	11062	species	Sphingobium herbicidovorans	14	14	8	0.51	d_Bacteria;p_Proteobacteria;c_Alphaproteobacteria;o_Sphingomonadales;f_Sphingomonadaceae;g_Sphingobium;s_Sphingobium herbicidovorans	d_Bacteria	p_Proteobacteria	c_Gammaproteobacteria	o_Burkholderiales	f_Rhodocyclaceae	g_Thauera	s_Thauera aromatica	550469_o3.opera	50248	species	Thauera aromatica	6	6	3	0.5	d_Bacteria;p_Proteobacteria;c_Gammaproteobacteria;o_Burkholderiales;f_Rhodocyclaceae;g_Thauera;s_Thauera aromatica	UniRef50_A0A1Q8IKU2 Protein kleA n=5 Tax=Proteobacteria TaxID=1224 RepID=A0A1Q8IKU2_9BURK	99543_ML_7 # 3269 # 3499 # -1 # ID=3606_7;partial=00;start_type=ATG;rbs_motif=GGAG/GAGG;rbs_spacer=5-10bp;gc_cont=0.658	64.9	96.7	78	8.3e-18	77	5
39	16611_SMAIH8416T	99543_ML	1	5	12	5	16611_SMAIH8416T_AND_99543_ML	16611_SMAIH8416T_5	99543_ML_8	d_Bacteria	p_Proteobacteria	c_Gammaproteobacteria	o_Burkholderiales	f_Burkholderiaceae	g_Achromobacter	s_Achromobacter pulmonis A	16611_SMAIH8416T	19644	species	Achromobacter pulmonis A	7	4	1	0.83	d_Bacteria;p_Proteobacteria;c_Gammaproteobacteria;o_Burkholderiales;f_Burkholderiaceae;g_Achromobacter;s_Achromobacter pulmonis A	d_Bacteria	p_Proteobacteria	c_Alphaproteobacteria	o_Sphingomonadales	f_Sphingomonadaceae	g_Sphingobium	s_Sphingobium herbicidovorans	99543_ML	11062	species	Sphingobium herbicidovorans	14	14	8	0.51	d_Bacteria;p_Proteobacteria;c_Alphaproteobacteria;o_Sphingomonadales;f_Sphingomonadaceae;g_Sphingobium;s_Sphingobium herbicidovorans	UniRef50_Q4AC59 KorC' protein n=78 Tax=root TaxID=1 RepID=Q4AC59_9SPHN	16611_SMAIH8416T_5 # 2030 # 2227 # -1 # ID=7497_5;partial=01;start_type=Edge;rbs_motif=None;rbs_spacer=None;gc_cont=0.657	82.8	120.6	85	4.6e-25	66	21
40	16611_SMAIH8416T	17360_AAOLJ3001L	1	5	5	5	16611_SMAIH8416T_AND_17360_AAOLJ3001L	16611_SMAIH8416T_5	17360_AAOLJ3001L_4	d_Bacteria	p_Proteobacteria	c_Gammaproteobacteria	o_Burkholderiales	f_Burkholderiaceae	g_Achromobacter	s_Achromobacter pulmonis A	16611_SMAIH8416T	19644	species	Achromobacter pulmonis A	7	4	1	0.83	d_Bacteria;p_Proteobacteria;c_Gammaproteobacteria;o_Burkholderiales;f_Burkholderiaceae;g_Achromobacter;s_Achromobacter pulmonis A	d_Bacteria	p_Proteobacteria	c_Alphaproteobacteria	o_Sphingomonadales	f_Sphingomonadaceae	g_Sphingobium	s_Sphingobium herbicidovorans	17360_AAOLJ3001L	11062	species	Sphingobium herbicidovorans	5	5	2	0.65	d_Bacteria;p_Proteobacteria;c_Alphaproteobacteria;o_Sphingomonadales;f_Sphingomonadaceae;g_Sphingobium;s_Sphingobium herbicidovorans	UniRef50_Q4AC59 KorC' protein n=78 Tax=root TaxID=1 RepID=Q4AC59_9SPHN	16611_SMAIH8416T_5 # 2030 # 2227 # -1 # ID=7497_5;partial=01;start_type=Edge;rbs_motif=None;rbs_spacer=None;gc_cont=0.657	82.8	120.6	85	4.6e-25	66	21
41	426451_p1.opera	99543_ML	4	5	12	5	426451_p1.opera_AND_99543_ML	426451_p1.opera_1	99543_ML_2	d_Bacteria	p_Proteobacteria	c_Gammaproteobacteria	o_Burkholderiales	f_Rhodocyclaceae	g_Thauera	s_Thauera aromatica	426451_p1.opera	50248	species	Thauera aromatica	5	5	3	0.66	d_Bacteria;p_Proteobacteria;c_Gammaproteobacteria;o_Burkholderiales;f_Rhodocyclaceae;g_Thauera;s_Thauera aromatica	d_Bacteria	p_Proteobacteria	c_Alphaproteobacteria	o_Sphingomonadales	f_Sphingomonadaceae	g_Sphingobium	s_Sphingobium herbicidovorans	99543_ML	11062	species	Sphingobium herbicidovorans	14	14	8	0.51	d_Bacteria;p_Proteobacteria;c_Alphaproteobacteria;o_Sphingomonadales;f_Sphingomonadaceae;g_Sphingobium;s_Sphingobium herbicidovorans	UniRef50_G9C9Z0 IncC n=1 Tax=Comamonas testosteroni TaxID=285 RepID=G9C9Z0_COMTE	426451_p1.opera_1 # 2 # 307 # -1 # ID=2540_1;partial=10;start_type=ATG;rbs_motif=AGGA;rbs_spacer=5-10bp;gc_cont=0.608	92.1	193.0	317	1.1e-46	102	107
42	426451_p1.opera	99543_ML	4	5	12	5	426451_p1.opera_AND_99543_ML	426451_p1.opera_2	99543_ML_3	d_Bacteria	p_Proteobacteria	c_Gammaproteobacteria	o_Burkholderiales	f_Rhodocyclaceae	g_Thauera	s_Thauera aromatica	426451_p1.opera	50248	species	Thauera aromatica	5	5	3	0.66	d_Bacteria;p_Proteobacteria;c_Gammaproteobacteria;o_Burkholderiales;f_Rhodocyclaceae;g_Thauera;s_Thauera aromatica	d_Bacteria	p_Proteobacteria	c_Alphaproteobacteria	o_Sphingomonadales	f_Sphingomonadaceae	g_Sphingobium	s_Sphingobium herbicidovorans	99543_ML	11062	species	Sphingobium herbicidovorans	14	14	8	0.51	d_Bacteria;p_Proteobacteria;c_Alphaproteobacteria;o_Sphingomonadales;f_Sphingomonadaceae;g_Sphingobium;s_Sphingobium herbicidovorans	UniRef50_Q57423 TrfB transcriptional repressor protein n=145 Tax=root TaxID=1 RepID=KORA1_ECOLX	426451_p1.opera_2 # 304 # 618 # -1 # ID=2540_2;partial=00;start_type=ATG;rbs_motif=GGAG/GAGG;rbs_spacer=5-10bp;gc_cont=0.568	89.9	172.9	100	1.2e-40	105	1
43	426451_p1.opera	99543_ML	4	5	12	5	426451_p1.opera_AND_99543_ML	426451_p1.opera_5	99543_ML_6	d_Bacteria	p_Proteobacteria	c_Gammaproteobacteria	o_Burkholderiales	f_Rhodocyclaceae	g_Thauera	s_Thauera aromatica	426451_p1.opera	50248	species	Thauera aromatica	5	5	3	0.66	d_Bacteria;p_Proteobacteria;c_Gammaproteobacteria;o_Burkholderiales;f_Rhodocyclaceae;g_Thauera;s_Thauera aromatica	d_Bacteria	p_Proteobacteria	c_Alphaproteobacteria	o_Sphingomonadales	f_Sphingomonadaceae	g_Sphingobium	s_Sphingobium herbicidovorans	99543_ML	11062	species	Sphingobium herbicidovorans	14	14	8	0.51	d_Bacteria;p_Proteobacteria;c_Alphaproteobacteria;o_Sphingomonadales;f_Sphingomonadaceae;g_Sphingobium;s_Sphingobium herbicidovorans	UniRef50_Q52279 Protein KleB n=43 Tax=root TaxID=1 RepID=KLEB1_ECOLX	426451_p1.opera_5 # 1450 # 1674 # -1 # ID=2540_5;partial=01;start_type=Edge;rbs_motif=None;rbs_spacer=None;gc_cont=0.578	59.7	82.4	71	1.6e-13	75	1
44	426451_p1.opera	99543_ML	4	5	12	5	426451_p1.opera_AND_99543_ML	426451_p1.opera_4	99543_ML_5	d_Bacteria	p_Proteobacteria	c_Gammaproteobacteria	o_Burkholderiales	f_Rhodocyclaceae	g_Thauera	s_Thauera aromatica	426451_p1.opera	50248	species	Thauera aromatica	5	5	3	0.66	d_Bacteria;p_Proteobacteria;c_Gammaproteobacteria;o_Burkholderiales;f_Rhodocyclaceae;g_Thauera;s_Thauera aromatica	d_Bacteria	p_Proteobacteria	c_Alphaproteobacteria	o_Sphingomonadales	f_Sphingomonadaceae	g_Sphingobium	s_Sphingobium herbicidovorans	99543_ML	11062	species	Sphingobium herbicidovorans	14	14	8	0.51	d_Bacteria;p_Proteobacteria;c_Alphaproteobacteria;o_Sphingomonadales;f_Sphingomonadaceae;g_Sphingobium;s_Sphingobium herbicidovorans	UniRef50_Q57270 Protein KleE n=16 Tax=root TaxID=1 RepID=KLEE2_ECOLX	426451_p1.opera_4 # 1005 # 1334 # -1 # ID=2540_4;partial=00;start_type=ATG;rbs_motif=GGAG/GAGG;rbs_spacer=5-10bp;gc_cont=0.576	62.7	136.7	107	1e-29	110	1
45	426451_p1.opera	17360_AAOLJ3001L	2	5	5	5	426451_p1.opera_AND_17360_AAOLJ3001L	426451_p1.opera_4	17360_AAOLJ3001L_2	d_Bacteria	p_Proteobacteria	c_Gammaproteobacteria	o_Burkholderiales	f_Rhodocyclaceae	g_Thauera	s_Thauera aromatica	426451_p1.opera	50248	species	Thauera aromatica	5	5	3	0.66	d_Bacteria;p_Proteobacteria;c_Gammaproteobacteria;o_Burkholderiales;f_Rhodocyclaceae;g_Thauera;s_Thauera aromatica	d_Bacteria	p_Proteobacteria	c_Alphaproteobacteria	o_Sphingomonadales	f_Sphingomonadaceae	g_Sphingobium	s_Sphingobium herbicidovorans	17360_AAOLJ3001L	11062	species	Sphingobium herbicidovorans	5	5	2	0.65	d_Bacteria;p_Proteobacteria;c_Alphaproteobacteria;o_Sphingomonadales;f_Sphingomonadaceae;g_Sphingobium;s_Sphingobium herbicidovorans	UniRef50_Q57270 Protein KleE n=16 Tax=root TaxID=1 RepID=KLEE2_ECOLX	426451_p1.opera_4 # 1005 # 1334 # -1 # ID=2540_4;partial=00;start_type=ATG;rbs_motif=GGAG/GAGG;rbs_spacer=5-10bp;gc_cont=0.576	62.7	136.7	107	1e-29	110	1
46	550469_o3.opera	99543_ML	3	5	12	5	550469_o3.opera_AND_99543_ML	550469_o3.opera_5	99543_ML_7	d_Bacteria	p_Proteobacteria	c_Gammaproteobacteria	o_Burkholderiales	f_Rhodocyclaceae	g_Thauera	s_Thauera aromatica	550469_o3.opera	50248	species	Thauera aromatica	6	6	3	0.5	d_Bacteria;p_Proteobacteria;c_Gammaproteobacteria;o_Burkholderiales;f_Rhodocyclaceae;g_Thauera;s_Thauera aromatica	d_Bacteria	p_Proteobacteria	c_Alphaproteobacteria	o_Sphingomonadales	f_Sphingomonadaceae	g_Sphingobium	s_Sphingobium herbicidovorans	99543_ML	11062	species	Sphingobium herbicidovorans	14	14	8	0.51	d_Bacteria;p_Proteobacteria;c_Alphaproteobacteria;o_Sphingomonadales;f_Sphingomonadaceae;g_Sphingobium;s_Sphingobium herbicidovorans	UniRef50_A0A1Q8IKU2 Protein kleA n=5 Tax=Proteobacteria TaxID=1224 RepID=A0A1Q8IKU2_9BURK	550469_o3.opera_5 # 1442 # 1567 # -1 # ID=16024_5;partial=01;start_type=Edge;rbs_motif=None;rbs_spacer=None;gc_cont=0.659	69.4	53.9	78	3.4e-05	42	38
47	550469_o3.opera	99543_ML	3	5	12	5	550469_o3.opera_AND_99543_ML	550469_o3.opera_1	99543_ML_3	d_Bacteria	p_Proteobacteria	c_Gammaproteobacteria	o_Burkholderiales	f_Rhodocyclaceae	g_Thauera	s_Thauera aromatica	550469_o3.opera	50248	species	Thauera aromatica	6	6	3	0.5	d_Bacteria;p_Proteobacteria;c_Gammaproteobacteria;o_Burkholderiales;f_Rhodocyclaceae;g_Thauera;s_Thauera aromatica	d_Bacteria	p_Proteobacteria	c_Alphaproteobacteria	o_Sphingomonadales	f_Sphingomonadaceae	g_Sphingobium	s_Sphingobium herbicidovorans	99543_ML	11062	species	Sphingobium herbicidovorans	14	14	8	0.51	d_Bacteria;p_Proteobacteria;c_Alphaproteobacteria;o_Sphingomonadales;f_Sphingomonadaceae;g_Sphingobium;s_Sphingobium herbicidovorans	UniRef50_Q57423 TrfB transcriptional repressor protein n=145 Tax=root TaxID=1 RepID=KORA1_ECOLX	550469_o3.opera_1 # 12 # 314 # -1 # ID=16024_1;partial=00;start_type=ATG;rbs_motif=None;rbs_spacer=None;gc_cont=0.581	89.9	172.6	100	1.6e-40	101	1
48	550469_o3.opera	99543_ML	3	5	12	5	550469_o3.opera_AND_99543_ML	550469_o3.opera_4	99543_ML_6	d_Bacteria	p_Proteobacteria	c_Gammaproteobacteria	o_Burkholderiales	f_Rhodocyclaceae	g_Thauera	s_Thauera aromatica	550469_o3.opera	50248	species	Thauera aromatica	6	6	3	0.5	d_Bacteria;p_Proteobacteria;c_Gammaproteobacteria;o_Burkholderiales;f_Rhodocyclaceae;g_Thauera;s_Thauera aromatica	d_Bacteria	p_Proteobacteria	c_Alphaproteobacteria	o_Sphingomonadales	f_Sphingomonadaceae	g_Sphingobium	s_Sphingobium herbicidovorans	99543_ML	11062	species	Sphingobium herbicidovorans	14	14	8	0.51	d_Bacteria;p_Proteobacteria;c_Alphaproteobacteria;o_Sphingomonadales;f_Sphingomonadaceae;g_Sphingobium;s_Sphingobium herbicidovorans	UniRef50_Q52279 Protein KleB n=43 Tax=root TaxID=1 RepID=KLEB1_ECOLX	550469_o3.opera_4 # 1163 # 1381 # -1 # ID=16024_4;partial=00;start_type=ATG;rbs_motif=AGGA;rbs_spacer=5-10bp;gc_cont=0.584	59.7	82.0	71	2e-13	73	1
49	17360_AAOLJ3001L	16611_SMAIH8416T	1	5	5	5	17360_AAOLJ3001L_AND_16611_SMAIH8416T	17360_AAOLJ3001L_4	16611_SMAIH8416T_5	d_Bacteria	p_Proteobacteria	c_Alphaproteobacteria	o_Sphingomonadales	f_Sphingomonadaceae	g_Sphingobium	s_Sphingobium herbicidovorans	17360_AAOLJ3001L	11062	species	Sphingobium herbicidovorans	5	5	2	0.65	d_Bacteria;p_Proteobacteria;c_Alphaproteobacteria;o_Sphingomonadales;f_Sphingomonadaceae;g_Sphingobium;s_Sphingobium herbicidovorans	d_Bacteria	p_Proteobacteria	c_Gammaproteobacteria	o_Burkholderiales	f_Burkholderiaceae	g_Achromobacter	s_Achromobacter pulmonis A	16611_SMAIH8416T	19644	species	Achromobacter pulmonis A	7	4	1	0.83	d_Bacteria;p_Proteobacteria;c_Gammaproteobacteria;o_Burkholderiales;f_Burkholderiaceae;g_Achromobacter;s_Achromobacter pulmonis A	UniRef50_Q4AC59 KorC' protein n=78 Tax=root TaxID=1 RepID=Q4AC59_9SPHN	17360_AAOLJ3001L_4 # 1170 # 1424 # -1 # ID=6558_4;partial=00;start_type=ATG;rbs_motif=None;rbs_spacer=None;gc_cont=0.651	81.5	149.1	85	1.6e-33	85	4
50	99543_ML	16611_SMAIH8416T	1	12	5	5	99543_ML_AND_16611_SMAIH8416T	99543_ML_8	16611_SMAIH8416T_5	d_Bacteria	p_Proteobacteria	c_Alphaproteobacteria	o_Sphingomonadales	f_Sphingomonadaceae	g_Sphingobium	s_Sphingobium herbicidovorans	99543_ML	11062	species	Sphingobium herbicidovorans	14	14	8	0.51	d_Bacteria;p_Proteobacteria;c_Alphaproteobacteria;o_Sphingomonadales;f_Sphingomonadaceae;g_Sphingobium;s_Sphingobium herbicidovorans	d_Bacteria	p_Proteobacteria	c_Gammaproteobacteria	o_Burkholderiales	f_Burkholderiaceae	g_Achromobacter	s_Achromobacter pulmonis A	16611_SMAIH8416T	19644	species	Achromobacter pulmonis A	7	4	1	0.83	d_Bacteria;p_Proteobacteria;c_Gammaproteobacteria;o_Burkholderiales;f_Burkholderiaceae;g_Achromobacter;s_Achromobacter pulmonis A	UniRef50_Q4AC59 KorC' protein n=78 Tax=root TaxID=1 RepID=Q4AC59_9SPHN	99543_ML_8 # 3655 # 3909 # -1 # ID=3606_8;partial=00;start_type=ATG;rbs_motif=AGGAG;rbs_spacer=5-10bp;gc_cont=0.639	82.7	150.6	85	5.4e-34	85	4
51	426451_p1.opera	17360_AAOLJ3001L	2	5	5	5	426451_p1.opera_AND_17360_AAOLJ3001L	426451_p1.opera_3	17360_AAOLJ3001L_1	d_Bacteria	p_Proteobacteria	c_Gammaproteobacteria	o_Burkholderiales	f_Rhodocyclaceae	g_Thauera	s_Thauera aromatica	426451_p1.opera	50248	species	Thauera aromatica	5	5	3	0.66	d_Bacteria;p_Proteobacteria;c_Gammaproteobacteria;o_Burkholderiales;f_Rhodocyclaceae;g_Thauera;s_Thauera aromatica	d_Bacteria	p_Proteobacteria	c_Alphaproteobacteria	o_Sphingomonadales	f_Sphingomonadaceae	g_Sphingobium	s_Sphingobium herbicidovorans	17360_AAOLJ3001L	11062	species	Sphingobium herbicidovorans	5	5	2	0.65	d_Bacteria;p_Proteobacteria;c_Alphaproteobacteria;o_Sphingomonadales;f_Sphingomonadaceae;g_Sphingobium;s_Sphingobium herbicidovorans	UniRef50_A0A0H3W174 KleF n=4 Tax=Bacteria TaxID=2 RepID=A0A0H3W174_9BACT	426451_p1.opera_3 # 764 # 1003 # -1 # ID=2540_3;partial=00;start_type=ATG;rbs_motif=GGA/GAG/AGG;rbs_spacer=5-10bp;gc_cont=0.588	76.0	76.3	91	1.2e-11	80	12
52	524928_coassembly	18157_ZFYKJ6264T	1	6	4	4	524928_coassembly_AND_18157_ZFYKJ6264T	524928_coassembly_1	18157_ZFYKJ6264T_3	d_Bacteria	p_Proteobacteria	c_Gammaproteobacteria	o_Burkholderiales	f_Burkholderiaceae	g_Comamonas	s_Comamonas jiangduensis	524928_coassembly	12051	species	Comamonas jiangduensis	6	6	2	0.63	d_Bacteria;p_Proteobacteria;c_Gammaproteobacteria;o_Burkholderiales;f_Burkholderiaceae;g_Comamonas;s_Comamonas jiangduensis	d_Bacteria	p_Proteobacteria	c_Gammaproteobacteria	o_Burkholderiales	f_Burkholderiaceae	g_JAAYGT01	s_JAAYGT01 sp012727555	18157_ZFYKJ6264T	38592	species	JAAYGT01 sp012727555	10	10	2	0.86	d_Bacteria;p_Proteobacteria;c_Gammaproteobacteria;o_Burkholderiales;f_Burkholderiaceae;g_JAAYGT01;s_JAAYGT01 sp012727555	UniRef50_A0A6C0L4Y8 Tnp n=153 Tax=Proteobacteria TaxID=1224 RepID=A0A6C0L4Y8_PSEAI	524928_coassembly_1 # 2 # 259 # -1 # ID=5601_1;partial=10;start_type=ATG;rbs_motif=AGGA;rbs_spacer=5-10bp;gc_cont=0.628	86.9	138.7	128	2.1e-30	86	1
53	18157_ZFYKJ6264T	524928_coassembly	1	4	6	4	18157_ZFYKJ6264T_AND_524928_coassembly	18157_ZFYKJ6264T_3	524928_coassembly_1	d_Bacteria	p_Proteobacteria	c_Gammaproteobacteria	o_Burkholderiales	f_Burkholderiaceae	g_JAAYGT01	s_JAAYGT01 sp012727555	18157_ZFYKJ6264T	38592	species	JAAYGT01 sp012727555	10	10	2	0.86	d_Bacteria;p_Proteobacteria;c_Gammaproteobacteria;o_Burkholderiales;f_Burkholderiaceae;g_JAAYGT01;s_JAAYGT01 sp012727555	d_Bacteria	p_Proteobacteria	c_Gammaproteobacteria	o_Burkholderiales	f_Burkholderiaceae	g_Comamonas	s_Comamonas jiangduensis	524928_coassembly	12051	species	Comamonas jiangduensis	6	6	2	0.63	d_Bacteria;p_Proteobacteria;c_Gammaproteobacteria;o_Burkholderiales;f_Burkholderiaceae;g_Comamonas;s_Comamonas jiangduensis	UniRef50_A0A6C0L4Y8 Tnp n=153 Tax=Proteobacteria TaxID=1224 RepID=A0A6C0L4Y8_PSEAI	18157_ZFYKJ6264T_3 # 1069 # 1461 # -1 # ID=10688_3;partial=00;start_type=ATG;rbs_motif=AGGA;rbs_spacer=5-10bp;gc_cont=0.616	89.0	216.5	128	1.1999999999999996e-53	131	1
54	2783_JXBDA6620S_HS	174_LIRKT9545S	1	6	17	6	2783_JXBDA6620S_HS_AND_174_LIRKT9545S	2783_JXBDA6620S_HS_1	174_LIRKT9545S_12	d_Bacteria	p_Proteobacteria	c_Gammaproteobacteria	o_Pseudomonadales	f_Pseudomonadaceae	g_Pseudomonas A		2783_JXBDA6620S_HS	245	genus	Pseudomonas A	6	6	5	0.83	d_Bacteria;p_Proteobacteria;c_Gammaproteobacteria;o_Pseudomonadales;f_Pseudomonadaceae;g_Pseudomonas A	d_Bacteria	p_Proteobacteria	c_Gammaproteobacteria	o_Burkholderiales	f_Rhodocyclaceae	g_Zoogloea		174_LIRKT9545S	28521	genus	Zoogloea	34	33	11	0.51	d_Bacteria;p_Proteobacteria;c_Gammaproteobacteria;o_Burkholderiales;f_Rhodocyclaceae;g_Zoogloea	UniRef50_Q51491 Orf1 protein n=1 Tax=Pseudomonas aeruginosa TaxID=287 RepID=Q51491_PSEAI	2783_JXBDA6620S_HS_1 # 3 # 311 # 1 # ID=7191_1;partial=10;start_type=Edge;rbs_motif=None;rbs_spacer=None;gc_cont=0.654	98.0	204.5	215	3.7999999999999994e-50	103	98
55	2783_JXBDA6620S_HS	324_FFXIX2867H	1	6	29	6	2783_JXBDA6620S_HS_AND_324_FFXIX2867H	2783_JXBDA6620S_HS_1	324_FFXIX2867H_4	d_Bacteria	p_Proteobacteria	c_Gammaproteobacteria	o_Pseudomonadales	f_Pseudomonadaceae	g_Pseudomonas A		2783_JXBDA6620S_HS	245	genus	Pseudomonas A	6	6	5	0.83	d_Bacteria;p_Proteobacteria;c_Gammaproteobacteria;o_Pseudomonadales;f_Pseudomonadaceae;g_Pseudomonas A	d_Bacteria	p_Proteobacteria	c_Gammaproteobacteria	o_Burkholderiales	f_Rhodocyclaceae	g_Zoogloea		324_FFXIX2867H	28521	genus	Zoogloea	48	46	18	0.56	d_Bacteria;p_Proteobacteria;c_Gammaproteobacteria;o_Burkholderiales;f_Rhodocyclaceae;g_Zoogloea	UniRef50_Q51491 Orf1 protein n=1 Tax=Pseudomonas aeruginosa TaxID=287 RepID=Q51491_PSEAI	2783_JXBDA6620S_HS_1 # 3 # 311 # 1 # ID=7191_1;partial=10;start_type=Edge;rbs_motif=None;rbs_spacer=None;gc_cont=0.654	98.0	204.5	215	3.7999999999999994e-50	103	98
56	2783_JXBDA6620S_HS	40_ETWDT7513P	1	6	35	6	2783_JXBDA6620S_HS_AND_40_ETWDT7513P	2783_JXBDA6620S_HS_1	40_ETWDT7513P_31	d_Bacteria	p_Proteobacteria	c_Gammaproteobacteria	o_Pseudomonadales	f_Pseudomonadaceae	g_Pseudomonas A		2783_JXBDA6620S_HS	245	genus	Pseudomonas A	6	6	5	0.83	d_Bacteria;p_Proteobacteria;c_Gammaproteobacteria;o_Pseudomonadales;f_Pseudomonadaceae;g_Pseudomonas A	d_Bacteria	p_Proteobacteria	c_Gammaproteobacteria	o_Burkholderiales	f_Rhodocyclaceae	g_Zoogloea		40_ETWDT7513P	28521	genus	Zoogloea	56	53	23	0.56	d_Bacteria;p_Proteobacteria;c_Gammaproteobacteria;o_Burkholderiales;f_Rhodocyclaceae;g_Zoogloea	UniRef50_Q51491 Orf1 protein n=1 Tax=Pseudomonas aeruginosa TaxID=287 RepID=Q51491_PSEAI	2783_JXBDA6620S_HS_1 # 3 # 311 # 1 # ID=7191_1;partial=10;start_type=Edge;rbs_motif=None;rbs_spacer=None;gc_cont=0.654	98.0	204.5	215	3.7999999999999994e-50	103	98
57	2783_JXBDA6620S_HS	3518_CVREQ2707V	1	6	7	6	2783_JXBDA6620S_HS_AND_3518_CVREQ2707V	2783_JXBDA6620S_HS_1	3518_CVREQ2707V_6	d_Bacteria	p_Proteobacteria	c_Gammaproteobacteria	o_Pseudomonadales	f_Pseudomonadaceae	g_Pseudomonas A		2783_JXBDA6620S_HS	245	genus	Pseudomonas A	6	6	5	0.83	d_Bacteria;p_Proteobacteria;c_Gammaproteobacteria;o_Pseudomonadales;f_Pseudomonadaceae;g_Pseudomonas A	d_Bacteria	p_Proteobacteria	c_Gammaproteobacteria	o_Burkholderiales	f_Rhodocyclaceae	g_Zoogloea		3518_CVREQ2707V	28521	genus	Zoogloea	11	9	4	0.5	d_Bacteria;p_Proteobacteria;c_Gammaproteobacteria;o_Burkholderiales;f_Rhodocyclaceae;g_Zoogloea	UniRef50_Q51491 Orf1 protein n=1 Tax=Pseudomonas aeruginosa TaxID=287 RepID=Q51491_PSEAI	2783_JXBDA6620S_HS_1 # 3 # 311 # 1 # ID=7191_1;partial=10;start_type=Edge;rbs_motif=None;rbs_spacer=None;gc_cont=0.654	98.0	204.5	215	3.7999999999999994e-50	103	98
58	12029_TBBIJ6883B	108_SNLSN1243N_HS	2	4	58	4	12029_TBBIJ6883B_AND_108_SNLSN1243N_HS	12029_TBBIJ6883B_1	108_SNLSN1243N_HS_56	d_Bacteria	p_Proteobacteria	c_Gammaproteobacteria	o_Pseudomonadales	f_Cellvibrionaceae	g_Microbulbifer	s_Microbulbifer rhizosphaerae	12029_TBBIJ6883B	30545	species	Microbulbifer rhizosphaerae	6	6	2	0.63	d_Bacteria;p_Proteobacteria;c_Gammaproteobacteria;o_Pseudomonadales;f_Cellvibrionaceae;g_Microbulbifer;s_Microbulbifer rhizosphaerae	d_Bacteria	p_Proteobacteria	c_Gammaproteobacteria	o_Burkholderiales	f_Rhodocyclaceae	g_Zoogloea		108_SNLSN1243N_HS	28521	genus	Zoogloea	73	71	37	0.57	d_Bacteria;p_Proteobacteria;c_Gammaproteobacteria;o_Burkholderiales;f_Rhodocyclaceae;g_Zoogloea	UniRef50_A0A5E5A4R0 Integrating conjugative element membrane protein n=1 Tax=Pandoraea captiosa TaxID=2508302 RepID=A0A5E5A4R0_9BURK	12029_TBBIJ6883B_1 # 1 # 174 # 1 # ID=8556_1;partial=10;start_type=Edge;rbs_motif=None;rbs_spacer=None;gc_cont=0.655	98.2	104.4	86	2.9999999999999997e-20	58	30
59	12029_TBBIJ6883B	353375_coassembly	1	4	6	4	12029_TBBIJ6883B_AND_353375_coassembly	12029_TBBIJ6883B_1	353375_coassembly_6	d_Bacteria	p_Proteobacteria	c_Gammaproteobacteria	o_Pseudomonadales	f_Cellvibrionaceae	g_Microbulbifer	s_Microbulbifer rhizosphaerae	12029_TBBIJ6883B	30545	species	Microbulbifer rhizosphaerae	6	6	2	0.63	d_Bacteria;p_Proteobacteria;c_Gammaproteobacteria;o_Pseudomonadales;f_Cellvibrionaceae;g_Microbulbifer;s_Microbulbifer rhizosphaerae	d_Bacteria	p_Proteobacteria	c_Gammaproteobacteria	o_Burkholderiales	f_Burkholderiaceae	g_Methylibium	s_Methylibium petroleiphilum	353375_coassembly	8684	species	Methylibium petroleiphilum	6	6	5	0.98	d_Bacteria;p_Proteobacteria;c_Gammaproteobacteria;o_Burkholderiales;f_Burkholderiaceae;g_Methylibium;s_Methylibium petroleiphilum	UniRef50_A0A5E5A4R0 Integrating conjugative element membrane protein n=1 Tax=Pandoraea captiosa TaxID=2508302 RepID=A0A5E5A4R0_9BURK	12029_TBBIJ6883B_1 # 1 # 174 # 1 # ID=8556_1;partial=10;start_type=Edge;rbs_motif=None;rbs_spacer=None;gc_cont=0.655	98.2	104.4	86	2.9999999999999997e-20	58	30
60	12029_TBBIJ6883B	108_SNLSN1243N_HS	2	4	58	4	12029_TBBIJ6883B_AND_108_SNLSN1243N_HS	12029_TBBIJ6883B_4	108_SNLSN1243N_HS_53	d_Bacteria	p_Proteobacteria	c_Gammaproteobacteria	o_Pseudomonadales	f_Cellvibrionaceae	g_Microbulbifer	s_Microbulbifer rhizosphaerae	12029_TBBIJ6883B	30545	species	Microbulbifer rhizosphaerae	6	6	2	0.63	d_Bacteria;p_Proteobacteria;c_Gammaproteobacteria;o_Pseudomonadales;f_Cellvibrionaceae;g_Microbulbifer;s_Microbulbifer rhizosphaerae	d_Bacteria	p_Proteobacteria	c_Gammaproteobacteria	o_Burkholderiales	f_Rhodocyclaceae	g_Zoogloea		108_SNLSN1243N_HS	28521	genus	Zoogloea	73	71	37	0.57	d_Bacteria;p_Proteobacteria;c_Gammaproteobacteria;o_Burkholderiales;f_Rhodocyclaceae;g_Zoogloea	UniRef50_A1WRV2 Uncharacterized protein n=779 Tax=root TaxID=1 RepID=A1WRV2_VEREI	12029_TBBIJ6883B_4 # 1782 # 2006 # 1 # ID=8556_4;partial=00;start_type=ATG;rbs_motif=AGGAG;rbs_spacer=5-10bp;gc_cont=0.613	94.6	146.7	74	6.8e-33	75	1
61	353375_coassembly	108_SNLSN1243N_HS	1	6	58	6	353375_coassembly_AND_108_SNLSN1243N_HS	353375_coassembly_6	108_SNLSN1243N_HS_56	d_Bacteria	p_Proteobacteria	c_Gammaproteobacteria	o_Burkholderiales	f_Burkholderiaceae	g_Methylibium	s_Methylibium petroleiphilum	353375_coassembly	8684	species	Methylibium petroleiphilum	6	6	5	0.98	d_Bacteria;p_Proteobacteria;c_Gammaproteobacteria;o_Burkholderiales;f_Burkholderiaceae;g_Methylibium;s_Methylibium petroleiphilum	d_Bacteria	p_Proteobacteria	c_Gammaproteobacteria	o_Burkholderiales	f_Rhodocyclaceae	g_Zoogloea		108_SNLSN1243N_HS	28521	genus	Zoogloea	73	71	37	0.57	d_Bacteria;p_Proteobacteria;c_Gammaproteobacteria;o_Burkholderiales;f_Rhodocyclaceae;g_Zoogloea	UniRef50_A0A5E5A4R0 Integrating conjugative element membrane protein n=1 Tax=Pandoraea captiosa TaxID=2508302 RepID=A0A5E5A4R0_9BURK	353375_coassembly_6 # 5015 # 5245 # -1 # ID=11018_6;partial=01;start_type=Edge;rbs_motif=None;rbs_spacer=None;gc_cont=0.675	98.7	141.7	86	2.3e-31	77	11
62	353375_coassembly	12029_TBBIJ6883B	1	6	4	4	353375_coassembly_AND_12029_TBBIJ6883B	353375_coassembly_6	12029_TBBIJ6883B_1	d_Bacteria	p_Proteobacteria	c_Gammaproteobacteria	o_Burkholderiales	f_Burkholderiaceae	g_Methylibium	s_Methylibium petroleiphilum	353375_coassembly	8684	species	Methylibium petroleiphilum	6	6	5	0.98	d_Bacteria;p_Proteobacteria;c_Gammaproteobacteria;o_Burkholderiales;f_Burkholderiaceae;g_Methylibium;s_Methylibium petroleiphilum	d_Bacteria	p_Proteobacteria	c_Gammaproteobacteria	o_Pseudomonadales	f_Cellvibrionaceae	g_Microbulbifer	s_Microbulbifer rhizosphaerae	12029_TBBIJ6883B	30545	species	Microbulbifer rhizosphaerae	6	6	2	0.63	d_Bacteria;p_Proteobacteria;c_Gammaproteobacteria;o_Pseudomonadales;f_Cellvibrionaceae;g_Microbulbifer;s_Microbulbifer rhizosphaerae	UniRef50_A0A5E5A4R0 Integrating conjugative element membrane protein n=1 Tax=Pandoraea captiosa TaxID=2508302 RepID=A0A5E5A4R0_9BURK	353375_coassembly_6 # 5015 # 5245 # -1 # ID=11018_6;partial=01;start_type=Edge;rbs_motif=None;rbs_spacer=None;gc_cont=0.675	98.7	141.7	86	2.3e-31	77	11
63	108_SNLSN1243N_HS	12029_TBBIJ6883B	2	58	4	4	108_SNLSN1243N_HS_AND_12029_TBBIJ6883B	108_SNLSN1243N_HS_56	12029_TBBIJ6883B_1	d_Bacteria	p_Proteobacteria	c_Gammaproteobacteria	o_Burkholderiales	f_Rhodocyclaceae	g_Zoogloea		108_SNLSN1243N_HS	28521	genus	Zoogloea	73	71	37	0.57	d_Bacteria;p_Proteobacteria;c_Gammaproteobacteria;o_Burkholderiales;f_Rhodocyclaceae;g_Zoogloea	d_Bacteria	p_Proteobacteria	c_Gammaproteobacteria	o_Pseudomonadales	f_Cellvibrionaceae	g_Microbulbifer	s_Microbulbifer rhizosphaerae	12029_TBBIJ6883B	30545	species	Microbulbifer rhizosphaerae	6	6	2	0.63	d_Bacteria;p_Proteobacteria;c_Gammaproteobacteria;o_Pseudomonadales;f_Cellvibrionaceae;g_Microbulbifer;s_Microbulbifer rhizosphaerae	UniRef50_A0A4Q4XCB4 TraG-D_C domain-containing protein n=110 Tax=cellular organisms TaxID=131567 RepID=A0A4Q4XCB4_9PEZI	108_SNLSN1243N_HS_56 # 56873 # 57622 # -1 # ID=16593_56;partial=00;start_type=ATG;rbs_motif=GGAG/GAGG;rbs_spacer=5-10bp;gc_cont=0.673	78.9	380.9	993	7.199999999999997e-103	250	625
64	108_SNLSN1243N_HS	353375_coassembly	1	58	6	6	108_SNLSN1243N_HS_AND_353375_coassembly	108_SNLSN1243N_HS_56	353375_coassembly_6	d_Bacteria	p_Proteobacteria	c_Gammaproteobacteria	o_Burkholderiales	f_Rhodocyclaceae	g_Zoogloea		108_SNLSN1243N_HS	28521	genus	Zoogloea	73	71	37	0.57	d_Bacteria;p_Proteobacteria;c_Gammaproteobacteria;o_Burkholderiales;f_Rhodocyclaceae;g_Zoogloea	d_Bacteria	p_Proteobacteria	c_Gammaproteobacteria	o_Burkholderiales	f_Burkholderiaceae	g_Methylibium	s_Methylibium petroleiphilum	353375_coassembly	8684	species	Methylibium petroleiphilum	6	6	5	0.98	d_Bacteria;p_Proteobacteria;c_Gammaproteobacteria;o_Burkholderiales;f_Burkholderiaceae;g_Methylibium;s_Methylibium petroleiphilum	UniRef50_A0A4Q4XCB4 TraG-D_C domain-containing protein n=110 Tax=cellular organisms TaxID=131567 RepID=A0A4Q4XCB4_9PEZI	108_SNLSN1243N_HS_56 # 56873 # 57622 # -1 # ID=16593_56;partial=00;start_type=ATG;rbs_motif=GGAG/GAGG;rbs_spacer=5-10bp;gc_cont=0.673	78.9	380.9	993	7.199999999999997e-103	250	625
65	108_SNLSN1243N_HS	12029_TBBIJ6883B	2	58	4	4	108_SNLSN1243N_HS_AND_12029_TBBIJ6883B	108_SNLSN1243N_HS_53	12029_TBBIJ6883B_4	d_Bacteria	p_Proteobacteria	c_Gammaproteobacteria	o_Burkholderiales	f_Rhodocyclaceae	g_Zoogloea		108_SNLSN1243N_HS	28521	genus	Zoogloea	73	71	37	0.57	d_Bacteria;p_Proteobacteria;c_Gammaproteobacteria;o_Burkholderiales;f_Rhodocyclaceae;g_Zoogloea	d_Bacteria	p_Proteobacteria	c_Gammaproteobacteria	o_Pseudomonadales	f_Cellvibrionaceae	g_Microbulbifer	s_Microbulbifer rhizosphaerae	12029_TBBIJ6883B	30545	species	Microbulbifer rhizosphaerae	6	6	2	0.63	d_Bacteria;p_Proteobacteria;c_Gammaproteobacteria;o_Pseudomonadales;f_Cellvibrionaceae;g_Microbulbifer;s_Microbulbifer rhizosphaerae	UniRef50_A1WRV2 Uncharacterized protein n=779 Tax=root TaxID=1 RepID=A1WRV2_VEREI	108_SNLSN1243N_HS_53 # 55044 # 55268 # -1 # ID=16593_53;partial=00;start_type=ATG;rbs_motif=AGGAG;rbs_spacer=5-10bp;gc_cont=0.609	94.6	146.7	74	6.8e-33	75	1
66	174_LIRKT9545S	2783_JXBDA6620S_HS	1	17	6	6	174_LIRKT9545S_AND_2783_JXBDA6620S_HS	174_LIRKT9545S_12	2783_JXBDA6620S_HS_1	d_Bacteria	p_Proteobacteria	c_Gammaproteobacteria	o_Burkholderiales	f_Rhodocyclaceae	g_Zoogloea		174_LIRKT9545S	28521	genus	Zoogloea	34	33	11	0.51	d_Bacteria;p_Proteobacteria;c_Gammaproteobacteria;o_Burkholderiales;f_Rhodocyclaceae;g_Zoogloea	d_Bacteria	p_Proteobacteria	c_Gammaproteobacteria	o_Pseudomonadales	f_Pseudomonadaceae	g_Pseudomonas A		2783_JXBDA6620S_HS	245	genus	Pseudomonas A	6	6	5	0.83	d_Bacteria;p_Proteobacteria;c_Gammaproteobacteria;o_Pseudomonadales;f_Pseudomonadaceae;g_Pseudomonas A	UniRef50_Q5P585 Phage-related integrase,ary protein n=3 Tax=Proteobacteria TaxID=1224 RepID=Q5P585_AROAE	174_LIRKT9545S_12 # 6625 # 7413 # 1 # ID=3106_12;partial=00;start_type=ATG;rbs_motif=GGA/GAG/AGG;rbs_spacer=11-12bp;gc_cont=0.646	82.2	425.6	299	2.699999999999999e-116	263	39
67	324_FFXIX2867H	2783_JXBDA6620S_HS	1	29	6	6	324_FFXIX2867H_AND_2783_JXBDA6620S_HS	324_FFXIX2867H_4	2783_JXBDA6620S_HS_1	d_Bacteria	p_Proteobacteria	c_Gammaproteobacteria	o_Burkholderiales	f_Rhodocyclaceae	g_Zoogloea		324_FFXIX2867H	28521	genus	Zoogloea	48	46	18	0.56	d_Bacteria;p_Proteobacteria;c_Gammaproteobacteria;o_Burkholderiales;f_Rhodocyclaceae;g_Zoogloea	d_Bacteria	p_Proteobacteria	c_Gammaproteobacteria	o_Pseudomonadales	f_Pseudomonadaceae	g_Pseudomonas A		2783_JXBDA6620S_HS	245	genus	Pseudomonas A	6	6	5	0.83	d_Bacteria;p_Proteobacteria;c_Gammaproteobacteria;o_Pseudomonadales;f_Pseudomonadaceae;g_Pseudomonas A	UniRef50_A0A3G2I003 DUF4102 domain-containing protein n=4 Tax=Alcaligenaceae TaxID=506 RepID=A0A3G2I003_9BURK	324_FFXIX2867H_4 # 1918 # 3465 # -1 # ID=3362_4;partial=00;start_type=GTG;rbs_motif=None;rbs_spacer=None;gc_cont=0.640	61.8	621.3	649	6.499999999999996e-175	516	98
68	3518_CVREQ2707V	2783_JXBDA6620S_HS	1	7	6	6	3518_CVREQ2707V_AND_2783_JXBDA6620S_HS	3518_CVREQ2707V_6	2783_JXBDA6620S_HS_1	d_Bacteria	p_Proteobacteria	c_Gammaproteobacteria	o_Burkholderiales	f_Rhodocyclaceae	g_Zoogloea		3518_CVREQ2707V	28521	genus	Zoogloea	11	9	4	0.5	d_Bacteria;p_Proteobacteria;c_Gammaproteobacteria;o_Burkholderiales;f_Rhodocyclaceae;g_Zoogloea	d_Bacteria	p_Proteobacteria	c_Gammaproteobacteria	o_Pseudomonadales	f_Pseudomonadaceae	g_Pseudomonas A		2783_JXBDA6620S_HS	245	genus	Pseudomonas A	6	6	5	0.83	d_Bacteria;p_Proteobacteria;c_Gammaproteobacteria;o_Pseudomonadales;f_Pseudomonadaceae;g_Pseudomonas A	UniRef50_A0A3G2I003 DUF4102 domain-containing protein n=4 Tax=Alcaligenaceae TaxID=506 RepID=A0A3G2I003_9BURK	3518_CVREQ2707V_6 # 2632 # 4485 # 1 # ID=1799_6;partial=00;start_type=ATG;rbs_motif=AGGA;rbs_spacer=5-10bp;gc_cont=0.643	61.7	721.5	649	5.499999999999995e-205	618	11
69	40_ETWDT7513P	2783_JXBDA6620S_HS	1	35	6	6	40_ETWDT7513P_AND_2783_JXBDA6620S_HS	40_ETWDT7513P_31	2783_JXBDA6620S_HS_1	d_Bacteria	p_Proteobacteria	c_Gammaproteobacteria	o_Burkholderiales	f_Rhodocyclaceae	g_Zoogloea		40_ETWDT7513P	28521	genus	Zoogloea	56	53	23	0.56	d_Bacteria;p_Proteobacteria;c_Gammaproteobacteria;o_Burkholderiales;f_Rhodocyclaceae;g_Zoogloea	d_Bacteria	p_Proteobacteria	c_Gammaproteobacteria	o_Pseudomonadales	f_Pseudomonadaceae	g_Pseudomonas A		2783_JXBDA6620S_HS	245	genus	Pseudomonas A	6	6	5	0.83	d_Bacteria;p_Proteobacteria;c_Gammaproteobacteria;o_Pseudomonadales;f_Pseudomonadaceae;g_Pseudomonas A	UniRef50_Q51491 Orf1 protein n=1 Tax=Pseudomonas aeruginosa TaxID=287 RepID=Q51491_PSEAI	40_ETWDT7513P_31 # 29326 # 29925 # 1 # ID=19045_31;partial=00;start_type=ATG;rbs_motif=GGAG/GAGG;rbs_spacer=5-10bp;gc_cont=0.653	96.4	377.1	215	8.299999999999997e-102	200	1
70	90324_VVJFE8127P_HS	186_WQYNP1853R_HS	1	4	15	4	90324_VVJFE8127P_HS_AND_186_WQYNP1853R_HS	90324_VVJFE8127P_HS_1	186_WQYNP1853R_HS_1	d_Bacteria	p_Spirochaetota	c_Leptospirae	o_Turneriellales	f_Turneriellaceae	g_Turneriella	s_Turneriella parva	90324_VVJFE8127P_HS	51168	species	Turneriella parva	4	4	2	0.5	d_Bacteria;p_Spirochaetota;c_Leptospirae;o_Turneriellales;f_Turneriellaceae;g_Turneriella;s_Turneriella parva	d_Bacteria	p_Proteobacteria	c_Gammaproteobacteria	o_Pseudomonadales	f_Moraxellaceae	g_Acinetobacter		186_WQYNP1853R_HS	34	genus	Acinetobacter	17	16	12	0.78	d_Bacteria;p_Proteobacteria;c_Gammaproteobacteria;o_Pseudomonadales;f_Moraxellaceae;g_Acinetobacter	UniRef50_A0A4V3BZF8 Uncharacterized protein (TIGR02653 family) n=1 Tax=Halomonas ventosae TaxID=229007 RepID=A0A4V3BZF8_9GAMM	90324_VVJFE8127P_HS_1 # 3 # 458 # -1 # ID=6558_1;partial=10;start_type=GTG;rbs_motif=3Base/5BMM;rbs_spacer=13-15bp;gc_cont=0.456	86.2	263.5	292	9.999999999999996e-68	152	60
71	90324_VVJFE8127P_HS	4628_OQKAY0494C_HS	1	4	5	4	90324_VVJFE8127P_HS_AND_4628_OQKAY0494C_HS	90324_VVJFE8127P_HS_1	4628_OQKAY0494C_HS_5	d_Bacteria	p_Spirochaetota	c_Leptospirae	o_Turneriellales	f_Turneriellaceae	g_Turneriella	s_Turneriella parva	90324_VVJFE8127P_HS	51168	species	Turneriella parva	4	4	2	0.5	d_Bacteria;p_Spirochaetota;c_Leptospirae;o_Turneriellales;f_Turneriellaceae;g_Turneriella;s_Turneriella parva	d_Bacteria	p_Proteobacteria	c_Gammaproteobacteria	o_Pseudomonadales	f_Moraxellaceae	g_Acinetobacter		4628_OQKAY0494C_HS	34	genus	Acinetobacter	6	5	4	0.99	d_Bacteria;p_Proteobacteria;c_Gammaproteobacteria;o_Pseudomonadales;f_Moraxellaceae;g_Acinetobacter	UniRef50_A0A4V3BZF8 Uncharacterized protein (TIGR02653 family) n=1 Tax=Halomonas ventosae TaxID=229007 RepID=A0A4V3BZF8_9GAMM	90324_VVJFE8127P_HS_1 # 3 # 458 # -1 # ID=6558_1;partial=10;start_type=GTG;rbs_motif=3Base/5BMM;rbs_spacer=13-15bp;gc_cont=0.456	86.2	263.5	292	9.999999999999996e-68	152	60
72	90324_VVJFE8127P_HS	31064_LJSLX5580A_HS	2	4	5	4	90324_VVJFE8127P_HS_AND_31064_LJSLX5580A_HS	90324_VVJFE8127P_HS_1	31064_LJSLX5580A_HS_5	d_Bacteria	p_Spirochaetota	c_Leptospirae	o_Turneriellales	f_Turneriellaceae	g_Turneriella	s_Turneriella parva	90324_VVJFE8127P_HS	51168	species	Turneriella parva	4	4	2	0.5	d_Bacteria;p_Spirochaetota;c_Leptospirae;o_Turneriellales;f_Turneriellaceae;g_Turneriella;s_Turneriella parva	d_Bacteria	p_Proteobacteria	c_Gammaproteobacteria	o_Pseudomonadales	f_Moraxellaceae	g_Acinetobacter		31064_LJSLX5580A_HS	34	genus	Acinetobacter	8	8	2	0.62	d_Bacteria;p_Proteobacteria;c_Gammaproteobacteria;o_Pseudomonadales;f_Moraxellaceae;g_Acinetobacter	UniRef50_A0A4V3BZF8 Uncharacterized protein (TIGR02653 family) n=1 Tax=Halomonas ventosae TaxID=229007 RepID=A0A4V3BZF8_9GAMM	90324_VVJFE8127P_HS_1 # 3 # 458 # -1 # ID=6558_1;partial=10;start_type=GTG;rbs_motif=3Base/5BMM;rbs_spacer=13-15bp;gc_cont=0.456	86.2	263.5	292	9.999999999999996e-68	152	60
73	90324_VVJFE8127P_HS	31064_LJSLX5580A_HS	2	4	5	4	90324_VVJFE8127P_HS_AND_31064_LJSLX5580A_HS	90324_VVJFE8127P_HS_1	31064_LJSLX5580A_HS_4	d_Bacteria	p_Spirochaetota	c_Leptospirae	o_Turneriellales	f_Turneriellaceae	g_Turneriella	s_Turneriella parva	90324_VVJFE8127P_HS	51168	species	Turneriella parva	4	4	2	0.5	d_Bacteria;p_Spirochaetota;c_Leptospirae;o_Turneriellales;f_Turneriellaceae;g_Turneriella;s_Turneriella parva	d_Bacteria	p_Proteobacteria	c_Gammaproteobacteria	o_Pseudomonadales	f_Moraxellaceae	g_Acinetobacter		31064_LJSLX5580A_HS	34	genus	Acinetobacter	8	8	2	0.62	d_Bacteria;p_Proteobacteria;c_Gammaproteobacteria;o_Pseudomonadales;f_Moraxellaceae;g_Acinetobacter	UniRef50_A0A4V3BZF8 Uncharacterized protein (TIGR02653 family) n=1 Tax=Halomonas ventosae TaxID=229007 RepID=A0A4V3BZF8_9GAMM	90324_VVJFE8127P_HS_1 # 3 # 458 # -1 # ID=6558_1;partial=10;start_type=GTG;rbs_motif=3Base/5BMM;rbs_spacer=13-15bp;gc_cont=0.456	86.2	263.5	292	9.999999999999996e-68	152	60
74	90324_VVJFE8127P_HS	8749_DJXNB4054F_HS	2	4	6	4	90324_VVJFE8127P_HS_AND_8749_DJXNB4054F_HS	90324_VVJFE8127P_HS_1	8749_DJXNB4054F_HS_4	d_Bacteria	p_Spirochaetota	c_Leptospirae	o_Turneriellales	f_Turneriellaceae	g_Turneriella	s_Turneriella parva	90324_VVJFE8127P_HS	51168	species	Turneriella parva	4	4	2	0.5	d_Bacteria;p_Spirochaetota;c_Leptospirae;o_Turneriellales;f_Turneriellaceae;g_Turneriella;s_Turneriella parva	d_Bacteria	p_Proteobacteria	c_Gammaproteobacteria	o_Pseudomonadales	f_Moraxellaceae	g_Acinetobacter		8749_DJXNB4054F_HS	34	genus	Acinetobacter	10	9	3	0.61	d_Bacteria;p_Proteobacteria;c_Gammaproteobacteria;o_Pseudomonadales;f_Moraxellaceae;g_Acinetobacter	UniRef50_A0A4V3BZF8 Uncharacterized protein (TIGR02653 family) n=1 Tax=Halomonas ventosae TaxID=229007 RepID=A0A4V3BZF8_9GAMM	90324_VVJFE8127P_HS_1 # 3 # 458 # -1 # ID=6558_1;partial=10;start_type=GTG;rbs_motif=3Base/5BMM;rbs_spacer=13-15bp;gc_cont=0.456	86.2	263.5	292	9.999999999999996e-68	152	60
75	90324_VVJFE8127P_HS	8749_DJXNB4054F_HS	2	4	6	4	90324_VVJFE8127P_HS_AND_8749_DJXNB4054F_HS	90324_VVJFE8127P_HS_1	8749_DJXNB4054F_HS_6	d_Bacteria	p_Spirochaetota	c_Leptospirae	o_Turneriellales	f_Turneriellaceae	g_Turneriella	s_Turneriella parva	90324_VVJFE8127P_HS	51168	species	Turneriella parva	4	4	2	0.5	d_Bacteria;p_Spirochaetota;c_Leptospirae;o_Turneriellales;f_Turneriellaceae;g_Turneriella;s_Turneriella parva	d_Bacteria	p_Proteobacteria	c_Gammaproteobacteria	o_Pseudomonadales	f_Moraxellaceae	g_Acinetobacter		8749_DJXNB4054F_HS	34	genus	Acinetobacter	10	9	3	0.61	d_Bacteria;p_Proteobacteria;c_Gammaproteobacteria;o_Pseudomonadales;f_Moraxellaceae;g_Acinetobacter	UniRef50_A0A4V3BZF8 Uncharacterized protein (TIGR02653 family) n=1 Tax=Halomonas ventosae TaxID=229007 RepID=A0A4V3BZF8_9GAMM	90324_VVJFE8127P_HS_1 # 3 # 458 # -1 # ID=6558_1;partial=10;start_type=GTG;rbs_motif=3Base/5BMM;rbs_spacer=13-15bp;gc_cont=0.456	86.2	263.5	292	9.999999999999996e-68	152	60
76	42411_ABVSK8395E_HS	186_WQYNP1853R_HS	1	5	15	5	42411_ABVSK8395E_HS_AND_186_WQYNP1853R_HS	42411_ABVSK8395E_HS_5	186_WQYNP1853R_HS_5	d_Bacteria	p_Verrucomicrobiota	c_Verrucomicrobiae	o_Opitutales	f_Opitutaceae	g_Lacunisphaera	s_Lacunisphaera sp001464505	42411_ABVSK8395E_HS	31455	species	Lacunisphaera sp001464505	2	2	1	0.5	d_Bacteria;p_Verrucomicrobiota;c_Verrucomicrobiae;o_Opitutales;f_Opitutaceae;g_Lacunisphaera;s_Lacunisphaera sp001464505	d_Bacteria	p_Proteobacteria	c_Gammaproteobacteria	o_Pseudomonadales	f_Moraxellaceae	g_Acinetobacter		186_WQYNP1853R_HS	34	genus	Acinetobacter	17	16	12	0.78	d_Bacteria;p_Proteobacteria;c_Gammaproteobacteria;o_Pseudomonadales;f_Moraxellaceae;g_Acinetobacter	UniRef50_A0A1H3N265 Site-specific DNA-methyltransferase (adenine-specific) n=8 Tax=Acinetobacter TaxID=469 RepID=A0A1H3N265_9GAMM	42411_ABVSK8395E_HS_5 # 2090 # 2392 # -1 # ID=8443_5;partial=01;start_type=Edge;rbs_motif=None;rbs_spacer=None;gc_cont=0.455	100.0	201.8	699	2.4e-49	101	92
77	35596_BDOLL5284I_HS	186_WQYNP1853R_HS	1	5	15	5	35596_BDOLL5284I_HS_AND_186_WQYNP1853R_HS	35596_BDOLL5284I_HS_5	186_WQYNP1853R_HS_5	d_Bacteria	p_Verrucomicrobiota	c_Verrucomicrobiae	o_Opitutales	f_Opitutaceae	g_Lacunisphaera	s_Lacunisphaera sp001464505	35596_BDOLL5284I_HS	31455	species	Lacunisphaera sp001464505	2	2	1	0.5	d_Bacteria;p_Verrucomicrobiota;c_Verrucomicrobiae;o_Opitutales;f_Opitutaceae;g_Lacunisphaera;s_Lacunisphaera sp001464505	d_Bacteria	p_Proteobacteria	c_Gammaproteobacteria	o_Pseudomonadales	f_Moraxellaceae	g_Acinetobacter		186_WQYNP1853R_HS	34	genus	Acinetobacter	17	16	12	0.78	d_Bacteria;p_Proteobacteria;c_Gammaproteobacteria;o_Pseudomonadales;f_Moraxellaceae;g_Acinetobacter	UniRef50_A0A1H3N265 Site-specific DNA-methyltransferase (adenine-specific) n=8 Tax=Acinetobacter TaxID=469 RepID=A0A1H3N265_9GAMM	35596_BDOLL5284I_HS_5 # 1865 # 2269 # -1 # ID=12268_5;partial=01;start_type=Edge;rbs_motif=None;rbs_spacer=None;gc_cont=0.462	99.2	237.7	699	5.299999999999998e-60	135	77
78	186_WQYNP1853R_HS	90324_VVJFE8127P_HS	1	15	4	4	186_WQYNP1853R_HS_AND_90324_VVJFE8127P_HS	186_WQYNP1853R_HS_1	90324_VVJFE8127P_HS_1	d_Bacteria	p_Proteobacteria	c_Gammaproteobacteria	o_Pseudomonadales	f_Moraxellaceae	g_Acinetobacter		186_WQYNP1853R_HS	34	genus	Acinetobacter	17	16	12	0.78	d_Bacteria;p_Proteobacteria;c_Gammaproteobacteria;o_Pseudomonadales;f_Moraxellaceae;g_Acinetobacter	d_Bacteria	p_Spirochaetota	c_Leptospirae	o_Turneriellales	f_Turneriellaceae	g_Turneriella	s_Turneriella parva	90324_VVJFE8127P_HS	51168	species	Turneriella parva	4	4	2	0.5	d_Bacteria;p_Spirochaetota;c_Leptospirae;o_Turneriellales;f_Turneriellaceae;g_Turneriella;s_Turneriella parva	UniRef50_UPI0009BCEFA5 protease Lon-related BREX system protein BrxL n=1 Tax=Acinetobacter pittii TaxID=48296 RepID=UPI0009BCEFA5	186_WQYNP1853R_HS_1 # 3 # 1286 # -1 # ID=8791_1;partial=10;start_type=ATG;rbs_motif=GGA/GAG/AGG;rbs_spacer=5-10bp;gc_cont=0.464	98.6	728.0	649	4.099999999999998e-207	428	1
79	4628_OQKAY0494C_HS	90324_VVJFE8127P_HS	1	5	4	4	4628_OQKAY0494C_HS_AND_90324_VVJFE8127P_HS	4628_OQKAY0494C_HS_5	90324_VVJFE8127P_HS_1	d_Bacteria	p_Proteobacteria	c_Gammaproteobacteria	o_Pseudomonadales	f_Moraxellaceae	g_Acinetobacter		4628_OQKAY0494C_HS	34	genus	Acinetobacter	6	5	4	0.99	d_Bacteria;p_Proteobacteria;c_Gammaproteobacteria;o_Pseudomonadales;f_Moraxellaceae;g_Acinetobacter	d_Bacteria	p_Spirochaetota	c_Leptospirae	o_Turneriellales	f_Turneriellaceae	g_Turneriella	s_Turneriella parva	90324_VVJFE8127P_HS	51168	species	Turneriella parva	4	4	2	0.5	d_Bacteria;p_Spirochaetota;c_Leptospirae;o_Turneriellales;f_Turneriellaceae;g_Turneriella;s_Turneriella parva	UniRef50_A0A6B7HJA7 BrxL domain protein n=4 Tax=Acinetobacter TaxID=469 RepID=A0A6B7HJA7_ACIBA	4628_OQKAY0494C_HS_5 # 4359 # 4463 # -1 # ID=15876_5;partial=01;start_type=Edge;rbs_motif=None;rbs_spacer=None;gc_cont=0.467	100.0	73.9	93	2.6e-11	35	60
80	31064_LJSLX5580A_HS	90324_VVJFE8127P_HS	2	5	4	4	31064_LJSLX5580A_HS_AND_90324_VVJFE8127P_HS	31064_LJSLX5580A_HS_5	90324_VVJFE8127P_HS_1	d_Bacteria	p_Proteobacteria	c_Gammaproteobacteria	o_Pseudomonadales	f_Moraxellaceae	g_Acinetobacter		31064_LJSLX5580A_HS	34	genus	Acinetobacter	8	8	2	0.62	d_Bacteria;p_Proteobacteria;c_Gammaproteobacteria;o_Pseudomonadales;f_Moraxellaceae;g_Acinetobacter	d_Bacteria	p_Spirochaetota	c_Leptospirae	o_Turneriellales	f_Turneriellaceae	g_Turneriella	s_Turneriella parva	90324_VVJFE8127P_HS	51168	species	Turneriella parva	4	4	2	0.5	d_Bacteria;p_Spirochaetota;c_Leptospirae;o_Turneriellales;f_Turneriellaceae;g_Turneriella;s_Turneriella parva	UniRef50_UPI0009BCEFA5 protease Lon-related BREX system protein BrxL n=1 Tax=Acinetobacter pittii TaxID=48296 RepID=UPI0009BCEFA5	31064_LJSLX5580A_HS_5 # 2385 # 2912 # 1 # ID=8100_5;partial=01;start_type=ATG;rbs_motif=None;rbs_spacer=None;gc_cont=0.472	99.4	353.6	649	8.699999999999996e-95	176	167
81	31064_LJSLX5580A_HS	90324_VVJFE8127P_HS	2	5	4	4	31064_LJSLX5580A_HS_AND_90324_VVJFE8127P_HS	31064_LJSLX5580A_HS_4	90324_VVJFE8127P_HS_1	d_Bacteria	p_Proteobacteria	c_Gammaproteobacteria	o_Pseudomonadales	f_Moraxellaceae	g_Acinetobacter		31064_LJSLX5580A_HS	34	genus	Acinetobacter	8	8	2	0.62	d_Bacteria;p_Proteobacteria;c_Gammaproteobacteria;o_Pseudomonadales;f_Moraxellaceae;g_Acinetobacter	d_Bacteria	p_Spirochaetota	c_Leptospirae	o_Turneriellales	f_Turneriellaceae	g_Turneriella	s_Turneriella parva	90324_VVJFE8127P_HS	51168	species	Turneriella parva	4	4	2	0.5	d_Bacteria;p_Spirochaetota;c_Leptospirae;o_Turneriellales;f_Turneriellaceae;g_Turneriella;s_Turneriella parva	UniRef50_A0A6B7HJH3 BrxL domain protein n=4 Tax=Bacteria TaxID=2 RepID=A0A6B7HJH3_ACIBA	31064_LJSLX5580A_HS_4 # 1891 # 2115 # 1 # ID=8100_4;partial=00;start_type=ATG;rbs_motif=GGA/GAG/AGG;rbs_spacer=5-10bp;gc_cont=0.467	100.0	149.4	260	1.1e-33	75	1
82	8749_DJXNB4054F_HS	90324_VVJFE8127P_HS	2	6	4	4	8749_DJXNB4054F_HS_AND_90324_VVJFE8127P_HS	8749_DJXNB4054F_HS_4	90324_VVJFE8127P_HS_1	d_Bacteria	p_Proteobacteria	c_Gammaproteobacteria	o_Pseudomonadales	f_Moraxellaceae	g_Acinetobacter		8749_DJXNB4054F_HS	34	genus	Acinetobacter	10	9	3	0.61	d_Bacteria;p_Proteobacteria;c_Gammaproteobacteria;o_Pseudomonadales;f_Moraxellaceae;g_Acinetobacter	d_Bacteria	p_Spirochaetota	c_Leptospirae	o_Turneriellales	f_Turneriellaceae	g_Turneriella	s_Turneriella parva	90324_VVJFE8127P_HS	51168	species	Turneriella parva	4	4	2	0.5	d_Bacteria;p_Spirochaetota;c_Leptospirae;o_Turneriellales;f_Turneriellaceae;g_Turneriella;s_Turneriella parva	UniRef50_UPI0009BCEFA5 protease Lon-related BREX system protein BrxL n=1 Tax=Acinetobacter pittii TaxID=48296 RepID=UPI0009BCEFA5	8749_DJXNB4054F_HS_4 # 1803 # 2237 # 1 # ID=3715_4;partial=00;start_type=ATG;rbs_motif=None;rbs_spacer=None;gc_cont=0.471	98.6	275.8	649	1.8999999999999996e-71	145	197
83	8749_DJXNB4054F_HS	90324_VVJFE8127P_HS	2	6	4	4	8749_DJXNB4054F_HS_AND_90324_VVJFE8127P_HS	8749_DJXNB4054F_HS_6	90324_VVJFE8127P_HS_1	d_Bacteria	p_Proteobacteria	c_Gammaproteobacteria	o_Pseudomonadales	f_Moraxellaceae	g_Acinetobacter		8749_DJXNB4054F_HS	34	genus	Acinetobacter	10	9	3	0.61	d_Bacteria;p_Proteobacteria;c_Gammaproteobacteria;o_Pseudomonadales;f_Moraxellaceae;g_Acinetobacter	d_Bacteria	p_Spirochaetota	c_Leptospirae	o_Turneriellales	f_Turneriellaceae	g_Turneriella	s_Turneriella parva	90324_VVJFE8127P_HS	51168	species	Turneriella parva	4	4	2	0.5	d_Bacteria;p_Spirochaetota;c_Leptospirae;o_Turneriellales;f_Turneriellaceae;g_Turneriella;s_Turneriella parva	UniRef50_A0A4V3BZF8 Uncharacterized protein (TIGR02653 family) n=1 Tax=Halomonas ventosae TaxID=229007 RepID=A0A4V3BZF8_9GAMM	8749_DJXNB4054F_HS_6 # 2571 # 2912 # 1 # ID=3715_6;partial=01;start_type=ATG;rbs_motif=GGA/GAG/AGG;rbs_spacer=5-10bp;gc_cont=0.456	84.3	188.0	292	4.1e-45	114	84
84	186_WQYNP1853R_HS	35596_BDOLL5284I_HS	1	15	5	5	186_WQYNP1853R_HS_AND_35596_BDOLL5284I_HS	186_WQYNP1853R_HS_5	35596_BDOLL5284I_HS_5	d_Bacteria	p_Proteobacteria	c_Gammaproteobacteria	o_Pseudomonadales	f_Moraxellaceae	g_Acinetobacter		186_WQYNP1853R_HS	34	genus	Acinetobacter	17	16	12	0.78	d_Bacteria;p_Proteobacteria;c_Gammaproteobacteria;o_Pseudomonadales;f_Moraxellaceae;g_Acinetobacter	d_Bacteria	p_Verrucomicrobiota	c_Verrucomicrobiae	o_Opitutales	f_Opitutaceae	g_Lacunisphaera	s_Lacunisphaera sp001464505	35596_BDOLL5284I_HS	31455	species	Lacunisphaera sp001464505	2	2	1	0.5	d_Bacteria;p_Verrucomicrobiota;c_Verrucomicrobiae;o_Opitutales;f_Opitutaceae;g_Lacunisphaera;s_Lacunisphaera sp001464505	UniRef50_A0A1H3N265 Site-specific DNA-methyltransferase (adenine-specific) n=8 Tax=Acinetobacter TaxID=469 RepID=A0A1H3N265_9GAMM	186_WQYNP1853R_HS_5 # 5815 # 9291 # -1 # ID=8791_5;partial=00;start_type=ATG;rbs_motif=GGA/GAG/AGG;rbs_spacer=5-10bp;gc_cont=0.421	88.9	1236.5	699	0.0	1159	1
85	186_WQYNP1853R_HS	42411_ABVSK8395E_HS	1	15	5	5	186_WQYNP1853R_HS_AND_42411_ABVSK8395E_HS	186_WQYNP1853R_HS_5	42411_ABVSK8395E_HS_5	d_Bacteria	p_Proteobacteria	c_Gammaproteobacteria	o_Pseudomonadales	f_Moraxellaceae	g_Acinetobacter		186_WQYNP1853R_HS	34	genus	Acinetobacter	17	16	12	0.78	d_Bacteria;p_Proteobacteria;c_Gammaproteobacteria;o_Pseudomonadales;f_Moraxellaceae;g_Acinetobacter	d_Bacteria	p_Verrucomicrobiota	c_Verrucomicrobiae	o_Opitutales	f_Opitutaceae	g_Lacunisphaera	s_Lacunisphaera sp001464505	42411_ABVSK8395E_HS	31455	species	Lacunisphaera sp001464505	2	2	1	0.5	d_Bacteria;p_Verrucomicrobiota;c_Verrucomicrobiae;o_Opitutales;f_Opitutaceae;g_Lacunisphaera;s_Lacunisphaera sp001464505	UniRef50_A0A1H3N265 Site-specific DNA-methyltransferase (adenine-specific) n=8 Tax=Acinetobacter TaxID=469 RepID=A0A1H3N265_9GAMM	186_WQYNP1853R_HS_5 # 5815 # 9291 # -1 # ID=8791_5;partial=00;start_type=ATG;rbs_motif=GGA/GAG/AGG;rbs_spacer=5-10bp;gc_cont=0.421	88.9	1236.5	699	0.0	1159	1
86	23237_BDOLL5284I_HS	23339_CTKAA1553C_HS	1	4	6	4	23237_BDOLL5284I_HS_AND_23339_CTKAA1553C_HS	23237_BDOLL5284I_HS_2	23339_CTKAA1553C_HS_5	d_Bacteria	p_Proteobacteria	c_Gammaproteobacteria	o_Burkholderiales	f_Burkholderiaceae	g_Ottowia	s_Ottowia beijingensis	23237_BDOLL5284I_HS	58407	species	Ottowia beijingensis	20	19	6	0.55	d_Bacteria;p_Proteobacteria;c_Gammaproteobacteria;o_Burkholderiales;f_Burkholderiaceae;g_Ottowia;s_Ottowia beijingensis	d_Bacteria	p_Proteobacteria	c_Gammaproteobacteria	o_Burkholderiales	f_Burkholderiaceae	g_Giesbergeria	s_Giesbergeria sp010020825	23339_CTKAA1553C_HS	38019	species	Giesbergeria sp010020825	9	8	4	0.73	d_Bacteria;p_Proteobacteria;c_Gammaproteobacteria;o_Burkholderiales;f_Burkholderiaceae;g_Giesbergeria;s_Giesbergeria sp010020825	UniRef50_A1TLB7 Ornithine carbamoyltransferase n=458 Tax=cellular organisms TaxID=131567 RepID=OTC_ACIAC	23237_BDOLL5284I_HS_2 # 1803 # 2048 # 1 # ID=16833_2;partial=00;start_type=ATG;rbs_motif=GGA/GAG/AGG;rbs_spacer=5-10bp;gc_cont=0.630	96.3	165.6	309	1.6e-38	82	229
87	23237_BDOLL5284I_HS	29308_PMBNJ0338H	1	4	4	4	23237_BDOLL5284I_HS_AND_29308_PMBNJ0338H	23237_BDOLL5284I_HS_2	29308_PMBNJ0338H_3	d_Bacteria	p_Proteobacteria	c_Gammaproteobacteria	o_Burkholderiales	f_Burkholderiaceae	g_Ottowia	s_Ottowia beijingensis	23237_BDOLL5284I_HS	58407	species	Ottowia beijingensis	20	19	6	0.55	d_Bacteria;p_Proteobacteria;c_Gammaproteobacteria;o_Burkholderiales;f_Burkholderiaceae;g_Ottowia;s_Ottowia beijingensis	d_Bacteria	p_Proteobacteria	c_Gammaproteobacteria	o_Burkholderiales	f_Burkholderiaceae	g_Giesbergeria	s_Giesbergeria sp010020825	29308_PMBNJ0338H	38019	species	Giesbergeria sp010020825	9	6	2	0.64	d_Bacteria;p_Proteobacteria;c_Gammaproteobacteria;o_Burkholderiales;f_Burkholderiaceae;g_Giesbergeria;s_Giesbergeria sp010020825	UniRef50_A1TLB7 Ornithine carbamoyltransferase n=458 Tax=cellular organisms TaxID=131567 RepID=OTC_ACIAC	23237_BDOLL5284I_HS_2 # 1803 # 2048 # 1 # ID=16833_2;partial=00;start_type=ATG;rbs_motif=GGA/GAG/AGG;rbs_spacer=5-10bp;gc_cont=0.630	96.3	165.6	309	1.6e-38	82	229
88	23237_BDOLL5284I_HS	57038_HFGVI0044Q_HS	1	4	5	4	23237_BDOLL5284I_HS_AND_57038_HFGVI0044Q_HS	23237_BDOLL5284I_HS_2	57038_HFGVI0044Q_HS_2	d_Bacteria	p_Proteobacteria	c_Gammaproteobacteria	o_Burkholderiales	f_Burkholderiaceae	g_Ottowia	s_Ottowia beijingensis	23237_BDOLL5284I_HS	58407	species	Ottowia beijingensis	20	19	6	0.55	d_Bacteria;p_Proteobacteria;c_Gammaproteobacteria;o_Burkholderiales;f_Burkholderiaceae;g_Ottowia;s_Ottowia beijingensis	d_Bacteria	p_Proteobacteria	c_Gammaproteobacteria	o_Burkholderiales	f_Burkholderiaceae	g_Giesbergeria	s_Giesbergeria sp010020825	57038_HFGVI0044Q_HS	38019	species	Giesbergeria sp010020825	8	7	3	0.65	d_Bacteria;p_Proteobacteria;c_Gammaproteobacteria;o_Burkholderiales;f_Burkholderiaceae;g_Giesbergeria;s_Giesbergeria sp010020825	UniRef50_A1TLB7 Ornithine carbamoyltransferase n=458 Tax=cellular organisms TaxID=131567 RepID=OTC_ACIAC	23237_BDOLL5284I_HS_2 # 1803 # 2048 # 1 # ID=16833_2;partial=00;start_type=ATG;rbs_motif=GGA/GAG/AGG;rbs_spacer=5-10bp;gc_cont=0.630	96.3	165.6	309	1.6e-38	82	229
89	23237_BDOLL5284I_HS	10397_NQWTN3218U	1	4	6	4	23237_BDOLL5284I_HS_AND_10397_NQWTN3218U	23237_BDOLL5284I_HS_2	10397_NQWTN3218U_2	d_Bacteria	p_Proteobacteria	c_Gammaproteobacteria	o_Burkholderiales	f_Burkholderiaceae	g_Ottowia	s_Ottowia beijingensis	23237_BDOLL5284I_HS	58407	species	Ottowia beijingensis	20	19	6	0.55	d_Bacteria;p_Proteobacteria;c_Gammaproteobacteria;o_Burkholderiales;f_Burkholderiaceae;g_Ottowia;s_Ottowia beijingensis	d_Bacteria	p_Proteobacteria	c_Gammaproteobacteria	o_Burkholderiales	f_Burkholderiaceae	g_Giesbergeria	s_Giesbergeria sp010020825	10397_NQWTN3218U	38019	species	Giesbergeria sp010020825	13	12	5	0.58	d_Bacteria;p_Proteobacteria;c_Gammaproteobacteria;o_Burkholderiales;f_Burkholderiaceae;g_Giesbergeria;s_Giesbergeria sp010020825	UniRef50_A1TLB7 Ornithine carbamoyltransferase n=458 Tax=cellular organisms TaxID=131567 RepID=OTC_ACIAC	23237_BDOLL5284I_HS_2 # 1803 # 2048 # 1 # ID=16833_2;partial=00;start_type=ATG;rbs_motif=GGA/GAG/AGG;rbs_spacer=5-10bp;gc_cont=0.630	96.3	165.6	309	1.6e-38	82	229
90	36186_KMWIQ0712K_HS	23339_CTKAA1553C_HS	2	4	6	4	36186_KMWIQ0712K_HS_AND_23339_CTKAA1553C_HS	36186_KMWIQ0712K_HS_3	23339_CTKAA1553C_HS_5	d_Bacteria	p_Proteobacteria	c_Gammaproteobacteria	o_Burkholderiales	f_Burkholderiaceae	g_Ottowia	s_Ottowia beijingensis	36186_KMWIQ0712K_HS	58407	species	Ottowia beijingensis	15	14	5	0.7	d_Bacteria;p_Proteobacteria;c_Gammaproteobacteria;o_Burkholderiales;f_Burkholderiaceae;g_Ottowia;s_Ottowia beijingensis	d_Bacteria	p_Proteobacteria	c_Gammaproteobacteria	o_Burkholderiales	f_Burkholderiaceae	g_Giesbergeria	s_Giesbergeria sp010020825	23339_CTKAA1553C_HS	38019	species	Giesbergeria sp010020825	9	8	4	0.73	d_Bacteria;p_Proteobacteria;c_Gammaproteobacteria;o_Burkholderiales;f_Burkholderiaceae;g_Giesbergeria;s_Giesbergeria sp010020825	UniRef50_A1TLB7 Ornithine carbamoyltransferase n=458 Tax=cellular organisms TaxID=131567 RepID=OTC_ACIAC	36186_KMWIQ0712K_HS_3 # 411 # 701 # -1 # ID=6036_3;partial=00;start_type=ATG;rbs_motif=None;rbs_spacer=None;gc_cont=0.619	96.3	167.5	309	4.799999999999999e-39	97	228
91	36186_KMWIQ0712K_HS	29308_PMBNJ0338H	2	4	4	4	36186_KMWIQ0712K_HS_AND_29308_PMBNJ0338H	36186_KMWIQ0712K_HS_3	29308_PMBNJ0338H_3	d_Bacteria	p_Proteobacteria	c_Gammaproteobacteria	o_Burkholderiales	f_Burkholderiaceae	g_Ottowia	s_Ottowia beijingensis	36186_KMWIQ0712K_HS	58407	species	Ottowia beijingensis	15	14	5	0.7	d_Bacteria;p_Proteobacteria;c_Gammaproteobacteria;o_Burkholderiales;f_Burkholderiaceae;g_Ottowia;s_Ottowia beijingensis	d_Bacteria	p_Proteobacteria	c_Gammaproteobacteria	o_Burkholderiales	f_Burkholderiaceae	g_Giesbergeria	s_Giesbergeria sp010020825	29308_PMBNJ0338H	38019	species	Giesbergeria sp010020825	9	6	2	0.64	d_Bacteria;p_Proteobacteria;c_Gammaproteobacteria;o_Burkholderiales;f_Burkholderiaceae;g_Giesbergeria;s_Giesbergeria sp010020825	UniRef50_A1TLB7 Ornithine carbamoyltransferase n=458 Tax=cellular organisms TaxID=131567 RepID=OTC_ACIAC	36186_KMWIQ0712K_HS_3 # 411 # 701 # -1 # ID=6036_3;partial=00;start_type=ATG;rbs_motif=None;rbs_spacer=None;gc_cont=0.619	96.3	167.5	309	4.799999999999999e-39	97	228
92	36186_KMWIQ0712K_HS	57038_HFGVI0044Q_HS	2	4	5	4	36186_KMWIQ0712K_HS_AND_57038_HFGVI0044Q_HS	36186_KMWIQ0712K_HS_3	57038_HFGVI0044Q_HS_2	d_Bacteria	p_Proteobacteria	c_Gammaproteobacteria	o_Burkholderiales	f_Burkholderiaceae	g_Ottowia	s_Ottowia beijingensis	36186_KMWIQ0712K_HS	58407	species	Ottowia beijingensis	15	14	5	0.7	d_Bacteria;p_Proteobacteria;c_Gammaproteobacteria;o_Burkholderiales;f_Burkholderiaceae;g_Ottowia;s_Ottowia beijingensis	d_Bacteria	p_Proteobacteria	c_Gammaproteobacteria	o_Burkholderiales	f_Burkholderiaceae	g_Giesbergeria	s_Giesbergeria sp010020825	57038_HFGVI0044Q_HS	38019	species	Giesbergeria sp010020825	8	7	3	0.65	d_Bacteria;p_Proteobacteria;c_Gammaproteobacteria;o_Burkholderiales;f_Burkholderiaceae;g_Giesbergeria;s_Giesbergeria sp010020825	UniRef50_A1TLB7 Ornithine carbamoyltransferase n=458 Tax=cellular organisms TaxID=131567 RepID=OTC_ACIAC	36186_KMWIQ0712K_HS_3 # 411 # 701 # -1 # ID=6036_3;partial=00;start_type=ATG;rbs_motif=None;rbs_spacer=None;gc_cont=0.619	96.3	167.5	309	4.799999999999999e-39	97	228
93	36186_KMWIQ0712K_HS	10397_NQWTN3218U	1	4	6	4	36186_KMWIQ0712K_HS_AND_10397_NQWTN3218U	36186_KMWIQ0712K_HS_3	10397_NQWTN3218U_2	d_Bacteria	p_Proteobacteria	c_Gammaproteobacteria	o_Burkholderiales	f_Burkholderiaceae	g_Ottowia	s_Ottowia beijingensis	36186_KMWIQ0712K_HS	58407	species	Ottowia beijingensis	15	14	5	0.7	d_Bacteria;p_Proteobacteria;c_Gammaproteobacteria;o_Burkholderiales;f_Burkholderiaceae;g_Ottowia;s_Ottowia beijingensis	d_Bacteria	p_Proteobacteria	c_Gammaproteobacteria	o_Burkholderiales	f_Burkholderiaceae	g_Giesbergeria	s_Giesbergeria sp010020825	10397_NQWTN3218U	38019	species	Giesbergeria sp010020825	13	12	5	0.58	d_Bacteria;p_Proteobacteria;c_Gammaproteobacteria;o_Burkholderiales;f_Burkholderiaceae;g_Giesbergeria;s_Giesbergeria sp010020825	UniRef50_A1TLB7 Ornithine carbamoyltransferase n=458 Tax=cellular organisms TaxID=131567 RepID=OTC_ACIAC	36186_KMWIQ0712K_HS_3 # 411 # 701 # -1 # ID=6036_3;partial=00;start_type=ATG;rbs_motif=None;rbs_spacer=None;gc_cont=0.619	96.3	167.5	309	4.799999999999999e-39	97	228
94	36186_KMWIQ0712K_HS	23339_CTKAA1553C_HS	2	4	6	4	36186_KMWIQ0712K_HS_AND_23339_CTKAA1553C_HS	36186_KMWIQ0712K_HS_4	23339_CTKAA1553C_HS_6	d_Bacteria	p_Proteobacteria	c_Gammaproteobacteria	o_Burkholderiales	f_Burkholderiaceae	g_Ottowia	s_Ottowia beijingensis	36186_KMWIQ0712K_HS	58407	species	Ottowia beijingensis	15	14	5	0.7	d_Bacteria;p_Proteobacteria;c_Gammaproteobacteria;o_Burkholderiales;f_Burkholderiaceae;g_Ottowia;s_Ottowia beijingensis	d_Bacteria	p_Proteobacteria	c_Gammaproteobacteria	o_Burkholderiales	f_Burkholderiaceae	g_Giesbergeria	s_Giesbergeria sp010020825	23339_CTKAA1553C_HS	38019	species	Giesbergeria sp010020825	9	8	4	0.73	d_Bacteria;p_Proteobacteria;c_Gammaproteobacteria;o_Burkholderiales;f_Burkholderiaceae;g_Giesbergeria;s_Giesbergeria sp010020825	UniRef50_G9FAP6 ISPps1 family transposase n=15 Tax=Bacteria TaxID=2 RepID=G9FAP6_9BACT	36186_KMWIQ0712K_HS_4 # 715 # 2289 # 1 # ID=6036_4;partial=00;start_type=ATG;rbs_motif=None;rbs_spacer=None;gc_cont=0.636	82.8	700.3	418	1.099999999999999e-198	525	1
95	36186_KMWIQ0712K_HS	29308_PMBNJ0338H	2	4	4	4	36186_KMWIQ0712K_HS_AND_29308_PMBNJ0338H	36186_KMWIQ0712K_HS_4	29308_PMBNJ0338H_4	d_Bacteria	p_Proteobacteria	c_Gammaproteobacteria	o_Burkholderiales	f_Burkholderiaceae	g_Ottowia	s_Ottowia beijingensis	36186_KMWIQ0712K_HS	58407	species	Ottowia beijingensis	15	14	5	0.7	d_Bacteria;p_Proteobacteria;c_Gammaproteobacteria;o_Burkholderiales;f_Burkholderiaceae;g_Ottowia;s_Ottowia beijingensis	d_Bacteria	p_Proteobacteria	c_Gammaproteobacteria	o_Burkholderiales	f_Burkholderiaceae	g_Giesbergeria	s_Giesbergeria sp010020825	29308_PMBNJ0338H	38019	species	Giesbergeria sp010020825	9	6	2	0.64	d_Bacteria;p_Proteobacteria;c_Gammaproteobacteria;o_Burkholderiales;f_Burkholderiaceae;g_Giesbergeria;s_Giesbergeria sp010020825	UniRef50_G9FAP6 ISPps1 family transposase n=15 Tax=Bacteria TaxID=2 RepID=G9FAP6_9BACT	36186_KMWIQ0712K_HS_4 # 715 # 2289 # 1 # ID=6036_4;partial=00;start_type=ATG;rbs_motif=None;rbs_spacer=None;gc_cont=0.636	82.8	700.3	418	1.099999999999999e-198	525	1
96	36186_KMWIQ0712K_HS	57038_HFGVI0044Q_HS	2	4	5	4	36186_KMWIQ0712K_HS_AND_57038_HFGVI0044Q_HS	36186_KMWIQ0712K_HS_4	57038_HFGVI0044Q_HS_1	d_Bacteria	p_Proteobacteria	c_Gammaproteobacteria	o_Burkholderiales	f_Burkholderiaceae	g_Ottowia	s_Ottowia beijingensis	36186_KMWIQ0712K_HS	58407	species	Ottowia beijingensis	15	14	5	0.7	d_Bacteria;p_Proteobacteria;c_Gammaproteobacteria;o_Burkholderiales;f_Burkholderiaceae;g_Ottowia;s_Ottowia beijingensis	d_Bacteria	p_Proteobacteria	c_Gammaproteobacteria	o_Burkholderiales	f_Burkholderiaceae	g_Giesbergeria	s_Giesbergeria sp010020825	57038_HFGVI0044Q_HS	38019	species	Giesbergeria sp010020825	8	7	3	0.65	d_Bacteria;p_Proteobacteria;c_Gammaproteobacteria;o_Burkholderiales;f_Burkholderiaceae;g_Giesbergeria;s_Giesbergeria sp010020825	UniRef50_G9FAP6 ISPps1 family transposase n=15 Tax=Bacteria TaxID=2 RepID=G9FAP6_9BACT	36186_KMWIQ0712K_HS_4 # 715 # 2289 # 1 # ID=6036_4;partial=00;start_type=ATG;rbs_motif=None;rbs_spacer=None;gc_cont=0.636	82.8	700.3	418	1.099999999999999e-198	525	1
97	10397_NQWTN3218U	36186_KMWIQ0712K_HS	1	6	4	4	10397_NQWTN3218U_AND_36186_KMWIQ0712K_HS	10397_NQWTN3218U_2	36186_KMWIQ0712K_HS_3	d_Bacteria	p_Proteobacteria	c_Gammaproteobacteria	o_Burkholderiales	f_Burkholderiaceae	g_Giesbergeria	s_Giesbergeria sp010020825	10397_NQWTN3218U	38019	species	Giesbergeria sp010020825	13	12	5	0.58	d_Bacteria;p_Proteobacteria;c_Gammaproteobacteria;o_Burkholderiales;f_Burkholderiaceae;g_Giesbergeria;s_Giesbergeria sp010020825	d_Bacteria	p_Proteobacteria	c_Gammaproteobacteria	o_Burkholderiales	f_Burkholderiaceae	g_Ottowia	s_Ottowia beijingensis	36186_KMWIQ0712K_HS	58407	species	Ottowia beijingensis	15	14	5	0.7	d_Bacteria;p_Proteobacteria;c_Gammaproteobacteria;o_Burkholderiales;f_Burkholderiaceae;g_Ottowia;s_Ottowia beijingensis	UniRef50_A1TLB7 Ornithine carbamoyltransferase n=458 Tax=cellular organisms TaxID=131567 RepID=OTC_ACIAC	10397_NQWTN3218U_2 # 808 # 1098 # 1 # ID=15727_2;partial=00;start_type=ATG;rbs_motif=None;rbs_spacer=None;gc_cont=0.619	96.3	167.5	309	4.799999999999999e-39	97	228
98	10397_NQWTN3218U	23237_BDOLL5284I_HS	1	6	4	4	10397_NQWTN3218U_AND_23237_BDOLL5284I_HS	10397_NQWTN3218U_2	23237_BDOLL5284I_HS_2	d_Bacteria	p_Proteobacteria	c_Gammaproteobacteria	o_Burkholderiales	f_Burkholderiaceae	g_Giesbergeria	s_Giesbergeria sp010020825	10397_NQWTN3218U	38019	species	Giesbergeria sp010020825	13	12	5	0.58	d_Bacteria;p_Proteobacteria;c_Gammaproteobacteria;o_Burkholderiales;f_Burkholderiaceae;g_Giesbergeria;s_Giesbergeria sp010020825	d_Bacteria	p_Proteobacteria	c_Gammaproteobacteria	o_Burkholderiales	f_Burkholderiaceae	g_Ottowia	s_Ottowia beijingensis	23237_BDOLL5284I_HS	58407	species	Ottowia beijingensis	20	19	6	0.55	d_Bacteria;p_Proteobacteria;c_Gammaproteobacteria;o_Burkholderiales;f_Burkholderiaceae;g_Ottowia;s_Ottowia beijingensis	UniRef50_A1TLB7 Ornithine carbamoyltransferase n=458 Tax=cellular organisms TaxID=131567 RepID=OTC_ACIAC	10397_NQWTN3218U_2 # 808 # 1098 # 1 # ID=15727_2;partial=00;start_type=ATG;rbs_motif=None;rbs_spacer=None;gc_cont=0.619	96.3	167.5	309	4.799999999999999e-39	97	228
99	23339_CTKAA1553C_HS	36186_KMWIQ0712K_HS	2	6	4	4	23339_CTKAA1553C_HS_AND_36186_KMWIQ0712K_HS	23339_CTKAA1553C_HS_5	36186_KMWIQ0712K_HS_3	d_Bacteria	p_Proteobacteria	c_Gammaproteobacteria	o_Burkholderiales	f_Burkholderiaceae	g_Giesbergeria	s_Giesbergeria sp010020825	23339_CTKAA1553C_HS	38019	species	Giesbergeria sp010020825	9	8	4	0.73	d_Bacteria;p_Proteobacteria;c_Gammaproteobacteria;o_Burkholderiales;f_Burkholderiaceae;g_Giesbergeria;s_Giesbergeria sp010020825	d_Bacteria	p_Proteobacteria	c_Gammaproteobacteria	o_Burkholderiales	f_Burkholderiaceae	g_Ottowia	s_Ottowia beijingensis	36186_KMWIQ0712K_HS	58407	species	Ottowia beijingensis	15	14	5	0.7	d_Bacteria;p_Proteobacteria;c_Gammaproteobacteria;o_Burkholderiales;f_Burkholderiaceae;g_Ottowia;s_Ottowia beijingensis	UniRef50_A1TLB7 Ornithine carbamoyltransferase n=458 Tax=cellular organisms TaxID=131567 RepID=OTC_ACIAC	23339_CTKAA1553C_HS_5 # 1529 # 1774 # -1 # ID=14775_5;partial=00;start_type=ATG;rbs_motif=GGA/GAG/AGG;rbs_spacer=5-10bp;gc_cont=0.638	96.3	165.6	309	1.6e-38	82	229
100	23339_CTKAA1553C_HS	23237_BDOLL5284I_HS	1	6	4	4	23339_CTKAA1553C_HS_AND_23237_BDOLL5284I_HS	23339_CTKAA1553C_HS_5	23237_BDOLL5284I_HS_2	d_Bacteria	p_Proteobacteria	c_Gammaproteobacteria	o_Burkholderiales	f_Burkholderiaceae	g_Giesbergeria	s_Giesbergeria sp010020825	23339_CTKAA1553C_HS	38019	species	Giesbergeria sp010020825	9	8	4	0.73	d_Bacteria;p_Proteobacteria;c_Gammaproteobacteria;o_Burkholderiales;f_Burkholderiaceae;g_Giesbergeria;s_Giesbergeria sp010020825	d_Bacteria	p_Proteobacteria	c_Gammaproteobacteria	o_Burkholderiales	f_Burkholderiaceae	g_Ottowia	s_Ottowia beijingensis	23237_BDOLL5284I_HS	58407	species	Ottowia beijingensis	20	19	6	0.55	d_Bacteria;p_Proteobacteria;c_Gammaproteobacteria;o_Burkholderiales;f_Burkholderiaceae;g_Ottowia;s_Ottowia beijingensis	UniRef50_A1TLB7 Ornithine carbamoyltransferase n=458 Tax=cellular organisms TaxID=131567 RepID=OTC_ACIAC	23339_CTKAA1553C_HS_5 # 1529 # 1774 # -1 # ID=14775_5;partial=00;start_type=ATG;rbs_motif=GGA/GAG/AGG;rbs_spacer=5-10bp;gc_cont=0.638	96.3	165.6	309	1.6e-38	82	229
101	23339_CTKAA1553C_HS	36186_KMWIQ0712K_HS	2	6	4	4	23339_CTKAA1553C_HS_AND_36186_KMWIQ0712K_HS	23339_CTKAA1553C_HS_6	36186_KMWIQ0712K_HS_4	d_Bacteria	p_Proteobacteria	c_Gammaproteobacteria	o_Burkholderiales	f_Burkholderiaceae	g_Giesbergeria	s_Giesbergeria sp010020825	23339_CTKAA1553C_HS	38019	species	Giesbergeria sp010020825	9	8	4	0.73	d_Bacteria;p_Proteobacteria;c_Gammaproteobacteria;o_Burkholderiales;f_Burkholderiaceae;g_Giesbergeria;s_Giesbergeria sp010020825	d_Bacteria	p_Proteobacteria	c_Gammaproteobacteria	o_Burkholderiales	f_Burkholderiaceae	g_Ottowia	s_Ottowia beijingensis	36186_KMWIQ0712K_HS	58407	species	Ottowia beijingensis	15	14	5	0.7	d_Bacteria;p_Proteobacteria;c_Gammaproteobacteria;o_Burkholderiales;f_Burkholderiaceae;g_Ottowia;s_Ottowia beijingensis	UniRef50_A0A0F9RE70 Zn_Tnp_IS91 domain-containing protein n=1 Tax=marine sediment metagenome TaxID=412755 RepID=A0A0F9RE70_9ZZZZ	23339_CTKAA1553C_HS_6 # 1833 # 2216 # 1 # ID=14775_6;partial=01;start_type=ATG;rbs_motif=None;rbs_spacer=None;gc_cont=0.646	92.2	259.2	278	1.5999999999999994e-66	128	1
102	29308_PMBNJ0338H	36186_KMWIQ0712K_HS	2	4	4	4	29308_PMBNJ0338H_AND_36186_KMWIQ0712K_HS	29308_PMBNJ0338H_3	36186_KMWIQ0712K_HS_3	d_Bacteria	p_Proteobacteria	c_Gammaproteobacteria	o_Burkholderiales	f_Burkholderiaceae	g_Giesbergeria	s_Giesbergeria sp010020825	29308_PMBNJ0338H	38019	species	Giesbergeria sp010020825	9	6	2	0.64	d_Bacteria;p_Proteobacteria;c_Gammaproteobacteria;o_Burkholderiales;f_Burkholderiaceae;g_Giesbergeria;s_Giesbergeria sp010020825	d_Bacteria	p_Proteobacteria	c_Gammaproteobacteria	o_Burkholderiales	f_Burkholderiaceae	g_Ottowia	s_Ottowia beijingensis	36186_KMWIQ0712K_HS	58407	species	Ottowia beijingensis	15	14	5	0.7	d_Bacteria;p_Proteobacteria;c_Gammaproteobacteria;o_Burkholderiales;f_Burkholderiaceae;g_Ottowia;s_Ottowia beijingensis	UniRef50_A1TLB7 Ornithine carbamoyltransferase n=458 Tax=cellular organisms TaxID=131567 RepID=OTC_ACIAC	29308_PMBNJ0338H_3 # 1330 # 1491 # -1 # ID=15376_3;partial=00;start_type=ATG;rbs_motif=None;rbs_spacer=None;gc_cont=0.599	94.6	79.3	309	9.7e-13	54	228
103	29308_PMBNJ0338H	23237_BDOLL5284I_HS	1	4	4	4	29308_PMBNJ0338H_AND_23237_BDOLL5284I_HS	29308_PMBNJ0338H_3	23237_BDOLL5284I_HS_2	d_Bacteria	p_Proteobacteria	c_Gammaproteobacteria	o_Burkholderiales	f_Burkholderiaceae	g_Giesbergeria	s_Giesbergeria sp010020825	29308_PMBNJ0338H	38019	species	Giesbergeria sp010020825	9	6	2	0.64	d_Bacteria;p_Proteobacteria;c_Gammaproteobacteria;o_Burkholderiales;f_Burkholderiaceae;g_Giesbergeria;s_Giesbergeria sp010020825	d_Bacteria	p_Proteobacteria	c_Gammaproteobacteria	o_Burkholderiales	f_Burkholderiaceae	g_Ottowia	s_Ottowia beijingensis	23237_BDOLL5284I_HS	58407	species	Ottowia beijingensis	20	19	6	0.55	d_Bacteria;p_Proteobacteria;c_Gammaproteobacteria;o_Burkholderiales;f_Burkholderiaceae;g_Ottowia;s_Ottowia beijingensis	UniRef50_A1TLB7 Ornithine carbamoyltransferase n=458 Tax=cellular organisms TaxID=131567 RepID=OTC_ACIAC	29308_PMBNJ0338H_3 # 1330 # 1491 # -1 # ID=15376_3;partial=00;start_type=ATG;rbs_motif=None;rbs_spacer=None;gc_cont=0.599	94.6	79.3	309	9.7e-13	54	228
104	29308_PMBNJ0338H	36186_KMWIQ0712K_HS	2	4	4	4	29308_PMBNJ0338H_AND_36186_KMWIQ0712K_HS	29308_PMBNJ0338H_4	36186_KMWIQ0712K_HS_4	d_Bacteria	p_Proteobacteria	c_Gammaproteobacteria	o_Burkholderiales	f_Burkholderiaceae	g_Giesbergeria	s_Giesbergeria sp010020825	29308_PMBNJ0338H	38019	species	Giesbergeria sp010020825	9	6	2	0.64	d_Bacteria;p_Proteobacteria;c_Gammaproteobacteria;o_Burkholderiales;f_Burkholderiaceae;g_Giesbergeria;s_Giesbergeria sp010020825	d_Bacteria	p_Proteobacteria	c_Gammaproteobacteria	o_Burkholderiales	f_Burkholderiaceae	g_Ottowia	s_Ottowia beijingensis	36186_KMWIQ0712K_HS	58407	species	Ottowia beijingensis	15	14	5	0.7	d_Bacteria;p_Proteobacteria;c_Gammaproteobacteria;o_Burkholderiales;f_Burkholderiaceae;g_Ottowia;s_Ottowia beijingensis	UniRef50_A0A0F9RE70 Zn_Tnp_IS91 domain-containing protein n=1 Tax=marine sediment metagenome TaxID=412755 RepID=A0A0F9RE70_9ZZZZ	29308_PMBNJ0338H_4 # 1505 # 1930 # 1 # ID=15376_4;partial=01;start_type=ATG;rbs_motif=None;rbs_spacer=None;gc_cont=0.643	93.0	287.0	278	8e-75	142	1
105	57038_HFGVI0044Q_HS	36186_KMWIQ0712K_HS	2	5	4	4	57038_HFGVI0044Q_HS_AND_36186_KMWIQ0712K_HS	57038_HFGVI0044Q_HS_2	36186_KMWIQ0712K_HS_3	d_Bacteria	p_Proteobacteria	c_Gammaproteobacteria	o_Burkholderiales	f_Burkholderiaceae	g_Giesbergeria	s_Giesbergeria sp010020825	57038_HFGVI0044Q_HS	38019	species	Giesbergeria sp010020825	8	7	3	0.65	d_Bacteria;p_Proteobacteria;c_Gammaproteobacteria;o_Burkholderiales;f_Burkholderiaceae;g_Giesbergeria;s_Giesbergeria sp010020825	d_Bacteria	p_Proteobacteria	c_Gammaproteobacteria	o_Burkholderiales	f_Burkholderiaceae	g_Ottowia	s_Ottowia beijingensis	36186_KMWIQ0712K_HS	58407	species	Ottowia beijingensis	15	14	5	0.7	d_Bacteria;p_Proteobacteria;c_Gammaproteobacteria;o_Burkholderiales;f_Burkholderiaceae;g_Ottowia;s_Ottowia beijingensis	UniRef50_A1TLB7 Ornithine carbamoyltransferase n=458 Tax=cellular organisms TaxID=131567 RepID=OTC_ACIAC	57038_HFGVI0044Q_HS_2 # 397 # 687 # 1 # ID=3368_2;partial=00;start_type=ATG;rbs_motif=None;rbs_spacer=None;gc_cont=0.619	96.3	167.5	309	4.799999999999999e-39	97	228
106	57038_HFGVI0044Q_HS	23237_BDOLL5284I_HS	1	5	4	4	57038_HFGVI0044Q_HS_AND_23237_BDOLL5284I_HS	57038_HFGVI0044Q_HS_2	23237_BDOLL5284I_HS_2	d_Bacteria	p_Proteobacteria	c_Gammaproteobacteria	o_Burkholderiales	f_Burkholderiaceae	g_Giesbergeria	s_Giesbergeria sp010020825	57038_HFGVI0044Q_HS	38019	species	Giesbergeria sp010020825	8	7	3	0.65	d_Bacteria;p_Proteobacteria;c_Gammaproteobacteria;o_Burkholderiales;f_Burkholderiaceae;g_Giesbergeria;s_Giesbergeria sp010020825	d_Bacteria	p_Proteobacteria	c_Gammaproteobacteria	o_Burkholderiales	f_Burkholderiaceae	g_Ottowia	s_Ottowia beijingensis	23237_BDOLL5284I_HS	58407	species	Ottowia beijingensis	20	19	6	0.55	d_Bacteria;p_Proteobacteria;c_Gammaproteobacteria;o_Burkholderiales;f_Burkholderiaceae;g_Ottowia;s_Ottowia beijingensis	UniRef50_A1TLB7 Ornithine carbamoyltransferase n=458 Tax=cellular organisms TaxID=131567 RepID=OTC_ACIAC	57038_HFGVI0044Q_HS_2 # 397 # 687 # 1 # ID=3368_2;partial=00;start_type=ATG;rbs_motif=None;rbs_spacer=None;gc_cont=0.619	96.3	167.5	309	4.799999999999999e-39	97	228
107	57038_HFGVI0044Q_HS	36186_KMWIQ0712K_HS	2	5	4	4	57038_HFGVI0044Q_HS_AND_36186_KMWIQ0712K_HS	57038_HFGVI0044Q_HS_1	36186_KMWIQ0712K_HS_4	d_Bacteria	p_Proteobacteria	c_Gammaproteobacteria	o_Burkholderiales	f_Burkholderiaceae	g_Giesbergeria	s_Giesbergeria sp010020825	57038_HFGVI0044Q_HS	38019	species	Giesbergeria sp010020825	8	7	3	0.65	d_Bacteria;p_Proteobacteria;c_Gammaproteobacteria;o_Burkholderiales;f_Burkholderiaceae;g_Giesbergeria;s_Giesbergeria sp010020825	d_Bacteria	p_Proteobacteria	c_Gammaproteobacteria	o_Burkholderiales	f_Burkholderiaceae	g_Ottowia	s_Ottowia beijingensis	36186_KMWIQ0712K_HS	58407	species	Ottowia beijingensis	15	14	5	0.7	d_Bacteria;p_Proteobacteria;c_Gammaproteobacteria;o_Burkholderiales;f_Burkholderiaceae;g_Ottowia;s_Ottowia beijingensis	UniRef50_A0A0F9RE70 Zn_Tnp_IS91 domain-containing protein n=1 Tax=marine sediment metagenome TaxID=412755 RepID=A0A0F9RE70_9ZZZZ	57038_HFGVI0044Q_HS_1 # 3 # 383 # -1 # ID=3368_1;partial=10;start_type=ATG;rbs_motif=None;rbs_spacer=None;gc_cont=0.648	92.1	257.3	278	6.099999999999998e-66	127	1
108	453167_p2.opera	3427_LIRKT9545S_HS	1	4	7	4	453167_p2.opera_AND_3427_LIRKT9545S_HS	453167_p2.opera_1	3427_LIRKT9545S_HS_7	d_Bacteria	p_Proteobacteria	c_Gammaproteobacteria	o_Competibacterales	f_Competibacteraceae	g_Competibacter A	s_Competibacter A sp003527885	453167_p2.opera	51132	species	Competibacter A sp003527885	7	5	1	0.73	d_Bacteria;p_Proteobacteria;c_Gammaproteobacteria;o_Competibacterales;f_Competibacteraceae;g_Competibacter A;s_Competibacter A sp003527885	d_Bacteria	p_Proteobacteria	c_Gammaproteobacteria	o_Burkholderiales	f_Burkholderiaceae	g_Acidovorax C	s_Acidovorax C caeni	3427_LIRKT9545S_HS	19070	species	Acidovorax C caeni	14	13	6	0.79	d_Bacteria;p_Proteobacteria;c_Gammaproteobacteria;o_Burkholderiales;f_Burkholderiaceae;g_Acidovorax C;s_Acidovorax C caeni	UniRef50_U5N703 TnpA ISCR21 transposase n=840 Tax=Bacteria TaxID=2 RepID=U5N703_KLEPN	453167_p2.opera_1 # 3 # 242 # 1 # ID=13275_1;partial=10;start_type=Edge;rbs_motif=None;rbs_spacer=None;gc_cont=0.688	95.6	135.2	427	2.2e-29	80	303
109	5829_WEOIY8760C_HS	11136_OQKAY0494C_HS	1	4	4	4	5829_WEOIY8760C_HS_AND_11136_OQKAY0494C_HS	5829_WEOIY8760C_HS_2	11136_OQKAY0494C_HS_4	d_Bacteria	p_Proteobacteria	c_Gammaproteobacteria	o_Burkholderiales	f_Burkholderiaceae	g_Ottowia	s_Ottowia beijingensis	5829_WEOIY8760C_HS	58407	species	Ottowia beijingensis	22	22	7	0.54	d_Bacteria;p_Proteobacteria;c_Gammaproteobacteria;o_Burkholderiales;f_Burkholderiaceae;g_Ottowia;s_Ottowia beijingensis	d_Bacteria	p_Proteobacteria	c_Gammaproteobacteria	o_Pseudomonadales	f_Pseudomonadaceae	g_Pseudomonas E	s_Pseudomonas E pohangensis	11136_OQKAY0494C_HS	35842	species	Pseudomonas E pohangensis	10	10	2	0.6	d_Bacteria;p_Proteobacteria;c_Gammaproteobacteria;o_Pseudomonadales;f_Pseudomonadaceae;g_Pseudomonas E;s_Pseudomonas E pohangensis	UniRef50_G9FAP6 ISPps1 family transposase n=15 Tax=Bacteria TaxID=2 RepID=G9FAP6_9BACT	5829_WEOIY8760C_HS_2 # 964 # 2511 # 1 # ID=8091_2;partial=00;start_type=ATG;rbs_motif=None;rbs_spacer=None;gc_cont=0.642	85.0	701.0	418	6.499999999999995e-199	516	1
110	5829_WEOIY8760C_HS	10106_STOPY2011U_HS	1	4	5	4	5829_WEOIY8760C_HS_AND_10106_STOPY2011U_HS	5829_WEOIY8760C_HS_2	10106_STOPY2011U_HS_5	d_Bacteria	p_Proteobacteria	c_Gammaproteobacteria	o_Burkholderiales	f_Burkholderiaceae	g_Ottowia	s_Ottowia beijingensis	5829_WEOIY8760C_HS	58407	species	Ottowia beijingensis	22	22	7	0.54	d_Bacteria;p_Proteobacteria;c_Gammaproteobacteria;o_Burkholderiales;f_Burkholderiaceae;g_Ottowia;s_Ottowia beijingensis	d_Bacteria	p_Proteobacteria	c_Gammaproteobacteria	o_Burkholderiales	f_Burkholderiaceae	g_Acidovorax	s_Acidovorax sp000302535	10106_STOPY2011U_HS	5927	species	Acidovorax sp000302535	13	12	3	0.57	d_Bacteria;p_Proteobacteria;c_Gammaproteobacteria;o_Burkholderiales;f_Burkholderiaceae;g_Acidovorax;s_Acidovorax sp000302535	UniRef50_G9FAP6 ISPps1 family transposase n=15 Tax=Bacteria TaxID=2 RepID=G9FAP6_9BACT	5829_WEOIY8760C_HS_2 # 964 # 2511 # 1 # ID=8091_2;partial=00;start_type=ATG;rbs_motif=None;rbs_spacer=None;gc_cont=0.642	85.0	701.0	418	6.499999999999995e-199	516	1
111	450_HQATZ1945L_HS	16803_LMGGV4316U_HS	1	33	6	6	450_HQATZ1945L_HS_AND_16803_LMGGV4316U_HS	450_HQATZ1945L_HS_22	16803_LMGGV4316U_HS_6	d_Bacteria	p_Proteobacteria	c_Gammaproteobacteria	o_Burkholderiales	f_Burkholderiaceae	g_Rhodoferax		450_HQATZ1945L_HS	931	genus	Rhodoferax	49	47	22	0.58	d_Bacteria;p_Proteobacteria;c_Gammaproteobacteria;o_Burkholderiales;f_Burkholderiaceae;g_Rhodoferax	d_Bacteria	p_Proteobacteria	c_Gammaproteobacteria	o_Burkholderiales	f_Ga0077523	g_Ga0077526	s_Ga0077526 sp001464895	16803_LMGGV4316U_HS	31681	species	Ga0077526 sp001464895	8	8	4	0.78	d_Bacteria;p_Proteobacteria;c_Gammaproteobacteria;o_Burkholderiales;f_Ga0077523;g_Ga0077526;s_Ga0077526 sp001464895	UniRef50_C9Y962 Insertion element IS407 uncharacterized 10.0 kDa protein n=111 Tax=Proteobacteria TaxID=1224 RepID=C9Y962_9BURK	450_HQATZ1945L_HS_22 # 22833 # 23096 # -1 # ID=5584_22;partial=00;start_type=GTG;rbs_motif=AGGAG;rbs_spacer=5-10bp;gc_cont=0.564	98.8	158.7	93	2e-36	88	12
112	1977443_coassembly	16803_LMGGV4316U_HS	1	4	6	4	1977443_coassembly_AND_16803_LMGGV4316U_HS	1977443_coassembly_4	16803_LMGGV4316U_HS_6	d_Bacteria	p_Proteobacteria	c_Gammaproteobacteria	o_Burkholderiales	f_Burkholderiaceae	g_Rhodoferax		1977443_coassembly	931	genus	Rhodoferax	6	6	3	0.65	d_Bacteria;p_Proteobacteria;c_Gammaproteobacteria;o_Burkholderiales;f_Burkholderiaceae;g_Rhodoferax	d_Bacteria	p_Proteobacteria	c_Gammaproteobacteria	o_Burkholderiales	f_Ga0077523	g_Ga0077526	s_Ga0077526 sp001464895	16803_LMGGV4316U_HS	31681	species	Ga0077526 sp001464895	8	8	4	0.78	d_Bacteria;p_Proteobacteria;c_Gammaproteobacteria;o_Burkholderiales;f_Ga0077523;g_Ga0077526;s_Ga0077526 sp001464895	UniRef50_C9Y962 Insertion element IS407 uncharacterized 10.0 kDa protein n=111 Tax=Proteobacteria TaxID=1224 RepID=C9Y962_9BURK	1977443_coassembly_4 # 992 # 1255 # -1 # ID=3385_4;partial=00;start_type=GTG;rbs_motif=AGGAG;rbs_spacer=5-10bp;gc_cont=0.568	98.8	158.7	93	2e-36	88	12
113	14048_SMAIH8416T_HS	4921_DJXNB4054F	1	5	5	5	14048_SMAIH8416T_HS_AND_4921_DJXNB4054F	14048_SMAIH8416T_HS_4	4921_DJXNB4054F_5	d_Bacteria	p_Proteobacteria	c_Gammaproteobacteria	o_Xanthomonadales	f_Rhodanobacteraceae	g_Dokdonella	s_Dokdonella sp004295005	14048_SMAIH8416T_HS	34053	species	Dokdonella sp004295005	5	5	3	0.51	d_Bacteria;p_Proteobacteria;c_Gammaproteobacteria;o_Xanthomonadales;f_Rhodanobacteraceae;g_Dokdonella;s_Dokdonella sp004295005	d_Bacteria	p_Proteobacteria	c_Alphaproteobacteria	o_Sphingomonadales	f_Sphingomonadaceae	g_QFOP01	s_QFOP01 sp003248785	4921_DJXNB4054F	17220	species	QFOP01 sp003248785	8	8	2	0.63	d_Bacteria;p_Proteobacteria;c_Alphaproteobacteria;o_Sphingomonadales;f_Sphingomonadaceae;g_QFOP01;s_QFOP01 sp003248785	UniRef50_T2FKX8 Mobile element protein n=597 Tax=root TaxID=1 RepID=T2FKX8_ECOLX	14048_SMAIH8416T_HS_4 # 2927 # 3370 # -1 # ID=6788_4;partial=00;start_type=ATG;rbs_motif=None;rbs_spacer=None;gc_cont=0.525	80.0	210.3	1005	9.999999999999999e-52	148	729
114	14048_SMAIH8416T_HS	11715_SJIUI4838N	1	5	4	4	14048_SMAIH8416T_HS_AND_11715_SJIUI4838N	14048_SMAIH8416T_HS_4	11715_SJIUI4838N_4	d_Bacteria	p_Proteobacteria	c_Gammaproteobacteria	o_Xanthomonadales	f_Rhodanobacteraceae	g_Dokdonella	s_Dokdonella sp004295005	14048_SMAIH8416T_HS	34053	species	Dokdonella sp004295005	5	5	3	0.51	d_Bacteria;p_Proteobacteria;c_Gammaproteobacteria;o_Xanthomonadales;f_Rhodanobacteraceae;g_Dokdonella;s_Dokdonella sp004295005	d_Bacteria	p_Proteobacteria	c_Alphaproteobacteria	o_Sphingomonadales	f_Sphingomonadaceae	g_QFOP01	s_QFOP01 sp003248785	11715_SJIUI4838N	17220	species	QFOP01 sp003248785	12	11	2	0.6	d_Bacteria;p_Proteobacteria;c_Alphaproteobacteria;o_Sphingomonadales;f_Sphingomonadaceae;g_QFOP01;s_QFOP01 sp003248785	UniRef50_T2FKX8 Mobile element protein n=597 Tax=root TaxID=1 RepID=T2FKX8_ECOLX	14048_SMAIH8416T_HS_4 # 2927 # 3370 # -1 # ID=6788_4;partial=00;start_type=ATG;rbs_motif=None;rbs_spacer=None;gc_cont=0.525	80.0	210.3	1005	9.999999999999999e-52	148	729
115	14048_SMAIH8416T_HS	25151_PPQYX0519D	1	5	4	4	14048_SMAIH8416T_HS_AND_25151_PPQYX0519D	14048_SMAIH8416T_HS_4	25151_PPQYX0519D_1	d_Bacteria	p_Proteobacteria	c_Gammaproteobacteria	o_Xanthomonadales	f_Rhodanobacteraceae	g_Dokdonella	s_Dokdonella sp004295005	14048_SMAIH8416T_HS	34053	species	Dokdonella sp004295005	5	5	3	0.51	d_Bacteria;p_Proteobacteria;c_Gammaproteobacteria;o_Xanthomonadales;f_Rhodanobacteraceae;g_Dokdonella;s_Dokdonella sp004295005	d_Bacteria	p_Proteobacteria	c_Alphaproteobacteria	o_Sphingomonadales	f_Sphingomonadaceae	g_QFOP01	s_QFOP01 sp003248785	25151_PPQYX0519D	17220	species	QFOP01 sp003248785	6	6	2	0.92	d_Bacteria;p_Proteobacteria;c_Alphaproteobacteria;o_Sphingomonadales;f_Sphingomonadaceae;g_QFOP01;s_QFOP01 sp003248785	UniRef50_T2FKX8 Mobile element protein n=597 Tax=root TaxID=1 RepID=T2FKX8_ECOLX	14048_SMAIH8416T_HS_4 # 2927 # 3370 # -1 # ID=6788_4;partial=00;start_type=ATG;rbs_motif=None;rbs_spacer=None;gc_cont=0.525	80.0	210.3	1005	9.999999999999999e-52	148	729
116	3427_LIRKT9545S_HS	453167_p2.opera	1	7	4	4	3427_LIRKT9545S_HS_AND_453167_p2.opera	3427_LIRKT9545S_HS_7	453167_p2.opera_1	d_Bacteria	p_Proteobacteria	c_Gammaproteobacteria	o_Burkholderiales	f_Burkholderiaceae	g_Acidovorax C	s_Acidovorax C caeni	3427_LIRKT9545S_HS	19070	species	Acidovorax C caeni	14	13	6	0.79	d_Bacteria;p_Proteobacteria;c_Gammaproteobacteria;o_Burkholderiales;f_Burkholderiaceae;g_Acidovorax C;s_Acidovorax C caeni	d_Bacteria	p_Proteobacteria	c_Gammaproteobacteria	o_Competibacterales	f_Competibacteraceae	g_Competibacter A	s_Competibacter A sp003527885	453167_p2.opera	51132	species	Competibacter A sp003527885	7	5	1	0.73	d_Bacteria;p_Proteobacteria;c_Gammaproteobacteria;o_Competibacterales;f_Competibacteraceae;g_Competibacter A;s_Competibacter A sp003527885	UniRef50_A0A554XCV4 Uncharacterized protein n=2 Tax=Proteobacteria TaxID=1224 RepID=A0A554XCV4_9BURK	3427_LIRKT9545S_HS_7 # 4954 # 5181 # -1 # ID=10664_7;partial=01;start_type=Edge;rbs_motif=None;rbs_spacer=None;gc_cont=0.706	97.3	147.9	86	3.1e-33	76	12
117	12936_coassembly	2896_PPQYX0519D	2	44	7	7	12936_coassembly_AND_2896_PPQYX0519D	12936_coassembly_1	2896_PPQYX0519D_1	d_Bacteria	p_Proteobacteria	c_Alphaproteobacteria	o_Sphingomonadales	f_Sphingomonadaceae	g_Sphingobium		12936_coassembly	880	genus	Sphingobium	59	53	47	0.9	d_Bacteria;p_Proteobacteria;c_Alphaproteobacteria;o_Sphingomonadales;f_Sphingomonadaceae;g_Sphingobium	d_Bacteria	p_Proteobacteria	c_Gammaproteobacteria	o_Xanthomonadales	f_Rhodanobacteraceae	g_Dokdonella	s_Dokdonella sp004295005	2896_PPQYX0519D	34053	species	Dokdonella sp004295005	11	10	5	0.61	d_Bacteria;p_Proteobacteria;c_Gammaproteobacteria;o_Xanthomonadales;f_Rhodanobacteraceae;g_Dokdonella;s_Dokdonella sp004295005	UniRef50_A0A087NHJ6 C2H2-type domain-containing protein n=79 Tax=Proteobacteria TaxID=1224 RepID=A0A087NHJ6_9SPHN	12936_coassembly_1 # 3 # 92 # 1 # ID=3810_1;partial=10;start_type=Edge;rbs_motif=None;rbs_spacer=None;gc_cont=0.633	100.0	56.6	451	3.7000000000000006e-06	30	423
118	12936_coassembly	2896_PPQYX0519D	2	44	7	7	12936_coassembly_AND_2896_PPQYX0519D	12936_coassembly_44	2896_PPQYX0519D_1	d_Bacteria	p_Proteobacteria	c_Alphaproteobacteria	o_Sphingomonadales	f_Sphingomonadaceae	g_Sphingobium		12936_coassembly	880	genus	Sphingobium	59	53	47	0.9	d_Bacteria;p_Proteobacteria;c_Alphaproteobacteria;o_Sphingomonadales;f_Sphingomonadaceae;g_Sphingobium	d_Bacteria	p_Proteobacteria	c_Gammaproteobacteria	o_Xanthomonadales	f_Rhodanobacteraceae	g_Dokdonella	s_Dokdonella sp004295005	2896_PPQYX0519D	34053	species	Dokdonella sp004295005	11	10	5	0.61	d_Bacteria;p_Proteobacteria;c_Gammaproteobacteria;o_Xanthomonadales;f_Rhodanobacteraceae;g_Dokdonella;s_Dokdonella sp004295005	UniRef50_A0A087NHJ6 C2H2-type domain-containing protein n=79 Tax=Proteobacteria TaxID=1224 RepID=A0A087NHJ6_9SPHN	12936_coassembly_44 # 41819 # 41908 # -1 # ID=3810_44;partial=01;start_type=Edge;rbs_motif=None;rbs_spacer=None;gc_cont=0.611	100.0	56.6	451	3.7000000000000006e-06	30	423
119	203_AQYSR7679X_HS	130604_GXDMU2252I_HS	1	32	4	4	203_AQYSR7679X_HS_AND_130604_GXDMU2252I_HS	203_AQYSR7679X_HS_9	130604_GXDMU2252I_HS_3	d_Bacteria	p_Proteobacteria	c_Gammaproteobacteria	o_Pseudomonadales	f_Moraxellaceae	g_Acinetobacter		203_AQYSR7679X_HS	34	genus	Acinetobacter	48	42	19	0.54	d_Bacteria;p_Proteobacteria;c_Gammaproteobacteria;o_Pseudomonadales;f_Moraxellaceae;g_Acinetobacter	d_Bacteria	p_Proteobacteria	c_Gammaproteobacteria	o_Burkholderiales	f_Methylophilaceae	g_Methylotenera		130604_GXDMU2252I_HS	1192	genus	Methylotenera	5	5	2	0.91	d_Bacteria;p_Proteobacteria;c_Gammaproteobacteria;o_Burkholderiales;f_Methylophilaceae;g_Methylotenera	UniRef50_P13112 Mercuric transport protein MerT n=766 Tax=root TaxID=1 RepID=MERT_SERMA	203_AQYSR7679X_HS_9 # 4751 # 5101 # -1 # ID=16727_9;partial=00;start_type=ATG;rbs_motif=GGA/GAG/AGG;rbs_spacer=5-10bp;gc_cont=0.615	91.4	220.3	116	7.6e-55	117	1
120	18836_HDRFF4542I_HS	39875_HQATZ1945L	1	4	4	4	18836_HDRFF4542I_HS_AND_39875_HQATZ1945L	18836_HDRFF4542I_HS_2	39875_HQATZ1945L_1	d_Bacteria	p_Proteobacteria	c_Gammaproteobacteria	o_Cardiobacteriales	f_Cardiobacteriaceae	g_Rappaport	s_Rappaport israeli	18836_HDRFF4542I_HS	43324	species	Rappaport israeli	9	8	2	0.62	d_Bacteria;p_Proteobacteria;c_Gammaproteobacteria;o_Cardiobacteriales;f_Cardiobacteriaceae;g_Rappaport;s_Rappaport israeli	d_Bacteria	p_Proteobacteria	c_Gammaproteobacteria	o_Enterobacterales	f_Aeromonadaceae	g_Aeromonas		39875_HQATZ1945L	283	genus	Aeromonas	6	5	3	0.98	d_Bacteria;p_Proteobacteria;c_Gammaproteobacteria;o_Enterobacterales;f_Aeromonadaceae;g_Aeromonas	UniRef50_UPI0007751C1A IS1595 family transposase n=4 Tax=Gammaproteobacteria TaxID=1236 RepID=UPI0007751C1A	18836_HDRFF4542I_HS_2 # 1290 # 1931 # 1 # ID=9454_2;partial=00;start_type=ATG;rbs_motif=GGA/GAG/AGG;rbs_spacer=5-10bp;gc_cont=0.548	98.6	438.7	216	2.4999999999999993e-120	214	6
121	18836_HDRFF4542I_HS	16300_WIZOE2839Q_HS	1	4	5	4	18836_HDRFF4542I_HS_AND_16300_WIZOE2839Q_HS	18836_HDRFF4542I_HS_2	16300_WIZOE2839Q_HS_1	d_Bacteria	p_Proteobacteria	c_Gammaproteobacteria	o_Cardiobacteriales	f_Cardiobacteriaceae	g_Rappaport	s_Rappaport israeli	18836_HDRFF4542I_HS	43324	species	Rappaport israeli	9	8	2	0.62	d_Bacteria;p_Proteobacteria;c_Gammaproteobacteria;o_Cardiobacteriales;f_Cardiobacteriaceae;g_Rappaport;s_Rappaport israeli	d_Bacteria	p_Proteobacteria	c_Gammaproteobacteria	o_Enterobacterales	f_Aeromonadaceae	g_Aeromonas		16300_WIZOE2839Q_HS	283	genus	Aeromonas	6	5	2	0.81	d_Bacteria;p_Proteobacteria;c_Gammaproteobacteria;o_Enterobacterales;f_Aeromonadaceae;g_Aeromonas	UniRef50_UPI0007751C1A IS1595 family transposase n=4 Tax=Gammaproteobacteria TaxID=1236 RepID=UPI0007751C1A	18836_HDRFF4542I_HS_2 # 1290 # 1931 # 1 # ID=9454_2;partial=00;start_type=ATG;rbs_motif=GGA/GAG/AGG;rbs_spacer=5-10bp;gc_cont=0.548	98.6	438.7	216	2.4999999999999993e-120	214	6
122	18836_HDRFF4542I_HS	9488_GQRAR9649I_HS	1	4	7	4	18836_HDRFF4542I_HS_AND_9488_GQRAR9649I_HS	18836_HDRFF4542I_HS_2	9488_GQRAR9649I_HS_7	d_Bacteria	p_Proteobacteria	c_Gammaproteobacteria	o_Cardiobacteriales	f_Cardiobacteriaceae	g_Rappaport	s_Rappaport israeli	18836_HDRFF4542I_HS	43324	species	Rappaport israeli	9	8	2	0.62	d_Bacteria;p_Proteobacteria;c_Gammaproteobacteria;o_Cardiobacteriales;f_Cardiobacteriaceae;g_Rappaport;s_Rappaport israeli	d_Bacteria	p_Proteobacteria	c_Gammaproteobacteria	o_Enterobacterales	f_Aeromonadaceae	g_Aeromonas		9488_GQRAR9649I_HS	283	genus	Aeromonas	7	6	2	0.76	d_Bacteria;p_Proteobacteria;c_Gammaproteobacteria;o_Enterobacterales;f_Aeromonadaceae;g_Aeromonas	UniRef50_UPI0007751C1A IS1595 family transposase n=4 Tax=Gammaproteobacteria TaxID=1236 RepID=UPI0007751C1A	18836_HDRFF4542I_HS_2 # 1290 # 1931 # 1 # ID=9454_2;partial=00;start_type=ATG;rbs_motif=GGA/GAG/AGG;rbs_spacer=5-10bp;gc_cont=0.548	98.6	438.7	216	2.4999999999999993e-120	214	6
123	18836_HDRFF4542I_HS	842_OQKAY0494C_HS	4	4	8	4	18836_HDRFF4542I_HS_AND_842_OQKAY0494C_HS	18836_HDRFF4542I_HS_2	842_OQKAY0494C_HS_1	d_Bacteria	p_Proteobacteria	c_Gammaproteobacteria	o_Cardiobacteriales	f_Cardiobacteriaceae	g_Rappaport	s_Rappaport israeli	18836_HDRFF4542I_HS	43324	species	Rappaport israeli	9	8	2	0.62	d_Bacteria;p_Proteobacteria;c_Gammaproteobacteria;o_Cardiobacteriales;f_Cardiobacteriaceae;g_Rappaport;s_Rappaport israeli	d_Bacteria	p_Proteobacteria	c_Gammaproteobacteria	o_Enterobacterales	f_Aeromonadaceae	g_Aeromonas		842_OQKAY0494C_HS	283	genus	Aeromonas	16	16	8	0.62	d_Bacteria;p_Proteobacteria;c_Gammaproteobacteria;o_Enterobacterales;f_Aeromonadaceae;g_Aeromonas	UniRef50_UPI0007751C1A IS1595 family transposase n=4 Tax=Gammaproteobacteria TaxID=1236 RepID=UPI0007751C1A	18836_HDRFF4542I_HS_2 # 1290 # 1931 # 1 # ID=9454_2;partial=00;start_type=ATG;rbs_motif=GGA/GAG/AGG;rbs_spacer=5-10bp;gc_cont=0.548	98.6	438.7	216	2.4999999999999993e-120	214	6
124	18836_HDRFF4542I_HS	842_OQKAY0494C_HS	4	4	8	4	18836_HDRFF4542I_HS_AND_842_OQKAY0494C_HS	18836_HDRFF4542I_HS_2	842_OQKAY0494C_HS_2	d_Bacteria	p_Proteobacteria	c_Gammaproteobacteria	o_Cardiobacteriales	f_Cardiobacteriaceae	g_Rappaport	s_Rappaport israeli	18836_HDRFF4542I_HS	43324	species	Rappaport israeli	9	8	2	0.62	d_Bacteria;p_Proteobacteria;c_Gammaproteobacteria;o_Cardiobacteriales;f_Cardiobacteriaceae;g_Rappaport;s_Rappaport israeli	d_Bacteria	p_Proteobacteria	c_Gammaproteobacteria	o_Enterobacterales	f_Aeromonadaceae	g_Aeromonas		842_OQKAY0494C_HS	283	genus	Aeromonas	16	16	8	0.62	d_Bacteria;p_Proteobacteria;c_Gammaproteobacteria;o_Enterobacterales;f_Aeromonadaceae;g_Aeromonas	UniRef50_UPI0007751C1A IS1595 family transposase n=4 Tax=Gammaproteobacteria TaxID=1236 RepID=UPI0007751C1A	18836_HDRFF4542I_HS_2 # 1290 # 1931 # 1 # ID=9454_2;partial=00;start_type=ATG;rbs_motif=GGA/GAG/AGG;rbs_spacer=5-10bp;gc_cont=0.548	98.6	438.7	216	2.4999999999999993e-120	214	6
125	18836_HDRFF4542I_HS	842_OQKAY0494C_HS	4	4	8	4	18836_HDRFF4542I_HS_AND_842_OQKAY0494C_HS	18836_HDRFF4542I_HS_2	842_OQKAY0494C_HS_3	d_Bacteria	p_Proteobacteria	c_Gammaproteobacteria	o_Cardiobacteriales	f_Cardiobacteriaceae	g_Rappaport	s_Rappaport israeli	18836_HDRFF4542I_HS	43324	species	Rappaport israeli	9	8	2	0.62	d_Bacteria;p_Proteobacteria;c_Gammaproteobacteria;o_Cardiobacteriales;f_Cardiobacteriaceae;g_Rappaport;s_Rappaport israeli	d_Bacteria	p_Proteobacteria	c_Gammaproteobacteria	o_Enterobacterales	f_Aeromonadaceae	g_Aeromonas		842_OQKAY0494C_HS	283	genus	Aeromonas	16	16	8	0.62	d_Bacteria;p_Proteobacteria;c_Gammaproteobacteria;o_Enterobacterales;f_Aeromonadaceae;g_Aeromonas	UniRef50_UPI0007751C1A IS1595 family transposase n=4 Tax=Gammaproteobacteria TaxID=1236 RepID=UPI0007751C1A	18836_HDRFF4542I_HS_2 # 1290 # 1931 # 1 # ID=9454_2;partial=00;start_type=ATG;rbs_motif=GGA/GAG/AGG;rbs_spacer=5-10bp;gc_cont=0.548	98.6	438.7	216	2.4999999999999993e-120	214	6
126	18836_HDRFF4542I_HS	842_OQKAY0494C_HS	4	4	8	4	18836_HDRFF4542I_HS_AND_842_OQKAY0494C_HS	18836_HDRFF4542I_HS_2	842_OQKAY0494C_HS_4	d_Bacteria	p_Proteobacteria	c_Gammaproteobacteria	o_Cardiobacteriales	f_Cardiobacteriaceae	g_Rappaport	s_Rappaport israeli	18836_HDRFF4542I_HS	43324	species	Rappaport israeli	9	8	2	0.62	d_Bacteria;p_Proteobacteria;c_Gammaproteobacteria;o_Cardiobacteriales;f_Cardiobacteriaceae;g_Rappaport;s_Rappaport israeli	d_Bacteria	p_Proteobacteria	c_Gammaproteobacteria	o_Enterobacterales	f_Aeromonadaceae	g_Aeromonas		842_OQKAY0494C_HS	283	genus	Aeromonas	16	16	8	0.62	d_Bacteria;p_Proteobacteria;c_Gammaproteobacteria;o_Enterobacterales;f_Aeromonadaceae;g_Aeromonas	UniRef50_UPI0007751C1A IS1595 family transposase n=4 Tax=Gammaproteobacteria TaxID=1236 RepID=UPI0007751C1A	18836_HDRFF4542I_HS_2 # 1290 # 1931 # 1 # ID=9454_2;partial=00;start_type=ATG;rbs_motif=GGA/GAG/AGG;rbs_spacer=5-10bp;gc_cont=0.548	98.6	438.7	216	2.4999999999999993e-120	214	6
127	900_RVETB4734A_HS	28190_FBLKR3479R_HS	1	11	5	5	900_RVETB4734A_HS_AND_28190_FBLKR3479R_HS	900_RVETB4734A_HS_10	28190_FBLKR3479R_HS_3	d_Bacteria	p_Proteobacteria	c_Gammaproteobacteria	o_Burkholderiales	f_Nitrosomonadaceae	g_Nitrosomonas	s_Nitrosomonas sp008015595	900_RVETB4734A_HS	27555	species	Nitrosomonas sp008015595	22	21	6	0.59	d_Bacteria;p_Proteobacteria;c_Gammaproteobacteria;o_Burkholderiales;f_Nitrosomonadaceae;g_Nitrosomonas;s_Nitrosomonas sp008015595	d_Bacteria	p_Proteobacteria	c_Gammaproteobacteria	o_Pseudomonadales	f_Moraxellaceae	g_Acinetobacter		28190_FBLKR3479R_HS	34	genus	Acinetobacter	9	9	6	0.52	d_Bacteria;p_Proteobacteria;c_Gammaproteobacteria;o_Pseudomonadales;f_Moraxellaceae;g_Acinetobacter	UniRef50_A0A173DXJ0 Mobile element protein n=45 Tax=Gammaproteobacteria TaxID=1236 RepID=A0A173DXJ0_9GAMM	900_RVETB4734A_HS_10 # 9424 # 9630 # 1 # ID=6326_10;partial=00;start_type=ATG;rbs_motif=TAA;rbs_spacer=11bp;gc_cont=0.430	98.5	154.1	68	3.9e-35	69	1
128	900_RVETB4734A_HS	44312_PPQYX0519D_HS	2	11	4	4	900_RVETB4734A_HS_AND_44312_PPQYX0519D_HS	900_RVETB4734A_HS_10	44312_PPQYX0519D_HS_3	d_Bacteria	p_Proteobacteria	c_Gammaproteobacteria	o_Burkholderiales	f_Nitrosomonadaceae	g_Nitrosomonas	s_Nitrosomonas sp008015595	900_RVETB4734A_HS	27555	species	Nitrosomonas sp008015595	22	21	6	0.59	d_Bacteria;p_Proteobacteria;c_Gammaproteobacteria;o_Burkholderiales;f_Nitrosomonadaceae;g_Nitrosomonas;s_Nitrosomonas sp008015595	d_Bacteria	p_Proteobacteria	c_Gammaproteobacteria	o_Pseudomonadales	f_Moraxellaceae	g_Acinetobacter		44312_PPQYX0519D_HS	34	genus	Acinetobacter	7	7	6	0.68	d_Bacteria;p_Proteobacteria;c_Gammaproteobacteria;o_Pseudomonadales;f_Moraxellaceae;g_Acinetobacter	UniRef50_A0A173DXJ0 Mobile element protein n=45 Tax=Gammaproteobacteria TaxID=1236 RepID=A0A173DXJ0_9GAMM	900_RVETB4734A_HS_10 # 9424 # 9630 # 1 # ID=6326_10;partial=00;start_type=ATG;rbs_motif=TAA;rbs_spacer=11bp;gc_cont=0.430	98.5	154.1	68	3.9e-35	69	1
129	900_RVETB4734A_HS	6779_LIRKT9545S_HS	2	11	5	5	900_RVETB4734A_HS_AND_6779_LIRKT9545S_HS	900_RVETB4734A_HS_10	6779_LIRKT9545S_HS_5	d_Bacteria	p_Proteobacteria	c_Gammaproteobacteria	o_Burkholderiales	f_Nitrosomonadaceae	g_Nitrosomonas	s_Nitrosomonas sp008015595	900_RVETB4734A_HS	27555	species	Nitrosomonas sp008015595	22	21	6	0.59	d_Bacteria;p_Proteobacteria;c_Gammaproteobacteria;o_Burkholderiales;f_Nitrosomonadaceae;g_Nitrosomonas;s_Nitrosomonas sp008015595	d_Bacteria	p_Proteobacteria	c_Gammaproteobacteria	o_Pseudomonadales	f_Moraxellaceae	g_Acinetobacter		6779_LIRKT9545S_HS	34	genus	Acinetobacter	8	7	7	1.0	d_Bacteria;p_Proteobacteria;c_Gammaproteobacteria;o_Pseudomonadales;f_Moraxellaceae;g_Acinetobacter	UniRef50_A0A173DXJ0 Mobile element protein n=45 Tax=Gammaproteobacteria TaxID=1236 RepID=A0A173DXJ0_9GAMM	900_RVETB4734A_HS_10 # 9424 # 9630 # 1 # ID=6326_10;partial=00;start_type=ATG;rbs_motif=TAA;rbs_spacer=11bp;gc_cont=0.430	98.5	154.1	68	3.9e-35	69	1
130	900_RVETB4734A_HS	7256_LIRKT9545S_HS	1	11	5	5	900_RVETB4734A_HS_AND_7256_LIRKT9545S_HS	900_RVETB4734A_HS_10	7256_LIRKT9545S_HS_5	d_Bacteria	p_Proteobacteria	c_Gammaproteobacteria	o_Burkholderiales	f_Nitrosomonadaceae	g_Nitrosomonas	s_Nitrosomonas sp008015595	900_RVETB4734A_HS	27555	species	Nitrosomonas sp008015595	22	21	6	0.59	d_Bacteria;p_Proteobacteria;c_Gammaproteobacteria;o_Burkholderiales;f_Nitrosomonadaceae;g_Nitrosomonas;s_Nitrosomonas sp008015595	d_Bacteria	p_Proteobacteria	c_Gammaproteobacteria	o_Pseudomonadales	f_Moraxellaceae	g_Acinetobacter		7256_LIRKT9545S_HS	34	genus	Acinetobacter	6	6	6	1.0	d_Bacteria;p_Proteobacteria;c_Gammaproteobacteria;o_Pseudomonadales;f_Moraxellaceae;g_Acinetobacter	UniRef50_A0A173DXJ0 Mobile element protein n=45 Tax=Gammaproteobacteria TaxID=1236 RepID=A0A173DXJ0_9GAMM	900_RVETB4734A_HS_10 # 9424 # 9630 # 1 # ID=6326_10;partial=00;start_type=ATG;rbs_motif=TAA;rbs_spacer=11bp;gc_cont=0.430	98.5	154.1	68	3.9e-35	69	1
131	900_RVETB4734A_HS	9227_PQLRE3426M	2	11	4	4	900_RVETB4734A_HS_AND_9227_PQLRE3426M	900_RVETB4734A_HS_10	9227_PQLRE3426M_3	d_Bacteria	p_Proteobacteria	c_Gammaproteobacteria	o_Burkholderiales	f_Nitrosomonadaceae	g_Nitrosomonas	s_Nitrosomonas sp008015595	900_RVETB4734A_HS	27555	species	Nitrosomonas sp008015595	22	21	6	0.59	d_Bacteria;p_Proteobacteria;c_Gammaproteobacteria;o_Burkholderiales;f_Nitrosomonadaceae;g_Nitrosomonas;s_Nitrosomonas sp008015595	d_Bacteria	p_Proteobacteria	c_Gammaproteobacteria	o_Pseudomonadales	f_Moraxellaceae	g_Acinetobacter		9227_PQLRE3426M	34	genus	Acinetobacter	10	10	9	0.57	d_Bacteria;p_Proteobacteria;c_Gammaproteobacteria;o_Pseudomonadales;f_Moraxellaceae;g_Acinetobacter	UniRef50_A0A173DXJ0 Mobile element protein n=45 Tax=Gammaproteobacteria TaxID=1236 RepID=A0A173DXJ0_9GAMM	900_RVETB4734A_HS_10 # 9424 # 9630 # 1 # ID=6326_10;partial=00;start_type=ATG;rbs_motif=TAA;rbs_spacer=11bp;gc_cont=0.430	98.5	154.1	68	3.9e-35	69	1
132	900_RVETB4734A_HS	10003_BIHLB6119Y_HS	1	11	5	5	900_RVETB4734A_HS_AND_10003_BIHLB6119Y_HS	900_RVETB4734A_HS_10	10003_BIHLB6119Y_HS_5	d_Bacteria	p_Proteobacteria	c_Gammaproteobacteria	o_Burkholderiales	f_Nitrosomonadaceae	g_Nitrosomonas	s_Nitrosomonas sp008015595	900_RVETB4734A_HS	27555	species	Nitrosomonas sp008015595	22	21	6	0.59	d_Bacteria;p_Proteobacteria;c_Gammaproteobacteria;o_Burkholderiales;f_Nitrosomonadaceae;g_Nitrosomonas;s_Nitrosomonas sp008015595	d_Bacteria	p_Proteobacteria	c_Gammaproteobacteria	o_Pseudomonadales	f_Moraxellaceae	g_Acinetobacter		10003_BIHLB6119Y_HS	34	genus	Acinetobacter	10	10	7	0.97	d_Bacteria;p_Proteobacteria;c_Gammaproteobacteria;o_Pseudomonadales;f_Moraxellaceae;g_Acinetobacter	UniRef50_A0A173DXJ0 Mobile element protein n=45 Tax=Gammaproteobacteria TaxID=1236 RepID=A0A173DXJ0_9GAMM	900_RVETB4734A_HS_10 # 9424 # 9630 # 1 # ID=6326_10;partial=00;start_type=ATG;rbs_motif=TAA;rbs_spacer=11bp;gc_cont=0.430	98.5	154.1	68	3.9e-35	69	1
133	3189_UJATH1427C	44312_PPQYX0519D_HS	1	6	4	4	3189_UJATH1427C_AND_44312_PPQYX0519D_HS	3189_UJATH1427C_1	44312_PPQYX0519D_HS_4	d_Bacteria	p_Proteobacteria	c_Gammaproteobacteria	o_Pseudomonadales	f_Moraxellaceae	g_Agitococcus	s_Agitococcus lubricus	3189_UJATH1427C	29146	species	Agitococcus lubricus	8	7	5	0.79	d_Bacteria;p_Proteobacteria;c_Gammaproteobacteria;o_Pseudomonadales;f_Moraxellaceae;g_Agitococcus;s_Agitococcus lubricus	d_Bacteria	p_Proteobacteria	c_Gammaproteobacteria	o_Pseudomonadales	f_Moraxellaceae	g_Acinetobacter		44312_PPQYX0519D_HS	34	genus	Acinetobacter	7	7	6	0.68	d_Bacteria;p_Proteobacteria;c_Gammaproteobacteria;o_Pseudomonadales;f_Moraxellaceae;g_Acinetobacter	UniRef50_A0A7H2Q5V9 Helix-turn-helix transcriptional regulator n=24 Tax=Bacteria TaxID=2 RepID=A0A7H2Q5V9_9GAMM	3189_UJATH1427C_1 # 34 # 336 # -1 # ID=609_1;partial=00;start_type=ATG;rbs_motif=AGGAG;rbs_spacer=5-10bp;gc_cont=0.396	92.8	142.1	86	2.3e-31	101	1
134	3189_UJATH1427C	6779_LIRKT9545S_HS	1	6	5	5	3189_UJATH1427C_AND_6779_LIRKT9545S_HS	3189_UJATH1427C_1	6779_LIRKT9545S_HS_4	d_Bacteria	p_Proteobacteria	c_Gammaproteobacteria	o_Pseudomonadales	f_Moraxellaceae	g_Agitococcus	s_Agitococcus lubricus	3189_UJATH1427C	29146	species	Agitococcus lubricus	8	7	5	0.79	d_Bacteria;p_Proteobacteria;c_Gammaproteobacteria;o_Pseudomonadales;f_Moraxellaceae;g_Agitococcus;s_Agitococcus lubricus	d_Bacteria	p_Proteobacteria	c_Gammaproteobacteria	o_Pseudomonadales	f_Moraxellaceae	g_Acinetobacter		6779_LIRKT9545S_HS	34	genus	Acinetobacter	8	7	7	1.0	d_Bacteria;p_Proteobacteria;c_Gammaproteobacteria;o_Pseudomonadales;f_Moraxellaceae;g_Acinetobacter	UniRef50_A0A7H2Q5V9 Helix-turn-helix transcriptional regulator n=24 Tax=Bacteria TaxID=2 RepID=A0A7H2Q5V9_9GAMM	3189_UJATH1427C_1 # 34 # 336 # -1 # ID=609_1;partial=00;start_type=ATG;rbs_motif=AGGAG;rbs_spacer=5-10bp;gc_cont=0.396	92.8	142.1	86	2.3e-31	101	1
135	3189_UJATH1427C	900_RVETB4734A_HS	1	6	11	6	3189_UJATH1427C_AND_900_RVETB4734A_HS	3189_UJATH1427C_1	900_RVETB4734A_HS_11	d_Bacteria	p_Proteobacteria	c_Gammaproteobacteria	o_Pseudomonadales	f_Moraxellaceae	g_Agitococcus	s_Agitococcus lubricus	3189_UJATH1427C	29146	species	Agitococcus lubricus	8	7	5	0.79	d_Bacteria;p_Proteobacteria;c_Gammaproteobacteria;o_Pseudomonadales;f_Moraxellaceae;g_Agitococcus;s_Agitococcus lubricus	d_Bacteria	p_Proteobacteria	c_Gammaproteobacteria	o_Burkholderiales	f_Nitrosomonadaceae	g_Nitrosomonas	s_Nitrosomonas sp008015595	900_RVETB4734A_HS	27555	species	Nitrosomonas sp008015595	22	21	6	0.59	d_Bacteria;p_Proteobacteria;c_Gammaproteobacteria;o_Burkholderiales;f_Nitrosomonadaceae;g_Nitrosomonas;s_Nitrosomonas sp008015595	UniRef50_A0A7H2Q5V9 Helix-turn-helix transcriptional regulator n=24 Tax=Bacteria TaxID=2 RepID=A0A7H2Q5V9_9GAMM	3189_UJATH1427C_1 # 34 # 336 # -1 # ID=609_1;partial=00;start_type=ATG;rbs_motif=AGGAG;rbs_spacer=5-10bp;gc_cont=0.396	92.8	142.1	86	2.3e-31	101	1
136	3189_UJATH1427C	147621_coassembly	1	6	8	6	3189_UJATH1427C_AND_147621_coassembly	3189_UJATH1427C_1	147621_coassembly_2	d_Bacteria	p_Proteobacteria	c_Gammaproteobacteria	o_Pseudomonadales	f_Moraxellaceae	g_Agitococcus	s_Agitococcus lubricus	3189_UJATH1427C	29146	species	Agitococcus lubricus	8	7	5	0.79	d_Bacteria;p_Proteobacteria;c_Gammaproteobacteria;o_Pseudomonadales;f_Moraxellaceae;g_Agitococcus;s_Agitococcus lubricus	d_Bacteria	p_Proteobacteria	c_Gammaproteobacteria	o_Pseudomonadales	f_Moraxellaceae	g_Acinetobacter		147621_coassembly	34	genus	Acinetobacter	9	8	8	1.0	d_Bacteria;p_Proteobacteria;c_Gammaproteobacteria;o_Pseudomonadales;f_Moraxellaceae;g_Acinetobacter	UniRef50_A0A7H2Q5V9 Helix-turn-helix transcriptional regulator n=24 Tax=Bacteria TaxID=2 RepID=A0A7H2Q5V9_9GAMM	3189_UJATH1427C_1 # 34 # 336 # -1 # ID=609_1;partial=00;start_type=ATG;rbs_motif=AGGAG;rbs_spacer=5-10bp;gc_cont=0.396	92.8	142.1	86	2.3e-31	101	1
137	3189_UJATH1427C	16536_SMRZL4770S_HS	1	6	7	6	3189_UJATH1427C_AND_16536_SMRZL4770S_HS	3189_UJATH1427C_1	16536_SMRZL4770S_HS_3	d_Bacteria	p_Proteobacteria	c_Gammaproteobacteria	o_Pseudomonadales	f_Moraxellaceae	g_Agitococcus	s_Agitococcus lubricus	3189_UJATH1427C	29146	species	Agitococcus lubricus	8	7	5	0.79	d_Bacteria;p_Proteobacteria;c_Gammaproteobacteria;o_Pseudomonadales;f_Moraxellaceae;g_Agitococcus;s_Agitococcus lubricus	d_Bacteria	p_Proteobacteria	c_Gammaproteobacteria	o_Pseudomonadales	f_Moraxellaceae	g_Acinetobacter		16536_SMRZL4770S_HS	34	genus	Acinetobacter	12	11	7	0.93	d_Bacteria;p_Proteobacteria;c_Gammaproteobacteria;o_Pseudomonadales;f_Moraxellaceae;g_Acinetobacter	UniRef50_A0A7H2Q5V9 Helix-turn-helix transcriptional regulator n=24 Tax=Bacteria TaxID=2 RepID=A0A7H2Q5V9_9GAMM	3189_UJATH1427C_1 # 34 # 336 # -1 # ID=609_1;partial=00;start_type=ATG;rbs_motif=AGGAG;rbs_spacer=5-10bp;gc_cont=0.396	92.8	142.1	86	2.3e-31	101	1
138	3189_UJATH1427C	78927_coassembly	1	6	19	6	3189_UJATH1427C_AND_78927_coassembly	3189_UJATH1427C_1	78927_coassembly_15	d_Bacteria	p_Proteobacteria	c_Gammaproteobacteria	o_Pseudomonadales	f_Moraxellaceae	g_Agitococcus	s_Agitococcus lubricus	3189_UJATH1427C	29146	species	Agitococcus lubricus	8	7	5	0.79	d_Bacteria;p_Proteobacteria;c_Gammaproteobacteria;o_Pseudomonadales;f_Moraxellaceae;g_Agitococcus;s_Agitococcus lubricus	d_Bacteria	p_Proteobacteria	c_Gammaproteobacteria	o_Pseudomonadales	f_Moraxellaceae	g_Acinetobacter		78927_coassembly	34	genus	Acinetobacter	28	27	24	0.99	d_Bacteria;p_Proteobacteria;c_Gammaproteobacteria;o_Pseudomonadales;f_Moraxellaceae;g_Acinetobacter	UniRef50_A0A7H2Q5V9 Helix-turn-helix transcriptional regulator n=24 Tax=Bacteria TaxID=2 RepID=A0A7H2Q5V9_9GAMM	3189_UJATH1427C_1 # 34 # 336 # -1 # ID=609_1;partial=00;start_type=ATG;rbs_motif=AGGAG;rbs_spacer=5-10bp;gc_cont=0.396	92.8	142.1	86	2.3e-31	101	1
139	3189_UJATH1427C	1971894_coassembly	1	6	4	4	3189_UJATH1427C_AND_1971894_coassembly	3189_UJATH1427C_1	1971894_coassembly_3	d_Bacteria	p_Proteobacteria	c_Gammaproteobacteria	o_Pseudomonadales	f_Moraxellaceae	g_Agitococcus	s_Agitococcus lubricus	3189_UJATH1427C	29146	species	Agitococcus lubricus	8	7	5	0.79	d_Bacteria;p_Proteobacteria;c_Gammaproteobacteria;o_Pseudomonadales;f_Moraxellaceae;g_Agitococcus;s_Agitococcus lubricus	d_Bacteria	p_Proteobacteria	c_Gammaproteobacteria	o_Pseudomonadales	f_Moraxellaceae	g_Acinetobacter	s_Acinetobacter sp003711395	1971894_coassembly	13639	species	Acinetobacter sp003711395	4	3	1	0.89	d_Bacteria;p_Proteobacteria;c_Gammaproteobacteria;o_Pseudomonadales;f_Moraxellaceae;g_Acinetobacter;s_Acinetobacter sp003711395	UniRef50_A0A7H2Q5V9 Helix-turn-helix transcriptional regulator n=24 Tax=Bacteria TaxID=2 RepID=A0A7H2Q5V9_9GAMM	3189_UJATH1427C_1 # 34 # 336 # -1 # ID=609_1;partial=00;start_type=ATG;rbs_motif=AGGAG;rbs_spacer=5-10bp;gc_cont=0.396	92.8	142.1	86	2.3e-31	101	1
140	3189_UJATH1427C	759520_coassembly	1	6	4	4	3189_UJATH1427C_AND_759520_coassembly	3189_UJATH1427C_1	759520_coassembly_2	d_Bacteria	p_Proteobacteria	c_Gammaproteobacteria	o_Pseudomonadales	f_Moraxellaceae	g_Agitococcus	s_Agitococcus lubricus	3189_UJATH1427C	29146	species	Agitococcus lubricus	8	7	5	0.79	d_Bacteria;p_Proteobacteria;c_Gammaproteobacteria;o_Pseudomonadales;f_Moraxellaceae;g_Agitococcus;s_Agitococcus lubricus	d_Bacteria	p_Proteobacteria	c_Gammaproteobacteria	o_Pseudomonadales	f_Moraxellaceae	g_Acinetobacter	s_Acinetobacter calcoaceticus D	759520_coassembly	35320	species	Acinetobacter calcoaceticus D	4	3	2	0.95	d_Bacteria;p_Proteobacteria;c_Gammaproteobacteria;o_Pseudomonadales;f_Moraxellaceae;g_Acinetobacter;s_Acinetobacter calcoaceticus D	UniRef50_A0A7H2Q5V9 Helix-turn-helix transcriptional regulator n=24 Tax=Bacteria TaxID=2 RepID=A0A7H2Q5V9_9GAMM	3189_UJATH1427C_1 # 34 # 336 # -1 # ID=609_1;partial=00;start_type=ATG;rbs_motif=AGGAG;rbs_spacer=5-10bp;gc_cont=0.396	92.8	142.1	86	2.3e-31	101	1
141	900_RVETB4734A_HS	44312_PPQYX0519D_HS	2	11	4	4	900_RVETB4734A_HS_AND_44312_PPQYX0519D_HS	900_RVETB4734A_HS_11	44312_PPQYX0519D_HS_4	d_Bacteria	p_Proteobacteria	c_Gammaproteobacteria	o_Burkholderiales	f_Nitrosomonadaceae	g_Nitrosomonas	s_Nitrosomonas sp008015595	900_RVETB4734A_HS	27555	species	Nitrosomonas sp008015595	22	21	6	0.59	d_Bacteria;p_Proteobacteria;c_Gammaproteobacteria;o_Burkholderiales;f_Nitrosomonadaceae;g_Nitrosomonas;s_Nitrosomonas sp008015595	d_Bacteria	p_Proteobacteria	c_Gammaproteobacteria	o_Pseudomonadales	f_Moraxellaceae	g_Acinetobacter		44312_PPQYX0519D_HS	34	genus	Acinetobacter	7	7	6	0.68	d_Bacteria;p_Proteobacteria;c_Gammaproteobacteria;o_Pseudomonadales;f_Moraxellaceae;g_Acinetobacter	UniRef50_A0A7H2Q5V9 Helix-turn-helix transcriptional regulator n=24 Tax=Bacteria TaxID=2 RepID=A0A7H2Q5V9_9GAMM	900_RVETB4734A_HS_11 # 9627 # 9929 # -1 # ID=6326_11;partial=00;start_type=ATG;rbs_motif=TAA;rbs_spacer=5bp;gc_cont=0.396	92.8	142.1	86	2.3e-31	101	1
142	900_RVETB4734A_HS	6779_LIRKT9545S_HS	2	11	5	5	900_RVETB4734A_HS_AND_6779_LIRKT9545S_HS	900_RVETB4734A_HS_11	6779_LIRKT9545S_HS_4	d_Bacteria	p_Proteobacteria	c_Gammaproteobacteria	o_Burkholderiales	f_Nitrosomonadaceae	g_Nitrosomonas	s_Nitrosomonas sp008015595	900_RVETB4734A_HS	27555	species	Nitrosomonas sp008015595	22	21	6	0.59	d_Bacteria;p_Proteobacteria;c_Gammaproteobacteria;o_Burkholderiales;f_Nitrosomonadaceae;g_Nitrosomonas;s_Nitrosomonas sp008015595	d_Bacteria	p_Proteobacteria	c_Gammaproteobacteria	o_Pseudomonadales	f_Moraxellaceae	g_Acinetobacter		6779_LIRKT9545S_HS	34	genus	Acinetobacter	8	7	7	1.0	d_Bacteria;p_Proteobacteria;c_Gammaproteobacteria;o_Pseudomonadales;f_Moraxellaceae;g_Acinetobacter	UniRef50_A0A7H2Q5V9 Helix-turn-helix transcriptional regulator n=24 Tax=Bacteria TaxID=2 RepID=A0A7H2Q5V9_9GAMM	900_RVETB4734A_HS_11 # 9627 # 9929 # -1 # ID=6326_11;partial=00;start_type=ATG;rbs_motif=TAA;rbs_spacer=5bp;gc_cont=0.396	92.8	142.1	86	2.3e-31	101	1
143	900_RVETB4734A_HS	147621_coassembly	1	11	8	8	900_RVETB4734A_HS_AND_147621_coassembly	900_RVETB4734A_HS_11	147621_coassembly_2	d_Bacteria	p_Proteobacteria	c_Gammaproteobacteria	o_Burkholderiales	f_Nitrosomonadaceae	g_Nitrosomonas	s_Nitrosomonas sp008015595	900_RVETB4734A_HS	27555	species	Nitrosomonas sp008015595	22	21	6	0.59	d_Bacteria;p_Proteobacteria;c_Gammaproteobacteria;o_Burkholderiales;f_Nitrosomonadaceae;g_Nitrosomonas;s_Nitrosomonas sp008015595	d_Bacteria	p_Proteobacteria	c_Gammaproteobacteria	o_Pseudomonadales	f_Moraxellaceae	g_Acinetobacter		147621_coassembly	34	genus	Acinetobacter	9	8	8	1.0	d_Bacteria;p_Proteobacteria;c_Gammaproteobacteria;o_Pseudomonadales;f_Moraxellaceae;g_Acinetobacter	UniRef50_A0A7H2Q5V9 Helix-turn-helix transcriptional regulator n=24 Tax=Bacteria TaxID=2 RepID=A0A7H2Q5V9_9GAMM	900_RVETB4734A_HS_11 # 9627 # 9929 # -1 # ID=6326_11;partial=00;start_type=ATG;rbs_motif=TAA;rbs_spacer=5bp;gc_cont=0.396	92.8	142.1	86	2.3e-31	101	1
144	900_RVETB4734A_HS	16536_SMRZL4770S_HS	1	11	7	7	900_RVETB4734A_HS_AND_16536_SMRZL4770S_HS	900_RVETB4734A_HS_11	16536_SMRZL4770S_HS_3	d_Bacteria	p_Proteobacteria	c_Gammaproteobacteria	o_Burkholderiales	f_Nitrosomonadaceae	g_Nitrosomonas	s_Nitrosomonas sp008015595	900_RVETB4734A_HS	27555	species	Nitrosomonas sp008015595	22	21	6	0.59	d_Bacteria;p_Proteobacteria;c_Gammaproteobacteria;o_Burkholderiales;f_Nitrosomonadaceae;g_Nitrosomonas;s_Nitrosomonas sp008015595	d_Bacteria	p_Proteobacteria	c_Gammaproteobacteria	o_Pseudomonadales	f_Moraxellaceae	g_Acinetobacter		16536_SMRZL4770S_HS	34	genus	Acinetobacter	12	11	7	0.93	d_Bacteria;p_Proteobacteria;c_Gammaproteobacteria;o_Pseudomonadales;f_Moraxellaceae;g_Acinetobacter	UniRef50_A0A7H2Q5V9 Helix-turn-helix transcriptional regulator n=24 Tax=Bacteria TaxID=2 RepID=A0A7H2Q5V9_9GAMM	900_RVETB4734A_HS_11 # 9627 # 9929 # -1 # ID=6326_11;partial=00;start_type=ATG;rbs_motif=TAA;rbs_spacer=5bp;gc_cont=0.396	92.8	142.1	86	2.3e-31	101	1
145	900_RVETB4734A_HS	3189_UJATH1427C	1	11	6	6	900_RVETB4734A_HS_AND_3189_UJATH1427C	900_RVETB4734A_HS_11	3189_UJATH1427C_1	d_Bacteria	p_Proteobacteria	c_Gammaproteobacteria	o_Burkholderiales	f_Nitrosomonadaceae	g_Nitrosomonas	s_Nitrosomonas sp008015595	900_RVETB4734A_HS	27555	species	Nitrosomonas sp008015595	22	21	6	0.59	d_Bacteria;p_Proteobacteria;c_Gammaproteobacteria;o_Burkholderiales;f_Nitrosomonadaceae;g_Nitrosomonas;s_Nitrosomonas sp008015595	d_Bacteria	p_Proteobacteria	c_Gammaproteobacteria	o_Pseudomonadales	f_Moraxellaceae	g_Agitococcus	s_Agitococcus lubricus	3189_UJATH1427C	29146	species	Agitococcus lubricus	8	7	5	0.79	d_Bacteria;p_Proteobacteria;c_Gammaproteobacteria;o_Pseudomonadales;f_Moraxellaceae;g_Agitococcus;s_Agitococcus lubricus	UniRef50_A0A7H2Q5V9 Helix-turn-helix transcriptional regulator n=24 Tax=Bacteria TaxID=2 RepID=A0A7H2Q5V9_9GAMM	900_RVETB4734A_HS_11 # 9627 # 9929 # -1 # ID=6326_11;partial=00;start_type=ATG;rbs_motif=TAA;rbs_spacer=5bp;gc_cont=0.396	92.8	142.1	86	2.3e-31	101	1
146	900_RVETB4734A_HS	78927_coassembly	1	11	19	11	900_RVETB4734A_HS_AND_78927_coassembly	900_RVETB4734A_HS_11	78927_coassembly_15	d_Bacteria	p_Proteobacteria	c_Gammaproteobacteria	o_Burkholderiales	f_Nitrosomonadaceae	g_Nitrosomonas	s_Nitrosomonas sp008015595	900_RVETB4734A_HS	27555	species	Nitrosomonas sp008015595	22	21	6	0.59	d_Bacteria;p_Proteobacteria;c_Gammaproteobacteria;o_Burkholderiales;f_Nitrosomonadaceae;g_Nitrosomonas;s_Nitrosomonas sp008015595	d_Bacteria	p_Proteobacteria	c_Gammaproteobacteria	o_Pseudomonadales	f_Moraxellaceae	g_Acinetobacter		78927_coassembly	34	genus	Acinetobacter	28	27	24	0.99	d_Bacteria;p_Proteobacteria;c_Gammaproteobacteria;o_Pseudomonadales;f_Moraxellaceae;g_Acinetobacter	UniRef50_A0A7H2Q5V9 Helix-turn-helix transcriptional regulator n=24 Tax=Bacteria TaxID=2 RepID=A0A7H2Q5V9_9GAMM	900_RVETB4734A_HS_11 # 9627 # 9929 # -1 # ID=6326_11;partial=00;start_type=ATG;rbs_motif=TAA;rbs_spacer=5bp;gc_cont=0.396	92.8	142.1	86	2.3e-31	101	1
147	900_RVETB4734A_HS	1971894_coassembly	1	11	4	4	900_RVETB4734A_HS_AND_1971894_coassembly	900_RVETB4734A_HS_11	1971894_coassembly_3	d_Bacteria	p_Proteobacteria	c_Gammaproteobacteria	o_Burkholderiales	f_Nitrosomonadaceae	g_Nitrosomonas	s_Nitrosomonas sp008015595	900_RVETB4734A_HS	27555	species	Nitrosomonas sp008015595	22	21	6	0.59	d_Bacteria;p_Proteobacteria;c_Gammaproteobacteria;o_Burkholderiales;f_Nitrosomonadaceae;g_Nitrosomonas;s_Nitrosomonas sp008015595	d_Bacteria	p_Proteobacteria	c_Gammaproteobacteria	o_Pseudomonadales	f_Moraxellaceae	g_Acinetobacter	s_Acinetobacter sp003711395	1971894_coassembly	13639	species	Acinetobacter sp003711395	4	3	1	0.89	d_Bacteria;p_Proteobacteria;c_Gammaproteobacteria;o_Pseudomonadales;f_Moraxellaceae;g_Acinetobacter;s_Acinetobacter sp003711395	UniRef50_A0A7H2Q5V9 Helix-turn-helix transcriptional regulator n=24 Tax=Bacteria TaxID=2 RepID=A0A7H2Q5V9_9GAMM	900_RVETB4734A_HS_11 # 9627 # 9929 # -1 # ID=6326_11;partial=00;start_type=ATG;rbs_motif=TAA;rbs_spacer=5bp;gc_cont=0.396	92.8	142.1	86	2.3e-31	101	1
148	900_RVETB4734A_HS	759520_coassembly	1	11	4	4	900_RVETB4734A_HS_AND_759520_coassembly	900_RVETB4734A_HS_11	759520_coassembly_2	d_Bacteria	p_Proteobacteria	c_Gammaproteobacteria	o_Burkholderiales	f_Nitrosomonadaceae	g_Nitrosomonas	s_Nitrosomonas sp008015595	900_RVETB4734A_HS	27555	species	Nitrosomonas sp008015595	22	21	6	0.59	d_Bacteria;p_Proteobacteria;c_Gammaproteobacteria;o_Burkholderiales;f_Nitrosomonadaceae;g_Nitrosomonas;s_Nitrosomonas sp008015595	d_Bacteria	p_Proteobacteria	c_Gammaproteobacteria	o_Pseudomonadales	f_Moraxellaceae	g_Acinetobacter	s_Acinetobacter calcoaceticus D	759520_coassembly	35320	species	Acinetobacter calcoaceticus D	4	3	2	0.95	d_Bacteria;p_Proteobacteria;c_Gammaproteobacteria;o_Pseudomonadales;f_Moraxellaceae;g_Acinetobacter;s_Acinetobacter calcoaceticus D	UniRef50_A0A7H2Q5V9 Helix-turn-helix transcriptional regulator n=24 Tax=Bacteria TaxID=2 RepID=A0A7H2Q5V9_9GAMM	900_RVETB4734A_HS_11 # 9627 # 9929 # -1 # ID=6326_11;partial=00;start_type=ATG;rbs_motif=TAA;rbs_spacer=5bp;gc_cont=0.396	92.8	142.1	86	2.3e-31	101	1
149	10003_BIHLB6119Y_HS	900_RVETB4734A_HS	1	5	11	5	10003_BIHLB6119Y_HS_AND_900_RVETB4734A_HS	10003_BIHLB6119Y_HS_5	900_RVETB4734A_HS_10	d_Bacteria	p_Proteobacteria	c_Gammaproteobacteria	o_Pseudomonadales	f_Moraxellaceae	g_Acinetobacter		10003_BIHLB6119Y_HS	34	genus	Acinetobacter	10	10	7	0.97	d_Bacteria;p_Proteobacteria;c_Gammaproteobacteria;o_Pseudomonadales;f_Moraxellaceae;g_Acinetobacter	d_Bacteria	p_Proteobacteria	c_Gammaproteobacteria	o_Burkholderiales	f_Nitrosomonadaceae	g_Nitrosomonas	s_Nitrosomonas sp008015595	900_RVETB4734A_HS	27555	species	Nitrosomonas sp008015595	22	21	6	0.59	d_Bacteria;p_Proteobacteria;c_Gammaproteobacteria;o_Burkholderiales;f_Nitrosomonadaceae;g_Nitrosomonas;s_Nitrosomonas sp008015595	UniRef50_N9PWM5 Integrase catalytic domain-containing protein n=123 Tax=Gammaproteobacteria TaxID=1236 RepID=N9PWM5_9GAMM	10003_BIHLB6119Y_HS_5 # 2281 # 2580 # 1 # ID=2124_5;partial=01;start_type=ATG;rbs_motif=GGA/GAG/AGG;rbs_spacer=5-10bp;gc_cont=0.437	91.0	216.5	178	9.399999999999998e-54	100	1
150	11834_VVJFE8127P_HS	900_RVETB4734A_HS	3	7	11	7	11834_VVJFE8127P_HS_AND_900_RVETB4734A_HS	11834_VVJFE8127P_HS_6	900_RVETB4734A_HS_7	d_Bacteria	p_Proteobacteria	c_Gammaproteobacteria	o_Pseudomonadales	f_Moraxellaceae	g_Acinetobacter		11834_VVJFE8127P_HS	34	genus	Acinetobacter	15	15	11	0.61	d_Bacteria;p_Proteobacteria;c_Gammaproteobacteria;o_Pseudomonadales;f_Moraxellaceae;g_Acinetobacter	d_Bacteria	p_Proteobacteria	c_Gammaproteobacteria	o_Burkholderiales	f_Nitrosomonadaceae	g_Nitrosomonas	s_Nitrosomonas sp008015595	900_RVETB4734A_HS	27555	species	Nitrosomonas sp008015595	22	21	6	0.59	d_Bacteria;p_Proteobacteria;c_Gammaproteobacteria;o_Burkholderiales;f_Nitrosomonadaceae;g_Nitrosomonas;s_Nitrosomonas sp008015595	UniRef50_C7EZD9 IS26 Transponase n=3116 Tax=root TaxID=1 RepID=C7EZD9_ECOLX	11834_VVJFE8127P_HS_6 # 3016 # 3720 # 1 # ID=12019_6;partial=00;start_type=ATG;rbs_motif=GGA/GAG/AGG;rbs_spacer=5-10bp;gc_cont=0.414	85.8	437.2	238	7.9e-120	235	5
151	11834_VVJFE8127P_HS	900_RVETB4734A_HS	3	7	11	7	11834_VVJFE8127P_HS_AND_900_RVETB4734A_HS	11834_VVJFE8127P_HS_4	900_RVETB4734A_HS_9	d_Bacteria	p_Proteobacteria	c_Gammaproteobacteria	o_Pseudomonadales	f_Moraxellaceae	g_Acinetobacter		11834_VVJFE8127P_HS	34	genus	Acinetobacter	15	15	11	0.61	d_Bacteria;p_Proteobacteria;c_Gammaproteobacteria;o_Pseudomonadales;f_Moraxellaceae;g_Acinetobacter	d_Bacteria	p_Proteobacteria	c_Gammaproteobacteria	o_Burkholderiales	f_Nitrosomonadaceae	g_Nitrosomonas	s_Nitrosomonas sp008015595	900_RVETB4734A_HS	27555	species	Nitrosomonas sp008015595	22	21	6	0.59	d_Bacteria;p_Proteobacteria;c_Gammaproteobacteria;o_Burkholderiales;f_Nitrosomonadaceae;g_Nitrosomonas;s_Nitrosomonas sp008015595	UniRef50_A0A6D0PYE2 Cd(II)/Pb(II)-responsive transcriptional regulator n=5 Tax=Gammaproteobacteria TaxID=1236 RepID=A0A6D0PYE2_ECOLX	11834_VVJFE8127P_HS_4 # 1190 # 1582 # -1 # ID=12019_4;partial=00;start_type=ATG;rbs_motif=None;rbs_spacer=None;gc_cont=0.310	95.1	207.2	103	7.5e-51	131	1
152	11834_VVJFE8127P_HS	900_RVETB4734A_HS	3	7	11	7	11834_VVJFE8127P_HS_AND_900_RVETB4734A_HS	11834_VVJFE8127P_HS_5	900_RVETB4734A_HS_8	d_Bacteria	p_Proteobacteria	c_Gammaproteobacteria	o_Pseudomonadales	f_Moraxellaceae	g_Acinetobacter		11834_VVJFE8127P_HS	34	genus	Acinetobacter	15	15	11	0.61	d_Bacteria;p_Proteobacteria;c_Gammaproteobacteria;o_Pseudomonadales;f_Moraxellaceae;g_Acinetobacter	d_Bacteria	p_Proteobacteria	c_Gammaproteobacteria	o_Burkholderiales	f_Nitrosomonadaceae	g_Nitrosomonas	s_Nitrosomonas sp008015595	900_RVETB4734A_HS	27555	species	Nitrosomonas sp008015595	22	21	6	0.59	d_Bacteria;p_Proteobacteria;c_Gammaproteobacteria;o_Burkholderiales;f_Nitrosomonadaceae;g_Nitrosomonas;s_Nitrosomonas sp008015595	UniRef50_A0A1R7QAH9 Cation transporter n=227 Tax=Bacteria TaxID=2 RepID=A0A1R7QAH9_ACIJO	11834_VVJFE8127P_HS_5 # 1660 # 2952 # 1 # ID=12019_5;partial=00;start_type=ATG;rbs_motif=None;rbs_spacer=None;gc_cont=0.390	96.7	725.7	426	2.0999999999999987e-206	431	1
153	147621_coassembly	900_RVETB4734A_HS	1	8	11	8	147621_coassembly_AND_900_RVETB4734A_HS	147621_coassembly_2	900_RVETB4734A_HS_11	d_Bacteria	p_Proteobacteria	c_Gammaproteobacteria	o_Pseudomonadales	f_Moraxellaceae	g_Acinetobacter		147621_coassembly	34	genus	Acinetobacter	9	8	8	1.0	d_Bacteria;p_Proteobacteria;c_Gammaproteobacteria;o_Pseudomonadales;f_Moraxellaceae;g_Acinetobacter	d_Bacteria	p_Proteobacteria	c_Gammaproteobacteria	o_Burkholderiales	f_Nitrosomonadaceae	g_Nitrosomonas	s_Nitrosomonas sp008015595	900_RVETB4734A_HS	27555	species	Nitrosomonas sp008015595	22	21	6	0.59	d_Bacteria;p_Proteobacteria;c_Gammaproteobacteria;o_Burkholderiales;f_Nitrosomonadaceae;g_Nitrosomonas;s_Nitrosomonas sp008015595	UniRef50_A0A7H2Q5V9 Helix-turn-helix transcriptional regulator n=24 Tax=Bacteria TaxID=2 RepID=A0A7H2Q5V9_9GAMM	147621_coassembly_2 # 1032 # 1334 # -1 # ID=15900_2;partial=00;start_type=ATG;rbs_motif=AGGAG;rbs_spacer=5-10bp;gc_cont=0.389	91.6	141.0	86	5.1e-31	101	1
154	147621_coassembly	3189_UJATH1427C	1	8	6	6	147621_coassembly_AND_3189_UJATH1427C	147621_coassembly_2	3189_UJATH1427C_1	d_Bacteria	p_Proteobacteria	c_Gammaproteobacteria	o_Pseudomonadales	f_Moraxellaceae	g_Acinetobacter		147621_coassembly	34	genus	Acinetobacter	9	8	8	1.0	d_Bacteria;p_Proteobacteria;c_Gammaproteobacteria;o_Pseudomonadales;f_Moraxellaceae;g_Acinetobacter	d_Bacteria	p_Proteobacteria	c_Gammaproteobacteria	o_Pseudomonadales	f_Moraxellaceae	g_Agitococcus	s_Agitococcus lubricus	3189_UJATH1427C	29146	species	Agitococcus lubricus	8	7	5	0.79	d_Bacteria;p_Proteobacteria;c_Gammaproteobacteria;o_Pseudomonadales;f_Moraxellaceae;g_Agitococcus;s_Agitococcus lubricus	UniRef50_A0A7H2Q5V9 Helix-turn-helix transcriptional regulator n=24 Tax=Bacteria TaxID=2 RepID=A0A7H2Q5V9_9GAMM	147621_coassembly_2 # 1032 # 1334 # -1 # ID=15900_2;partial=00;start_type=ATG;rbs_motif=AGGAG;rbs_spacer=5-10bp;gc_cont=0.389	91.6	141.0	86	5.1e-31	101	1
155	16536_SMRZL4770S_HS	900_RVETB4734A_HS	1	7	11	7	16536_SMRZL4770S_HS_AND_900_RVETB4734A_HS	16536_SMRZL4770S_HS_3	900_RVETB4734A_HS_11	d_Bacteria	p_Proteobacteria	c_Gammaproteobacteria	o_Pseudomonadales	f_Moraxellaceae	g_Acinetobacter		16536_SMRZL4770S_HS	34	genus	Acinetobacter	12	11	7	0.93	d_Bacteria;p_Proteobacteria;c_Gammaproteobacteria;o_Pseudomonadales;f_Moraxellaceae;g_Acinetobacter	d_Bacteria	p_Proteobacteria	c_Gammaproteobacteria	o_Burkholderiales	f_Nitrosomonadaceae	g_Nitrosomonas	s_Nitrosomonas sp008015595	900_RVETB4734A_HS	27555	species	Nitrosomonas sp008015595	22	21	6	0.59	d_Bacteria;p_Proteobacteria;c_Gammaproteobacteria;o_Burkholderiales;f_Nitrosomonadaceae;g_Nitrosomonas;s_Nitrosomonas sp008015595	UniRef50_A0A7H2Q5V9 Helix-turn-helix transcriptional regulator n=24 Tax=Bacteria TaxID=2 RepID=A0A7H2Q5V9_9GAMM	16536_SMRZL4770S_HS_3 # 723 # 1025 # 1 # ID=683_3;partial=00;start_type=ATG;rbs_motif=AGGAG;rbs_spacer=5-10bp;gc_cont=0.396	92.8	142.1	86	2.3e-31	101	1
156	16536_SMRZL4770S_HS	3189_UJATH1427C	1	7	6	6	16536_SMRZL4770S_HS_AND_3189_UJATH1427C	16536_SMRZL4770S_HS_3	3189_UJATH1427C_1	d_Bacteria	p_Proteobacteria	c_Gammaproteobacteria	o_Pseudomonadales	f_Moraxellaceae	g_Acinetobacter		16536_SMRZL4770S_HS	34	genus	Acinetobacter	12	11	7	0.93	d_Bacteria;p_Proteobacteria;c_Gammaproteobacteria;o_Pseudomonadales;f_Moraxellaceae;g_Acinetobacter	d_Bacteria	p_Proteobacteria	c_Gammaproteobacteria	o_Pseudomonadales	f_Moraxellaceae	g_Agitococcus	s_Agitococcus lubricus	3189_UJATH1427C	29146	species	Agitococcus lubricus	8	7	5	0.79	d_Bacteria;p_Proteobacteria;c_Gammaproteobacteria;o_Pseudomonadales;f_Moraxellaceae;g_Agitococcus;s_Agitococcus lubricus	UniRef50_A0A7H2Q5V9 Helix-turn-helix transcriptional regulator n=24 Tax=Bacteria TaxID=2 RepID=A0A7H2Q5V9_9GAMM	16536_SMRZL4770S_HS_3 # 723 # 1025 # 1 # ID=683_3;partial=00;start_type=ATG;rbs_motif=AGGAG;rbs_spacer=5-10bp;gc_cont=0.396	92.8	142.1	86	2.3e-31	101	1
157	28190_FBLKR3479R_HS	900_RVETB4734A_HS	1	5	11	5	28190_FBLKR3479R_HS_AND_900_RVETB4734A_HS	28190_FBLKR3479R_HS_3	900_RVETB4734A_HS_10	d_Bacteria	p_Proteobacteria	c_Gammaproteobacteria	o_Pseudomonadales	f_Moraxellaceae	g_Acinetobacter		28190_FBLKR3479R_HS	34	genus	Acinetobacter	9	9	6	0.52	d_Bacteria;p_Proteobacteria;c_Gammaproteobacteria;o_Pseudomonadales;f_Moraxellaceae;g_Acinetobacter	d_Bacteria	p_Proteobacteria	c_Gammaproteobacteria	o_Burkholderiales	f_Nitrosomonadaceae	g_Nitrosomonas	s_Nitrosomonas sp008015595	900_RVETB4734A_HS	27555	species	Nitrosomonas sp008015595	22	21	6	0.59	d_Bacteria;p_Proteobacteria;c_Gammaproteobacteria;o_Burkholderiales;f_Nitrosomonadaceae;g_Nitrosomonas;s_Nitrosomonas sp008015595	UniRef50_A0A173DXJ0 Mobile element protein n=45 Tax=Gammaproteobacteria TaxID=1236 RepID=A0A173DXJ0_9GAMM	28190_FBLKR3479R_HS_3 # 740 # 946 # -1 # ID=2126_3;partial=00;start_type=ATG;rbs_motif=GGA/GAG/AGG;rbs_spacer=5-10bp;gc_cont=0.425	98.5	154.1	68	3.9e-35	69	1
158	7256_LIRKT9545S_HS	900_RVETB4734A_HS	1	5	11	5	7256_LIRKT9545S_HS_AND_900_RVETB4734A_HS	7256_LIRKT9545S_HS_5	900_RVETB4734A_HS_10	d_Bacteria	p_Proteobacteria	c_Gammaproteobacteria	o_Pseudomonadales	f_Moraxellaceae	g_Acinetobacter		7256_LIRKT9545S_HS	34	genus	Acinetobacter	6	6	6	1.0	d_Bacteria;p_Proteobacteria;c_Gammaproteobacteria;o_Pseudomonadales;f_Moraxellaceae;g_Acinetobacter	d_Bacteria	p_Proteobacteria	c_Gammaproteobacteria	o_Burkholderiales	f_Nitrosomonadaceae	g_Nitrosomonas	s_Nitrosomonas sp008015595	900_RVETB4734A_HS	27555	species	Nitrosomonas sp008015595	22	21	6	0.59	d_Bacteria;p_Proteobacteria;c_Gammaproteobacteria;o_Burkholderiales;f_Nitrosomonadaceae;g_Nitrosomonas;s_Nitrosomonas sp008015595	UniRef50_C7EZD9 IS26 Transponase n=3116 Tax=root TaxID=1 RepID=C7EZD9_ECOLX	7256_LIRKT9545S_HS_5 # 2624 # 3328 # 1 # ID=8163_5;partial=00;start_type=ATG;rbs_motif=GGA/GAG/AGG;rbs_spacer=5-10bp;gc_cont=0.410	83.6	417.5	238	6.499999999999995e-114	235	5
159	78927_coassembly	900_RVETB4734A_HS	1	19	11	11	78927_coassembly_AND_900_RVETB4734A_HS	78927_coassembly_15	900_RVETB4734A_HS_11	d_Bacteria	p_Proteobacteria	c_Gammaproteobacteria	o_Pseudomonadales	f_Moraxellaceae	g_Acinetobacter		78927_coassembly	34	genus	Acinetobacter	28	27	24	0.99	d_Bacteria;p_Proteobacteria;c_Gammaproteobacteria;o_Pseudomonadales;f_Moraxellaceae;g_Acinetobacter	d_Bacteria	p_Proteobacteria	c_Gammaproteobacteria	o_Burkholderiales	f_Nitrosomonadaceae	g_Nitrosomonas	s_Nitrosomonas sp008015595	900_RVETB4734A_HS	27555	species	Nitrosomonas sp008015595	22	21	6	0.59	d_Bacteria;p_Proteobacteria;c_Gammaproteobacteria;o_Burkholderiales;f_Nitrosomonadaceae;g_Nitrosomonas;s_Nitrosomonas sp008015595	UniRef50_A0A7H2Q5V9 Helix-turn-helix transcriptional regulator n=24 Tax=Bacteria TaxID=2 RepID=A0A7H2Q5V9_9GAMM	78927_coassembly_15 # 11778 # 12080 # -1 # ID=4455_15;partial=00;start_type=ATG;rbs_motif=TAA;rbs_spacer=5bp;gc_cont=0.376	92.8	142.1	86	2.3e-31	101	1
160	78927_coassembly	3189_UJATH1427C	1	19	6	6	78927_coassembly_AND_3189_UJATH1427C	78927_coassembly_15	3189_UJATH1427C_1	d_Bacteria	p_Proteobacteria	c_Gammaproteobacteria	o_Pseudomonadales	f_Moraxellaceae	g_Acinetobacter		78927_coassembly	34	genus	Acinetobacter	28	27	24	0.99	d_Bacteria;p_Proteobacteria;c_Gammaproteobacteria;o_Pseudomonadales;f_Moraxellaceae;g_Acinetobacter	d_Bacteria	p_Proteobacteria	c_Gammaproteobacteria	o_Pseudomonadales	f_Moraxellaceae	g_Agitococcus	s_Agitococcus lubricus	3189_UJATH1427C	29146	species	Agitococcus lubricus	8	7	5	0.79	d_Bacteria;p_Proteobacteria;c_Gammaproteobacteria;o_Pseudomonadales;f_Moraxellaceae;g_Agitococcus;s_Agitococcus lubricus	UniRef50_A0A7H2Q5V9 Helix-turn-helix transcriptional regulator n=24 Tax=Bacteria TaxID=2 RepID=A0A7H2Q5V9_9GAMM	78927_coassembly_15 # 11778 # 12080 # -1 # ID=4455_15;partial=00;start_type=ATG;rbs_motif=TAA;rbs_spacer=5bp;gc_cont=0.376	92.8	142.1	86	2.3e-31	101	1
161	9227_PQLRE3426M	900_RVETB4734A_HS	2	4	11	4	9227_PQLRE3426M_AND_900_RVETB4734A_HS	9227_PQLRE3426M_4	900_RVETB4734A_HS_9	d_Bacteria	p_Proteobacteria	c_Gammaproteobacteria	o_Pseudomonadales	f_Moraxellaceae	g_Acinetobacter		9227_PQLRE3426M	34	genus	Acinetobacter	10	10	9	0.57	d_Bacteria;p_Proteobacteria;c_Gammaproteobacteria;o_Pseudomonadales;f_Moraxellaceae;g_Acinetobacter	d_Bacteria	p_Proteobacteria	c_Gammaproteobacteria	o_Burkholderiales	f_Nitrosomonadaceae	g_Nitrosomonas	s_Nitrosomonas sp008015595	900_RVETB4734A_HS	27555	species	Nitrosomonas sp008015595	22	21	6	0.59	d_Bacteria;p_Proteobacteria;c_Gammaproteobacteria;o_Burkholderiales;f_Nitrosomonadaceae;g_Nitrosomonas;s_Nitrosomonas sp008015595	UniRef50_A0A6D0PYE2 Cd(II)/Pb(II)-responsive transcriptional regulator n=5 Tax=Gammaproteobacteria TaxID=1236 RepID=A0A6D0PYE2_ECOLX	9227_PQLRE3426M_4 # 1996 # 2430 # -1 # ID=16467_4;partial=01;start_type=Edge;rbs_motif=None;rbs_spacer=None;gc_cont=0.315	95.1	207.2	103	8.3e-51	145	1
162	9227_PQLRE3426M	900_RVETB4734A_HS	2	4	11	4	9227_PQLRE3426M_AND_900_RVETB4734A_HS	9227_PQLRE3426M_3	900_RVETB4734A_HS_10	d_Bacteria	p_Proteobacteria	c_Gammaproteobacteria	o_Pseudomonadales	f_Moraxellaceae	g_Acinetobacter		9227_PQLRE3426M	34	genus	Acinetobacter	10	10	9	0.57	d_Bacteria;p_Proteobacteria;c_Gammaproteobacteria;o_Pseudomonadales;f_Moraxellaceae;g_Acinetobacter	d_Bacteria	p_Proteobacteria	c_Gammaproteobacteria	o_Burkholderiales	f_Nitrosomonadaceae	g_Nitrosomonas	s_Nitrosomonas sp008015595	900_RVETB4734A_HS	27555	species	Nitrosomonas sp008015595	22	21	6	0.59	d_Bacteria;p_Proteobacteria;c_Gammaproteobacteria;o_Burkholderiales;f_Nitrosomonadaceae;g_Nitrosomonas;s_Nitrosomonas sp008015595	UniRef50_A0A173DXJ0 Mobile element protein n=45 Tax=Gammaproteobacteria TaxID=1236 RepID=A0A173DXJ0_9GAMM	9227_PQLRE3426M_3 # 1675 # 1902 # -1 # ID=16467_3;partial=00;start_type=ATG;rbs_motif=GGA/GAG/AGG;rbs_spacer=5-10bp;gc_cont=0.443	92.1	129.4	68	1.1e-27	76	1
163	1971894_coassembly	900_RVETB4734A_HS	1	4	11	4	1971894_coassembly_AND_900_RVETB4734A_HS	1971894_coassembly_3	900_RVETB4734A_HS_11	d_Bacteria	p_Proteobacteria	c_Gammaproteobacteria	o_Pseudomonadales	f_Moraxellaceae	g_Acinetobacter	s_Acinetobacter sp003711395	1971894_coassembly	13639	species	Acinetobacter sp003711395	4	3	1	0.89	d_Bacteria;p_Proteobacteria;c_Gammaproteobacteria;o_Pseudomonadales;f_Moraxellaceae;g_Acinetobacter;s_Acinetobacter sp003711395	d_Bacteria	p_Proteobacteria	c_Gammaproteobacteria	o_Burkholderiales	f_Nitrosomonadaceae	g_Nitrosomonas	s_Nitrosomonas sp008015595	900_RVETB4734A_HS	27555	species	Nitrosomonas sp008015595	22	21	6	0.59	d_Bacteria;p_Proteobacteria;c_Gammaproteobacteria;o_Burkholderiales;f_Nitrosomonadaceae;g_Nitrosomonas;s_Nitrosomonas sp008015595	UniRef50_A0A7H2Q5V9 Helix-turn-helix transcriptional regulator n=24 Tax=Bacteria TaxID=2 RepID=A0A7H2Q5V9_9GAMM	1971894_coassembly_3 # 1071 # 1373 # -1 # ID=810_3;partial=00;start_type=ATG;rbs_motif=AGGAG;rbs_spacer=5-10bp;gc_cont=0.380	91.6	140.6	86	6.6e-31	101	1
164	1971894_coassembly	3189_UJATH1427C	1	4	6	4	1971894_coassembly_AND_3189_UJATH1427C	1971894_coassembly_3	3189_UJATH1427C_1	d_Bacteria	p_Proteobacteria	c_Gammaproteobacteria	o_Pseudomonadales	f_Moraxellaceae	g_Acinetobacter	s_Acinetobacter sp003711395	1971894_coassembly	13639	species	Acinetobacter sp003711395	4	3	1	0.89	d_Bacteria;p_Proteobacteria;c_Gammaproteobacteria;o_Pseudomonadales;f_Moraxellaceae;g_Acinetobacter;s_Acinetobacter sp003711395	d_Bacteria	p_Proteobacteria	c_Gammaproteobacteria	o_Pseudomonadales	f_Moraxellaceae	g_Agitococcus	s_Agitococcus lubricus	3189_UJATH1427C	29146	species	Agitococcus lubricus	8	7	5	0.79	d_Bacteria;p_Proteobacteria;c_Gammaproteobacteria;o_Pseudomonadales;f_Moraxellaceae;g_Agitococcus;s_Agitococcus lubricus	UniRef50_A0A7H2Q5V9 Helix-turn-helix transcriptional regulator n=24 Tax=Bacteria TaxID=2 RepID=A0A7H2Q5V9_9GAMM	1971894_coassembly_3 # 1071 # 1373 # -1 # ID=810_3;partial=00;start_type=ATG;rbs_motif=AGGAG;rbs_spacer=5-10bp;gc_cont=0.380	91.6	140.6	86	6.6e-31	101	1
165	759520_coassembly	900_RVETB4734A_HS	1	4	11	4	759520_coassembly_AND_900_RVETB4734A_HS	759520_coassembly_2	900_RVETB4734A_HS_11	d_Bacteria	p_Proteobacteria	c_Gammaproteobacteria	o_Pseudomonadales	f_Moraxellaceae	g_Acinetobacter	s_Acinetobacter calcoaceticus D	759520_coassembly	35320	species	Acinetobacter calcoaceticus D	4	3	2	0.95	d_Bacteria;p_Proteobacteria;c_Gammaproteobacteria;o_Pseudomonadales;f_Moraxellaceae;g_Acinetobacter;s_Acinetobacter calcoaceticus D	d_Bacteria	p_Proteobacteria	c_Gammaproteobacteria	o_Burkholderiales	f_Nitrosomonadaceae	g_Nitrosomonas	s_Nitrosomonas sp008015595	900_RVETB4734A_HS	27555	species	Nitrosomonas sp008015595	22	21	6	0.59	d_Bacteria;p_Proteobacteria;c_Gammaproteobacteria;o_Burkholderiales;f_Nitrosomonadaceae;g_Nitrosomonas;s_Nitrosomonas sp008015595	UniRef50_A0A7H2Q5V9 Helix-turn-helix transcriptional regulator n=24 Tax=Bacteria TaxID=2 RepID=A0A7H2Q5V9_9GAMM	759520_coassembly_2 # 226 # 528 # 1 # ID=5311_2;partial=00;start_type=ATG;rbs_motif=AGGAG;rbs_spacer=5-10bp;gc_cont=0.393	92.8	142.1	86	2.3e-31	101	1
166	759520_coassembly	3189_UJATH1427C	1	4	6	4	759520_coassembly_AND_3189_UJATH1427C	759520_coassembly_2	3189_UJATH1427C_1	d_Bacteria	p_Proteobacteria	c_Gammaproteobacteria	o_Pseudomonadales	f_Moraxellaceae	g_Acinetobacter	s_Acinetobacter calcoaceticus D	759520_coassembly	35320	species	Acinetobacter calcoaceticus D	4	3	2	0.95	d_Bacteria;p_Proteobacteria;c_Gammaproteobacteria;o_Pseudomonadales;f_Moraxellaceae;g_Acinetobacter;s_Acinetobacter calcoaceticus D	d_Bacteria	p_Proteobacteria	c_Gammaproteobacteria	o_Pseudomonadales	f_Moraxellaceae	g_Agitococcus	s_Agitococcus lubricus	3189_UJATH1427C	29146	species	Agitococcus lubricus	8	7	5	0.79	d_Bacteria;p_Proteobacteria;c_Gammaproteobacteria;o_Pseudomonadales;f_Moraxellaceae;g_Agitococcus;s_Agitococcus lubricus	UniRef50_A0A7H2Q5V9 Helix-turn-helix transcriptional regulator n=24 Tax=Bacteria TaxID=2 RepID=A0A7H2Q5V9_9GAMM	759520_coassembly_2 # 226 # 528 # 1 # ID=5311_2;partial=00;start_type=ATG;rbs_motif=AGGAG;rbs_spacer=5-10bp;gc_cont=0.393	92.8	142.1	86	2.3e-31	101	1
167	37146_GFGIA8953L_HS	900_RVETB4734A_HS	2	5	11	5	37146_GFGIA8953L_HS_AND_900_RVETB4734A_HS	37146_GFGIA8953L_HS_5	900_RVETB4734A_HS_8	d_Bacteria	p_Proteobacteria	c_Gammaproteobacteria	o_Pseudomonadales	f_Moraxellaceae	g_Acinetobacter		37146_GFGIA8953L_HS	34	genus	Acinetobacter	8	8	4	0.5	d_Bacteria;p_Proteobacteria;c_Gammaproteobacteria;o_Pseudomonadales;f_Moraxellaceae;g_Acinetobacter	d_Bacteria	p_Proteobacteria	c_Gammaproteobacteria	o_Burkholderiales	f_Nitrosomonadaceae	g_Nitrosomonas	s_Nitrosomonas sp008015595	900_RVETB4734A_HS	27555	species	Nitrosomonas sp008015595	22	21	6	0.59	d_Bacteria;p_Proteobacteria;c_Gammaproteobacteria;o_Burkholderiales;f_Nitrosomonadaceae;g_Nitrosomonas;s_Nitrosomonas sp008015595	UniRef50_A0A1R7QAH9 Cation transporter n=227 Tax=Bacteria TaxID=2 RepID=A0A1R7QAH9_ACIJO	37146_GFGIA8953L_HS_5 # 2125 # 2448 # 1 # ID=10506_5;partial=01;start_type=ATG;rbs_motif=TAA;rbs_spacer=12bp;gc_cont=0.373	100.0	209.5	426	1.1999999999999999e-51	108	88
168	37146_GFGIA8953L_HS	900_RVETB4734A_HS	2	5	11	5	37146_GFGIA8953L_HS_AND_900_RVETB4734A_HS	37146_GFGIA8953L_HS_4	900_RVETB4734A_HS_8	d_Bacteria	p_Proteobacteria	c_Gammaproteobacteria	o_Pseudomonadales	f_Moraxellaceae	g_Acinetobacter		37146_GFGIA8953L_HS	34	genus	Acinetobacter	8	8	4	0.5	d_Bacteria;p_Proteobacteria;c_Gammaproteobacteria;o_Pseudomonadales;f_Moraxellaceae;g_Acinetobacter	d_Bacteria	p_Proteobacteria	c_Gammaproteobacteria	o_Burkholderiales	f_Nitrosomonadaceae	g_Nitrosomonas	s_Nitrosomonas sp008015595	900_RVETB4734A_HS	27555	species	Nitrosomonas sp008015595	22	21	6	0.59	d_Bacteria;p_Proteobacteria;c_Gammaproteobacteria;o_Burkholderiales;f_Nitrosomonadaceae;g_Nitrosomonas;s_Nitrosomonas sp008015595	UniRef50_A0A1R7QAH9 Cation transporter n=227 Tax=Bacteria TaxID=2 RepID=A0A1R7QAH9_ACIJO	37146_GFGIA8953L_HS_4 # 1867 # 2112 # 1 # ID=10506_4;partial=00;start_type=ATG;rbs_motif=TAA;rbs_spacer=11bp;gc_cont=0.358	94.8	81.3	426	3.9e-13	82	1
169	44312_PPQYX0519D_HS	900_RVETB4734A_HS	2	4	11	4	44312_PPQYX0519D_HS_AND_900_RVETB4734A_HS	44312_PPQYX0519D_HS_3	900_RVETB4734A_HS_10	d_Bacteria	p_Proteobacteria	c_Gammaproteobacteria	o_Pseudomonadales	f_Moraxellaceae	g_Acinetobacter		44312_PPQYX0519D_HS	34	genus	Acinetobacter	7	7	6	0.68	d_Bacteria;p_Proteobacteria;c_Gammaproteobacteria;o_Pseudomonadales;f_Moraxellaceae;g_Acinetobacter	d_Bacteria	p_Proteobacteria	c_Gammaproteobacteria	o_Burkholderiales	f_Nitrosomonadaceae	g_Nitrosomonas	s_Nitrosomonas sp008015595	900_RVETB4734A_HS	27555	species	Nitrosomonas sp008015595	22	21	6	0.59	d_Bacteria;p_Proteobacteria;c_Gammaproteobacteria;o_Burkholderiales;f_Nitrosomonadaceae;g_Nitrosomonas;s_Nitrosomonas sp008015595	UniRef50_A0A173DXJ0 Mobile element protein n=45 Tax=Gammaproteobacteria TaxID=1236 RepID=A0A173DXJ0_9GAMM	44312_PPQYX0519D_HS_3 # 1817 # 2029 # 1 # ID=1879_3;partial=00;start_type=ATG;rbs_motif=GGA/GAG/AGG;rbs_spacer=5-10bp;gc_cont=0.432	98.5	148.3	68	2.2e-33	71	1
170	44312_PPQYX0519D_HS	900_RVETB4734A_HS	2	4	11	4	44312_PPQYX0519D_HS_AND_900_RVETB4734A_HS	44312_PPQYX0519D_HS_4	900_RVETB4734A_HS_11	d_Bacteria	p_Proteobacteria	c_Gammaproteobacteria	o_Pseudomonadales	f_Moraxellaceae	g_Acinetobacter		44312_PPQYX0519D_HS	34	genus	Acinetobacter	7	7	6	0.68	d_Bacteria;p_Proteobacteria;c_Gammaproteobacteria;o_Pseudomonadales;f_Moraxellaceae;g_Acinetobacter	d_Bacteria	p_Proteobacteria	c_Gammaproteobacteria	o_Burkholderiales	f_Nitrosomonadaceae	g_Nitrosomonas	s_Nitrosomonas sp008015595	900_RVETB4734A_HS	27555	species	Nitrosomonas sp008015595	22	21	6	0.59	d_Bacteria;p_Proteobacteria;c_Gammaproteobacteria;o_Burkholderiales;f_Nitrosomonadaceae;g_Nitrosomonas;s_Nitrosomonas sp008015595	UniRef50_A0A7H2Q5V9 Helix-turn-helix transcriptional regulator n=24 Tax=Bacteria TaxID=2 RepID=A0A7H2Q5V9_9GAMM	44312_PPQYX0519D_HS_4 # 2033 # 2320 # -1 # ID=1879_4;partial=00;start_type=ATG;rbs_motif=AGGAG;rbs_spacer=5-10bp;gc_cont=0.396	92.8	142.5	86	1.6999999999999996e-31	96	1
171	44312_PPQYX0519D_HS	3189_UJATH1427C	1	4	6	4	44312_PPQYX0519D_HS_AND_3189_UJATH1427C	44312_PPQYX0519D_HS_4	3189_UJATH1427C_1	d_Bacteria	p_Proteobacteria	c_Gammaproteobacteria	o_Pseudomonadales	f_Moraxellaceae	g_Acinetobacter		44312_PPQYX0519D_HS	34	genus	Acinetobacter	7	7	6	0.68	d_Bacteria;p_Proteobacteria;c_Gammaproteobacteria;o_Pseudomonadales;f_Moraxellaceae;g_Acinetobacter	d_Bacteria	p_Proteobacteria	c_Gammaproteobacteria	o_Pseudomonadales	f_Moraxellaceae	g_Agitococcus	s_Agitococcus lubricus	3189_UJATH1427C	29146	species	Agitococcus lubricus	8	7	5	0.79	d_Bacteria;p_Proteobacteria;c_Gammaproteobacteria;o_Pseudomonadales;f_Moraxellaceae;g_Agitococcus;s_Agitococcus lubricus	UniRef50_A0A7H2Q5V9 Helix-turn-helix transcriptional regulator n=24 Tax=Bacteria TaxID=2 RepID=A0A7H2Q5V9_9GAMM	44312_PPQYX0519D_HS_4 # 2033 # 2320 # -1 # ID=1879_4;partial=00;start_type=ATG;rbs_motif=AGGAG;rbs_spacer=5-10bp;gc_cont=0.396	92.8	142.5	86	1.6999999999999996e-31	96	1
172	6779_LIRKT9545S_HS	900_RVETB4734A_HS	2	5	11	5	6779_LIRKT9545S_HS_AND_900_RVETB4734A_HS	6779_LIRKT9545S_HS_5	900_RVETB4734A_HS_10	d_Bacteria	p_Proteobacteria	c_Gammaproteobacteria	o_Pseudomonadales	f_Moraxellaceae	g_Acinetobacter		6779_LIRKT9545S_HS	34	genus	Acinetobacter	8	7	7	1.0	d_Bacteria;p_Proteobacteria;c_Gammaproteobacteria;o_Pseudomonadales;f_Moraxellaceae;g_Acinetobacter	d_Bacteria	p_Proteobacteria	c_Gammaproteobacteria	o_Burkholderiales	f_Nitrosomonadaceae	g_Nitrosomonas	s_Nitrosomonas sp008015595	900_RVETB4734A_HS	27555	species	Nitrosomonas sp008015595	22	21	6	0.59	d_Bacteria;p_Proteobacteria;c_Gammaproteobacteria;o_Burkholderiales;f_Nitrosomonadaceae;g_Nitrosomonas;s_Nitrosomonas sp008015595	UniRef50_A0A173DXJ0 Mobile element protein n=45 Tax=Gammaproteobacteria TaxID=1236 RepID=A0A173DXJ0_9GAMM	6779_LIRKT9545S_HS_5 # 3165 # 3371 # -1 # ID=8152_5;partial=00;start_type=GTG;rbs_motif=GGA/GAG/AGG;rbs_spacer=5-10bp;gc_cont=0.430	98.5	154.1	68	3.9e-35	69	1
173	6779_LIRKT9545S_HS	900_RVETB4734A_HS	2	5	11	5	6779_LIRKT9545S_HS_AND_900_RVETB4734A_HS	6779_LIRKT9545S_HS_4	900_RVETB4734A_HS_11	d_Bacteria	p_Proteobacteria	c_Gammaproteobacteria	o_Pseudomonadales	f_Moraxellaceae	g_Acinetobacter		6779_LIRKT9545S_HS	34	genus	Acinetobacter	8	7	7	1.0	d_Bacteria;p_Proteobacteria;c_Gammaproteobacteria;o_Pseudomonadales;f_Moraxellaceae;g_Acinetobacter	d_Bacteria	p_Proteobacteria	c_Gammaproteobacteria	o_Burkholderiales	f_Nitrosomonadaceae	g_Nitrosomonas	s_Nitrosomonas sp008015595	900_RVETB4734A_HS	27555	species	Nitrosomonas sp008015595	22	21	6	0.59	d_Bacteria;p_Proteobacteria;c_Gammaproteobacteria;o_Burkholderiales;f_Nitrosomonadaceae;g_Nitrosomonas;s_Nitrosomonas sp008015595	UniRef50_A0A7H2Q5V9 Helix-turn-helix transcriptional regulator n=24 Tax=Bacteria TaxID=2 RepID=A0A7H2Q5V9_9GAMM	6779_LIRKT9545S_HS_4 # 2866 # 3168 # 1 # ID=8152_4;partial=00;start_type=ATG;rbs_motif=AGGAG;rbs_spacer=5-10bp;gc_cont=0.396	92.8	142.1	86	2.3e-31	101	1
174	6779_LIRKT9545S_HS	3189_UJATH1427C	1	5	6	5	6779_LIRKT9545S_HS_AND_3189_UJATH1427C	6779_LIRKT9545S_HS_4	3189_UJATH1427C_1	d_Bacteria	p_Proteobacteria	c_Gammaproteobacteria	o_Pseudomonadales	f_Moraxellaceae	g_Acinetobacter		6779_LIRKT9545S_HS	34	genus	Acinetobacter	8	7	7	1.0	d_Bacteria;p_Proteobacteria;c_Gammaproteobacteria;o_Pseudomonadales;f_Moraxellaceae;g_Acinetobacter	d_Bacteria	p_Proteobacteria	c_Gammaproteobacteria	o_Pseudomonadales	f_Moraxellaceae	g_Agitococcus	s_Agitococcus lubricus	3189_UJATH1427C	29146	species	Agitococcus lubricus	8	7	5	0.79	d_Bacteria;p_Proteobacteria;c_Gammaproteobacteria;o_Pseudomonadales;f_Moraxellaceae;g_Agitococcus;s_Agitococcus lubricus	UniRef50_A0A7H2Q5V9 Helix-turn-helix transcriptional regulator n=24 Tax=Bacteria TaxID=2 RepID=A0A7H2Q5V9_9GAMM	6779_LIRKT9545S_HS_4 # 2866 # 3168 # 1 # ID=8152_4;partial=00;start_type=ATG;rbs_motif=AGGAG;rbs_spacer=5-10bp;gc_cont=0.396	92.8	142.1	86	2.3e-31	101	1
175	16556_TFTUD9566I_HS	900_RVETB4734A_HS	1	6	11	6	16556_TFTUD9566I_HS_AND_900_RVETB4734A_HS	16556_TFTUD9566I_HS_2	900_RVETB4734A_HS_7	d_Bacteria	p_Proteobacteria	c_Gammaproteobacteria	o_Pseudomonadales	f_Moraxellaceae	g_Acinetobacter		16556_TFTUD9566I_HS	34	genus	Acinetobacter	11	11	7	0.51	d_Bacteria;p_Proteobacteria;c_Gammaproteobacteria;o_Pseudomonadales;f_Moraxellaceae;g_Acinetobacter	d_Bacteria	p_Proteobacteria	c_Gammaproteobacteria	o_Burkholderiales	f_Nitrosomonadaceae	g_Nitrosomonas	s_Nitrosomonas sp008015595	900_RVETB4734A_HS	27555	species	Nitrosomonas sp008015595	22	21	6	0.59	d_Bacteria;p_Proteobacteria;c_Gammaproteobacteria;o_Burkholderiales;f_Nitrosomonadaceae;g_Nitrosomonas;s_Nitrosomonas sp008015595	UniRef50_C7EZD9 IS26 Transponase n=3116 Tax=root TaxID=1 RepID=C7EZD9_ECOLX	16556_TFTUD9566I_HS_2 # 175 # 879 # -1 # ID=12490_2;partial=00;start_type=ATG;rbs_motif=GGA/GAG/AGG;rbs_spacer=5-10bp;gc_cont=0.413	85.3	434.9	238	3.899999999999998e-119	235	5
176	1935601_coassembly	900_RVETB4734A_HS	1	4	11	4	1935601_coassembly_AND_900_RVETB4734A_HS	1935601_coassembly_4	900_RVETB4734A_HS_7	d_Bacteria	p_Proteobacteria	c_Gammaproteobacteria	o_Pseudomonadales	f_Moraxellaceae	g_Acinetobacter		1935601_coassembly	34	genus	Acinetobacter	5	5	4	0.98	d_Bacteria;p_Proteobacteria;c_Gammaproteobacteria;o_Pseudomonadales;f_Moraxellaceae;g_Acinetobacter	d_Bacteria	p_Proteobacteria	c_Gammaproteobacteria	o_Burkholderiales	f_Nitrosomonadaceae	g_Nitrosomonas	s_Nitrosomonas sp008015595	900_RVETB4734A_HS	27555	species	Nitrosomonas sp008015595	22	21	6	0.59	d_Bacteria;p_Proteobacteria;c_Gammaproteobacteria;o_Burkholderiales;f_Nitrosomonadaceae;g_Nitrosomonas;s_Nitrosomonas sp008015595	UniRef50_A0A335GK83 Transposase-like protein n=130 Tax=cellular organisms TaxID=131567 RepID=A0A335GK83_ACIBA	1935601_coassembly_4 # 1373 # 1480 # -1 # ID=11434_4;partial=01;start_type=Edge;rbs_motif=None;rbs_spacer=None;gc_cont=0.417	100.0	77.4	201	2.4e-12	36	167
177	7872_WQYNP1853R_HS	900_RVETB4734A_HS	1	5	11	5	7872_WQYNP1853R_HS_AND_900_RVETB4734A_HS	7872_WQYNP1853R_HS_1	900_RVETB4734A_HS_7	d_Bacteria	p_Proteobacteria	c_Gammaproteobacteria	o_Pseudomonadales	f_Moraxellaceae	g_Acinetobacter		7872_WQYNP1853R_HS	34	genus	Acinetobacter	11	11	8	0.6	d_Bacteria;p_Proteobacteria;c_Gammaproteobacteria;o_Pseudomonadales;f_Moraxellaceae;g_Acinetobacter	d_Bacteria	p_Proteobacteria	c_Gammaproteobacteria	o_Burkholderiales	f_Nitrosomonadaceae	g_Nitrosomonas	s_Nitrosomonas sp008015595	900_RVETB4734A_HS	27555	species	Nitrosomonas sp008015595	22	21	6	0.59	d_Bacteria;p_Proteobacteria;c_Gammaproteobacteria;o_Burkholderiales;f_Nitrosomonadaceae;g_Nitrosomonas;s_Nitrosomonas sp008015595	UniRef50_C7EZD9 IS26 Transponase n=3116 Tax=root TaxID=1 RepID=C7EZD9_ECOLX	7872_WQYNP1853R_HS_1 # 3 # 710 # 1 # ID=12041_1;partial=10;start_type=Edge;rbs_motif=None;rbs_spacer=None;gc_cont=0.415	85.4	438.3	238	3.5999999999999975e-120	236	4
178	900_RVETB4734A_HS	9227_PQLRE3426M	2	11	4	4	900_RVETB4734A_HS_AND_9227_PQLRE3426M	900_RVETB4734A_HS_9	9227_PQLRE3426M_4	d_Bacteria	p_Proteobacteria	c_Gammaproteobacteria	o_Burkholderiales	f_Nitrosomonadaceae	g_Nitrosomonas	s_Nitrosomonas sp008015595	900_RVETB4734A_HS	27555	species	Nitrosomonas sp008015595	22	21	6	0.59	d_Bacteria;p_Proteobacteria;c_Gammaproteobacteria;o_Burkholderiales;f_Nitrosomonadaceae;g_Nitrosomonas;s_Nitrosomonas sp008015595	d_Bacteria	p_Proteobacteria	c_Gammaproteobacteria	o_Pseudomonadales	f_Moraxellaceae	g_Acinetobacter		9227_PQLRE3426M	34	genus	Acinetobacter	10	10	9	0.57	d_Bacteria;p_Proteobacteria;c_Gammaproteobacteria;o_Pseudomonadales;f_Moraxellaceae;g_Acinetobacter	UniRef50_A0A6D0PYE2 Cd(II)/Pb(II)-responsive transcriptional regulator n=5 Tax=Gammaproteobacteria TaxID=1236 RepID=A0A6D0PYE2_ECOLX	900_RVETB4734A_HS_9 # 8878 # 9330 # 1 # ID=6326_9;partial=00;start_type=TTG;rbs_motif=TATAA;rbs_spacer=3bp;gc_cont=0.309	95.1	207.2	103	8.6e-51	151	1
179	900_RVETB4734A_HS	11834_VVJFE8127P_HS	3	11	7	7	900_RVETB4734A_HS_AND_11834_VVJFE8127P_HS	900_RVETB4734A_HS_9	11834_VVJFE8127P_HS_4	d_Bacteria	p_Proteobacteria	c_Gammaproteobacteria	o_Burkholderiales	f_Nitrosomonadaceae	g_Nitrosomonas	s_Nitrosomonas sp008015595	900_RVETB4734A_HS	27555	species	Nitrosomonas sp008015595	22	21	6	0.59	d_Bacteria;p_Proteobacteria;c_Gammaproteobacteria;o_Burkholderiales;f_Nitrosomonadaceae;g_Nitrosomonas;s_Nitrosomonas sp008015595	d_Bacteria	p_Proteobacteria	c_Gammaproteobacteria	o_Pseudomonadales	f_Moraxellaceae	g_Acinetobacter		11834_VVJFE8127P_HS	34	genus	Acinetobacter	15	15	11	0.61	d_Bacteria;p_Proteobacteria;c_Gammaproteobacteria;o_Pseudomonadales;f_Moraxellaceae;g_Acinetobacter	UniRef50_A0A6D0PYE2 Cd(II)/Pb(II)-responsive transcriptional regulator n=5 Tax=Gammaproteobacteria TaxID=1236 RepID=A0A6D0PYE2_ECOLX	900_RVETB4734A_HS_9 # 8878 # 9330 # 1 # ID=6326_9;partial=00;start_type=TTG;rbs_motif=TATAA;rbs_spacer=3bp;gc_cont=0.309	95.1	207.2	103	8.6e-51	151	1
180	11942_STOPY2011U_HS	6537_JXBDA6620S_HS	1	5	5	5	11942_STOPY2011U_HS_AND_6537_JXBDA6620S_HS	11942_STOPY2011U_HS_5	6537_JXBDA6620S_HS_4	d_Bacteria	p_Proteobacteria	c_Gammaproteobacteria	o_Pseudomonadales	f_Moraxellaceae	g_Moraxella A	s_Moraxella A sp002478835	11942_STOPY2011U_HS	9289	species	Moraxella A sp002478835	5	5	2	0.66	d_Bacteria;p_Proteobacteria;c_Gammaproteobacteria;o_Pseudomonadales;f_Moraxellaceae;g_Moraxella A;s_Moraxella A sp002478835	d_Bacteria	p_Proteobacteria	c_Gammaproteobacteria	o_Pseudomonadales	f_Moraxellaceae	g_Acinetobacter		6537_JXBDA6620S_HS	34	genus	Acinetobacter	16	14	7	0.59	d_Bacteria;p_Proteobacteria;c_Gammaproteobacteria;o_Pseudomonadales;f_Moraxellaceae;g_Acinetobacter	UniRef50_A0A3G9FQQ1 Retron-type RNA-directed DNA polymerase n=3 Tax=Bacteria TaxID=2 RepID=A0A3G9FQQ1_9GAMM	11942_STOPY2011U_HS_5 # 3433 # 3534 # -1 # ID=3422_5;partial=01;start_type=Edge;rbs_motif=None;rbs_spacer=None;gc_cont=0.392	96.8	69.3	148	6.3e-10	34	1
181	11942_STOPY2011U_HS	30726_EBZCS4093H	1	5	4	4	11942_STOPY2011U_HS_AND_30726_EBZCS4093H	11942_STOPY2011U_HS_5	30726_EBZCS4093H_1	d_Bacteria	p_Proteobacteria	c_Gammaproteobacteria	o_Pseudomonadales	f_Moraxellaceae	g_Moraxella A	s_Moraxella A sp002478835	11942_STOPY2011U_HS	9289	species	Moraxella A sp002478835	5	5	2	0.66	d_Bacteria;p_Proteobacteria;c_Gammaproteobacteria;o_Pseudomonadales;f_Moraxellaceae;g_Moraxella A;s_Moraxella A sp002478835	d_Bacteria	p_Proteobacteria	c_Gammaproteobacteria	o_Pseudomonadales	f_Moraxellaceae	g_Acinetobacter		30726_EBZCS4093H	34	genus	Acinetobacter	8	8	4	0.66	d_Bacteria;p_Proteobacteria;c_Gammaproteobacteria;o_Pseudomonadales;f_Moraxellaceae;g_Acinetobacter	UniRef50_A0A3G9FQQ1 Retron-type RNA-directed DNA polymerase n=3 Tax=Bacteria TaxID=2 RepID=A0A3G9FQQ1_9GAMM	11942_STOPY2011U_HS_5 # 3433 # 3534 # -1 # ID=3422_5;partial=01;start_type=Edge;rbs_motif=None;rbs_spacer=None;gc_cont=0.392	96.8	69.3	148	6.3e-10	34	1
182	900_RVETB4734A_HS	16556_TFTUD9566I_HS	1	11	6	6	900_RVETB4734A_HS_AND_16556_TFTUD9566I_HS	900_RVETB4734A_HS_7	16556_TFTUD9566I_HS_2	d_Bacteria	p_Proteobacteria	c_Gammaproteobacteria	o_Burkholderiales	f_Nitrosomonadaceae	g_Nitrosomonas	s_Nitrosomonas sp008015595	900_RVETB4734A_HS	27555	species	Nitrosomonas sp008015595	22	21	6	0.59	d_Bacteria;p_Proteobacteria;c_Gammaproteobacteria;o_Burkholderiales;f_Nitrosomonadaceae;g_Nitrosomonas;s_Nitrosomonas sp008015595	d_Bacteria	p_Proteobacteria	c_Gammaproteobacteria	o_Pseudomonadales	f_Moraxellaceae	g_Acinetobacter		16556_TFTUD9566I_HS	34	genus	Acinetobacter	11	11	7	0.51	d_Bacteria;p_Proteobacteria;c_Gammaproteobacteria;o_Pseudomonadales;f_Moraxellaceae;g_Acinetobacter	UniRef50_C7EZD9 IS26 Transponase n=3116 Tax=root TaxID=1 RepID=C7EZD9_ECOLX	900_RVETB4734A_HS_7 # 6778 # 7482 # -1 # ID=6326_7;partial=00;start_type=ATG;rbs_motif=TAA;rbs_spacer=11bp;gc_cont=0.411	85.3	434.9	238	3.899999999999998e-119	235	5
183	900_RVETB4734A_HS	1935601_coassembly	1	11	4	4	900_RVETB4734A_HS_AND_1935601_coassembly	900_RVETB4734A_HS_7	1935601_coassembly_4	d_Bacteria	p_Proteobacteria	c_Gammaproteobacteria	o_Burkholderiales	f_Nitrosomonadaceae	g_Nitrosomonas	s_Nitrosomonas sp008015595	900_RVETB4734A_HS	27555	species	Nitrosomonas sp008015595	22	21	6	0.59	d_Bacteria;p_Proteobacteria;c_Gammaproteobacteria;o_Burkholderiales;f_Nitrosomonadaceae;g_Nitrosomonas;s_Nitrosomonas sp008015595	d_Bacteria	p_Proteobacteria	c_Gammaproteobacteria	o_Pseudomonadales	f_Moraxellaceae	g_Acinetobacter		1935601_coassembly	34	genus	Acinetobacter	5	5	4	0.98	d_Bacteria;p_Proteobacteria;c_Gammaproteobacteria;o_Pseudomonadales;f_Moraxellaceae;g_Acinetobacter	UniRef50_C7EZD9 IS26 Transponase n=3116 Tax=root TaxID=1 RepID=C7EZD9_ECOLX	900_RVETB4734A_HS_7 # 6778 # 7482 # -1 # ID=6326_7;partial=00;start_type=ATG;rbs_motif=TAA;rbs_spacer=11bp;gc_cont=0.411	85.3	434.9	238	3.899999999999998e-119	235	5
184	900_RVETB4734A_HS	11834_VVJFE8127P_HS	3	11	7	7	900_RVETB4734A_HS_AND_11834_VVJFE8127P_HS	900_RVETB4734A_HS_7	11834_VVJFE8127P_HS_6	d_Bacteria	p_Proteobacteria	c_Gammaproteobacteria	o_Burkholderiales	f_Nitrosomonadaceae	g_Nitrosomonas	s_Nitrosomonas sp008015595	900_RVETB4734A_HS	27555	species	Nitrosomonas sp008015595	22	21	6	0.59	d_Bacteria;p_Proteobacteria;c_Gammaproteobacteria;o_Burkholderiales;f_Nitrosomonadaceae;g_Nitrosomonas;s_Nitrosomonas sp008015595	d_Bacteria	p_Proteobacteria	c_Gammaproteobacteria	o_Pseudomonadales	f_Moraxellaceae	g_Acinetobacter		11834_VVJFE8127P_HS	34	genus	Acinetobacter	15	15	11	0.61	d_Bacteria;p_Proteobacteria;c_Gammaproteobacteria;o_Pseudomonadales;f_Moraxellaceae;g_Acinetobacter	UniRef50_C7EZD9 IS26 Transponase n=3116 Tax=root TaxID=1 RepID=C7EZD9_ECOLX	900_RVETB4734A_HS_7 # 6778 # 7482 # -1 # ID=6326_7;partial=00;start_type=ATG;rbs_motif=TAA;rbs_spacer=11bp;gc_cont=0.411	85.3	434.9	238	3.899999999999998e-119	235	5
185	900_RVETB4734A_HS	7872_WQYNP1853R_HS	1	11	5	5	900_RVETB4734A_HS_AND_7872_WQYNP1853R_HS	900_RVETB4734A_HS_7	7872_WQYNP1853R_HS_1	d_Bacteria	p_Proteobacteria	c_Gammaproteobacteria	o_Burkholderiales	f_Nitrosomonadaceae	g_Nitrosomonas	s_Nitrosomonas sp008015595	900_RVETB4734A_HS	27555	species	Nitrosomonas sp008015595	22	21	6	0.59	d_Bacteria;p_Proteobacteria;c_Gammaproteobacteria;o_Burkholderiales;f_Nitrosomonadaceae;g_Nitrosomonas;s_Nitrosomonas sp008015595	d_Bacteria	p_Proteobacteria	c_Gammaproteobacteria	o_Pseudomonadales	f_Moraxellaceae	g_Acinetobacter		7872_WQYNP1853R_HS	34	genus	Acinetobacter	11	11	8	0.6	d_Bacteria;p_Proteobacteria;c_Gammaproteobacteria;o_Pseudomonadales;f_Moraxellaceae;g_Acinetobacter	UniRef50_C7EZD9 IS26 Transponase n=3116 Tax=root TaxID=1 RepID=C7EZD9_ECOLX	900_RVETB4734A_HS_7 # 6778 # 7482 # -1 # ID=6326_7;partial=00;start_type=ATG;rbs_motif=TAA;rbs_spacer=11bp;gc_cont=0.411	85.3	434.9	238	3.899999999999998e-119	235	5
186	1009286_coassembly	12552_PPQYX0519D_HS	1	4	6	4	1009286_coassembly_AND_12552_PPQYX0519D_HS	1009286_coassembly_1	12552_PPQYX0519D_HS_3	d_Bacteria	p_Proteobacteria	c_Gammaproteobacteria	o_Enterobacterales	f_Shewanellaceae	g_Shewanella		1009286_coassembly	631	genus	Shewanella	5	4	2	0.51	d_Bacteria;p_Proteobacteria;c_Gammaproteobacteria;o_Enterobacterales;f_Shewanellaceae;g_Shewanella	d_Bacteria	p_Proteobacteria	c_Gammaproteobacteria	o_Pseudomonadales	f_Moraxellaceae	g_Acinetobacter		12552_PPQYX0519D_HS	34	genus	Acinetobacter	14	12	10	0.99	d_Bacteria;p_Proteobacteria;c_Gammaproteobacteria;o_Pseudomonadales;f_Moraxellaceae;g_Acinetobacter	UniRef50_N8SFC9 Tnp_DDE_dom domain-containing protein n=5 Tax=cellular organisms TaxID=131567 RepID=N8SFC9_ACILW	1009286_coassembly_1 # 1 # 309 # 1 # ID=13200_1;partial=10;start_type=Edge;rbs_motif=None;rbs_spacer=None;gc_cont=0.369	92.1	193.4	200	8.799999999999997e-47	103	99
187	1009286_coassembly	4291_XQXFX8126Y	1	4	8	4	1009286_coassembly_AND_4291_XQXFX8126Y	1009286_coassembly_1	4291_XQXFX8126Y_7	d_Bacteria	p_Proteobacteria	c_Gammaproteobacteria	o_Enterobacterales	f_Shewanellaceae	g_Shewanella		1009286_coassembly	631	genus	Shewanella	5	4	2	0.51	d_Bacteria;p_Proteobacteria;c_Gammaproteobacteria;o_Enterobacterales;f_Shewanellaceae;g_Shewanella	d_Bacteria	p_Proteobacteria	c_Gammaproteobacteria	o_Pseudomonadales	f_Moraxellaceae	g_Acinetobacter		4291_XQXFX8126Y	34	genus	Acinetobacter	15	14	13	1.0	d_Bacteria;p_Proteobacteria;c_Gammaproteobacteria;o_Pseudomonadales;f_Moraxellaceae;g_Acinetobacter	UniRef50_N8SFC9 Tnp_DDE_dom domain-containing protein n=5 Tax=cellular organisms TaxID=131567 RepID=N8SFC9_ACILW	1009286_coassembly_1 # 1 # 309 # 1 # ID=13200_1;partial=10;start_type=Edge;rbs_motif=None;rbs_spacer=None;gc_cont=0.369	92.1	193.4	200	8.799999999999997e-47	103	99
188	1009286_coassembly	13065_HDRFF4542I_HS	1	4	7	4	1009286_coassembly_AND_13065_HDRFF4542I_HS	1009286_coassembly_1	13065_HDRFF4542I_HS_6	d_Bacteria	p_Proteobacteria	c_Gammaproteobacteria	o_Enterobacterales	f_Shewanellaceae	g_Shewanella		1009286_coassembly	631	genus	Shewanella	5	4	2	0.51	d_Bacteria;p_Proteobacteria;c_Gammaproteobacteria;o_Enterobacterales;f_Shewanellaceae;g_Shewanella	d_Bacteria	p_Proteobacteria	c_Gammaproteobacteria	o_Pseudomonadales	f_Moraxellaceae	g_Acinetobacter		13065_HDRFF4542I_HS	34	genus	Acinetobacter	9	9	7	0.97	d_Bacteria;p_Proteobacteria;c_Gammaproteobacteria;o_Pseudomonadales;f_Moraxellaceae;g_Acinetobacter	UniRef50_N8SFC9 Tnp_DDE_dom domain-containing protein n=5 Tax=cellular organisms TaxID=131567 RepID=N8SFC9_ACILW	1009286_coassembly_1 # 1 # 309 # 1 # ID=13200_1;partial=10;start_type=Edge;rbs_motif=None;rbs_spacer=None;gc_cont=0.369	92.1	193.4	200	8.799999999999997e-47	103	99
189	1009286_coassembly	15534_AWBTU5226J_HS	1	4	4	4	1009286_coassembly_AND_15534_AWBTU5226J_HS	1009286_coassembly_1	15534_AWBTU5226J_HS_1	d_Bacteria	p_Proteobacteria	c_Gammaproteobacteria	o_Enterobacterales	f_Shewanellaceae	g_Shewanella		1009286_coassembly	631	genus	Shewanella	5	4	2	0.51	d_Bacteria;p_Proteobacteria;c_Gammaproteobacteria;o_Enterobacterales;f_Shewanellaceae;g_Shewanella	d_Bacteria	p_Proteobacteria	c_Gammaproteobacteria	o_Pseudomonadales	f_Moraxellaceae	g_Acinetobacter		15534_AWBTU5226J_HS	34	genus	Acinetobacter	6	6	5	1.0	d_Bacteria;p_Proteobacteria;c_Gammaproteobacteria;o_Pseudomonadales;f_Moraxellaceae;g_Acinetobacter	UniRef50_N8SFC9 Tnp_DDE_dom domain-containing protein n=5 Tax=cellular organisms TaxID=131567 RepID=N8SFC9_ACILW	1009286_coassembly_1 # 1 # 309 # 1 # ID=13200_1;partial=10;start_type=Edge;rbs_motif=None;rbs_spacer=None;gc_cont=0.369	92.1	193.4	200	8.799999999999997e-47	103	99
190	1009286_coassembly	16397_HQATZ1945L	1	4	4	4	1009286_coassembly_AND_16397_HQATZ1945L	1009286_coassembly_1	16397_HQATZ1945L_3	d_Bacteria	p_Proteobacteria	c_Gammaproteobacteria	o_Enterobacterales	f_Shewanellaceae	g_Shewanella		1009286_coassembly	631	genus	Shewanella	5	4	2	0.51	d_Bacteria;p_Proteobacteria;c_Gammaproteobacteria;o_Enterobacterales;f_Shewanellaceae;g_Shewanella	d_Bacteria	p_Proteobacteria	c_Gammaproteobacteria	o_Pseudomonadales	f_Moraxellaceae	g_Acinetobacter		16397_HQATZ1945L	34	genus	Acinetobacter	7	7	5	0.66	d_Bacteria;p_Proteobacteria;c_Gammaproteobacteria;o_Pseudomonadales;f_Moraxellaceae;g_Acinetobacter	UniRef50_N8SFC9 Tnp_DDE_dom domain-containing protein n=5 Tax=cellular organisms TaxID=131567 RepID=N8SFC9_ACILW	1009286_coassembly_1 # 1 # 309 # 1 # ID=13200_1;partial=10;start_type=Edge;rbs_motif=None;rbs_spacer=None;gc_cont=0.369	92.1	193.4	200	8.799999999999997e-47	103	99
191	1009286_coassembly	42189_GXDMU2252I_HS	1	4	4	4	1009286_coassembly_AND_42189_GXDMU2252I_HS	1009286_coassembly_1	42189_GXDMU2252I_HS_3	d_Bacteria	p_Proteobacteria	c_Gammaproteobacteria	o_Enterobacterales	f_Shewanellaceae	g_Shewanella		1009286_coassembly	631	genus	Shewanella	5	4	2	0.51	d_Bacteria;p_Proteobacteria;c_Gammaproteobacteria;o_Enterobacterales;f_Shewanellaceae;g_Shewanella	d_Bacteria	p_Proteobacteria	c_Gammaproteobacteria	o_Pseudomonadales	f_Moraxellaceae	g_Acinetobacter		42189_GXDMU2252I_HS	34	genus	Acinetobacter	5	4	4	1.0	d_Bacteria;p_Proteobacteria;c_Gammaproteobacteria;o_Pseudomonadales;f_Moraxellaceae;g_Acinetobacter	UniRef50_N8SFC9 Tnp_DDE_dom domain-containing protein n=5 Tax=cellular organisms TaxID=131567 RepID=N8SFC9_ACILW	1009286_coassembly_1 # 1 # 309 # 1 # ID=13200_1;partial=10;start_type=Edge;rbs_motif=None;rbs_spacer=None;gc_cont=0.369	92.1	193.4	200	8.799999999999997e-47	103	99
192	900_RVETB4734A_HS	11834_VVJFE8127P_HS	3	11	7	7	900_RVETB4734A_HS_AND_11834_VVJFE8127P_HS	900_RVETB4734A_HS_8	11834_VVJFE8127P_HS_5	d_Bacteria	p_Proteobacteria	c_Gammaproteobacteria	o_Burkholderiales	f_Nitrosomonadaceae	g_Nitrosomonas	s_Nitrosomonas sp008015595	900_RVETB4734A_HS	27555	species	Nitrosomonas sp008015595	22	21	6	0.59	d_Bacteria;p_Proteobacteria;c_Gammaproteobacteria;o_Burkholderiales;f_Nitrosomonadaceae;g_Nitrosomonas;s_Nitrosomonas sp008015595	d_Bacteria	p_Proteobacteria	c_Gammaproteobacteria	o_Pseudomonadales	f_Moraxellaceae	g_Acinetobacter		11834_VVJFE8127P_HS	34	genus	Acinetobacter	15	15	11	0.61	d_Bacteria;p_Proteobacteria;c_Gammaproteobacteria;o_Pseudomonadales;f_Moraxellaceae;g_Acinetobacter	UniRef50_A0A1R7QAH9 Cation transporter n=227 Tax=Bacteria TaxID=2 RepID=A0A1R7QAH9_ACIJO	900_RVETB4734A_HS_8 # 7568 # 8848 # -1 # ID=6326_8;partial=00;start_type=ATG;rbs_motif=TAA;rbs_spacer=11bp;gc_cont=0.390	96.5	722.2	426	2.1999999999999983e-205	427	1
193	900_RVETB4734A_HS	37146_GFGIA8953L_HS	2	11	5	5	900_RVETB4734A_HS_AND_37146_GFGIA8953L_HS	900_RVETB4734A_HS_8	37146_GFGIA8953L_HS_5	d_Bacteria	p_Proteobacteria	c_Gammaproteobacteria	o_Burkholderiales	f_Nitrosomonadaceae	g_Nitrosomonas	s_Nitrosomonas sp008015595	900_RVETB4734A_HS	27555	species	Nitrosomonas sp008015595	22	21	6	0.59	d_Bacteria;p_Proteobacteria;c_Gammaproteobacteria;o_Burkholderiales;f_Nitrosomonadaceae;g_Nitrosomonas;s_Nitrosomonas sp008015595	d_Bacteria	p_Proteobacteria	c_Gammaproteobacteria	o_Pseudomonadales	f_Moraxellaceae	g_Acinetobacter		37146_GFGIA8953L_HS	34	genus	Acinetobacter	8	8	4	0.5	d_Bacteria;p_Proteobacteria;c_Gammaproteobacteria;o_Pseudomonadales;f_Moraxellaceae;g_Acinetobacter	UniRef50_A0A1R7QAH9 Cation transporter n=227 Tax=Bacteria TaxID=2 RepID=A0A1R7QAH9_ACIJO	900_RVETB4734A_HS_8 # 7568 # 8848 # -1 # ID=6326_8;partial=00;start_type=ATG;rbs_motif=TAA;rbs_spacer=11bp;gc_cont=0.390	96.5	722.2	426	2.1999999999999983e-205	427	1
194	900_RVETB4734A_HS	37146_GFGIA8953L_HS	2	11	5	5	900_RVETB4734A_HS_AND_37146_GFGIA8953L_HS	900_RVETB4734A_HS_8	37146_GFGIA8953L_HS_4	d_Bacteria	p_Proteobacteria	c_Gammaproteobacteria	o_Burkholderiales	f_Nitrosomonadaceae	g_Nitrosomonas	s_Nitrosomonas sp008015595	900_RVETB4734A_HS	27555	species	Nitrosomonas sp008015595	22	21	6	0.59	d_Bacteria;p_Proteobacteria;c_Gammaproteobacteria;o_Burkholderiales;f_Nitrosomonadaceae;g_Nitrosomonas;s_Nitrosomonas sp008015595	d_Bacteria	p_Proteobacteria	c_Gammaproteobacteria	o_Pseudomonadales	f_Moraxellaceae	g_Acinetobacter		37146_GFGIA8953L_HS	34	genus	Acinetobacter	8	8	4	0.5	d_Bacteria;p_Proteobacteria;c_Gammaproteobacteria;o_Pseudomonadales;f_Moraxellaceae;g_Acinetobacter	UniRef50_A0A1R7QAH9 Cation transporter n=227 Tax=Bacteria TaxID=2 RepID=A0A1R7QAH9_ACIJO	900_RVETB4734A_HS_8 # 7568 # 8848 # -1 # ID=6326_8;partial=00;start_type=ATG;rbs_motif=TAA;rbs_spacer=11bp;gc_cont=0.390	96.5	722.2	426	2.1999999999999983e-205	427	1
195	1114_CTKAA1553C_HS	337039_coassembly	1	11	9	9	1114_CTKAA1553C_HS_AND_337039_coassembly	1114_CTKAA1553C_HS_8	337039_coassembly_3	d_Bacteria	p_Proteobacteria	c_Gammaproteobacteria	o_Pseudomonadales	f_Moraxellaceae	g_Moraxella A		1114_CTKAA1553C_HS	1114	genus	Moraxella A	15	14	9	0.62	d_Bacteria;p_Proteobacteria;c_Gammaproteobacteria;o_Pseudomonadales;f_Moraxellaceae;g_Moraxella A	d_Bacteria	p_Proteobacteria	c_Gammaproteobacteria	o_Pseudomonadales	f_Moraxellaceae	g_Acinetobacter		337039_coassembly	34	genus	Acinetobacter	10	9	5	0.5	d_Bacteria;p_Proteobacteria;c_Gammaproteobacteria;o_Pseudomonadales;f_Moraxellaceae;g_Acinetobacter	UniRef50_A0A378QVT6 DNA relaxase mbeA n=15 Tax=Proteobacteria TaxID=1224 RepID=A0A378QVT6_MOROS	1114_CTKAA1553C_HS_8 # 8013 # 8186 # 1 # ID=14958_8;partial=00;start_type=ATG;rbs_motif=TAA;rbs_spacer=4bp;gc_cont=0.408	70.2	82.0	836	1.6e-13	58	781
196	891_WQYNP1853R_HS	337039_coassembly	1	11	9	9	891_WQYNP1853R_HS_AND_337039_coassembly	891_WQYNP1853R_HS_4	337039_coassembly_3	d_Bacteria	p_Proteobacteria	c_Gammaproteobacteria	o_Pseudomonadales	f_Moraxellaceae	g_Moraxella A		891_WQYNP1853R_HS	1114	genus	Moraxella A	16	15	10	0.62	d_Bacteria;p_Proteobacteria;c_Gammaproteobacteria;o_Pseudomonadales;f_Moraxellaceae;g_Moraxella A	d_Bacteria	p_Proteobacteria	c_Gammaproteobacteria	o_Pseudomonadales	f_Moraxellaceae	g_Acinetobacter		337039_coassembly	34	genus	Acinetobacter	10	9	5	0.5	d_Bacteria;p_Proteobacteria;c_Gammaproteobacteria;o_Pseudomonadales;f_Moraxellaceae;g_Acinetobacter	UniRef50_A0A378QVT6 DNA relaxase mbeA n=15 Tax=Proteobacteria TaxID=1224 RepID=A0A378QVT6_MOROS	891_WQYNP1853R_HS_4 # 2759 # 2932 # -1 # ID=731_4;partial=00;start_type=ATG;rbs_motif=TAA;rbs_spacer=4bp;gc_cont=0.414	70.2	82.0	836	1.6e-13	58	781
197	982_OQKAY0494C_HS	337039_coassembly	1	12	9	9	982_OQKAY0494C_HS_AND_337039_coassembly	982_OQKAY0494C_HS_4	337039_coassembly_3	d_Bacteria	p_Proteobacteria	c_Gammaproteobacteria	o_Pseudomonadales	f_Moraxellaceae	g_Moraxella A		982_OQKAY0494C_HS	1114	genus	Moraxella A	15	14	9	0.62	d_Bacteria;p_Proteobacteria;c_Gammaproteobacteria;o_Pseudomonadales;f_Moraxellaceae;g_Moraxella A	d_Bacteria	p_Proteobacteria	c_Gammaproteobacteria	o_Pseudomonadales	f_Moraxellaceae	g_Acinetobacter		337039_coassembly	34	genus	Acinetobacter	10	9	5	0.5	d_Bacteria;p_Proteobacteria;c_Gammaproteobacteria;o_Pseudomonadales;f_Moraxellaceae;g_Acinetobacter	UniRef50_A0A378QVT6 DNA relaxase mbeA n=15 Tax=Proteobacteria TaxID=1224 RepID=A0A378QVT6_MOROS	982_OQKAY0494C_HS_4 # 2980 # 3153 # -1 # ID=7796_4;partial=00;start_type=ATG;rbs_motif=TAA;rbs_spacer=4bp;gc_cont=0.414	70.2	82.0	836	1.6e-13	58	781
198	2784_WQYNP1853R_HS	337039_coassembly	2	7	9	7	2784_WQYNP1853R_HS_AND_337039_coassembly	2784_WQYNP1853R_HS_7	337039_coassembly_1	d_Bacteria	p_Proteobacteria	c_Gammaproteobacteria	o_Pseudomonadales	f_Moraxellaceae	g_Moraxella A		2784_WQYNP1853R_HS	1114	genus	Moraxella A	6	6	3	0.5	d_Bacteria;p_Proteobacteria;c_Gammaproteobacteria;o_Pseudomonadales;f_Moraxellaceae;g_Moraxella A	d_Bacteria	p_Proteobacteria	c_Gammaproteobacteria	o_Pseudomonadales	f_Moraxellaceae	g_Acinetobacter		337039_coassembly	34	genus	Acinetobacter	10	9	5	0.5	d_Bacteria;p_Proteobacteria;c_Gammaproteobacteria;o_Pseudomonadales;f_Moraxellaceae;g_Acinetobacter	UniRef50_A0A1E9VQA0 DNA-binding protein n=57 Tax=Proteobacteria TaxID=1224 RepID=A0A1E9VQA0_9NEIS	2784_WQYNP1853R_HS_7 # 5339 # 5653 # -1 # ID=9946_7;partial=00;start_type=ATG;rbs_motif=TAA;rbs_spacer=15bp;gc_cont=0.352	65.3	130.2	104	9.3e-28	105	1
199	2784_WQYNP1853R_HS	337039_coassembly	2	7	9	7	2784_WQYNP1853R_HS_AND_337039_coassembly	2784_WQYNP1853R_HS_6	337039_coassembly_2	d_Bacteria	p_Proteobacteria	c_Gammaproteobacteria	o_Pseudomonadales	f_Moraxellaceae	g_Moraxella A		2784_WQYNP1853R_HS	1114	genus	Moraxella A	6	6	3	0.5	d_Bacteria;p_Proteobacteria;c_Gammaproteobacteria;o_Pseudomonadales;f_Moraxellaceae;g_Moraxella A	d_Bacteria	p_Proteobacteria	c_Gammaproteobacteria	o_Pseudomonadales	f_Moraxellaceae	g_Acinetobacter		337039_coassembly	34	genus	Acinetobacter	10	9	5	0.5	d_Bacteria;p_Proteobacteria;c_Gammaproteobacteria;o_Pseudomonadales;f_Moraxellaceae;g_Acinetobacter	UniRef50_I7JR14 HTH cro/C1-type domain-containing protein n=4 Tax=Proteobacteria TaxID=1224 RepID=I7JR14_9BURK	2784_WQYNP1853R_HS_6 # 5005 # 5358 # -1 # ID=9946_6;partial=00;start_type=ATG;rbs_motif=TAA;rbs_spacer=12bp;gc_cont=0.410	52.0	104.4	112	6.1e-20	118	11
200	1749_WQYNP1853R_HS	2345_DNGEE8998Y_HS	2	7	13	7	1749_WQYNP1853R_HS_AND_2345_DNGEE8998Y_HS	1749_WQYNP1853R_HS_6	2345_DNGEE8998Y_HS_5	d_Bacteria	p_Proteobacteria	c_Gammaproteobacteria	o_Pseudomonadales	f_Moraxellaceae	g_Moraxella A	s_Moraxella A sp002478835	1749_WQYNP1853R_HS	9289	species	Moraxella A sp002478835	7	5	3	0.6	d_Bacteria;p_Proteobacteria;c_Gammaproteobacteria;o_Pseudomonadales;f_Moraxellaceae;g_Moraxella A;s_Moraxella A sp002478835	d_Bacteria	p_Proteobacteria	c_Gammaproteobacteria	o_Pseudomonadales	f_Moraxellaceae	g_Acinetobacter		2345_DNGEE8998Y_HS	34	genus	Acinetobacter	14	11	10	0.89	d_Bacteria;p_Proteobacteria;c_Gammaproteobacteria;o_Pseudomonadales;f_Moraxellaceae;g_Acinetobacter	UniRef50_Q17U36 APH domain-containing protein n=7 Tax=Gammaproteobacteria TaxID=1236 RepID=Q17U36_ECOLX	1749_WQYNP1853R_HS_6 # 4855 # 5739 # -1 # ID=13691_6;partial=00;start_type=ATG;rbs_motif=AGGA;rbs_spacer=5-10bp;gc_cont=0.365	99.5	421.4	209	5.699999999999997e-115	295	1
201	1749_WQYNP1853R_HS	1312_BDOLL5284I_HS	2	7	14	7	1749_WQYNP1853R_HS_AND_1312_BDOLL5284I_HS	1749_WQYNP1853R_HS_6	1312_BDOLL5284I_HS_3	d_Bacteria	p_Proteobacteria	c_Gammaproteobacteria	o_Pseudomonadales	f_Moraxellaceae	g_Moraxella A	s_Moraxella A sp002478835	1749_WQYNP1853R_HS	9289	species	Moraxella A sp002478835	7	5	3	0.6	d_Bacteria;p_Proteobacteria;c_Gammaproteobacteria;o_Pseudomonadales;f_Moraxellaceae;g_Moraxella A;s_Moraxella A sp002478835	d_Bacteria	p_Proteobacteria	c_Gammaproteobacteria	o_Pseudomonadales	f_Moraxellaceae	g_Acinetobacter		1312_BDOLL5284I_HS	34	genus	Acinetobacter	13	10	7	0.7	d_Bacteria;p_Proteobacteria;c_Gammaproteobacteria;o_Pseudomonadales;f_Moraxellaceae;g_Acinetobacter	UniRef50_Q17U36 APH domain-containing protein n=7 Tax=Gammaproteobacteria TaxID=1236 RepID=Q17U36_ECOLX	1749_WQYNP1853R_HS_6 # 4855 # 5739 # -1 # ID=13691_6;partial=00;start_type=ATG;rbs_motif=AGGA;rbs_spacer=5-10bp;gc_cont=0.365	99.5	421.4	209	5.699999999999997e-115	295	1
202	1749_WQYNP1853R_HS	278_EGUDA3204Z_HS	2	7	20	7	1749_WQYNP1853R_HS_AND_278_EGUDA3204Z_HS	1749_WQYNP1853R_HS_6	278_EGUDA3204Z_HS_15	d_Bacteria	p_Proteobacteria	c_Gammaproteobacteria	o_Pseudomonadales	f_Moraxellaceae	g_Moraxella A	s_Moraxella A sp002478835	1749_WQYNP1853R_HS	9289	species	Moraxella A sp002478835	7	5	3	0.6	d_Bacteria;p_Proteobacteria;c_Gammaproteobacteria;o_Pseudomonadales;f_Moraxellaceae;g_Moraxella A;s_Moraxella A sp002478835	d_Bacteria	p_Proteobacteria	c_Gammaproteobacteria	o_Pseudomonadales	f_Moraxellaceae	g_Acinetobacter		278_EGUDA3204Z_HS	34	genus	Acinetobacter	22	17	13	0.72	d_Bacteria;p_Proteobacteria;c_Gammaproteobacteria;o_Pseudomonadales;f_Moraxellaceae;g_Acinetobacter	UniRef50_Q17U36 APH domain-containing protein n=7 Tax=Gammaproteobacteria TaxID=1236 RepID=Q17U36_ECOLX	1749_WQYNP1853R_HS_6 # 4855 # 5739 # -1 # ID=13691_6;partial=00;start_type=ATG;rbs_motif=AGGA;rbs_spacer=5-10bp;gc_cont=0.365	99.5	421.4	209	5.699999999999997e-115	295	1
203	1749_WQYNP1853R_HS	892_RAMLS4636B	2	7	13	7	1749_WQYNP1853R_HS_AND_892_RAMLS4636B	1749_WQYNP1853R_HS_6	892_RAMLS4636B_2	d_Bacteria	p_Proteobacteria	c_Gammaproteobacteria	o_Pseudomonadales	f_Moraxellaceae	g_Moraxella A	s_Moraxella A sp002478835	1749_WQYNP1853R_HS	9289	species	Moraxella A sp002478835	7	5	3	0.6	d_Bacteria;p_Proteobacteria;c_Gammaproteobacteria;o_Pseudomonadales;f_Moraxellaceae;g_Moraxella A;s_Moraxella A sp002478835	d_Bacteria	p_Proteobacteria	c_Gammaproteobacteria	o_Pseudomonadales	f_Moraxellaceae	g_Acinetobacter		892_RAMLS4636B	34	genus	Acinetobacter	13	10	7	0.7	d_Bacteria;p_Proteobacteria;c_Gammaproteobacteria;o_Pseudomonadales;f_Moraxellaceae;g_Acinetobacter	UniRef50_Q17U36 APH domain-containing protein n=7 Tax=Gammaproteobacteria TaxID=1236 RepID=Q17U36_ECOLX	1749_WQYNP1853R_HS_6 # 4855 # 5739 # -1 # ID=13691_6;partial=00;start_type=ATG;rbs_motif=AGGA;rbs_spacer=5-10bp;gc_cont=0.365	99.5	421.4	209	5.699999999999997e-115	295	1
204	1749_WQYNP1853R_HS	1662_HDRFF4542I	2	7	9	7	1749_WQYNP1853R_HS_AND_1662_HDRFF4542I	1749_WQYNP1853R_HS_6	1662_HDRFF4542I_4	d_Bacteria	p_Proteobacteria	c_Gammaproteobacteria	o_Pseudomonadales	f_Moraxellaceae	g_Moraxella A	s_Moraxella A sp002478835	1749_WQYNP1853R_HS	9289	species	Moraxella A sp002478835	7	5	3	0.6	d_Bacteria;p_Proteobacteria;c_Gammaproteobacteria;o_Pseudomonadales;f_Moraxellaceae;g_Moraxella A;s_Moraxella A sp002478835	d_Bacteria	p_Proteobacteria	c_Gammaproteobacteria	o_Pseudomonadales	f_Moraxellaceae	g_Acinetobacter		1662_HDRFF4542I	34	genus	Acinetobacter	13	12	7	0.67	d_Bacteria;p_Proteobacteria;c_Gammaproteobacteria;o_Pseudomonadales;f_Moraxellaceae;g_Acinetobacter	UniRef50_Q17U36 APH domain-containing protein n=7 Tax=Gammaproteobacteria TaxID=1236 RepID=Q17U36_ECOLX	1749_WQYNP1853R_HS_6 # 4855 # 5739 # -1 # ID=13691_6;partial=00;start_type=ATG;rbs_motif=AGGA;rbs_spacer=5-10bp;gc_cont=0.365	99.5	421.4	209	5.699999999999997e-115	295	1
205	1749_WQYNP1853R_HS	1803_CVREQ2707V_HS	2	7	10	7	1749_WQYNP1853R_HS_AND_1803_CVREQ2707V_HS	1749_WQYNP1853R_HS_6	1803_CVREQ2707V_HS_6	d_Bacteria	p_Proteobacteria	c_Gammaproteobacteria	o_Pseudomonadales	f_Moraxellaceae	g_Moraxella A	s_Moraxella A sp002478835	1749_WQYNP1853R_HS	9289	species	Moraxella A sp002478835	7	5	3	0.6	d_Bacteria;p_Proteobacteria;c_Gammaproteobacteria;o_Pseudomonadales;f_Moraxellaceae;g_Moraxella A;s_Moraxella A sp002478835	d_Bacteria	p_Proteobacteria	c_Gammaproteobacteria	o_Pseudomonadales	f_Moraxellaceae	g_Acinetobacter		1803_CVREQ2707V_HS	34	genus	Acinetobacter	10	7	6	0.83	d_Bacteria;p_Proteobacteria;c_Gammaproteobacteria;o_Pseudomonadales;f_Moraxellaceae;g_Acinetobacter	UniRef50_Q17U36 APH domain-containing protein n=7 Tax=Gammaproteobacteria TaxID=1236 RepID=Q17U36_ECOLX	1749_WQYNP1853R_HS_6 # 4855 # 5739 # -1 # ID=13691_6;partial=00;start_type=ATG;rbs_motif=AGGA;rbs_spacer=5-10bp;gc_cont=0.365	99.5	421.4	209	5.699999999999997e-115	295	1
206	1749_WQYNP1853R_HS	3586_SMRZL4770S_HS	2	7	11	7	1749_WQYNP1853R_HS_AND_3586_SMRZL4770S_HS	1749_WQYNP1853R_HS_6	3586_SMRZL4770S_HS_8	d_Bacteria	p_Proteobacteria	c_Gammaproteobacteria	o_Pseudomonadales	f_Moraxellaceae	g_Moraxella A	s_Moraxella A sp002478835	1749_WQYNP1853R_HS	9289	species	Moraxella A sp002478835	7	5	3	0.6	d_Bacteria;p_Proteobacteria;c_Gammaproteobacteria;o_Pseudomonadales;f_Moraxellaceae;g_Moraxella A;s_Moraxella A sp002478835	d_Bacteria	p_Proteobacteria	c_Gammaproteobacteria	o_Pseudomonadales	f_Moraxellaceae	g_Acinetobacter		3586_SMRZL4770S_HS	34	genus	Acinetobacter	11	8	7	0.84	d_Bacteria;p_Proteobacteria;c_Gammaproteobacteria;o_Pseudomonadales;f_Moraxellaceae;g_Acinetobacter	UniRef50_Q17U36 APH domain-containing protein n=7 Tax=Gammaproteobacteria TaxID=1236 RepID=Q17U36_ECOLX	1749_WQYNP1853R_HS_6 # 4855 # 5739 # -1 # ID=13691_6;partial=00;start_type=ATG;rbs_motif=AGGA;rbs_spacer=5-10bp;gc_cont=0.365	99.5	421.4	209	5.699999999999997e-115	295	1
207	1749_WQYNP1853R_HS	4362_VVJFE8127P_HS	2	7	10	7	1749_WQYNP1853R_HS_AND_4362_VVJFE8127P_HS	1749_WQYNP1853R_HS_6	4362_VVJFE8127P_HS_10	d_Bacteria	p_Proteobacteria	c_Gammaproteobacteria	o_Pseudomonadales	f_Moraxellaceae	g_Moraxella A	s_Moraxella A sp002478835	1749_WQYNP1853R_HS	9289	species	Moraxella A sp002478835	7	5	3	0.6	d_Bacteria;p_Proteobacteria;c_Gammaproteobacteria;o_Pseudomonadales;f_Moraxellaceae;g_Moraxella A;s_Moraxella A sp002478835	d_Bacteria	p_Proteobacteria	c_Gammaproteobacteria	o_Pseudomonadales	f_Moraxellaceae	g_Acinetobacter		4362_VVJFE8127P_HS	34	genus	Acinetobacter	7	4	3	0.75	d_Bacteria;p_Proteobacteria;c_Gammaproteobacteria;o_Pseudomonadales;f_Moraxellaceae;g_Acinetobacter	UniRef50_Q17U36 APH domain-containing protein n=7 Tax=Gammaproteobacteria TaxID=1236 RepID=Q17U36_ECOLX	1749_WQYNP1853R_HS_6 # 4855 # 5739 # -1 # ID=13691_6;partial=00;start_type=ATG;rbs_motif=AGGA;rbs_spacer=5-10bp;gc_cont=0.365	99.5	421.4	209	5.699999999999997e-115	295	1
208	1749_WQYNP1853R_HS	1984_BKBAA7920Q_HS	2	7	7	7	1749_WQYNP1853R_HS_AND_1984_BKBAA7920Q_HS	1749_WQYNP1853R_HS_6	1984_BKBAA7920Q_HS_3	d_Bacteria	p_Proteobacteria	c_Gammaproteobacteria	o_Pseudomonadales	f_Moraxellaceae	g_Moraxella A	s_Moraxella A sp002478835	1749_WQYNP1853R_HS	9289	species	Moraxella A sp002478835	7	5	3	0.6	d_Bacteria;p_Proteobacteria;c_Gammaproteobacteria;o_Pseudomonadales;f_Moraxellaceae;g_Moraxella A;s_Moraxella A sp002478835	d_Bacteria	p_Proteobacteria	c_Gammaproteobacteria	o_Pseudomonadales	f_Moraxellaceae	g_Acinetobacter		1984_BKBAA7920Q_HS	34	genus	Acinetobacter	15	14	5	0.56	d_Bacteria;p_Proteobacteria;c_Gammaproteobacteria;o_Pseudomonadales;f_Moraxellaceae;g_Acinetobacter	UniRef50_Q17U36 APH domain-containing protein n=7 Tax=Gammaproteobacteria TaxID=1236 RepID=Q17U36_ECOLX	1749_WQYNP1853R_HS_6 # 4855 # 5739 # -1 # ID=13691_6;partial=00;start_type=ATG;rbs_motif=AGGA;rbs_spacer=5-10bp;gc_cont=0.365	99.5	421.4	209	5.699999999999997e-115	295	1
209	1749_WQYNP1853R_HS	2594_SGUAO0911C	2	7	6	6	1749_WQYNP1853R_HS_AND_2594_SGUAO0911C	1749_WQYNP1853R_HS_6	2594_SGUAO0911C_6	d_Bacteria	p_Proteobacteria	c_Gammaproteobacteria	o_Pseudomonadales	f_Moraxellaceae	g_Moraxella A	s_Moraxella A sp002478835	1749_WQYNP1853R_HS	9289	species	Moraxella A sp002478835	7	5	3	0.6	d_Bacteria;p_Proteobacteria;c_Gammaproteobacteria;o_Pseudomonadales;f_Moraxellaceae;g_Moraxella A;s_Moraxella A sp002478835	d_Bacteria	p_Proteobacteria	c_Gammaproteobacteria	o_Pseudomonadales	f_Moraxellaceae	g_Acinetobacter		2594_SGUAO0911C	34	genus	Acinetobacter	6	5	3	0.74	d_Bacteria;p_Proteobacteria;c_Gammaproteobacteria;o_Pseudomonadales;f_Moraxellaceae;g_Acinetobacter	UniRef50_Q17U36 APH domain-containing protein n=7 Tax=Gammaproteobacteria TaxID=1236 RepID=Q17U36_ECOLX	1749_WQYNP1853R_HS_6 # 4855 # 5739 # -1 # ID=13691_6;partial=00;start_type=ATG;rbs_motif=AGGA;rbs_spacer=5-10bp;gc_cont=0.365	99.5	421.4	209	5.699999999999997e-115	295	1
210	1749_WQYNP1853R_HS	6361_PPQYX0519D_HS	2	7	6	6	1749_WQYNP1853R_HS_AND_6361_PPQYX0519D_HS	1749_WQYNP1853R_HS_6	6361_PPQYX0519D_HS_3	d_Bacteria	p_Proteobacteria	c_Gammaproteobacteria	o_Pseudomonadales	f_Moraxellaceae	g_Moraxella A	s_Moraxella A sp002478835	1749_WQYNP1853R_HS	9289	species	Moraxella A sp002478835	7	5	3	0.6	d_Bacteria;p_Proteobacteria;c_Gammaproteobacteria;o_Pseudomonadales;f_Moraxellaceae;g_Moraxella A;s_Moraxella A sp002478835	d_Bacteria	p_Proteobacteria	c_Gammaproteobacteria	o_Pseudomonadales	f_Moraxellaceae	g_Acinetobacter		6361_PPQYX0519D_HS	34	genus	Acinetobacter	6	5	4	0.8	d_Bacteria;p_Proteobacteria;c_Gammaproteobacteria;o_Pseudomonadales;f_Moraxellaceae;g_Acinetobacter	UniRef50_Q17U36 APH domain-containing protein n=7 Tax=Gammaproteobacteria TaxID=1236 RepID=Q17U36_ECOLX	1749_WQYNP1853R_HS_6 # 4855 # 5739 # -1 # ID=13691_6;partial=00;start_type=ATG;rbs_motif=AGGA;rbs_spacer=5-10bp;gc_cont=0.365	99.5	421.4	209	5.699999999999997e-115	295	1
211	1749_WQYNP1853R_HS	1422_IWPCW0716G	2	7	8	7	1749_WQYNP1853R_HS_AND_1422_IWPCW0716G	1749_WQYNP1853R_HS_6	1422_IWPCW0716G_5	d_Bacteria	p_Proteobacteria	c_Gammaproteobacteria	o_Pseudomonadales	f_Moraxellaceae	g_Moraxella A	s_Moraxella A sp002478835	1749_WQYNP1853R_HS	9289	species	Moraxella A sp002478835	7	5	3	0.6	d_Bacteria;p_Proteobacteria;c_Gammaproteobacteria;o_Pseudomonadales;f_Moraxellaceae;g_Moraxella A;s_Moraxella A sp002478835	d_Bacteria	p_Proteobacteria	c_Gammaproteobacteria	o_Pseudomonadales	f_Moraxellaceae	g_Acinetobacter		1422_IWPCW0716G	34	genus	Acinetobacter	16	15	4	0.54	d_Bacteria;p_Proteobacteria;c_Gammaproteobacteria;o_Pseudomonadales;f_Moraxellaceae;g_Acinetobacter	UniRef50_Q17U36 APH domain-containing protein n=7 Tax=Gammaproteobacteria TaxID=1236 RepID=Q17U36_ECOLX	1749_WQYNP1853R_HS_6 # 4855 # 5739 # -1 # ID=13691_6;partial=00;start_type=ATG;rbs_motif=AGGA;rbs_spacer=5-10bp;gc_cont=0.365	99.5	421.4	209	5.699999999999997e-115	295	1
212	1749_WQYNP1853R_HS	2379_KMWIQ0712K_HS	2	7	8	7	1749_WQYNP1853R_HS_AND_2379_KMWIQ0712K_HS	1749_WQYNP1853R_HS_6	2379_KMWIQ0712K_HS_7	d_Bacteria	p_Proteobacteria	c_Gammaproteobacteria	o_Pseudomonadales	f_Moraxellaceae	g_Moraxella A	s_Moraxella A sp002478835	1749_WQYNP1853R_HS	9289	species	Moraxella A sp002478835	7	5	3	0.6	d_Bacteria;p_Proteobacteria;c_Gammaproteobacteria;o_Pseudomonadales;f_Moraxellaceae;g_Moraxella A;s_Moraxella A sp002478835	d_Bacteria	p_Proteobacteria	c_Gammaproteobacteria	o_Pseudomonadales	f_Moraxellaceae	g_Acinetobacter		2379_KMWIQ0712K_HS	34	genus	Acinetobacter	11	9	5	0.66	d_Bacteria;p_Proteobacteria;c_Gammaproteobacteria;o_Pseudomonadales;f_Moraxellaceae;g_Acinetobacter	UniRef50_Q17U36 APH domain-containing protein n=7 Tax=Gammaproteobacteria TaxID=1236 RepID=Q17U36_ECOLX	1749_WQYNP1853R_HS_6 # 4855 # 5739 # -1 # ID=13691_6;partial=00;start_type=ATG;rbs_motif=AGGA;rbs_spacer=5-10bp;gc_cont=0.365	99.5	421.4	209	5.699999999999997e-115	295	1
213	1749_WQYNP1853R_HS	4236_GXDMU2252I_HS	2	7	7	7	1749_WQYNP1853R_HS_AND_4236_GXDMU2252I_HS	1749_WQYNP1853R_HS_6	4236_GXDMU2252I_HS_6	d_Bacteria	p_Proteobacteria	c_Gammaproteobacteria	o_Pseudomonadales	f_Moraxellaceae	g_Moraxella A	s_Moraxella A sp002478835	1749_WQYNP1853R_HS	9289	species	Moraxella A sp002478835	7	5	3	0.6	d_Bacteria;p_Proteobacteria;c_Gammaproteobacteria;o_Pseudomonadales;f_Moraxellaceae;g_Moraxella A;s_Moraxella A sp002478835	d_Bacteria	p_Proteobacteria	c_Gammaproteobacteria	o_Pseudomonadales	f_Moraxellaceae	g_Acinetobacter		4236_GXDMU2252I_HS	34	genus	Acinetobacter	7	5	4	0.8	d_Bacteria;p_Proteobacteria;c_Gammaproteobacteria;o_Pseudomonadales;f_Moraxellaceae;g_Acinetobacter	UniRef50_Q17U36 APH domain-containing protein n=7 Tax=Gammaproteobacteria TaxID=1236 RepID=Q17U36_ECOLX	1749_WQYNP1853R_HS_6 # 4855 # 5739 # -1 # ID=13691_6;partial=00;start_type=ATG;rbs_motif=AGGA;rbs_spacer=5-10bp;gc_cont=0.365	99.5	421.4	209	5.699999999999997e-115	295	1
214	1749_WQYNP1853R_HS	5829_GFGIA8953L_HS	2	7	5	5	1749_WQYNP1853R_HS_AND_5829_GFGIA8953L_HS	1749_WQYNP1853R_HS_6	5829_GFGIA8953L_HS_2	d_Bacteria	p_Proteobacteria	c_Gammaproteobacteria	o_Pseudomonadales	f_Moraxellaceae	g_Moraxella A	s_Moraxella A sp002478835	1749_WQYNP1853R_HS	9289	species	Moraxella A sp002478835	7	5	3	0.6	d_Bacteria;p_Proteobacteria;c_Gammaproteobacteria;o_Pseudomonadales;f_Moraxellaceae;g_Moraxella A;s_Moraxella A sp002478835	d_Bacteria	p_Proteobacteria	c_Gammaproteobacteria	o_Pseudomonadales	f_Moraxellaceae	g_Acinetobacter		5829_GFGIA8953L_HS	34	genus	Acinetobacter	5	4	3	0.75	d_Bacteria;p_Proteobacteria;c_Gammaproteobacteria;o_Pseudomonadales;f_Moraxellaceae;g_Acinetobacter	UniRef50_Q17U36 APH domain-containing protein n=7 Tax=Gammaproteobacteria TaxID=1236 RepID=Q17U36_ECOLX	1749_WQYNP1853R_HS_6 # 4855 # 5739 # -1 # ID=13691_6;partial=00;start_type=ATG;rbs_motif=AGGA;rbs_spacer=5-10bp;gc_cont=0.365	99.5	421.4	209	5.699999999999997e-115	295	1
215	1749_WQYNP1853R_HS	2345_DNGEE8998Y_HS	2	7	13	7	1749_WQYNP1853R_HS_AND_2345_DNGEE8998Y_HS	1749_WQYNP1853R_HS_7	2345_DNGEE8998Y_HS_6	d_Bacteria	p_Proteobacteria	c_Gammaproteobacteria	o_Pseudomonadales	f_Moraxellaceae	g_Moraxella A	s_Moraxella A sp002478835	1749_WQYNP1853R_HS	9289	species	Moraxella A sp002478835	7	5	3	0.6	d_Bacteria;p_Proteobacteria;c_Gammaproteobacteria;o_Pseudomonadales;f_Moraxellaceae;g_Moraxella A;s_Moraxella A sp002478835	d_Bacteria	p_Proteobacteria	c_Gammaproteobacteria	o_Pseudomonadales	f_Moraxellaceae	g_Acinetobacter		2345_DNGEE8998Y_HS	34	genus	Acinetobacter	14	11	10	0.89	d_Bacteria;p_Proteobacteria;c_Gammaproteobacteria;o_Pseudomonadales;f_Moraxellaceae;g_Acinetobacter	UniRef50_Q17U38 ABC-F type ribosomal protection protein Msr(E) n=707 Tax=root TaxID=1 RepID=Q17U38_ECOLX	1749_WQYNP1853R_HS_7 # 5795 # 7270 # -1 # ID=13691_7;partial=00;start_type=ATG;rbs_motif=AGGAG;rbs_spacer=5-10bp;gc_cont=0.399	100.0	941.4	491	2.699999999999997e-271	492	1
216	1749_WQYNP1853R_HS	1312_BDOLL5284I_HS	2	7	14	7	1749_WQYNP1853R_HS_AND_1312_BDOLL5284I_HS	1749_WQYNP1853R_HS_7	1312_BDOLL5284I_HS_4	d_Bacteria	p_Proteobacteria	c_Gammaproteobacteria	o_Pseudomonadales	f_Moraxellaceae	g_Moraxella A	s_Moraxella A sp002478835	1749_WQYNP1853R_HS	9289	species	Moraxella A sp002478835	7	5	3	0.6	d_Bacteria;p_Proteobacteria;c_Gammaproteobacteria;o_Pseudomonadales;f_Moraxellaceae;g_Moraxella A;s_Moraxella A sp002478835	d_Bacteria	p_Proteobacteria	c_Gammaproteobacteria	o_Pseudomonadales	f_Moraxellaceae	g_Acinetobacter		1312_BDOLL5284I_HS	34	genus	Acinetobacter	13	10	7	0.7	d_Bacteria;p_Proteobacteria;c_Gammaproteobacteria;o_Pseudomonadales;f_Moraxellaceae;g_Acinetobacter	UniRef50_Q17U38 ABC-F type ribosomal protection protein Msr(E) n=707 Tax=root TaxID=1 RepID=Q17U38_ECOLX	1749_WQYNP1853R_HS_7 # 5795 # 7270 # -1 # ID=13691_7;partial=00;start_type=ATG;rbs_motif=AGGAG;rbs_spacer=5-10bp;gc_cont=0.399	100.0	941.4	491	2.699999999999997e-271	492	1
217	1749_WQYNP1853R_HS	278_EGUDA3204Z_HS	2	7	20	7	1749_WQYNP1853R_HS_AND_278_EGUDA3204Z_HS	1749_WQYNP1853R_HS_7	278_EGUDA3204Z_HS_14	d_Bacteria	p_Proteobacteria	c_Gammaproteobacteria	o_Pseudomonadales	f_Moraxellaceae	g_Moraxella A	s_Moraxella A sp002478835	1749_WQYNP1853R_HS	9289	species	Moraxella A sp002478835	7	5	3	0.6	d_Bacteria;p_Proteobacteria;c_Gammaproteobacteria;o_Pseudomonadales;f_Moraxellaceae;g_Moraxella A;s_Moraxella A sp002478835	d_Bacteria	p_Proteobacteria	c_Gammaproteobacteria	o_Pseudomonadales	f_Moraxellaceae	g_Acinetobacter		278_EGUDA3204Z_HS	34	genus	Acinetobacter	22	17	13	0.72	d_Bacteria;p_Proteobacteria;c_Gammaproteobacteria;o_Pseudomonadales;f_Moraxellaceae;g_Acinetobacter	UniRef50_Q17U38 ABC-F type ribosomal protection protein Msr(E) n=707 Tax=root TaxID=1 RepID=Q17U38_ECOLX	1749_WQYNP1853R_HS_7 # 5795 # 7270 # -1 # ID=13691_7;partial=00;start_type=ATG;rbs_motif=AGGAG;rbs_spacer=5-10bp;gc_cont=0.399	100.0	941.4	491	2.699999999999997e-271	492	1
218	1749_WQYNP1853R_HS	892_RAMLS4636B	2	7	13	7	1749_WQYNP1853R_HS_AND_892_RAMLS4636B	1749_WQYNP1853R_HS_7	892_RAMLS4636B_3	d_Bacteria	p_Proteobacteria	c_Gammaproteobacteria	o_Pseudomonadales	f_Moraxellaceae	g_Moraxella A	s_Moraxella A sp002478835	1749_WQYNP1853R_HS	9289	species	Moraxella A sp002478835	7	5	3	0.6	d_Bacteria;p_Proteobacteria;c_Gammaproteobacteria;o_Pseudomonadales;f_Moraxellaceae;g_Moraxella A;s_Moraxella A sp002478835	d_Bacteria	p_Proteobacteria	c_Gammaproteobacteria	o_Pseudomonadales	f_Moraxellaceae	g_Acinetobacter		892_RAMLS4636B	34	genus	Acinetobacter	13	10	7	0.7	d_Bacteria;p_Proteobacteria;c_Gammaproteobacteria;o_Pseudomonadales;f_Moraxellaceae;g_Acinetobacter	UniRef50_Q17U38 ABC-F type ribosomal protection protein Msr(E) n=707 Tax=root TaxID=1 RepID=Q17U38_ECOLX	1749_WQYNP1853R_HS_7 # 5795 # 7270 # -1 # ID=13691_7;partial=00;start_type=ATG;rbs_motif=AGGAG;rbs_spacer=5-10bp;gc_cont=0.399	100.0	941.4	491	2.699999999999997e-271	492	1
219	1749_WQYNP1853R_HS	1662_HDRFF4542I	2	7	9	7	1749_WQYNP1853R_HS_AND_1662_HDRFF4542I	1749_WQYNP1853R_HS_7	1662_HDRFF4542I_3	d_Bacteria	p_Proteobacteria	c_Gammaproteobacteria	o_Pseudomonadales	f_Moraxellaceae	g_Moraxella A	s_Moraxella A sp002478835	1749_WQYNP1853R_HS	9289	species	Moraxella A sp002478835	7	5	3	0.6	d_Bacteria;p_Proteobacteria;c_Gammaproteobacteria;o_Pseudomonadales;f_Moraxellaceae;g_Moraxella A;s_Moraxella A sp002478835	d_Bacteria	p_Proteobacteria	c_Gammaproteobacteria	o_Pseudomonadales	f_Moraxellaceae	g_Acinetobacter		1662_HDRFF4542I	34	genus	Acinetobacter	13	12	7	0.67	d_Bacteria;p_Proteobacteria;c_Gammaproteobacteria;o_Pseudomonadales;f_Moraxellaceae;g_Acinetobacter	UniRef50_Q17U38 ABC-F type ribosomal protection protein Msr(E) n=707 Tax=root TaxID=1 RepID=Q17U38_ECOLX	1749_WQYNP1853R_HS_7 # 5795 # 7270 # -1 # ID=13691_7;partial=00;start_type=ATG;rbs_motif=AGGAG;rbs_spacer=5-10bp;gc_cont=0.399	100.0	941.4	491	2.699999999999997e-271	492	1
220	1749_WQYNP1853R_HS	1803_CVREQ2707V_HS	2	7	10	7	1749_WQYNP1853R_HS_AND_1803_CVREQ2707V_HS	1749_WQYNP1853R_HS_7	1803_CVREQ2707V_HS_7	d_Bacteria	p_Proteobacteria	c_Gammaproteobacteria	o_Pseudomonadales	f_Moraxellaceae	g_Moraxella A	s_Moraxella A sp002478835	1749_WQYNP1853R_HS	9289	species	Moraxella A sp002478835	7	5	3	0.6	d_Bacteria;p_Proteobacteria;c_Gammaproteobacteria;o_Pseudomonadales;f_Moraxellaceae;g_Moraxella A;s_Moraxella A sp002478835	d_Bacteria	p_Proteobacteria	c_Gammaproteobacteria	o_Pseudomonadales	f_Moraxellaceae	g_Acinetobacter		1803_CVREQ2707V_HS	34	genus	Acinetobacter	10	7	6	0.83	d_Bacteria;p_Proteobacteria;c_Gammaproteobacteria;o_Pseudomonadales;f_Moraxellaceae;g_Acinetobacter	UniRef50_Q17U38 ABC-F type ribosomal protection protein Msr(E) n=707 Tax=root TaxID=1 RepID=Q17U38_ECOLX	1749_WQYNP1853R_HS_7 # 5795 # 7270 # -1 # ID=13691_7;partial=00;start_type=ATG;rbs_motif=AGGAG;rbs_spacer=5-10bp;gc_cont=0.399	100.0	941.4	491	2.699999999999997e-271	492	1
221	1749_WQYNP1853R_HS	3586_SMRZL4770S_HS	2	7	11	7	1749_WQYNP1853R_HS_AND_3586_SMRZL4770S_HS	1749_WQYNP1853R_HS_7	3586_SMRZL4770S_HS_9	d_Bacteria	p_Proteobacteria	c_Gammaproteobacteria	o_Pseudomonadales	f_Moraxellaceae	g_Moraxella A	s_Moraxella A sp002478835	1749_WQYNP1853R_HS	9289	species	Moraxella A sp002478835	7	5	3	0.6	d_Bacteria;p_Proteobacteria;c_Gammaproteobacteria;o_Pseudomonadales;f_Moraxellaceae;g_Moraxella A;s_Moraxella A sp002478835	d_Bacteria	p_Proteobacteria	c_Gammaproteobacteria	o_Pseudomonadales	f_Moraxellaceae	g_Acinetobacter		3586_SMRZL4770S_HS	34	genus	Acinetobacter	11	8	7	0.84	d_Bacteria;p_Proteobacteria;c_Gammaproteobacteria;o_Pseudomonadales;f_Moraxellaceae;g_Acinetobacter	UniRef50_Q17U38 ABC-F type ribosomal protection protein Msr(E) n=707 Tax=root TaxID=1 RepID=Q17U38_ECOLX	1749_WQYNP1853R_HS_7 # 5795 # 7270 # -1 # ID=13691_7;partial=00;start_type=ATG;rbs_motif=AGGAG;rbs_spacer=5-10bp;gc_cont=0.399	100.0	941.4	491	2.699999999999997e-271	492	1
222	1749_WQYNP1853R_HS	4362_VVJFE8127P_HS	2	7	10	7	1749_WQYNP1853R_HS_AND_4362_VVJFE8127P_HS	1749_WQYNP1853R_HS_7	4362_VVJFE8127P_HS_9	d_Bacteria	p_Proteobacteria	c_Gammaproteobacteria	o_Pseudomonadales	f_Moraxellaceae	g_Moraxella A	s_Moraxella A sp002478835	1749_WQYNP1853R_HS	9289	species	Moraxella A sp002478835	7	5	3	0.6	d_Bacteria;p_Proteobacteria;c_Gammaproteobacteria;o_Pseudomonadales;f_Moraxellaceae;g_Moraxella A;s_Moraxella A sp002478835	d_Bacteria	p_Proteobacteria	c_Gammaproteobacteria	o_Pseudomonadales	f_Moraxellaceae	g_Acinetobacter		4362_VVJFE8127P_HS	34	genus	Acinetobacter	7	4	3	0.75	d_Bacteria;p_Proteobacteria;c_Gammaproteobacteria;o_Pseudomonadales;f_Moraxellaceae;g_Acinetobacter	UniRef50_Q17U38 ABC-F type ribosomal protection protein Msr(E) n=707 Tax=root TaxID=1 RepID=Q17U38_ECOLX	1749_WQYNP1853R_HS_7 # 5795 # 7270 # -1 # ID=13691_7;partial=00;start_type=ATG;rbs_motif=AGGAG;rbs_spacer=5-10bp;gc_cont=0.399	100.0	941.4	491	2.699999999999997e-271	492	1
223	1749_WQYNP1853R_HS	1984_BKBAA7920Q_HS	2	7	7	7	1749_WQYNP1853R_HS_AND_1984_BKBAA7920Q_HS	1749_WQYNP1853R_HS_7	1984_BKBAA7920Q_HS_2	d_Bacteria	p_Proteobacteria	c_Gammaproteobacteria	o_Pseudomonadales	f_Moraxellaceae	g_Moraxella A	s_Moraxella A sp002478835	1749_WQYNP1853R_HS	9289	species	Moraxella A sp002478835	7	5	3	0.6	d_Bacteria;p_Proteobacteria;c_Gammaproteobacteria;o_Pseudomonadales;f_Moraxellaceae;g_Moraxella A;s_Moraxella A sp002478835	d_Bacteria	p_Proteobacteria	c_Gammaproteobacteria	o_Pseudomonadales	f_Moraxellaceae	g_Acinetobacter		1984_BKBAA7920Q_HS	34	genus	Acinetobacter	15	14	5	0.56	d_Bacteria;p_Proteobacteria;c_Gammaproteobacteria;o_Pseudomonadales;f_Moraxellaceae;g_Acinetobacter	UniRef50_Q17U38 ABC-F type ribosomal protection protein Msr(E) n=707 Tax=root TaxID=1 RepID=Q17U38_ECOLX	1749_WQYNP1853R_HS_7 # 5795 # 7270 # -1 # ID=13691_7;partial=00;start_type=ATG;rbs_motif=AGGAG;rbs_spacer=5-10bp;gc_cont=0.399	100.0	941.4	491	2.699999999999997e-271	492	1
224	1749_WQYNP1853R_HS	2594_SGUAO0911C	2	7	6	6	1749_WQYNP1853R_HS_AND_2594_SGUAO0911C	1749_WQYNP1853R_HS_7	2594_SGUAO0911C_5	d_Bacteria	p_Proteobacteria	c_Gammaproteobacteria	o_Pseudomonadales	f_Moraxellaceae	g_Moraxella A	s_Moraxella A sp002478835	1749_WQYNP1853R_HS	9289	species	Moraxella A sp002478835	7	5	3	0.6	d_Bacteria;p_Proteobacteria;c_Gammaproteobacteria;o_Pseudomonadales;f_Moraxellaceae;g_Moraxella A;s_Moraxella A sp002478835	d_Bacteria	p_Proteobacteria	c_Gammaproteobacteria	o_Pseudomonadales	f_Moraxellaceae	g_Acinetobacter		2594_SGUAO0911C	34	genus	Acinetobacter	6	5	3	0.74	d_Bacteria;p_Proteobacteria;c_Gammaproteobacteria;o_Pseudomonadales;f_Moraxellaceae;g_Acinetobacter	UniRef50_Q17U38 ABC-F type ribosomal protection protein Msr(E) n=707 Tax=root TaxID=1 RepID=Q17U38_ECOLX	1749_WQYNP1853R_HS_7 # 5795 # 7270 # -1 # ID=13691_7;partial=00;start_type=ATG;rbs_motif=AGGAG;rbs_spacer=5-10bp;gc_cont=0.399	100.0	941.4	491	2.699999999999997e-271	492	1
225	1749_WQYNP1853R_HS	6361_PPQYX0519D_HS	2	7	6	6	1749_WQYNP1853R_HS_AND_6361_PPQYX0519D_HS	1749_WQYNP1853R_HS_7	6361_PPQYX0519D_HS_4	d_Bacteria	p_Proteobacteria	c_Gammaproteobacteria	o_Pseudomonadales	f_Moraxellaceae	g_Moraxella A	s_Moraxella A sp002478835	1749_WQYNP1853R_HS	9289	species	Moraxella A sp002478835	7	5	3	0.6	d_Bacteria;p_Proteobacteria;c_Gammaproteobacteria;o_Pseudomonadales;f_Moraxellaceae;g_Moraxella A;s_Moraxella A sp002478835	d_Bacteria	p_Proteobacteria	c_Gammaproteobacteria	o_Pseudomonadales	f_Moraxellaceae	g_Acinetobacter		6361_PPQYX0519D_HS	34	genus	Acinetobacter	6	5	4	0.8	d_Bacteria;p_Proteobacteria;c_Gammaproteobacteria;o_Pseudomonadales;f_Moraxellaceae;g_Acinetobacter	UniRef50_Q17U38 ABC-F type ribosomal protection protein Msr(E) n=707 Tax=root TaxID=1 RepID=Q17U38_ECOLX	1749_WQYNP1853R_HS_7 # 5795 # 7270 # -1 # ID=13691_7;partial=00;start_type=ATG;rbs_motif=AGGAG;rbs_spacer=5-10bp;gc_cont=0.399	100.0	941.4	491	2.699999999999997e-271	492	1
226	1749_WQYNP1853R_HS	1422_IWPCW0716G	2	7	8	7	1749_WQYNP1853R_HS_AND_1422_IWPCW0716G	1749_WQYNP1853R_HS_7	1422_IWPCW0716G_6	d_Bacteria	p_Proteobacteria	c_Gammaproteobacteria	o_Pseudomonadales	f_Moraxellaceae	g_Moraxella A	s_Moraxella A sp002478835	1749_WQYNP1853R_HS	9289	species	Moraxella A sp002478835	7	5	3	0.6	d_Bacteria;p_Proteobacteria;c_Gammaproteobacteria;o_Pseudomonadales;f_Moraxellaceae;g_Moraxella A;s_Moraxella A sp002478835	d_Bacteria	p_Proteobacteria	c_Gammaproteobacteria	o_Pseudomonadales	f_Moraxellaceae	g_Acinetobacter		1422_IWPCW0716G	34	genus	Acinetobacter	16	15	4	0.54	d_Bacteria;p_Proteobacteria;c_Gammaproteobacteria;o_Pseudomonadales;f_Moraxellaceae;g_Acinetobacter	UniRef50_Q17U38 ABC-F type ribosomal protection protein Msr(E) n=707 Tax=root TaxID=1 RepID=Q17U38_ECOLX	1749_WQYNP1853R_HS_7 # 5795 # 7270 # -1 # ID=13691_7;partial=00;start_type=ATG;rbs_motif=AGGAG;rbs_spacer=5-10bp;gc_cont=0.399	100.0	941.4	491	2.699999999999997e-271	492	1
227	1749_WQYNP1853R_HS	2379_KMWIQ0712K_HS	2	7	8	7	1749_WQYNP1853R_HS_AND_2379_KMWIQ0712K_HS	1749_WQYNP1853R_HS_7	2379_KMWIQ0712K_HS_8	d_Bacteria	p_Proteobacteria	c_Gammaproteobacteria	o_Pseudomonadales	f_Moraxellaceae	g_Moraxella A	s_Moraxella A sp002478835	1749_WQYNP1853R_HS	9289	species	Moraxella A sp002478835	7	5	3	0.6	d_Bacteria;p_Proteobacteria;c_Gammaproteobacteria;o_Pseudomonadales;f_Moraxellaceae;g_Moraxella A;s_Moraxella A sp002478835	d_Bacteria	p_Proteobacteria	c_Gammaproteobacteria	o_Pseudomonadales	f_Moraxellaceae	g_Acinetobacter		2379_KMWIQ0712K_HS	34	genus	Acinetobacter	11	9	5	0.66	d_Bacteria;p_Proteobacteria;c_Gammaproteobacteria;o_Pseudomonadales;f_Moraxellaceae;g_Acinetobacter	UniRef50_Q17U38 ABC-F type ribosomal protection protein Msr(E) n=707 Tax=root TaxID=1 RepID=Q17U38_ECOLX	1749_WQYNP1853R_HS_7 # 5795 # 7270 # -1 # ID=13691_7;partial=00;start_type=ATG;rbs_motif=AGGAG;rbs_spacer=5-10bp;gc_cont=0.399	100.0	941.4	491	2.699999999999997e-271	492	1
228	1749_WQYNP1853R_HS	4236_GXDMU2252I_HS	2	7	7	7	1749_WQYNP1853R_HS_AND_4236_GXDMU2252I_HS	1749_WQYNP1853R_HS_7	4236_GXDMU2252I_HS_7	d_Bacteria	p_Proteobacteria	c_Gammaproteobacteria	o_Pseudomonadales	f_Moraxellaceae	g_Moraxella A	s_Moraxella A sp002478835	1749_WQYNP1853R_HS	9289	species	Moraxella A sp002478835	7	5	3	0.6	d_Bacteria;p_Proteobacteria;c_Gammaproteobacteria;o_Pseudomonadales;f_Moraxellaceae;g_Moraxella A;s_Moraxella A sp002478835	d_Bacteria	p_Proteobacteria	c_Gammaproteobacteria	o_Pseudomonadales	f_Moraxellaceae	g_Acinetobacter		4236_GXDMU2252I_HS	34	genus	Acinetobacter	7	5	4	0.8	d_Bacteria;p_Proteobacteria;c_Gammaproteobacteria;o_Pseudomonadales;f_Moraxellaceae;g_Acinetobacter	UniRef50_Q17U38 ABC-F type ribosomal protection protein Msr(E) n=707 Tax=root TaxID=1 RepID=Q17U38_ECOLX	1749_WQYNP1853R_HS_7 # 5795 # 7270 # -1 # ID=13691_7;partial=00;start_type=ATG;rbs_motif=AGGAG;rbs_spacer=5-10bp;gc_cont=0.399	100.0	941.4	491	2.699999999999997e-271	492	1
229	1749_WQYNP1853R_HS	5829_GFGIA8953L_HS	2	7	5	5	1749_WQYNP1853R_HS_AND_5829_GFGIA8953L_HS	1749_WQYNP1853R_HS_7	5829_GFGIA8953L_HS_1	d_Bacteria	p_Proteobacteria	c_Gammaproteobacteria	o_Pseudomonadales	f_Moraxellaceae	g_Moraxella A	s_Moraxella A sp002478835	1749_WQYNP1853R_HS	9289	species	Moraxella A sp002478835	7	5	3	0.6	d_Bacteria;p_Proteobacteria;c_Gammaproteobacteria;o_Pseudomonadales;f_Moraxellaceae;g_Moraxella A;s_Moraxella A sp002478835	d_Bacteria	p_Proteobacteria	c_Gammaproteobacteria	o_Pseudomonadales	f_Moraxellaceae	g_Acinetobacter		5829_GFGIA8953L_HS	34	genus	Acinetobacter	5	4	3	0.75	d_Bacteria;p_Proteobacteria;c_Gammaproteobacteria;o_Pseudomonadales;f_Moraxellaceae;g_Acinetobacter	UniRef50_Q17U38 ABC-F type ribosomal protection protein Msr(E) n=707 Tax=root TaxID=1 RepID=Q17U38_ECOLX	1749_WQYNP1853R_HS_7 # 5795 # 7270 # -1 # ID=13691_7;partial=00;start_type=ATG;rbs_motif=AGGAG;rbs_spacer=5-10bp;gc_cont=0.399	100.0	941.4	491	2.699999999999997e-271	492	1
230	338_LIRKT9545S_HS	2345_DNGEE8998Y_HS	2	18	13	13	338_LIRKT9545S_HS_AND_2345_DNGEE8998Y_HS	338_LIRKT9545S_HS_1	2345_DNGEE8998Y_HS_5	d_Bacteria	p_Proteobacteria	c_Gammaproteobacteria	o_Pseudomonadales	f_Moraxellaceae	g_Moraxella A		338_LIRKT9545S_HS	1114	genus	Moraxella A	18	16	15	0.94	d_Bacteria;p_Proteobacteria;c_Gammaproteobacteria;o_Pseudomonadales;f_Moraxellaceae;g_Moraxella A	d_Bacteria	p_Proteobacteria	c_Gammaproteobacteria	o_Pseudomonadales	f_Moraxellaceae	g_Acinetobacter		2345_DNGEE8998Y_HS	34	genus	Acinetobacter	14	11	10	0.89	d_Bacteria;p_Proteobacteria;c_Gammaproteobacteria;o_Pseudomonadales;f_Moraxellaceae;g_Acinetobacter	UniRef50_Q17U36 APH domain-containing protein n=7 Tax=Gammaproteobacteria TaxID=1236 RepID=Q17U36_ECOLX	338_LIRKT9545S_HS_1 # 22 # 906 # -1 # ID=87_1;partial=00;start_type=ATG;rbs_motif=AGGA;rbs_spacer=5-10bp;gc_cont=0.365	99.5	421.4	209	5.699999999999997e-115	295	1
231	338_LIRKT9545S_HS	1312_BDOLL5284I_HS	2	18	14	14	338_LIRKT9545S_HS_AND_1312_BDOLL5284I_HS	338_LIRKT9545S_HS_1	1312_BDOLL5284I_HS_3	d_Bacteria	p_Proteobacteria	c_Gammaproteobacteria	o_Pseudomonadales	f_Moraxellaceae	g_Moraxella A		338_LIRKT9545S_HS	1114	genus	Moraxella A	18	16	15	0.94	d_Bacteria;p_Proteobacteria;c_Gammaproteobacteria;o_Pseudomonadales;f_Moraxellaceae;g_Moraxella A	d_Bacteria	p_Proteobacteria	c_Gammaproteobacteria	o_Pseudomonadales	f_Moraxellaceae	g_Acinetobacter		1312_BDOLL5284I_HS	34	genus	Acinetobacter	13	10	7	0.7	d_Bacteria;p_Proteobacteria;c_Gammaproteobacteria;o_Pseudomonadales;f_Moraxellaceae;g_Acinetobacter	UniRef50_Q17U36 APH domain-containing protein n=7 Tax=Gammaproteobacteria TaxID=1236 RepID=Q17U36_ECOLX	338_LIRKT9545S_HS_1 # 22 # 906 # -1 # ID=87_1;partial=00;start_type=ATG;rbs_motif=AGGA;rbs_spacer=5-10bp;gc_cont=0.365	99.5	421.4	209	5.699999999999997e-115	295	1
232	338_LIRKT9545S_HS	278_EGUDA3204Z_HS	2	18	20	18	338_LIRKT9545S_HS_AND_278_EGUDA3204Z_HS	338_LIRKT9545S_HS_1	278_EGUDA3204Z_HS_15	d_Bacteria	p_Proteobacteria	c_Gammaproteobacteria	o_Pseudomonadales	f_Moraxellaceae	g_Moraxella A		338_LIRKT9545S_HS	1114	genus	Moraxella A	18	16	15	0.94	d_Bacteria;p_Proteobacteria;c_Gammaproteobacteria;o_Pseudomonadales;f_Moraxellaceae;g_Moraxella A	d_Bacteria	p_Proteobacteria	c_Gammaproteobacteria	o_Pseudomonadales	f_Moraxellaceae	g_Acinetobacter		278_EGUDA3204Z_HS	34	genus	Acinetobacter	22	17	13	0.72	d_Bacteria;p_Proteobacteria;c_Gammaproteobacteria;o_Pseudomonadales;f_Moraxellaceae;g_Acinetobacter	UniRef50_Q17U36 APH domain-containing protein n=7 Tax=Gammaproteobacteria TaxID=1236 RepID=Q17U36_ECOLX	338_LIRKT9545S_HS_1 # 22 # 906 # -1 # ID=87_1;partial=00;start_type=ATG;rbs_motif=AGGA;rbs_spacer=5-10bp;gc_cont=0.365	99.5	421.4	209	5.699999999999997e-115	295	1
233	338_LIRKT9545S_HS	892_RAMLS4636B	2	18	13	13	338_LIRKT9545S_HS_AND_892_RAMLS4636B	338_LIRKT9545S_HS_1	892_RAMLS4636B_2	d_Bacteria	p_Proteobacteria	c_Gammaproteobacteria	o_Pseudomonadales	f_Moraxellaceae	g_Moraxella A		338_LIRKT9545S_HS	1114	genus	Moraxella A	18	16	15	0.94	d_Bacteria;p_Proteobacteria;c_Gammaproteobacteria;o_Pseudomonadales;f_Moraxellaceae;g_Moraxella A	d_Bacteria	p_Proteobacteria	c_Gammaproteobacteria	o_Pseudomonadales	f_Moraxellaceae	g_Acinetobacter		892_RAMLS4636B	34	genus	Acinetobacter	13	10	7	0.7	d_Bacteria;p_Proteobacteria;c_Gammaproteobacteria;o_Pseudomonadales;f_Moraxellaceae;g_Acinetobacter	UniRef50_Q17U36 APH domain-containing protein n=7 Tax=Gammaproteobacteria TaxID=1236 RepID=Q17U36_ECOLX	338_LIRKT9545S_HS_1 # 22 # 906 # -1 # ID=87_1;partial=00;start_type=ATG;rbs_motif=AGGA;rbs_spacer=5-10bp;gc_cont=0.365	99.5	421.4	209	5.699999999999997e-115	295	1
234	338_LIRKT9545S_HS	1662_HDRFF4542I	2	18	9	9	338_LIRKT9545S_HS_AND_1662_HDRFF4542I	338_LIRKT9545S_HS_1	1662_HDRFF4542I_4	d_Bacteria	p_Proteobacteria	c_Gammaproteobacteria	o_Pseudomonadales	f_Moraxellaceae	g_Moraxella A		338_LIRKT9545S_HS	1114	genus	Moraxella A	18	16	15	0.94	d_Bacteria;p_Proteobacteria;c_Gammaproteobacteria;o_Pseudomonadales;f_Moraxellaceae;g_Moraxella A	d_Bacteria	p_Proteobacteria	c_Gammaproteobacteria	o_Pseudomonadales	f_Moraxellaceae	g_Acinetobacter		1662_HDRFF4542I	34	genus	Acinetobacter	13	12	7	0.67	d_Bacteria;p_Proteobacteria;c_Gammaproteobacteria;o_Pseudomonadales;f_Moraxellaceae;g_Acinetobacter	UniRef50_Q17U36 APH domain-containing protein n=7 Tax=Gammaproteobacteria TaxID=1236 RepID=Q17U36_ECOLX	338_LIRKT9545S_HS_1 # 22 # 906 # -1 # ID=87_1;partial=00;start_type=ATG;rbs_motif=AGGA;rbs_spacer=5-10bp;gc_cont=0.365	99.5	421.4	209	5.699999999999997e-115	295	1
235	338_LIRKT9545S_HS	1803_CVREQ2707V_HS	2	18	10	10	338_LIRKT9545S_HS_AND_1803_CVREQ2707V_HS	338_LIRKT9545S_HS_1	1803_CVREQ2707V_HS_6	d_Bacteria	p_Proteobacteria	c_Gammaproteobacteria	o_Pseudomonadales	f_Moraxellaceae	g_Moraxella A		338_LIRKT9545S_HS	1114	genus	Moraxella A	18	16	15	0.94	d_Bacteria;p_Proteobacteria;c_Gammaproteobacteria;o_Pseudomonadales;f_Moraxellaceae;g_Moraxella A	d_Bacteria	p_Proteobacteria	c_Gammaproteobacteria	o_Pseudomonadales	f_Moraxellaceae	g_Acinetobacter		1803_CVREQ2707V_HS	34	genus	Acinetobacter	10	7	6	0.83	d_Bacteria;p_Proteobacteria;c_Gammaproteobacteria;o_Pseudomonadales;f_Moraxellaceae;g_Acinetobacter	UniRef50_Q17U36 APH domain-containing protein n=7 Tax=Gammaproteobacteria TaxID=1236 RepID=Q17U36_ECOLX	338_LIRKT9545S_HS_1 # 22 # 906 # -1 # ID=87_1;partial=00;start_type=ATG;rbs_motif=AGGA;rbs_spacer=5-10bp;gc_cont=0.365	99.5	421.4	209	5.699999999999997e-115	295	1
236	338_LIRKT9545S_HS	3586_SMRZL4770S_HS	2	18	11	11	338_LIRKT9545S_HS_AND_3586_SMRZL4770S_HS	338_LIRKT9545S_HS_1	3586_SMRZL4770S_HS_8	d_Bacteria	p_Proteobacteria	c_Gammaproteobacteria	o_Pseudomonadales	f_Moraxellaceae	g_Moraxella A		338_LIRKT9545S_HS	1114	genus	Moraxella A	18	16	15	0.94	d_Bacteria;p_Proteobacteria;c_Gammaproteobacteria;o_Pseudomonadales;f_Moraxellaceae;g_Moraxella A	d_Bacteria	p_Proteobacteria	c_Gammaproteobacteria	o_Pseudomonadales	f_Moraxellaceae	g_Acinetobacter		3586_SMRZL4770S_HS	34	genus	Acinetobacter	11	8	7	0.84	d_Bacteria;p_Proteobacteria;c_Gammaproteobacteria;o_Pseudomonadales;f_Moraxellaceae;g_Acinetobacter	UniRef50_Q17U36 APH domain-containing protein n=7 Tax=Gammaproteobacteria TaxID=1236 RepID=Q17U36_ECOLX	338_LIRKT9545S_HS_1 # 22 # 906 # -1 # ID=87_1;partial=00;start_type=ATG;rbs_motif=AGGA;rbs_spacer=5-10bp;gc_cont=0.365	99.5	421.4	209	5.699999999999997e-115	295	1
237	338_LIRKT9545S_HS	4362_VVJFE8127P_HS	2	18	10	10	338_LIRKT9545S_HS_AND_4362_VVJFE8127P_HS	338_LIRKT9545S_HS_1	4362_VVJFE8127P_HS_10	d_Bacteria	p_Proteobacteria	c_Gammaproteobacteria	o_Pseudomonadales	f_Moraxellaceae	g_Moraxella A		338_LIRKT9545S_HS	1114	genus	Moraxella A	18	16	15	0.94	d_Bacteria;p_Proteobacteria;c_Gammaproteobacteria;o_Pseudomonadales;f_Moraxellaceae;g_Moraxella A	d_Bacteria	p_Proteobacteria	c_Gammaproteobacteria	o_Pseudomonadales	f_Moraxellaceae	g_Acinetobacter		4362_VVJFE8127P_HS	34	genus	Acinetobacter	7	4	3	0.75	d_Bacteria;p_Proteobacteria;c_Gammaproteobacteria;o_Pseudomonadales;f_Moraxellaceae;g_Acinetobacter	UniRef50_Q17U36 APH domain-containing protein n=7 Tax=Gammaproteobacteria TaxID=1236 RepID=Q17U36_ECOLX	338_LIRKT9545S_HS_1 # 22 # 906 # -1 # ID=87_1;partial=00;start_type=ATG;rbs_motif=AGGA;rbs_spacer=5-10bp;gc_cont=0.365	99.5	421.4	209	5.699999999999997e-115	295	1
238	338_LIRKT9545S_HS	1984_BKBAA7920Q_HS	2	18	7	7	338_LIRKT9545S_HS_AND_1984_BKBAA7920Q_HS	338_LIRKT9545S_HS_1	1984_BKBAA7920Q_HS_3	d_Bacteria	p_Proteobacteria	c_Gammaproteobacteria	o_Pseudomonadales	f_Moraxellaceae	g_Moraxella A		338_LIRKT9545S_HS	1114	genus	Moraxella A	18	16	15	0.94	d_Bacteria;p_Proteobacteria;c_Gammaproteobacteria;o_Pseudomonadales;f_Moraxellaceae;g_Moraxella A	d_Bacteria	p_Proteobacteria	c_Gammaproteobacteria	o_Pseudomonadales	f_Moraxellaceae	g_Acinetobacter		1984_BKBAA7920Q_HS	34	genus	Acinetobacter	15	14	5	0.56	d_Bacteria;p_Proteobacteria;c_Gammaproteobacteria;o_Pseudomonadales;f_Moraxellaceae;g_Acinetobacter	UniRef50_Q17U36 APH domain-containing protein n=7 Tax=Gammaproteobacteria TaxID=1236 RepID=Q17U36_ECOLX	338_LIRKT9545S_HS_1 # 22 # 906 # -1 # ID=87_1;partial=00;start_type=ATG;rbs_motif=AGGA;rbs_spacer=5-10bp;gc_cont=0.365	99.5	421.4	209	5.699999999999997e-115	295	1
239	338_LIRKT9545S_HS	2594_SGUAO0911C	2	18	6	6	338_LIRKT9545S_HS_AND_2594_SGUAO0911C	338_LIRKT9545S_HS_1	2594_SGUAO0911C_6	d_Bacteria	p_Proteobacteria	c_Gammaproteobacteria	o_Pseudomonadales	f_Moraxellaceae	g_Moraxella A		338_LIRKT9545S_HS	1114	genus	Moraxella A	18	16	15	0.94	d_Bacteria;p_Proteobacteria;c_Gammaproteobacteria;o_Pseudomonadales;f_Moraxellaceae;g_Moraxella A	d_Bacteria	p_Proteobacteria	c_Gammaproteobacteria	o_Pseudomonadales	f_Moraxellaceae	g_Acinetobacter		2594_SGUAO0911C	34	genus	Acinetobacter	6	5	3	0.74	d_Bacteria;p_Proteobacteria;c_Gammaproteobacteria;o_Pseudomonadales;f_Moraxellaceae;g_Acinetobacter	UniRef50_Q17U36 APH domain-containing protein n=7 Tax=Gammaproteobacteria TaxID=1236 RepID=Q17U36_ECOLX	338_LIRKT9545S_HS_1 # 22 # 906 # -1 # ID=87_1;partial=00;start_type=ATG;rbs_motif=AGGA;rbs_spacer=5-10bp;gc_cont=0.365	99.5	421.4	209	5.699999999999997e-115	295	1
240	338_LIRKT9545S_HS	6361_PPQYX0519D_HS	2	18	6	6	338_LIRKT9545S_HS_AND_6361_PPQYX0519D_HS	338_LIRKT9545S_HS_1	6361_PPQYX0519D_HS_3	d_Bacteria	p_Proteobacteria	c_Gammaproteobacteria	o_Pseudomonadales	f_Moraxellaceae	g_Moraxella A		338_LIRKT9545S_HS	1114	genus	Moraxella A	18	16	15	0.94	d_Bacteria;p_Proteobacteria;c_Gammaproteobacteria;o_Pseudomonadales;f_Moraxellaceae;g_Moraxella A	d_Bacteria	p_Proteobacteria	c_Gammaproteobacteria	o_Pseudomonadales	f_Moraxellaceae	g_Acinetobacter		6361_PPQYX0519D_HS	34	genus	Acinetobacter	6	5	4	0.8	d_Bacteria;p_Proteobacteria;c_Gammaproteobacteria;o_Pseudomonadales;f_Moraxellaceae;g_Acinetobacter	UniRef50_Q17U36 APH domain-containing protein n=7 Tax=Gammaproteobacteria TaxID=1236 RepID=Q17U36_ECOLX	338_LIRKT9545S_HS_1 # 22 # 906 # -1 # ID=87_1;partial=00;start_type=ATG;rbs_motif=AGGA;rbs_spacer=5-10bp;gc_cont=0.365	99.5	421.4	209	5.699999999999997e-115	295	1
241	338_LIRKT9545S_HS	1422_IWPCW0716G	2	18	8	8	338_LIRKT9545S_HS_AND_1422_IWPCW0716G	338_LIRKT9545S_HS_1	1422_IWPCW0716G_5	d_Bacteria	p_Proteobacteria	c_Gammaproteobacteria	o_Pseudomonadales	f_Moraxellaceae	g_Moraxella A		338_LIRKT9545S_HS	1114	genus	Moraxella A	18	16	15	0.94	d_Bacteria;p_Proteobacteria;c_Gammaproteobacteria;o_Pseudomonadales;f_Moraxellaceae;g_Moraxella A	d_Bacteria	p_Proteobacteria	c_Gammaproteobacteria	o_Pseudomonadales	f_Moraxellaceae	g_Acinetobacter		1422_IWPCW0716G	34	genus	Acinetobacter	16	15	4	0.54	d_Bacteria;p_Proteobacteria;c_Gammaproteobacteria;o_Pseudomonadales;f_Moraxellaceae;g_Acinetobacter	UniRef50_Q17U36 APH domain-containing protein n=7 Tax=Gammaproteobacteria TaxID=1236 RepID=Q17U36_ECOLX	338_LIRKT9545S_HS_1 # 22 # 906 # -1 # ID=87_1;partial=00;start_type=ATG;rbs_motif=AGGA;rbs_spacer=5-10bp;gc_cont=0.365	99.5	421.4	209	5.699999999999997e-115	295	1
242	338_LIRKT9545S_HS	2379_KMWIQ0712K_HS	2	18	8	8	338_LIRKT9545S_HS_AND_2379_KMWIQ0712K_HS	338_LIRKT9545S_HS_1	2379_KMWIQ0712K_HS_7	d_Bacteria	p_Proteobacteria	c_Gammaproteobacteria	o_Pseudomonadales	f_Moraxellaceae	g_Moraxella A		338_LIRKT9545S_HS	1114	genus	Moraxella A	18	16	15	0.94	d_Bacteria;p_Proteobacteria;c_Gammaproteobacteria;o_Pseudomonadales;f_Moraxellaceae;g_Moraxella A	d_Bacteria	p_Proteobacteria	c_Gammaproteobacteria	o_Pseudomonadales	f_Moraxellaceae	g_Acinetobacter		2379_KMWIQ0712K_HS	34	genus	Acinetobacter	11	9	5	0.66	d_Bacteria;p_Proteobacteria;c_Gammaproteobacteria;o_Pseudomonadales;f_Moraxellaceae;g_Acinetobacter	UniRef50_Q17U36 APH domain-containing protein n=7 Tax=Gammaproteobacteria TaxID=1236 RepID=Q17U36_ECOLX	338_LIRKT9545S_HS_1 # 22 # 906 # -1 # ID=87_1;partial=00;start_type=ATG;rbs_motif=AGGA;rbs_spacer=5-10bp;gc_cont=0.365	99.5	421.4	209	5.699999999999997e-115	295	1
243	338_LIRKT9545S_HS	4236_GXDMU2252I_HS	2	18	7	7	338_LIRKT9545S_HS_AND_4236_GXDMU2252I_HS	338_LIRKT9545S_HS_1	4236_GXDMU2252I_HS_6	d_Bacteria	p_Proteobacteria	c_Gammaproteobacteria	o_Pseudomonadales	f_Moraxellaceae	g_Moraxella A		338_LIRKT9545S_HS	1114	genus	Moraxella A	18	16	15	0.94	d_Bacteria;p_Proteobacteria;c_Gammaproteobacteria;o_Pseudomonadales;f_Moraxellaceae;g_Moraxella A	d_Bacteria	p_Proteobacteria	c_Gammaproteobacteria	o_Pseudomonadales	f_Moraxellaceae	g_Acinetobacter		4236_GXDMU2252I_HS	34	genus	Acinetobacter	7	5	4	0.8	d_Bacteria;p_Proteobacteria;c_Gammaproteobacteria;o_Pseudomonadales;f_Moraxellaceae;g_Acinetobacter	UniRef50_Q17U36 APH domain-containing protein n=7 Tax=Gammaproteobacteria TaxID=1236 RepID=Q17U36_ECOLX	338_LIRKT9545S_HS_1 # 22 # 906 # -1 # ID=87_1;partial=00;start_type=ATG;rbs_motif=AGGA;rbs_spacer=5-10bp;gc_cont=0.365	99.5	421.4	209	5.699999999999997e-115	295	1
244	338_LIRKT9545S_HS	5829_GFGIA8953L_HS	2	18	5	5	338_LIRKT9545S_HS_AND_5829_GFGIA8953L_HS	338_LIRKT9545S_HS_1	5829_GFGIA8953L_HS_2	d_Bacteria	p_Proteobacteria	c_Gammaproteobacteria	o_Pseudomonadales	f_Moraxellaceae	g_Moraxella A		338_LIRKT9545S_HS	1114	genus	Moraxella A	18	16	15	0.94	d_Bacteria;p_Proteobacteria;c_Gammaproteobacteria;o_Pseudomonadales;f_Moraxellaceae;g_Moraxella A	d_Bacteria	p_Proteobacteria	c_Gammaproteobacteria	o_Pseudomonadales	f_Moraxellaceae	g_Acinetobacter		5829_GFGIA8953L_HS	34	genus	Acinetobacter	5	4	3	0.75	d_Bacteria;p_Proteobacteria;c_Gammaproteobacteria;o_Pseudomonadales;f_Moraxellaceae;g_Acinetobacter	UniRef50_Q17U36 APH domain-containing protein n=7 Tax=Gammaproteobacteria TaxID=1236 RepID=Q17U36_ECOLX	338_LIRKT9545S_HS_1 # 22 # 906 # -1 # ID=87_1;partial=00;start_type=ATG;rbs_motif=AGGA;rbs_spacer=5-10bp;gc_cont=0.365	99.5	421.4	209	5.699999999999997e-115	295	1
245	338_LIRKT9545S_HS	2345_DNGEE8998Y_HS	2	18	13	13	338_LIRKT9545S_HS_AND_2345_DNGEE8998Y_HS	338_LIRKT9545S_HS_2	2345_DNGEE8998Y_HS_6	d_Bacteria	p_Proteobacteria	c_Gammaproteobacteria	o_Pseudomonadales	f_Moraxellaceae	g_Moraxella A		338_LIRKT9545S_HS	1114	genus	Moraxella A	18	16	15	0.94	d_Bacteria;p_Proteobacteria;c_Gammaproteobacteria;o_Pseudomonadales;f_Moraxellaceae;g_Moraxella A	d_Bacteria	p_Proteobacteria	c_Gammaproteobacteria	o_Pseudomonadales	f_Moraxellaceae	g_Acinetobacter		2345_DNGEE8998Y_HS	34	genus	Acinetobacter	14	11	10	0.89	d_Bacteria;p_Proteobacteria;c_Gammaproteobacteria;o_Pseudomonadales;f_Moraxellaceae;g_Acinetobacter	UniRef50_Q17U38 ABC-F type ribosomal protection protein Msr(E) n=707 Tax=root TaxID=1 RepID=Q17U38_ECOLX	338_LIRKT9545S_HS_2 # 962 # 2437 # -1 # ID=87_2;partial=00;start_type=ATG;rbs_motif=AGGAG;rbs_spacer=5-10bp;gc_cont=0.399	100.0	941.4	491	2.699999999999997e-271	492	1
246	338_LIRKT9545S_HS	1312_BDOLL5284I_HS	2	18	14	14	338_LIRKT9545S_HS_AND_1312_BDOLL5284I_HS	338_LIRKT9545S_HS_2	1312_BDOLL5284I_HS_4	d_Bacteria	p_Proteobacteria	c_Gammaproteobacteria	o_Pseudomonadales	f_Moraxellaceae	g_Moraxella A		338_LIRKT9545S_HS	1114	genus	Moraxella A	18	16	15	0.94	d_Bacteria;p_Proteobacteria;c_Gammaproteobacteria;o_Pseudomonadales;f_Moraxellaceae;g_Moraxella A	d_Bacteria	p_Proteobacteria	c_Gammaproteobacteria	o_Pseudomonadales	f_Moraxellaceae	g_Acinetobacter		1312_BDOLL5284I_HS	34	genus	Acinetobacter	13	10	7	0.7	d_Bacteria;p_Proteobacteria;c_Gammaproteobacteria;o_Pseudomonadales;f_Moraxellaceae;g_Acinetobacter	UniRef50_Q17U38 ABC-F type ribosomal protection protein Msr(E) n=707 Tax=root TaxID=1 RepID=Q17U38_ECOLX	338_LIRKT9545S_HS_2 # 962 # 2437 # -1 # ID=87_2;partial=00;start_type=ATG;rbs_motif=AGGAG;rbs_spacer=5-10bp;gc_cont=0.399	100.0	941.4	491	2.699999999999997e-271	492	1
247	338_LIRKT9545S_HS	278_EGUDA3204Z_HS	2	18	20	18	338_LIRKT9545S_HS_AND_278_EGUDA3204Z_HS	338_LIRKT9545S_HS_2	278_EGUDA3204Z_HS_14	d_Bacteria	p_Proteobacteria	c_Gammaproteobacteria	o_Pseudomonadales	f_Moraxellaceae	g_Moraxella A		338_LIRKT9545S_HS	1114	genus	Moraxella A	18	16	15	0.94	d_Bacteria;p_Proteobacteria;c_Gammaproteobacteria;o_Pseudomonadales;f_Moraxellaceae;g_Moraxella A	d_Bacteria	p_Proteobacteria	c_Gammaproteobacteria	o_Pseudomonadales	f_Moraxellaceae	g_Acinetobacter		278_EGUDA3204Z_HS	34	genus	Acinetobacter	22	17	13	0.72	d_Bacteria;p_Proteobacteria;c_Gammaproteobacteria;o_Pseudomonadales;f_Moraxellaceae;g_Acinetobacter	UniRef50_Q17U38 ABC-F type ribosomal protection protein Msr(E) n=707 Tax=root TaxID=1 RepID=Q17U38_ECOLX	338_LIRKT9545S_HS_2 # 962 # 2437 # -1 # ID=87_2;partial=00;start_type=ATG;rbs_motif=AGGAG;rbs_spacer=5-10bp;gc_cont=0.399	100.0	941.4	491	2.699999999999997e-271	492	1
248	338_LIRKT9545S_HS	892_RAMLS4636B	2	18	13	13	338_LIRKT9545S_HS_AND_892_RAMLS4636B	338_LIRKT9545S_HS_2	892_RAMLS4636B_3	d_Bacteria	p_Proteobacteria	c_Gammaproteobacteria	o_Pseudomonadales	f_Moraxellaceae	g_Moraxella A		338_LIRKT9545S_HS	1114	genus	Moraxella A	18	16	15	0.94	d_Bacteria;p_Proteobacteria;c_Gammaproteobacteria;o_Pseudomonadales;f_Moraxellaceae;g_Moraxella A	d_Bacteria	p_Proteobacteria	c_Gammaproteobacteria	o_Pseudomonadales	f_Moraxellaceae	g_Acinetobacter		892_RAMLS4636B	34	genus	Acinetobacter	13	10	7	0.7	d_Bacteria;p_Proteobacteria;c_Gammaproteobacteria;o_Pseudomonadales;f_Moraxellaceae;g_Acinetobacter	UniRef50_Q17U38 ABC-F type ribosomal protection protein Msr(E) n=707 Tax=root TaxID=1 RepID=Q17U38_ECOLX	338_LIRKT9545S_HS_2 # 962 # 2437 # -1 # ID=87_2;partial=00;start_type=ATG;rbs_motif=AGGAG;rbs_spacer=5-10bp;gc_cont=0.399	100.0	941.4	491	2.699999999999997e-271	492	1
249	338_LIRKT9545S_HS	1662_HDRFF4542I	2	18	9	9	338_LIRKT9545S_HS_AND_1662_HDRFF4542I	338_LIRKT9545S_HS_2	1662_HDRFF4542I_3	d_Bacteria	p_Proteobacteria	c_Gammaproteobacteria	o_Pseudomonadales	f_Moraxellaceae	g_Moraxella A		338_LIRKT9545S_HS	1114	genus	Moraxella A	18	16	15	0.94	d_Bacteria;p_Proteobacteria;c_Gammaproteobacteria;o_Pseudomonadales;f_Moraxellaceae;g_Moraxella A	d_Bacteria	p_Proteobacteria	c_Gammaproteobacteria	o_Pseudomonadales	f_Moraxellaceae	g_Acinetobacter		1662_HDRFF4542I	34	genus	Acinetobacter	13	12	7	0.67	d_Bacteria;p_Proteobacteria;c_Gammaproteobacteria;o_Pseudomonadales;f_Moraxellaceae;g_Acinetobacter	UniRef50_Q17U38 ABC-F type ribosomal protection protein Msr(E) n=707 Tax=root TaxID=1 RepID=Q17U38_ECOLX	338_LIRKT9545S_HS_2 # 962 # 2437 # -1 # ID=87_2;partial=00;start_type=ATG;rbs_motif=AGGAG;rbs_spacer=5-10bp;gc_cont=0.399	100.0	941.4	491	2.699999999999997e-271	492	1
250	338_LIRKT9545S_HS	1803_CVREQ2707V_HS	2	18	10	10	338_LIRKT9545S_HS_AND_1803_CVREQ2707V_HS	338_LIRKT9545S_HS_2	1803_CVREQ2707V_HS_7	d_Bacteria	p_Proteobacteria	c_Gammaproteobacteria	o_Pseudomonadales	f_Moraxellaceae	g_Moraxella A		338_LIRKT9545S_HS	1114	genus	Moraxella A	18	16	15	0.94	d_Bacteria;p_Proteobacteria;c_Gammaproteobacteria;o_Pseudomonadales;f_Moraxellaceae;g_Moraxella A	d_Bacteria	p_Proteobacteria	c_Gammaproteobacteria	o_Pseudomonadales	f_Moraxellaceae	g_Acinetobacter		1803_CVREQ2707V_HS	34	genus	Acinetobacter	10	7	6	0.83	d_Bacteria;p_Proteobacteria;c_Gammaproteobacteria;o_Pseudomonadales;f_Moraxellaceae;g_Acinetobacter	UniRef50_Q17U38 ABC-F type ribosomal protection protein Msr(E) n=707 Tax=root TaxID=1 RepID=Q17U38_ECOLX	338_LIRKT9545S_HS_2 # 962 # 2437 # -1 # ID=87_2;partial=00;start_type=ATG;rbs_motif=AGGAG;rbs_spacer=5-10bp;gc_cont=0.399	100.0	941.4	491	2.699999999999997e-271	492	1
251	338_LIRKT9545S_HS	3586_SMRZL4770S_HS	2	18	11	11	338_LIRKT9545S_HS_AND_3586_SMRZL4770S_HS	338_LIRKT9545S_HS_2	3586_SMRZL4770S_HS_9	d_Bacteria	p_Proteobacteria	c_Gammaproteobacteria	o_Pseudomonadales	f_Moraxellaceae	g_Moraxella A		338_LIRKT9545S_HS	1114	genus	Moraxella A	18	16	15	0.94	d_Bacteria;p_Proteobacteria;c_Gammaproteobacteria;o_Pseudomonadales;f_Moraxellaceae;g_Moraxella A	d_Bacteria	p_Proteobacteria	c_Gammaproteobacteria	o_Pseudomonadales	f_Moraxellaceae	g_Acinetobacter		3586_SMRZL4770S_HS	34	genus	Acinetobacter	11	8	7	0.84	d_Bacteria;p_Proteobacteria;c_Gammaproteobacteria;o_Pseudomonadales;f_Moraxellaceae;g_Acinetobacter	UniRef50_Q17U38 ABC-F type ribosomal protection protein Msr(E) n=707 Tax=root TaxID=1 RepID=Q17U38_ECOLX	338_LIRKT9545S_HS_2 # 962 # 2437 # -1 # ID=87_2;partial=00;start_type=ATG;rbs_motif=AGGAG;rbs_spacer=5-10bp;gc_cont=0.399	100.0	941.4	491	2.699999999999997e-271	492	1
252	338_LIRKT9545S_HS	4362_VVJFE8127P_HS	2	18	10	10	338_LIRKT9545S_HS_AND_4362_VVJFE8127P_HS	338_LIRKT9545S_HS_2	4362_VVJFE8127P_HS_9	d_Bacteria	p_Proteobacteria	c_Gammaproteobacteria	o_Pseudomonadales	f_Moraxellaceae	g_Moraxella A		338_LIRKT9545S_HS	1114	genus	Moraxella A	18	16	15	0.94	d_Bacteria;p_Proteobacteria;c_Gammaproteobacteria;o_Pseudomonadales;f_Moraxellaceae;g_Moraxella A	d_Bacteria	p_Proteobacteria	c_Gammaproteobacteria	o_Pseudomonadales	f_Moraxellaceae	g_Acinetobacter		4362_VVJFE8127P_HS	34	genus	Acinetobacter	7	4	3	0.75	d_Bacteria;p_Proteobacteria;c_Gammaproteobacteria;o_Pseudomonadales;f_Moraxellaceae;g_Acinetobacter	UniRef50_Q17U38 ABC-F type ribosomal protection protein Msr(E) n=707 Tax=root TaxID=1 RepID=Q17U38_ECOLX	338_LIRKT9545S_HS_2 # 962 # 2437 # -1 # ID=87_2;partial=00;start_type=ATG;rbs_motif=AGGAG;rbs_spacer=5-10bp;gc_cont=0.399	100.0	941.4	491	2.699999999999997e-271	492	1
253	338_LIRKT9545S_HS	1984_BKBAA7920Q_HS	2	18	7	7	338_LIRKT9545S_HS_AND_1984_BKBAA7920Q_HS	338_LIRKT9545S_HS_2	1984_BKBAA7920Q_HS_2	d_Bacteria	p_Proteobacteria	c_Gammaproteobacteria	o_Pseudomonadales	f_Moraxellaceae	g_Moraxella A		338_LIRKT9545S_HS	1114	genus	Moraxella A	18	16	15	0.94	d_Bacteria;p_Proteobacteria;c_Gammaproteobacteria;o_Pseudomonadales;f_Moraxellaceae;g_Moraxella A	d_Bacteria	p_Proteobacteria	c_Gammaproteobacteria	o_Pseudomonadales	f_Moraxellaceae	g_Acinetobacter		1984_BKBAA7920Q_HS	34	genus	Acinetobacter	15	14	5	0.56	d_Bacteria;p_Proteobacteria;c_Gammaproteobacteria;o_Pseudomonadales;f_Moraxellaceae;g_Acinetobacter	UniRef50_Q17U38 ABC-F type ribosomal protection protein Msr(E) n=707 Tax=root TaxID=1 RepID=Q17U38_ECOLX	338_LIRKT9545S_HS_2 # 962 # 2437 # -1 # ID=87_2;partial=00;start_type=ATG;rbs_motif=AGGAG;rbs_spacer=5-10bp;gc_cont=0.399	100.0	941.4	491	2.699999999999997e-271	492	1
254	338_LIRKT9545S_HS	2594_SGUAO0911C	2	18	6	6	338_LIRKT9545S_HS_AND_2594_SGUAO0911C	338_LIRKT9545S_HS_2	2594_SGUAO0911C_5	d_Bacteria	p_Proteobacteria	c_Gammaproteobacteria	o_Pseudomonadales	f_Moraxellaceae	g_Moraxella A		338_LIRKT9545S_HS	1114	genus	Moraxella A	18	16	15	0.94	d_Bacteria;p_Proteobacteria;c_Gammaproteobacteria;o_Pseudomonadales;f_Moraxellaceae;g_Moraxella A	d_Bacteria	p_Proteobacteria	c_Gammaproteobacteria	o_Pseudomonadales	f_Moraxellaceae	g_Acinetobacter		2594_SGUAO0911C	34	genus	Acinetobacter	6	5	3	0.74	d_Bacteria;p_Proteobacteria;c_Gammaproteobacteria;o_Pseudomonadales;f_Moraxellaceae;g_Acinetobacter	UniRef50_Q17U38 ABC-F type ribosomal protection protein Msr(E) n=707 Tax=root TaxID=1 RepID=Q17U38_ECOLX	338_LIRKT9545S_HS_2 # 962 # 2437 # -1 # ID=87_2;partial=00;start_type=ATG;rbs_motif=AGGAG;rbs_spacer=5-10bp;gc_cont=0.399	100.0	941.4	491	2.699999999999997e-271	492	1
255	338_LIRKT9545S_HS	6361_PPQYX0519D_HS	2	18	6	6	338_LIRKT9545S_HS_AND_6361_PPQYX0519D_HS	338_LIRKT9545S_HS_2	6361_PPQYX0519D_HS_4	d_Bacteria	p_Proteobacteria	c_Gammaproteobacteria	o_Pseudomonadales	f_Moraxellaceae	g_Moraxella A		338_LIRKT9545S_HS	1114	genus	Moraxella A	18	16	15	0.94	d_Bacteria;p_Proteobacteria;c_Gammaproteobacteria;o_Pseudomonadales;f_Moraxellaceae;g_Moraxella A	d_Bacteria	p_Proteobacteria	c_Gammaproteobacteria	o_Pseudomonadales	f_Moraxellaceae	g_Acinetobacter		6361_PPQYX0519D_HS	34	genus	Acinetobacter	6	5	4	0.8	d_Bacteria;p_Proteobacteria;c_Gammaproteobacteria;o_Pseudomonadales;f_Moraxellaceae;g_Acinetobacter	UniRef50_Q17U38 ABC-F type ribosomal protection protein Msr(E) n=707 Tax=root TaxID=1 RepID=Q17U38_ECOLX	338_LIRKT9545S_HS_2 # 962 # 2437 # -1 # ID=87_2;partial=00;start_type=ATG;rbs_motif=AGGAG;rbs_spacer=5-10bp;gc_cont=0.399	100.0	941.4	491	2.699999999999997e-271	492	1
256	338_LIRKT9545S_HS	1422_IWPCW0716G	2	18	8	8	338_LIRKT9545S_HS_AND_1422_IWPCW0716G	338_LIRKT9545S_HS_2	1422_IWPCW0716G_6	d_Bacteria	p_Proteobacteria	c_Gammaproteobacteria	o_Pseudomonadales	f_Moraxellaceae	g_Moraxella A		338_LIRKT9545S_HS	1114	genus	Moraxella A	18	16	15	0.94	d_Bacteria;p_Proteobacteria;c_Gammaproteobacteria;o_Pseudomonadales;f_Moraxellaceae;g_Moraxella A	d_Bacteria	p_Proteobacteria	c_Gammaproteobacteria	o_Pseudomonadales	f_Moraxellaceae	g_Acinetobacter		1422_IWPCW0716G	34	genus	Acinetobacter	16	15	4	0.54	d_Bacteria;p_Proteobacteria;c_Gammaproteobacteria;o_Pseudomonadales;f_Moraxellaceae;g_Acinetobacter	UniRef50_Q17U38 ABC-F type ribosomal protection protein Msr(E) n=707 Tax=root TaxID=1 RepID=Q17U38_ECOLX	338_LIRKT9545S_HS_2 # 962 # 2437 # -1 # ID=87_2;partial=00;start_type=ATG;rbs_motif=AGGAG;rbs_spacer=5-10bp;gc_cont=0.399	100.0	941.4	491	2.699999999999997e-271	492	1
257	338_LIRKT9545S_HS	2379_KMWIQ0712K_HS	2	18	8	8	338_LIRKT9545S_HS_AND_2379_KMWIQ0712K_HS	338_LIRKT9545S_HS_2	2379_KMWIQ0712K_HS_8	d_Bacteria	p_Proteobacteria	c_Gammaproteobacteria	o_Pseudomonadales	f_Moraxellaceae	g_Moraxella A		338_LIRKT9545S_HS	1114	genus	Moraxella A	18	16	15	0.94	d_Bacteria;p_Proteobacteria;c_Gammaproteobacteria;o_Pseudomonadales;f_Moraxellaceae;g_Moraxella A	d_Bacteria	p_Proteobacteria	c_Gammaproteobacteria	o_Pseudomonadales	f_Moraxellaceae	g_Acinetobacter		2379_KMWIQ0712K_HS	34	genus	Acinetobacter	11	9	5	0.66	d_Bacteria;p_Proteobacteria;c_Gammaproteobacteria;o_Pseudomonadales;f_Moraxellaceae;g_Acinetobacter	UniRef50_Q17U38 ABC-F type ribosomal protection protein Msr(E) n=707 Tax=root TaxID=1 RepID=Q17U38_ECOLX	338_LIRKT9545S_HS_2 # 962 # 2437 # -1 # ID=87_2;partial=00;start_type=ATG;rbs_motif=AGGAG;rbs_spacer=5-10bp;gc_cont=0.399	100.0	941.4	491	2.699999999999997e-271	492	1
258	338_LIRKT9545S_HS	4236_GXDMU2252I_HS	2	18	7	7	338_LIRKT9545S_HS_AND_4236_GXDMU2252I_HS	338_LIRKT9545S_HS_2	4236_GXDMU2252I_HS_7	d_Bacteria	p_Proteobacteria	c_Gammaproteobacteria	o_Pseudomonadales	f_Moraxellaceae	g_Moraxella A		338_LIRKT9545S_HS	1114	genus	Moraxella A	18	16	15	0.94	d_Bacteria;p_Proteobacteria;c_Gammaproteobacteria;o_Pseudomonadales;f_Moraxellaceae;g_Moraxella A	d_Bacteria	p_Proteobacteria	c_Gammaproteobacteria	o_Pseudomonadales	f_Moraxellaceae	g_Acinetobacter		4236_GXDMU2252I_HS	34	genus	Acinetobacter	7	5	4	0.8	d_Bacteria;p_Proteobacteria;c_Gammaproteobacteria;o_Pseudomonadales;f_Moraxellaceae;g_Acinetobacter	UniRef50_Q17U38 ABC-F type ribosomal protection protein Msr(E) n=707 Tax=root TaxID=1 RepID=Q17U38_ECOLX	338_LIRKT9545S_HS_2 # 962 # 2437 # -1 # ID=87_2;partial=00;start_type=ATG;rbs_motif=AGGAG;rbs_spacer=5-10bp;gc_cont=0.399	100.0	941.4	491	2.699999999999997e-271	492	1
259	338_LIRKT9545S_HS	5829_GFGIA8953L_HS	2	18	5	5	338_LIRKT9545S_HS_AND_5829_GFGIA8953L_HS	338_LIRKT9545S_HS_2	5829_GFGIA8953L_HS_1	d_Bacteria	p_Proteobacteria	c_Gammaproteobacteria	o_Pseudomonadales	f_Moraxellaceae	g_Moraxella A		338_LIRKT9545S_HS	1114	genus	Moraxella A	18	16	15	0.94	d_Bacteria;p_Proteobacteria;c_Gammaproteobacteria;o_Pseudomonadales;f_Moraxellaceae;g_Moraxella A	d_Bacteria	p_Proteobacteria	c_Gammaproteobacteria	o_Pseudomonadales	f_Moraxellaceae	g_Acinetobacter		5829_GFGIA8953L_HS	34	genus	Acinetobacter	5	4	3	0.75	d_Bacteria;p_Proteobacteria;c_Gammaproteobacteria;o_Pseudomonadales;f_Moraxellaceae;g_Acinetobacter	UniRef50_Q17U38 ABC-F type ribosomal protection protein Msr(E) n=707 Tax=root TaxID=1 RepID=Q17U38_ECOLX	338_LIRKT9545S_HS_2 # 962 # 2437 # -1 # ID=87_2;partial=00;start_type=ATG;rbs_motif=AGGAG;rbs_spacer=5-10bp;gc_cont=0.399	100.0	941.4	491	2.699999999999997e-271	492	1
260	9720_WQYNP1853R_HS	2345_DNGEE8998Y_HS	1	7	13	7	9720_WQYNP1853R_HS_AND_2345_DNGEE8998Y_HS	9720_WQYNP1853R_HS_7	2345_DNGEE8998Y_HS_4	d_Bacteria	p_Proteobacteria	c_Gammaproteobacteria	o_Pseudomonadales	f_Moraxellaceae	g_Moraxella A	s_Moraxella A sp002478835	9720_WQYNP1853R_HS	9289	species	Moraxella A sp002478835	8	6	3	0.51	d_Bacteria;p_Proteobacteria;c_Gammaproteobacteria;o_Pseudomonadales;f_Moraxellaceae;g_Moraxella A;s_Moraxella A sp002478835	d_Bacteria	p_Proteobacteria	c_Gammaproteobacteria	o_Pseudomonadales	f_Moraxellaceae	g_Acinetobacter		2345_DNGEE8998Y_HS	34	genus	Acinetobacter	14	11	10	0.89	d_Bacteria;p_Proteobacteria;c_Gammaproteobacteria;o_Pseudomonadales;f_Moraxellaceae;g_Acinetobacter	UniRef50_N9PDG6 Resolvase/invertase-type recombinase catalytic domain-containing protein n=565 Tax=root TaxID=1 RepID=N9PDG6_9GAMM	9720_WQYNP1853R_HS_7 # 2621 # 2776 # -1 # ID=11090_7;partial=01;start_type=Edge;rbs_motif=None;rbs_spacer=None;gc_cont=0.429	88.2	91.3	203	2.4e-16	52	153
261	9720_WQYNP1853R_HS	2501_OQKAY0494C_HS	1	7	8	7	9720_WQYNP1853R_HS_AND_2501_OQKAY0494C_HS	9720_WQYNP1853R_HS_7	2501_OQKAY0494C_HS_4	d_Bacteria	p_Proteobacteria	c_Gammaproteobacteria	o_Pseudomonadales	f_Moraxellaceae	g_Moraxella A	s_Moraxella A sp002478835	9720_WQYNP1853R_HS	9289	species	Moraxella A sp002478835	8	6	3	0.51	d_Bacteria;p_Proteobacteria;c_Gammaproteobacteria;o_Pseudomonadales;f_Moraxellaceae;g_Moraxella A;s_Moraxella A sp002478835	d_Bacteria	p_Proteobacteria	c_Gammaproteobacteria	o_Pseudomonadales	f_Moraxellaceae	g_Acinetobacter		2501_OQKAY0494C_HS	34	genus	Acinetobacter	8	7	5	0.82	d_Bacteria;p_Proteobacteria;c_Gammaproteobacteria;o_Pseudomonadales;f_Moraxellaceae;g_Acinetobacter	UniRef50_N9PDG6 Resolvase/invertase-type recombinase catalytic domain-containing protein n=565 Tax=root TaxID=1 RepID=N9PDG6_9GAMM	9720_WQYNP1853R_HS_7 # 2621 # 2776 # -1 # ID=11090_7;partial=01;start_type=Edge;rbs_motif=None;rbs_spacer=None;gc_cont=0.429	88.2	91.3	203	2.4e-16	52	153
262	9720_WQYNP1853R_HS	1312_BDOLL5284I_HS	1	7	14	7	9720_WQYNP1853R_HS_AND_1312_BDOLL5284I_HS	9720_WQYNP1853R_HS_7	1312_BDOLL5284I_HS_2	d_Bacteria	p_Proteobacteria	c_Gammaproteobacteria	o_Pseudomonadales	f_Moraxellaceae	g_Moraxella A	s_Moraxella A sp002478835	9720_WQYNP1853R_HS	9289	species	Moraxella A sp002478835	8	6	3	0.51	d_Bacteria;p_Proteobacteria;c_Gammaproteobacteria;o_Pseudomonadales;f_Moraxellaceae;g_Moraxella A;s_Moraxella A sp002478835	d_Bacteria	p_Proteobacteria	c_Gammaproteobacteria	o_Pseudomonadales	f_Moraxellaceae	g_Acinetobacter		1312_BDOLL5284I_HS	34	genus	Acinetobacter	13	10	7	0.7	d_Bacteria;p_Proteobacteria;c_Gammaproteobacteria;o_Pseudomonadales;f_Moraxellaceae;g_Acinetobacter	UniRef50_N9PDG6 Resolvase/invertase-type recombinase catalytic domain-containing protein n=565 Tax=root TaxID=1 RepID=N9PDG6_9GAMM	9720_WQYNP1853R_HS_7 # 2621 # 2776 # -1 # ID=11090_7;partial=01;start_type=Edge;rbs_motif=None;rbs_spacer=None;gc_cont=0.429	88.2	91.3	203	2.4e-16	52	153
263	9720_WQYNP1853R_HS	278_EGUDA3204Z_HS	1	7	20	7	9720_WQYNP1853R_HS_AND_278_EGUDA3204Z_HS	9720_WQYNP1853R_HS_7	278_EGUDA3204Z_HS_16	d_Bacteria	p_Proteobacteria	c_Gammaproteobacteria	o_Pseudomonadales	f_Moraxellaceae	g_Moraxella A	s_Moraxella A sp002478835	9720_WQYNP1853R_HS	9289	species	Moraxella A sp002478835	8	6	3	0.51	d_Bacteria;p_Proteobacteria;c_Gammaproteobacteria;o_Pseudomonadales;f_Moraxellaceae;g_Moraxella A;s_Moraxella A sp002478835	d_Bacteria	p_Proteobacteria	c_Gammaproteobacteria	o_Pseudomonadales	f_Moraxellaceae	g_Acinetobacter		278_EGUDA3204Z_HS	34	genus	Acinetobacter	22	17	13	0.72	d_Bacteria;p_Proteobacteria;c_Gammaproteobacteria;o_Pseudomonadales;f_Moraxellaceae;g_Acinetobacter	UniRef50_N9PDG6 Resolvase/invertase-type recombinase catalytic domain-containing protein n=565 Tax=root TaxID=1 RepID=N9PDG6_9GAMM	9720_WQYNP1853R_HS_7 # 2621 # 2776 # -1 # ID=11090_7;partial=01;start_type=Edge;rbs_motif=None;rbs_spacer=None;gc_cont=0.429	88.2	91.3	203	2.4e-16	52	153
264	9720_WQYNP1853R_HS	892_RAMLS4636B	1	7	13	7	9720_WQYNP1853R_HS_AND_892_RAMLS4636B	9720_WQYNP1853R_HS_7	892_RAMLS4636B_1	d_Bacteria	p_Proteobacteria	c_Gammaproteobacteria	o_Pseudomonadales	f_Moraxellaceae	g_Moraxella A	s_Moraxella A sp002478835	9720_WQYNP1853R_HS	9289	species	Moraxella A sp002478835	8	6	3	0.51	d_Bacteria;p_Proteobacteria;c_Gammaproteobacteria;o_Pseudomonadales;f_Moraxellaceae;g_Moraxella A;s_Moraxella A sp002478835	d_Bacteria	p_Proteobacteria	c_Gammaproteobacteria	o_Pseudomonadales	f_Moraxellaceae	g_Acinetobacter		892_RAMLS4636B	34	genus	Acinetobacter	13	10	7	0.7	d_Bacteria;p_Proteobacteria;c_Gammaproteobacteria;o_Pseudomonadales;f_Moraxellaceae;g_Acinetobacter	UniRef50_N9PDG6 Resolvase/invertase-type recombinase catalytic domain-containing protein n=565 Tax=root TaxID=1 RepID=N9PDG6_9GAMM	9720_WQYNP1853R_HS_7 # 2621 # 2776 # -1 # ID=11090_7;partial=01;start_type=Edge;rbs_motif=None;rbs_spacer=None;gc_cont=0.429	88.2	91.3	203	2.4e-16	52	153
265	9720_WQYNP1853R_HS	1662_HDRFF4542I	1	7	9	7	9720_WQYNP1853R_HS_AND_1662_HDRFF4542I	9720_WQYNP1853R_HS_7	1662_HDRFF4542I_5	d_Bacteria	p_Proteobacteria	c_Gammaproteobacteria	o_Pseudomonadales	f_Moraxellaceae	g_Moraxella A	s_Moraxella A sp002478835	9720_WQYNP1853R_HS	9289	species	Moraxella A sp002478835	8	6	3	0.51	d_Bacteria;p_Proteobacteria;c_Gammaproteobacteria;o_Pseudomonadales;f_Moraxellaceae;g_Moraxella A;s_Moraxella A sp002478835	d_Bacteria	p_Proteobacteria	c_Gammaproteobacteria	o_Pseudomonadales	f_Moraxellaceae	g_Acinetobacter		1662_HDRFF4542I	34	genus	Acinetobacter	13	12	7	0.67	d_Bacteria;p_Proteobacteria;c_Gammaproteobacteria;o_Pseudomonadales;f_Moraxellaceae;g_Acinetobacter	UniRef50_N9PDG6 Resolvase/invertase-type recombinase catalytic domain-containing protein n=565 Tax=root TaxID=1 RepID=N9PDG6_9GAMM	9720_WQYNP1853R_HS_7 # 2621 # 2776 # -1 # ID=11090_7;partial=01;start_type=Edge;rbs_motif=None;rbs_spacer=None;gc_cont=0.429	88.2	91.3	203	2.4e-16	52	153
266	9720_WQYNP1853R_HS	1803_CVREQ2707V_HS	1	7	10	7	9720_WQYNP1853R_HS_AND_1803_CVREQ2707V_HS	9720_WQYNP1853R_HS_7	1803_CVREQ2707V_HS_5	d_Bacteria	p_Proteobacteria	c_Gammaproteobacteria	o_Pseudomonadales	f_Moraxellaceae	g_Moraxella A	s_Moraxella A sp002478835	9720_WQYNP1853R_HS	9289	species	Moraxella A sp002478835	8	6	3	0.51	d_Bacteria;p_Proteobacteria;c_Gammaproteobacteria;o_Pseudomonadales;f_Moraxellaceae;g_Moraxella A;s_Moraxella A sp002478835	d_Bacteria	p_Proteobacteria	c_Gammaproteobacteria	o_Pseudomonadales	f_Moraxellaceae	g_Acinetobacter		1803_CVREQ2707V_HS	34	genus	Acinetobacter	10	7	6	0.83	d_Bacteria;p_Proteobacteria;c_Gammaproteobacteria;o_Pseudomonadales;f_Moraxellaceae;g_Acinetobacter	UniRef50_N9PDG6 Resolvase/invertase-type recombinase catalytic domain-containing protein n=565 Tax=root TaxID=1 RepID=N9PDG6_9GAMM	9720_WQYNP1853R_HS_7 # 2621 # 2776 # -1 # ID=11090_7;partial=01;start_type=Edge;rbs_motif=None;rbs_spacer=None;gc_cont=0.429	88.2	91.3	203	2.4e-16	52	153
267	9720_WQYNP1853R_HS	3586_SMRZL4770S_HS	1	7	11	7	9720_WQYNP1853R_HS_AND_3586_SMRZL4770S_HS	9720_WQYNP1853R_HS_7	3586_SMRZL4770S_HS_7	d_Bacteria	p_Proteobacteria	c_Gammaproteobacteria	o_Pseudomonadales	f_Moraxellaceae	g_Moraxella A	s_Moraxella A sp002478835	9720_WQYNP1853R_HS	9289	species	Moraxella A sp002478835	8	6	3	0.51	d_Bacteria;p_Proteobacteria;c_Gammaproteobacteria;o_Pseudomonadales;f_Moraxellaceae;g_Moraxella A;s_Moraxella A sp002478835	d_Bacteria	p_Proteobacteria	c_Gammaproteobacteria	o_Pseudomonadales	f_Moraxellaceae	g_Acinetobacter		3586_SMRZL4770S_HS	34	genus	Acinetobacter	11	8	7	0.84	d_Bacteria;p_Proteobacteria;c_Gammaproteobacteria;o_Pseudomonadales;f_Moraxellaceae;g_Acinetobacter	UniRef50_N9PDG6 Resolvase/invertase-type recombinase catalytic domain-containing protein n=565 Tax=root TaxID=1 RepID=N9PDG6_9GAMM	9720_WQYNP1853R_HS_7 # 2621 # 2776 # -1 # ID=11090_7;partial=01;start_type=Edge;rbs_motif=None;rbs_spacer=None;gc_cont=0.429	88.2	91.3	203	2.4e-16	52	153
268	9720_WQYNP1853R_HS	1984_BKBAA7920Q_HS	1	7	7	7	9720_WQYNP1853R_HS_AND_1984_BKBAA7920Q_HS	9720_WQYNP1853R_HS_7	1984_BKBAA7920Q_HS_4	d_Bacteria	p_Proteobacteria	c_Gammaproteobacteria	o_Pseudomonadales	f_Moraxellaceae	g_Moraxella A	s_Moraxella A sp002478835	9720_WQYNP1853R_HS	9289	species	Moraxella A sp002478835	8	6	3	0.51	d_Bacteria;p_Proteobacteria;c_Gammaproteobacteria;o_Pseudomonadales;f_Moraxellaceae;g_Moraxella A;s_Moraxella A sp002478835	d_Bacteria	p_Proteobacteria	c_Gammaproteobacteria	o_Pseudomonadales	f_Moraxellaceae	g_Acinetobacter		1984_BKBAA7920Q_HS	34	genus	Acinetobacter	15	14	5	0.56	d_Bacteria;p_Proteobacteria;c_Gammaproteobacteria;o_Pseudomonadales;f_Moraxellaceae;g_Acinetobacter	UniRef50_N9PDG6 Resolvase/invertase-type recombinase catalytic domain-containing protein n=565 Tax=root TaxID=1 RepID=N9PDG6_9GAMM	9720_WQYNP1853R_HS_7 # 2621 # 2776 # -1 # ID=11090_7;partial=01;start_type=Edge;rbs_motif=None;rbs_spacer=None;gc_cont=0.429	88.2	91.3	203	2.4e-16	52	153
269	9720_WQYNP1853R_HS	14927_OQKAY0494C_HS	1	7	4	4	9720_WQYNP1853R_HS_AND_14927_OQKAY0494C_HS	9720_WQYNP1853R_HS_7	14927_OQKAY0494C_HS_4	d_Bacteria	p_Proteobacteria	c_Gammaproteobacteria	o_Pseudomonadales	f_Moraxellaceae	g_Moraxella A	s_Moraxella A sp002478835	9720_WQYNP1853R_HS	9289	species	Moraxella A sp002478835	8	6	3	0.51	d_Bacteria;p_Proteobacteria;c_Gammaproteobacteria;o_Pseudomonadales;f_Moraxellaceae;g_Moraxella A;s_Moraxella A sp002478835	d_Bacteria	p_Proteobacteria	c_Gammaproteobacteria	o_Pseudomonadales	f_Moraxellaceae	g_Acinetobacter		14927_OQKAY0494C_HS	34	genus	Acinetobacter	3	3	2	0.95	d_Bacteria;p_Proteobacteria;c_Gammaproteobacteria;o_Pseudomonadales;f_Moraxellaceae;g_Acinetobacter	UniRef50_N9PDG6 Resolvase/invertase-type recombinase catalytic domain-containing protein n=565 Tax=root TaxID=1 RepID=N9PDG6_9GAMM	9720_WQYNP1853R_HS_7 # 2621 # 2776 # -1 # ID=11090_7;partial=01;start_type=Edge;rbs_motif=None;rbs_spacer=None;gc_cont=0.429	88.2	91.3	203	2.4e-16	52	153
270	9720_WQYNP1853R_HS	6361_PPQYX0519D_HS	1	7	6	6	9720_WQYNP1853R_HS_AND_6361_PPQYX0519D_HS	9720_WQYNP1853R_HS_7	6361_PPQYX0519D_HS_2	d_Bacteria	p_Proteobacteria	c_Gammaproteobacteria	o_Pseudomonadales	f_Moraxellaceae	g_Moraxella A	s_Moraxella A sp002478835	9720_WQYNP1853R_HS	9289	species	Moraxella A sp002478835	8	6	3	0.51	d_Bacteria;p_Proteobacteria;c_Gammaproteobacteria;o_Pseudomonadales;f_Moraxellaceae;g_Moraxella A;s_Moraxella A sp002478835	d_Bacteria	p_Proteobacteria	c_Gammaproteobacteria	o_Pseudomonadales	f_Moraxellaceae	g_Acinetobacter		6361_PPQYX0519D_HS	34	genus	Acinetobacter	6	5	4	0.8	d_Bacteria;p_Proteobacteria;c_Gammaproteobacteria;o_Pseudomonadales;f_Moraxellaceae;g_Acinetobacter	UniRef50_N9PDG6 Resolvase/invertase-type recombinase catalytic domain-containing protein n=565 Tax=root TaxID=1 RepID=N9PDG6_9GAMM	9720_WQYNP1853R_HS_7 # 2621 # 2776 # -1 # ID=11090_7;partial=01;start_type=Edge;rbs_motif=None;rbs_spacer=None;gc_cont=0.429	88.2	91.3	203	2.4e-16	52	153
271	9720_WQYNP1853R_HS	1422_IWPCW0716G	1	7	8	7	9720_WQYNP1853R_HS_AND_1422_IWPCW0716G	9720_WQYNP1853R_HS_7	1422_IWPCW0716G_4	d_Bacteria	p_Proteobacteria	c_Gammaproteobacteria	o_Pseudomonadales	f_Moraxellaceae	g_Moraxella A	s_Moraxella A sp002478835	9720_WQYNP1853R_HS	9289	species	Moraxella A sp002478835	8	6	3	0.51	d_Bacteria;p_Proteobacteria;c_Gammaproteobacteria;o_Pseudomonadales;f_Moraxellaceae;g_Moraxella A;s_Moraxella A sp002478835	d_Bacteria	p_Proteobacteria	c_Gammaproteobacteria	o_Pseudomonadales	f_Moraxellaceae	g_Acinetobacter		1422_IWPCW0716G	34	genus	Acinetobacter	16	15	4	0.54	d_Bacteria;p_Proteobacteria;c_Gammaproteobacteria;o_Pseudomonadales;f_Moraxellaceae;g_Acinetobacter	UniRef50_N9PDG6 Resolvase/invertase-type recombinase catalytic domain-containing protein n=565 Tax=root TaxID=1 RepID=N9PDG6_9GAMM	9720_WQYNP1853R_HS_7 # 2621 # 2776 # -1 # ID=11090_7;partial=01;start_type=Edge;rbs_motif=None;rbs_spacer=None;gc_cont=0.429	88.2	91.3	203	2.4e-16	52	153
272	9720_WQYNP1853R_HS	10152_LMGGV4316U	1	7	5	5	9720_WQYNP1853R_HS_AND_10152_LMGGV4316U	9720_WQYNP1853R_HS_7	10152_LMGGV4316U_2	d_Bacteria	p_Proteobacteria	c_Gammaproteobacteria	o_Pseudomonadales	f_Moraxellaceae	g_Moraxella A	s_Moraxella A sp002478835	9720_WQYNP1853R_HS	9289	species	Moraxella A sp002478835	8	6	3	0.51	d_Bacteria;p_Proteobacteria;c_Gammaproteobacteria;o_Pseudomonadales;f_Moraxellaceae;g_Moraxella A;s_Moraxella A sp002478835	d_Bacteria	p_Proteobacteria	c_Gammaproteobacteria	o_Pseudomonadales	f_Moraxellaceae	g_Acinetobacter		10152_LMGGV4316U	34	genus	Acinetobacter	4	3	3	1.0	d_Bacteria;p_Proteobacteria;c_Gammaproteobacteria;o_Pseudomonadales;f_Moraxellaceae;g_Acinetobacter	UniRef50_N9PDG6 Resolvase/invertase-type recombinase catalytic domain-containing protein n=565 Tax=root TaxID=1 RepID=N9PDG6_9GAMM	9720_WQYNP1853R_HS_7 # 2621 # 2776 # -1 # ID=11090_7;partial=01;start_type=Edge;rbs_motif=None;rbs_spacer=None;gc_cont=0.429	88.2	91.3	203	2.4e-16	52	153
273	9720_WQYNP1853R_HS	2379_KMWIQ0712K_HS	1	7	8	7	9720_WQYNP1853R_HS_AND_2379_KMWIQ0712K_HS	9720_WQYNP1853R_HS_7	2379_KMWIQ0712K_HS_6	d_Bacteria	p_Proteobacteria	c_Gammaproteobacteria	o_Pseudomonadales	f_Moraxellaceae	g_Moraxella A	s_Moraxella A sp002478835	9720_WQYNP1853R_HS	9289	species	Moraxella A sp002478835	8	6	3	0.51	d_Bacteria;p_Proteobacteria;c_Gammaproteobacteria;o_Pseudomonadales;f_Moraxellaceae;g_Moraxella A;s_Moraxella A sp002478835	d_Bacteria	p_Proteobacteria	c_Gammaproteobacteria	o_Pseudomonadales	f_Moraxellaceae	g_Acinetobacter		2379_KMWIQ0712K_HS	34	genus	Acinetobacter	11	9	5	0.66	d_Bacteria;p_Proteobacteria;c_Gammaproteobacteria;o_Pseudomonadales;f_Moraxellaceae;g_Acinetobacter	UniRef50_N9PDG6 Resolvase/invertase-type recombinase catalytic domain-containing protein n=565 Tax=root TaxID=1 RepID=N9PDG6_9GAMM	9720_WQYNP1853R_HS_7 # 2621 # 2776 # -1 # ID=11090_7;partial=01;start_type=Edge;rbs_motif=None;rbs_spacer=None;gc_cont=0.429	88.2	91.3	203	2.4e-16	52	153
274	9720_WQYNP1853R_HS	4236_GXDMU2252I_HS	1	7	7	7	9720_WQYNP1853R_HS_AND_4236_GXDMU2252I_HS	9720_WQYNP1853R_HS_7	4236_GXDMU2252I_HS_5	d_Bacteria	p_Proteobacteria	c_Gammaproteobacteria	o_Pseudomonadales	f_Moraxellaceae	g_Moraxella A	s_Moraxella A sp002478835	9720_WQYNP1853R_HS	9289	species	Moraxella A sp002478835	8	6	3	0.51	d_Bacteria;p_Proteobacteria;c_Gammaproteobacteria;o_Pseudomonadales;f_Moraxellaceae;g_Moraxella A;s_Moraxella A sp002478835	d_Bacteria	p_Proteobacteria	c_Gammaproteobacteria	o_Pseudomonadales	f_Moraxellaceae	g_Acinetobacter		4236_GXDMU2252I_HS	34	genus	Acinetobacter	7	5	4	0.8	d_Bacteria;p_Proteobacteria;c_Gammaproteobacteria;o_Pseudomonadales;f_Moraxellaceae;g_Acinetobacter	UniRef50_N9PDG6 Resolvase/invertase-type recombinase catalytic domain-containing protein n=565 Tax=root TaxID=1 RepID=N9PDG6_9GAMM	9720_WQYNP1853R_HS_7 # 2621 # 2776 # -1 # ID=11090_7;partial=01;start_type=Edge;rbs_motif=None;rbs_spacer=None;gc_cont=0.429	88.2	91.3	203	2.4e-16	52	153
275	9720_WQYNP1853R_HS	5829_GFGIA8953L_HS	1	7	5	5	9720_WQYNP1853R_HS_AND_5829_GFGIA8953L_HS	9720_WQYNP1853R_HS_7	5829_GFGIA8953L_HS_3	d_Bacteria	p_Proteobacteria	c_Gammaproteobacteria	o_Pseudomonadales	f_Moraxellaceae	g_Moraxella A	s_Moraxella A sp002478835	9720_WQYNP1853R_HS	9289	species	Moraxella A sp002478835	8	6	3	0.51	d_Bacteria;p_Proteobacteria;c_Gammaproteobacteria;o_Pseudomonadales;f_Moraxellaceae;g_Moraxella A;s_Moraxella A sp002478835	d_Bacteria	p_Proteobacteria	c_Gammaproteobacteria	o_Pseudomonadales	f_Moraxellaceae	g_Acinetobacter		5829_GFGIA8953L_HS	34	genus	Acinetobacter	5	4	3	0.75	d_Bacteria;p_Proteobacteria;c_Gammaproteobacteria;o_Pseudomonadales;f_Moraxellaceae;g_Acinetobacter	UniRef50_N9PDG6 Resolvase/invertase-type recombinase catalytic domain-containing protein n=565 Tax=root TaxID=1 RepID=N9PDG6_9GAMM	9720_WQYNP1853R_HS_7 # 2621 # 2776 # -1 # ID=11090_7;partial=01;start_type=Edge;rbs_motif=None;rbs_spacer=None;gc_cont=0.429	88.2	91.3	203	2.4e-16	52	153
276	9720_WQYNP1853R_HS	9340_GFGIA8953L	1	7	5	5	9720_WQYNP1853R_HS_AND_9340_GFGIA8953L	9720_WQYNP1853R_HS_7	9340_GFGIA8953L_1	d_Bacteria	p_Proteobacteria	c_Gammaproteobacteria	o_Pseudomonadales	f_Moraxellaceae	g_Moraxella A	s_Moraxella A sp002478835	9720_WQYNP1853R_HS	9289	species	Moraxella A sp002478835	8	6	3	0.51	d_Bacteria;p_Proteobacteria;c_Gammaproteobacteria;o_Pseudomonadales;f_Moraxellaceae;g_Moraxella A;s_Moraxella A sp002478835	d_Bacteria	p_Proteobacteria	c_Gammaproteobacteria	o_Pseudomonadales	f_Moraxellaceae	g_Acinetobacter		9340_GFGIA8953L	34	genus	Acinetobacter	5	5	5	1.0	d_Bacteria;p_Proteobacteria;c_Gammaproteobacteria;o_Pseudomonadales;f_Moraxellaceae;g_Acinetobacter	UniRef50_N9PDG6 Resolvase/invertase-type recombinase catalytic domain-containing protein n=565 Tax=root TaxID=1 RepID=N9PDG6_9GAMM	9720_WQYNP1853R_HS_7 # 2621 # 2776 # -1 # ID=11090_7;partial=01;start_type=Edge;rbs_motif=None;rbs_spacer=None;gc_cont=0.429	88.2	91.3	203	2.4e-16	52	153
277	6537_JXBDA6620S_HS	11942_STOPY2011U_HS	1	5	5	5	6537_JXBDA6620S_HS_AND_11942_STOPY2011U_HS	6537_JXBDA6620S_HS_4	11942_STOPY2011U_HS_5	d_Bacteria	p_Proteobacteria	c_Gammaproteobacteria	o_Pseudomonadales	f_Moraxellaceae	g_Acinetobacter		6537_JXBDA6620S_HS	34	genus	Acinetobacter	16	14	7	0.59	d_Bacteria;p_Proteobacteria;c_Gammaproteobacteria;o_Pseudomonadales;f_Moraxellaceae;g_Acinetobacter	d_Bacteria	p_Proteobacteria	c_Gammaproteobacteria	o_Pseudomonadales	f_Moraxellaceae	g_Moraxella A	s_Moraxella A sp002478835	11942_STOPY2011U_HS	9289	species	Moraxella A sp002478835	5	5	2	0.66	d_Bacteria;p_Proteobacteria;c_Gammaproteobacteria;o_Pseudomonadales;f_Moraxellaceae;g_Moraxella A;s_Moraxella A sp002478835	UniRef50_A0A1G6PIU0 Lipoprotein signal peptidase n=2 Tax=Acinetobacter TaxID=469 RepID=A0A1G6PIU0_9GAMM	6537_JXBDA6620S_HS_4 # 2196 # 3437 # -1 # ID=14667_4;partial=00;start_type=ATG;rbs_motif=AGGAG;rbs_spacer=5-10bp;gc_cont=0.411	99.3	600.5	401	9.599999999999992e-169	414	119
278	30726_EBZCS4093H	11942_STOPY2011U_HS	1	4	5	4	30726_EBZCS4093H_AND_11942_STOPY2011U_HS	30726_EBZCS4093H_1	11942_STOPY2011U_HS_5	d_Bacteria	p_Proteobacteria	c_Gammaproteobacteria	o_Pseudomonadales	f_Moraxellaceae	g_Acinetobacter		30726_EBZCS4093H	34	genus	Acinetobacter	8	8	4	0.66	d_Bacteria;p_Proteobacteria;c_Gammaproteobacteria;o_Pseudomonadales;f_Moraxellaceae;g_Acinetobacter	d_Bacteria	p_Proteobacteria	c_Gammaproteobacteria	o_Pseudomonadales	f_Moraxellaceae	g_Moraxella A	s_Moraxella A sp002478835	11942_STOPY2011U_HS	9289	species	Moraxella A sp002478835	5	5	2	0.66	d_Bacteria;p_Proteobacteria;c_Gammaproteobacteria;o_Pseudomonadales;f_Moraxellaceae;g_Moraxella A;s_Moraxella A sp002478835	UniRef50_A0A3G9FQQ1 Retron-type RNA-directed DNA polymerase n=3 Tax=Bacteria TaxID=2 RepID=A0A3G9FQQ1_9GAMM	30726_EBZCS4093H_1 # 1 # 330 # -1 # ID=4541_1;partial=10;start_type=ATG;rbs_motif=AGGAG;rbs_spacer=5-10bp;gc_cont=0.406	93.6	224.2	148	4.9e-56	110	1
279	65702_UPKQF5024K_HS	72172_SMRZL4770S_HS	1	4	4	4	65702_UPKQF5024K_HS_AND_72172_SMRZL4770S_HS	65702_UPKQF5024K_HS_3	72172_SMRZL4770S_HS_2	d_Bacteria	p_Proteobacteria	c_Gammaproteobacteria	o_Pseudomonadales	f_Pseudomonadaceae	g_Pseudomonas E		65702_UPKQF5024K_HS	76	genus	Pseudomonas E	4	4	2	0.5	d_Bacteria;p_Proteobacteria;c_Gammaproteobacteria;o_Pseudomonadales;f_Pseudomonadaceae;g_Pseudomonas E	d_Bacteria	p_Proteobacteria	c_Gammaproteobacteria	o_Pseudomonadales	f_Moraxellaceae	g_Acinetobacter		72172_SMRZL4770S_HS	34	genus	Acinetobacter	4	4	2	0.65	d_Bacteria;p_Proteobacteria;c_Gammaproteobacteria;o_Pseudomonadales;f_Moraxellaceae;g_Acinetobacter	UniRef50_N9H056 Uncharacterized protein n=53 Tax=Bacteria TaxID=2 RepID=N9H056_ACILW	65702_UPKQF5024K_HS_3 # 1080 # 1418 # 1 # ID=463_3;partial=00;start_type=ATG;rbs_motif=TAA;rbs_spacer=5bp;gc_cont=0.366	79.4	157.9	97	4.4999999999999996e-36	113	1
280	65702_UPKQF5024K_HS	141266_o1.opera	3	4	6	4	65702_UPKQF5024K_HS_AND_141266_o1.opera	65702_UPKQF5024K_HS_3	141266_o1.opera_2	d_Bacteria	p_Proteobacteria	c_Gammaproteobacteria	o_Pseudomonadales	f_Pseudomonadaceae	g_Pseudomonas E		65702_UPKQF5024K_HS	76	genus	Pseudomonas E	4	4	2	0.5	d_Bacteria;p_Proteobacteria;c_Gammaproteobacteria;o_Pseudomonadales;f_Pseudomonadaceae;g_Pseudomonas E	d_Bacteria	p_Proteobacteria	c_Gammaproteobacteria	o_Pseudomonadales	f_Moraxellaceae	g_Acinetobacter		141266_o1.opera	34	genus	Acinetobacter	5	5	3	0.6	d_Bacteria;p_Proteobacteria;c_Gammaproteobacteria;o_Pseudomonadales;f_Moraxellaceae;g_Acinetobacter	UniRef50_N9H056 Uncharacterized protein n=53 Tax=Bacteria TaxID=2 RepID=N9H056_ACILW	65702_UPKQF5024K_HS_3 # 1080 # 1418 # 1 # ID=463_3;partial=00;start_type=ATG;rbs_motif=TAA;rbs_spacer=5bp;gc_cont=0.366	79.4	157.9	97	4.4999999999999996e-36	113	1
281	65702_UPKQF5024K_HS	969_MFLOV6047U	3	4	7	4	65702_UPKQF5024K_HS_AND_969_MFLOV6047U	65702_UPKQF5024K_HS_3	969_MFLOV6047U_6	d_Bacteria	p_Proteobacteria	c_Gammaproteobacteria	o_Pseudomonadales	f_Pseudomonadaceae	g_Pseudomonas E		65702_UPKQF5024K_HS	76	genus	Pseudomonas E	4	4	2	0.5	d_Bacteria;p_Proteobacteria;c_Gammaproteobacteria;o_Pseudomonadales;f_Pseudomonadaceae;g_Pseudomonas E	d_Bacteria	p_Proteobacteria	c_Gammaproteobacteria	o_Pseudomonadales	f_Moraxellaceae	g_Acinetobacter		969_MFLOV6047U	34	genus	Acinetobacter	7	7	4	0.57	d_Bacteria;p_Proteobacteria;c_Gammaproteobacteria;o_Pseudomonadales;f_Moraxellaceae;g_Acinetobacter	UniRef50_N9H056 Uncharacterized protein n=53 Tax=Bacteria TaxID=2 RepID=N9H056_ACILW	65702_UPKQF5024K_HS_3 # 1080 # 1418 # 1 # ID=463_3;partial=00;start_type=ATG;rbs_motif=TAA;rbs_spacer=5bp;gc_cont=0.366	79.4	157.9	97	4.4999999999999996e-36	113	1
282	65702_UPKQF5024K_HS	13935_CTKAA1553C_HS	2	4	5	4	65702_UPKQF5024K_HS_AND_13935_CTKAA1553C_HS	65702_UPKQF5024K_HS_3	13935_CTKAA1553C_HS_5	d_Bacteria	p_Proteobacteria	c_Gammaproteobacteria	o_Pseudomonadales	f_Pseudomonadaceae	g_Pseudomonas E		65702_UPKQF5024K_HS	76	genus	Pseudomonas E	4	4	2	0.5	d_Bacteria;p_Proteobacteria;c_Gammaproteobacteria;o_Pseudomonadales;f_Pseudomonadaceae;g_Pseudomonas E	d_Bacteria	p_Proteobacteria	c_Gammaproteobacteria	o_Pseudomonadales	f_Moraxellaceae	g_Acinetobacter		13935_CTKAA1553C_HS	34	genus	Acinetobacter	7	6	4	0.6	d_Bacteria;p_Proteobacteria;c_Gammaproteobacteria;o_Pseudomonadales;f_Moraxellaceae;g_Acinetobacter	UniRef50_N9H056 Uncharacterized protein n=53 Tax=Bacteria TaxID=2 RepID=N9H056_ACILW	65702_UPKQF5024K_HS_3 # 1080 # 1418 # 1 # ID=463_3;partial=00;start_type=ATG;rbs_motif=TAA;rbs_spacer=5bp;gc_cont=0.366	79.4	157.9	97	4.4999999999999996e-36	113	1
283	65702_UPKQF5024K_HS	2669_JXBDA6620S_HS	2	4	7	4	65702_UPKQF5024K_HS_AND_2669_JXBDA6620S_HS	65702_UPKQF5024K_HS_3	2669_JXBDA6620S_HS_7	d_Bacteria	p_Proteobacteria	c_Gammaproteobacteria	o_Pseudomonadales	f_Pseudomonadaceae	g_Pseudomonas E		65702_UPKQF5024K_HS	76	genus	Pseudomonas E	4	4	2	0.5	d_Bacteria;p_Proteobacteria;c_Gammaproteobacteria;o_Pseudomonadales;f_Pseudomonadaceae;g_Pseudomonas E	d_Bacteria	p_Proteobacteria	c_Gammaproteobacteria	o_Pseudomonadales	f_Moraxellaceae	g_Acinetobacter		2669_JXBDA6620S_HS	34	genus	Acinetobacter	10	8	6	0.75	d_Bacteria;p_Proteobacteria;c_Gammaproteobacteria;o_Pseudomonadales;f_Moraxellaceae;g_Acinetobacter	UniRef50_N9H056 Uncharacterized protein n=53 Tax=Bacteria TaxID=2 RepID=N9H056_ACILW	65702_UPKQF5024K_HS_3 # 1080 # 1418 # 1 # ID=463_3;partial=00;start_type=ATG;rbs_motif=TAA;rbs_spacer=5bp;gc_cont=0.366	79.4	157.9	97	4.4999999999999996e-36	113	1
284	29853_VVJFE8127P_HS	2325_LSCZF6957Y_HS	1	8	14	8	29853_VVJFE8127P_HS_AND_2325_LSCZF6957Y_HS	29853_VVJFE8127P_HS_1	2325_LSCZF6957Y_HS_13	d_Bacteria	p_Bacteroidota	c_Bacteroidia	o_Chitinophagales	f_Chitinophagaceae	g_JJ008		29853_VVJFE8127P_HS	7374	genus	JJ008	8	8	3	0.58	d_Bacteria;p_Bacteroidota;c_Bacteroidia;o_Chitinophagales;f_Chitinophagaceae;g_JJ008	d_Bacteria	p_Proteobacteria	c_Gammaproteobacteria	o_Pseudomonadales	f_Moraxellaceae	g_Acinetobacter		2325_LSCZF6957Y_HS	34	genus	Acinetobacter	17	14	11	0.72	d_Bacteria;p_Proteobacteria;c_Gammaproteobacteria;o_Pseudomonadales;f_Moraxellaceae;g_Acinetobacter	UniRef50_A0A2S4SYN7 Type II toxin-antitoxin system HicA family toxin n=4 Tax=Acinetobacter TaxID=469 RepID=A0A2S4SYN7_9GAMM	29853_VVJFE8127P_HS_1 # 1 # 273 # 1 # ID=17290_1;partial=10;start_type=Edge;rbs_motif=None;rbs_spacer=None;gc_cont=0.385	98.9	181.4	90	2.9999999999999996e-43	91	1
285	69184_ETWDT7513P_HS	1312_BDOLL5284I_HS	1	4	14	4	69184_ETWDT7513P_HS_AND_1312_BDOLL5284I_HS	69184_ETWDT7513P_HS_3	1312_BDOLL5284I_HS_11	d_Bacteria	p_Proteobacteria	c_Gammaproteobacteria	o_Enterobacterales	f_Alteromonadaceae	g_Thalassotalea C	s_Thalassotalea C marina	69184_ETWDT7513P_HS	34791	species	Thalassotalea C marina	4	4	1	0.85	d_Bacteria;p_Proteobacteria;c_Gammaproteobacteria;o_Enterobacterales;f_Alteromonadaceae;g_Thalassotalea C;s_Thalassotalea C marina	d_Bacteria	p_Proteobacteria	c_Gammaproteobacteria	o_Pseudomonadales	f_Moraxellaceae	g_Acinetobacter		1312_BDOLL5284I_HS	34	genus	Acinetobacter	13	10	7	0.7	d_Bacteria;p_Proteobacteria;c_Gammaproteobacteria;o_Pseudomonadales;f_Moraxellaceae;g_Acinetobacter	UniRef50_UPI0011C4B9F1 BrnA antitoxin family protein n=5 Tax=Acinetobacter TaxID=469 RepID=UPI0011C4B9F1	69184_ETWDT7513P_HS_3 # 503 # 685 # -1 # ID=9218_3;partial=00;start_type=ATG;rbs_motif=GGAG/GAGG;rbs_spacer=5-10bp;gc_cont=0.421	91.5	112.8	90	8.899999999999998e-23	61	1
286	69184_ETWDT7513P_HS	278_EGUDA3204Z_HS	1	4	20	4	69184_ETWDT7513P_HS_AND_278_EGUDA3204Z_HS	69184_ETWDT7513P_HS_3	278_EGUDA3204Z_HS_7	d_Bacteria	p_Proteobacteria	c_Gammaproteobacteria	o_Enterobacterales	f_Alteromonadaceae	g_Thalassotalea C	s_Thalassotalea C marina	69184_ETWDT7513P_HS	34791	species	Thalassotalea C marina	4	4	1	0.85	d_Bacteria;p_Proteobacteria;c_Gammaproteobacteria;o_Enterobacterales;f_Alteromonadaceae;g_Thalassotalea C;s_Thalassotalea C marina	d_Bacteria	p_Proteobacteria	c_Gammaproteobacteria	o_Pseudomonadales	f_Moraxellaceae	g_Acinetobacter		278_EGUDA3204Z_HS	34	genus	Acinetobacter	22	17	13	0.72	d_Bacteria;p_Proteobacteria;c_Gammaproteobacteria;o_Pseudomonadales;f_Moraxellaceae;g_Acinetobacter	UniRef50_UPI0011C4B9F1 BrnA antitoxin family protein n=5 Tax=Acinetobacter TaxID=469 RepID=UPI0011C4B9F1	69184_ETWDT7513P_HS_3 # 503 # 685 # -1 # ID=9218_3;partial=00;start_type=ATG;rbs_motif=GGAG/GAGG;rbs_spacer=5-10bp;gc_cont=0.421	91.5	112.8	90	8.899999999999998e-23	61	1
287	69184_ETWDT7513P_HS	4879_SJIUI4838N_HS	1	4	9	4	69184_ETWDT7513P_HS_AND_4879_SJIUI4838N_HS	69184_ETWDT7513P_HS_3	4879_SJIUI4838N_HS_3	d_Bacteria	p_Proteobacteria	c_Gammaproteobacteria	o_Enterobacterales	f_Alteromonadaceae	g_Thalassotalea C	s_Thalassotalea C marina	69184_ETWDT7513P_HS	34791	species	Thalassotalea C marina	4	4	1	0.85	d_Bacteria;p_Proteobacteria;c_Gammaproteobacteria;o_Enterobacterales;f_Alteromonadaceae;g_Thalassotalea C;s_Thalassotalea C marina	d_Bacteria	p_Proteobacteria	c_Gammaproteobacteria	o_Pseudomonadales	f_Moraxellaceae	g_Acinetobacter		4879_SJIUI4838N_HS	34	genus	Acinetobacter	9	7	4	0.57	d_Bacteria;p_Proteobacteria;c_Gammaproteobacteria;o_Pseudomonadales;f_Moraxellaceae;g_Acinetobacter	UniRef50_UPI0011C4B9F1 BrnA antitoxin family protein n=5 Tax=Acinetobacter TaxID=469 RepID=UPI0011C4B9F1	69184_ETWDT7513P_HS_3 # 503 # 685 # -1 # ID=9218_3;partial=00;start_type=ATG;rbs_motif=GGAG/GAGG;rbs_spacer=5-10bp;gc_cont=0.421	91.5	112.8	90	8.899999999999998e-23	61	1
288	69184_ETWDT7513P_HS	892_RAMLS4636B	1	4	13	4	69184_ETWDT7513P_HS_AND_892_RAMLS4636B	69184_ETWDT7513P_HS_3	892_RAMLS4636B_10	d_Bacteria	p_Proteobacteria	c_Gammaproteobacteria	o_Enterobacterales	f_Alteromonadaceae	g_Thalassotalea C	s_Thalassotalea C marina	69184_ETWDT7513P_HS	34791	species	Thalassotalea C marina	4	4	1	0.85	d_Bacteria;p_Proteobacteria;c_Gammaproteobacteria;o_Enterobacterales;f_Alteromonadaceae;g_Thalassotalea C;s_Thalassotalea C marina	d_Bacteria	p_Proteobacteria	c_Gammaproteobacteria	o_Pseudomonadales	f_Moraxellaceae	g_Acinetobacter		892_RAMLS4636B	34	genus	Acinetobacter	13	10	7	0.7	d_Bacteria;p_Proteobacteria;c_Gammaproteobacteria;o_Pseudomonadales;f_Moraxellaceae;g_Acinetobacter	UniRef50_UPI0011C4B9F1 BrnA antitoxin family protein n=5 Tax=Acinetobacter TaxID=469 RepID=UPI0011C4B9F1	69184_ETWDT7513P_HS_3 # 503 # 685 # -1 # ID=9218_3;partial=00;start_type=ATG;rbs_motif=GGAG/GAGG;rbs_spacer=5-10bp;gc_cont=0.421	91.5	112.8	90	8.899999999999998e-23	61	1
289	69184_ETWDT7513P_HS	508_EGUDA3204Z	1	4	13	4	69184_ETWDT7513P_HS_AND_508_EGUDA3204Z	69184_ETWDT7513P_HS_3	508_EGUDA3204Z_9	d_Bacteria	p_Proteobacteria	c_Gammaproteobacteria	o_Enterobacterales	f_Alteromonadaceae	g_Thalassotalea C	s_Thalassotalea C marina	69184_ETWDT7513P_HS	34791	species	Thalassotalea C marina	4	4	1	0.85	d_Bacteria;p_Proteobacteria;c_Gammaproteobacteria;o_Enterobacterales;f_Alteromonadaceae;g_Thalassotalea C;s_Thalassotalea C marina	d_Bacteria	p_Proteobacteria	c_Gammaproteobacteria	o_Pseudomonadales	f_Moraxellaceae	g_Acinetobacter		508_EGUDA3204Z	34	genus	Acinetobacter	15	14	12	0.82	d_Bacteria;p_Proteobacteria;c_Gammaproteobacteria;o_Pseudomonadales;f_Moraxellaceae;g_Acinetobacter	UniRef50_UPI0011C4B9F1 BrnA antitoxin family protein n=5 Tax=Acinetobacter TaxID=469 RepID=UPI0011C4B9F1	69184_ETWDT7513P_HS_3 # 503 # 685 # -1 # ID=9218_3;partial=00;start_type=ATG;rbs_motif=GGAG/GAGG;rbs_spacer=5-10bp;gc_cont=0.421	91.5	112.8	90	8.899999999999998e-23	61	1
290	69184_ETWDT7513P_HS	4236_GXDMU2252I_HS	1	4	7	4	69184_ETWDT7513P_HS_AND_4236_GXDMU2252I_HS	69184_ETWDT7513P_HS_3	4236_GXDMU2252I_HS_1	d_Bacteria	p_Proteobacteria	c_Gammaproteobacteria	o_Enterobacterales	f_Alteromonadaceae	g_Thalassotalea C	s_Thalassotalea C marina	69184_ETWDT7513P_HS	34791	species	Thalassotalea C marina	4	4	1	0.85	d_Bacteria;p_Proteobacteria;c_Gammaproteobacteria;o_Enterobacterales;f_Alteromonadaceae;g_Thalassotalea C;s_Thalassotalea C marina	d_Bacteria	p_Proteobacteria	c_Gammaproteobacteria	o_Pseudomonadales	f_Moraxellaceae	g_Acinetobacter		4236_GXDMU2252I_HS	34	genus	Acinetobacter	7	5	4	0.8	d_Bacteria;p_Proteobacteria;c_Gammaproteobacteria;o_Pseudomonadales;f_Moraxellaceae;g_Acinetobacter	UniRef50_UPI0011C4B9F1 BrnA antitoxin family protein n=5 Tax=Acinetobacter TaxID=469 RepID=UPI0011C4B9F1	69184_ETWDT7513P_HS_3 # 503 # 685 # -1 # ID=9218_3;partial=00;start_type=ATG;rbs_motif=GGAG/GAGG;rbs_spacer=5-10bp;gc_cont=0.421	91.5	112.8	90	8.899999999999998e-23	61	1
291	69184_ETWDT7513P_HS	1205682_coassembly	1	4	4	4	69184_ETWDT7513P_HS_AND_1205682_coassembly	69184_ETWDT7513P_HS_3	1205682_coassembly_2	d_Bacteria	p_Proteobacteria	c_Gammaproteobacteria	o_Enterobacterales	f_Alteromonadaceae	g_Thalassotalea C	s_Thalassotalea C marina	69184_ETWDT7513P_HS	34791	species	Thalassotalea C marina	4	4	1	0.85	d_Bacteria;p_Proteobacteria;c_Gammaproteobacteria;o_Enterobacterales;f_Alteromonadaceae;g_Thalassotalea C;s_Thalassotalea C marina	d_Bacteria	p_Proteobacteria	c_Gammaproteobacteria	o_Pseudomonadales	f_Moraxellaceae	g_Acinetobacter		1205682_coassembly	34	genus	Acinetobacter	6	6	6	1.0	d_Bacteria;p_Proteobacteria;c_Gammaproteobacteria;o_Pseudomonadales;f_Moraxellaceae;g_Acinetobacter	UniRef50_UPI0011C4B9F1 BrnA antitoxin family protein n=5 Tax=Acinetobacter TaxID=469 RepID=UPI0011C4B9F1	69184_ETWDT7513P_HS_3 # 503 # 685 # -1 # ID=9218_3;partial=00;start_type=ATG;rbs_motif=GGAG/GAGG;rbs_spacer=5-10bp;gc_cont=0.421	91.5	112.8	90	8.899999999999998e-23	61	1
292	69184_ETWDT7513P_HS	10287_VVJFE8127P	1	4	6	4	69184_ETWDT7513P_HS_AND_10287_VVJFE8127P	69184_ETWDT7513P_HS_3	10287_VVJFE8127P_5	d_Bacteria	p_Proteobacteria	c_Gammaproteobacteria	o_Enterobacterales	f_Alteromonadaceae	g_Thalassotalea C	s_Thalassotalea C marina	69184_ETWDT7513P_HS	34791	species	Thalassotalea C marina	4	4	1	0.85	d_Bacteria;p_Proteobacteria;c_Gammaproteobacteria;o_Enterobacterales;f_Alteromonadaceae;g_Thalassotalea C;s_Thalassotalea C marina	d_Bacteria	p_Proteobacteria	c_Gammaproteobacteria	o_Pseudomonadales	f_Moraxellaceae	g_Acinetobacter		10287_VVJFE8127P	34	genus	Acinetobacter	7	4	2	0.5	d_Bacteria;p_Proteobacteria;c_Gammaproteobacteria;o_Pseudomonadales;f_Moraxellaceae;g_Acinetobacter	UniRef50_UPI0011C4B9F1 BrnA antitoxin family protein n=5 Tax=Acinetobacter TaxID=469 RepID=UPI0011C4B9F1	69184_ETWDT7513P_HS_3 # 503 # 685 # -1 # ID=9218_3;partial=00;start_type=ATG;rbs_motif=GGAG/GAGG;rbs_spacer=5-10bp;gc_cont=0.421	91.5	112.8	90	8.899999999999998e-23	61	1
293	5103_FBLKR3479R_HS	35878_DJXNB4054F_HS	1	7	4	4	5103_FBLKR3479R_HS_AND_35878_DJXNB4054F_HS	5103_FBLKR3479R_HS_7	35878_DJXNB4054F_HS_2	d_Bacteria	p_Proteobacteria	c_Gammaproteobacteria	o_Pseudomonadales	f_Moraxellaceae	g_Alkanindiges	s_Alkanindiges sp001982605	5103_FBLKR3479R_HS	36228	species	Alkanindiges sp001982605	5	5	3	0.6	d_Bacteria;p_Proteobacteria;c_Gammaproteobacteria;o_Pseudomonadales;f_Moraxellaceae;g_Alkanindiges;s_Alkanindiges sp001982605	d_Bacteria	p_Proteobacteria	c_Gammaproteobacteria	o_Pseudomonadales	f_Moraxellaceae	g_Acinetobacter		35878_DJXNB4054F_HS	34	genus	Acinetobacter	5	5	4	0.53	d_Bacteria;p_Proteobacteria;c_Gammaproteobacteria;o_Pseudomonadales;f_Moraxellaceae;g_Acinetobacter	UniRef50_A0A015KB22 Rep_3 domain-containing protein n=20 Tax=cellular organisms TaxID=131567 RepID=A0A015KB22_RHIIW	5103_FBLKR3479R_HS_7 # 3983 # 4762 # 1 # ID=6072_7;partial=01;start_type=ATG;rbs_motif=TAA;rbs_spacer=5bp;gc_cont=0.327	99.6	513.8	327	7.399999999999996e-143	260	1
294	5103_FBLKR3479R_HS	8403_RAMLS4636B	1	7	4	4	5103_FBLKR3479R_HS_AND_8403_RAMLS4636B	5103_FBLKR3479R_HS_7	8403_RAMLS4636B_1	d_Bacteria	p_Proteobacteria	c_Gammaproteobacteria	o_Pseudomonadales	f_Moraxellaceae	g_Alkanindiges	s_Alkanindiges sp001982605	5103_FBLKR3479R_HS	36228	species	Alkanindiges sp001982605	5	5	3	0.6	d_Bacteria;p_Proteobacteria;c_Gammaproteobacteria;o_Pseudomonadales;f_Moraxellaceae;g_Alkanindiges;s_Alkanindiges sp001982605	d_Bacteria	p_Proteobacteria	c_Gammaproteobacteria	o_Pseudomonadales	f_Moraxellaceae	g_Acinetobacter	s_Acinetobacter brisouii A	8403_RAMLS4636B	20150	species	Acinetobacter brisouii A	5	4	2	0.5	d_Bacteria;p_Proteobacteria;c_Gammaproteobacteria;o_Pseudomonadales;f_Moraxellaceae;g_Acinetobacter;s_Acinetobacter brisouii A	UniRef50_A0A015KB22 Rep_3 domain-containing protein n=20 Tax=cellular organisms TaxID=131567 RepID=A0A015KB22_RHIIW	5103_FBLKR3479R_HS_7 # 3983 # 4762 # 1 # ID=6072_7;partial=01;start_type=ATG;rbs_motif=TAA;rbs_spacer=5bp;gc_cont=0.327	99.6	513.8	327	7.399999999999996e-143	260	1
295	8403_RAMLS4636B	5103_FBLKR3479R_HS	1	4	7	4	8403_RAMLS4636B_AND_5103_FBLKR3479R_HS	8403_RAMLS4636B_1	5103_FBLKR3479R_HS_7	d_Bacteria	p_Proteobacteria	c_Gammaproteobacteria	o_Pseudomonadales	f_Moraxellaceae	g_Acinetobacter	s_Acinetobacter brisouii A	8403_RAMLS4636B	20150	species	Acinetobacter brisouii A	5	4	2	0.5	d_Bacteria;p_Proteobacteria;c_Gammaproteobacteria;o_Pseudomonadales;f_Moraxellaceae;g_Acinetobacter;s_Acinetobacter brisouii A	d_Bacteria	p_Proteobacteria	c_Gammaproteobacteria	o_Pseudomonadales	f_Moraxellaceae	g_Alkanindiges	s_Alkanindiges sp001982605	5103_FBLKR3479R_HS	36228	species	Alkanindiges sp001982605	5	5	3	0.6	d_Bacteria;p_Proteobacteria;c_Gammaproteobacteria;o_Pseudomonadales;f_Moraxellaceae;g_Alkanindiges;s_Alkanindiges sp001982605	UniRef50_A0A015KB22 Rep_3 domain-containing protein n=20 Tax=cellular organisms TaxID=131567 RepID=A0A015KB22_RHIIW	8403_RAMLS4636B_1 # 2 # 451 # 1 # ID=2168_1;partial=10;start_type=Edge;rbs_motif=None;rbs_spacer=None;gc_cont=0.336	98.6	284.3	327	5.499999999999998e-74	150	179
296	35878_DJXNB4054F_HS	5103_FBLKR3479R_HS	1	4	7	4	35878_DJXNB4054F_HS_AND_5103_FBLKR3479R_HS	35878_DJXNB4054F_HS_2	5103_FBLKR3479R_HS_7	d_Bacteria	p_Proteobacteria	c_Gammaproteobacteria	o_Pseudomonadales	f_Moraxellaceae	g_Acinetobacter		35878_DJXNB4054F_HS	34	genus	Acinetobacter	5	5	4	0.53	d_Bacteria;p_Proteobacteria;c_Gammaproteobacteria;o_Pseudomonadales;f_Moraxellaceae;g_Acinetobacter	d_Bacteria	p_Proteobacteria	c_Gammaproteobacteria	o_Pseudomonadales	f_Moraxellaceae	g_Alkanindiges	s_Alkanindiges sp001982605	5103_FBLKR3479R_HS	36228	species	Alkanindiges sp001982605	5	5	3	0.6	d_Bacteria;p_Proteobacteria;c_Gammaproteobacteria;o_Pseudomonadales;f_Moraxellaceae;g_Alkanindiges;s_Alkanindiges sp001982605	UniRef50_A0A015KB22 Rep_3 domain-containing protein n=20 Tax=cellular organisms TaxID=131567 RepID=A0A015KB22_RHIIW	35878_DJXNB4054F_HS_2 # 376 # 621 # -1 # ID=1212_2;partial=00;start_type=ATG;rbs_motif=None;rbs_spacer=None;gc_cont=0.394	100.0	139.0	327	1.5999999999999998e-30	82	169
297	17447_RVETB4734A_HS	5103_FBLKR3479R_HS	3	4	7	4	17447_RVETB4734A_HS_AND_5103_FBLKR3479R_HS	17447_RVETB4734A_HS_1	5103_FBLKR3479R_HS_4	d_Bacteria	p_Proteobacteria	c_Gammaproteobacteria	o_Pseudomonadales	f_Moraxellaceae	g_Acinetobacter		17447_RVETB4734A_HS	34	genus	Acinetobacter	3	3	2	0.67	d_Bacteria;p_Proteobacteria;c_Gammaproteobacteria;o_Pseudomonadales;f_Moraxellaceae;g_Acinetobacter	d_Bacteria	p_Proteobacteria	c_Gammaproteobacteria	o_Pseudomonadales	f_Moraxellaceae	g_Alkanindiges	s_Alkanindiges sp001982605	5103_FBLKR3479R_HS	36228	species	Alkanindiges sp001982605	5	5	3	0.6	d_Bacteria;p_Proteobacteria;c_Gammaproteobacteria;o_Pseudomonadales;f_Moraxellaceae;g_Alkanindiges;s_Alkanindiges sp001982605	UniRef50_A0A0H5PXU1 MobA_MobL domain-containing protein n=14 Tax=root TaxID=1 RepID=A0A0H5PXU1_9ZZZZ	17447_RVETB4734A_HS_1 # 3 # 344 # 1 # ID=1373_1;partial=10;start_type=Edge;rbs_motif=None;rbs_spacer=None;gc_cont=0.442	100.0	198.0	313	3.899999999999999e-48	114	201
298	17447_RVETB4734A_HS	1085456_coassembly	1	4	4	4	17447_RVETB4734A_HS_AND_1085456_coassembly	17447_RVETB4734A_HS_1	1085456_coassembly_2	d_Bacteria	p_Proteobacteria	c_Gammaproteobacteria	o_Pseudomonadales	f_Moraxellaceae	g_Acinetobacter		17447_RVETB4734A_HS	34	genus	Acinetobacter	3	3	2	0.67	d_Bacteria;p_Proteobacteria;c_Gammaproteobacteria;o_Pseudomonadales;f_Moraxellaceae;g_Acinetobacter	d_Bacteria	p_Proteobacteria	c_Gammaproteobacteria	o_Pseudomonadales	f_Moraxellaceae	g_Alkanindiges	s_Alkanindiges sp001982605	1085456_coassembly	36228	species	Alkanindiges sp001982605	3	3	2	0.67	d_Bacteria;p_Proteobacteria;c_Gammaproteobacteria;o_Pseudomonadales;f_Moraxellaceae;g_Alkanindiges;s_Alkanindiges sp001982605	UniRef50_A0A0H5PXU1 MobA_MobL domain-containing protein n=14 Tax=root TaxID=1 RepID=A0A0H5PXU1_9ZZZZ	17447_RVETB4734A_HS_1 # 3 # 344 # 1 # ID=1373_1;partial=10;start_type=Edge;rbs_motif=None;rbs_spacer=None;gc_cont=0.442	100.0	198.0	313	3.899999999999999e-48	114	201
299	17447_RVETB4734A_HS	5103_FBLKR3479R_HS	3	4	7	4	17447_RVETB4734A_HS_AND_5103_FBLKR3479R_HS	17447_RVETB4734A_HS_2	5103_FBLKR3479R_HS_3	d_Bacteria	p_Proteobacteria	c_Gammaproteobacteria	o_Pseudomonadales	f_Moraxellaceae	g_Acinetobacter		17447_RVETB4734A_HS	34	genus	Acinetobacter	3	3	2	0.67	d_Bacteria;p_Proteobacteria;c_Gammaproteobacteria;o_Pseudomonadales;f_Moraxellaceae;g_Acinetobacter	d_Bacteria	p_Proteobacteria	c_Gammaproteobacteria	o_Pseudomonadales	f_Moraxellaceae	g_Alkanindiges	s_Alkanindiges sp001982605	5103_FBLKR3479R_HS	36228	species	Alkanindiges sp001982605	5	5	3	0.6	d_Bacteria;p_Proteobacteria;c_Gammaproteobacteria;o_Pseudomonadales;f_Moraxellaceae;g_Alkanindiges;s_Alkanindiges sp001982605	UniRef50_N9MGR5 Uncharacterized protein n=10 Tax=root TaxID=1 RepID=N9MGR5_9GAMM	17447_RVETB4734A_HS_2 # 345 # 806 # 1 # ID=1373_2;partial=00;start_type=ATG;rbs_motif=None;rbs_spacer=None;gc_cont=0.383	77.8	246.9	153	1e-62	154	1
300	17447_RVETB4734A_HS	5103_FBLKR3479R_HS	3	4	7	4	17447_RVETB4734A_HS_AND_5103_FBLKR3479R_HS	17447_RVETB4734A_HS_4	5103_FBLKR3479R_HS_2	d_Bacteria	p_Proteobacteria	c_Gammaproteobacteria	o_Pseudomonadales	f_Moraxellaceae	g_Acinetobacter		17447_RVETB4734A_HS	34	genus	Acinetobacter	3	3	2	0.67	d_Bacteria;p_Proteobacteria;c_Gammaproteobacteria;o_Pseudomonadales;f_Moraxellaceae;g_Acinetobacter	d_Bacteria	p_Proteobacteria	c_Gammaproteobacteria	o_Pseudomonadales	f_Moraxellaceae	g_Alkanindiges	s_Alkanindiges sp001982605	5103_FBLKR3479R_HS	36228	species	Alkanindiges sp001982605	5	5	3	0.6	d_Bacteria;p_Proteobacteria;c_Gammaproteobacteria;o_Pseudomonadales;f_Moraxellaceae;g_Alkanindiges;s_Alkanindiges sp001982605	UniRef50_A0A015KB22 Rep_3 domain-containing protein n=20 Tax=cellular organisms TaxID=131567 RepID=A0A015KB22_RHIIW	17447_RVETB4734A_HS_4 # 1108 # 1782 # -1 # ID=1373_4;partial=00;start_type=ATG;rbs_motif=TAA;rbs_spacer=5bp;gc_cont=0.347	98.1	420.2	327	9.599999999999994e-115	225	1
301	70555_IUDZC4434Q_HS	8403_RAMLS4636B	1	4	4	4	70555_IUDZC4434Q_HS_AND_8403_RAMLS4636B	70555_IUDZC4434Q_HS_1	8403_RAMLS4636B_3	d_Bacteria	p_Proteobacteria	c_Gammaproteobacteria	o_Steroidobacterales	f_Steroidobacteraceae	g_ZC4RG39	s_ZC4RG39 sp003242495	70555_IUDZC4434Q_HS	32501	species	ZC4RG39 sp003242495	4	4	1	0.82	d_Bacteria;p_Proteobacteria;c_Gammaproteobacteria;o_Steroidobacterales;f_Steroidobacteraceae;g_ZC4RG39;s_ZC4RG39 sp003242495	d_Bacteria	p_Proteobacteria	c_Gammaproteobacteria	o_Pseudomonadales	f_Moraxellaceae	g_Acinetobacter	s_Acinetobacter brisouii A	8403_RAMLS4636B	20150	species	Acinetobacter brisouii A	5	4	2	0.5	d_Bacteria;p_Proteobacteria;c_Gammaproteobacteria;o_Pseudomonadales;f_Moraxellaceae;g_Acinetobacter;s_Acinetobacter brisouii A	UniRef50_N8X152 Uncharacterized protein n=350 Tax=cellular organisms TaxID=131567 RepID=N8X152_9GAMM	70555_IUDZC4434Q_HS_1 # 253 # 540 # 1 # ID=2075_1;partial=00;start_type=ATG;rbs_motif=None;rbs_spacer=None;gc_cont=0.309	90.5	138.3	95	3.1e-30	96	1
302	70555_IUDZC4434Q_HS	10674_OGYXM7861O	1	4	6	4	70555_IUDZC4434Q_HS_AND_10674_OGYXM7861O	70555_IUDZC4434Q_HS_1	10674_OGYXM7861O_6	d_Bacteria	p_Proteobacteria	c_Gammaproteobacteria	o_Steroidobacterales	f_Steroidobacteraceae	g_ZC4RG39	s_ZC4RG39 sp003242495	70555_IUDZC4434Q_HS	32501	species	ZC4RG39 sp003242495	4	4	1	0.82	d_Bacteria;p_Proteobacteria;c_Gammaproteobacteria;o_Steroidobacterales;f_Steroidobacteraceae;g_ZC4RG39;s_ZC4RG39 sp003242495	d_Bacteria	p_Proteobacteria	c_Gammaproteobacteria	o_Pseudomonadales	f_Moraxellaceae	g_Acinetobacter		10674_OGYXM7861O	34	genus	Acinetobacter	6	4	3	0.54	d_Bacteria;p_Proteobacteria;c_Gammaproteobacteria;o_Pseudomonadales;f_Moraxellaceae;g_Acinetobacter	UniRef50_N8X152 Uncharacterized protein n=350 Tax=cellular organisms TaxID=131567 RepID=N8X152_9GAMM	70555_IUDZC4434Q_HS_1 # 253 # 540 # 1 # ID=2075_1;partial=00;start_type=ATG;rbs_motif=None;rbs_spacer=None;gc_cont=0.309	90.5	138.3	95	3.1e-30	96	1
303	70555_IUDZC4434Q_HS	15614_PPQYX0519D	1	4	6	4	70555_IUDZC4434Q_HS_AND_15614_PPQYX0519D	70555_IUDZC4434Q_HS_1	15614_PPQYX0519D_6	d_Bacteria	p_Proteobacteria	c_Gammaproteobacteria	o_Steroidobacterales	f_Steroidobacteraceae	g_ZC4RG39	s_ZC4RG39 sp003242495	70555_IUDZC4434Q_HS	32501	species	ZC4RG39 sp003242495	4	4	1	0.82	d_Bacteria;p_Proteobacteria;c_Gammaproteobacteria;o_Steroidobacterales;f_Steroidobacteraceae;g_ZC4RG39;s_ZC4RG39 sp003242495	d_Bacteria	p_Proteobacteria	c_Gammaproteobacteria	o_Pseudomonadales	f_Moraxellaceae	g_Acinetobacter		15614_PPQYX0519D	34	genus	Acinetobacter	7	5	4	0.68	d_Bacteria;p_Proteobacteria;c_Gammaproteobacteria;o_Pseudomonadales;f_Moraxellaceae;g_Acinetobacter	UniRef50_N8X152 Uncharacterized protein n=350 Tax=cellular organisms TaxID=131567 RepID=N8X152_9GAMM	70555_IUDZC4434Q_HS_1 # 253 # 540 # 1 # ID=2075_1;partial=00;start_type=ATG;rbs_motif=None;rbs_spacer=None;gc_cont=0.309	90.5	138.3	95	3.1e-30	96	1
304	70555_IUDZC4434Q_HS	16031_TFTUD9566I	1	4	6	4	70555_IUDZC4434Q_HS_AND_16031_TFTUD9566I	70555_IUDZC4434Q_HS_1	16031_TFTUD9566I_6	d_Bacteria	p_Proteobacteria	c_Gammaproteobacteria	o_Steroidobacterales	f_Steroidobacteraceae	g_ZC4RG39	s_ZC4RG39 sp003242495	70555_IUDZC4434Q_HS	32501	species	ZC4RG39 sp003242495	4	4	1	0.82	d_Bacteria;p_Proteobacteria;c_Gammaproteobacteria;o_Steroidobacterales;f_Steroidobacteraceae;g_ZC4RG39;s_ZC4RG39 sp003242495	d_Bacteria	p_Proteobacteria	c_Gammaproteobacteria	o_Pseudomonadales	f_Moraxellaceae	g_Acinetobacter		16031_TFTUD9566I	34	genus	Acinetobacter	8	7	6	0.69	d_Bacteria;p_Proteobacteria;c_Gammaproteobacteria;o_Pseudomonadales;f_Moraxellaceae;g_Acinetobacter	UniRef50_N8X152 Uncharacterized protein n=350 Tax=cellular organisms TaxID=131567 RepID=N8X152_9GAMM	70555_IUDZC4434Q_HS_1 # 253 # 540 # 1 # ID=2075_1;partial=00;start_type=ATG;rbs_motif=None;rbs_spacer=None;gc_cont=0.309	90.5	138.3	95	3.1e-30	96	1
305	70555_IUDZC4434Q_HS	3308_JUJHF9134P	2	4	10	4	70555_IUDZC4434Q_HS_AND_3308_JUJHF9134P	70555_IUDZC4434Q_HS_1	3308_JUJHF9134P_7	d_Bacteria	p_Proteobacteria	c_Gammaproteobacteria	o_Steroidobacterales	f_Steroidobacteraceae	g_ZC4RG39	s_ZC4RG39 sp003242495	70555_IUDZC4434Q_HS	32501	species	ZC4RG39 sp003242495	4	4	1	0.82	d_Bacteria;p_Proteobacteria;c_Gammaproteobacteria;o_Steroidobacterales;f_Steroidobacteraceae;g_ZC4RG39;s_ZC4RG39 sp003242495	d_Bacteria	p_Proteobacteria	c_Gammaproteobacteria	o_Pseudomonadales	f_Moraxellaceae	g_Acinetobacter		3308_JUJHF9134P	34	genus	Acinetobacter	10	8	5	0.58	d_Bacteria;p_Proteobacteria;c_Gammaproteobacteria;o_Pseudomonadales;f_Moraxellaceae;g_Acinetobacter	UniRef50_N8X152 Uncharacterized protein n=350 Tax=cellular organisms TaxID=131567 RepID=N8X152_9GAMM	70555_IUDZC4434Q_HS_1 # 253 # 540 # 1 # ID=2075_1;partial=00;start_type=ATG;rbs_motif=None;rbs_spacer=None;gc_cont=0.309	90.5	138.3	95	3.1e-30	96	1
306	70555_IUDZC4434Q_HS	3567_RAMLS4636B_HS	1	4	8	4	70555_IUDZC4434Q_HS_AND_3567_RAMLS4636B_HS	70555_IUDZC4434Q_HS_1	3567_RAMLS4636B_HS_4	d_Bacteria	p_Proteobacteria	c_Gammaproteobacteria	o_Steroidobacterales	f_Steroidobacteraceae	g_ZC4RG39	s_ZC4RG39 sp003242495	70555_IUDZC4434Q_HS	32501	species	ZC4RG39 sp003242495	4	4	1	0.82	d_Bacteria;p_Proteobacteria;c_Gammaproteobacteria;o_Steroidobacterales;f_Steroidobacteraceae;g_ZC4RG39;s_ZC4RG39 sp003242495	d_Bacteria	p_Proteobacteria	c_Gammaproteobacteria	o_Pseudomonadales	f_Moraxellaceae	g_Acinetobacter		3567_RAMLS4636B_HS	34	genus	Acinetobacter	8	5	4	0.8	d_Bacteria;p_Proteobacteria;c_Gammaproteobacteria;o_Pseudomonadales;f_Moraxellaceae;g_Acinetobacter	UniRef50_N8X152 Uncharacterized protein n=350 Tax=cellular organisms TaxID=131567 RepID=N8X152_9GAMM	70555_IUDZC4434Q_HS_1 # 253 # 540 # 1 # ID=2075_1;partial=00;start_type=ATG;rbs_motif=None;rbs_spacer=None;gc_cont=0.309	90.5	138.3	95	3.1e-30	96	1
307	70555_IUDZC4434Q_HS	6056_KJUPI1833T	1	4	6	4	70555_IUDZC4434Q_HS_AND_6056_KJUPI1833T	70555_IUDZC4434Q_HS_1	6056_KJUPI1833T_1	d_Bacteria	p_Proteobacteria	c_Gammaproteobacteria	o_Steroidobacterales	f_Steroidobacteraceae	g_ZC4RG39	s_ZC4RG39 sp003242495	70555_IUDZC4434Q_HS	32501	species	ZC4RG39 sp003242495	4	4	1	0.82	d_Bacteria;p_Proteobacteria;c_Gammaproteobacteria;o_Steroidobacterales;f_Steroidobacteraceae;g_ZC4RG39;s_ZC4RG39 sp003242495	d_Bacteria	p_Proteobacteria	c_Gammaproteobacteria	o_Pseudomonadales	f_Moraxellaceae	g_Acinetobacter		6056_KJUPI1833T	34	genus	Acinetobacter	4	3	2	0.67	d_Bacteria;p_Proteobacteria;c_Gammaproteobacteria;o_Pseudomonadales;f_Moraxellaceae;g_Acinetobacter	UniRef50_N8X152 Uncharacterized protein n=350 Tax=cellular organisms TaxID=131567 RepID=N8X152_9GAMM	70555_IUDZC4434Q_HS_1 # 253 # 540 # 1 # ID=2075_1;partial=00;start_type=ATG;rbs_motif=None;rbs_spacer=None;gc_cont=0.309	90.5	138.3	95	3.1e-30	96	1
308	70555_IUDZC4434Q_HS	8397_WQYNP1853R_HS	2	4	7	4	70555_IUDZC4434Q_HS_AND_8397_WQYNP1853R_HS	70555_IUDZC4434Q_HS_1	8397_WQYNP1853R_HS_4	d_Bacteria	p_Proteobacteria	c_Gammaproteobacteria	o_Steroidobacterales	f_Steroidobacteraceae	g_ZC4RG39	s_ZC4RG39 sp003242495	70555_IUDZC4434Q_HS	32501	species	ZC4RG39 sp003242495	4	4	1	0.82	d_Bacteria;p_Proteobacteria;c_Gammaproteobacteria;o_Steroidobacterales;f_Steroidobacteraceae;g_ZC4RG39;s_ZC4RG39 sp003242495	d_Bacteria	p_Proteobacteria	c_Gammaproteobacteria	o_Pseudomonadales	f_Moraxellaceae	g_Acinetobacter		8397_WQYNP1853R_HS	34	genus	Acinetobacter	6	4	3	0.97	d_Bacteria;p_Proteobacteria;c_Gammaproteobacteria;o_Pseudomonadales;f_Moraxellaceae;g_Acinetobacter	UniRef50_N8X152 Uncharacterized protein n=350 Tax=cellular organisms TaxID=131567 RepID=N8X152_9GAMM	70555_IUDZC4434Q_HS_1 # 253 # 540 # 1 # ID=2075_1;partial=00;start_type=ATG;rbs_motif=None;rbs_spacer=None;gc_cont=0.309	90.5	138.3	95	3.1e-30	96	1
309	70555_IUDZC4434Q_HS	53471_JXRFG8695L_HS	2	4	4	4	70555_IUDZC4434Q_HS_AND_53471_JXRFG8695L_HS	70555_IUDZC4434Q_HS_1	53471_JXRFG8695L_HS_1	d_Bacteria	p_Proteobacteria	c_Gammaproteobacteria	o_Steroidobacterales	f_Steroidobacteraceae	g_ZC4RG39	s_ZC4RG39 sp003242495	70555_IUDZC4434Q_HS	32501	species	ZC4RG39 sp003242495	4	4	1	0.82	d_Bacteria;p_Proteobacteria;c_Gammaproteobacteria;o_Steroidobacterales;f_Steroidobacteraceae;g_ZC4RG39;s_ZC4RG39 sp003242495	d_Bacteria	p_Proteobacteria	c_Gammaproteobacteria	o_Pseudomonadales	f_Moraxellaceae	g_Acinetobacter		53471_JXRFG8695L_HS	34	genus	Acinetobacter	4	4	3	0.68	d_Bacteria;p_Proteobacteria;c_Gammaproteobacteria;o_Pseudomonadales;f_Moraxellaceae;g_Acinetobacter	UniRef50_N8X152 Uncharacterized protein n=350 Tax=cellular organisms TaxID=131567 RepID=N8X152_9GAMM	70555_IUDZC4434Q_HS_1 # 253 # 540 # 1 # ID=2075_1;partial=00;start_type=ATG;rbs_motif=None;rbs_spacer=None;gc_cont=0.309	90.5	138.3	95	3.1e-30	96	1
310	70555_IUDZC4434Q_HS	26989_DJXNB4054F_HS	1	4	4	4	70555_IUDZC4434Q_HS_AND_26989_DJXNB4054F_HS	70555_IUDZC4434Q_HS_1	26989_DJXNB4054F_HS_1	d_Bacteria	p_Proteobacteria	c_Gammaproteobacteria	o_Steroidobacterales	f_Steroidobacteraceae	g_ZC4RG39	s_ZC4RG39 sp003242495	70555_IUDZC4434Q_HS	32501	species	ZC4RG39 sp003242495	4	4	1	0.82	d_Bacteria;p_Proteobacteria;c_Gammaproteobacteria;o_Steroidobacterales;f_Steroidobacteraceae;g_ZC4RG39;s_ZC4RG39 sp003242495	d_Bacteria	p_Proteobacteria	c_Gammaproteobacteria	o_Pseudomonadales	f_Moraxellaceae	g_Acinetobacter		26989_DJXNB4054F_HS	34	genus	Acinetobacter	4	3	3	1.0	d_Bacteria;p_Proteobacteria;c_Gammaproteobacteria;o_Pseudomonadales;f_Moraxellaceae;g_Acinetobacter	UniRef50_N8X152 Uncharacterized protein n=350 Tax=cellular organisms TaxID=131567 RepID=N8X152_9GAMM	70555_IUDZC4434Q_HS_1 # 253 # 540 # 1 # ID=2075_1;partial=00;start_type=ATG;rbs_motif=None;rbs_spacer=None;gc_cont=0.309	90.5	138.3	95	3.1e-30	96	1
311	70555_IUDZC4434Q_HS	5698_BDOLL5284I	1	4	7	4	70555_IUDZC4434Q_HS_AND_5698_BDOLL5284I	70555_IUDZC4434Q_HS_1	5698_BDOLL5284I_5	d_Bacteria	p_Proteobacteria	c_Gammaproteobacteria	o_Steroidobacterales	f_Steroidobacteraceae	g_ZC4RG39	s_ZC4RG39 sp003242495	70555_IUDZC4434Q_HS	32501	species	ZC4RG39 sp003242495	4	4	1	0.82	d_Bacteria;p_Proteobacteria;c_Gammaproteobacteria;o_Steroidobacterales;f_Steroidobacteraceae;g_ZC4RG39;s_ZC4RG39 sp003242495	d_Bacteria	p_Proteobacteria	c_Gammaproteobacteria	o_Pseudomonadales	f_Moraxellaceae	g_Acinetobacter		5698_BDOLL5284I	34	genus	Acinetobacter	6	5	3	0.51	d_Bacteria;p_Proteobacteria;c_Gammaproteobacteria;o_Pseudomonadales;f_Moraxellaceae;g_Acinetobacter	UniRef50_N8X152 Uncharacterized protein n=350 Tax=cellular organisms TaxID=131567 RepID=N8X152_9GAMM	70555_IUDZC4434Q_HS_1 # 253 # 540 # 1 # ID=2075_1;partial=00;start_type=ATG;rbs_motif=None;rbs_spacer=None;gc_cont=0.309	90.5	138.3	95	3.1e-30	96	1
312	70555_IUDZC4434Q_HS	14977_IXKAB6328T	1	4	5	4	70555_IUDZC4434Q_HS_AND_14977_IXKAB6328T	70555_IUDZC4434Q_HS_1	14977_IXKAB6328T_2	d_Bacteria	p_Proteobacteria	c_Gammaproteobacteria	o_Steroidobacterales	f_Steroidobacteraceae	g_ZC4RG39	s_ZC4RG39 sp003242495	70555_IUDZC4434Q_HS	32501	species	ZC4RG39 sp003242495	4	4	1	0.82	d_Bacteria;p_Proteobacteria;c_Gammaproteobacteria;o_Steroidobacterales;f_Steroidobacteraceae;g_ZC4RG39;s_ZC4RG39 sp003242495	d_Bacteria	p_Proteobacteria	c_Gammaproteobacteria	o_Pseudomonadales	f_Moraxellaceae	g_Acinetobacter		14977_IXKAB6328T	34	genus	Acinetobacter	4	3	3	1.0	d_Bacteria;p_Proteobacteria;c_Gammaproteobacteria;o_Pseudomonadales;f_Moraxellaceae;g_Acinetobacter	UniRef50_N8X152 Uncharacterized protein n=350 Tax=cellular organisms TaxID=131567 RepID=N8X152_9GAMM	70555_IUDZC4434Q_HS_1 # 253 # 540 # 1 # ID=2075_1;partial=00;start_type=ATG;rbs_motif=None;rbs_spacer=None;gc_cont=0.309	90.5	138.3	95	3.1e-30	96	1
313	70555_IUDZC4434Q_HS	20535_UPKQF5024K_HS	1	4	6	4	70555_IUDZC4434Q_HS_AND_20535_UPKQF5024K_HS	70555_IUDZC4434Q_HS_1	20535_UPKQF5024K_HS_1	d_Bacteria	p_Proteobacteria	c_Gammaproteobacteria	o_Steroidobacterales	f_Steroidobacteraceae	g_ZC4RG39	s_ZC4RG39 sp003242495	70555_IUDZC4434Q_HS	32501	species	ZC4RG39 sp003242495	4	4	1	0.82	d_Bacteria;p_Proteobacteria;c_Gammaproteobacteria;o_Steroidobacterales;f_Steroidobacteraceae;g_ZC4RG39;s_ZC4RG39 sp003242495	d_Bacteria	p_Proteobacteria	c_Gammaproteobacteria	o_Pseudomonadales	f_Moraxellaceae	g_Acinetobacter		20535_UPKQF5024K_HS	34	genus	Acinetobacter	6	4	4	1.0	d_Bacteria;p_Proteobacteria;c_Gammaproteobacteria;o_Pseudomonadales;f_Moraxellaceae;g_Acinetobacter	UniRef50_N8X152 Uncharacterized protein n=350 Tax=cellular organisms TaxID=131567 RepID=N8X152_9GAMM	70555_IUDZC4434Q_HS_1 # 253 # 540 # 1 # ID=2075_1;partial=00;start_type=ATG;rbs_motif=None;rbs_spacer=None;gc_cont=0.309	90.5	138.3	95	3.1e-30	96	1
314	70555_IUDZC4434Q_HS	33037_YOGJP6828Y	1	4	4	4	70555_IUDZC4434Q_HS_AND_33037_YOGJP6828Y	70555_IUDZC4434Q_HS_1	33037_YOGJP6828Y_1	d_Bacteria	p_Proteobacteria	c_Gammaproteobacteria	o_Steroidobacterales	f_Steroidobacteraceae	g_ZC4RG39	s_ZC4RG39 sp003242495	70555_IUDZC4434Q_HS	32501	species	ZC4RG39 sp003242495	4	4	1	0.82	d_Bacteria;p_Proteobacteria;c_Gammaproteobacteria;o_Steroidobacterales;f_Steroidobacteraceae;g_ZC4RG39;s_ZC4RG39 sp003242495	d_Bacteria	p_Proteobacteria	c_Gammaproteobacteria	o_Pseudomonadales	f_Moraxellaceae	g_Acinetobacter		33037_YOGJP6828Y	34	genus	Acinetobacter	3	2	2	1.0	d_Bacteria;p_Proteobacteria;c_Gammaproteobacteria;o_Pseudomonadales;f_Moraxellaceae;g_Acinetobacter	UniRef50_N8X152 Uncharacterized protein n=350 Tax=cellular organisms TaxID=131567 RepID=N8X152_9GAMM	70555_IUDZC4434Q_HS_1 # 253 # 540 # 1 # ID=2075_1;partial=00;start_type=ATG;rbs_motif=None;rbs_spacer=None;gc_cont=0.309	90.5	138.3	95	3.1e-30	96	1
315	70555_IUDZC4434Q_HS	82754_JUJHF9134P_HS	2	4	5	4	70555_IUDZC4434Q_HS_AND_82754_JUJHF9134P_HS	70555_IUDZC4434Q_HS_1	82754_JUJHF9134P_HS_4	d_Bacteria	p_Proteobacteria	c_Gammaproteobacteria	o_Steroidobacterales	f_Steroidobacteraceae	g_ZC4RG39	s_ZC4RG39 sp003242495	70555_IUDZC4434Q_HS	32501	species	ZC4RG39 sp003242495	4	4	1	0.82	d_Bacteria;p_Proteobacteria;c_Gammaproteobacteria;o_Steroidobacterales;f_Steroidobacteraceae;g_ZC4RG39;s_ZC4RG39 sp003242495	d_Bacteria	p_Proteobacteria	c_Gammaproteobacteria	o_Pseudomonadales	f_Moraxellaceae	g_Acinetobacter		82754_JUJHF9134P_HS	34	genus	Acinetobacter	5	4	3	0.99	d_Bacteria;p_Proteobacteria;c_Gammaproteobacteria;o_Pseudomonadales;f_Moraxellaceae;g_Acinetobacter	UniRef50_N8X152 Uncharacterized protein n=350 Tax=cellular organisms TaxID=131567 RepID=N8X152_9GAMM	70555_IUDZC4434Q_HS_1 # 253 # 540 # 1 # ID=2075_1;partial=00;start_type=ATG;rbs_motif=None;rbs_spacer=None;gc_cont=0.309	90.5	138.3	95	3.1e-30	96	1
316	70555_IUDZC4434Q_HS	13043_CTKAA1553C	1	4	4	4	70555_IUDZC4434Q_HS_AND_13043_CTKAA1553C	70555_IUDZC4434Q_HS_1	13043_CTKAA1553C_1	d_Bacteria	p_Proteobacteria	c_Gammaproteobacteria	o_Steroidobacterales	f_Steroidobacteraceae	g_ZC4RG39	s_ZC4RG39 sp003242495	70555_IUDZC4434Q_HS	32501	species	ZC4RG39 sp003242495	4	4	1	0.82	d_Bacteria;p_Proteobacteria;c_Gammaproteobacteria;o_Steroidobacterales;f_Steroidobacteraceae;g_ZC4RG39;s_ZC4RG39 sp003242495	d_Bacteria	p_Proteobacteria	c_Gammaproteobacteria	o_Pseudomonadales	f_Moraxellaceae	g_Acinetobacter	s_Acinetobacter brisouii A	13043_CTKAA1553C	20150	species	Acinetobacter brisouii A	4	3	3	1.0	d_Bacteria;p_Proteobacteria;c_Gammaproteobacteria;o_Pseudomonadales;f_Moraxellaceae;g_Acinetobacter;s_Acinetobacter brisouii A	UniRef50_N8X152 Uncharacterized protein n=350 Tax=cellular organisms TaxID=131567 RepID=N8X152_9GAMM	70555_IUDZC4434Q_HS_1 # 253 # 540 # 1 # ID=2075_1;partial=00;start_type=ATG;rbs_motif=None;rbs_spacer=None;gc_cont=0.309	90.5	138.3	95	3.1e-30	96	1
317	70555_IUDZC4434Q_HS	266390_coassembly	1	4	10	4	70555_IUDZC4434Q_HS_AND_266390_coassembly	70555_IUDZC4434Q_HS_1	266390_coassembly_1	d_Bacteria	p_Proteobacteria	c_Gammaproteobacteria	o_Steroidobacterales	f_Steroidobacteraceae	g_ZC4RG39	s_ZC4RG39 sp003242495	70555_IUDZC4434Q_HS	32501	species	ZC4RG39 sp003242495	4	4	1	0.82	d_Bacteria;p_Proteobacteria;c_Gammaproteobacteria;o_Steroidobacterales;f_Steroidobacteraceae;g_ZC4RG39;s_ZC4RG39 sp003242495	d_Bacteria	p_Proteobacteria	c_Gammaproteobacteria	o_Pseudomonadales	f_Moraxellaceae	g_Acinetobacter		266390_coassembly	34	genus	Acinetobacter	9	9	7	0.75	d_Bacteria;p_Proteobacteria;c_Gammaproteobacteria;o_Pseudomonadales;f_Moraxellaceae;g_Acinetobacter	UniRef50_N8X152 Uncharacterized protein n=350 Tax=cellular organisms TaxID=131567 RepID=N8X152_9GAMM	70555_IUDZC4434Q_HS_1 # 253 # 540 # 1 # ID=2075_1;partial=00;start_type=ATG;rbs_motif=None;rbs_spacer=None;gc_cont=0.309	90.5	138.3	95	3.1e-30	96	1
318	70555_IUDZC4434Q_HS	31060_KEIHK1168I_HS	1	4	6	4	70555_IUDZC4434Q_HS_AND_31060_KEIHK1168I_HS	70555_IUDZC4434Q_HS_1	31060_KEIHK1168I_HS_1	d_Bacteria	p_Proteobacteria	c_Gammaproteobacteria	o_Steroidobacterales	f_Steroidobacteraceae	g_ZC4RG39	s_ZC4RG39 sp003242495	70555_IUDZC4434Q_HS	32501	species	ZC4RG39 sp003242495	4	4	1	0.82	d_Bacteria;p_Proteobacteria;c_Gammaproteobacteria;o_Steroidobacterales;f_Steroidobacteraceae;g_ZC4RG39;s_ZC4RG39 sp003242495	d_Bacteria	p_Proteobacteria	c_Gammaproteobacteria	o_Pseudomonadales	f_Moraxellaceae	g_Acinetobacter		31060_KEIHK1168I_HS	34	genus	Acinetobacter	4	4	2	0.5	d_Bacteria;p_Proteobacteria;c_Gammaproteobacteria;o_Pseudomonadales;f_Moraxellaceae;g_Acinetobacter	UniRef50_N8X152 Uncharacterized protein n=350 Tax=cellular organisms TaxID=131567 RepID=N8X152_9GAMM	70555_IUDZC4434Q_HS_1 # 253 # 540 # 1 # ID=2075_1;partial=00;start_type=ATG;rbs_motif=None;rbs_spacer=None;gc_cont=0.309	90.5	138.3	95	3.1e-30	96	1
319	70555_IUDZC4434Q_HS	42857_UIBOQ0127Z_HS	1	4	4	4	70555_IUDZC4434Q_HS_AND_42857_UIBOQ0127Z_HS	70555_IUDZC4434Q_HS_1	42857_UIBOQ0127Z_HS_2	d_Bacteria	p_Proteobacteria	c_Gammaproteobacteria	o_Steroidobacterales	f_Steroidobacteraceae	g_ZC4RG39	s_ZC4RG39 sp003242495	70555_IUDZC4434Q_HS	32501	species	ZC4RG39 sp003242495	4	4	1	0.82	d_Bacteria;p_Proteobacteria;c_Gammaproteobacteria;o_Steroidobacterales;f_Steroidobacteraceae;g_ZC4RG39;s_ZC4RG39 sp003242495	d_Bacteria	p_Proteobacteria	c_Gammaproteobacteria	o_Pseudomonadales	f_Moraxellaceae	g_Acinetobacter		42857_UIBOQ0127Z_HS	34	genus	Acinetobacter	4	4	4	1.0	d_Bacteria;p_Proteobacteria;c_Gammaproteobacteria;o_Pseudomonadales;f_Moraxellaceae;g_Acinetobacter	UniRef50_N8X152 Uncharacterized protein n=350 Tax=cellular organisms TaxID=131567 RepID=N8X152_9GAMM	70555_IUDZC4434Q_HS_1 # 253 # 540 # 1 # ID=2075_1;partial=00;start_type=ATG;rbs_motif=None;rbs_spacer=None;gc_cont=0.309	90.5	138.3	95	3.1e-30	96	1
320	111428_coassembly	11774_GONKH1834E_HS	1	8	12	8	111428_coassembly_AND_11774_GONKH1834E_HS	111428_coassembly_8	11774_GONKH1834E_HS_11	d_Bacteria	p_Proteobacteria	c_Alphaproteobacteria	o_Sphingomonadales	f_Sphingomonadaceae	g_Sphingobium		111428_coassembly	880	genus	Sphingobium	23	19	6	0.75	d_Bacteria;p_Proteobacteria;c_Alphaproteobacteria;o_Sphingomonadales;f_Sphingomonadaceae;g_Sphingobium	d_Bacteria	p_Bacteroidota	c_Bacteroidia	o_Flavobacteriales	f_Flavobacteriaceae	g_Aequorivita	s_Aequorivita aquimaris	11774_GONKH1834E_HS	29298	species	Aequorivita aquimaris	10	9	1	0.69	d_Bacteria;p_Bacteroidota;c_Bacteroidia;o_Flavobacteriales;f_Flavobacteriaceae;g_Aequorivita;s_Aequorivita aquimaris	UniRef50_K9DDH0 Integrase catalytic domain-containing protein n=41 Tax=Bacteria TaxID=2 RepID=K9DDH0_SPHYA	111428_coassembly_8 # 11215 # 11880 # -1 # ID=15500_8;partial=01;start_type=Edge;rbs_motif=None;rbs_spacer=None;gc_cont=0.598	93.7	439.1	261	1.9999999999999996e-120	222	41
321	70555_IUDZC4434Q_HS	10717_EWOJK0017V	1	4	6	4	70555_IUDZC4434Q_HS_AND_10717_EWOJK0017V	70555_IUDZC4434Q_HS_4	10717_EWOJK0017V_1	d_Bacteria	p_Proteobacteria	c_Gammaproteobacteria	o_Steroidobacterales	f_Steroidobacteraceae	g_ZC4RG39	s_ZC4RG39 sp003242495	70555_IUDZC4434Q_HS	32501	species	ZC4RG39 sp003242495	4	4	1	0.82	d_Bacteria;p_Proteobacteria;c_Gammaproteobacteria;o_Steroidobacterales;f_Steroidobacteraceae;g_ZC4RG39;s_ZC4RG39 sp003242495	d_Bacteria	p_Proteobacteria	c_Gammaproteobacteria	o_Pseudomonadales	f_Moraxellaceae	g_Acinetobacter		10717_EWOJK0017V	34	genus	Acinetobacter	5	4	2	0.66	d_Bacteria;p_Proteobacteria;c_Gammaproteobacteria;o_Pseudomonadales;f_Moraxellaceae;g_Acinetobacter	UniRef50_N8ZW45 Rep_3 domain-containing protein n=49 Tax=cellular organisms TaxID=131567 RepID=N8ZW45_9GAMM	70555_IUDZC4434Q_HS_4 # 990 # 1250 # -1 # ID=2075_4;partial=01;start_type=Edge;rbs_motif=None;rbs_spacer=None;gc_cont=0.333	98.8	172.9	327	1e-40	87	242
322	70555_IUDZC4434Q_HS	14916_LJSLX5580A_HS	1	4	9	4	70555_IUDZC4434Q_HS_AND_14916_LJSLX5580A_HS	70555_IUDZC4434Q_HS_4	14916_LJSLX5580A_HS_1	d_Bacteria	p_Proteobacteria	c_Gammaproteobacteria	o_Steroidobacterales	f_Steroidobacteraceae	g_ZC4RG39	s_ZC4RG39 sp003242495	70555_IUDZC4434Q_HS	32501	species	ZC4RG39 sp003242495	4	4	1	0.82	d_Bacteria;p_Proteobacteria;c_Gammaproteobacteria;o_Steroidobacterales;f_Steroidobacteraceae;g_ZC4RG39;s_ZC4RG39 sp003242495	d_Bacteria	p_Proteobacteria	c_Gammaproteobacteria	o_Pseudomonadales	f_Moraxellaceae	g_Acinetobacter		14916_LJSLX5580A_HS	34	genus	Acinetobacter	8	6	4	0.67	d_Bacteria;p_Proteobacteria;c_Gammaproteobacteria;o_Pseudomonadales;f_Moraxellaceae;g_Acinetobacter	UniRef50_N8ZW45 Rep_3 domain-containing protein n=49 Tax=cellular organisms TaxID=131567 RepID=N8ZW45_9GAMM	70555_IUDZC4434Q_HS_4 # 990 # 1250 # -1 # ID=2075_4;partial=01;start_type=Edge;rbs_motif=None;rbs_spacer=None;gc_cont=0.333	98.8	172.9	327	1e-40	87	242
323	70555_IUDZC4434Q_HS	2887_SZCRM0055T	1	4	7	4	70555_IUDZC4434Q_HS_AND_2887_SZCRM0055T	70555_IUDZC4434Q_HS_4	2887_SZCRM0055T_2	d_Bacteria	p_Proteobacteria	c_Gammaproteobacteria	o_Steroidobacterales	f_Steroidobacteraceae	g_ZC4RG39	s_ZC4RG39 sp003242495	70555_IUDZC4434Q_HS	32501	species	ZC4RG39 sp003242495	4	4	1	0.82	d_Bacteria;p_Proteobacteria;c_Gammaproteobacteria;o_Steroidobacterales;f_Steroidobacteraceae;g_ZC4RG39;s_ZC4RG39 sp003242495	d_Bacteria	p_Proteobacteria	c_Gammaproteobacteria	o_Pseudomonadales	f_Moraxellaceae	g_Acinetobacter		2887_SZCRM0055T	34	genus	Acinetobacter	6	5	3	0.6	d_Bacteria;p_Proteobacteria;c_Gammaproteobacteria;o_Pseudomonadales;f_Moraxellaceae;g_Acinetobacter	UniRef50_N8ZW45 Rep_3 domain-containing protein n=49 Tax=cellular organisms TaxID=131567 RepID=N8ZW45_9GAMM	70555_IUDZC4434Q_HS_4 # 990 # 1250 # -1 # ID=2075_4;partial=01;start_type=Edge;rbs_motif=None;rbs_spacer=None;gc_cont=0.333	98.8	172.9	327	1e-40	87	242
324	70555_IUDZC4434Q_HS	3308_JUJHF9134P	2	4	10	4	70555_IUDZC4434Q_HS_AND_3308_JUJHF9134P	70555_IUDZC4434Q_HS_4	3308_JUJHF9134P_1	d_Bacteria	p_Proteobacteria	c_Gammaproteobacteria	o_Steroidobacterales	f_Steroidobacteraceae	g_ZC4RG39	s_ZC4RG39 sp003242495	70555_IUDZC4434Q_HS	32501	species	ZC4RG39 sp003242495	4	4	1	0.82	d_Bacteria;p_Proteobacteria;c_Gammaproteobacteria;o_Steroidobacterales;f_Steroidobacteraceae;g_ZC4RG39;s_ZC4RG39 sp003242495	d_Bacteria	p_Proteobacteria	c_Gammaproteobacteria	o_Pseudomonadales	f_Moraxellaceae	g_Acinetobacter		3308_JUJHF9134P	34	genus	Acinetobacter	10	8	5	0.58	d_Bacteria;p_Proteobacteria;c_Gammaproteobacteria;o_Pseudomonadales;f_Moraxellaceae;g_Acinetobacter	UniRef50_N8ZW45 Rep_3 domain-containing protein n=49 Tax=cellular organisms TaxID=131567 RepID=N8ZW45_9GAMM	70555_IUDZC4434Q_HS_4 # 990 # 1250 # -1 # ID=2075_4;partial=01;start_type=Edge;rbs_motif=None;rbs_spacer=None;gc_cont=0.333	98.8	172.9	327	1e-40	87	242
325	70555_IUDZC4434Q_HS	5118_YPQCU7286X	1	4	8	4	70555_IUDZC4434Q_HS_AND_5118_YPQCU7286X	70555_IUDZC4434Q_HS_4	5118_YPQCU7286X_4	d_Bacteria	p_Proteobacteria	c_Gammaproteobacteria	o_Steroidobacterales	f_Steroidobacteraceae	g_ZC4RG39	s_ZC4RG39 sp003242495	70555_IUDZC4434Q_HS	32501	species	ZC4RG39 sp003242495	4	4	1	0.82	d_Bacteria;p_Proteobacteria;c_Gammaproteobacteria;o_Steroidobacterales;f_Steroidobacteraceae;g_ZC4RG39;s_ZC4RG39 sp003242495	d_Bacteria	p_Proteobacteria	c_Gammaproteobacteria	o_Pseudomonadales	f_Moraxellaceae	g_Acinetobacter		5118_YPQCU7286X	34	genus	Acinetobacter	9	8	5	0.67	d_Bacteria;p_Proteobacteria;c_Gammaproteobacteria;o_Pseudomonadales;f_Moraxellaceae;g_Acinetobacter	UniRef50_N8ZW45 Rep_3 domain-containing protein n=49 Tax=cellular organisms TaxID=131567 RepID=N8ZW45_9GAMM	70555_IUDZC4434Q_HS_4 # 990 # 1250 # -1 # ID=2075_4;partial=01;start_type=Edge;rbs_motif=None;rbs_spacer=None;gc_cont=0.333	98.8	172.9	327	1e-40	87	242
326	70555_IUDZC4434Q_HS	370_UPKQF5024K_HS	2	4	29	4	70555_IUDZC4434Q_HS_AND_370_UPKQF5024K_HS	70555_IUDZC4434Q_HS_4	370_UPKQF5024K_HS_19	d_Bacteria	p_Proteobacteria	c_Gammaproteobacteria	o_Steroidobacterales	f_Steroidobacteraceae	g_ZC4RG39	s_ZC4RG39 sp003242495	70555_IUDZC4434Q_HS	32501	species	ZC4RG39 sp003242495	4	4	1	0.82	d_Bacteria;p_Proteobacteria;c_Gammaproteobacteria;o_Steroidobacterales;f_Steroidobacteraceae;g_ZC4RG39;s_ZC4RG39 sp003242495	d_Bacteria	p_Proteobacteria	c_Gammaproteobacteria	o_Pseudomonadales	f_Moraxellaceae	g_Acinetobacter		370_UPKQF5024K_HS	34	genus	Acinetobacter	26	22	17	0.77	d_Bacteria;p_Proteobacteria;c_Gammaproteobacteria;o_Pseudomonadales;f_Moraxellaceae;g_Acinetobacter	UniRef50_N8ZW45 Rep_3 domain-containing protein n=49 Tax=cellular organisms TaxID=131567 RepID=N8ZW45_9GAMM	70555_IUDZC4434Q_HS_4 # 990 # 1250 # -1 # ID=2075_4;partial=01;start_type=Edge;rbs_motif=None;rbs_spacer=None;gc_cont=0.333	98.8	172.9	327	1e-40	87	242
327	70555_IUDZC4434Q_HS	370_UPKQF5024K_HS	2	4	29	4	70555_IUDZC4434Q_HS_AND_370_UPKQF5024K_HS	70555_IUDZC4434Q_HS_4	370_UPKQF5024K_HS_28	d_Bacteria	p_Proteobacteria	c_Gammaproteobacteria	o_Steroidobacterales	f_Steroidobacteraceae	g_ZC4RG39	s_ZC4RG39 sp003242495	70555_IUDZC4434Q_HS	32501	species	ZC4RG39 sp003242495	4	4	1	0.82	d_Bacteria;p_Proteobacteria;c_Gammaproteobacteria;o_Steroidobacterales;f_Steroidobacteraceae;g_ZC4RG39;s_ZC4RG39 sp003242495	d_Bacteria	p_Proteobacteria	c_Gammaproteobacteria	o_Pseudomonadales	f_Moraxellaceae	g_Acinetobacter		370_UPKQF5024K_HS	34	genus	Acinetobacter	26	22	17	0.77	d_Bacteria;p_Proteobacteria;c_Gammaproteobacteria;o_Pseudomonadales;f_Moraxellaceae;g_Acinetobacter	UniRef50_N8ZW45 Rep_3 domain-containing protein n=49 Tax=cellular organisms TaxID=131567 RepID=N8ZW45_9GAMM	70555_IUDZC4434Q_HS_4 # 990 # 1250 # -1 # ID=2075_4;partial=01;start_type=Edge;rbs_motif=None;rbs_spacer=None;gc_cont=0.333	98.8	172.9	327	1e-40	87	242
328	70555_IUDZC4434Q_HS	8397_WQYNP1853R_HS	2	4	7	4	70555_IUDZC4434Q_HS_AND_8397_WQYNP1853R_HS	70555_IUDZC4434Q_HS_4	8397_WQYNP1853R_HS_7	d_Bacteria	p_Proteobacteria	c_Gammaproteobacteria	o_Steroidobacterales	f_Steroidobacteraceae	g_ZC4RG39	s_ZC4RG39 sp003242495	70555_IUDZC4434Q_HS	32501	species	ZC4RG39 sp003242495	4	4	1	0.82	d_Bacteria;p_Proteobacteria;c_Gammaproteobacteria;o_Steroidobacterales;f_Steroidobacteraceae;g_ZC4RG39;s_ZC4RG39 sp003242495	d_Bacteria	p_Proteobacteria	c_Gammaproteobacteria	o_Pseudomonadales	f_Moraxellaceae	g_Acinetobacter		8397_WQYNP1853R_HS	34	genus	Acinetobacter	6	4	3	0.97	d_Bacteria;p_Proteobacteria;c_Gammaproteobacteria;o_Pseudomonadales;f_Moraxellaceae;g_Acinetobacter	UniRef50_N8ZW45 Rep_3 domain-containing protein n=49 Tax=cellular organisms TaxID=131567 RepID=N8ZW45_9GAMM	70555_IUDZC4434Q_HS_4 # 990 # 1250 # -1 # ID=2075_4;partial=01;start_type=Edge;rbs_motif=None;rbs_spacer=None;gc_cont=0.333	98.8	172.9	327	1e-40	87	242
329	70555_IUDZC4434Q_HS	53471_JXRFG8695L_HS	2	4	4	4	70555_IUDZC4434Q_HS_AND_53471_JXRFG8695L_HS	70555_IUDZC4434Q_HS_4	53471_JXRFG8695L_HS_4	d_Bacteria	p_Proteobacteria	c_Gammaproteobacteria	o_Steroidobacterales	f_Steroidobacteraceae	g_ZC4RG39	s_ZC4RG39 sp003242495	70555_IUDZC4434Q_HS	32501	species	ZC4RG39 sp003242495	4	4	1	0.82	d_Bacteria;p_Proteobacteria;c_Gammaproteobacteria;o_Steroidobacterales;f_Steroidobacteraceae;g_ZC4RG39;s_ZC4RG39 sp003242495	d_Bacteria	p_Proteobacteria	c_Gammaproteobacteria	o_Pseudomonadales	f_Moraxellaceae	g_Acinetobacter		53471_JXRFG8695L_HS	34	genus	Acinetobacter	4	4	3	0.68	d_Bacteria;p_Proteobacteria;c_Gammaproteobacteria;o_Pseudomonadales;f_Moraxellaceae;g_Acinetobacter	UniRef50_N8ZW45 Rep_3 domain-containing protein n=49 Tax=cellular organisms TaxID=131567 RepID=N8ZW45_9GAMM	70555_IUDZC4434Q_HS_4 # 990 # 1250 # -1 # ID=2075_4;partial=01;start_type=Edge;rbs_motif=None;rbs_spacer=None;gc_cont=0.333	98.8	172.9	327	1e-40	87	242
330	70555_IUDZC4434Q_HS	31995_ASZUA0069S_HS	1	4	5	4	70555_IUDZC4434Q_HS_AND_31995_ASZUA0069S_HS	70555_IUDZC4434Q_HS_4	31995_ASZUA0069S_HS_1	d_Bacteria	p_Proteobacteria	c_Gammaproteobacteria	o_Steroidobacterales	f_Steroidobacteraceae	g_ZC4RG39	s_ZC4RG39 sp003242495	70555_IUDZC4434Q_HS	32501	species	ZC4RG39 sp003242495	4	4	1	0.82	d_Bacteria;p_Proteobacteria;c_Gammaproteobacteria;o_Steroidobacterales;f_Steroidobacteraceae;g_ZC4RG39;s_ZC4RG39 sp003242495	d_Bacteria	p_Proteobacteria	c_Gammaproteobacteria	o_Pseudomonadales	f_Moraxellaceae	g_Acinetobacter		31995_ASZUA0069S_HS	34	genus	Acinetobacter	5	3	2	0.51	d_Bacteria;p_Proteobacteria;c_Gammaproteobacteria;o_Pseudomonadales;f_Moraxellaceae;g_Acinetobacter	UniRef50_N8ZW45 Rep_3 domain-containing protein n=49 Tax=cellular organisms TaxID=131567 RepID=N8ZW45_9GAMM	70555_IUDZC4434Q_HS_4 # 990 # 1250 # -1 # ID=2075_4;partial=01;start_type=Edge;rbs_motif=None;rbs_spacer=None;gc_cont=0.333	98.8	172.9	327	1e-40	87	242
331	70555_IUDZC4434Q_HS	41412_PMBNJ0338H	1	4	4	4	70555_IUDZC4434Q_HS_AND_41412_PMBNJ0338H	70555_IUDZC4434Q_HS_4	41412_PMBNJ0338H_4	d_Bacteria	p_Proteobacteria	c_Gammaproteobacteria	o_Steroidobacterales	f_Steroidobacteraceae	g_ZC4RG39	s_ZC4RG39 sp003242495	70555_IUDZC4434Q_HS	32501	species	ZC4RG39 sp003242495	4	4	1	0.82	d_Bacteria;p_Proteobacteria;c_Gammaproteobacteria;o_Steroidobacterales;f_Steroidobacteraceae;g_ZC4RG39;s_ZC4RG39 sp003242495	d_Bacteria	p_Proteobacteria	c_Gammaproteobacteria	o_Pseudomonadales	f_Moraxellaceae	g_Acinetobacter		41412_PMBNJ0338H	34	genus	Acinetobacter	4	4	3	0.52	d_Bacteria;p_Proteobacteria;c_Gammaproteobacteria;o_Pseudomonadales;f_Moraxellaceae;g_Acinetobacter	UniRef50_N8ZW45 Rep_3 domain-containing protein n=49 Tax=cellular organisms TaxID=131567 RepID=N8ZW45_9GAMM	70555_IUDZC4434Q_HS_4 # 990 # 1250 # -1 # ID=2075_4;partial=01;start_type=Edge;rbs_motif=None;rbs_spacer=None;gc_cont=0.333	98.8	172.9	327	1e-40	87	242
332	70555_IUDZC4434Q_HS	82754_JUJHF9134P_HS	2	4	5	4	70555_IUDZC4434Q_HS_AND_82754_JUJHF9134P_HS	70555_IUDZC4434Q_HS_4	82754_JUJHF9134P_HS_1	d_Bacteria	p_Proteobacteria	c_Gammaproteobacteria	o_Steroidobacterales	f_Steroidobacteraceae	g_ZC4RG39	s_ZC4RG39 sp003242495	70555_IUDZC4434Q_HS	32501	species	ZC4RG39 sp003242495	4	4	1	0.82	d_Bacteria;p_Proteobacteria;c_Gammaproteobacteria;o_Steroidobacterales;f_Steroidobacteraceae;g_ZC4RG39;s_ZC4RG39 sp003242495	d_Bacteria	p_Proteobacteria	c_Gammaproteobacteria	o_Pseudomonadales	f_Moraxellaceae	g_Acinetobacter		82754_JUJHF9134P_HS	34	genus	Acinetobacter	5	4	3	0.99	d_Bacteria;p_Proteobacteria;c_Gammaproteobacteria;o_Pseudomonadales;f_Moraxellaceae;g_Acinetobacter	UniRef50_N8ZW45 Rep_3 domain-containing protein n=49 Tax=cellular organisms TaxID=131567 RepID=N8ZW45_9GAMM	70555_IUDZC4434Q_HS_4 # 990 # 1250 # -1 # ID=2075_4;partial=01;start_type=Edge;rbs_motif=None;rbs_spacer=None;gc_cont=0.333	98.8	172.9	327	1e-40	87	242
333	70555_IUDZC4434Q_HS	856737_coassembly	1	4	6	4	70555_IUDZC4434Q_HS_AND_856737_coassembly	70555_IUDZC4434Q_HS_4	856737_coassembly_1	d_Bacteria	p_Proteobacteria	c_Gammaproteobacteria	o_Steroidobacterales	f_Steroidobacteraceae	g_ZC4RG39	s_ZC4RG39 sp003242495	70555_IUDZC4434Q_HS	32501	species	ZC4RG39 sp003242495	4	4	1	0.82	d_Bacteria;p_Proteobacteria;c_Gammaproteobacteria;o_Steroidobacterales;f_Steroidobacteraceae;g_ZC4RG39;s_ZC4RG39 sp003242495	d_Bacteria	p_Proteobacteria	c_Gammaproteobacteria	o_Pseudomonadales	f_Moraxellaceae	g_Acinetobacter	s_Acinetobacter sp013009345	856737_coassembly	12739	species	Acinetobacter sp013009345	6	5	2	0.63	d_Bacteria;p_Proteobacteria;c_Gammaproteobacteria;o_Pseudomonadales;f_Moraxellaceae;g_Acinetobacter;s_Acinetobacter sp013009345	UniRef50_N8ZW45 Rep_3 domain-containing protein n=49 Tax=cellular organisms TaxID=131567 RepID=N8ZW45_9GAMM	70555_IUDZC4434Q_HS_4 # 990 # 1250 # -1 # ID=2075_4;partial=01;start_type=Edge;rbs_motif=None;rbs_spacer=None;gc_cont=0.333	98.8	172.9	327	1e-40	87	242
334	65702_UPKQF5024K_HS	22778_PQLRE3426M_HS	1	4	5	4	65702_UPKQF5024K_HS_AND_22778_PQLRE3426M_HS	65702_UPKQF5024K_HS_2	22778_PQLRE3426M_HS_1	d_Bacteria	p_Proteobacteria	c_Gammaproteobacteria	o_Pseudomonadales	f_Pseudomonadaceae	g_Pseudomonas E		65702_UPKQF5024K_HS	76	genus	Pseudomonas E	4	4	2	0.5	d_Bacteria;p_Proteobacteria;c_Gammaproteobacteria;o_Pseudomonadales;f_Pseudomonadaceae;g_Pseudomonas E	d_Bacteria	p_Proteobacteria	c_Gammaproteobacteria	o_Pseudomonadales	f_Moraxellaceae	g_Acinetobacter		22778_PQLRE3426M_HS	34	genus	Acinetobacter	5	4	2	0.65	d_Bacteria;p_Proteobacteria;c_Gammaproteobacteria;o_Pseudomonadales;f_Moraxellaceae;g_Acinetobacter	UniRef50_A0A5E6YDK8 HTH marR-type domain-containing protein n=11 Tax=Pseudomonadales TaxID=72274 RepID=A0A5E6YDK8_PSEFL	65702_UPKQF5024K_HS_2 # 595 # 1005 # 1 # ID=463_2;partial=00;start_type=ATG;rbs_motif=TAA;rbs_spacer=8bp;gc_cont=0.311	58.5	163.3	142	1.3e-37	137	8
335	65702_UPKQF5024K_HS	28797_LSCZF6957Y_HS	1	4	6	4	65702_UPKQF5024K_HS_AND_28797_LSCZF6957Y_HS	65702_UPKQF5024K_HS_2	28797_LSCZF6957Y_HS_1	d_Bacteria	p_Proteobacteria	c_Gammaproteobacteria	o_Pseudomonadales	f_Pseudomonadaceae	g_Pseudomonas E		65702_UPKQF5024K_HS	76	genus	Pseudomonas E	4	4	2	0.5	d_Bacteria;p_Proteobacteria;c_Gammaproteobacteria;o_Pseudomonadales;f_Pseudomonadaceae;g_Pseudomonas E	d_Bacteria	p_Proteobacteria	c_Gammaproteobacteria	o_Pseudomonadales	f_Moraxellaceae	g_Acinetobacter		28797_LSCZF6957Y_HS	34	genus	Acinetobacter	6	5	3	0.65	d_Bacteria;p_Proteobacteria;c_Gammaproteobacteria;o_Pseudomonadales;f_Moraxellaceae;g_Acinetobacter	UniRef50_A0A5E6YDK8 HTH marR-type domain-containing protein n=11 Tax=Pseudomonadales TaxID=72274 RepID=A0A5E6YDK8_PSEFL	65702_UPKQF5024K_HS_2 # 595 # 1005 # 1 # ID=463_2;partial=00;start_type=ATG;rbs_motif=TAA;rbs_spacer=8bp;gc_cont=0.311	58.5	163.3	142	1.3e-37	137	8
336	65702_UPKQF5024K_HS	141266_o1.opera	3	4	6	4	65702_UPKQF5024K_HS_AND_141266_o1.opera	65702_UPKQF5024K_HS_2	141266_o1.opera_1	d_Bacteria	p_Proteobacteria	c_Gammaproteobacteria	o_Pseudomonadales	f_Pseudomonadaceae	g_Pseudomonas E		65702_UPKQF5024K_HS	76	genus	Pseudomonas E	4	4	2	0.5	d_Bacteria;p_Proteobacteria;c_Gammaproteobacteria;o_Pseudomonadales;f_Pseudomonadaceae;g_Pseudomonas E	d_Bacteria	p_Proteobacteria	c_Gammaproteobacteria	o_Pseudomonadales	f_Moraxellaceae	g_Acinetobacter		141266_o1.opera	34	genus	Acinetobacter	5	5	3	0.6	d_Bacteria;p_Proteobacteria;c_Gammaproteobacteria;o_Pseudomonadales;f_Moraxellaceae;g_Acinetobacter	UniRef50_A0A5E6YDK8 HTH marR-type domain-containing protein n=11 Tax=Pseudomonadales TaxID=72274 RepID=A0A5E6YDK8_PSEFL	65702_UPKQF5024K_HS_2 # 595 # 1005 # 1 # ID=463_2;partial=00;start_type=ATG;rbs_motif=TAA;rbs_spacer=8bp;gc_cont=0.311	58.5	163.3	142	1.3e-37	137	8
337	65702_UPKQF5024K_HS	969_MFLOV6047U	3	4	7	4	65702_UPKQF5024K_HS_AND_969_MFLOV6047U	65702_UPKQF5024K_HS_2	969_MFLOV6047U_7	d_Bacteria	p_Proteobacteria	c_Gammaproteobacteria	o_Pseudomonadales	f_Pseudomonadaceae	g_Pseudomonas E		65702_UPKQF5024K_HS	76	genus	Pseudomonas E	4	4	2	0.5	d_Bacteria;p_Proteobacteria;c_Gammaproteobacteria;o_Pseudomonadales;f_Pseudomonadaceae;g_Pseudomonas E	d_Bacteria	p_Proteobacteria	c_Gammaproteobacteria	o_Pseudomonadales	f_Moraxellaceae	g_Acinetobacter		969_MFLOV6047U	34	genus	Acinetobacter	7	7	4	0.57	d_Bacteria;p_Proteobacteria;c_Gammaproteobacteria;o_Pseudomonadales;f_Moraxellaceae;g_Acinetobacter	UniRef50_A0A5E6YDK8 HTH marR-type domain-containing protein n=11 Tax=Pseudomonadales TaxID=72274 RepID=A0A5E6YDK8_PSEFL	65702_UPKQF5024K_HS_2 # 595 # 1005 # 1 # ID=463_2;partial=00;start_type=ATG;rbs_motif=TAA;rbs_spacer=8bp;gc_cont=0.311	58.5	163.3	142	1.3e-37	137	8
338	31995_ASZUA0069S_HS	70555_IUDZC4434Q_HS	1	5	4	4	31995_ASZUA0069S_HS_AND_70555_IUDZC4434Q_HS	31995_ASZUA0069S_HS_1	70555_IUDZC4434Q_HS_4	d_Bacteria	p_Proteobacteria	c_Gammaproteobacteria	o_Pseudomonadales	f_Moraxellaceae	g_Acinetobacter		31995_ASZUA0069S_HS	34	genus	Acinetobacter	5	3	2	0.51	d_Bacteria;p_Proteobacteria;c_Gammaproteobacteria;o_Pseudomonadales;f_Moraxellaceae;g_Acinetobacter	d_Bacteria	p_Proteobacteria	c_Gammaproteobacteria	o_Steroidobacterales	f_Steroidobacteraceae	g_ZC4RG39	s_ZC4RG39 sp003242495	70555_IUDZC4434Q_HS	32501	species	ZC4RG39 sp003242495	4	4	1	0.82	d_Bacteria;p_Proteobacteria;c_Gammaproteobacteria;o_Steroidobacterales;f_Steroidobacteraceae;g_ZC4RG39;s_ZC4RG39 sp003242495	UniRef50_N8ZW45 Rep_3 domain-containing protein n=49 Tax=cellular organisms TaxID=131567 RepID=N8ZW45_9GAMM	31995_ASZUA0069S_HS_1 # 118 # 1020 # 1 # ID=8108_1;partial=00;start_type=ATG;rbs_motif=TATAA;rbs_spacer=3bp;gc_cont=0.359	98.3	572.8	327	1.599999999999999e-160	301	1
339	3567_RAMLS4636B_HS	70555_IUDZC4434Q_HS	1	8	4	4	3567_RAMLS4636B_HS_AND_70555_IUDZC4434Q_HS	3567_RAMLS4636B_HS_4	70555_IUDZC4434Q_HS_1	d_Bacteria	p_Proteobacteria	c_Gammaproteobacteria	o_Pseudomonadales	f_Moraxellaceae	g_Acinetobacter		3567_RAMLS4636B_HS	34	genus	Acinetobacter	8	5	4	0.8	d_Bacteria;p_Proteobacteria;c_Gammaproteobacteria;o_Pseudomonadales;f_Moraxellaceae;g_Acinetobacter	d_Bacteria	p_Proteobacteria	c_Gammaproteobacteria	o_Steroidobacterales	f_Steroidobacteraceae	g_ZC4RG39	s_ZC4RG39 sp003242495	70555_IUDZC4434Q_HS	32501	species	ZC4RG39 sp003242495	4	4	1	0.82	d_Bacteria;p_Proteobacteria;c_Gammaproteobacteria;o_Steroidobacterales;f_Steroidobacteraceae;g_ZC4RG39;s_ZC4RG39 sp003242495	UniRef50_N8X152 Uncharacterized protein n=350 Tax=cellular organisms TaxID=131567 RepID=N8X152_9GAMM	3567_RAMLS4636B_HS_4 # 1649 # 1939 # -1 # ID=4109_4;partial=00;start_type=ATG;rbs_motif=TAA;rbs_spacer=5bp;gc_cont=0.323	91.4	138.7	95	2.4e-30	97	1
340	41412_PMBNJ0338H	70555_IUDZC4434Q_HS	1	4	4	4	41412_PMBNJ0338H_AND_70555_IUDZC4434Q_HS	41412_PMBNJ0338H_4	70555_IUDZC4434Q_HS_4	d_Bacteria	p_Proteobacteria	c_Gammaproteobacteria	o_Pseudomonadales	f_Moraxellaceae	g_Acinetobacter		41412_PMBNJ0338H	34	genus	Acinetobacter	4	4	3	0.52	d_Bacteria;p_Proteobacteria;c_Gammaproteobacteria;o_Pseudomonadales;f_Moraxellaceae;g_Acinetobacter	d_Bacteria	p_Proteobacteria	c_Gammaproteobacteria	o_Steroidobacterales	f_Steroidobacteraceae	g_ZC4RG39	s_ZC4RG39 sp003242495	70555_IUDZC4434Q_HS	32501	species	ZC4RG39 sp003242495	4	4	1	0.82	d_Bacteria;p_Proteobacteria;c_Gammaproteobacteria;o_Steroidobacterales;f_Steroidobacteraceae;g_ZC4RG39;s_ZC4RG39 sp003242495	UniRef50_N8ZW45 Rep_3 domain-containing protein n=49 Tax=cellular organisms TaxID=131567 RepID=N8ZW45_9GAMM	41412_PMBNJ0338H_4 # 598 # 1089 # -1 # ID=1407_4;partial=01;start_type=Edge;rbs_motif=None;rbs_spacer=None;gc_cont=0.341	98.8	325.5	327	2.3999999999999998e-86	164	165
341	53471_JXRFG8695L_HS	70555_IUDZC4434Q_HS	2	4	4	4	53471_JXRFG8695L_HS_AND_70555_IUDZC4434Q_HS	53471_JXRFG8695L_HS_1	70555_IUDZC4434Q_HS_1	d_Bacteria	p_Proteobacteria	c_Gammaproteobacteria	o_Pseudomonadales	f_Moraxellaceae	g_Acinetobacter		53471_JXRFG8695L_HS	34	genus	Acinetobacter	4	4	3	0.68	d_Bacteria;p_Proteobacteria;c_Gammaproteobacteria;o_Pseudomonadales;f_Moraxellaceae;g_Acinetobacter	d_Bacteria	p_Proteobacteria	c_Gammaproteobacteria	o_Steroidobacterales	f_Steroidobacteraceae	g_ZC4RG39	s_ZC4RG39 sp003242495	70555_IUDZC4434Q_HS	32501	species	ZC4RG39 sp003242495	4	4	1	0.82	d_Bacteria;p_Proteobacteria;c_Gammaproteobacteria;o_Steroidobacterales;f_Steroidobacteraceae;g_ZC4RG39;s_ZC4RG39 sp003242495	UniRef50_N8X152 Uncharacterized protein n=350 Tax=cellular organisms TaxID=131567 RepID=N8X152_9GAMM	53471_JXRFG8695L_HS_1 # 124 # 411 # 1 # ID=674_1;partial=00;start_type=ATG;rbs_motif=None;rbs_spacer=None;gc_cont=0.309	90.5	138.3	95	3.1e-30	96	1
342	53471_JXRFG8695L_HS	70555_IUDZC4434Q_HS	2	4	4	4	53471_JXRFG8695L_HS_AND_70555_IUDZC4434Q_HS	53471_JXRFG8695L_HS_4	70555_IUDZC4434Q_HS_4	d_Bacteria	p_Proteobacteria	c_Gammaproteobacteria	o_Pseudomonadales	f_Moraxellaceae	g_Acinetobacter		53471_JXRFG8695L_HS	34	genus	Acinetobacter	4	4	3	0.68	d_Bacteria;p_Proteobacteria;c_Gammaproteobacteria;o_Pseudomonadales;f_Moraxellaceae;g_Acinetobacter	d_Bacteria	p_Proteobacteria	c_Gammaproteobacteria	o_Steroidobacterales	f_Steroidobacteraceae	g_ZC4RG39	s_ZC4RG39 sp003242495	70555_IUDZC4434Q_HS	32501	species	ZC4RG39 sp003242495	4	4	1	0.82	d_Bacteria;p_Proteobacteria;c_Gammaproteobacteria;o_Steroidobacterales;f_Steroidobacteraceae;g_ZC4RG39;s_ZC4RG39 sp003242495	UniRef50_N8ZW45 Rep_3 domain-containing protein n=49 Tax=cellular organisms TaxID=131567 RepID=N8ZW45_9GAMM	53471_JXRFG8695L_HS_4 # 1015 # 1998 # -1 # ID=674_4;partial=00;start_type=ATG;rbs_motif=TATAA;rbs_spacer=3bp;gc_cont=0.355	98.2	636.7	327	9.499999999999994e-180	328	1
343	82754_JUJHF9134P_HS	70555_IUDZC4434Q_HS	2	5	4	4	82754_JUJHF9134P_HS_AND_70555_IUDZC4434Q_HS	82754_JUJHF9134P_HS_4	70555_IUDZC4434Q_HS_1	d_Bacteria	p_Proteobacteria	c_Gammaproteobacteria	o_Pseudomonadales	f_Moraxellaceae	g_Acinetobacter		82754_JUJHF9134P_HS	34	genus	Acinetobacter	5	4	3	0.99	d_Bacteria;p_Proteobacteria;c_Gammaproteobacteria;o_Pseudomonadales;f_Moraxellaceae;g_Acinetobacter	d_Bacteria	p_Proteobacteria	c_Gammaproteobacteria	o_Steroidobacterales	f_Steroidobacteraceae	g_ZC4RG39	s_ZC4RG39 sp003242495	70555_IUDZC4434Q_HS	32501	species	ZC4RG39 sp003242495	4	4	1	0.82	d_Bacteria;p_Proteobacteria;c_Gammaproteobacteria;o_Steroidobacterales;f_Steroidobacteraceae;g_ZC4RG39;s_ZC4RG39 sp003242495	UniRef50_N8X152 Uncharacterized protein n=350 Tax=cellular organisms TaxID=131567 RepID=N8X152_9GAMM	82754_JUJHF9134P_HS_4 # 703 # 990 # -1 # ID=12471_4;partial=00;start_type=ATG;rbs_motif=None;rbs_spacer=None;gc_cont=0.309	90.5	138.3	95	3.1e-30	96	1
344	82754_JUJHF9134P_HS	70555_IUDZC4434Q_HS	2	5	4	4	82754_JUJHF9134P_HS_AND_70555_IUDZC4434Q_HS	82754_JUJHF9134P_HS_1	70555_IUDZC4434Q_HS_4	d_Bacteria	p_Proteobacteria	c_Gammaproteobacteria	o_Pseudomonadales	f_Moraxellaceae	g_Acinetobacter		82754_JUJHF9134P_HS	34	genus	Acinetobacter	5	4	3	0.99	d_Bacteria;p_Proteobacteria;c_Gammaproteobacteria;o_Pseudomonadales;f_Moraxellaceae;g_Acinetobacter	d_Bacteria	p_Proteobacteria	c_Gammaproteobacteria	o_Steroidobacterales	f_Steroidobacteraceae	g_ZC4RG39	s_ZC4RG39 sp003242495	70555_IUDZC4434Q_HS	32501	species	ZC4RG39 sp003242495	4	4	1	0.82	d_Bacteria;p_Proteobacteria;c_Gammaproteobacteria;o_Steroidobacterales;f_Steroidobacteraceae;g_ZC4RG39;s_ZC4RG39 sp003242495	UniRef50_N8ZW45 Rep_3 domain-containing protein n=49 Tax=cellular organisms TaxID=131567 RepID=N8ZW45_9GAMM	82754_JUJHF9134P_HS_1 # 1 # 99 # 1 # ID=12471_1;partial=10;start_type=Edge;rbs_motif=None;rbs_spacer=None;gc_cont=0.384	100.0	70.5	327	2.7000000000000005e-10	33	296
345	8397_WQYNP1853R_HS	70555_IUDZC4434Q_HS	2	7	4	4	8397_WQYNP1853R_HS_AND_70555_IUDZC4434Q_HS	8397_WQYNP1853R_HS_4	70555_IUDZC4434Q_HS_1	d_Bacteria	p_Proteobacteria	c_Gammaproteobacteria	o_Pseudomonadales	f_Moraxellaceae	g_Acinetobacter		8397_WQYNP1853R_HS	34	genus	Acinetobacter	6	4	3	0.97	d_Bacteria;p_Proteobacteria;c_Gammaproteobacteria;o_Pseudomonadales;f_Moraxellaceae;g_Acinetobacter	d_Bacteria	p_Proteobacteria	c_Gammaproteobacteria	o_Steroidobacterales	f_Steroidobacteraceae	g_ZC4RG39	s_ZC4RG39 sp003242495	70555_IUDZC4434Q_HS	32501	species	ZC4RG39 sp003242495	4	4	1	0.82	d_Bacteria;p_Proteobacteria;c_Gammaproteobacteria;o_Steroidobacterales;f_Steroidobacteraceae;g_ZC4RG39;s_ZC4RG39 sp003242495	UniRef50_N8X152 Uncharacterized protein n=350 Tax=cellular organisms TaxID=131567 RepID=N8X152_9GAMM	8397_WQYNP1853R_HS_4 # 1931 # 2218 # 1 # ID=11068_4;partial=00;start_type=ATG;rbs_motif=None;rbs_spacer=None;gc_cont=0.309	90.5	138.3	95	3.1e-30	96	1
346	8397_WQYNP1853R_HS	70555_IUDZC4434Q_HS	2	7	4	4	8397_WQYNP1853R_HS_AND_70555_IUDZC4434Q_HS	8397_WQYNP1853R_HS_7	70555_IUDZC4434Q_HS_4	d_Bacteria	p_Proteobacteria	c_Gammaproteobacteria	o_Pseudomonadales	f_Moraxellaceae	g_Acinetobacter		8397_WQYNP1853R_HS	34	genus	Acinetobacter	6	4	3	0.97	d_Bacteria;p_Proteobacteria;c_Gammaproteobacteria;o_Pseudomonadales;f_Moraxellaceae;g_Acinetobacter	d_Bacteria	p_Proteobacteria	c_Gammaproteobacteria	o_Steroidobacterales	f_Steroidobacteraceae	g_ZC4RG39	s_ZC4RG39 sp003242495	70555_IUDZC4434Q_HS	32501	species	ZC4RG39 sp003242495	4	4	1	0.82	d_Bacteria;p_Proteobacteria;c_Gammaproteobacteria;o_Steroidobacterales;f_Steroidobacteraceae;g_ZC4RG39;s_ZC4RG39 sp003242495	UniRef50_N8ZW45 Rep_3 domain-containing protein n=49 Tax=cellular organisms TaxID=131567 RepID=N8ZW45_9GAMM	8397_WQYNP1853R_HS_7 # 2822 # 2998 # -1 # ID=11068_7;partial=01;start_type=Edge;rbs_motif=None;rbs_spacer=None;gc_cont=0.390	100.0	121.7	327	1.9e-25	59	270
347	856737_coassembly	70555_IUDZC4434Q_HS	1	6	4	4	856737_coassembly_AND_70555_IUDZC4434Q_HS	856737_coassembly_1	70555_IUDZC4434Q_HS_4	d_Bacteria	p_Proteobacteria	c_Gammaproteobacteria	o_Pseudomonadales	f_Moraxellaceae	g_Acinetobacter	s_Acinetobacter sp013009345	856737_coassembly	12739	species	Acinetobacter sp013009345	6	5	2	0.63	d_Bacteria;p_Proteobacteria;c_Gammaproteobacteria;o_Pseudomonadales;f_Moraxellaceae;g_Acinetobacter;s_Acinetobacter sp013009345	d_Bacteria	p_Proteobacteria	c_Gammaproteobacteria	o_Steroidobacterales	f_Steroidobacteraceae	g_ZC4RG39	s_ZC4RG39 sp003242495	70555_IUDZC4434Q_HS	32501	species	ZC4RG39 sp003242495	4	4	1	0.82	d_Bacteria;p_Proteobacteria;c_Gammaproteobacteria;o_Steroidobacterales;f_Steroidobacteraceae;g_ZC4RG39;s_ZC4RG39 sp003242495	UniRef50_N8ZW45 Rep_3 domain-containing protein n=49 Tax=cellular organisms TaxID=131567 RepID=N8ZW45_9GAMM	856737_coassembly_1 # 3 # 203 # 1 # ID=18665_1;partial=10;start_type=Edge;rbs_motif=None;rbs_spacer=None;gc_cont=0.378	100.0	138.7	327	1.7e-30	67	262
348	10674_OGYXM7861O	70555_IUDZC4434Q_HS	1	6	4	4	10674_OGYXM7861O_AND_70555_IUDZC4434Q_HS	10674_OGYXM7861O_6	70555_IUDZC4434Q_HS_1	d_Bacteria	p_Proteobacteria	c_Gammaproteobacteria	o_Pseudomonadales	f_Moraxellaceae	g_Acinetobacter		10674_OGYXM7861O	34	genus	Acinetobacter	6	4	3	0.54	d_Bacteria;p_Proteobacteria;c_Gammaproteobacteria;o_Pseudomonadales;f_Moraxellaceae;g_Acinetobacter	d_Bacteria	p_Proteobacteria	c_Gammaproteobacteria	o_Steroidobacterales	f_Steroidobacteraceae	g_ZC4RG39	s_ZC4RG39 sp003242495	70555_IUDZC4434Q_HS	32501	species	ZC4RG39 sp003242495	4	4	1	0.82	d_Bacteria;p_Proteobacteria;c_Gammaproteobacteria;o_Steroidobacterales;f_Steroidobacteraceae;g_ZC4RG39;s_ZC4RG39 sp003242495	UniRef50_N8Y632 Uncharacterized protein n=8 Tax=Acinetobacter TaxID=469 RepID=N8Y632_9GAMM	10674_OGYXM7861O_6 # 2475 # 2738 # 1 # ID=4896_6;partial=01;start_type=ATG;rbs_motif=None;rbs_spacer=None;gc_cont=0.318	90.9	125.2	206	2.5e-26	88	1
349	10717_EWOJK0017V	70555_IUDZC4434Q_HS	1	6	4	4	10717_EWOJK0017V_AND_70555_IUDZC4434Q_HS	10717_EWOJK0017V_1	70555_IUDZC4434Q_HS_4	d_Bacteria	p_Proteobacteria	c_Gammaproteobacteria	o_Pseudomonadales	f_Moraxellaceae	g_Acinetobacter		10717_EWOJK0017V	34	genus	Acinetobacter	5	4	2	0.66	d_Bacteria;p_Proteobacteria;c_Gammaproteobacteria;o_Pseudomonadales;f_Moraxellaceae;g_Acinetobacter	d_Bacteria	p_Proteobacteria	c_Gammaproteobacteria	o_Steroidobacterales	f_Steroidobacteraceae	g_ZC4RG39	s_ZC4RG39 sp003242495	70555_IUDZC4434Q_HS	32501	species	ZC4RG39 sp003242495	4	4	1	0.82	d_Bacteria;p_Proteobacteria;c_Gammaproteobacteria;o_Steroidobacterales;f_Steroidobacteraceae;g_ZC4RG39;s_ZC4RG39 sp003242495	UniRef50_N8ZW45 Rep_3 domain-containing protein n=49 Tax=cellular organisms TaxID=131567 RepID=N8ZW45_9GAMM	10717_EWOJK0017V_1 # 3 # 137 # -1 # ID=6417_1;partial=10;start_type=ATG;rbs_motif=TATAA;rbs_spacer=3bp;gc_cont=0.341	97.8	86.7	327	5e-15	45	1
350	14916_LJSLX5580A_HS	70555_IUDZC4434Q_HS	1	9	4	4	14916_LJSLX5580A_HS_AND_70555_IUDZC4434Q_HS	14916_LJSLX5580A_HS_1	70555_IUDZC4434Q_HS_4	d_Bacteria	p_Proteobacteria	c_Gammaproteobacteria	o_Pseudomonadales	f_Moraxellaceae	g_Acinetobacter		14916_LJSLX5580A_HS	34	genus	Acinetobacter	8	6	4	0.67	d_Bacteria;p_Proteobacteria;c_Gammaproteobacteria;o_Pseudomonadales;f_Moraxellaceae;g_Acinetobacter	d_Bacteria	p_Proteobacteria	c_Gammaproteobacteria	o_Steroidobacterales	f_Steroidobacteraceae	g_ZC4RG39	s_ZC4RG39 sp003242495	70555_IUDZC4434Q_HS	32501	species	ZC4RG39 sp003242495	4	4	1	0.82	d_Bacteria;p_Proteobacteria;c_Gammaproteobacteria;o_Steroidobacterales;f_Steroidobacteraceae;g_ZC4RG39;s_ZC4RG39 sp003242495	UniRef50_N8ZW45 Rep_3 domain-containing protein n=49 Tax=cellular organisms TaxID=131567 RepID=N8ZW45_9GAMM	14916_LJSLX5580A_HS_1 # 1 # 636 # 1 # ID=7754_1;partial=10;start_type=Edge;rbs_motif=None;rbs_spacer=None;gc_cont=0.349	99.1	417.5	327	5.899999999999997e-114	212	117
351	15614_PPQYX0519D	70555_IUDZC4434Q_HS	1	6	4	4	15614_PPQYX0519D_AND_70555_IUDZC4434Q_HS	15614_PPQYX0519D_6	70555_IUDZC4434Q_HS_1	d_Bacteria	p_Proteobacteria	c_Gammaproteobacteria	o_Pseudomonadales	f_Moraxellaceae	g_Acinetobacter		15614_PPQYX0519D	34	genus	Acinetobacter	7	5	4	0.68	d_Bacteria;p_Proteobacteria;c_Gammaproteobacteria;o_Pseudomonadales;f_Moraxellaceae;g_Acinetobacter	d_Bacteria	p_Proteobacteria	c_Gammaproteobacteria	o_Steroidobacterales	f_Steroidobacteraceae	g_ZC4RG39	s_ZC4RG39 sp003242495	70555_IUDZC4434Q_HS	32501	species	ZC4RG39 sp003242495	4	4	1	0.82	d_Bacteria;p_Proteobacteria;c_Gammaproteobacteria;o_Steroidobacterales;f_Steroidobacteraceae;g_ZC4RG39;s_ZC4RG39 sp003242495	UniRef50_N8Y632 Uncharacterized protein n=8 Tax=Acinetobacter TaxID=469 RepID=N8Y632_9GAMM	15614_PPQYX0519D_6 # 2393 # 2575 # 1 # ID=3645_6;partial=01;start_type=ATG;rbs_motif=None;rbs_spacer=None;gc_cont=0.333	86.7	73.6	206	6e-11	61	1
352	16031_TFTUD9566I	70555_IUDZC4434Q_HS	1	6	4	4	16031_TFTUD9566I_AND_70555_IUDZC4434Q_HS	16031_TFTUD9566I_6	70555_IUDZC4434Q_HS_1	d_Bacteria	p_Proteobacteria	c_Gammaproteobacteria	o_Pseudomonadales	f_Moraxellaceae	g_Acinetobacter		16031_TFTUD9566I	34	genus	Acinetobacter	8	7	6	0.69	d_Bacteria;p_Proteobacteria;c_Gammaproteobacteria;o_Pseudomonadales;f_Moraxellaceae;g_Acinetobacter	d_Bacteria	p_Proteobacteria	c_Gammaproteobacteria	o_Steroidobacterales	f_Steroidobacteraceae	g_ZC4RG39	s_ZC4RG39 sp003242495	70555_IUDZC4434Q_HS	32501	species	ZC4RG39 sp003242495	4	4	1	0.82	d_Bacteria;p_Proteobacteria;c_Gammaproteobacteria;o_Steroidobacterales;f_Steroidobacteraceae;g_ZC4RG39;s_ZC4RG39 sp003242495	UniRef50_N8Y632 Uncharacterized protein n=8 Tax=Acinetobacter TaxID=469 RepID=N8Y632_9GAMM	16031_TFTUD9566I_6 # 2491 # 2715 # 1 # ID=6088_6;partial=01;start_type=ATG;rbs_motif=None;rbs_spacer=None;gc_cont=0.329	90.7	103.2	206	8.699999999999999e-20	75	1
353	2887_SZCRM0055T	70555_IUDZC4434Q_HS	1	7	4	4	2887_SZCRM0055T_AND_70555_IUDZC4434Q_HS	2887_SZCRM0055T_2	70555_IUDZC4434Q_HS_4	d_Bacteria	p_Proteobacteria	c_Gammaproteobacteria	o_Pseudomonadales	f_Moraxellaceae	g_Acinetobacter		2887_SZCRM0055T	34	genus	Acinetobacter	6	5	3	0.6	d_Bacteria;p_Proteobacteria;c_Gammaproteobacteria;o_Pseudomonadales;f_Moraxellaceae;g_Acinetobacter	d_Bacteria	p_Proteobacteria	c_Gammaproteobacteria	o_Steroidobacterales	f_Steroidobacteraceae	g_ZC4RG39	s_ZC4RG39 sp003242495	70555_IUDZC4434Q_HS	32501	species	ZC4RG39 sp003242495	4	4	1	0.82	d_Bacteria;p_Proteobacteria;c_Gammaproteobacteria;o_Steroidobacterales;f_Steroidobacteraceae;g_ZC4RG39;s_ZC4RG39 sp003242495	UniRef50_N8ZW45 Rep_3 domain-containing protein n=49 Tax=cellular organisms TaxID=131567 RepID=N8ZW45_9GAMM	2887_SZCRM0055T_2 # 346 # 1329 # -1 # ID=14467_2;partial=00;start_type=ATG;rbs_motif=TATAA;rbs_spacer=3bp;gc_cont=0.352	97.9	634.8	327	3.599999999999998e-179	328	1
354	3308_JUJHF9134P	70555_IUDZC4434Q_HS	2	10	4	4	3308_JUJHF9134P_AND_70555_IUDZC4434Q_HS	3308_JUJHF9134P_7	70555_IUDZC4434Q_HS_1	d_Bacteria	p_Proteobacteria	c_Gammaproteobacteria	o_Pseudomonadales	f_Moraxellaceae	g_Acinetobacter		3308_JUJHF9134P	34	genus	Acinetobacter	10	8	5	0.58	d_Bacteria;p_Proteobacteria;c_Gammaproteobacteria;o_Pseudomonadales;f_Moraxellaceae;g_Acinetobacter	d_Bacteria	p_Proteobacteria	c_Gammaproteobacteria	o_Steroidobacterales	f_Steroidobacteraceae	g_ZC4RG39	s_ZC4RG39 sp003242495	70555_IUDZC4434Q_HS	32501	species	ZC4RG39 sp003242495	4	4	1	0.82	d_Bacteria;p_Proteobacteria;c_Gammaproteobacteria;o_Steroidobacterales;f_Steroidobacteraceae;g_ZC4RG39;s_ZC4RG39 sp003242495	UniRef50_N8X152 Uncharacterized protein n=350 Tax=cellular organisms TaxID=131567 RepID=N8X152_9GAMM	3308_JUJHF9134P_7 # 4574 # 4861 # 1 # ID=1661_7;partial=00;start_type=ATG;rbs_motif=None;rbs_spacer=None;gc_cont=0.309	90.5	138.3	95	3.1e-30	96	1
355	3308_JUJHF9134P	70555_IUDZC4434Q_HS	2	10	4	4	3308_JUJHF9134P_AND_70555_IUDZC4434Q_HS	3308_JUJHF9134P_1	70555_IUDZC4434Q_HS_4	d_Bacteria	p_Proteobacteria	c_Gammaproteobacteria	o_Pseudomonadales	f_Moraxellaceae	g_Acinetobacter		3308_JUJHF9134P	34	genus	Acinetobacter	10	8	5	0.58	d_Bacteria;p_Proteobacteria;c_Gammaproteobacteria;o_Pseudomonadales;f_Moraxellaceae;g_Acinetobacter	d_Bacteria	p_Proteobacteria	c_Gammaproteobacteria	o_Steroidobacterales	f_Steroidobacteraceae	g_ZC4RG39	s_ZC4RG39 sp003242495	70555_IUDZC4434Q_HS	32501	species	ZC4RG39 sp003242495	4	4	1	0.82	d_Bacteria;p_Proteobacteria;c_Gammaproteobacteria;o_Steroidobacterales;f_Steroidobacteraceae;g_ZC4RG39;s_ZC4RG39 sp003242495	UniRef50_N8ZW45 Rep_3 domain-containing protein n=49 Tax=cellular organisms TaxID=131567 RepID=N8ZW45_9GAMM	3308_JUJHF9134P_1 # 1 # 930 # -1 # ID=1661_1;partial=10;start_type=ATG;rbs_motif=TATAA;rbs_spacer=3bp;gc_cont=0.352	98.4	601.3	327	4.199999999999998e-169	310	1
356	5118_YPQCU7286X	70555_IUDZC4434Q_HS	1	8	4	4	5118_YPQCU7286X_AND_70555_IUDZC4434Q_HS	5118_YPQCU7286X_4	70555_IUDZC4434Q_HS_4	d_Bacteria	p_Proteobacteria	c_Gammaproteobacteria	o_Pseudomonadales	f_Moraxellaceae	g_Acinetobacter		5118_YPQCU7286X	34	genus	Acinetobacter	9	8	5	0.67	d_Bacteria;p_Proteobacteria;c_Gammaproteobacteria;o_Pseudomonadales;f_Moraxellaceae;g_Acinetobacter	d_Bacteria	p_Proteobacteria	c_Gammaproteobacteria	o_Steroidobacterales	f_Steroidobacteraceae	g_ZC4RG39	s_ZC4RG39 sp003242495	70555_IUDZC4434Q_HS	32501	species	ZC4RG39 sp003242495	4	4	1	0.82	d_Bacteria;p_Proteobacteria;c_Gammaproteobacteria;o_Steroidobacterales;f_Steroidobacteraceae;g_ZC4RG39;s_ZC4RG39 sp003242495	UniRef50_N8ZW45 Rep_3 domain-containing protein n=49 Tax=cellular organisms TaxID=131567 RepID=N8ZW45_9GAMM	5118_YPQCU7286X_4 # 1692 # 2675 # -1 # ID=9241_4;partial=00;start_type=ATG;rbs_motif=TATAA;rbs_spacer=3bp;gc_cont=0.354	98.5	637.5	327	5.599999999999995e-180	328	1
357	6056_KJUPI1833T	70555_IUDZC4434Q_HS	1	6	4	4	6056_KJUPI1833T_AND_70555_IUDZC4434Q_HS	6056_KJUPI1833T_1	70555_IUDZC4434Q_HS_1	d_Bacteria	p_Proteobacteria	c_Gammaproteobacteria	o_Pseudomonadales	f_Moraxellaceae	g_Acinetobacter		6056_KJUPI1833T	34	genus	Acinetobacter	4	3	2	0.67	d_Bacteria;p_Proteobacteria;c_Gammaproteobacteria;o_Pseudomonadales;f_Moraxellaceae;g_Acinetobacter	d_Bacteria	p_Proteobacteria	c_Gammaproteobacteria	o_Steroidobacterales	f_Steroidobacteraceae	g_ZC4RG39	s_ZC4RG39 sp003242495	70555_IUDZC4434Q_HS	32501	species	ZC4RG39 sp003242495	4	4	1	0.82	d_Bacteria;p_Proteobacteria;c_Gammaproteobacteria;o_Steroidobacterales;f_Steroidobacteraceae;g_ZC4RG39;s_ZC4RG39 sp003242495	UniRef50_N8X152 Uncharacterized protein n=350 Tax=cellular organisms TaxID=131567 RepID=N8X152_9GAMM	6056_KJUPI1833T_1 # 1 # 117 # -1 # ID=4782_1;partial=10;start_type=ATG;rbs_motif=None;rbs_spacer=None;gc_cont=0.350	87.5	50.1	95	0.00045	39	1
358	13043_CTKAA1553C	70555_IUDZC4434Q_HS	1	4	4	4	13043_CTKAA1553C_AND_70555_IUDZC4434Q_HS	13043_CTKAA1553C_1	70555_IUDZC4434Q_HS_1	d_Bacteria	p_Proteobacteria	c_Gammaproteobacteria	o_Pseudomonadales	f_Moraxellaceae	g_Acinetobacter	s_Acinetobacter brisouii A	13043_CTKAA1553C	20150	species	Acinetobacter brisouii A	4	3	3	1.0	d_Bacteria;p_Proteobacteria;c_Gammaproteobacteria;o_Pseudomonadales;f_Moraxellaceae;g_Acinetobacter;s_Acinetobacter brisouii A	d_Bacteria	p_Proteobacteria	c_Gammaproteobacteria	o_Steroidobacterales	f_Steroidobacteraceae	g_ZC4RG39	s_ZC4RG39 sp003242495	70555_IUDZC4434Q_HS	32501	species	ZC4RG39 sp003242495	4	4	1	0.82	d_Bacteria;p_Proteobacteria;c_Gammaproteobacteria;o_Steroidobacterales;f_Steroidobacteraceae;g_ZC4RG39;s_ZC4RG39 sp003242495	UniRef50_N8X152 Uncharacterized protein n=350 Tax=cellular organisms TaxID=131567 RepID=N8X152_9GAMM	13043_CTKAA1553C_1 # 2 # 217 # 1 # ID=13472_1;partial=10;start_type=Edge;rbs_motif=None;rbs_spacer=None;gc_cont=0.319	82.4	100.9	95	4.1e-19	72	26
359	14977_IXKAB6328T	70555_IUDZC4434Q_HS	1	5	4	4	14977_IXKAB6328T_AND_70555_IUDZC4434Q_HS	14977_IXKAB6328T_2	70555_IUDZC4434Q_HS_1	d_Bacteria	p_Proteobacteria	c_Gammaproteobacteria	o_Pseudomonadales	f_Moraxellaceae	g_Acinetobacter		14977_IXKAB6328T	34	genus	Acinetobacter	4	3	3	1.0	d_Bacteria;p_Proteobacteria;c_Gammaproteobacteria;o_Pseudomonadales;f_Moraxellaceae;g_Acinetobacter	d_Bacteria	p_Proteobacteria	c_Gammaproteobacteria	o_Steroidobacterales	f_Steroidobacteraceae	g_ZC4RG39	s_ZC4RG39 sp003242495	70555_IUDZC4434Q_HS	32501	species	ZC4RG39 sp003242495	4	4	1	0.82	d_Bacteria;p_Proteobacteria;c_Gammaproteobacteria;o_Steroidobacterales;f_Steroidobacteraceae;g_ZC4RG39;s_ZC4RG39 sp003242495	UniRef50_N8X152 Uncharacterized protein n=350 Tax=cellular organisms TaxID=131567 RepID=N8X152_9GAMM	14977_IXKAB6328T_2 # 361 # 648 # 1 # ID=15287_2;partial=00;start_type=ATG;rbs_motif=None;rbs_spacer=None;gc_cont=0.309	90.5	138.3	95	3.1e-30	96	1
360	20535_UPKQF5024K_HS	70555_IUDZC4434Q_HS	1	6	4	4	20535_UPKQF5024K_HS_AND_70555_IUDZC4434Q_HS	20535_UPKQF5024K_HS_1	70555_IUDZC4434Q_HS_1	d_Bacteria	p_Proteobacteria	c_Gammaproteobacteria	o_Pseudomonadales	f_Moraxellaceae	g_Acinetobacter		20535_UPKQF5024K_HS	34	genus	Acinetobacter	6	4	4	1.0	d_Bacteria;p_Proteobacteria;c_Gammaproteobacteria;o_Pseudomonadales;f_Moraxellaceae;g_Acinetobacter	d_Bacteria	p_Proteobacteria	c_Gammaproteobacteria	o_Steroidobacterales	f_Steroidobacteraceae	g_ZC4RG39	s_ZC4RG39 sp003242495	70555_IUDZC4434Q_HS	32501	species	ZC4RG39 sp003242495	4	4	1	0.82	d_Bacteria;p_Proteobacteria;c_Gammaproteobacteria;o_Steroidobacterales;f_Steroidobacteraceae;g_ZC4RG39;s_ZC4RG39 sp003242495	UniRef50_N8X152 Uncharacterized protein n=350 Tax=cellular organisms TaxID=131567 RepID=N8X152_9GAMM	20535_UPKQF5024K_HS_1 # 98 # 385 # 1 # ID=2432_1;partial=00;start_type=ATG;rbs_motif=None;rbs_spacer=None;gc_cont=0.309	90.5	138.3	95	3.1e-30	96	1
361	266390_coassembly	70555_IUDZC4434Q_HS	1	10	4	4	266390_coassembly_AND_70555_IUDZC4434Q_HS	266390_coassembly_1	70555_IUDZC4434Q_HS_1	d_Bacteria	p_Proteobacteria	c_Gammaproteobacteria	o_Pseudomonadales	f_Moraxellaceae	g_Acinetobacter		266390_coassembly	34	genus	Acinetobacter	9	9	7	0.75	d_Bacteria;p_Proteobacteria;c_Gammaproteobacteria;o_Pseudomonadales;f_Moraxellaceae;g_Acinetobacter	d_Bacteria	p_Proteobacteria	c_Gammaproteobacteria	o_Steroidobacterales	f_Steroidobacteraceae	g_ZC4RG39	s_ZC4RG39 sp003242495	70555_IUDZC4434Q_HS	32501	species	ZC4RG39 sp003242495	4	4	1	0.82	d_Bacteria;p_Proteobacteria;c_Gammaproteobacteria;o_Steroidobacterales;f_Steroidobacteraceae;g_ZC4RG39;s_ZC4RG39 sp003242495	UniRef50_N9SQD3 Uncharacterized protein n=89 Tax=root TaxID=1 RepID=N9SQD3_9GAMM	266390_coassembly_1 # 2 # 196 # 1 # ID=474_1;partial=10;start_type=Edge;rbs_motif=None;rbs_spacer=None;gc_cont=0.328	79.7	94.0	86	4.6e-17	65	24
362	26989_DJXNB4054F_HS	70555_IUDZC4434Q_HS	1	4	4	4	26989_DJXNB4054F_HS_AND_70555_IUDZC4434Q_HS	26989_DJXNB4054F_HS_1	70555_IUDZC4434Q_HS_1	d_Bacteria	p_Proteobacteria	c_Gammaproteobacteria	o_Pseudomonadales	f_Moraxellaceae	g_Acinetobacter		26989_DJXNB4054F_HS	34	genus	Acinetobacter	4	3	3	1.0	d_Bacteria;p_Proteobacteria;c_Gammaproteobacteria;o_Pseudomonadales;f_Moraxellaceae;g_Acinetobacter	d_Bacteria	p_Proteobacteria	c_Gammaproteobacteria	o_Steroidobacterales	f_Steroidobacteraceae	g_ZC4RG39	s_ZC4RG39 sp003242495	70555_IUDZC4434Q_HS	32501	species	ZC4RG39 sp003242495	4	4	1	0.82	d_Bacteria;p_Proteobacteria;c_Gammaproteobacteria;o_Steroidobacterales;f_Steroidobacteraceae;g_ZC4RG39;s_ZC4RG39 sp003242495	UniRef50_N8X152 Uncharacterized protein n=350 Tax=cellular organisms TaxID=131567 RepID=N8X152_9GAMM	26989_DJXNB4054F_HS_1 # 187 # 474 # 1 # ID=5585_1;partial=00;start_type=ATG;rbs_motif=None;rbs_spacer=None;gc_cont=0.309	90.5	138.3	95	3.1e-30	96	1
363	31060_KEIHK1168I_HS	70555_IUDZC4434Q_HS	1	6	4	4	31060_KEIHK1168I_HS_AND_70555_IUDZC4434Q_HS	31060_KEIHK1168I_HS_1	70555_IUDZC4434Q_HS_1	d_Bacteria	p_Proteobacteria	c_Gammaproteobacteria	o_Pseudomonadales	f_Moraxellaceae	g_Acinetobacter		31060_KEIHK1168I_HS	34	genus	Acinetobacter	4	4	2	0.5	d_Bacteria;p_Proteobacteria;c_Gammaproteobacteria;o_Pseudomonadales;f_Moraxellaceae;g_Acinetobacter	d_Bacteria	p_Proteobacteria	c_Gammaproteobacteria	o_Steroidobacterales	f_Steroidobacteraceae	g_ZC4RG39	s_ZC4RG39 sp003242495	70555_IUDZC4434Q_HS	32501	species	ZC4RG39 sp003242495	4	4	1	0.82	d_Bacteria;p_Proteobacteria;c_Gammaproteobacteria;o_Steroidobacterales;f_Steroidobacteraceae;g_ZC4RG39;s_ZC4RG39 sp003242495	UniRef50_N8Y632 Uncharacterized protein n=8 Tax=Acinetobacter TaxID=469 RepID=N8Y632_9GAMM	31060_KEIHK1168I_HS_1 # 2 # 271 # -1 # ID=2980_1;partial=10;start_type=ATG;rbs_motif=None;rbs_spacer=None;gc_cont=0.322	91.1	130.6	206	6.099999999999999e-28	90	1
364	33037_YOGJP6828Y	70555_IUDZC4434Q_HS	1	4	4	4	33037_YOGJP6828Y_AND_70555_IUDZC4434Q_HS	33037_YOGJP6828Y_1	70555_IUDZC4434Q_HS_1	d_Bacteria	p_Proteobacteria	c_Gammaproteobacteria	o_Pseudomonadales	f_Moraxellaceae	g_Acinetobacter		33037_YOGJP6828Y	34	genus	Acinetobacter	3	2	2	1.0	d_Bacteria;p_Proteobacteria;c_Gammaproteobacteria;o_Pseudomonadales;f_Moraxellaceae;g_Acinetobacter	d_Bacteria	p_Proteobacteria	c_Gammaproteobacteria	o_Steroidobacterales	f_Steroidobacteraceae	g_ZC4RG39	s_ZC4RG39 sp003242495	70555_IUDZC4434Q_HS	32501	species	ZC4RG39 sp003242495	4	4	1	0.82	d_Bacteria;p_Proteobacteria;c_Gammaproteobacteria;o_Steroidobacterales;f_Steroidobacteraceae;g_ZC4RG39;s_ZC4RG39 sp003242495	UniRef50_N8X152 Uncharacterized protein n=350 Tax=cellular organisms TaxID=131567 RepID=N8X152_9GAMM	33037_YOGJP6828Y_1 # 3 # 239 # 1 # ID=8013_1;partial=10;start_type=Edge;rbs_motif=None;rbs_spacer=None;gc_cont=0.300	82.1	109.8	95	9.8e-22	79	18
365	41216_OQKAY0494C_HS	70555_IUDZC4434Q_HS	1	4	4	4	41216_OQKAY0494C_HS_AND_70555_IUDZC4434Q_HS	41216_OQKAY0494C_HS_3	70555_IUDZC4434Q_HS_3	d_Bacteria	p_Proteobacteria	c_Gammaproteobacteria	o_Pseudomonadales	f_Moraxellaceae	g_Acinetobacter		41216_OQKAY0494C_HS	34	genus	Acinetobacter	4	4	4	1.0	d_Bacteria;p_Proteobacteria;c_Gammaproteobacteria;o_Pseudomonadales;f_Moraxellaceae;g_Acinetobacter	d_Bacteria	p_Proteobacteria	c_Gammaproteobacteria	o_Steroidobacterales	f_Steroidobacteraceae	g_ZC4RG39	s_ZC4RG39 sp003242495	70555_IUDZC4434Q_HS	32501	species	ZC4RG39 sp003242495	4	4	1	0.82	d_Bacteria;p_Proteobacteria;c_Gammaproteobacteria;o_Steroidobacterales;f_Steroidobacteraceae;g_ZC4RG39;s_ZC4RG39 sp003242495	UniRef50_N8YG99 Uncharacterized protein n=113 Tax=Bacteria TaxID=2 RepID=N8YG99_9GAMM	41216_OQKAY0494C_HS_3 # 608 # 904 # -1 # ID=6232_3;partial=00;start_type=ATG;rbs_motif=None;rbs_spacer=None;gc_cont=0.360	75.5	150.2	98	8.199999999999999e-34	99	1
366	42857_UIBOQ0127Z_HS	70555_IUDZC4434Q_HS	1	4	4	4	42857_UIBOQ0127Z_HS_AND_70555_IUDZC4434Q_HS	42857_UIBOQ0127Z_HS_2	70555_IUDZC4434Q_HS_1	d_Bacteria	p_Proteobacteria	c_Gammaproteobacteria	o_Pseudomonadales	f_Moraxellaceae	g_Acinetobacter		42857_UIBOQ0127Z_HS	34	genus	Acinetobacter	4	4	4	1.0	d_Bacteria;p_Proteobacteria;c_Gammaproteobacteria;o_Pseudomonadales;f_Moraxellaceae;g_Acinetobacter	d_Bacteria	p_Proteobacteria	c_Gammaproteobacteria	o_Steroidobacterales	f_Steroidobacteraceae	g_ZC4RG39	s_ZC4RG39 sp003242495	70555_IUDZC4434Q_HS	32501	species	ZC4RG39 sp003242495	4	4	1	0.82	d_Bacteria;p_Proteobacteria;c_Gammaproteobacteria;o_Steroidobacterales;f_Steroidobacteraceae;g_ZC4RG39;s_ZC4RG39 sp003242495	UniRef50_N8X152 Uncharacterized protein n=350 Tax=cellular organisms TaxID=131567 RepID=N8X152_9GAMM	42857_UIBOQ0127Z_HS_2 # 358 # 645 # -1 # ID=11767_2;partial=00;start_type=ATG;rbs_motif=None;rbs_spacer=None;gc_cont=0.309	90.5	138.3	95	3.1e-30	96	1
367	5698_BDOLL5284I	70555_IUDZC4434Q_HS	1	7	4	4	5698_BDOLL5284I_AND_70555_IUDZC4434Q_HS	5698_BDOLL5284I_5	70555_IUDZC4434Q_HS_1	d_Bacteria	p_Proteobacteria	c_Gammaproteobacteria	o_Pseudomonadales	f_Moraxellaceae	g_Acinetobacter		5698_BDOLL5284I	34	genus	Acinetobacter	6	5	3	0.51	d_Bacteria;p_Proteobacteria;c_Gammaproteobacteria;o_Pseudomonadales;f_Moraxellaceae;g_Acinetobacter	d_Bacteria	p_Proteobacteria	c_Gammaproteobacteria	o_Steroidobacterales	f_Steroidobacteraceae	g_ZC4RG39	s_ZC4RG39 sp003242495	70555_IUDZC4434Q_HS	32501	species	ZC4RG39 sp003242495	4	4	1	0.82	d_Bacteria;p_Proteobacteria;c_Gammaproteobacteria;o_Steroidobacterales;f_Steroidobacteraceae;g_ZC4RG39;s_ZC4RG39 sp003242495	UniRef50_N8X152 Uncharacterized protein n=350 Tax=cellular organisms TaxID=131567 RepID=N8X152_9GAMM	5698_BDOLL5284I_5 # 1734 # 2021 # -1 # ID=10207_5;partial=00;start_type=ATG;rbs_motif=None;rbs_spacer=None;gc_cont=0.309	90.5	138.3	95	3.1e-30	96	1
368	8403_RAMLS4636B	70555_IUDZC4434Q_HS	1	4	4	4	8403_RAMLS4636B_AND_70555_IUDZC4434Q_HS	8403_RAMLS4636B_3	70555_IUDZC4434Q_HS_1	d_Bacteria	p_Proteobacteria	c_Gammaproteobacteria	o_Pseudomonadales	f_Moraxellaceae	g_Acinetobacter	s_Acinetobacter brisouii A	8403_RAMLS4636B	20150	species	Acinetobacter brisouii A	5	4	2	0.5	d_Bacteria;p_Proteobacteria;c_Gammaproteobacteria;o_Pseudomonadales;f_Moraxellaceae;g_Acinetobacter;s_Acinetobacter brisouii A	d_Bacteria	p_Proteobacteria	c_Gammaproteobacteria	o_Steroidobacterales	f_Steroidobacteraceae	g_ZC4RG39	s_ZC4RG39 sp003242495	70555_IUDZC4434Q_HS	32501	species	ZC4RG39 sp003242495	4	4	1	0.82	d_Bacteria;p_Proteobacteria;c_Gammaproteobacteria;o_Steroidobacterales;f_Steroidobacteraceae;g_ZC4RG39;s_ZC4RG39 sp003242495	UniRef50_N8X152 Uncharacterized protein n=350 Tax=cellular organisms TaxID=131567 RepID=N8X152_9GAMM	8403_RAMLS4636B_3 # 1000 # 1290 # -1 # ID=2168_3;partial=00;start_type=ATG;rbs_motif=TAA;rbs_spacer=5bp;gc_cont=0.323	91.4	138.7	95	2.4e-30	97	1
369	370_UPKQF5024K_HS	70555_IUDZC4434Q_HS	2	29	4	4	370_UPKQF5024K_HS_AND_70555_IUDZC4434Q_HS	370_UPKQF5024K_HS_19	70555_IUDZC4434Q_HS_4	d_Bacteria	p_Proteobacteria	c_Gammaproteobacteria	o_Pseudomonadales	f_Moraxellaceae	g_Acinetobacter		370_UPKQF5024K_HS	34	genus	Acinetobacter	26	22	17	0.77	d_Bacteria;p_Proteobacteria;c_Gammaproteobacteria;o_Pseudomonadales;f_Moraxellaceae;g_Acinetobacter	d_Bacteria	p_Proteobacteria	c_Gammaproteobacteria	o_Steroidobacterales	f_Steroidobacteraceae	g_ZC4RG39	s_ZC4RG39 sp003242495	70555_IUDZC4434Q_HS	32501	species	ZC4RG39 sp003242495	4	4	1	0.82	d_Bacteria;p_Proteobacteria;c_Gammaproteobacteria;o_Steroidobacterales;f_Steroidobacteraceae;g_ZC4RG39;s_ZC4RG39 sp003242495	UniRef50_N8ZW45 Rep_3 domain-containing protein n=49 Tax=cellular organisms TaxID=131567 RepID=N8ZW45_9GAMM	370_UPKQF5024K_HS_19 # 14165 # 15148 # -1 # ID=5821_19;partial=00;start_type=ATG;rbs_motif=TATAA;rbs_spacer=3bp;gc_cont=0.354	98.2	636.7	327	9.499999999999994e-180	328	1
370	370_UPKQF5024K_HS	70555_IUDZC4434Q_HS	2	29	4	4	370_UPKQF5024K_HS_AND_70555_IUDZC4434Q_HS	370_UPKQF5024K_HS_28	70555_IUDZC4434Q_HS_4	d_Bacteria	p_Proteobacteria	c_Gammaproteobacteria	o_Pseudomonadales	f_Moraxellaceae	g_Acinetobacter		370_UPKQF5024K_HS	34	genus	Acinetobacter	26	22	17	0.77	d_Bacteria;p_Proteobacteria;c_Gammaproteobacteria;o_Pseudomonadales;f_Moraxellaceae;g_Acinetobacter	d_Bacteria	p_Proteobacteria	c_Gammaproteobacteria	o_Steroidobacterales	f_Steroidobacteraceae	g_ZC4RG39	s_ZC4RG39 sp003242495	70555_IUDZC4434Q_HS	32501	species	ZC4RG39 sp003242495	4	4	1	0.82	d_Bacteria;p_Proteobacteria;c_Gammaproteobacteria;o_Steroidobacterales;f_Steroidobacteraceae;g_ZC4RG39;s_ZC4RG39 sp003242495	UniRef50_N8ZW45 Rep_3 domain-containing protein n=49 Tax=cellular organisms TaxID=131567 RepID=N8ZW45_9GAMM	370_UPKQF5024K_HS_28 # 19995 # 20978 # -1 # ID=5821_28;partial=00;start_type=ATG;rbs_motif=TATAA;rbs_spacer=3bp;gc_cont=0.354	98.2	636.7	327	9.499999999999994e-180	328	1
371	70555_IUDZC4434Q_HS	41216_OQKAY0494C_HS	1	4	4	4	70555_IUDZC4434Q_HS_AND_41216_OQKAY0494C_HS	70555_IUDZC4434Q_HS_3	41216_OQKAY0494C_HS_3	d_Bacteria	p_Proteobacteria	c_Gammaproteobacteria	o_Steroidobacterales	f_Steroidobacteraceae	g_ZC4RG39	s_ZC4RG39 sp003242495	70555_IUDZC4434Q_HS	32501	species	ZC4RG39 sp003242495	4	4	1	0.82	d_Bacteria;p_Proteobacteria;c_Gammaproteobacteria;o_Steroidobacterales;f_Steroidobacteraceae;g_ZC4RG39;s_ZC4RG39 sp003242495	d_Bacteria	p_Proteobacteria	c_Gammaproteobacteria	o_Pseudomonadales	f_Moraxellaceae	g_Acinetobacter		41216_OQKAY0494C_HS	34	genus	Acinetobacter	4	4	4	1.0	d_Bacteria;p_Proteobacteria;c_Gammaproteobacteria;o_Pseudomonadales;f_Moraxellaceae;g_Acinetobacter	UniRef50_N8YG99 Uncharacterized protein n=113 Tax=Bacteria TaxID=2 RepID=N8YG99_9GAMM	70555_IUDZC4434Q_HS_3 # 766 # 990 # -1 # ID=2075_3;partial=00;start_type=ATG;rbs_motif=AGxAGG/AGGxGG;rbs_spacer=11-12bp;gc_cont=0.356	86.4	122.1	98	1.8e-25	75	2
372	65702_UPKQF5024K_HS	141266_o1.opera	3	4	6	4	65702_UPKQF5024K_HS_AND_141266_o1.opera	65702_UPKQF5024K_HS_4	141266_o1.opera_3	d_Bacteria	p_Proteobacteria	c_Gammaproteobacteria	o_Pseudomonadales	f_Pseudomonadaceae	g_Pseudomonas E		65702_UPKQF5024K_HS	76	genus	Pseudomonas E	4	4	2	0.5	d_Bacteria;p_Proteobacteria;c_Gammaproteobacteria;o_Pseudomonadales;f_Pseudomonadaceae;g_Pseudomonas E	d_Bacteria	p_Proteobacteria	c_Gammaproteobacteria	o_Pseudomonadales	f_Moraxellaceae	g_Acinetobacter		141266_o1.opera	34	genus	Acinetobacter	5	5	3	0.6	d_Bacteria;p_Proteobacteria;c_Gammaproteobacteria;o_Pseudomonadales;f_Moraxellaceae;g_Acinetobacter	UniRef50_UPI00190F1F67 type II toxin-antitoxin system mRNA interferase toxin, RelE/StbE family n=2 Tax=Bacteria TaxID=2 RepID=UPI00190F1F67	65702_UPKQF5024K_HS_4 # 1411 # 1692 # 1 # ID=463_4;partial=00;start_type=ATG;rbs_motif=None;rbs_spacer=None;gc_cont=0.376	93.5	189.9	156	8.8e-46	94	1
373	65702_UPKQF5024K_HS	969_MFLOV6047U	3	4	7	4	65702_UPKQF5024K_HS_AND_969_MFLOV6047U	65702_UPKQF5024K_HS_4	969_MFLOV6047U_5	d_Bacteria	p_Proteobacteria	c_Gammaproteobacteria	o_Pseudomonadales	f_Pseudomonadaceae	g_Pseudomonas E		65702_UPKQF5024K_HS	76	genus	Pseudomonas E	4	4	2	0.5	d_Bacteria;p_Proteobacteria;c_Gammaproteobacteria;o_Pseudomonadales;f_Pseudomonadaceae;g_Pseudomonas E	d_Bacteria	p_Proteobacteria	c_Gammaproteobacteria	o_Pseudomonadales	f_Moraxellaceae	g_Acinetobacter		969_MFLOV6047U	34	genus	Acinetobacter	7	7	4	0.57	d_Bacteria;p_Proteobacteria;c_Gammaproteobacteria;o_Pseudomonadales;f_Moraxellaceae;g_Acinetobacter	UniRef50_UPI00190F1F67 type II toxin-antitoxin system mRNA interferase toxin, RelE/StbE family n=2 Tax=Bacteria TaxID=2 RepID=UPI00190F1F67	65702_UPKQF5024K_HS_4 # 1411 # 1692 # 1 # ID=463_4;partial=00;start_type=ATG;rbs_motif=None;rbs_spacer=None;gc_cont=0.376	93.5	189.9	156	8.8e-46	94	1
374	65702_UPKQF5024K_HS	13935_CTKAA1553C_HS	2	4	5	4	65702_UPKQF5024K_HS_AND_13935_CTKAA1553C_HS	65702_UPKQF5024K_HS_4	13935_CTKAA1553C_HS_4	d_Bacteria	p_Proteobacteria	c_Gammaproteobacteria	o_Pseudomonadales	f_Pseudomonadaceae	g_Pseudomonas E		65702_UPKQF5024K_HS	76	genus	Pseudomonas E	4	4	2	0.5	d_Bacteria;p_Proteobacteria;c_Gammaproteobacteria;o_Pseudomonadales;f_Pseudomonadaceae;g_Pseudomonas E	d_Bacteria	p_Proteobacteria	c_Gammaproteobacteria	o_Pseudomonadales	f_Moraxellaceae	g_Acinetobacter		13935_CTKAA1553C_HS	34	genus	Acinetobacter	7	6	4	0.6	d_Bacteria;p_Proteobacteria;c_Gammaproteobacteria;o_Pseudomonadales;f_Moraxellaceae;g_Acinetobacter	UniRef50_UPI00190F1F67 type II toxin-antitoxin system mRNA interferase toxin, RelE/StbE family n=2 Tax=Bacteria TaxID=2 RepID=UPI00190F1F67	65702_UPKQF5024K_HS_4 # 1411 # 1692 # 1 # ID=463_4;partial=00;start_type=ATG;rbs_motif=None;rbs_spacer=None;gc_cont=0.376	93.5	189.9	156	8.8e-46	94	1
375	65702_UPKQF5024K_HS	2669_JXBDA6620S_HS	2	4	7	4	65702_UPKQF5024K_HS_AND_2669_JXBDA6620S_HS	65702_UPKQF5024K_HS_4	2669_JXBDA6620S_HS_6	d_Bacteria	p_Proteobacteria	c_Gammaproteobacteria	o_Pseudomonadales	f_Pseudomonadaceae	g_Pseudomonas E		65702_UPKQF5024K_HS	76	genus	Pseudomonas E	4	4	2	0.5	d_Bacteria;p_Proteobacteria;c_Gammaproteobacteria;o_Pseudomonadales;f_Pseudomonadaceae;g_Pseudomonas E	d_Bacteria	p_Proteobacteria	c_Gammaproteobacteria	o_Pseudomonadales	f_Moraxellaceae	g_Acinetobacter		2669_JXBDA6620S_HS	34	genus	Acinetobacter	10	8	6	0.75	d_Bacteria;p_Proteobacteria;c_Gammaproteobacteria;o_Pseudomonadales;f_Moraxellaceae;g_Acinetobacter	UniRef50_UPI00190F1F67 type II toxin-antitoxin system mRNA interferase toxin, RelE/StbE family n=2 Tax=Bacteria TaxID=2 RepID=UPI00190F1F67	65702_UPKQF5024K_HS_4 # 1411 # 1692 # 1 # ID=463_4;partial=00;start_type=ATG;rbs_motif=None;rbs_spacer=None;gc_cont=0.376	93.5	189.9	156	8.8e-46	94	1
376	22778_PQLRE3426M_HS	65702_UPKQF5024K_HS	1	5	4	4	22778_PQLRE3426M_HS_AND_65702_UPKQF5024K_HS	22778_PQLRE3426M_HS_1	65702_UPKQF5024K_HS_2	d_Bacteria	p_Proteobacteria	c_Gammaproteobacteria	o_Pseudomonadales	f_Moraxellaceae	g_Acinetobacter		22778_PQLRE3426M_HS	34	genus	Acinetobacter	5	4	2	0.65	d_Bacteria;p_Proteobacteria;c_Gammaproteobacteria;o_Pseudomonadales;f_Moraxellaceae;g_Acinetobacter	d_Bacteria	p_Proteobacteria	c_Gammaproteobacteria	o_Pseudomonadales	f_Pseudomonadaceae	g_Pseudomonas E		65702_UPKQF5024K_HS	76	genus	Pseudomonas E	4	4	2	0.5	d_Bacteria;p_Proteobacteria;c_Gammaproteobacteria;o_Pseudomonadales;f_Pseudomonadaceae;g_Pseudomonas E	UniRef50_A0A5E6YDK8 HTH marR-type domain-containing protein n=11 Tax=Pseudomonadales TaxID=72274 RepID=A0A5E6YDK8_PSEFL	22778_PQLRE3426M_HS_1 # 2 # 244 # 1 # ID=3894_1;partial=10;start_type=Edge;rbs_motif=None;rbs_spacer=None;gc_cont=0.276	62.7	85.9	142	1.5e-14	81	71
377	28797_LSCZF6957Y_HS	65702_UPKQF5024K_HS	1	6	4	4	28797_LSCZF6957Y_HS_AND_65702_UPKQF5024K_HS	28797_LSCZF6957Y_HS_1	65702_UPKQF5024K_HS_2	d_Bacteria	p_Proteobacteria	c_Gammaproteobacteria	o_Pseudomonadales	f_Moraxellaceae	g_Acinetobacter		28797_LSCZF6957Y_HS	34	genus	Acinetobacter	6	5	3	0.65	d_Bacteria;p_Proteobacteria;c_Gammaproteobacteria;o_Pseudomonadales;f_Moraxellaceae;g_Acinetobacter	d_Bacteria	p_Proteobacteria	c_Gammaproteobacteria	o_Pseudomonadales	f_Pseudomonadaceae	g_Pseudomonas E		65702_UPKQF5024K_HS	76	genus	Pseudomonas E	4	4	2	0.5	d_Bacteria;p_Proteobacteria;c_Gammaproteobacteria;o_Pseudomonadales;f_Pseudomonadaceae;g_Pseudomonas E	UniRef50_A0A5E6YDK8 HTH marR-type domain-containing protein n=11 Tax=Pseudomonadales TaxID=72274 RepID=A0A5E6YDK8_PSEFL	28797_LSCZF6957Y_HS_1 # 3 # 209 # 1 # ID=717_1;partial=10;start_type=Edge;rbs_motif=None;rbs_spacer=None;gc_cont=0.280	63.5	83.2	142	8.599999999999999e-14	69	75
378	141266_o1.opera	65702_UPKQF5024K_HS	3	6	4	4	141266_o1.opera_AND_65702_UPKQF5024K_HS	141266_o1.opera_2	65702_UPKQF5024K_HS_3	d_Bacteria	p_Proteobacteria	c_Gammaproteobacteria	o_Pseudomonadales	f_Moraxellaceae	g_Acinetobacter		141266_o1.opera	34	genus	Acinetobacter	5	5	3	0.6	d_Bacteria;p_Proteobacteria;c_Gammaproteobacteria;o_Pseudomonadales;f_Moraxellaceae;g_Acinetobacter	d_Bacteria	p_Proteobacteria	c_Gammaproteobacteria	o_Pseudomonadales	f_Pseudomonadaceae	g_Pseudomonas E		65702_UPKQF5024K_HS	76	genus	Pseudomonas E	4	4	2	0.5	d_Bacteria;p_Proteobacteria;c_Gammaproteobacteria;o_Pseudomonadales;f_Pseudomonadaceae;g_Pseudomonas E	UniRef50_N9H056 Uncharacterized protein n=53 Tax=Bacteria TaxID=2 RepID=N9H056_ACILW	141266_o1.opera_2 # 151 # 489 # 1 # ID=17632_2;partial=00;start_type=ATG;rbs_motif=None;rbs_spacer=None;gc_cont=0.366	79.4	157.9	97	4.4999999999999996e-36	113	1
379	141266_o1.opera	65702_UPKQF5024K_HS	3	6	4	4	141266_o1.opera_AND_65702_UPKQF5024K_HS	141266_o1.opera_3	65702_UPKQF5024K_HS_4	d_Bacteria	p_Proteobacteria	c_Gammaproteobacteria	o_Pseudomonadales	f_Moraxellaceae	g_Acinetobacter		141266_o1.opera	34	genus	Acinetobacter	5	5	3	0.6	d_Bacteria;p_Proteobacteria;c_Gammaproteobacteria;o_Pseudomonadales;f_Moraxellaceae;g_Acinetobacter	d_Bacteria	p_Proteobacteria	c_Gammaproteobacteria	o_Pseudomonadales	f_Pseudomonadaceae	g_Pseudomonas E		65702_UPKQF5024K_HS	76	genus	Pseudomonas E	4	4	2	0.5	d_Bacteria;p_Proteobacteria;c_Gammaproteobacteria;o_Pseudomonadales;f_Pseudomonadaceae;g_Pseudomonas E	UniRef50_UPI00190F1F67 type II toxin-antitoxin system mRNA interferase toxin, RelE/StbE family n=2 Tax=Bacteria TaxID=2 RepID=UPI00190F1F67	141266_o1.opera_3 # 482 # 763 # 1 # ID=17632_3;partial=00;start_type=ATG;rbs_motif=GGA/GAG/AGG;rbs_spacer=5-10bp;gc_cont=0.376	93.5	189.9	156	8.8e-46	94	1
380	969_MFLOV6047U	65702_UPKQF5024K_HS	3	7	4	4	969_MFLOV6047U_AND_65702_UPKQF5024K_HS	969_MFLOV6047U_6	65702_UPKQF5024K_HS_3	d_Bacteria	p_Proteobacteria	c_Gammaproteobacteria	o_Pseudomonadales	f_Moraxellaceae	g_Acinetobacter		969_MFLOV6047U	34	genus	Acinetobacter	7	7	4	0.57	d_Bacteria;p_Proteobacteria;c_Gammaproteobacteria;o_Pseudomonadales;f_Moraxellaceae;g_Acinetobacter	d_Bacteria	p_Proteobacteria	c_Gammaproteobacteria	o_Pseudomonadales	f_Pseudomonadaceae	g_Pseudomonas E		65702_UPKQF5024K_HS	76	genus	Pseudomonas E	4	4	2	0.5	d_Bacteria;p_Proteobacteria;c_Gammaproteobacteria;o_Pseudomonadales;f_Pseudomonadaceae;g_Pseudomonas E	UniRef50_N9H056 Uncharacterized protein n=53 Tax=Bacteria TaxID=2 RepID=N9H056_ACILW	969_MFLOV6047U_6 # 5972 # 6310 # -1 # ID=1349_6;partial=00;start_type=ATG;rbs_motif=TAA;rbs_spacer=5bp;gc_cont=0.360	79.4	157.9	97	4.4999999999999996e-36	113	1
381	969_MFLOV6047U	65702_UPKQF5024K_HS	3	7	4	4	969_MFLOV6047U_AND_65702_UPKQF5024K_HS	969_MFLOV6047U_5	65702_UPKQF5024K_HS_4	d_Bacteria	p_Proteobacteria	c_Gammaproteobacteria	o_Pseudomonadales	f_Moraxellaceae	g_Acinetobacter		969_MFLOV6047U	34	genus	Acinetobacter	7	7	4	0.57	d_Bacteria;p_Proteobacteria;c_Gammaproteobacteria;o_Pseudomonadales;f_Moraxellaceae;g_Acinetobacter	d_Bacteria	p_Proteobacteria	c_Gammaproteobacteria	o_Pseudomonadales	f_Pseudomonadaceae	g_Pseudomonas E		65702_UPKQF5024K_HS	76	genus	Pseudomonas E	4	4	2	0.5	d_Bacteria;p_Proteobacteria;c_Gammaproteobacteria;o_Pseudomonadales;f_Pseudomonadaceae;g_Pseudomonas E	UniRef50_UPI00190F1F67 type II toxin-antitoxin system mRNA interferase toxin, RelE/StbE family n=2 Tax=Bacteria TaxID=2 RepID=UPI00190F1F67	969_MFLOV6047U_5 # 5698 # 5979 # -1 # ID=1349_5;partial=00;start_type=ATG;rbs_motif=None;rbs_spacer=None;gc_cont=0.372	93.5	189.9	156	8.8e-46	94	1
382	72172_SMRZL4770S_HS	65702_UPKQF5024K_HS	1	4	4	4	72172_SMRZL4770S_HS_AND_65702_UPKQF5024K_HS	72172_SMRZL4770S_HS_2	65702_UPKQF5024K_HS_3	d_Bacteria	p_Proteobacteria	c_Gammaproteobacteria	o_Pseudomonadales	f_Moraxellaceae	g_Acinetobacter		72172_SMRZL4770S_HS	34	genus	Acinetobacter	4	4	2	0.65	d_Bacteria;p_Proteobacteria;c_Gammaproteobacteria;o_Pseudomonadales;f_Moraxellaceae;g_Acinetobacter	d_Bacteria	p_Proteobacteria	c_Gammaproteobacteria	o_Pseudomonadales	f_Pseudomonadaceae	g_Pseudomonas E		65702_UPKQF5024K_HS	76	genus	Pseudomonas E	4	4	2	0.5	d_Bacteria;p_Proteobacteria;c_Gammaproteobacteria;o_Pseudomonadales;f_Pseudomonadaceae;g_Pseudomonas E	UniRef50_N9H056 Uncharacterized protein n=53 Tax=Bacteria TaxID=2 RepID=N9H056_ACILW	72172_SMRZL4770S_HS_2 # 365 # 703 # 1 # ID=644_2;partial=00;start_type=ATG;rbs_motif=None;rbs_spacer=None;gc_cont=0.366	79.4	157.9	97	4.4999999999999996e-36	113	1
383	13935_CTKAA1553C_HS	65702_UPKQF5024K_HS	2	5	4	4	13935_CTKAA1553C_HS_AND_65702_UPKQF5024K_HS	13935_CTKAA1553C_HS_5	65702_UPKQF5024K_HS_3	d_Bacteria	p_Proteobacteria	c_Gammaproteobacteria	o_Pseudomonadales	f_Moraxellaceae	g_Acinetobacter		13935_CTKAA1553C_HS	34	genus	Acinetobacter	7	6	4	0.6	d_Bacteria;p_Proteobacteria;c_Gammaproteobacteria;o_Pseudomonadales;f_Moraxellaceae;g_Acinetobacter	d_Bacteria	p_Proteobacteria	c_Gammaproteobacteria	o_Pseudomonadales	f_Pseudomonadaceae	g_Pseudomonas E		65702_UPKQF5024K_HS	76	genus	Pseudomonas E	4	4	2	0.5	d_Bacteria;p_Proteobacteria;c_Gammaproteobacteria;o_Pseudomonadales;f_Pseudomonadaceae;g_Pseudomonas E	UniRef50_N9H056 Uncharacterized protein n=53 Tax=Bacteria TaxID=2 RepID=N9H056_ACILW	13935_CTKAA1553C_HS_5 # 2451 # 2789 # -1 # ID=2704_5;partial=00;start_type=ATG;rbs_motif=None;rbs_spacer=None;gc_cont=0.360	79.4	157.9	97	4.4999999999999996e-36	113	1
384	13935_CTKAA1553C_HS	65702_UPKQF5024K_HS	2	5	4	4	13935_CTKAA1553C_HS_AND_65702_UPKQF5024K_HS	13935_CTKAA1553C_HS_4	65702_UPKQF5024K_HS_4	d_Bacteria	p_Proteobacteria	c_Gammaproteobacteria	o_Pseudomonadales	f_Moraxellaceae	g_Acinetobacter		13935_CTKAA1553C_HS	34	genus	Acinetobacter	7	6	4	0.6	d_Bacteria;p_Proteobacteria;c_Gammaproteobacteria;o_Pseudomonadales;f_Moraxellaceae;g_Acinetobacter	d_Bacteria	p_Proteobacteria	c_Gammaproteobacteria	o_Pseudomonadales	f_Pseudomonadaceae	g_Pseudomonas E		65702_UPKQF5024K_HS	76	genus	Pseudomonas E	4	4	2	0.5	d_Bacteria;p_Proteobacteria;c_Gammaproteobacteria;o_Pseudomonadales;f_Pseudomonadaceae;g_Pseudomonas E	UniRef50_UPI00190F1F67 type II toxin-antitoxin system mRNA interferase toxin, RelE/StbE family n=2 Tax=Bacteria TaxID=2 RepID=UPI00190F1F67	13935_CTKAA1553C_HS_4 # 2177 # 2458 # -1 # ID=2704_4;partial=00;start_type=ATG;rbs_motif=GGA/GAG/AGG;rbs_spacer=5-10bp;gc_cont=0.372	93.5	189.9	156	8.8e-46	94	1
385	2669_JXBDA6620S_HS	65702_UPKQF5024K_HS	2	7	4	4	2669_JXBDA6620S_HS_AND_65702_UPKQF5024K_HS	2669_JXBDA6620S_HS_7	65702_UPKQF5024K_HS_3	d_Bacteria	p_Proteobacteria	c_Gammaproteobacteria	o_Pseudomonadales	f_Moraxellaceae	g_Acinetobacter		2669_JXBDA6620S_HS	34	genus	Acinetobacter	10	8	6	0.75	d_Bacteria;p_Proteobacteria;c_Gammaproteobacteria;o_Pseudomonadales;f_Moraxellaceae;g_Acinetobacter	d_Bacteria	p_Proteobacteria	c_Gammaproteobacteria	o_Pseudomonadales	f_Pseudomonadaceae	g_Pseudomonas E		65702_UPKQF5024K_HS	76	genus	Pseudomonas E	4	4	2	0.5	d_Bacteria;p_Proteobacteria;c_Gammaproteobacteria;o_Pseudomonadales;f_Pseudomonadaceae;g_Pseudomonas E	UniRef50_N9H056 Uncharacterized protein n=53 Tax=Bacteria TaxID=2 RepID=N9H056_ACILW	2669_JXBDA6620S_HS_7 # 6213 # 6551 # -1 # ID=7189_7;partial=00;start_type=ATG;rbs_motif=TAA;rbs_spacer=5bp;gc_cont=0.360	79.4	157.9	97	4.4999999999999996e-36	113	1
386	2669_JXBDA6620S_HS	65702_UPKQF5024K_HS	2	7	4	4	2669_JXBDA6620S_HS_AND_65702_UPKQF5024K_HS	2669_JXBDA6620S_HS_6	65702_UPKQF5024K_HS_4	d_Bacteria	p_Proteobacteria	c_Gammaproteobacteria	o_Pseudomonadales	f_Moraxellaceae	g_Acinetobacter		2669_JXBDA6620S_HS	34	genus	Acinetobacter	10	8	6	0.75	d_Bacteria;p_Proteobacteria;c_Gammaproteobacteria;o_Pseudomonadales;f_Moraxellaceae;g_Acinetobacter	d_Bacteria	p_Proteobacteria	c_Gammaproteobacteria	o_Pseudomonadales	f_Pseudomonadaceae	g_Pseudomonas E		65702_UPKQF5024K_HS	76	genus	Pseudomonas E	4	4	2	0.5	d_Bacteria;p_Proteobacteria;c_Gammaproteobacteria;o_Pseudomonadales;f_Pseudomonadaceae;g_Pseudomonas E	UniRef50_UPI00190F1F67 type II toxin-antitoxin system mRNA interferase toxin, RelE/StbE family n=2 Tax=Bacteria TaxID=2 RepID=UPI00190F1F67	2669_JXBDA6620S_HS_6 # 5939 # 6220 # -1 # ID=7189_6;partial=00;start_type=ATG;rbs_motif=None;rbs_spacer=None;gc_cont=0.372	93.5	189.9	156	8.8e-46	94	1
387	7168_LIRKT9545S_HS	464654_coassembly	2	5	6	5	7168_LIRKT9545S_HS_AND_464654_coassembly	7168_LIRKT9545S_HS_1	464654_coassembly_2	d_Bacteria	p_Proteobacteria	c_Gammaproteobacteria	o_Pseudomonadales	f_Moraxellaceae	g_Psychrobacter	s_Psychrobacter cibarius	7168_LIRKT9545S_HS	44994	species	Psychrobacter cibarius	6	5	3	0.53	d_Bacteria;p_Proteobacteria;c_Gammaproteobacteria;o_Pseudomonadales;f_Moraxellaceae;g_Psychrobacter;s_Psychrobacter cibarius	d_Bacteria	p_Proteobacteria	c_Gammaproteobacteria	o_Pseudomonadales	f_Moraxellaceae	g_Acinetobacter	s_Acinetobacter pseudolwoffii	464654_coassembly	1143	species	Acinetobacter pseudolwoffii	6	5	3	0.98	d_Bacteria;p_Proteobacteria;c_Gammaproteobacteria;o_Pseudomonadales;f_Moraxellaceae;g_Acinetobacter;s_Acinetobacter pseudolwoffii	UniRef50_A0A3F3MSM7 RepB family plasmid replication initiator protein n=12 Tax=Bacteria TaxID=2 RepID=A0A3F3MSM7_ACIBA	7168_LIRKT9545S_HS_1 # 30 # 941 # 1 # ID=8159_1;partial=00;start_type=ATG;rbs_motif=TAAAAA;rbs_spacer=15bp;gc_cont=0.316	100.0	583.2	303	1.1999999999999991e-163	304	1
388	7168_LIRKT9545S_HS	6361_PPQYX0519D_HS	1	5	6	5	7168_LIRKT9545S_HS_AND_6361_PPQYX0519D_HS	7168_LIRKT9545S_HS_1	6361_PPQYX0519D_HS_6	d_Bacteria	p_Proteobacteria	c_Gammaproteobacteria	o_Pseudomonadales	f_Moraxellaceae	g_Psychrobacter	s_Psychrobacter cibarius	7168_LIRKT9545S_HS	44994	species	Psychrobacter cibarius	6	5	3	0.53	d_Bacteria;p_Proteobacteria;c_Gammaproteobacteria;o_Pseudomonadales;f_Moraxellaceae;g_Psychrobacter;s_Psychrobacter cibarius	d_Bacteria	p_Proteobacteria	c_Gammaproteobacteria	o_Pseudomonadales	f_Moraxellaceae	g_Acinetobacter		6361_PPQYX0519D_HS	34	genus	Acinetobacter	6	5	4	0.8	d_Bacteria;p_Proteobacteria;c_Gammaproteobacteria;o_Pseudomonadales;f_Moraxellaceae;g_Acinetobacter	UniRef50_A0A3F3MSM7 RepB family plasmid replication initiator protein n=12 Tax=Bacteria TaxID=2 RepID=A0A3F3MSM7_ACIBA	7168_LIRKT9545S_HS_1 # 30 # 941 # 1 # ID=8159_1;partial=00;start_type=ATG;rbs_motif=TAAAAA;rbs_spacer=15bp;gc_cont=0.316	100.0	583.2	303	1.1999999999999991e-163	304	1
389	7168_LIRKT9545S_HS	7920_JXBDA6620S_HS	2	5	5	5	7168_LIRKT9545S_HS_AND_7920_JXBDA6620S_HS	7168_LIRKT9545S_HS_1	7920_JXBDA6620S_HS_5	d_Bacteria	p_Proteobacteria	c_Gammaproteobacteria	o_Pseudomonadales	f_Moraxellaceae	g_Psychrobacter	s_Psychrobacter cibarius	7168_LIRKT9545S_HS	44994	species	Psychrobacter cibarius	6	5	3	0.53	d_Bacteria;p_Proteobacteria;c_Gammaproteobacteria;o_Pseudomonadales;f_Moraxellaceae;g_Psychrobacter;s_Psychrobacter cibarius	d_Bacteria	p_Proteobacteria	c_Gammaproteobacteria	o_Pseudomonadales	f_Moraxellaceae	g_Acinetobacter		7920_JXBDA6620S_HS	34	genus	Acinetobacter	5	4	3	0.68	d_Bacteria;p_Proteobacteria;c_Gammaproteobacteria;o_Pseudomonadales;f_Moraxellaceae;g_Acinetobacter	UniRef50_A0A3F3MSM7 RepB family plasmid replication initiator protein n=12 Tax=Bacteria TaxID=2 RepID=A0A3F3MSM7_ACIBA	7168_LIRKT9545S_HS_1 # 30 # 941 # 1 # ID=8159_1;partial=00;start_type=ATG;rbs_motif=TAAAAA;rbs_spacer=15bp;gc_cont=0.316	100.0	583.2	303	1.1999999999999991e-163	304	1
390	7168_LIRKT9545S_HS	464654_coassembly	2	5	6	5	7168_LIRKT9545S_HS_AND_464654_coassembly	7168_LIRKT9545S_HS_2	464654_coassembly_1	d_Bacteria	p_Proteobacteria	c_Gammaproteobacteria	o_Pseudomonadales	f_Moraxellaceae	g_Psychrobacter	s_Psychrobacter cibarius	7168_LIRKT9545S_HS	44994	species	Psychrobacter cibarius	6	5	3	0.53	d_Bacteria;p_Proteobacteria;c_Gammaproteobacteria;o_Pseudomonadales;f_Moraxellaceae;g_Psychrobacter;s_Psychrobacter cibarius	d_Bacteria	p_Proteobacteria	c_Gammaproteobacteria	o_Pseudomonadales	f_Moraxellaceae	g_Acinetobacter	s_Acinetobacter pseudolwoffii	464654_coassembly	1143	species	Acinetobacter pseudolwoffii	6	5	3	0.98	d_Bacteria;p_Proteobacteria;c_Gammaproteobacteria;o_Pseudomonadales;f_Moraxellaceae;g_Acinetobacter;s_Acinetobacter pseudolwoffii	UniRef50_Q5DQT7 DNA replication protein n=113 Tax=root TaxID=1 RepID=Q5DQT7_ACIBA	7168_LIRKT9545S_HS_2 # 1020 # 1550 # 1 # ID=8159_2;partial=00;start_type=ATG;rbs_motif=None;rbs_spacer=None;gc_cont=0.394	65.9	211.1	172	7e-52	177	1
391	7168_LIRKT9545S_HS	7920_JXBDA6620S_HS	2	5	5	5	7168_LIRKT9545S_HS_AND_7920_JXBDA6620S_HS	7168_LIRKT9545S_HS_2	7920_JXBDA6620S_HS_4	d_Bacteria	p_Proteobacteria	c_Gammaproteobacteria	o_Pseudomonadales	f_Moraxellaceae	g_Psychrobacter	s_Psychrobacter cibarius	7168_LIRKT9545S_HS	44994	species	Psychrobacter cibarius	6	5	3	0.53	d_Bacteria;p_Proteobacteria;c_Gammaproteobacteria;o_Pseudomonadales;f_Moraxellaceae;g_Psychrobacter;s_Psychrobacter cibarius	d_Bacteria	p_Proteobacteria	c_Gammaproteobacteria	o_Pseudomonadales	f_Moraxellaceae	g_Acinetobacter		7920_JXBDA6620S_HS	34	genus	Acinetobacter	5	4	3	0.68	d_Bacteria;p_Proteobacteria;c_Gammaproteobacteria;o_Pseudomonadales;f_Moraxellaceae;g_Acinetobacter	UniRef50_Q5DQT7 DNA replication protein n=113 Tax=root TaxID=1 RepID=Q5DQT7_ACIBA	7168_LIRKT9545S_HS_2 # 1020 # 1550 # 1 # ID=8159_2;partial=00;start_type=ATG;rbs_motif=None;rbs_spacer=None;gc_cont=0.394	65.9	211.1	172	7e-52	177	1
392	546092_ten.opera	98753_o2.opera	1	4	6	4	546092_ten.opera_AND_98753_o2.opera	546092_ten.opera_1	98753_o2.opera_6	d_Bacteria	p_Proteobacteria	c_Gammaproteobacteria	o_Xanthomonadales	f_Xanthomonadaceae	g_Stenotrophomonas	s_Stenotrophomonas acidaminiphila	546092_ten.opera	3200	species	Stenotrophomonas acidaminiphila	5	5	3	0.96	d_Bacteria;p_Proteobacteria;c_Gammaproteobacteria;o_Xanthomonadales;f_Xanthomonadaceae;g_Stenotrophomonas;s_Stenotrophomonas acidaminiphila	d_Bacteria	p_Proteobacteria	c_Gammaproteobacteria	o_Burkholderiales	f_Thiobacillaceae	g_Thiobacillus	s_Thiobacillus sp001897705	98753_o2.opera	9791	species	Thiobacillus sp001897705	6	6	5	0.98	d_Bacteria;p_Proteobacteria;c_Gammaproteobacteria;o_Burkholderiales;f_Thiobacillaceae;g_Thiobacillus;s_Thiobacillus sp001897705	UniRef50_B9MG56 TraG-D_C domain-containing protein n=1 Tax=Acidovorax ebreus (strain TPSY) TaxID=535289 RepID=B9MG56_ACIET	546092_ten.opera_1 # 1 # 132 # -1 # ID=9850_1;partial=10;start_type=ATG;rbs_motif=GGA/GAG/AGG;rbs_spacer=5-10bp;gc_cont=0.689	100.0	85.9	290	8.4e-15	44	1
393	98753_o2.opera	546092_ten.opera	1	6	4	4	98753_o2.opera_AND_546092_ten.opera	98753_o2.opera_6	546092_ten.opera_1	d_Bacteria	p_Proteobacteria	c_Gammaproteobacteria	o_Burkholderiales	f_Thiobacillaceae	g_Thiobacillus	s_Thiobacillus sp001897705	98753_o2.opera	9791	species	Thiobacillus sp001897705	6	6	5	0.98	d_Bacteria;p_Proteobacteria;c_Gammaproteobacteria;o_Burkholderiales;f_Thiobacillaceae;g_Thiobacillus;s_Thiobacillus sp001897705	d_Bacteria	p_Proteobacteria	c_Gammaproteobacteria	o_Xanthomonadales	f_Xanthomonadaceae	g_Stenotrophomonas	s_Stenotrophomonas acidaminiphila	546092_ten.opera	3200	species	Stenotrophomonas acidaminiphila	5	5	3	0.96	d_Bacteria;p_Proteobacteria;c_Gammaproteobacteria;o_Xanthomonadales;f_Xanthomonadaceae;g_Stenotrophomonas;s_Stenotrophomonas acidaminiphila	UniRef50_A9IAT0 Uncharacterized protein n=4 Tax=Proteobacteria TaxID=1224 RepID=A9IAT0_BORPD	98753_o2.opera_6 # 3112 # 3339 # 1 # ID=4660_6;partial=01;start_type=ATG;rbs_motif=GGA/GAG/AGG;rbs_spacer=5-10bp;gc_cont=0.697	96.1	139.4	223	1.1e-30	76	1
394	11637_EBZCS4093H_HS	22704_PPQYX0519D_HS	1	8	5	5	11637_EBZCS4093H_HS_AND_22704_PPQYX0519D_HS	11637_EBZCS4093H_HS_1	22704_PPQYX0519D_HS_4	d_Bacteria	p_Myxococcota	c_Polyangia	o_Haliangiales	f_Haliangiaceae	g_UBA2376		11637_EBZCS4093H_HS	19244	genus	UBA2376	11	9	2	0.6	d_Bacteria;p_Myxococcota;c_Polyangia;o_Haliangiales;f_Haliangiaceae;g_UBA2376	d_Bacteria	p_Proteobacteria	c_Gammaproteobacteria	o_Pseudomonadales	f_Moraxellaceae	g_Acinetobacter		22704_PPQYX0519D_HS	34	genus	Acinetobacter	9	7	4	0.51	d_Bacteria;p_Proteobacteria;c_Gammaproteobacteria;o_Pseudomonadales;f_Moraxellaceae;g_Acinetobacter	UniRef50_A0A3A8EVH9 AbrB/MazE/SpoVT family DNA-binding domain-containing protein n=3 Tax=Proteobacteria TaxID=1224 RepID=A0A3A8EVH9_9GAMM	11637_EBZCS4093H_HS_1 # 84 # 314 # 1 # ID=1535_1;partial=00;start_type=ATG;rbs_motif=GGAGG;rbs_spacer=5-10bp;gc_cont=0.472	77.6	131.7	76	2.3e-28	77	1
395	11637_EBZCS4093H_HS	3384_GFGIA8953L_HS	1	8	8	8	11637_EBZCS4093H_HS_AND_3384_GFGIA8953L_HS	11637_EBZCS4093H_HS_1	3384_GFGIA8953L_HS_2	d_Bacteria	p_Myxococcota	c_Polyangia	o_Haliangiales	f_Haliangiaceae	g_UBA2376		11637_EBZCS4093H_HS	19244	genus	UBA2376	11	9	2	0.6	d_Bacteria;p_Myxococcota;c_Polyangia;o_Haliangiales;f_Haliangiaceae;g_UBA2376	d_Bacteria	p_Proteobacteria	c_Gammaproteobacteria	o_Pseudomonadales	f_Moraxellaceae	g_Acinetobacter		3384_GFGIA8953L_HS	34	genus	Acinetobacter	10	8	5	0.52	d_Bacteria;p_Proteobacteria;c_Gammaproteobacteria;o_Pseudomonadales;f_Moraxellaceae;g_Acinetobacter	UniRef50_A0A3A8EVH9 AbrB/MazE/SpoVT family DNA-binding domain-containing protein n=3 Tax=Proteobacteria TaxID=1224 RepID=A0A3A8EVH9_9GAMM	11637_EBZCS4093H_HS_1 # 84 # 314 # 1 # ID=1535_1;partial=00;start_type=ATG;rbs_motif=GGAGG;rbs_spacer=5-10bp;gc_cont=0.472	77.6	131.7	76	2.3e-28	77	1
396	11637_EBZCS4093H_HS	16499_JXBDA6620S_HS	2	8	5	5	11637_EBZCS4093H_HS_AND_16499_JXBDA6620S_HS	11637_EBZCS4093H_HS_1	16499_JXBDA6620S_HS_2	d_Bacteria	p_Myxococcota	c_Polyangia	o_Haliangiales	f_Haliangiaceae	g_UBA2376		11637_EBZCS4093H_HS	19244	genus	UBA2376	11	9	2	0.6	d_Bacteria;p_Myxococcota;c_Polyangia;o_Haliangiales;f_Haliangiaceae;g_UBA2376	d_Bacteria	p_Proteobacteria	c_Gammaproteobacteria	o_Pseudomonadales	f_Moraxellaceae	g_Acinetobacter		16499_JXBDA6620S_HS	34	genus	Acinetobacter	8	7	7	1.0	d_Bacteria;p_Proteobacteria;c_Gammaproteobacteria;o_Pseudomonadales;f_Moraxellaceae;g_Acinetobacter	UniRef50_A0A3A8EVH9 AbrB/MazE/SpoVT family DNA-binding domain-containing protein n=3 Tax=Proteobacteria TaxID=1224 RepID=A0A3A8EVH9_9GAMM	11637_EBZCS4093H_HS_1 # 84 # 314 # 1 # ID=1535_1;partial=00;start_type=ATG;rbs_motif=GGAGG;rbs_spacer=5-10bp;gc_cont=0.472	77.6	131.7	76	2.3e-28	77	1
397	3586_SMRZL4770S_HS	9720_WQYNP1853R_HS	1	11	7	7	3586_SMRZL4770S_HS_AND_9720_WQYNP1853R_HS	3586_SMRZL4770S_HS_7	9720_WQYNP1853R_HS_7	d_Bacteria	p_Proteobacteria	c_Gammaproteobacteria	o_Pseudomonadales	f_Moraxellaceae	g_Acinetobacter		3586_SMRZL4770S_HS	34	genus	Acinetobacter	11	8	7	0.84	d_Bacteria;p_Proteobacteria;c_Gammaproteobacteria;o_Pseudomonadales;f_Moraxellaceae;g_Acinetobacter	d_Bacteria	p_Proteobacteria	c_Gammaproteobacteria	o_Pseudomonadales	f_Moraxellaceae	g_Moraxella A	s_Moraxella A sp002478835	9720_WQYNP1853R_HS	9289	species	Moraxella A sp002478835	8	6	3	0.51	d_Bacteria;p_Proteobacteria;c_Gammaproteobacteria;o_Pseudomonadales;f_Moraxellaceae;g_Moraxella A;s_Moraxella A sp002478835	UniRef50_N9PDG6 Resolvase/invertase-type recombinase catalytic domain-containing protein n=565 Tax=root TaxID=1 RepID=N9PDG6_9GAMM	3586_SMRZL4770S_HS_7 # 3347 # 3958 # 1 # ID=14866_7;partial=00;start_type=ATG;rbs_motif=None;rbs_spacer=None;gc_cont=0.404	97.0	372.9	203	1.5999999999999996e-100	204	1
398	1422_IWPCW0716G	9720_WQYNP1853R_HS	1	8	7	7	1422_IWPCW0716G_AND_9720_WQYNP1853R_HS	1422_IWPCW0716G_4	9720_WQYNP1853R_HS_7	d_Bacteria	p_Proteobacteria	c_Gammaproteobacteria	o_Pseudomonadales	f_Moraxellaceae	g_Acinetobacter		1422_IWPCW0716G	34	genus	Acinetobacter	16	15	4	0.54	d_Bacteria;p_Proteobacteria;c_Gammaproteobacteria;o_Pseudomonadales;f_Moraxellaceae;g_Acinetobacter	d_Bacteria	p_Proteobacteria	c_Gammaproteobacteria	o_Pseudomonadales	f_Moraxellaceae	g_Moraxella A	s_Moraxella A sp002478835	9720_WQYNP1853R_HS	9289	species	Moraxella A sp002478835	8	6	3	0.51	d_Bacteria;p_Proteobacteria;c_Gammaproteobacteria;o_Pseudomonadales;f_Moraxellaceae;g_Moraxella A;s_Moraxella A sp002478835	UniRef50_N9PDG6 Resolvase/invertase-type recombinase catalytic domain-containing protein n=565 Tax=root TaxID=1 RepID=N9PDG6_9GAMM	1422_IWPCW0716G_4 # 2138 # 2698 # 1 # ID=682_4;partial=00;start_type=ATG;rbs_motif=None;rbs_spacer=None;gc_cont=0.405	96.8	342.4	203	2.099999999999999e-91	187	1
399	1984_BKBAA7920Q_HS	9720_WQYNP1853R_HS	1	7	7	7	1984_BKBAA7920Q_HS_AND_9720_WQYNP1853R_HS	1984_BKBAA7920Q_HS_4	9720_WQYNP1853R_HS_7	d_Bacteria	p_Proteobacteria	c_Gammaproteobacteria	o_Pseudomonadales	f_Moraxellaceae	g_Acinetobacter		1984_BKBAA7920Q_HS	34	genus	Acinetobacter	15	14	5	0.56	d_Bacteria;p_Proteobacteria;c_Gammaproteobacteria;o_Pseudomonadales;f_Moraxellaceae;g_Acinetobacter	d_Bacteria	p_Proteobacteria	c_Gammaproteobacteria	o_Pseudomonadales	f_Moraxellaceae	g_Moraxella A	s_Moraxella A sp002478835	9720_WQYNP1853R_HS	9289	species	Moraxella A sp002478835	8	6	3	0.51	d_Bacteria;p_Proteobacteria;c_Gammaproteobacteria;o_Pseudomonadales;f_Moraxellaceae;g_Moraxella A;s_Moraxella A sp002478835	UniRef50_N9PDG6 Resolvase/invertase-type recombinase catalytic domain-containing protein n=565 Tax=root TaxID=1 RepID=N9PDG6_9GAMM	1984_BKBAA7920Q_HS_4 # 3878 # 4480 # -1 # ID=9546_4;partial=00;start_type=ATG;rbs_motif=TAAA;rbs_spacer=8bp;gc_cont=0.405	97.0	367.5	203	6.599999999999998e-99	201	4
400	6361_PPQYX0519D_HS	9720_WQYNP1853R_HS	1	6	7	6	6361_PPQYX0519D_HS_AND_9720_WQYNP1853R_HS	6361_PPQYX0519D_HS_2	9720_WQYNP1853R_HS_7	d_Bacteria	p_Proteobacteria	c_Gammaproteobacteria	o_Pseudomonadales	f_Moraxellaceae	g_Acinetobacter		6361_PPQYX0519D_HS	34	genus	Acinetobacter	6	5	4	0.8	d_Bacteria;p_Proteobacteria;c_Gammaproteobacteria;o_Pseudomonadales;f_Moraxellaceae;g_Acinetobacter	d_Bacteria	p_Proteobacteria	c_Gammaproteobacteria	o_Pseudomonadales	f_Moraxellaceae	g_Moraxella A	s_Moraxella A sp002478835	9720_WQYNP1853R_HS	9289	species	Moraxella A sp002478835	8	6	3	0.51	d_Bacteria;p_Proteobacteria;c_Gammaproteobacteria;o_Pseudomonadales;f_Moraxellaceae;g_Moraxella A;s_Moraxella A sp002478835	UniRef50_N9PDG6 Resolvase/invertase-type recombinase catalytic domain-containing protein n=565 Tax=root TaxID=1 RepID=N9PDG6_9GAMM	6361_PPQYX0519D_HS_2 # 1164 # 1766 # 1 # ID=6593_2;partial=00;start_type=ATG;rbs_motif=TAAA;rbs_spacer=8bp;gc_cont=0.406	97.0	367.5	203	6.599999999999998e-99	201	4
401	10152_LMGGV4316U	9720_WQYNP1853R_HS	1	5	7	5	10152_LMGGV4316U_AND_9720_WQYNP1853R_HS	10152_LMGGV4316U_2	9720_WQYNP1853R_HS_7	d_Bacteria	p_Proteobacteria	c_Gammaproteobacteria	o_Pseudomonadales	f_Moraxellaceae	g_Acinetobacter		10152_LMGGV4316U	34	genus	Acinetobacter	4	3	3	1.0	d_Bacteria;p_Proteobacteria;c_Gammaproteobacteria;o_Pseudomonadales;f_Moraxellaceae;g_Acinetobacter	d_Bacteria	p_Proteobacteria	c_Gammaproteobacteria	o_Pseudomonadales	f_Moraxellaceae	g_Moraxella A	s_Moraxella A sp002478835	9720_WQYNP1853R_HS	9289	species	Moraxella A sp002478835	8	6	3	0.51	d_Bacteria;p_Proteobacteria;c_Gammaproteobacteria;o_Pseudomonadales;f_Moraxellaceae;g_Moraxella A;s_Moraxella A sp002478835	UniRef50_N9PDG6 Resolvase/invertase-type recombinase catalytic domain-containing protein n=565 Tax=root TaxID=1 RepID=N9PDG6_9GAMM	10152_LMGGV4316U_2 # 268 # 879 # -1 # ID=118_2;partial=00;start_type=ATG;rbs_motif=None;rbs_spacer=None;gc_cont=0.402	97.0	372.9	203	1.5999999999999996e-100	204	1
402	14927_OQKAY0494C_HS	9720_WQYNP1853R_HS	1	4	7	4	14927_OQKAY0494C_HS_AND_9720_WQYNP1853R_HS	14927_OQKAY0494C_HS_4	9720_WQYNP1853R_HS_7	d_Bacteria	p_Proteobacteria	c_Gammaproteobacteria	o_Pseudomonadales	f_Moraxellaceae	g_Acinetobacter		14927_OQKAY0494C_HS	34	genus	Acinetobacter	3	3	2	0.95	d_Bacteria;p_Proteobacteria;c_Gammaproteobacteria;o_Pseudomonadales;f_Moraxellaceae;g_Acinetobacter	d_Bacteria	p_Proteobacteria	c_Gammaproteobacteria	o_Pseudomonadales	f_Moraxellaceae	g_Moraxella A	s_Moraxella A sp002478835	9720_WQYNP1853R_HS	9289	species	Moraxella A sp002478835	8	6	3	0.51	d_Bacteria;p_Proteobacteria;c_Gammaproteobacteria;o_Pseudomonadales;f_Moraxellaceae;g_Moraxella A;s_Moraxella A sp002478835	UniRef50_A0A7L4ZCB5 Resolvase n=5 Tax=Gammaproteobacteria TaxID=1236 RepID=A0A7L4ZCB5_PROMI	14927_OQKAY0494C_HS_4 # 2061 # 2318 # -1 # ID=514_4;partial=01;start_type=Edge;rbs_motif=None;rbs_spacer=None;gc_cont=0.438	92.9	150.2	98	7.099999999999999e-34	86	14
403	2501_OQKAY0494C_HS	9720_WQYNP1853R_HS	1	8	7	7	2501_OQKAY0494C_HS_AND_9720_WQYNP1853R_HS	2501_OQKAY0494C_HS_4	9720_WQYNP1853R_HS_7	d_Bacteria	p_Proteobacteria	c_Gammaproteobacteria	o_Pseudomonadales	f_Moraxellaceae	g_Acinetobacter		2501_OQKAY0494C_HS	34	genus	Acinetobacter	8	7	5	0.82	d_Bacteria;p_Proteobacteria;c_Gammaproteobacteria;o_Pseudomonadales;f_Moraxellaceae;g_Acinetobacter	d_Bacteria	p_Proteobacteria	c_Gammaproteobacteria	o_Pseudomonadales	f_Moraxellaceae	g_Moraxella A	s_Moraxella A sp002478835	9720_WQYNP1853R_HS	9289	species	Moraxella A sp002478835	8	6	3	0.51	d_Bacteria;p_Proteobacteria;c_Gammaproteobacteria;o_Pseudomonadales;f_Moraxellaceae;g_Moraxella A;s_Moraxella A sp002478835	UniRef50_N9PDG6 Resolvase/invertase-type recombinase catalytic domain-containing protein n=565 Tax=root TaxID=1 RepID=N9PDG6_9GAMM	2501_OQKAY0494C_HS_4 # 2588 # 3190 # -1 # ID=5912_4;partial=00;start_type=ATG;rbs_motif=TAAA;rbs_spacer=8bp;gc_cont=0.413	98.0	369.8	203	1.2999999999999992e-99	201	4
404	9340_GFGIA8953L	9720_WQYNP1853R_HS	1	5	7	5	9340_GFGIA8953L_AND_9720_WQYNP1853R_HS	9340_GFGIA8953L_1	9720_WQYNP1853R_HS_7	d_Bacteria	p_Proteobacteria	c_Gammaproteobacteria	o_Pseudomonadales	f_Moraxellaceae	g_Acinetobacter		9340_GFGIA8953L	34	genus	Acinetobacter	5	5	5	1.0	d_Bacteria;p_Proteobacteria;c_Gammaproteobacteria;o_Pseudomonadales;f_Moraxellaceae;g_Acinetobacter	d_Bacteria	p_Proteobacteria	c_Gammaproteobacteria	o_Pseudomonadales	f_Moraxellaceae	g_Moraxella A	s_Moraxella A sp002478835	9720_WQYNP1853R_HS	9289	species	Moraxella A sp002478835	8	6	3	0.51	d_Bacteria;p_Proteobacteria;c_Gammaproteobacteria;o_Pseudomonadales;f_Moraxellaceae;g_Moraxella A;s_Moraxella A sp002478835	UniRef50_N9PDG6 Resolvase/invertase-type recombinase catalytic domain-containing protein n=565 Tax=root TaxID=1 RepID=N9PDG6_9GAMM	9340_GFGIA8953L_1 # 51 # 662 # -1 # ID=7916_1;partial=00;start_type=ATG;rbs_motif=None;rbs_spacer=None;gc_cont=0.404	97.0	372.9	203	1.5999999999999996e-100	204	1
405	1312_BDOLL5284I_HS	9720_WQYNP1853R_HS	1	14	7	7	1312_BDOLL5284I_HS_AND_9720_WQYNP1853R_HS	1312_BDOLL5284I_HS_2	9720_WQYNP1853R_HS_7	d_Bacteria	p_Proteobacteria	c_Gammaproteobacteria	o_Pseudomonadales	f_Moraxellaceae	g_Acinetobacter		1312_BDOLL5284I_HS	34	genus	Acinetobacter	13	10	7	0.7	d_Bacteria;p_Proteobacteria;c_Gammaproteobacteria;o_Pseudomonadales;f_Moraxellaceae;g_Acinetobacter	d_Bacteria	p_Proteobacteria	c_Gammaproteobacteria	o_Pseudomonadales	f_Moraxellaceae	g_Moraxella A	s_Moraxella A sp002478835	9720_WQYNP1853R_HS	9289	species	Moraxella A sp002478835	8	6	3	0.51	d_Bacteria;p_Proteobacteria;c_Gammaproteobacteria;o_Pseudomonadales;f_Moraxellaceae;g_Moraxella A;s_Moraxella A sp002478835	UniRef50_N9PDG6 Resolvase/invertase-type recombinase catalytic domain-containing protein n=565 Tax=root TaxID=1 RepID=N9PDG6_9GAMM	1312_BDOLL5284I_HS_2 # 495 # 1097 # 1 # ID=10261_2;partial=00;start_type=ATG;rbs_motif=TAAA;rbs_spacer=8bp;gc_cont=0.406	97.0	367.5	203	6.599999999999998e-99	201	4
406	1662_HDRFF4542I	9720_WQYNP1853R_HS	1	9	7	7	1662_HDRFF4542I_AND_9720_WQYNP1853R_HS	1662_HDRFF4542I_5	9720_WQYNP1853R_HS_7	d_Bacteria	p_Proteobacteria	c_Gammaproteobacteria	o_Pseudomonadales	f_Moraxellaceae	g_Acinetobacter		1662_HDRFF4542I	34	genus	Acinetobacter	13	12	7	0.67	d_Bacteria;p_Proteobacteria;c_Gammaproteobacteria;o_Pseudomonadales;f_Moraxellaceae;g_Acinetobacter	d_Bacteria	p_Proteobacteria	c_Gammaproteobacteria	o_Pseudomonadales	f_Moraxellaceae	g_Moraxella A	s_Moraxella A sp002478835	9720_WQYNP1853R_HS	9289	species	Moraxella A sp002478835	8	6	3	0.51	d_Bacteria;p_Proteobacteria;c_Gammaproteobacteria;o_Pseudomonadales;f_Moraxellaceae;g_Moraxella A;s_Moraxella A sp002478835	UniRef50_N9PDG6 Resolvase/invertase-type recombinase catalytic domain-containing protein n=565 Tax=root TaxID=1 RepID=N9PDG6_9GAMM	1662_HDRFF4542I_5 # 3770 # 4372 # -1 # ID=737_5;partial=00;start_type=ATG;rbs_motif=TAAA;rbs_spacer=8bp;gc_cont=0.405	97.0	367.5	203	6.599999999999998e-99	201	4
[truncated: 3,193 more rows]
[truncated: 17 more columns]
