# Supplementary material for: Selection and horizontal gene transfer underlie microdiversity-level heterogeneity in resistance gene fate during wastewater treatment
Source: Nat Commun. 2024 Jun 26;15:5412. doi: 10.1038/s41467-024-49742-8 (PMC11208604; doi:10.1038/s41467-024-49742-8)
Supplement: Supplementary file 15 — Supplementary Data 12 [file 41467_2024_49742_MOESM15_ESM.csv]

#query	seed_ortholog	evalue	score	eggNOG_OGs	max_annot_lvl	COG_category	Description	Preferred_name	GOs	EC	KEGG_ko	KEGG_Pathway	KEGG_Module	KEGG_Reaction	KEGG_rclass	BRITE	KEGG_TC	CAZy	BiGG_Reaction	PFAMs	bin
693_bin204_d_Bacteria.p_Myxococcota.c_Myxococcia.o_Myxococcales.f_Myxococcaceae.g_Archangium_A.s__1	1144275.COCOR_02241	1.54E-191	536	COG1089@1|root,COG1089@2|Bacteria,1MUX0@1224|Proteobacteria,42KZY@68525|delta/epsilon subdivisions,2WJ4B@28221|Deltaproteobacteria	28221|Deltaproteobacteria	M	Catalyzes the conversion of GDP-D-mannose to GDP-4- dehydro-6-deoxy-D-mannose	gmd	-	4.2.1.47	ko:K01711	ko00051,ko00520,ko01100,map00051,map00520,map01100	-	R00888	RC00402	ko00000,ko00001,ko01000	-	-	-	GDP_Man_Dehyd	bin204
693_bin204_d_Bacteria.p_Myxococcota.c_Myxococcia.o_Myxococcales.f_Myxococcaceae.g_Archangium_A.s__2	359.CN09_18185	5.19E-78	254	COG0438@1|root,COG0438@2|Bacteria,1RJJE@1224|Proteobacteria,2UE7H@28211|Alphaproteobacteria	28211|Alphaproteobacteria	M	transferase activity, transferring glycosyl groups	-	-	-	-	-	-	-	-	-	-	-	-	Glyco_trans_1_4,Glyco_transf_4	bin204
693_bin204_d_Bacteria.p_Myxococcota.c_Myxococcia.o_Myxococcales.f_Myxococcaceae.g_Archangium_A.s__3	1121035.AUCH01000006_gene778	8.38E-113	346	COG0438@1|root,COG0438@2|Bacteria,1PGU0@1224|Proteobacteria,2W939@28216|Betaproteobacteria,2KZB9@206389|Rhodocyclales	206389|Rhodocyclales	M	Glycosyl transferases group 1	-	-	-	-	-	-	-	-	-	-	-	-	Glycos_transf_1	bin204
693_bin204_d_Bacteria.p_Myxococcota.c_Myxococcia.o_Myxococcales.f_Myxococcaceae.g_Archangium_A.s__4	981384.AEYW01000014_gene93	1.21E-157	456	COG1232@1|root,COG1232@2|Bacteria,1MX35@1224|Proteobacteria	1224|Proteobacteria	H	amine oxidase	-	-	5.4.99.9	ko:K01854	ko00052,ko00520,map00052,map00520	-	R00505,R09009	RC00317,RC02396	ko00000,ko00001,ko01000	-	-	-	Amino_oxidase,NAD_binding_8	bin204
694_bin204_d_Bacteria.p_Myxococcota.c_Myxococcia.o_Myxococcales.f_Myxococcaceae.g_Archangium_A.s__1	1242864.D187_008392	1.74E-73	233	COG3063@1|root,COG3063@2|Bacteria,1RK88@1224|Proteobacteria,42SIP@68525|delta/epsilon subdivisions,2WPT7@28221|Deltaproteobacteria	28221|Deltaproteobacteria	NU	TPR repeat	tgl	-	-	-	-	-	-	-	-	-	-	-	TPR_1,TPR_11,TPR_16,TPR_2,TPR_6,TPR_8	bin204
694_bin204_d_Bacteria.p_Myxococcota.c_Myxococcia.o_Myxococcales.f_Myxococcaceae.g_Archangium_A.s__2	1242864.D187_008391	4.59E-31	114	COG1426@1|root,COG1426@2|Bacteria,1NN27@1224|Proteobacteria,42V2R@68525|delta/epsilon subdivisions,2WQP6@28221|Deltaproteobacteria	28221|Deltaproteobacteria	S	SMART helix-turn-helix domain protein	-	-	-	ko:K15539	-	-	-	-	ko00000	-	-	-	DUF4115,HTH_25	bin204
694_bin204_d_Bacteria.p_Myxococcota.c_Myxococcia.o_Myxococcales.f_Myxococcaceae.g_Archangium_A.s__3	1242864.D187_008390	1.15E-102	305	COG1381@1|root,COG1381@2|Bacteria,1RIBW@1224|Proteobacteria,42PUE@68525|delta/epsilon subdivisions,2WK4W@28221|Deltaproteobacteria	28221|Deltaproteobacteria	L	Involved in DNA repair and RecF pathway recombination	recO	-	-	ko:K03584	ko03440,map03440	-	-	-	ko00000,ko00001,ko03400	-	-	-	RecO_C,RecO_N	bin204
694_bin204_d_Bacteria.p_Myxococcota.c_Myxococcia.o_Myxococcales.f_Myxococcaceae.g_Archangium_A.s__4	1297742.A176_04355	4.40E-110	330	COG0524@1|root,COG0524@2|Bacteria,1MX38@1224|Proteobacteria,42QP9@68525|delta/epsilon subdivisions,2X5WN@28221|Deltaproteobacteria,2YYM0@29|Myxococcales	28221|Deltaproteobacteria	G	pfkB family carbohydrate kinase	cscK	-	2.7.1.4	ko:K00847	ko00051,ko00500,ko00520,ko01100,map00051,map00500,map00520,map01100	-	R00760,R00867,R03920	RC00002,RC00017	ko00000,ko00001,ko01000	-	-	-	PfkB	bin204
694_bin204_d_Bacteria.p_Myxococcota.c_Myxococcia.o_Myxococcales.f_Myxococcaceae.g_Archangium_A.s__5	395494.Galf_1933	6.20E-08	56.2	2FEBD@1|root,346B4@2|Bacteria,1P224@1224|Proteobacteria,2W42F@28216|Betaproteobacteria	28216|Betaproteobacteria	-	-	-	-	-	-	-	-	-	-	-	-	-	-	-	bin204
694_bin204_d_Bacteria.p_Myxococcota.c_Myxococcia.o_Myxococcales.f_Myxococcaceae.g_Archangium_A.s__6	378806.STAUR_4070	7.16E-102	314	2AIWW@1|root,319EI@2|Bacteria,1Q2HU@1224|Proteobacteria,4384N@68525|delta/epsilon subdivisions,2X3EQ@28221|Deltaproteobacteria,2YVQU@29|Myxococcales	28221|Deltaproteobacteria	-	-	-	-	-	-	-	-	-	-	-	-	-	-	-	bin204
695_bin204_d_Bacteria.p_Myxococcota.c_Myxococcia.o_Myxococcales.f_Myxococcaceae.g_Archangium_A.s__1	1144275.COCOR_04164	4.39E-38	148	COG3831@1|root,COG4886@1|root,COG3831@2|Bacteria,COG4886@2|Bacteria,1RIXB@1224|Proteobacteria,431YE@68525|delta/epsilon subdivisions,2WWAE@28221|Deltaproteobacteria,2YUSW@29|Myxococcales	28221|Deltaproteobacteria	S	WGR domain protein	-	-	-	-	-	-	-	-	-	-	-	-	LRR_6,WGR	bin204
695_bin204_d_Bacteria.p_Myxococcota.c_Myxococcia.o_Myxococcales.f_Myxococcaceae.g_Archangium_A.s__2	378806.STAUR_1414	1.98E-105	313	COG1975@1|root,COG1975@2|Bacteria,1MXKU@1224|Proteobacteria,42QUY@68525|delta/epsilon subdivisions,2WMVP@28221|Deltaproteobacteria,2Z3DA@29|Myxococcales	28221|Deltaproteobacteria	O	Xanthine and CO dehydrogenases maturation factor XdhC CoxF family	-	-	-	ko:K07402	-	-	-	-	ko00000	-	-	-	XdhC_C,XdhC_CoxI	bin204
696_bin204_d_Bacteria.p_Myxococcota.c_Myxococcia.o_Myxococcales.f_Myxococcaceae.g_Archangium_A.s__1	290397.Adeh_1341	3.46E-44	162	COG1345@1|root,COG1345@2|Bacteria,1MUVP@1224|Proteobacteria,42MHW@68525|delta/epsilon subdivisions,2WNU5@28221|Deltaproteobacteria	28221|Deltaproteobacteria	N	Required for morphogenesis and for the elongation of the flagellar filament by facilitating polymerization of the flagellin monomers at the tip of growing filament. Forms a capping structure, which prevents flagellin subunits (transported through the central channel of the flagellum) from leaking out without polymerization at the distal end	fliD	-	-	ko:K02407	ko02040,map02040	-	-	-	ko00000,ko00001,ko02035	-	-	-	Flagellin_IN,FliD_C,FliD_N	bin204
696_bin204_d_Bacteria.p_Myxococcota.c_Myxococcia.o_Myxococcales.f_Myxococcaceae.g_Archangium_A.s__2	290397.Adeh_1342	4.52E-94	285	COG1344@1|root,COG1344@2|Bacteria,1MV1N@1224|Proteobacteria,42MX8@68525|delta/epsilon subdivisions,2WKE1@28221|Deltaproteobacteria	28221|Deltaproteobacteria	N	Flagellin is the subunit protein which polymerizes to form the filaments of bacterial flagella	fliC	-	-	ko:K02406	ko02020,ko02040,ko04621,ko04626,ko05132,ko05134,map02020,map02040,map04621,map04626,map05132,map05134	-	-	-	ko00000,ko00001,ko02035	-	-	-	Flagellin_C,Flagellin_IN,Flagellin_N	bin204
696_bin204_d_Bacteria.p_Myxococcota.c_Myxococcia.o_Myxococcales.f_Myxococcaceae.g_Archangium_A.s__4	290397.Adeh_1343	1.19E-47	166	COG1344@1|root,COG1344@2|Bacteria,1PM2C@1224|Proteobacteria,42STX@68525|delta/epsilon subdivisions,2WP9U@28221|Deltaproteobacteria	28221|Deltaproteobacteria	N	Bacterial flagellin N-terminal helical region	-	-	-	ko:K02397	ko02040,map02040	-	-	-	ko00000,ko00001,ko02035	-	-	-	Flagellin_N	bin204
697_bin204_d_Bacteria.p_Myxococcota.c_Myxococcia.o_Myxococcales.f_Myxococcaceae.g_Archangium_A.s__2	1297742.A176_04467	5.77E-47	170	COG0810@1|root,COG0810@2|Bacteria,1NG3C@1224|Proteobacteria,42V3M@68525|delta/epsilon subdivisions,2WS05@28221|Deltaproteobacteria,2YZ7E@29|Myxococcales	28221|Deltaproteobacteria	M	TonB C terminal	-	-	-	ko:K03832	-	-	-	-	ko00000,ko02000	2.C.1.1	-	-	TonB_2,TonB_C	bin204
697_bin204_d_Bacteria.p_Myxococcota.c_Myxococcia.o_Myxococcales.f_Myxococcaceae.g_Archangium_A.s__4	1278073.MYSTI_03995	2.71E-228	649	COG0661@1|root,COG0661@2|Bacteria,1MU1Z@1224|Proteobacteria,42N87@68525|delta/epsilon subdivisions,2WK1B@28221|Deltaproteobacteria,2YYJM@29|Myxococcales	28221|Deltaproteobacteria	S	ABC1 family	-	-	-	ko:K03688	-	-	-	-	ko00000	-	-	-	ABC1,APH,WaaY	bin204
698_bin204_d_Bacteria.p_Myxococcota.c_Myxococcia.o_Myxococcales.f_Myxococcaceae.g_Archangium_A.s__4	1192034.CAP_3702	9.51E-17	81.6	COG1595@1|root,COG1595@2|Bacteria	2|Bacteria	K	DNA-templated transcription, initiation	-	-	-	ko:K03088	-	-	-	-	ko00000,ko03021	-	-	-	Sigma70_r2,Sigma70_r4_2	bin204
699_bin204_d_Bacteria.p_Myxococcota.c_Myxococcia.o_Myxococcales.f_Myxococcaceae.g_Archangium_A.s__1	378806.STAUR_6436	2.34E-227	636	COG0439@1|root,COG0439@2|Bacteria,1MU4H@1224|Proteobacteria,42M14@68525|delta/epsilon subdivisions,2WIN7@28221|Deltaproteobacteria,2YUJ1@29|Myxococcales	28221|Deltaproteobacteria	I	Biotin carboxylase	accC	-	6.3.4.14,6.4.1.1,6.4.1.2	ko:K01959,ko:K01961	ko00020,ko00061,ko00620,ko00640,ko00720,ko01100,ko01110,ko01120,ko01130,ko01200,ko01212,ko01230,map00020,map00061,map00620,map00640,map00720,map01100,map01110,map01120,map01130,map01200,map01212,map01230	M00082,M00173,M00376,M00620	R00344,R00742,R04385	RC00040,RC00253,RC00367	ko00000,ko00001,ko00002,ko01000	-	-	-	Biotin_carb_C,Biotin_carb_N,CPSase_L_D2	bin204
699_bin204_d_Bacteria.p_Myxococcota.c_Myxococcia.o_Myxococcales.f_Myxococcaceae.g_Archangium_A.s__2	378806.STAUR_6435	1.87E-282	820	COG0457@1|root,COG0457@2|Bacteria,1R7RK@1224|Proteobacteria,42PPY@68525|delta/epsilon subdivisions,2WKX6@28221|Deltaproteobacteria,2YUCP@29|Myxococcales	28221|Deltaproteobacteria	NU	Tetratricopeptide repeats	-	-	-	-	-	-	-	-	-	-	-	-	TPR_11,TPR_16,TPR_19	bin204
699_bin204_d_Bacteria.p_Myxococcota.c_Myxococcia.o_Myxococcales.f_Myxococcaceae.g_Archangium_A.s__3	1278073.MYSTI_06351	9.65E-75	232	COG3267@1|root,COG3267@2|Bacteria,1MU3G@1224|Proteobacteria,42MM0@68525|delta/epsilon subdivisions,2WKXZ@28221|Deltaproteobacteria	28221|Deltaproteobacteria	U	AAA domain	-	-	-	-	-	-	-	-	-	-	-	-	AAA_22	bin204
700_bin204_d_Bacteria.p_Myxococcota.c_Myxococcia.o_Myxococcales.f_Myxococcaceae.g_Archangium_A.s__1	1144275.COCOR_05537	9.10E-09	64.3	COG1520@1|root,COG1520@2|Bacteria	2|Bacteria	S	amino acid activation for nonribosomal peptide biosynthetic process	-	-	-	-	-	-	-	-	-	-	-	-	PQQ_2	bin204
700_bin204_d_Bacteria.p_Myxococcota.c_Myxococcia.o_Myxococcales.f_Myxococcaceae.g_Archangium_A.s__2	981384.AEYW01000006_gene2380	0.000125	48.9	COG0745@1|root,COG0745@2|Bacteria,1R3XP@1224|Proteobacteria,2U3PX@28211|Alphaproteobacteria	28211|Alphaproteobacteria	T	COG0745 Response regulators consisting of a CheY-like receiver domain and a winged-helix DNA-binding domain	-	-	-	-	-	-	-	-	-	-	-	-	Response_reg	bin204
700_bin204_d_Bacteria.p_Myxococcota.c_Myxococcia.o_Myxococcales.f_Myxococcaceae.g_Archangium_A.s__3	378806.STAUR_1823	1.81E-146	426	28M67@1|root,2ZAJW@2|Bacteria,1NV1K@1224|Proteobacteria,4382X@68525|delta/epsilon subdivisions,2X3CZ@28221|Deltaproteobacteria,2YVGS@29|Myxococcales	28221|Deltaproteobacteria	-	-	-	-	-	-	-	-	-	-	-	-	-	-	-	bin204
700_bin204_d_Bacteria.p_Myxococcota.c_Myxococcia.o_Myxococcales.f_Myxococcaceae.g_Archangium_A.s__4	1192034.CAP_7386	3.74E-59	196	COG0860@1|root,COG0860@2|Bacteria,1Q2D9@1224|Proteobacteria,437ZK@68525|delta/epsilon subdivisions,2X9TB@28221|Deltaproteobacteria,2YUYY@29|Myxococcales	28221|Deltaproteobacteria	M	N-acetylmuramoyl-L-alanine amidase	-	-	3.5.1.28	ko:K01448	ko01503,map01503	M00727	R04112	RC00064,RC00141	ko00000,ko00001,ko00002,ko01000,ko01011,ko03036	-	-	-	Amidase_3	bin204
700_bin204_d_Bacteria.p_Myxococcota.c_Myxococcia.o_Myxococcales.f_Myxococcaceae.g_Archangium_A.s__5	396588.Tgr7_2598	2.74E-67	222	COG0265@1|root,COG0265@2|Bacteria,1R6MU@1224|Proteobacteria,1S181@1236|Gammaproteobacteria	1236|Gammaproteobacteria	O	Trypsin-like serine protease	-	-	3.4.21.107	ko:K04771	ko01503,ko02020,map01503,map02020	M00728	-	-	ko00000,ko00001,ko00002,ko01000,ko01002,ko03110	-	-	-	PDZ_2,Trypsin_2	bin204
701_bin204_d_Bacteria.p_Myxococcota.c_Myxococcia.o_Myxococcales.f_Myxococcaceae.g_Archangium_A.s__1	1297742.A176_07174	4.44E-87	271	COG0277@1|root,COG0277@2|Bacteria,1MU6Y@1224|Proteobacteria,42M0V@68525|delta/epsilon subdivisions,2WIQ1@28221|Deltaproteobacteria,2YU4J@29|Myxococcales	28221|Deltaproteobacteria	C	FAD linked oxidases, C-terminal domain	glcD	-	1.1.2.4,1.1.3.15	ko:K00102,ko:K00104	ko00620,ko00630,ko01100,ko01110,ko01120,ko01130,map00620,map00630,map01100,map01110,map01120,map01130	-	R00197,R00475	RC00042,RC00044	ko00000,ko00001,ko01000	-	-	-	FAD-oxidase_C,FAD_binding_4	bin204
701_bin204_d_Bacteria.p_Myxococcota.c_Myxococcia.o_Myxococcales.f_Myxococcaceae.g_Archangium_A.s__2	1278073.MYSTI_03415	3.03E-81	247	COG0302@1|root,COG0302@2|Bacteria,1MY3N@1224|Proteobacteria,42N1U@68525|delta/epsilon subdivisions,2X2RV@28221|Deltaproteobacteria,2YW4J@29|Myxococcales	28221|Deltaproteobacteria	H	GTP cyclohydrolase I	folE	-	3.5.4.16	ko:K01495	ko00790,ko01100,map00790,map01100	M00126,M00841,M00842,M00843	R00428,R04639,R05046,R05048	RC00263,RC00294,RC00323,RC00945,RC01188	ko00000,ko00001,ko00002,ko01000	-	-	-	GTP_cyclohydroI	bin204
701_bin204_d_Bacteria.p_Myxococcota.c_Myxococcia.o_Myxococcales.f_Myxococcaceae.g_Archangium_A.s__3	404589.Anae109_1887	8.85E-46	151	COG0720@1|root,COG0720@2|Bacteria,1NNVS@1224|Proteobacteria	1224|Proteobacteria	H	6-pyruvoyl tetrahydropterin synthase	-	-	4.1.2.50,4.2.3.12	ko:K01737	ko00790,ko01100,map00790,map01100	M00842,M00843	R04286,R09959	RC01117,RC02846,RC02847	ko00000,ko00001,ko00002,ko01000,ko03016	-	-	-	PTPS	bin204
701_bin204_d_Bacteria.p_Myxococcota.c_Myxococcia.o_Myxococcales.f_Myxococcaceae.g_Archangium_A.s__5	448385.sce9226	3.83E-18	84	COG5031@1|root,COG5031@2|Bacteria,1NKS8@1224|Proteobacteria,434J5@68525|delta/epsilon subdivisions,2WYWC@28221|Deltaproteobacteria,2Z0SR@29|Myxococcales	28221|Deltaproteobacteria	H	ubiquinone biosynthetic process	-	-	-	-	-	-	-	-	-	-	-	-	-	bin204
701_bin204_d_Bacteria.p_Myxococcota.c_Myxococcia.o_Myxococcales.f_Myxococcaceae.g_Archangium_A.s__7	483219.LILAB_12090	9.64E-82	253	COG1539@1|root,COG1539@2|Bacteria,1PBZI@1224|Proteobacteria,43871@68525|delta/epsilon subdivisions,2X3GV@28221|Deltaproteobacteria,2YW1M@29|Myxococcales	28221|Deltaproteobacteria	H	Dihydroneopterin aldolase	-	-	1.13.11.81,4.1.2.25,5.1.99.8	ko:K01633	ko00790,ko01100,map00790,map01100	M00126,M00840	R03504,R11037,R11073	RC00721,RC00943,RC01479,RC03333,RC03334	ko00000,ko00001,ko00002,ko01000	-	-	-	FolB	bin204
701_bin204_d_Bacteria.p_Myxococcota.c_Myxococcia.o_Myxococcales.f_Myxococcaceae.g_Archangium_A.s__8	1144275.COCOR_07451	3.32E-63	204	COG1028@1|root,COG1028@2|Bacteria,1MUUV@1224|Proteobacteria,438TG@68525|delta/epsilon subdivisions,2X9E8@28221|Deltaproteobacteria,2YXQW@29|Myxococcales	28221|Deltaproteobacteria	IQ	Enoyl-(Acyl carrier protein) reductase	-	-	1.5.1.33	ko:K03793	-	-	-	-	ko00000,ko01000	-	-	-	adh_short_C2	bin204
701_bin204_d_Bacteria.p_Myxococcota.c_Myxococcia.o_Myxococcales.f_Myxococcaceae.g_Archangium_A.s__9	378806.STAUR_5128	3.72E-18	83.2	COG0515@1|root,COG0515@2|Bacteria,1Q34Z@1224|Proteobacteria,438VQ@68525|delta/epsilon subdivisions,2X9PD@28221|Deltaproteobacteria,2YXXB@29|Myxococcales	28221|Deltaproteobacteria	KLT	Protein kinase domain	-	-	-	-	-	-	-	-	-	-	-	-	Pkinase	bin204
702_bin204_d_Bacteria.p_Myxococcota.c_Myxococcia.o_Myxococcales.f_Myxococcaceae.g_Archangium_A.s__1	378806.STAUR_6192	3.47E-32	114	COG0858@1|root,COG0858@2|Bacteria,1MZPE@1224|Proteobacteria,42U0Y@68525|delta/epsilon subdivisions,2WR00@28221|Deltaproteobacteria,2Z08B@29|Myxococcales	28221|Deltaproteobacteria	J	One of several proteins that assist in the late maturation steps of the functional core of the 30S ribosomal subunit. Associates with free 30S ribosomal subunits (but not with 30S subunits that are part of 70S ribosomes or polysomes). Required for efficient processing of 16S rRNA. May interact with the 5'-terminal helix region of 16S rRNA	rbfA	-	-	ko:K02834	-	-	-	-	ko00000,ko03009	-	-	-	RBFA	bin204
702_bin204_d_Bacteria.p_Myxococcota.c_Myxococcia.o_Myxococcales.f_Myxococcaceae.g_Archangium_A.s__2	483219.LILAB_18130	2.15E-125	365	COG0130@1|root,COG0130@2|Bacteria,1MV0N@1224|Proteobacteria,42MU5@68525|delta/epsilon subdivisions,2WKWY@28221|Deltaproteobacteria,2YVB2@29|Myxococcales	28221|Deltaproteobacteria	J	Responsible for synthesis of pseudouridine from uracil- 55 in the psi GC loop of transfer RNAs	truB	GO:0001522,GO:0003674,GO:0003824,GO:0006139,GO:0006396,GO:0006399,GO:0006400,GO:0006725,GO:0006807,GO:0008033,GO:0008150,GO:0008152,GO:0009451,GO:0009982,GO:0009987,GO:0010467,GO:0016070,GO:0016071,GO:0016556,GO:0016853,GO:0016866,GO:0034470,GO:0034641,GO:0034660,GO:0043170,GO:0043412,GO:0044237,GO:0044238,GO:0046483,GO:0071704,GO:0090304,GO:1901360,GO:1990481	5.4.99.25	ko:K03177	-	-	-	-	ko00000,ko01000,ko03016	-	-	-	TruB-C_2,TruB_C,TruB_C_2,TruB_N	bin204
702_bin204_d_Bacteria.p_Myxococcota.c_Myxococcia.o_Myxococcales.f_Myxococcaceae.g_Archangium_A.s__3	1242864.D187_004907	1.38E-113	339	COG0604@1|root,COG0604@2|Bacteria,1MX8A@1224|Proteobacteria,42QBD@68525|delta/epsilon subdivisions,2WM4P@28221|Deltaproteobacteria	28221|Deltaproteobacteria	C	alcohol dehydrogenase	-	-	-	-	-	-	-	-	-	-	-	-	ADH_N,ADH_zinc_N_2	bin204
702_bin204_d_Bacteria.p_Myxococcota.c_Myxococcia.o_Myxococcales.f_Myxococcaceae.g_Archangium_A.s__4	1242864.D187_004906	3.75E-136	394	COG0583@1|root,COG0583@2|Bacteria,1PX1B@1224|Proteobacteria	1224|Proteobacteria	K	Transcriptional regulator	-	-	-	-	-	-	-	-	-	-	-	-	HTH_1,LysR_substrate	bin204
702_bin204_d_Bacteria.p_Myxococcota.c_Myxococcia.o_Myxococcales.f_Myxococcaceae.g_Archangium_A.s__5	215803.DB30_3505	5.03E-06	48.1	2AGMM@1|root,316UW@2|Bacteria,1PY1S@1224|Proteobacteria,43E0A@68525|delta/epsilon subdivisions,2WZC1@28221|Deltaproteobacteria,2Z1T4@29|Myxococcales	28221|Deltaproteobacteria	-	-	-	-	-	-	-	-	-	-	-	-	-	-	-	bin204
702_bin204_d_Bacteria.p_Myxococcota.c_Myxococcia.o_Myxococcales.f_Myxococcaceae.g_Archangium_A.s__6	378806.STAUR_5587	6.53E-54	194	COG1480@1|root,COG1480@2|Bacteria,1NCY5@1224|Proteobacteria,42MI9@68525|delta/epsilon subdivisions,2WJI1@28221|Deltaproteobacteria,2YUW7@29|Myxococcales	28221|Deltaproteobacteria	S	7TM receptor with intracellular HD hydrolase	-	-	-	ko:K07037	-	-	-	-	ko00000	-	-	-	7TM-7TMR_HD,7TMR-HDED,HD	bin204
702_bin204_d_Bacteria.p_Myxococcota.c_Myxococcia.o_Myxococcales.f_Myxococcaceae.g_Archangium_A.s__7	215803.DB30_0039	9.20E-35	133	COG1480@1|root,COG1480@2|Bacteria,1NCY5@1224|Proteobacteria,42MI9@68525|delta/epsilon subdivisions,2WJI1@28221|Deltaproteobacteria,2YUW7@29|Myxococcales	28221|Deltaproteobacteria	S	7TM receptor with intracellular HD hydrolase	-	-	-	ko:K07037	-	-	-	-	ko00000	-	-	-	7TM-7TMR_HD,7TMR-HDED,HD	bin204
703_bin204_d_Bacteria.p_Myxococcota.c_Myxococcia.o_Myxococcales.f_Myxococcaceae.g_Archangium_A.s__1	1242864.D187_009347	1.81E-14	73.6	COG1505@1|root,COG1505@2|Bacteria,1NZ7N@1224|Proteobacteria,437WU@68525|delta/epsilon subdivisions,2X9PZ@28221|Deltaproteobacteria,2YUI9@29|Myxococcales	28221|Deltaproteobacteria	E	Prolyl oligopeptidase, N-terminal beta-propeller domain	-	-	3.4.21.26	ko:K01322	ko04614,map04614	-	-	-	ko00000,ko00001,ko01000,ko01002	-	-	-	Peptidase_S9,Peptidase_S9_N	bin204
703_bin204_d_Bacteria.p_Myxococcota.c_Myxococcia.o_Myxococcales.f_Myxococcaceae.g_Archangium_A.s__2	1278073.MYSTI_05222	1.93E-118	355	COG0117@1|root,COG1985@1|root,COG0117@2|Bacteria,COG1985@2|Bacteria,1MUWT@1224|Proteobacteria,42NBS@68525|delta/epsilon subdivisions,2WIP2@28221|Deltaproteobacteria,2YUVJ@29|Myxococcales	28221|Deltaproteobacteria	H	Converts 2,5-diamino-6-(ribosylamino)-4(3h)-pyrimidinone 5'-phosphate into 5-amino-6-(ribosylamino)-2,4(1h,3h)- pyrimidinedione 5'-phosphate	ribD	-	1.1.1.193,3.5.4.26	ko:K11752	ko00740,ko01100,ko01110,ko02024,map00740,map01100,map01110,map02024	M00125	R03458,R03459	RC00204,RC00933	ko00000,ko00001,ko00002,ko01000	-	-	iAF987.Gmet_1624	RibD_C,dCMP_cyt_deam_1	bin204
703_bin204_d_Bacteria.p_Myxococcota.c_Myxococcia.o_Myxococcales.f_Myxococcaceae.g_Archangium_A.s__3	246197.MXAN_4765	6.30E-73	223	COG1327@1|root,COG1327@2|Bacteria,1RE7V@1224|Proteobacteria,42SJP@68525|delta/epsilon subdivisions,2WPK0@28221|Deltaproteobacteria,2YVAV@29|Myxococcales	28221|Deltaproteobacteria	K	Negatively regulates transcription of bacterial ribonucleotide reductase nrd genes and operons by binding to NrdR- boxes	nrdR	-	-	ko:K07738	-	-	-	-	ko00000,ko03000	-	-	-	ATP-cone	bin204
703_bin204_d_Bacteria.p_Myxococcota.c_Myxococcia.o_Myxococcales.f_Myxococcaceae.g_Archangium_A.s__4	215803.DB30_0069	9.00E-234	651	COG0112@1|root,COG0112@2|Bacteria,1MUIS@1224|Proteobacteria,42M0T@68525|delta/epsilon subdivisions,2WJ3C@28221|Deltaproteobacteria,2YTTC@29|Myxococcales	28221|Deltaproteobacteria	E	Catalyzes the reversible interconversion of serine and glycine with tetrahydrofolate (THF) serving as the one-carbon carrier. This reaction serves as the major source of one-carbon groups required for the biosynthesis of purines, thymidylate, methionine, and other important biomolecules. Also exhibits THF- independent aldolase activity toward beta-hydroxyamino acids, producing glycine and aldehyd…	glyA	-	2.1.2.1	ko:K00600	ko00260,ko00460,ko00630,ko00670,ko00680,ko01100,ko01110,ko01120,ko01130,ko01200,ko01230,ko01523,map00260,map00460,map00630,map00670,map00680,map01100,map01110,map01120,map01130,map01200,map01230,map01523	M00140,M00141,M00346,M00532	R00945,R09099	RC00022,RC00112,RC01583,RC02958	ko00000,ko00001,ko00002,ko01000	-	-	-	SHMT	bin204
703_bin204_d_Bacteria.p_Myxococcota.c_Myxococcia.o_Myxococcales.f_Myxococcaceae.g_Archangium_A.s__5	215803.DB30_4778	1.11E-76	252	COG3746@1|root,COG3746@2|Bacteria,1RAJS@1224|Proteobacteria,43BBK@68525|delta/epsilon subdivisions,2X6QR@28221|Deltaproteobacteria,2YU03@29|Myxococcales	28221|Deltaproteobacteria	P	Phosphate-selective porin O and P	-	-	-	-	-	-	-	-	-	-	-	-	Porin_O_P	bin204
704_bin204_d_Bacteria.p_Myxococcota.c_Myxococcia.o_Myxococcales.f_Myxococcaceae.g_Archangium_A.s__1	1242864.D187_004148	1.55E-37	136	COG0489@1|root,COG0489@2|Bacteria,1MU7R@1224|Proteobacteria,42NR0@68525|delta/epsilon subdivisions,2WIPG@28221|Deltaproteobacteria,2YU3H@29|Myxococcales	28221|Deltaproteobacteria	D	Binds and transfers iron-sulfur (Fe-S) clusters to target apoproteins. Can hydrolyze ATP	mrp	-	-	ko:K03593	-	-	-	-	ko00000,ko03029,ko03036	-	-	-	FeS_assembly_P,ParA	bin204
704_bin204_d_Bacteria.p_Myxococcota.c_Myxococcia.o_Myxococcales.f_Myxococcaceae.g_Archangium_A.s__3	448385.sce1410	8.73E-156	444	COG2207@1|root,COG2207@2|Bacteria,1MY46@1224|Proteobacteria,438MI@68525|delta/epsilon subdivisions,2X3VS@28221|Deltaproteobacteria,2YXA0@29|Myxococcales	28221|Deltaproteobacteria	K	Protein of unknown function (DUF861)	-	-	-	-	-	-	-	-	-	-	-	-	Cupin_6,HTH_18	bin204
704_bin204_d_Bacteria.p_Myxococcota.c_Myxococcia.o_Myxococcales.f_Myxococcaceae.g_Archangium_A.s__4	247634.GPB2148_1166	1.99E-143	416	COG0657@1|root,COG0657@2|Bacteria,1NRN8@1224|Proteobacteria,1SK0Q@1236|Gammaproteobacteria	1236|Gammaproteobacteria	I	Carboxylesterase family	-	-	-	-	-	-	-	-	-	-	-	-	Abhydrolase_3	bin204
705_bin204_d_Bacteria.p_Myxococcota.c_Myxococcia.o_Myxococcales.f_Myxococcaceae.g_Archangium_A.s__1	1278073.MYSTI_04661	5.84E-210	589	COG1092@1|root,COG1092@2|Bacteria,1MUGB@1224|Proteobacteria,42M7K@68525|delta/epsilon subdivisions,2WKKM@28221|Deltaproteobacteria,2YUWI@29|Myxococcales	28221|Deltaproteobacteria	J	S-adenosylmethionine-dependent methyltransferase	-	-	2.1.1.191	ko:K06969	-	-	-	-	ko00000,ko01000,ko03009	-	-	-	Methyltrans_SAM	bin204
705_bin204_d_Bacteria.p_Myxococcota.c_Myxococcia.o_Myxococcales.f_Myxococcaceae.g_Archangium_A.s__2	1278073.MYSTI_04662	3.54E-99	298	COG0561@1|root,COG0561@2|Bacteria,1R4WX@1224|Proteobacteria,42P98@68525|delta/epsilon subdivisions,2WJWW@28221|Deltaproteobacteria,2YVRM@29|Myxococcales	28221|Deltaproteobacteria	S	haloacid dehalogenase-like hydrolase	-	-	-	-	-	-	-	-	-	-	-	-	Hydrolase_3	bin204
705_bin204_d_Bacteria.p_Myxococcota.c_Myxococcia.o_Myxococcales.f_Myxococcaceae.g_Archangium_A.s__3	215803.DB30_1432	9.58E-85	268	2AVQY@1|root,31MI7@2|Bacteria,1PDKJ@1224|Proteobacteria,4398C@68525|delta/epsilon subdivisions,2X4FI@28221|Deltaproteobacteria,2YYX8@29|Myxococcales	28221|Deltaproteobacteria	-	-	-	-	-	-	-	-	-	-	-	-	-	-	-	bin204
705_bin204_d_Bacteria.p_Myxococcota.c_Myxococcia.o_Myxococcales.f_Myxococcaceae.g_Archangium_A.s__4	1242864.D187_007162	2.15E-136	396	COG0598@1|root,COG0598@2|Bacteria,1MX09@1224|Proteobacteria,42NS9@68525|delta/epsilon subdivisions,2WJMJ@28221|Deltaproteobacteria,2YV6M@29|Myxococcales	28221|Deltaproteobacteria	P	Mediates influx of magnesium ions	corA	-	-	ko:K03284,ko:K16074	-	-	-	-	ko00000,ko02000	1.A.35.1,1.A.35.3,1.A.35.4	-	-	CorA	bin204
705_bin204_d_Bacteria.p_Myxococcota.c_Myxococcia.o_Myxococcales.f_Myxococcaceae.g_Archangium_A.s__5	215803.DB30_1434	5.95E-44	153	COG2267@1|root,COG2267@2|Bacteria,1QW7I@1224|Proteobacteria,43BXE@68525|delta/epsilon subdivisions,2X787@28221|Deltaproteobacteria,2YXFN@29|Myxococcales	28221|Deltaproteobacteria	I	Serine aminopeptidase, S33	-	-	-	-	-	-	-	-	-	-	-	-	Abhydrolase_1	bin204
706_bin204_d_Bacteria.p_Myxococcota.c_Myxococcia.o_Myxococcales.f_Myxococcaceae.g_Archangium_A.s__1	522306.CAP2UW1_2235	2.52E-11	66.6	2E23Q@1|root,32XB1@2|Bacteria,1N7Q7@1224|Proteobacteria,2WFUH@28216|Betaproteobacteria	28216|Betaproteobacteria	S	twin-arginine translocation pathway signal protein	-	-	-	-	-	-	-	-	-	-	-	-	-	bin204
706_bin204_d_Bacteria.p_Myxococcota.c_Myxococcia.o_Myxococcales.f_Myxococcaceae.g_Archangium_A.s__2	714943.Mucpa_4465	7.49E-24	100	2C2F9@1|root,32DKZ@2|Bacteria,4NRB7@976|Bacteroidetes,1IUDT@117747|Sphingobacteriia	976|Bacteroidetes	-	-	-	-	-	-	-	-	-	-	-	-	-	-	-	bin204
706_bin204_d_Bacteria.p_Myxococcota.c_Myxococcia.o_Myxococcales.f_Myxococcaceae.g_Archangium_A.s__3	1242864.D187_004665	1.65E-29	111	COG0589@1|root,COG0589@2|Bacteria	2|Bacteria	T	AMP binding	-	-	-	-	-	-	-	-	-	-	-	-	Usp	bin204
706_bin204_d_Bacteria.p_Myxococcota.c_Myxococcia.o_Myxococcales.f_Myxococcaceae.g_Archangium_A.s__4	1538295.JY96_19650	1.37E-53	186	2DB8Y@1|root,2Z7TF@2|Bacteria,1NCMY@1224|Proteobacteria,2VXBY@28216|Betaproteobacteria	28216|Betaproteobacteria	S	Uncharacterized protein conserved in bacteria (DUF2236)	-	-	-	-	-	-	-	-	-	-	-	-	DUF2236	bin204
706_bin204_d_Bacteria.p_Myxococcota.c_Myxococcia.o_Myxococcales.f_Myxococcaceae.g_Archangium_A.s__5	1297742.A176_03876	4.16E-204	575	COG0448@1|root,COG0448@2|Bacteria,1MVTC@1224|Proteobacteria,42NGK@68525|delta/epsilon subdivisions,2WM29@28221|Deltaproteobacteria,2YU1M@29|Myxococcales	28221|Deltaproteobacteria	H	Catalyzes the synthesis of ADP-glucose, a sugar donor used in elongation reactions on alpha-glucans	glgC	-	2.7.7.27	ko:K00975	ko00500,ko00520,ko01100,ko01110,ko02026,map00500,map00520,map01100,map01110,map02026	M00565	R00948	RC00002	ko00000,ko00001,ko00002,ko01000	-	-	iAF987.Gmet_2768	NTP_transferase	bin204
706_bin204_d_Bacteria.p_Myxococcota.c_Myxococcia.o_Myxococcales.f_Myxococcaceae.g_Archangium_A.s__6	1254432.SCE1572_17690	5.19E-33	125	COG3415@1|root,COG3415@2|Bacteria,1R0CB@1224|Proteobacteria,43CUS@68525|delta/epsilon subdivisions,2X82H@28221|Deltaproteobacteria,2Z3JP@29|Myxococcales	28221|Deltaproteobacteria	L	Protein of unknown function (DUF3105)	-	-	-	-	-	-	-	-	-	-	-	-	DUF3105	bin204
707_bin204_d_Bacteria.p_Myxococcota.c_Myxococcia.o_Myxococcales.f_Myxococcaceae.g_Archangium_A.s__1	1192034.CAP_0853	1.46E-100	355	COG0457@1|root,COG2204@1|root,COG0457@2|Bacteria,COG2204@2|Bacteria,1MU0N@1224|Proteobacteria,42M03@68525|delta/epsilon subdivisions,2WIT0@28221|Deltaproteobacteria,2YY1G@29|Myxococcales	28221|Deltaproteobacteria	K	Sigma-54 interaction domain	-	-	-	ko:K10941	ko02020,ko02025,ko05111,map02020,map02025,map05111	-	-	-	ko00000,ko00001,ko03000	-	-	-	HTH_8,Sigma54_activat,TPR_12	bin204
707_bin204_d_Bacteria.p_Myxococcota.c_Myxococcia.o_Myxococcales.f_Myxococcaceae.g_Archangium_A.s__2	1297742.A176_04712	7.06E-37	143	COG3266@1|root,COG3266@2|Bacteria,1PYFJ@1224|Proteobacteria,435BK@68525|delta/epsilon subdivisions,2WZP2@28221|Deltaproteobacteria,2Z2G1@29|Myxococcales	28221|Deltaproteobacteria	S	domain, Protein	-	-	-	-	-	-	-	-	-	-	-	-	-	bin204
708_bin204_d_Bacteria.p_Myxococcota.c_Myxococcia.o_Myxococcales.f_Myxococcaceae.g_Archangium_A.s__1	1385515.N791_04685	5.92E-05	45.1	COG1765@1|root,COG1765@2|Bacteria,1N1RR@1224|Proteobacteria,1S3KI@1236|Gammaproteobacteria,1X77I@135614|Xanthomonadales	135614|Xanthomonadales	O	OsmC-like protein	-	-	-	-	-	-	-	-	-	-	-	-	OsmC	bin204
708_bin204_d_Bacteria.p_Myxococcota.c_Myxococcia.o_Myxococcales.f_Myxococcaceae.g_Archangium_A.s__2	1144275.COCOR_01225	9.69E-103	328	COG2304@1|root,COG2304@2|Bacteria	2|Bacteria	IU	oxidoreductase activity	mtsE	-	-	ko:K11089	ko05322,map05322	-	-	-	ko00000,ko00001	-	-	-	TROVE,VWA_2	bin204
708_bin204_d_Bacteria.p_Myxococcota.c_Myxococcia.o_Myxococcales.f_Myxococcaceae.g_Archangium_A.s__4	1254432.SCE1572_02320	3.44E-40	143	COG1595@1|root,COG1595@2|Bacteria,1QR72@1224|Proteobacteria,43E0Y@68525|delta/epsilon subdivisions,2WZDM@28221|Deltaproteobacteria,2Z1WN@29|Myxococcales	28221|Deltaproteobacteria	K	Belongs to the sigma-70 factor family. ECF subfamily	-	-	-	ko:K03088	-	-	-	-	ko00000,ko03021	-	-	-	Sigma70_r2,Sigma70_r4_2	bin204
708_bin204_d_Bacteria.p_Myxococcota.c_Myxococcia.o_Myxococcales.f_Myxococcaceae.g_Archangium_A.s__6	1144275.COCOR_04917	9.26E-28	107	COG2974@1|root,COG2974@2|Bacteria,1N4GC@1224|Proteobacteria,42RPT@68525|delta/epsilon subdivisions,2WIWU@28221|Deltaproteobacteria,2YUX5@29|Myxococcales	28221|Deltaproteobacteria	L	Putative exonuclease, RdgC	-	-	-	ko:K03554	-	-	-	-	ko00000,ko03400	-	-	-	RdgC	bin204
709_bin204_d_Bacteria.p_Myxococcota.c_Myxococcia.o_Myxococcales.f_Myxococcaceae.g_Archangium_A.s__2	1157632.AQWQ01000006_gene236	1.58E-19	84.3	COG2329@1|root,COG2329@2|Bacteria,2GTB1@201174|Actinobacteria	201174|Actinobacteria	S	Domain of unknown function (DUF3291)	-	-	-	-	-	-	-	-	-	-	-	-	DUF3291	bin204
709_bin204_d_Bacteria.p_Myxococcota.c_Myxococcia.o_Myxococcales.f_Myxococcaceae.g_Archangium_A.s__4	1437882.AZRU01000024_gene5817	9.07E-39	135	COG2329@1|root,COG2329@2|Bacteria,1RAC6@1224|Proteobacteria,1S480@1236|Gammaproteobacteria,1YG26@136841|Pseudomonas aeruginosa group	1236|Gammaproteobacteria	S	Domain of unknown function (DUF3291)	-	-	-	-	-	-	-	-	-	-	-	-	DUF3291	bin204
709_bin204_d_Bacteria.p_Myxococcota.c_Myxococcia.o_Myxococcales.f_Myxococcaceae.g_Archangium_A.s__5	1239962.C943_04309	1.38E-07	61.6	2ESRG@1|root,33K9V@2|Bacteria	2|Bacteria	-	-	-	-	-	-	-	-	-	-	-	-	-	-	-	bin204
710_bin204_d_Bacteria.p_Myxococcota.c_Myxococcia.o_Myxococcales.f_Myxococcaceae.g_Archangium_A.s__1	378806.STAUR_5677	3.36E-17	83.2	COG4249@1|root,COG4249@2|Bacteria,1REY7@1224|Proteobacteria,43A18@68525|delta/epsilon subdivisions,2X4EQ@28221|Deltaproteobacteria,2YYVQ@29|Myxococcales	28221|Deltaproteobacteria	S	Caspase domain	-	-	-	-	-	-	-	-	-	-	-	-	Peptidase_C14	bin204
710_bin204_d_Bacteria.p_Myxococcota.c_Myxococcia.o_Myxococcales.f_Myxococcaceae.g_Archangium_A.s__2	378806.STAUR_5676	1.21E-37	139	COG5662@1|root,COG5662@2|Bacteria,1Q2KI@1224|Proteobacteria,43875@68525|delta/epsilon subdivisions,2X3H3@28221|Deltaproteobacteria,2YW29@29|Myxococcales	28221|Deltaproteobacteria	K	AntiSigma factor	-	-	-	-	-	-	-	-	-	-	-	-	DUF4384	bin204
710_bin204_d_Bacteria.p_Myxococcota.c_Myxococcia.o_Myxococcales.f_Myxococcaceae.g_Archangium_A.s__3	215803.DB30_0154	1.18E-66	208	COG1595@1|root,COG1595@2|Bacteria,1Q3MD@1224|Proteobacteria,439EP@68525|delta/epsilon subdivisions,2X4PV@28221|Deltaproteobacteria,2YZDC@29|Myxococcales	28221|Deltaproteobacteria	K	Homeodomain-like domain	-	-	-	ko:K03088	-	-	-	-	ko00000,ko03021	-	-	-	Sigma70_r2,Sigma70_r4_2	bin204
710_bin204_d_Bacteria.p_Myxococcota.c_Myxococcia.o_Myxococcales.f_Myxococcaceae.g_Archangium_A.s__4	1242864.D187_000452	1.04E-84	261	COG4783@1|root,COG4783@2|Bacteria,1MVFV@1224|Proteobacteria,42MBR@68525|delta/epsilon subdivisions,2WJ0Z@28221|Deltaproteobacteria	28221|Deltaproteobacteria	S	peptidase M48, Ste24p	-	-	-	-	-	-	-	-	-	-	-	iAF987.Gmet_1238	Peptidase_M48,TPR_14,TPR_16,TPR_19	bin204
710_bin204_d_Bacteria.p_Myxococcota.c_Myxococcia.o_Myxococcales.f_Myxococcaceae.g_Archangium_A.s__5	378806.STAUR_4620	1.91E-88	273	2AN20@1|root,31CZJ@2|Bacteria,1QA08@1224|Proteobacteria,439K0@68525|delta/epsilon subdivisions,2X4WP@28221|Deltaproteobacteria,2YZRK@29|Myxococcales	28221|Deltaproteobacteria	-	-	-	-	-	-	-	-	-	-	-	-	-	-	-	bin204
710_bin204_d_Bacteria.p_Myxococcota.c_Myxococcia.o_Myxococcales.f_Myxococcaceae.g_Archangium_A.s__6	215803.DB30_5987	7.00E-30	116	2AJ8A@1|root,319T5@2|Bacteria,1Q3W3@1224|Proteobacteria,439Q2@68525|delta/epsilon subdivisions,2X523@28221|Deltaproteobacteria,2Z007@29|Myxococcales	28221|Deltaproteobacteria	-	-	-	-	-	-	-	-	-	-	-	-	-	-	-	bin204
710_bin204_d_Bacteria.p_Myxococcota.c_Myxococcia.o_Myxococcales.f_Myxococcaceae.g_Archangium_A.s__7	1150864.MILUP08_46499	6.26E-26	108	COG0477@1|root,COG2814@2|Bacteria,2GJU2@201174|Actinobacteria,4DBGR@85008|Micromonosporales	201174|Actinobacteria	EGP	Major facilitator superfamily	-	-	-	-	-	-	-	-	-	-	-	-	MFS_1,Sugar_tr	bin204
711_bin204_d_Bacteria.p_Myxococcota.c_Myxococcia.o_Myxococcales.f_Myxococcaceae.g_Archangium_A.s__2	1396141.BATP01000030_gene3562	7.65E-21	95.5	COG3428@1|root,COG3428@2|Bacteria,46VTZ@74201|Verrucomicrobia	74201|Verrucomicrobia	S	Bacterial PH domain	-	-	-	-	-	-	-	-	-	-	-	-	bPH_2	bin204
711_bin204_d_Bacteria.p_Myxococcota.c_Myxococcia.o_Myxococcales.f_Myxococcaceae.g_Archangium_A.s__3	1396141.BATP01000030_gene3561	2.31E-37	134	COG3428@1|root,COG3428@2|Bacteria,46VXR@74201|Verrucomicrobia	74201|Verrucomicrobia	S	Bacterial PH domain	-	-	-	ko:K08981	-	-	-	-	ko00000	-	-	-	bPH_2	bin204
711_bin204_d_Bacteria.p_Myxococcota.c_Myxococcia.o_Myxococcales.f_Myxococcaceae.g_Archangium_A.s__4	399741.Spro_3059	5.35E-55	187	COG0583@1|root,COG0583@2|Bacteria,1MW16@1224|Proteobacteria,1SMHE@1236|Gammaproteobacteria,3ZZMR@613|Serratia	1236|Gammaproteobacteria	K	Transcriptional regulator	-	-	-	-	-	-	-	-	-	-	-	-	HTH_1,LysR_substrate	bin204
712_bin204_d_Bacteria.p_Myxococcota.c_Myxococcia.o_Myxococcales.f_Myxococcaceae.g_Archangium_A.s__2	448385.sce1269	7.64E-118	352	COG0454@1|root,COG3467@1|root,COG0454@2|Bacteria,COG3467@2|Bacteria,1NEP5@1224|Proteobacteria,42TH0@68525|delta/epsilon subdivisions,2X81R@28221|Deltaproteobacteria,2YZCR@29|Myxococcales	28221|Deltaproteobacteria	K	Pyridoxamine 5'-phosphate oxidase	-	-	-	-	-	-	-	-	-	-	-	-	Acetyltransf_1,Pyridox_ox_2	bin204
712_bin204_d_Bacteria.p_Myxococcota.c_Myxococcia.o_Myxococcales.f_Myxococcaceae.g_Archangium_A.s__3	4533.OB03G47200.1	1.19E-08	65.1	KOG0379@1|root,KOG0379@2759|Eukaryota,37KNY@33090|Viridiplantae,3GFR4@35493|Streptophyta,3KYCN@4447|Liliopsida,3IDC2@38820|Poales	35493|Streptophyta	S	Kelch motif	-	GO:0005575,GO:0005622,GO:0005623,GO:0005737,GO:0044424,GO:0044464	-	-	-	-	-	-	-	-	-	-	Kelch_3,Kelch_4	bin204
712_bin204_d_Bacteria.p_Myxococcota.c_Myxococcia.o_Myxococcales.f_Myxococcaceae.g_Archangium_A.s__5	258533.BN977_05126	3.65E-08	56.6	2EGC2@1|root,33A3V@2|Bacteria,2IQUS@201174|Actinobacteria,23A1Z@1762|Mycobacteriaceae	201174|Actinobacteria	S	Domain of unknown function (DUF4345)	-	-	-	-	-	-	-	-	-	-	-	-	DUF4345	bin204
712_bin204_d_Bacteria.p_Myxococcota.c_Myxococcia.o_Myxococcales.f_Myxococcaceae.g_Archangium_A.s__6	1333998.M2A_0868	7.73E-57	189	COG1396@1|root,COG1396@2|Bacteria,1MWUC@1224|Proteobacteria,2TU04@28211|Alphaproteobacteria,4BSH3@82117|unclassified Alphaproteobacteria	28211|Alphaproteobacteria	K	Helix-turn-helix XRE-family like proteins	-	-	-	-	-	-	-	-	-	-	-	-	HTH_3,HTH_31	bin204
712_bin204_d_Bacteria.p_Myxococcota.c_Myxococcia.o_Myxococcales.f_Myxococcaceae.g_Archangium_A.s__7	1144275.COCOR_01503	4.52E-27	101	COG4281@1|root,COG4281@2|Bacteria	2|Bacteria	I	acyl-coa-binding protein	dbi	-	-	-	-	-	-	-	-	-	-	-	ACBP	bin204
713_bin204_d_Bacteria.p_Myxococcota.c_Myxococcia.o_Myxococcales.f_Myxococcaceae.g_Archangium_A.s__1	1144275.COCOR_01342	2.75E-10	59.7	COG3816@1|root,COG3816@2|Bacteria,1R33P@1224|Proteobacteria,42VZ9@68525|delta/epsilon subdivisions,2WRED@28221|Deltaproteobacteria,2YVWQ@29|Myxococcales	28221|Deltaproteobacteria	S	Protein conserved in bacteria	-	-	-	ko:K09986	-	-	-	-	ko00000	-	-	-	DUF1285	bin204
713_bin204_d_Bacteria.p_Myxococcota.c_Myxococcia.o_Myxococcales.f_Myxococcaceae.g_Archangium_A.s__3	1210884.HG799462_gene8366	5.04E-05	55.1	COG4886@1|root,COG4886@2|Bacteria	2|Bacteria	S	regulation of response to stimulus	-	-	-	-	-	-	-	-	-	-	-	-	CUB,Flg_new,LRR_5,Reprolysin_5	bin204
713_bin204_d_Bacteria.p_Myxococcota.c_Myxococcia.o_Myxococcales.f_Myxococcaceae.g_Archangium_A.s__4	1278073.MYSTI_01551	6.64E-55	199	COG4249@1|root,COG4249@2|Bacteria,1PCBJ@1224|Proteobacteria,438CD@68525|delta/epsilon subdivisions,2X3MP@28221|Deltaproteobacteria,2YWJ1@29|Myxococcales	28221|Deltaproteobacteria	S	Peptidase C14 caspase catalytic subunit p20	-	-	-	-	-	-	-	-	-	-	-	-	-	bin204
714_bin204_d_Bacteria.p_Myxococcota.c_Myxococcia.o_Myxococcales.f_Myxococcaceae.g_Archangium_A.s__4	903818.KI912268_gene1362	6.69E-34	122	2E3GF@1|root,32YF7@2|Bacteria	2|Bacteria	-	-	-	-	-	-	-	-	-	-	-	-	-	-	-	bin204
714_bin204_d_Bacteria.p_Myxococcota.c_Myxococcia.o_Myxococcales.f_Myxococcaceae.g_Archangium_A.s__5	1192034.CAP_0399	7.72E-66	237	COG5316@1|root,COG5316@2|Bacteria,1NWFX@1224|Proteobacteria,42NSK@68525|delta/epsilon subdivisions,2WMAZ@28221|Deltaproteobacteria,2YUUF@29|Myxococcales	28221|Deltaproteobacteria	S	Domain of unknown function (DUF4139)	-	-	-	-	-	-	-	-	-	-	-	-	DUF4139	bin204
715_bin204_d_Bacteria.p_Myxococcota.c_Myxococcia.o_Myxococcales.f_Myxococcaceae.g_Archangium_A.s__1	483219.LILAB_18985	3.95E-06	51.2	COG1716@1|root,COG1716@2|Bacteria	2|Bacteria	T	histone H2A K63-linked ubiquitination	embR	GO:0003674,GO:0003676,GO:0003677,GO:0003824,GO:0003924,GO:0005488,GO:0005575,GO:0005618,GO:0005623,GO:0005886,GO:0006355,GO:0008150,GO:0009889,GO:0010468,GO:0010556,GO:0016020,GO:0016462,GO:0016787,GO:0016817,GO:0016818,GO:0016887,GO:0017111,GO:0019219,GO:0019222,GO:0030312,GO:0031323,GO:0031326,GO:0044464,GO:0050789,GO:0050794,GO:0051171,GO:0051252,GO:0060255,GO:0065007,GO:0071944,GO:0080090,GO:…	-	-	-	-	-	-	-	-	-	-	BTAD,DUF3662,FHA,Trans_reg_C,Yop-YscD_cpl	bin204
715_bin204_d_Bacteria.p_Myxococcota.c_Myxococcia.o_Myxococcales.f_Myxococcaceae.g_Archangium_A.s__3	1297742.A176_07329	1.52E-24	100	COG0607@1|root,COG0607@2|Bacteria,1PY96@1224|Proteobacteria,4356F@68525|delta/epsilon subdivisions,2WZHI@28221|Deltaproteobacteria,2Z25Y@29|Myxococcales	28221|Deltaproteobacteria	P	Rhodanese Homology Domain	-	-	-	-	-	-	-	-	-	-	-	-	Rhodanese	bin204
715_bin204_d_Bacteria.p_Myxococcota.c_Myxococcia.o_Myxococcales.f_Myxococcaceae.g_Archangium_A.s__4	1123073.KB899241_gene1941	1.83E-70	222	COG0744@1|root,COG0744@2|Bacteria,1RDAQ@1224|Proteobacteria,1RMGB@1236|Gammaproteobacteria,1X4AQ@135614|Xanthomonadales	135614|Xanthomonadales	M	Peptidoglycan polymerase that catalyzes glycan chain elongation from lipid-linked precursors	mtgA	-	2.4.1.129	ko:K03814	ko00550,map00550	-	-	-	ko00000,ko00001,ko01000,ko01003,ko01011	-	GT51	-	Transgly	bin204
715_bin204_d_Bacteria.p_Myxococcota.c_Myxococcia.o_Myxococcales.f_Myxococcaceae.g_Archangium_A.s__6	1192034.CAP_1501	2.33E-106	331	COG1858@1|root,COG1858@2|Bacteria,1MV70@1224|Proteobacteria,42N1I@68525|delta/epsilon subdivisions,2WNI2@28221|Deltaproteobacteria,2YV54@29|Myxococcales	28221|Deltaproteobacteria	C	Di-haem cytochrome c peroxidase	-	-	1.11.1.5	ko:K00428	-	-	-	-	ko00000,ko01000	-	-	-	CCP_MauG	bin204
715_bin204_d_Bacteria.p_Myxococcota.c_Myxococcia.o_Myxococcales.f_Myxococcaceae.g_Archangium_A.s__7	322710.Avin_08020	7.50E-06	48.9	COG3284@1|root,COG3284@2|Bacteria,1NRG5@1224|Proteobacteria,1RQMR@1236|Gammaproteobacteria	1236|Gammaproteobacteria	KQ	transcriptional regulator	acoR	-	-	ko:K21405	-	-	-	-	ko00000,ko03000	-	-	-	GAF,HTH_8,PAS_8,PAS_9,Sigma54_activat	bin204
716_bin204_d_Bacteria.p_Myxococcota.c_Myxococcia.o_Myxococcales.f_Myxococcaceae.g_Archangium_A.s__1	1278073.MYSTI_03525	9.22E-100	298	COG0566@1|root,COG0566@2|Bacteria,1MWCM@1224|Proteobacteria,42MZF@68525|delta/epsilon subdivisions,2WPA6@28221|Deltaproteobacteria,2YVGB@29|Myxococcales	28221|Deltaproteobacteria	J	Belongs to the class IV-like SAM-binding methyltransferase superfamily. RNA methyltransferase TrmH family	-	-	2.1.1.185	ko:K03218	-	-	-	-	ko00000,ko01000,ko03009	-	-	-	SpoU_methylase,SpoU_sub_bind	bin204
716_bin204_d_Bacteria.p_Myxococcota.c_Myxococcia.o_Myxococcales.f_Myxococcaceae.g_Archangium_A.s__2	215803.DB30_7668	3.97E-41	141	2BTC1@1|root,32NHT@2|Bacteria,1Q3TE@1224|Proteobacteria,439MJ@68525|delta/epsilon subdivisions,2X4YM@28221|Deltaproteobacteria,2YZUR@29|Myxococcales	28221|Deltaproteobacteria	-	-	-	-	-	-	-	-	-	-	-	-	-	-	-	bin204
716_bin204_d_Bacteria.p_Myxococcota.c_Myxococcia.o_Myxococcales.f_Myxococcaceae.g_Archangium_A.s__3	1242864.D187_009301	2.22E-100	304	COG0189@1|root,COG0189@2|Bacteria,1MX62@1224|Proteobacteria,42NIA@68525|delta/epsilon subdivisions	1224|Proteobacteria	HJ	Belongs to the RimK family	rimK	GO:0003674,GO:0003824,GO:0005575,GO:0005622,GO:0005623,GO:0005737,GO:0006464,GO:0006807,GO:0006950,GO:0006974,GO:0007154,GO:0008150,GO:0008152,GO:0009432,GO:0009605,GO:0009987,GO:0009991,GO:0016874,GO:0016879,GO:0016881,GO:0018169,GO:0018410,GO:0019538,GO:0031668,GO:0033554,GO:0036211,GO:0043170,GO:0043412,GO:0043687,GO:0044237,GO:0044238,GO:0044260,GO:0044267,GO:0044424,GO:0044464,GO:0050896,GO:…	6.3.2.32	ko:K05844,ko:K14940	ko00680,ko01120,map00680,map01120	-	R09401	RC00064,RC00090	ko00000,ko00001,ko01000,ko03009	-	-	-	RimK,TrkA_C	bin204
716_bin204_d_Bacteria.p_Myxococcota.c_Myxococcia.o_Myxococcales.f_Myxococcaceae.g_Archangium_A.s__4	215803.DB30_7666	1.17E-74	246	COG2304@1|root,COG2304@2|Bacteria,1PBY8@1224|Proteobacteria,4386F@68525|delta/epsilon subdivisions,2X3GC@28221|Deltaproteobacteria,2YVZ2@29|Myxococcales	28221|Deltaproteobacteria	S	von Willebrand factor (vWF) type A domain	cglB	-	-	-	-	-	-	-	-	-	-	-	VWA	bin204
716_bin204_d_Bacteria.p_Myxococcota.c_Myxococcia.o_Myxococcales.f_Myxococcaceae.g_Archangium_A.s__5	215803.DB30_7665	6.32E-49	160	COG2210@1|root,COG2210@2|Bacteria,1PCUA@1224|Proteobacteria,438K7@68525|delta/epsilon subdivisions,2X9K9@28221|Deltaproteobacteria,2YZUF@29|Myxococcales	28221|Deltaproteobacteria	S	DsrE/DsrF-like family	-	-	-	-	-	-	-	-	-	-	-	-	DrsE	bin204
716_bin204_d_Bacteria.p_Myxococcota.c_Myxococcia.o_Myxococcales.f_Myxococcaceae.g_Archangium_A.s__6	378806.STAUR_3413	1.06E-14	74.3	2EHJS@1|root,33BBN@2|Bacteria,1NP80@1224|Proteobacteria,439MQ@68525|delta/epsilon subdivisions,2X4YU@28221|Deltaproteobacteria,2YZV4@29|Myxococcales	28221|Deltaproteobacteria	-	-	-	-	-	-	-	-	-	-	-	-	-	-	-	bin204
717_bin204_d_Bacteria.p_Myxococcota.c_Myxococcia.o_Myxococcales.f_Myxococcaceae.g_Archangium_A.s__1	326427.Cagg_0669	1.98E-20	98.2	COG5184@1|root,COG5184@2|Bacteria,2G8WU@200795|Chloroflexi,3765G@32061|Chloroflexia	32061|Chloroflexia	DZ	PFAM regulator of chromosome condensation, RCC1	-	-	-	-	-	-	-	-	-	-	-	-	-	bin204
717_bin204_d_Bacteria.p_Myxococcota.c_Myxococcia.o_Myxococcales.f_Myxococcaceae.g_Archangium_A.s__2	1242864.D187_003959	7.45E-89	289	COG3831@1|root,COG4886@1|root,COG3831@2|Bacteria,COG4886@2|Bacteria,1RIXB@1224|Proteobacteria,431YE@68525|delta/epsilon subdivisions,2WWAE@28221|Deltaproteobacteria,2YUSW@29|Myxococcales	28221|Deltaproteobacteria	S	WGR domain protein	-	-	-	-	-	-	-	-	-	-	-	-	LRR_6,WGR	bin204
717_bin204_d_Bacteria.p_Myxococcota.c_Myxococcia.o_Myxococcales.f_Myxococcaceae.g_Archangium_A.s__3	1144275.COCOR_03101	8.80E-16	80.9	COG4968@1|root,COG4968@2|Bacteria	2|Bacteria	NU	Prokaryotic N-terminal methylation motif	-	-	-	ko:K10924	ko05111,map05111	-	-	-	ko00000,ko00001,ko02044	-	-	-	N_methyl,SBP_bac_10	bin204
717_bin204_d_Bacteria.p_Myxococcota.c_Myxococcia.o_Myxococcales.f_Myxococcaceae.g_Archangium_A.s__4	1144275.COCOR_01116	4.05E-89	300	COG0457@1|root,COG3063@1|root,COG0457@2|Bacteria,COG3063@2|Bacteria,1Q2H1@1224|Proteobacteria,4383J@68525|delta/epsilon subdivisions,2X3DM@28221|Deltaproteobacteria,2YVKC@29|Myxococcales	28221|Deltaproteobacteria	NU	Tetratricopeptide repeat	-	-	-	-	-	-	-	-	-	-	-	-	DUF3857,DUF3858,TPR_16,TPR_19	bin204
718_bin204_d_Bacteria.p_Myxococcota.c_Myxococcia.o_Myxococcales.f_Myxococcaceae.g_Archangium_A.s__1	378806.STAUR_1235	2.93E-94	283	COG0559@1|root,COG0559@2|Bacteria,1MU25@1224|Proteobacteria,42NME@68525|delta/epsilon subdivisions,2X5KE@28221|Deltaproteobacteria,2Z363@29|Myxococcales	28221|Deltaproteobacteria	E	Branched-chain amino acid transport system / permease component	livH	-	-	ko:K01997	ko02010,ko02024,map02010,map02024	M00237	-	-	ko00000,ko00001,ko00002,ko02000	3.A.1.4	-	-	BPD_transp_2	bin204
718_bin204_d_Bacteria.p_Myxococcota.c_Myxococcia.o_Myxococcales.f_Myxococcaceae.g_Archangium_A.s__2	378806.STAUR_0072	1.49E-17	95.9	2AJ42@1|root,319NH@2|Bacteria,1Q3BM@1224|Proteobacteria,4392V@68525|delta/epsilon subdivisions,2X48M@28221|Deltaproteobacteria,2YYHS@29|Myxococcales	28221|Deltaproteobacteria	-	-	-	-	-	-	-	-	-	-	-	-	-	-	-	bin204
718_bin204_d_Bacteria.p_Myxococcota.c_Myxococcia.o_Myxococcales.f_Myxococcaceae.g_Archangium_A.s__3	215803.DB30_3363	2.58E-33	118	COG5552@1|root,COG5552@2|Bacteria,1MZBV@1224|Proteobacteria,4315I@68525|delta/epsilon subdivisions,2WWPX@28221|Deltaproteobacteria,2YVPZ@29|Myxococcales	28221|Deltaproteobacteria	S	Uncharacterized conserved protein (DUF2277)	-	-	-	-	-	-	-	-	-	-	-	-	DUF2277	bin204
719_bin204_d_Bacteria.p_Myxococcota.c_Myxococcia.o_Myxococcales.f_Myxococcaceae.g_Archangium_A.s__2	215803.DB30_0661	6.56E-21	102	COG2304@1|root,COG2304@2|Bacteria,1RGHC@1224|Proteobacteria,4316C@68525|delta/epsilon subdivisions,2WWMW@28221|Deltaproteobacteria,2YW5I@29|Myxococcales	28221|Deltaproteobacteria	S	oxidoreductase activity	-	-	-	-	-	-	-	-	-	-	-	-	-	bin204
719_bin204_d_Bacteria.p_Myxococcota.c_Myxococcia.o_Myxococcales.f_Myxococcaceae.g_Archangium_A.s__3	378806.STAUR_3837	9.88E-67	216	2AJ2Q@1|root,319M1@2|Bacteria,1Q34W@1224|Proteobacteria,438VK@68525|delta/epsilon subdivisions,2X5WK@28221|Deltaproteobacteria,2YXX2@29|Myxococcales	28221|Deltaproteobacteria	-	-	-	-	-	-	-	-	-	-	-	-	-	-	-	bin204
719_bin204_d_Bacteria.p_Myxococcota.c_Myxococcia.o_Myxococcales.f_Myxococcaceae.g_Archangium_A.s__4	1144275.COCOR_03236	7.14E-57	192	COG5373@1|root,COG5373@2|Bacteria	2|Bacteria	KLT	membrane	-	-	-	-	-	-	-	-	-	-	-	-	CbiA	bin204
720_bin204_d_Bacteria.p_Myxococcota.c_Myxococcia.o_Myxococcales.f_Myxococcaceae.g_Archangium_A.s__1	215803.DB30_4934	2.67E-69	223	COG0464@1|root,COG0464@2|Bacteria,1MXFG@1224|Proteobacteria,42PBF@68525|delta/epsilon subdivisions,2WJG0@28221|Deltaproteobacteria,2YZK1@29|Myxococcales	28221|Deltaproteobacteria	O	ATPase family associated with various cellular activities (AAA)	-	-	-	-	-	-	-	-	-	-	-	-	AAA	bin204
720_bin204_d_Bacteria.p_Myxococcota.c_Myxococcia.o_Myxococcales.f_Myxococcaceae.g_Archangium_A.s__2	1297742.A176_04528	1.22E-173	490	COG0115@1|root,COG0115@2|Bacteria,1MVB0@1224|Proteobacteria,42MKX@68525|delta/epsilon subdivisions,2WKXU@28221|Deltaproteobacteria,2YV73@29|Myxococcales	28221|Deltaproteobacteria	E	Belongs to the class-IV pyridoxal-phosphate-dependent aminotransferase family	ilvE	-	2.6.1.42	ko:K00826	ko00270,ko00280,ko00290,ko00770,ko01100,ko01110,ko01130,ko01210,ko01230,map00270,map00280,map00290,map00770,map01100,map01110,map01130,map01210,map01230	M00019,M00036,M00119,M00570	R01090,R01214,R02199,R10991	RC00006,RC00036	ko00000,ko00001,ko00002,ko01000,ko01007	-	-	-	Aminotran_4	bin204
721_bin204_d_Bacteria.p_Myxococcota.c_Myxococcia.o_Myxococcales.f_Myxococcaceae.g_Archangium_A.s__1	313606.M23134_01615	4.86E-28	111	COG2834@1|root,COG2834@2|Bacteria,4NIT5@976|Bacteroidetes,47SW9@768503|Cytophagia	976|Bacteroidetes	M	Outer membrane lipoprotein-sorting protein	-	-	-	-	-	-	-	-	-	-	-	-	LolA_like	bin204
721_bin204_d_Bacteria.p_Myxococcota.c_Myxococcia.o_Myxococcales.f_Myxococcaceae.g_Archangium_A.s__2	1280947.HY30_06920	5.09E-22	97.1	COG1309@1|root,COG1309@2|Bacteria,1RJ1R@1224|Proteobacteria,2UBG4@28211|Alphaproteobacteria	28211|Alphaproteobacteria	K	Bacterial regulatory proteins, tetR family	-	-	-	-	-	-	-	-	-	-	-	-	TetR_N	bin204
721_bin204_d_Bacteria.p_Myxococcota.c_Myxococcia.o_Myxococcales.f_Myxococcaceae.g_Archangium_A.s__5	215803.DB30_7131	5.42E-62	202	2BRFW@1|root,32KES@2|Bacteria,1Q2TF@1224|Proteobacteria,438F9@68525|delta/epsilon subdivisions,2X3Q8@28221|Deltaproteobacteria,2YWU4@29|Myxococcales	28221|Deltaproteobacteria	-	-	-	-	-	-	-	-	-	-	-	-	-	-	-	bin204
721_bin204_d_Bacteria.p_Myxococcota.c_Myxococcia.o_Myxococcales.f_Myxococcaceae.g_Archangium_A.s__6	215803.DB30_7132	5.84E-105	317	COG4850@1|root,COG4850@2|Bacteria,1NN5H@1224|Proteobacteria,42XIW@68525|delta/epsilon subdivisions,2WT89@28221|Deltaproteobacteria,2YZTJ@29|Myxococcales	28221|Deltaproteobacteria	S	Uncharacterized conserved protein (DUF2183)	-	-	-	-	-	-	-	-	-	-	-	-	DUF2183	bin204
721_bin204_d_Bacteria.p_Myxococcota.c_Myxococcia.o_Myxococcales.f_Myxococcaceae.g_Archangium_A.s__7	1144275.COCOR_06109	8.09E-77	250	COG0515@1|root,COG0515@2|Bacteria,1MWVZ@1224|Proteobacteria,438G1@68525|delta/epsilon subdivisions,2X3QZ@28221|Deltaproteobacteria,2YWVV@29|Myxococcales	28221|Deltaproteobacteria	KLT	Serine Threonine protein kinase	-	-	2.7.11.1	ko:K12132	-	-	-	-	ko00000,ko01000,ko01001	-	-	-	AAA_16,PEGA,Pkinase,TPR_12	bin204
722_bin204_d_Bacteria.p_Myxococcota.c_Myxococcia.o_Myxococcales.f_Myxococcaceae.g_Archangium_A.s__1	1297742.A176_04936	7.68E-38	141	COG0845@1|root,COG0845@2|Bacteria,1PZ6R@1224|Proteobacteria	1224|Proteobacteria	M	COG0845 membrane-fusion protein	-	-	-	-	-	-	-	-	-	-	-	-	Biotin_lipoyl_2,HlyD_3	bin204
722_bin204_d_Bacteria.p_Myxococcota.c_Myxococcia.o_Myxococcales.f_Myxococcaceae.g_Archangium_A.s__2	1297742.A176_04937	9.37E-145	446	COG2274@1|root,COG2274@2|Bacteria,1MXTI@1224|Proteobacteria	1224|Proteobacteria	V	ABC transporter, (ATP-binding protein)	-	-	-	ko:K02021	-	-	-	-	ko00000,ko02000	3.A.1.106,3.A.1.110,3.A.1.112,3.A.1.113,3.A.1.117,3.A.1.21	-	-	ABC_membrane,ABC_tran	bin204
722_bin204_d_Bacteria.p_Myxococcota.c_Myxococcia.o_Myxococcales.f_Myxococcaceae.g_Archangium_A.s__3	1489678.RDMS_12355	7.95E-32	114	COG1846@1|root,COG1846@2|Bacteria	2|Bacteria	K	DNA-binding transcription factor activity	-	-	-	-	-	-	-	-	-	-	-	-	HTH_24,MarR_2	bin204
722_bin204_d_Bacteria.p_Myxococcota.c_Myxococcia.o_Myxococcales.f_Myxococcaceae.g_Archangium_A.s__4	215803.DB30_0487	5.88E-59	199	COG1196@1|root,COG1196@2|Bacteria,1R3XQ@1224|Proteobacteria,42YF5@68525|delta/epsilon subdivisions,2WUDV@28221|Deltaproteobacteria,2YUE5@29|Myxococcales	28221|Deltaproteobacteria	D	HAD superfamily (subfamily IG) hydrolase 5'-Nucleotidase	-	-	-	-	-	-	-	-	-	-	-	-	5_nucleotid	bin204
722_bin204_d_Bacteria.p_Myxococcota.c_Myxococcia.o_Myxococcales.f_Myxococcaceae.g_Archangium_A.s__5	246197.MXAN_3709	1.35E-134	399	COG1196@1|root,COG1196@2|Bacteria,1R3XQ@1224|Proteobacteria,42YF5@68525|delta/epsilon subdivisions,2WUDV@28221|Deltaproteobacteria,2YUE5@29|Myxococcales	28221|Deltaproteobacteria	D	HAD superfamily (subfamily IG) hydrolase 5'-Nucleotidase	-	-	-	-	-	-	-	-	-	-	-	-	5_nucleotid	bin204
723_bin204_d_Bacteria.p_Myxococcota.c_Myxococcia.o_Myxococcales.f_Myxococcaceae.g_Archangium_A.s__1	1144275.COCOR_04335	2.37E-287	805	COG0296@1|root,COG0296@2|Bacteria,1QTVN@1224|Proteobacteria,42NYT@68525|delta/epsilon subdivisions,2WKSF@28221|Deltaproteobacteria,2YUD3@29|Myxococcales	28221|Deltaproteobacteria	G	Catalyzes the formation of the alpha-1,6-glucosidic linkages in glycogen by scission of a 1,4-alpha-linked oligosaccharide from growing alpha-1,4-glucan chains and the subsequent attachment of the oligosaccharide to the alpha-1,6 position	glgB	-	2.4.1.18	ko:K00700	ko00500,ko01100,ko01110,map00500,map01100,map01110	M00565	R02110	-	ko00000,ko00001,ko00002,ko01000,ko04147	-	CBM48,GH13	-	Alpha-amylase,Alpha-amylase_C,CBM_48	bin204
723_bin204_d_Bacteria.p_Myxococcota.c_Myxococcia.o_Myxococcales.f_Myxococcaceae.g_Archangium_A.s__2	903818.KI912268_gene718	1.95E-37	135	arCOG05203@1|root,31A0K@2|Bacteria	2|Bacteria	-	-	-	-	-	-	-	-	-	-	-	-	-	-	-	bin204
723_bin204_d_Bacteria.p_Myxococcota.c_Myxococcia.o_Myxococcales.f_Myxococcaceae.g_Archangium_A.s__3	215803.DB30_8037	7.66E-50	161	2BR3K@1|root,32K1I@2|Bacteria,1Q2KA@1224|Proteobacteria,43872@68525|delta/epsilon subdivisions,2X3GX@28221|Deltaproteobacteria,2YW1T@29|Myxococcales	28221|Deltaproteobacteria	S	PilZ domain	-	-	-	-	-	-	-	-	-	-	-	-	PilZ	bin204
723_bin204_d_Bacteria.p_Myxococcota.c_Myxococcia.o_Myxococcales.f_Myxococcaceae.g_Archangium_A.s__4	215803.DB30_8036	3.89E-61	196	2A2JY@1|root,30QXZ@2|Bacteria,1Q2VC@1224|Proteobacteria,433W2@68525|delta/epsilon subdivisions,2X3SU@28221|Deltaproteobacteria,2YX0V@29|Myxococcales	28221|Deltaproteobacteria	-	-	-	-	-	-	-	-	-	-	-	-	-	-	-	bin204
723_bin204_d_Bacteria.p_Myxococcota.c_Myxococcia.o_Myxococcales.f_Myxococcaceae.g_Archangium_A.s__5	1216976.AX27061_5827	4.58E-27	103	COG0840@1|root,COG0840@2|Bacteria,1N4VU@1224|Proteobacteria,2VYF1@28216|Betaproteobacteria	28216|Betaproteobacteria	NT	Chemoreceptor zinc-binding domain	-	-	-	-	-	-	-	-	-	-	-	-	CZB	bin204
723_bin204_d_Bacteria.p_Myxococcota.c_Myxococcia.o_Myxococcales.f_Myxococcaceae.g_Archangium_A.s__6	861299.J421_5988	8.68E-64	206	COG1273@1|root,COG1273@2|Bacteria	2|Bacteria	M	With LigD forms a non-homologous end joining (NHEJ) DNA repair enzyme, which repairs dsDNA breaks with reduced fidelity. Binds linear dsDNA with 5'- and 3'- overhangs but not closed circular dsDNA nor ssDNA. Recruits and stimulates the ligase activity of LigD	ku	-	-	ko:K10979	ko03450,map03450	-	-	-	ko00000,ko00001,ko03400	-	-	-	Ku	bin204
724_bin204_d_Bacteria.p_Myxococcota.c_Myxococcia.o_Myxococcales.f_Myxococcaceae.g_Archangium_A.s__2	555778.Hneap_0294	1.29E-15	78.2	COG3000@1|root,COG3000@2|Bacteria,1N39U@1224|Proteobacteria,1T0EM@1236|Gammaproteobacteria	1236|Gammaproteobacteria	I	Fatty acid hydroxylase	-	-	-	-	-	-	-	-	-	-	-	-	FA_hydroxylase	bin204
724_bin204_d_Bacteria.p_Myxococcota.c_Myxococcia.o_Myxococcales.f_Myxococcaceae.g_Archangium_A.s__3	391625.PPSIR1_41179	5.18E-26	108	COG1309@1|root,COG1309@2|Bacteria	2|Bacteria	K	transcriptional regulator	-	-	-	-	-	-	-	-	-	-	-	-	TetR_N	bin204
724_bin204_d_Bacteria.p_Myxococcota.c_Myxococcia.o_Myxococcales.f_Myxococcaceae.g_Archangium_A.s__4	767434.Fraau_1541	3.15E-17	92	COG1506@1|root,COG1506@2|Bacteria,1QU77@1224|Proteobacteria,1T1TG@1236|Gammaproteobacteria	1236|Gammaproteobacteria	E	PFAM secretory lipase	-	-	-	-	-	-	-	-	-	-	-	-	LIP	bin204
724_bin204_d_Bacteria.p_Myxococcota.c_Myxococcia.o_Myxococcales.f_Myxococcaceae.g_Archangium_A.s__5	357808.RoseRS_2551	7.84E-65	215	2F1NI@1|root,33PWB@2|Bacteria,2GBPE@200795|Chloroflexi,377XB@32061|Chloroflexia	32061|Chloroflexia	-	-	-	-	-	-	-	-	-	-	-	-	-	-	-	bin204
725_bin204_d_Bacteria.p_Myxococcota.c_Myxococcia.o_Myxococcales.f_Myxococcaceae.g_Archangium_A.s__1	1242864.D187_004113	1.29E-257	764	2BT2P@1|root,32N75@2|Bacteria,1Q3KX@1224|Proteobacteria,439E5@68525|delta/epsilon subdivisions,2X4P4@28221|Deltaproteobacteria,2YZBZ@29|Myxococcales	28221|Deltaproteobacteria	-	-	-	-	-	-	-	-	-	-	-	-	-	-	-	bin204
725_bin204_d_Bacteria.p_Myxococcota.c_Myxococcia.o_Myxococcales.f_Myxococcaceae.g_Archangium_A.s__2	649747.HMPREF0083_04415	1.93E-08	57.4	2AA2N@1|root,30ZBC@2|Bacteria	2|Bacteria	-	-	-	-	-	-	-	-	-	-	-	-	-	-	-	bin204
725_bin204_d_Bacteria.p_Myxococcota.c_Myxococcia.o_Myxococcales.f_Myxococcaceae.g_Archangium_A.s__3	1163407.UU7_03017	1.42E-99	315	COG0188@1|root,COG0188@2|Bacteria,1MUGG@1224|Proteobacteria,1RN03@1236|Gammaproteobacteria,1X31R@135614|Xanthomonadales	135614|Xanthomonadales	L	A type II topoisomerase that negatively supercoils closed circular double-stranded (ds) DNA in an ATP-dependent manner to modulate DNA topology and maintain chromosomes in an underwound state. Negative supercoiling favors strand separation, and DNA replication, transcription, recombination and repair, all of which involve strand separation. Also able to catalyze the interconversion of other topol…	gyrA	-	5.99.1.3	ko:K02469	-	-	-	-	ko00000,ko01000,ko03032,ko03400	-	-	-	DNA_gyraseA_C,DNA_topoisoIV	bin204
726_bin204_d_Bacteria.p_Myxococcota.c_Myxococcia.o_Myxococcales.f_Myxococcaceae.g_Archangium_A.s__2	215803.DB30_3251	9.77E-73	233	COG1281@1|root,COG1281@2|Bacteria,1MUMU@1224|Proteobacteria,42Q9R@68525|delta/epsilon subdivisions,2WK2C@28221|Deltaproteobacteria,2YVZD@29|Myxococcales	28221|Deltaproteobacteria	O	Redox regulated molecular chaperone. Protects both thermally unfolding and oxidatively damaged proteins from irreversible aggregation. Plays an important role in the bacterial defense system toward oxidative stress	hslO	-	-	ko:K04083	-	-	-	-	ko00000,ko03110	-	-	-	HSP33	bin204
726_bin204_d_Bacteria.p_Myxococcota.c_Myxococcia.o_Myxococcales.f_Myxococcaceae.g_Archangium_A.s__3	391625.PPSIR1_19789	2.40E-67	218	COG1360@1|root,COG1360@2|Bacteria,1MU4S@1224|Proteobacteria,42Q7D@68525|delta/epsilon subdivisions,2WN6T@28221|Deltaproteobacteria,2Z2ZA@29|Myxococcales	28221|Deltaproteobacteria	N	OmpA family	-	-	-	ko:K02557	ko02030,ko02040,map02030,map02040	-	-	-	ko00000,ko00001,ko02000,ko02035	1.A.30.1	-	-	OmpA	bin204
727_bin204_d_Bacteria.p_Myxococcota.c_Myxococcia.o_Myxococcales.f_Myxococcaceae.g_Archangium_A.s__1	215803.DB30_1095	1.18E-106	322	COG0142@1|root,COG0142@2|Bacteria,1QDIN@1224|Proteobacteria,438Z4@68525|delta/epsilon subdivisions,2X44G@28221|Deltaproteobacteria,2YY89@29|Myxococcales	28221|Deltaproteobacteria	H	Polyprenyl synthetase	-	-	2.5.1.1,2.5.1.10,2.5.1.29	ko:K13787	ko00900,ko01100,ko01110,ko01130,map00900,map01100,map01110,map01130	M00364,M00365	R01658,R02003,R02061	RC00279	ko00000,ko00001,ko00002,ko01000,ko01006	-	-	-	polyprenyl_synt	bin204
727_bin204_d_Bacteria.p_Myxococcota.c_Myxococcia.o_Myxococcales.f_Myxococcaceae.g_Archangium_A.s__2	483219.LILAB_35015	7.75E-14	72.4	COG3437@1|root,COG3437@2|Bacteria	2|Bacteria	T	response regulator, receiver	-	-	-	-	-	-	-	-	-	-	-	-	Response_reg	bin204
727_bin204_d_Bacteria.p_Myxococcota.c_Myxococcia.o_Myxococcales.f_Myxococcaceae.g_Archangium_A.s__3	1525715.IX54_11505	2.24E-07	59.3	COG2771@1|root,COG2771@2|Bacteria,1NIDR@1224|Proteobacteria,2UKK6@28211|Alphaproteobacteria	28211|Alphaproteobacteria	K	helix_turn_helix, Lux Regulon	-	-	-	-	-	-	-	-	-	-	-	-	-	bin204
727_bin204_d_Bacteria.p_Myxococcota.c_Myxococcia.o_Myxococcales.f_Myxococcaceae.g_Archangium_A.s__4	1242864.D187_003283	9.27E-80	266	COG0515@1|root,COG0515@2|Bacteria,1PJRR@1224|Proteobacteria	1224|Proteobacteria	KLT	serine threonine protein kinase	-	-	2.7.11.1	ko:K12132	-	-	-	-	ko00000,ko01000,ko01001	-	-	-	PEGA,Pkinase	bin204
727_bin204_d_Bacteria.p_Myxococcota.c_Myxococcia.o_Myxococcales.f_Myxococcaceae.g_Archangium_A.s__5	246197.MXAN_7231	4.70E-98	294	COG3000@1|root,COG3000@2|Bacteria,1MW5G@1224|Proteobacteria,42NDF@68525|delta/epsilon subdivisions,2WJPS@28221|Deltaproteobacteria,2YZD1@29|Myxococcales	28221|Deltaproteobacteria	I	Fatty acid hydroxylase superfamily	-	-	-	-	-	-	-	-	-	-	-	-	FA_hydroxylase	bin204
728_bin204_d_Bacteria.p_Myxococcota.c_Myxococcia.o_Myxococcales.f_Myxococcaceae.g_Archangium_A.s__3	1278073.MYSTI_07141	2.66E-46	155	COG3444@1|root,COG3444@2|Bacteria,1R4ES@1224|Proteobacteria,42VCG@68525|delta/epsilon subdivisions,2WRN8@28221|Deltaproteobacteria	28221|Deltaproteobacteria	G	PFAM PTS system sorbose subfamily IIB component	-	-	2.7.1.191	ko:K02794	ko00051,ko00520,ko01100,ko02060,map00051,map00520,map01100,map02060	M00276	R02630	RC00017,RC03206	ko00000,ko00001,ko00002,ko01000,ko02000	4.A.6.1	-	-	PTSIIB_sorb	bin204
728_bin204_d_Bacteria.p_Myxococcota.c_Myxococcia.o_Myxococcales.f_Myxococcaceae.g_Archangium_A.s__4	215803.DB30_6926	9.23E-71	245	COG0515@1|root,COG0515@2|Bacteria,1PEGQ@1224|Proteobacteria,434JQ@68525|delta/epsilon subdivisions,2WYWY@28221|Deltaproteobacteria,2Z0U3@29|Myxococcales	28221|Deltaproteobacteria	KLT	serine threonine protein kinase	-	-	-	-	-	-	-	-	-	-	-	-	Pkinase	bin204
728_bin204_d_Bacteria.p_Myxococcota.c_Myxococcia.o_Myxococcales.f_Myxococcaceae.g_Archangium_A.s__5	1192034.CAP_2185	1.20E-22	109	COG3391@1|root,COG3391@2|Bacteria	2|Bacteria	CO	amine dehydrogenase activity	-	-	-	-	-	-	-	-	-	-	-	-	HYR,HtaA,Neocarzinostat	bin204
729_bin204_d_Bacteria.p_Myxococcota.c_Myxococcia.o_Myxococcales.f_Myxococcaceae.g_Archangium_A.s__1	378806.STAUR_7877	4.71E-152	458	COG3534@1|root,COG3534@2|Bacteria,1RE68@1224|Proteobacteria,43C04@68525|delta/epsilon subdivisions,2X7AW@28221|Deltaproteobacteria,2YZ4E@29|Myxococcales	28221|Deltaproteobacteria	G	Glycoside hydrolase family 44	-	-	-	-	-	-	-	-	-	-	-	-	Glyco_hydro_44	bin204
729_bin204_d_Bacteria.p_Myxococcota.c_Myxococcia.o_Myxococcales.f_Myxococcaceae.g_Archangium_A.s__2	316056.RPC_0664	7.47E-37	141	COG5653@1|root,COG5653@2|Bacteria,1RDE2@1224|Proteobacteria,2U88Q@28211|Alphaproteobacteria	28211|Alphaproteobacteria	M	Acetyltransferase (GNAT) domain	-	-	-	-	-	-	-	-	-	-	-	-	Acetyltransf_6	bin204
729_bin204_d_Bacteria.p_Myxococcota.c_Myxococcia.o_Myxococcales.f_Myxococcaceae.g_Archangium_A.s__3	483219.LILAB_33575	1.80E-06	48.9	2E7CE@1|root,31Q33@2|Bacteria,1QA79@1224|Proteobacteria,434VP@68525|delta/epsilon subdivisions,2WZ6R@28221|Deltaproteobacteria,2Z1FZ@29|Myxococcales	28221|Deltaproteobacteria	-	-	-	-	-	-	-	-	-	-	-	-	-	-	-	bin204
729_bin204_d_Bacteria.p_Myxococcota.c_Myxococcia.o_Myxococcales.f_Myxococcaceae.g_Archangium_A.s__4	378806.STAUR_7884	1.88E-08	52.4	2ANKB@1|root,31DJH@2|Bacteria,1QAVI@1224|Proteobacteria,43E4A@68525|delta/epsilon subdivisions,2X97R@28221|Deltaproteobacteria,2Z2G6@29|Myxococcales	28221|Deltaproteobacteria	-	-	-	-	-	-	-	-	-	-	-	-	-	-	-	bin204
729_bin204_d_Bacteria.p_Myxococcota.c_Myxococcia.o_Myxococcales.f_Myxococcaceae.g_Archangium_A.s__5	378806.STAUR_7880	2.24E-38	156	COG3307@1|root,COG3307@2|Bacteria,1PDMS@1224|Proteobacteria,4399W@68525|delta/epsilon subdivisions,2X4HC@28221|Deltaproteobacteria,2YZ0Q@29|Myxococcales	28221|Deltaproteobacteria	M	#NAME?	-	-	-	-	-	-	-	-	-	-	-	-	-	bin204
730_bin204_d_Bacteria.p_Myxococcota.c_Myxococcia.o_Myxococcales.f_Myxococcaceae.g_Archangium_A.s__2	497964.CfE428DRAFT_3990	0	977	COG1053@1|root,COG1053@2|Bacteria,46S7D@74201|Verrucomicrobia	74201|Verrucomicrobia	C	TIGRFAM succinate dehydrogenase or fumarate reductase, flavoprotein subunit	sdhA	-	1.3.5.1,1.3.5.4	ko:K00239	ko00020,ko00190,ko00650,ko00720,ko01100,ko01110,ko01120,ko01130,ko01200,ko05134,map00020,map00190,map00650,map00720,map01100,map01110,map01120,map01130,map01200,map05134	M00009,M00011,M00149,M00173,M00374,M00376	R02164	RC00045	ko00000,ko00001,ko00002,ko01000	-	-	-	FAD_binding_2,Succ_DH_flav_C	bin204
730_bin204_d_Bacteria.p_Myxococcota.c_Myxococcia.o_Myxococcales.f_Myxococcaceae.g_Archangium_A.s__3	867845.KI911784_gene1290	9.78E-124	359	COG0479@1|root,COG0479@2|Bacteria,2GACG@200795|Chloroflexi,3758X@32061|Chloroflexia	32061|Chloroflexia	C	4Fe-4S ferredoxin iron-sulfur binding domain protein	-	-	1.3.5.1,1.3.5.4	ko:K00240	ko00020,ko00190,ko00650,ko00720,ko01100,ko01110,ko01120,ko01130,ko01200,map00020,map00190,map00650,map00720,map01100,map01110,map01120,map01130,map01200	M00009,M00011,M00149,M00173,M00374,M00376	R02164	RC00045	ko00000,ko00001,ko00002,ko01000	-	-	-	Fer2_3,Fer4_8	bin204
730_bin204_d_Bacteria.p_Myxococcota.c_Myxococcia.o_Myxococcales.f_Myxococcaceae.g_Archangium_A.s__5	485918.Cpin_0687	8.37E-92	285	COG0635@1|root,COG0635@2|Bacteria,4NEY5@976|Bacteroidetes,1IPSZ@117747|Sphingobacteriia	976|Bacteroidetes	H	Belongs to the anaerobic coproporphyrinogen-III oxidase family	hemN	-	-	-	-	-	-	-	-	-	-	-	HemN_C,Radical_SAM	bin204
731_bin204_d_Bacteria.p_Myxococcota.c_Myxococcia.o_Myxococcales.f_Myxococcaceae.g_Archangium_A.s__2	1242864.D187_008880	0	1421	COG0553@1|root,COG4715@1|root,COG0553@2|Bacteria,COG4715@2|Bacteria,1MV6M@1224|Proteobacteria,42M5P@68525|delta/epsilon subdivisions,2WIW8@28221|Deltaproteobacteria,2YU7C@29|Myxococcales	28221|Deltaproteobacteria	KL	helicase domain protein	-	-	-	-	-	-	-	-	-	-	-	-	Helicase_C,SNF2_N,SNF2_assoc,SWIM	bin204
732_bin204_d_Bacteria.p_Myxococcota.c_Myxococcia.o_Myxococcales.f_Myxococcaceae.g_Archangium_A.s__1	748280.NH8B_3869	6.39E-23	98.2	COG0151@1|root,COG0151@2|Bacteria,1MUAH@1224|Proteobacteria,2VH9J@28216|Betaproteobacteria,2KQD2@206351|Neisseriales	206351|Neisseriales	F	Belongs to the GARS family	purD	-	6.3.4.13	ko:K01945	ko00230,ko01100,ko01110,ko01130,map00230,map01100,map01110,map01130	M00048	R04144	RC00090,RC00166	ko00000,ko00001,ko00002,ko01000	-	-	-	GARS_A,GARS_C,GARS_N	bin204
732_bin204_d_Bacteria.p_Myxococcota.c_Myxococcia.o_Myxococcales.f_Myxococcaceae.g_Archangium_A.s__2	1144275.COCOR_05155	7.76E-108	327	COG0795@1|root,COG0795@2|Bacteria,1MUF2@1224|Proteobacteria,42NYD@68525|delta/epsilon subdivisions,2WKHT@28221|Deltaproteobacteria	28221|Deltaproteobacteria	S	PFAM permease YjgP YjgQ family protein	lptF	-	-	ko:K07091	ko02010,map02010	M00320	-	-	ko00000,ko00001,ko00002,ko02000	1.B.42.1	-	-	YjgP_YjgQ	bin204
732_bin204_d_Bacteria.p_Myxococcota.c_Myxococcia.o_Myxococcales.f_Myxococcaceae.g_Archangium_A.s__3	246197.MXAN_2918	4.34E-89	280	COG0795@1|root,COG0795@2|Bacteria	2|Bacteria	M	lipopolysaccharide-transporting ATPase activity	lptG	-	-	ko:K07091,ko:K11720	ko02010,map02010	M00320	-	-	ko00000,ko00001,ko00002,ko02000	1.B.42.1	-	-	YjgP_YjgQ	bin204
732_bin204_d_Bacteria.p_Myxococcota.c_Myxococcia.o_Myxococcales.f_Myxococcaceae.g_Archangium_A.s__4	1242864.D187_005624	6.56E-145	420	COG0438@1|root,COG0438@2|Bacteria,1N9EV@1224|Proteobacteria,42PK2@68525|delta/epsilon subdivisions,2WP9Y@28221|Deltaproteobacteria	28221|Deltaproteobacteria	M	PFAM Glycosyl transferase, group 1	-	-	2.4.1.349	ko:K12994	-	-	-	-	ko00000,ko01000,ko01003,ko01005	-	GT4	-	Glyco_transf_4,Glycos_transf_1	bin204
732_bin204_d_Bacteria.p_Myxococcota.c_Myxococcia.o_Myxococcales.f_Myxococcaceae.g_Archangium_A.s__5	215803.DB30_0583	9.41E-121	357	COG0438@1|root,COG0438@2|Bacteria,1MVA7@1224|Proteobacteria,42P3H@68525|delta/epsilon subdivisions,2WK0J@28221|Deltaproteobacteria,2YZJT@29|Myxococcales	28221|Deltaproteobacteria	M	Glycosyltransferase Family 4	-	-	-	-	-	-	-	-	-	-	-	-	Glyco_trans_1_4,Glyco_transf_4,Glycos_transf_1	bin204
733_bin204_d_Bacteria.p_Myxococcota.c_Myxococcia.o_Myxococcales.f_Myxococcaceae.g_Archangium_A.s__1	543632.JOJL01000006_gene9575	8.57E-45	156	COG0604@1|root,COG0604@2|Bacteria,2GK40@201174|Actinobacteria,4DH8E@85008|Micromonosporales	201174|Actinobacteria	C	Zinc-binding dehydrogenase	fadB5	-	1.6.5.5	ko:K00344	-	-	-	-	ko00000,ko01000	-	-	-	ADH_N,ADH_zinc_N,ADH_zinc_N_2	bin204
733_bin204_d_Bacteria.p_Myxococcota.c_Myxococcia.o_Myxococcales.f_Myxococcaceae.g_Archangium_A.s__4	246197.MXAN_5268	1.88E-29	125	COG1633@1|root,COG1633@2|Bacteria,1QA00@1224|Proteobacteria,434PZ@68525|delta/epsilon subdivisions,2X8YV@28221|Deltaproteobacteria,2Z13N@29|Myxococcales	28221|Deltaproteobacteria	S	Catalyzes the formation of the isocyclic ring in chlorophyll biosynthesis. Mediates the cyclase reaction, which results in the formation of divinylprotochlorophyllide (Pchlide) characteristic of all chlorophylls from magnesium-protoporphyrin IX 13-monomethyl ester (MgPMME)	-	-	-	-	-	-	-	-	-	-	-	-	-	bin204
733_bin204_d_Bacteria.p_Myxococcota.c_Myxococcia.o_Myxococcales.f_Myxococcaceae.g_Archangium_A.s__7	1297742.A176_04094	1.52E-64	202	COG1678@1|root,COG1678@2|Bacteria,1RCXM@1224|Proteobacteria,42SD7@68525|delta/epsilon subdivisions,2WPI5@28221|Deltaproteobacteria,2YVK5@29|Myxococcales	28221|Deltaproteobacteria	K	Belongs to the UPF0301 (AlgH) family	-	-	-	ko:K07735	-	-	-	-	ko00000,ko03000	-	-	-	DUF179	bin204
734_bin204_d_Bacteria.p_Myxococcota.c_Myxococcia.o_Myxococcales.f_Myxococcaceae.g_Archangium_A.s__1	1144275.COCOR_05592	1.23E-140	425	COG3591@1|root,COG3591@2|Bacteria,1MX71@1224|Proteobacteria,437F6@68525|delta/epsilon subdivisions,2X2MS@28221|Deltaproteobacteria,2YTV3@29|Myxococcales	28221|Deltaproteobacteria	E	Peptidase S46	-	-	-	-	-	-	-	-	-	-	-	-	Peptidase_S46	bin204
734_bin204_d_Bacteria.p_Myxococcota.c_Myxococcia.o_Myxococcales.f_Myxococcaceae.g_Archangium_A.s__2	448385.sce9227	2.61E-56	186	COG1309@1|root,COG1309@2|Bacteria,1NHKU@1224|Proteobacteria,42XA9@68525|delta/epsilon subdivisions,2WTFR@28221|Deltaproteobacteria,2Z0WM@29|Myxococcales	28221|Deltaproteobacteria	K	Bacterial regulatory proteins, tetR family	-	-	-	-	-	-	-	-	-	-	-	-	TetR_N	bin204
734_bin204_d_Bacteria.p_Myxococcota.c_Myxococcia.o_Myxococcales.f_Myxococcaceae.g_Archangium_A.s__3	246197.MXAN_0508	7.43E-73	228	COG5031@1|root,COG5031@2|Bacteria,1NKS8@1224|Proteobacteria,434J5@68525|delta/epsilon subdivisions,2WYWC@28221|Deltaproteobacteria,2Z0SR@29|Myxococcales	28221|Deltaproteobacteria	H	ubiquinone biosynthetic process	-	-	-	-	-	-	-	-	-	-	-	-	-	bin204
734_bin204_d_Bacteria.p_Myxococcota.c_Myxococcia.o_Myxococcales.f_Myxococcaceae.g_Archangium_A.s__4	1192034.CAP_5638	9.04E-24	100	COG1595@1|root,COG1595@2|Bacteria,1RBM4@1224|Proteobacteria,42S7N@68525|delta/epsilon subdivisions,2X3DW@28221|Deltaproteobacteria,2YUWD@29|Myxococcales	28221|Deltaproteobacteria	K	Sigma-70 region 2	-	-	-	ko:K03088	-	-	-	-	ko00000,ko03021	-	-	-	Sigma70_r2,Sigma70_r4_2	bin204
734_bin204_d_Bacteria.p_Myxococcota.c_Myxococcia.o_Myxococcales.f_Myxococcaceae.g_Archangium_A.s__5	28444.JODQ01000009_gene3656	3.13E-45	155	COG2020@1|root,COG2020@2|Bacteria,2IIDW@201174|Actinobacteria,4EJKI@85012|Streptosporangiales	201174|Actinobacteria	O	Phospholipid methyltransferase	-	-	-	-	-	-	-	-	-	-	-	-	PEMT	bin204
734_bin204_d_Bacteria.p_Myxococcota.c_Myxococcia.o_Myxococcales.f_Myxococcaceae.g_Archangium_A.s__6	215803.DB30_0364	2.04E-66	212	COG1092@1|root,COG1092@2|Bacteria,1QW1V@1224|Proteobacteria,42Q3P@68525|delta/epsilon subdivisions,2WJXM@28221|Deltaproteobacteria,2YWQY@29|Myxococcales	28221|Deltaproteobacteria	H	Belongs to the methyltransferase superfamily	-	-	2.1.1.173,2.1.1.191,2.1.1.264	ko:K06969,ko:K12297	-	-	R07234	RC00003	ko00000,ko01000,ko03009	-	-	-	Methyltrans_SAM	bin204
735_bin204_d_Bacteria.p_Myxococcota.c_Myxococcia.o_Myxococcales.f_Myxococcaceae.g_Archangium_A.s__1	246197.MXAN_0894	0.000241	45.1	COG0142@1|root,COG0142@2|Bacteria,1QDIN@1224|Proteobacteria,438Z4@68525|delta/epsilon subdivisions,2X44G@28221|Deltaproteobacteria,2YY89@29|Myxococcales	28221|Deltaproteobacteria	H	Polyprenyl synthetase	-	-	2.5.1.1,2.5.1.10,2.5.1.29	ko:K13787	ko00900,ko01100,ko01110,ko01130,map00900,map01100,map01110,map01130	M00364,M00365	R01658,R02003,R02061	RC00279	ko00000,ko00001,ko00002,ko01000,ko01006	-	-	-	polyprenyl_synt	bin204
735_bin204_d_Bacteria.p_Myxococcota.c_Myxococcia.o_Myxococcales.f_Myxococcaceae.g_Archangium_A.s__2	1242864.D187_009307	1.24E-200	574	COG1233@1|root,COG1233@2|Bacteria,1MV2R@1224|Proteobacteria,43BX1@68525|delta/epsilon subdivisions,2X77U@28221|Deltaproteobacteria	28221|Deltaproteobacteria	Q	Phytoene dehydrogenase	crtI	-	1.3.99.26,1.3.99.28,1.3.99.29,1.3.99.31	ko:K10027	ko00906,ko01100,ko01110,map00906,map01100,map01110	-	R04787,R04798,R04800,R09691,R09692	RC01214,RC02088,RC02605	ko00000,ko00001,ko01000	-	-	-	Amino_oxidase	bin204
735_bin204_d_Bacteria.p_Myxococcota.c_Myxococcia.o_Myxococcales.f_Myxococcaceae.g_Archangium_A.s__3	1278073.MYSTI_00906	5.80E-99	301	COG1562@1|root,COG1562@2|Bacteria,1MX4W@1224|Proteobacteria	1224|Proteobacteria	I	phytoene synthase	crtB	GO:0003674,GO:0003824,GO:0004337,GO:0004659,GO:0006629,GO:0006720,GO:0006721,GO:0008150,GO:0008152,GO:0008299,GO:0008610,GO:0009058,GO:0009987,GO:0016108,GO:0016109,GO:0016114,GO:0016116,GO:0016117,GO:0016740,GO:0016765,GO:0016767,GO:0042440,GO:0044237,GO:0044238,GO:0044249,GO:0044255,GO:0046148,GO:0071704,GO:1901576	2.5.1.32,2.5.1.99	ko:K02291	ko00906,ko01062,ko01100,ko01110,map00906,map01062,map01100,map01110	M00097	R02065,R04218,R07270,R10177	RC00362,RC01101,RC02869	ko00000,ko00001,ko00002,ko01000,ko01006	-	-	-	SQS_PSY	bin204
735_bin204_d_Bacteria.p_Myxococcota.c_Myxococcia.o_Myxococcales.f_Myxococcaceae.g_Archangium_A.s__4	1278073.MYSTI_00907	1.38E-172	501	COG1233@1|root,COG1233@2|Bacteria,1MX1C@1224|Proteobacteria	1224|Proteobacteria	Q	COG1233 Phytoene dehydrogenase and related proteins	crtD	-	1.3.99.27	ko:K09845	ko00906,ko01100,map00906,map01100	-	R07517,R07520,R07523,R07534	RC02080	ko00000,ko00001,ko01000	-	-	-	Amino_oxidase	bin204
735_bin204_d_Bacteria.p_Myxococcota.c_Myxococcia.o_Myxococcales.f_Myxococcaceae.g_Archangium_A.s__5	378806.STAUR_7077	1.53E-22	95.5	COG5621@1|root,COG5621@2|Bacteria,1QPJ4@1224|Proteobacteria,433TI@68525|delta/epsilon subdivisions,2X3EC@28221|Deltaproteobacteria,2YVPJ@29|Myxococcales	28221|Deltaproteobacteria	S	hydroxyneurosporene synthase	crtC	-	4.2.1.131	ko:K09844	ko00906,ko01100,map00906,map01100	-	R07516,R07519,R07522,R07528,R07532,R07536,R07539,R07543,R09790	RC00966	ko00000,ko00001,ko01000	-	-	-	-	bin204
736_bin204_d_Bacteria.p_Myxococcota.c_Myxococcia.o_Myxococcales.f_Myxococcaceae.g_Archangium_A.s__4	1304865.JAGF01000001_gene3239	5.21E-06	55.5	COG2339@1|root,COG2339@2|Bacteria,2GKR5@201174|Actinobacteria	201174|Actinobacteria	NU	membrane	-	-	-	-	-	-	-	-	-	-	-	-	PrsW-protease	bin204
737_bin204_d_Bacteria.p_Myxococcota.c_Myxococcia.o_Myxococcales.f_Myxococcaceae.g_Archangium_A.s__2	1120949.KB903294_gene4230	1.47E-05	52.8	2CK13@1|root,33002@2|Bacteria,2GVT9@201174|Actinobacteria,4DKJI@85008|Micromonosporales	201174|Actinobacteria	-	-	-	-	-	-	-	-	-	-	-	-	-	-	-	bin204
738_bin204_d_Bacteria.p_Myxococcota.c_Myxococcia.o_Myxococcales.f_Myxococcaceae.g_Archangium_A.s__1	999541.bgla_2g04880	2.64E-82	255	COG0500@1|root,COG2226@2|Bacteria,1QTSY@1224|Proteobacteria,2VWQB@28216|Betaproteobacteria,1K6XB@119060|Burkholderiaceae	28216|Betaproteobacteria	Q	Methyltransferase domain	-	-	-	-	-	-	-	-	-	-	-	-	Methyltransf_31	bin204
738_bin204_d_Bacteria.p_Myxococcota.c_Myxococcia.o_Myxococcales.f_Myxococcaceae.g_Archangium_A.s__3	208444.JNYY01000012_gene7760	0.000115	53.1	COG0457@1|root,COG0457@2|Bacteria,2IC53@201174|Actinobacteria,4EA5Y@85010|Pseudonocardiales	201174|Actinobacteria	S	Tetratricopeptide repeat	-	-	-	-	-	-	-	-	-	-	-	-	TPR_16,TPR_19,TPR_2,TPR_8	bin204
738_bin204_d_Bacteria.p_Myxococcota.c_Myxococcia.o_Myxococcales.f_Myxococcaceae.g_Archangium_A.s__4	196162.Noca_1457	3.43E-53	183	COG3568@1|root,COG3568@2|Bacteria,2H48F@201174|Actinobacteria,4DUHI@85009|Propionibacteriales	201174|Actinobacteria	S	Endonuclease Exonuclease Phosphatase	-	-	-	-	-	-	-	-	-	-	-	-	Exo_endo_phos	bin204
738_bin204_d_Bacteria.p_Myxococcota.c_Myxococcia.o_Myxococcales.f_Myxococcaceae.g_Archangium_A.s__5	1242864.D187_007397	8.13E-76	231	2E0G4@1|root,32W27@2|Bacteria,1N463@1224|Proteobacteria,42VTW@68525|delta/epsilon subdivisions,2WSDZ@28221|Deltaproteobacteria,2YXTB@29|Myxococcales	28221|Deltaproteobacteria	S	LexA-binding, inner membrane-associated putative hydrolase	-	-	-	-	-	-	-	-	-	-	-	-	YdjM	bin204
739_bin204_d_Bacteria.p_Myxococcota.c_Myxococcia.o_Myxococcales.f_Myxococcaceae.g_Archangium_A.s__1	378806.STAUR_4239	7.40E-138	409	COG0144@1|root,COG0144@2|Bacteria,1MV2Q@1224|Proteobacteria,439BA@68525|delta/epsilon subdivisions,2X4J5@28221|Deltaproteobacteria,2YZ4B@29|Myxococcales	28221|Deltaproteobacteria	J	16S rRNA methyltransferase RsmB/F	-	-	2.1.1.176	ko:K03500	-	-	-	-	ko00000,ko01000,ko03009	-	-	-	Methyltr_RsmB-F	bin204
739_bin204_d_Bacteria.p_Myxococcota.c_Myxococcia.o_Myxococcales.f_Myxococcaceae.g_Archangium_A.s__2	378806.STAUR_4240	3.01E-19	84.7	2A5J6@1|root,30U9H@2|Bacteria,1Q9IK@1224|Proteobacteria,434EP@68525|delta/epsilon subdivisions,2WYS2@28221|Deltaproteobacteria,2Z0D4@29|Myxococcales	28221|Deltaproteobacteria	-	-	-	-	-	-	-	-	-	-	-	-	-	-	-	bin204
739_bin204_d_Bacteria.p_Myxococcota.c_Myxococcia.o_Myxococcales.f_Myxococcaceae.g_Archangium_A.s__4	1278073.MYSTI_07712	3.39E-53	180	COG0545@1|root,COG0545@2|Bacteria,1RDA1@1224|Proteobacteria,42QU4@68525|delta/epsilon subdivisions,2WMRQ@28221|Deltaproteobacteria	28221|Deltaproteobacteria	M	peptidylprolyl isomerase, FKBP-type	-	-	5.2.1.8	ko:K01802,ko:K03772	-	-	-	-	ko00000,ko01000,ko03110	-	-	-	FKBP_C,FKBP_N	bin204
739_bin204_d_Bacteria.p_Myxococcota.c_Myxococcia.o_Myxococcales.f_Myxococcaceae.g_Archangium_A.s__5	1144275.COCOR_04259	1.88E-161	457	COG1830@1|root,COG1830@2|Bacteria,1MW9N@1224|Proteobacteria,43B50@68525|delta/epsilon subdivisions,2WJFB@28221|Deltaproteobacteria,2YV4D@29|Myxococcales	28221|Deltaproteobacteria	G	DeoC/LacD family aldolase	-	-	4.1.2.13	ko:K11645	ko00010,ko00030,ko00051,ko00680,ko00710,ko01100,ko01110,ko01120,ko01130,ko01200,ko01230,map00010,map00030,map00051,map00680,map00710,map01100,map01110,map01120,map01130,map01200,map01230	M00001,M00003	R01068,R01070,R01829,R02568	RC00438,RC00439,RC00603,RC00604	ko00000,ko00001,ko00002,ko01000	-	-	-	DeoC	bin204
40_bin204_d_Bacteria.p_Myxococcota.c_Myxococcia.o_Myxococcales.f_Myxococcaceae.g_Archangium_A.s__1	1278073.MYSTI_03133	2.80E-52	181	COG1034@1|root,COG1034@2|Bacteria,1P8MN@1224|Proteobacteria,42PT5@68525|delta/epsilon subdivisions,2WKMJ@28221|Deltaproteobacteria,2YU8F@29|Myxococcales	28221|Deltaproteobacteria	C	NADH-ubiquinone oxidoreductase-G iron-sulfur binding region	nuoG	-	1.6.5.3	ko:K00336	ko00190,ko01100,map00190,map01100	M00144	R11945	RC00061	ko00000,ko00001,ko00002,ko01000	3.D.1	-	-	Fer2_4,Molybdop_Fe4S4,Molybdopterin,NADH-G_4Fe-4S_3	bin204
40_bin204_d_Bacteria.p_Myxococcota.c_Myxococcia.o_Myxococcales.f_Myxococcaceae.g_Archangium_A.s__2	1144275.COCOR_05310	1.11E-222	622	COG0649@1|root,COG0649@2|Bacteria,1MVIN@1224|Proteobacteria,42M9G@68525|delta/epsilon subdivisions,2WIS7@28221|Deltaproteobacteria,2YU4Q@29|Myxococcales	28221|Deltaproteobacteria	C	NDH-1 shuttles electrons from NADH, via FMN and iron- sulfur (Fe-S) centers, to quinones in the respiratory chain. The immediate electron acceptor for the enzyme in this species is believed to be ubiquinone. Couples the redox reaction to proton translocation (for every two electrons transferred, four hydrogen ions are translocated across the cytoplasmic membrane), and thus conserves the redox ene…	nuoD	GO:0005575,GO:0005622,GO:0005623,GO:0005737,GO:0005886,GO:0016020,GO:0044424,GO:0044464,GO:0071944	1.6.5.3	ko:K00333,ko:K13378	ko00190,ko01100,map00190,map01100	M00144	R11945	RC00061	ko00000,ko00001,ko00002,ko01000	3.D.1	-	-	Complex1_30kDa,Complex1_49kDa	bin204
40_bin204_d_Bacteria.p_Myxococcota.c_Myxococcia.o_Myxococcales.f_Myxococcaceae.g_Archangium_A.s__3	1144275.COCOR_05309	3.50E-64	202	COG0852@1|root,COG0852@2|Bacteria,1MX4B@1224|Proteobacteria,42NAR@68525|delta/epsilon subdivisions,2WQB1@28221|Deltaproteobacteria,2YVJM@29|Myxococcales	28221|Deltaproteobacteria	C	NDH-1 shuttles electrons from NADH, via FMN and iron- sulfur (Fe-S) centers, to quinones in the respiratory chain. The immediate electron acceptor for the enzyme in this species is believed to be ubiquinone. Couples the redox reaction to proton translocation (for every two electrons transferred, four hydrogen ions are translocated across the cytoplasmic membrane), and thus conserves the redox ene…	nuoC	GO:0003674,GO:0003824,GO:0003954,GO:0006091,GO:0006119,GO:0006120,GO:0006139,GO:0006163,GO:0006725,GO:0006753,GO:0006793,GO:0006796,GO:0006807,GO:0008137,GO:0008150,GO:0008152,GO:0009117,GO:0009123,GO:0009126,GO:0009141,GO:0009144,GO:0009150,GO:0009161,GO:0009167,GO:0009199,GO:0009205,GO:0009259,GO:0009987,GO:0015980,GO:0016310,GO:0016491,GO:0016651,GO:0016655,GO:0017144,GO:0019637,GO:0019693,GO:…	1.6.5.3	ko:K00332	ko00190,ko01100,map00190,map01100	M00144	R11945	RC00061	ko00000,ko00001,ko00002,ko01000	3.D.1	-	iAF987.Gmet_3353	Complex1_30kDa	bin204
40_bin204_d_Bacteria.p_Myxococcota.c_Myxococcia.o_Myxococcales.f_Myxococcaceae.g_Archangium_A.s__4	1121403.AUCV01000073_gene1307	4.96E-33	145	COG1345@1|root,COG3209@1|root,COG3485@1|root,COG4676@1|root,COG1345@2|Bacteria,COG3209@2|Bacteria,COG3485@2|Bacteria,COG4676@2|Bacteria,1R0C4@1224|Proteobacteria,43CUG@68525|delta/epsilon subdivisions,2X825@28221|Deltaproteobacteria	28221|Deltaproteobacteria	M	TIGRFAM RHS repeat-associated core domain	-	-	-	-	-	-	-	-	-	-	-	-	-	bin204
40_bin204_d_Bacteria.p_Myxococcota.c_Myxococcia.o_Myxococcales.f_Myxococcaceae.g_Archangium_A.s__7	215803.DB30_1737	3.19E-207	622	COG1404@1|root,COG3291@1|root,COG1404@2|Bacteria,COG3291@2|Bacteria,1QABW@1224|Proteobacteria,43DZH@68525|delta/epsilon subdivisions,2WZ9U@28221|Deltaproteobacteria,2Z1NM@29|Myxococcales	28221|Deltaproteobacteria	O	Repeats in polycystic kidney disease 1 (PKD1) and other proteins	-	-	-	-	-	-	-	-	-	-	-	-	-	bin204
40_bin204_d_Bacteria.p_Myxococcota.c_Myxococcia.o_Myxococcales.f_Myxococcaceae.g_Archangium_A.s__8	215803.DB30_1738	1.54E-54	197	2B2HQ@1|root,31V2R@2|Bacteria,1QJQA@1224|Proteobacteria,439QH@68525|delta/epsilon subdivisions,2X52V@28221|Deltaproteobacteria,2Z019@29|Myxococcales	28221|Deltaproteobacteria	-	-	-	-	-	-	-	-	-	-	-	-	-	-	-	bin204
40_bin204_d_Bacteria.p_Myxococcota.c_Myxococcia.o_Myxococcales.f_Myxococcaceae.g_Archangium_A.s__9	1206101.AZXC01000011_gene1706	1.75E-72	232	COG1752@1|root,COG1752@2|Bacteria,2IB0F@201174|Actinobacteria	201174|Actinobacteria	S	esterase of the alpha-beta hydrolase superfamily	-	-	-	ko:K07001	-	-	-	-	ko00000	-	-	-	Patatin	bin204
40_bin204_d_Bacteria.p_Myxococcota.c_Myxococcia.o_Myxococcales.f_Myxococcaceae.g_Archangium_A.s__10	1242864.D187_003665	2.53E-86	271	COG1075@1|root,COG1075@2|Bacteria,1NIPT@1224|Proteobacteria,42XSQ@68525|delta/epsilon subdivisions,2WSYF@28221|Deltaproteobacteria	28221|Deltaproteobacteria	S	acetyltransferases and hydrolases with the alpha beta hydrolase fold	-	-	-	-	-	-	-	-	-	-	-	-	-	bin204
40_bin204_d_Bacteria.p_Myxococcota.c_Myxococcia.o_Myxococcales.f_Myxococcaceae.g_Archangium_A.s__11	246197.MXAN_0175	2.47E-200	576	COG2759@1|root,COG2759@2|Bacteria,1MUR8@1224|Proteobacteria,42MKE@68525|delta/epsilon subdivisions,2WJF1@28221|Deltaproteobacteria,2YZGJ@29|Myxococcales	28221|Deltaproteobacteria	F	Belongs to the formate--tetrahydrofolate ligase family	fhs	-	6.3.4.3	ko:K01938	ko00670,ko00720,ko01100,ko01120,ko01200,map00670,map00720,map01100,map01120,map01200	M00140,M00377	R00943	RC00026,RC00111	ko00000,ko00001,ko00002,ko01000	-	-	-	FTHFS	bin204
40_bin204_d_Bacteria.p_Myxococcota.c_Myxococcia.o_Myxococcales.f_Myxococcaceae.g_Archangium_A.s__12	215803.DB30_1200	5.86E-07	58.2	COG5616@1|root,COG5616@2|Bacteria,1PCBD@1224|Proteobacteria,438C9@68525|delta/epsilon subdivisions,2WYM6@28221|Deltaproteobacteria,2YWIT@29|Myxococcales	28221|Deltaproteobacteria	M	cAMP biosynthetic process	-	-	-	-	-	-	-	-	-	-	-	-	-	bin204
40_bin204_d_Bacteria.p_Myxococcota.c_Myxococcia.o_Myxococcales.f_Myxococcaceae.g_Archangium_A.s__13	1144275.COCOR_05928	3.96E-06	58.9	COG4447@1|root,COG4447@2|Bacteria,1PK4F@1224|Proteobacteria,437G7@68525|delta/epsilon subdivisions,2XA3A@28221|Deltaproteobacteria,2YVKV@29|Myxococcales	28221|Deltaproteobacteria	S	cellulose binding	-	-	-	-	-	-	-	-	-	-	-	-	-	bin204
40_bin204_d_Bacteria.p_Myxococcota.c_Myxococcia.o_Myxococcales.f_Myxococcaceae.g_Archangium_A.s__14	483219.LILAB_08400	5.43E-92	305	COG0515@1|root,COG0515@2|Bacteria,1MV1P@1224|Proteobacteria	1224|Proteobacteria	KLT	serine threonine protein kinase	-	-	2.7.11.1	ko:K08884,ko:K12132	-	-	-	-	ko00000,ko01000,ko01001	-	-	-	PEGA,Pkinase,zf-HC2	bin204
40_bin204_d_Bacteria.p_Myxococcota.c_Myxococcia.o_Myxococcales.f_Myxococcaceae.g_Archangium_A.s__15	1297742.A176_07461	4.82E-45	159	COG1595@1|root,COG1595@2|Bacteria,1Q2GH@1224|Proteobacteria,43830@68525|delta/epsilon subdivisions,2X0DG@28221|Deltaproteobacteria,2YVH2@29|Myxococcales	28221|Deltaproteobacteria	K	DNA-binding regulatory protein	-	-	-	ko:K03088	-	-	-	-	ko00000,ko03021	-	-	-	Sigma70_r4_2	bin204
40_bin204_d_Bacteria.p_Myxococcota.c_Myxococcia.o_Myxococcales.f_Myxococcaceae.g_Archangium_A.s__16	378806.STAUR_6808	7.24E-141	411	COG2805@1|root,COG2805@2|Bacteria,1MU3J@1224|Proteobacteria,42M7F@68525|delta/epsilon subdivisions,2WJ4Z@28221|Deltaproteobacteria,2YXJE@29|Myxococcales	28221|Deltaproteobacteria	NU	twitching motility protein	pilT1	-	-	ko:K02669	-	-	-	-	ko00000,ko02035,ko02044	3.A.15.2	-	-	T2SSE	bin204
40_bin204_d_Bacteria.p_Myxococcota.c_Myxococcia.o_Myxococcales.f_Myxococcaceae.g_Archangium_A.s__17	378806.STAUR_0764	1.08E-13	75.5	COG0664@1|root,COG0664@2|Bacteria,1PD8U@1224|Proteobacteria,438WG@68525|delta/epsilon subdivisions,2X41Z@28221|Deltaproteobacteria,2YY0B@29|Myxococcales	28221|Deltaproteobacteria	T	Cyclic nucleotide-monophosphate binding domain	-	-	-	-	-	-	-	-	-	-	-	-	cNMP_binding	bin204
40_bin204_d_Bacteria.p_Myxococcota.c_Myxococcia.o_Myxococcales.f_Myxococcaceae.g_Archangium_A.s__18	378806.STAUR_4889	1.25E-23	94.7	2B0TP@1|root,31T67@2|Bacteria,1QQVR@1224|Proteobacteria,43DY5@68525|delta/epsilon subdivisions,2X919@28221|Deltaproteobacteria,2Z1F2@29|Myxococcales	28221|Deltaproteobacteria	S	PilZ domain	-	-	-	-	-	-	-	-	-	-	-	-	PilZ	bin204
40_bin204_d_Bacteria.p_Myxococcota.c_Myxococcia.o_Myxococcales.f_Myxococcaceae.g_Archangium_A.s__19	1144275.COCOR_04761	4.36E-41	141	COG0454@1|root,COG0456@2|Bacteria	2|Bacteria	K	acetyltransferase	-	-	-	-	-	-	-	-	-	-	-	-	Acetyltransf_1,Acetyltransf_10	bin204
40_bin204_d_Bacteria.p_Myxococcota.c_Myxococcia.o_Myxococcales.f_Myxococcaceae.g_Archangium_A.s__22	1144275.COCOR_05071	3.70E-182	516	COG0464@1|root,COG0464@2|Bacteria,1MXFG@1224|Proteobacteria,42PBF@68525|delta/epsilon subdivisions,2WJG0@28221|Deltaproteobacteria	28221|Deltaproteobacteria	O	ATPase with chaperone activity	-	-	-	-	-	-	-	-	-	-	-	-	AAA	bin204
41_bin204_d_Bacteria.p_Myxococcota.c_Myxococcia.o_Myxococcales.f_Myxococcaceae.g_Archangium_A.s__2	1144275.COCOR_03906	3.69E-190	564	COG0741@1|root,COG1729@1|root,COG0741@2|Bacteria,COG1729@2|Bacteria,1MV3F@1224|Proteobacteria,42N7A@68525|delta/epsilon subdivisions,2WQFJ@28221|Deltaproteobacteria,2YV3N@29|Myxococcales	28221|Deltaproteobacteria	M	Transglycosylase SLT domain	-	-	-	ko:K08309	-	-	-	-	ko00000,ko01000,ko01011	-	GH23	-	SLT,SLT_L,TPR_16,TPR_6	bin204
41_bin204_d_Bacteria.p_Myxococcota.c_Myxococcia.o_Myxococcales.f_Myxococcaceae.g_Archangium_A.s__3	215803.DB30_4461	4.54E-39	130	2AN1W@1|root,31CZF@2|Bacteria,1QA02@1224|Proteobacteria,434QJ@68525|delta/epsilon subdivisions,2X8Z8@28221|Deltaproteobacteria,2Z154@29|Myxococcales	28221|Deltaproteobacteria	-	-	-	-	-	-	-	-	-	-	-	-	-	-	-	bin204
41_bin204_d_Bacteria.p_Myxococcota.c_Myxococcia.o_Myxococcales.f_Myxococcaceae.g_Archangium_A.s__4	794903.OPIT5_30795	1.23E-17	90.1	COG0745@1|root,COG0745@2|Bacteria,46TYS@74201|Verrucomicrobia,3K81V@414999|Opitutae	414999|Opitutae	K	Two component transcriptional regulator, winged helix family	-	-	-	ko:K02483	-	-	-	-	ko00000,ko02022	-	-	-	Response_reg,Trans_reg_C	bin204
41_bin204_d_Bacteria.p_Myxococcota.c_Myxococcia.o_Myxococcales.f_Myxococcaceae.g_Archangium_A.s__5	215803.DB30_4462	1.12E-122	375	COG2340@1|root,COG2340@2|Bacteria,1REVB@1224|Proteobacteria,4386P@68525|delta/epsilon subdivisions,2X3GI@28221|Deltaproteobacteria,2YW01@29|Myxococcales	28221|Deltaproteobacteria	S	Cysteine-rich secretory protein family	-	-	-	-	-	-	-	-	-	-	-	-	CAP	bin204
41_bin204_d_Bacteria.p_Myxococcota.c_Myxococcia.o_Myxococcales.f_Myxococcaceae.g_Archangium_A.s__6	1144275.COCOR_03909	5.90E-10	58.2	COG5512@1|root,COG5512@2|Bacteria	2|Bacteria	L	Zn-ribbon-containing possibly RNA-binding protein and truncated derivatives	-	-	-	-	-	-	-	-	-	-	-	-	DUF721	bin204
41_bin204_d_Bacteria.p_Myxococcota.c_Myxococcia.o_Myxococcales.f_Myxococcaceae.g_Archangium_A.s__7	215803.DB30_4464	1.89E-172	529	2BQ4S@1|root,32IZ6@2|Bacteria,1PC69@1224|Proteobacteria,4389U@68525|delta/epsilon subdivisions,2XA3U@28221|Deltaproteobacteria,2YWAW@29|Myxococcales	28221|Deltaproteobacteria	-	-	-	-	-	-	-	-	-	-	-	-	-	-	-	bin204
41_bin204_d_Bacteria.p_Myxococcota.c_Myxococcia.o_Myxococcales.f_Myxococcaceae.g_Archangium_A.s__8	1278073.MYSTI_03895	8.02E-127	370	COG1716@1|root,COG2199@1|root,COG1716@2|Bacteria,COG3706@2|Bacteria,1MZV7@1224|Proteobacteria,42SA7@68525|delta/epsilon subdivisions,2WNRU@28221|Deltaproteobacteria,2YU91@29|Myxococcales	28221|Deltaproteobacteria	T	diguanylate cyclase	-	-	-	-	-	-	-	-	-	-	-	-	FHA,GGDEF,Yop-YscD_cpl	bin204
41_bin204_d_Bacteria.p_Myxococcota.c_Myxococcia.o_Myxococcales.f_Myxococcaceae.g_Archangium_A.s__9	1242864.D187_009815	1.70E-90	283	COG0204@1|root,COG0204@2|Bacteria,1R9IG@1224|Proteobacteria,43BG5@68525|delta/epsilon subdivisions,2X6UG@28221|Deltaproteobacteria,2YUQF@29|Myxococcales	28221|Deltaproteobacteria	I	Phosphate acyltransferases	-	-	-	-	-	-	-	-	-	-	-	-	Acyltransferase	bin204
41_bin204_d_Bacteria.p_Myxococcota.c_Myxococcia.o_Myxococcales.f_Myxococcaceae.g_Archangium_A.s__11	1278073.MYSTI_03897	1.99E-100	305	COG0451@1|root,COG0451@2|Bacteria,1N8PG@1224|Proteobacteria,42UM2@68525|delta/epsilon subdivisions,2WR61@28221|Deltaproteobacteria,2YVAU@29|Myxococcales	28221|Deltaproteobacteria	GM	NAD dependent epimerase/dehydratase family	-	-	5.1.3.2	ko:K01784	ko00052,ko00520,ko01100,map00052,map00520,map01100	M00361,M00362,M00632	R00291,R02984	RC00289	ko00000,ko00001,ko00002,ko01000	-	-	-	Epimerase	bin204
41_bin204_d_Bacteria.p_Myxococcota.c_Myxococcia.o_Myxococcales.f_Myxococcaceae.g_Archangium_A.s__12	1278073.MYSTI_04568	1.05E-36	142	COG2370@1|root,COG2370@2|Bacteria,1MV6Z@1224|Proteobacteria,42VYC@68525|delta/epsilon subdivisions,2WREK@28221|Deltaproteobacteria,2YVJH@29|Myxococcales	28221|Deltaproteobacteria	O	HupE / UreJ protein	-	-	-	-	-	-	-	-	-	-	-	-	HupE_UreJ_2	bin204
41_bin204_d_Bacteria.p_Myxococcota.c_Myxococcia.o_Myxococcales.f_Myxococcaceae.g_Archangium_A.s__13	378806.STAUR_3835	4.61E-75	236	2BRS1@1|root,32KRX@2|Bacteria,1Q2XY@1224|Proteobacteria,438MG@68525|delta/epsilon subdivisions,2X8Q8@28221|Deltaproteobacteria,2YX9M@29|Myxococcales	28221|Deltaproteobacteria	-	-	-	-	-	-	-	-	-	-	-	-	-	-	-	bin204
41_bin204_d_Bacteria.p_Myxococcota.c_Myxococcia.o_Myxococcales.f_Myxococcaceae.g_Archangium_A.s__14	290397.Adeh_1355	8.33E-67	213	COG1191@1|root,COG1191@2|Bacteria,1MWEU@1224|Proteobacteria,42QQ8@68525|delta/epsilon subdivisions,2WMX3@28221|Deltaproteobacteria,2YVY0@29|Myxococcales	28221|Deltaproteobacteria	K	Sigma-70, region 4	fliA	-	-	ko:K02405	ko02020,ko02025,ko02026,ko02040,ko05111,map02020,map02025,map02026,map02040,map05111	-	-	-	ko00000,ko00001,ko02035,ko03021	-	-	-	Sigma70_r2,Sigma70_r3,Sigma70_r4	bin204
41_bin204_d_Bacteria.p_Myxococcota.c_Myxococcia.o_Myxococcales.f_Myxococcaceae.g_Archangium_A.s__15	290397.Adeh_1356	1.78E-106	318	COG0455@1|root,COG0455@2|Bacteria,1R8IW@1224|Proteobacteria,42PF7@68525|delta/epsilon subdivisions,2WJB5@28221|Deltaproteobacteria	28221|Deltaproteobacteria	D	Belongs to the ParA family	flhG	-	-	ko:K04562	-	-	-	-	ko00000,ko02035	-	-	-	AAA_31,CbiA,ParA	bin204
41_bin204_d_Bacteria.p_Myxococcota.c_Myxococcia.o_Myxococcales.f_Myxococcaceae.g_Archangium_A.s__16	290397.Adeh_1357	5.83E-107	328	COG1419@1|root,COG1419@2|Bacteria,1MUQW@1224|Proteobacteria,42NBF@68525|delta/epsilon subdivisions,2WNW9@28221|Deltaproteobacteria	28221|Deltaproteobacteria	N	PFAM GTP-binding signal recognition particle SRP54 G- domain	flhF	-	-	ko:K02404	-	-	-	-	ko00000,ko02035	-	-	-	SRP54	bin204
41_bin204_d_Bacteria.p_Myxococcota.c_Myxococcia.o_Myxococcales.f_Myxococcaceae.g_Archangium_A.s__17	290397.Adeh_1358	6.97E-292	821	COG1298@1|root,COG1298@2|Bacteria,1MUF3@1224|Proteobacteria,42NB2@68525|delta/epsilon subdivisions,2WIWG@28221|Deltaproteobacteria	28221|Deltaproteobacteria	N	Required for formation of the rod structure of the flagellar apparatus. Together with FliI and FliH, may constitute the export apparatus of flagellin	flhA	-	-	ko:K02400	ko02040,map02040	-	-	-	ko00000,ko00001,ko02035,ko02044	3.A.6.2,3.A.6.3	-	-	FHIPEP	bin204
41_bin204_d_Bacteria.p_Myxococcota.c_Myxococcia.o_Myxococcales.f_Myxococcaceae.g_Archangium_A.s__18	290397.Adeh_1359	6.57E-84	265	COG1377@1|root,COG1377@2|Bacteria,1MUWI@1224|Proteobacteria,42NKR@68525|delta/epsilon subdivisions,2WJIQ@28221|Deltaproteobacteria	28221|Deltaproteobacteria	N	Required for formation of the rod structure in the basal body of the flagellar apparatus. Together with FliI and FliH, may constitute the export apparatus of flagellin	yscU	-	-	ko:K02401,ko:K03229	ko02040,ko03070,map02040,map03070	M00332,M00542,M00660	-	-	ko00000,ko00001,ko00002,ko02035,ko02044	3.A.6.1,3.A.6.2,3.A.6.3	-	-	Bac_export_2	bin204
41_bin204_d_Bacteria.p_Myxococcota.c_Myxococcia.o_Myxococcales.f_Myxococcaceae.g_Archangium_A.s__19	290397.Adeh_1360	2.16E-55	185	COG1684@1|root,COG1684@2|Bacteria	2|Bacteria	N	bacterial-type flagellum assembly	fliR	-	-	ko:K02421,ko:K03228,ko:K13820	ko02040,ko03070,map02040,map03070	M00332,M00542,M00660	-	-	ko00000,ko00001,ko00002,ko02035,ko02044	3.A.6.1,3.A.6.2,3.A.6.3	-	-	Bac_export_1	bin204
41_bin204_d_Bacteria.p_Myxococcota.c_Myxococcia.o_Myxococcales.f_Myxococcaceae.g_Archangium_A.s__20	290397.Adeh_1361	1.87E-19	82	COG1987@1|root,COG1987@2|Bacteria	2|Bacteria	N	bacterial-type flagellum assembly	fliQ	-	-	ko:K02420	ko02040,map02040	-	-	-	ko00000,ko00001,ko02035,ko02044	3.A.6.2	-	-	Bac_export_3	bin204
41_bin204_d_Bacteria.p_Myxococcota.c_Myxococcia.o_Myxococcales.f_Myxococcaceae.g_Archangium_A.s__21	290397.Adeh_1362	6.60E-91	274	COG1338@1|root,COG1338@2|Bacteria,1MVBU@1224|Proteobacteria,42NDZ@68525|delta/epsilon subdivisions,2WKCN@28221|Deltaproteobacteria	28221|Deltaproteobacteria	N	Plays a role in the flagellum-specific transport system	fliP	-	-	ko:K02419	ko02040,map02040	-	-	-	ko00000,ko00001,ko02035,ko02044	3.A.6.2	-	-	FliP	bin204
41_bin204_d_Bacteria.p_Myxococcota.c_Myxococcia.o_Myxococcales.f_Myxococcaceae.g_Archangium_A.s__22	446469.Sked_31070	2.69E-05	51.2	COG3190@1|root,COG3190@2|Bacteria	2|Bacteria	N	flagellar	fliP	-	-	ko:K02418,ko:K02419	ko02040,map02040	-	-	-	ko00000,ko00001,ko02035,ko02044	3.A.6.2	-	-	FliO,FliP	bin204
42_bin204_d_Bacteria.p_Myxococcota.c_Myxococcia.o_Myxococcales.f_Myxococcaceae.g_Archangium_A.s__1	483219.LILAB_19765	1.73E-33	123	COG0565@1|root,COG0565@2|Bacteria,1N47Y@1224|Proteobacteria,42R3K@68525|delta/epsilon subdivisions,2WJNA@28221|Deltaproteobacteria	28221|Deltaproteobacteria	J	Catalyzes the formation of 2'O-methylated cytidine (Cm32) or 2'O-methylated uridine (Um32) at position 32 in tRNA	trmJ	-	2.1.1.200	ko:K02533,ko:K15396	-	-	-	-	ko00000,ko01000,ko03016	-	-	-	SpoU_methylase	bin204
42_bin204_d_Bacteria.p_Myxococcota.c_Myxococcia.o_Myxococcales.f_Myxococcaceae.g_Archangium_A.s__2	246197.MXAN_6606	3.50E-14	81.6	28M67@1|root,31CRD@2|Bacteria,1QASJ@1224|Proteobacteria,438U9@68525|delta/epsilon subdivisions,2X40D@28221|Deltaproteobacteria,2YXSR@29|Myxococcales	28221|Deltaproteobacteria	-	-	-	-	-	-	-	-	-	-	-	-	-	-	-	bin204
42_bin204_d_Bacteria.p_Myxococcota.c_Myxococcia.o_Myxococcales.f_Myxococcaceae.g_Archangium_A.s__3	448385.sce1419	3.08E-74	264	COG2355@1|root,COG2355@2|Bacteria,1MXA0@1224|Proteobacteria,43F3Q@68525|delta/epsilon subdivisions,2X3A4@28221|Deltaproteobacteria,2YV2U@29|Myxococcales	28221|Deltaproteobacteria	E	Membrane dipeptidase (Peptidase family M19)	-	-	-	-	-	-	-	-	-	-	-	-	Peptidase_M19	bin204
42_bin204_d_Bacteria.p_Myxococcota.c_Myxococcia.o_Myxococcales.f_Myxococcaceae.g_Archangium_A.s__6	1449976.KALB_523	7.23E-11	75.1	COG4995@1|root,COG4995@2|Bacteria,2GKCX@201174|Actinobacteria,4E0JJ@85010|Pseudonocardiales	201174|Actinobacteria	K	CHAT domain	-	-	-	-	-	-	-	-	-	-	-	-	CHAT,TPR_12	bin204
42_bin204_d_Bacteria.p_Myxococcota.c_Myxococcia.o_Myxococcales.f_Myxococcaceae.g_Archangium_A.s__7	391625.PPSIR1_13980	5.25E-15	78.6	COG1595@1|root,COG1595@2|Bacteria,1QAST@1224|Proteobacteria,435A0@68525|delta/epsilon subdivisions,2WZM3@28221|Deltaproteobacteria,2Z2CV@29|Myxococcales	28221|Deltaproteobacteria	K	DNA-templated transcription, initiation	-	-	-	ko:K03088	-	-	-	-	ko00000,ko03021	-	-	-	-	bin204
42_bin204_d_Bacteria.p_Myxococcota.c_Myxococcia.o_Myxococcales.f_Myxococcaceae.g_Archangium_A.s__10	448385.sce4583	1.31E-57	189	COG2755@1|root,COG2755@2|Bacteria,1PS6U@1224|Proteobacteria,43315@68525|delta/epsilon subdivisions,2WXTN@28221|Deltaproteobacteria,2YY6Z@29|Myxococcales	28221|Deltaproteobacteria	E	GDSL-like Lipase/Acylhydrolase	-	-	-	-	-	-	-	-	-	-	-	-	Lipase_GDSL_2	bin204
42_bin204_d_Bacteria.p_Myxococcota.c_Myxococcia.o_Myxococcales.f_Myxococcaceae.g_Archangium_A.s__11	290397.Adeh_4072	3.08E-40	139	COG1765@1|root,COG1765@2|Bacteria,1QF2H@1224|Proteobacteria,42VZN@68525|delta/epsilon subdivisions,2WSEZ@28221|Deltaproteobacteria	28221|Deltaproteobacteria	O	OsmC-like protein	-	-	-	ko:K09136	-	-	-	-	ko00000,ko03009	-	-	-	OsmC	bin204
42_bin204_d_Bacteria.p_Myxococcota.c_Myxococcia.o_Myxococcales.f_Myxococcaceae.g_Archangium_A.s__12	1294273.roselon_00924	6.19E-22	88.2	2EGD6@1|root,33A4Z@2|Bacteria,1N733@1224|Proteobacteria,2UG8Q@28211|Alphaproteobacteria	28211|Alphaproteobacteria	S	Protein of unknown function (DUF2892)	-	-	-	-	-	-	-	-	-	-	-	-	DUF2892	bin204
42_bin204_d_Bacteria.p_Myxococcota.c_Myxococcia.o_Myxococcales.f_Myxococcaceae.g_Archangium_A.s__13	246197.MXAN_4309	7.59E-71	225	COG1595@1|root,COG1595@2|Bacteria,1MX7T@1224|Proteobacteria,42W7K@68525|delta/epsilon subdivisions,2WRU7@28221|Deltaproteobacteria	28221|Deltaproteobacteria	K	RNA polymerase	-	-	-	ko:K03088	-	-	-	-	ko00000,ko03021	-	-	-	Sigma70_r2,Sigma70_r4_2	bin204
42_bin204_d_Bacteria.p_Myxococcota.c_Myxococcia.o_Myxococcales.f_Myxococcaceae.g_Archangium_A.s__14	404589.Anae109_0505	7.58E-132	384	COG0266@1|root,COG0266@2|Bacteria,1MVHK@1224|Proteobacteria,43791@68525|delta/epsilon subdivisions,2X9X0@28221|Deltaproteobacteria,2YZTI@29|Myxococcales	28221|Deltaproteobacteria	L	Belongs to the FPG family	-	-	3.2.2.23,4.2.99.18	ko:K10563	ko03410,map03410	-	-	-	ko00000,ko00001,ko01000,ko03400	-	-	-	Fapy_DNA_glyco,H2TH,zf-FPG_IleRS	bin204
42_bin204_d_Bacteria.p_Myxococcota.c_Myxococcia.o_Myxococcales.f_Myxococcaceae.g_Archangium_A.s__15	483219.LILAB_30970	3.55E-91	297	COG1470@1|root,COG1470@2|Bacteria	2|Bacteria	S	cell adhesion involved in biofilm formation	-	-	-	-	-	-	-	-	-	-	-	-	Amidase_2,CBM9_1,CarboxypepD_reg,DUF11,DUF4384,NPCBM_assoc,PA14,PEGA	bin204
42_bin204_d_Bacteria.p_Myxococcota.c_Myxococcia.o_Myxococcales.f_Myxococcaceae.g_Archangium_A.s__17	1297742.A176_02797	9.34E-141	427	COG0515@1|root,COG0515@2|Bacteria,1MV1P@1224|Proteobacteria,42MVV@68525|delta/epsilon subdivisions	1224|Proteobacteria	KLT	Family membership	-	-	2.7.11.1	ko:K08884,ko:K12132	-	-	-	-	ko00000,ko01000,ko01001	-	-	-	PP2C_2,Pkinase	bin204
42_bin204_d_Bacteria.p_Myxococcota.c_Myxococcia.o_Myxococcales.f_Myxococcaceae.g_Archangium_A.s__19	1242864.D187_002570	3.57E-75	240	COG1560@1|root,COG1560@2|Bacteria,1MVNI@1224|Proteobacteria,42N6U@68525|delta/epsilon subdivisions,2WQ3X@28221|Deltaproteobacteria	28221|Deltaproteobacteria	M	Lipid A biosynthesis acyltransferase	msbB	-	2.3.1.241	ko:K02517	ko00540,ko01100,map00540,map01100	M00060	R05146	RC00037,RC00039	ko00000,ko00001,ko00002,ko01000,ko01005	-	-	-	Lip_A_acyltrans	bin204
42_bin204_d_Bacteria.p_Myxococcota.c_Myxococcia.o_Myxococcales.f_Myxococcaceae.g_Archangium_A.s__20	1242864.D187_002135	2.37E-43	155	COG4977@1|root,COG4977@2|Bacteria,1QX40@1224|Proteobacteria	1224|Proteobacteria	K	helix_turn_helix, arabinose operon control protein	-	-	-	-	-	-	-	-	-	-	-	-	HTH_18	bin204
42_bin204_d_Bacteria.p_Myxococcota.c_Myxococcia.o_Myxococcales.f_Myxococcaceae.g_Archangium_A.s__21	68170.KL590533_gene5264	1.92E-45	159	COG0508@1|root,COG0508@2|Bacteria,2I8Q8@201174|Actinobacteria,4E7H1@85010|Pseudonocardiales	201174|Actinobacteria	C	2-oxoacid dehydrogenases acyltransferase (catalytic domain)	-	-	2.3.1.12	ko:K00627	ko00010,ko00020,ko00620,ko01100,ko01110,ko01120,ko01130,ko01200,map00010,map00020,map00620,map01100,map01110,map01120,map01130,map01200	M00307	R00209,R02569	RC00004,RC02742,RC02857	br01601,ko00000,ko00001,ko00002,ko01000	-	-	-	2-oxoacid_dh	bin204
43_bin204_d_Bacteria.p_Myxococcota.c_Myxococcia.o_Myxococcales.f_Myxococcaceae.g_Archangium_A.s__1	1192034.CAP_2947	7.90E-19	80.5	COG1393@1|root,COG1393@2|Bacteria,1QDI7@1224|Proteobacteria,42U8X@68525|delta/epsilon subdivisions,2WY4H@28221|Deltaproteobacteria,2YVRF@29|Myxococcales	28221|Deltaproteobacteria	P	Belongs to the ArsC family	-	-	1.20.4.1	ko:K00537	-	-	-	-	ko00000,ko01000	-	-	-	ArsC,Glutaredoxin	bin204
43_bin204_d_Bacteria.p_Myxococcota.c_Myxococcia.o_Myxococcales.f_Myxococcaceae.g_Archangium_A.s__2	765420.OSCT_2276	2.19E-98	301	COG1092@1|root,COG1092@2|Bacteria,2G7Y9@200795|Chloroflexi,3767A@32061|Chloroflexia	32061|Chloroflexia	H	S-adenosylmethionine-dependent methyltransferase	-	-	2.1.1.191	ko:K06969	-	-	-	-	ko00000,ko01000,ko03009	-	-	-	Methyltrans_SAM	bin204
43_bin204_d_Bacteria.p_Myxococcota.c_Myxococcia.o_Myxococcales.f_Myxococcaceae.g_Archangium_A.s__3	1254432.SCE1572_23080	6.25E-60	196	COG0388@1|root,COG0388@2|Bacteria	2|Bacteria	S	hydrolase activity, acting on carbon-nitrogen (but not peptide) bonds	-	-	3.5.1.53	ko:K11206,ko:K12251	ko00330,ko01100,map00330,map01100	-	R01152	RC00096	ko00000,ko00001,ko01000	-	-	-	CN_hydrolase	bin204
43_bin204_d_Bacteria.p_Myxococcota.c_Myxococcia.o_Myxococcales.f_Myxococcaceae.g_Archangium_A.s__4	448385.sce4969	5.11E-49	165	COG1595@1|root,COG1595@2|Bacteria,1Q3TH@1224|Proteobacteria,439MN@68525|delta/epsilon subdivisions,2X4YR@28221|Deltaproteobacteria,2YZV1@29|Myxococcales	28221|Deltaproteobacteria	K	Sigma-70, region 4	-	-	-	ko:K03088	-	-	-	-	ko00000,ko03021	-	-	-	Sigma70_r2,Sigma70_r4_2	bin204
43_bin204_d_Bacteria.p_Myxococcota.c_Myxococcia.o_Myxococcales.f_Myxococcaceae.g_Archangium_A.s__5	246197.MXAN_7160	6.17E-162	467	COG0787@1|root,COG0787@2|Bacteria,1MV0Q@1224|Proteobacteria,42MGU@68525|delta/epsilon subdivisions,2WIVG@28221|Deltaproteobacteria	28221|Deltaproteobacteria	M	Catalyzes the interconversion of L-alanine and D- alanine. May also act on other amino acids	alr	-	5.1.1.1	ko:K01775	ko00473,ko01100,ko01502,map00473,map01100,map01502	-	R00401	RC00285	ko00000,ko00001,ko01000,ko01011	-	-	-	Ala_racemase_C,Ala_racemase_N	bin204
43_bin204_d_Bacteria.p_Myxococcota.c_Myxococcia.o_Myxococcales.f_Myxococcaceae.g_Archangium_A.s__7	1242864.D187_004623	2.57E-05	53.1	COG0457@1|root,COG0457@2|Bacteria,1PCAS@1224|Proteobacteria,433V6@68525|delta/epsilon subdivisions,2X3MF@28221|Deltaproteobacteria,2YWHN@29|Myxococcales	28221|Deltaproteobacteria	S	Tetratricopeptide repeat	-	-	-	-	-	-	-	-	-	-	-	-	-	bin204
43_bin204_d_Bacteria.p_Myxococcota.c_Myxococcia.o_Myxococcales.f_Myxococcaceae.g_Archangium_A.s__8	926554.KI912671_gene251	4.22E-08	59.7	COG4704@1|root,COG4704@2|Bacteria	2|Bacteria	-	-	-	-	-	ko:K14645	ko02024,map02024	-	-	-	ko00000,ko00001,ko01000,ko01002,ko03110	-	-	-	Peptidase_S8	bin204
43_bin204_d_Bacteria.p_Myxococcota.c_Myxococcia.o_Myxococcales.f_Myxococcaceae.g_Archangium_A.s__10	1278073.MYSTI_07299	8.19E-164	471	COG1641@1|root,COG1641@2|Bacteria,1MUKU@1224|Proteobacteria,42MHQ@68525|delta/epsilon subdivisions,2WJAC@28221|Deltaproteobacteria,2YUS7@29|Myxococcales	28221|Deltaproteobacteria	S	Belongs to the LarC family	-	-	4.99.1.12	ko:K09121	-	-	-	-	ko00000,ko01000	-	-	-	DUF111	bin204
43_bin204_d_Bacteria.p_Myxococcota.c_Myxococcia.o_Myxococcales.f_Myxococcaceae.g_Archangium_A.s__11	1242864.D187_001131	3.19E-241	676	COG0442@1|root,COG0442@2|Bacteria,1MU7E@1224|Proteobacteria,42ME5@68525|delta/epsilon subdivisions,2WJVC@28221|Deltaproteobacteria,2YU5X@29|Myxococcales	28221|Deltaproteobacteria	J	Catalyzes the attachment of proline to tRNA(Pro) in a two-step reaction proline is first activated by ATP to form Pro- AMP and then transferred to the acceptor end of tRNA(Pro)	proS	-	6.1.1.15	ko:K01881	ko00970,map00970	M00359,M00360	R03661	RC00055,RC00523	ko00000,ko00001,ko00002,ko01000,ko01007,ko03016	-	-	-	HGTP_anticodon,ProRS-C_1,tRNA-synt_2b	bin204
43_bin204_d_Bacteria.p_Myxococcota.c_Myxococcia.o_Myxococcales.f_Myxococcaceae.g_Archangium_A.s__12	1242864.D187_004278	4.91E-63	216	COG4191@1|root,COG4191@2|Bacteria,1RCM9@1224|Proteobacteria,42NFR@68525|delta/epsilon subdivisions	1224|Proteobacteria	T	Histidine kinase	-	-	2.7.13.3	ko:K02482	-	-	-	-	ko00000,ko01000,ko01001,ko02022	-	-	-	DUF3365,GAF_2,HATPase_c,HisKA,PAS,PAS_3,PAS_4,PAS_9,Response_reg	bin204
43_bin204_d_Bacteria.p_Myxococcota.c_Myxococcia.o_Myxococcales.f_Myxococcaceae.g_Archangium_A.s__14	251221.3521	1.72E-259	736	COG0823@1|root,COG1506@1|root,COG0823@2|Bacteria,COG1506@2|Bacteria,1G1Q1@1117|Cyanobacteria	1117|Cyanobacteria	EU	PFAM Prolyl oligopeptidase family	-	-	-	-	-	-	-	-	-	-	-	-	PD40,Peptidase_S9	bin204
43_bin204_d_Bacteria.p_Myxococcota.c_Myxococcia.o_Myxococcales.f_Myxococcaceae.g_Archangium_A.s__17	1144275.COCOR_06170	3.86E-137	413	COG0737@1|root,COG0737@2|Bacteria,1NDBC@1224|Proteobacteria,42V2W@68525|delta/epsilon subdivisions,2WS9M@28221|Deltaproteobacteria,2YV8Z@29|Myxococcales	28221|Deltaproteobacteria	F	Cytochrome c554 and c-prime	-	-	-	-	-	-	-	-	-	-	-	-	Cytochrome_C554	bin204
43_bin204_d_Bacteria.p_Myxococcota.c_Myxococcia.o_Myxococcales.f_Myxococcaceae.g_Archangium_A.s__18	1144275.COCOR_06169	4.54E-62	192	COG0745@1|root,COG0745@2|Bacteria,1Q1JI@1224|Proteobacteria,43EX8@68525|delta/epsilon subdivisions,2X9Z8@28221|Deltaproteobacteria,2Z2CR@29|Myxococcales	28221|Deltaproteobacteria	KT	Response regulator receiver domain	-	-	-	-	-	-	-	-	-	-	-	-	Response_reg	bin204
43_bin204_d_Bacteria.p_Myxococcota.c_Myxococcia.o_Myxococcales.f_Myxococcaceae.g_Archangium_A.s__19	1278073.MYSTI_05184	3.59E-29	113	COG2825@1|root,COG2825@2|Bacteria,1MZVJ@1224|Proteobacteria,42VH3@68525|delta/epsilon subdivisions,2WP6K@28221|Deltaproteobacteria,2YVZ7@29|Myxococcales	28221|Deltaproteobacteria	M	Outer membrane protein (OmpH-like)	-	-	-	ko:K06142	-	-	-	-	ko00000	-	-	-	OmpH	bin204
43_bin204_d_Bacteria.p_Myxococcota.c_Myxococcia.o_Myxococcales.f_Myxococcaceae.g_Archangium_A.s__20	215803.DB30_0027	2.22E-67	223	COG1044@1|root,COG1044@2|Bacteria,1MUX6@1224|Proteobacteria,42M4X@68525|delta/epsilon subdivisions,2WJJY@28221|Deltaproteobacteria,2YZJW@29|Myxococcales	28221|Deltaproteobacteria	M	UDP-3-O-[3-hydroxymyristoyl] glucosamine N-acyltransferase, LpxD	lpxD	GO:0003674,GO:0003824,GO:0005975,GO:0006629,GO:0006643,GO:0006644,GO:0006664,GO:0006793,GO:0006796,GO:0008150,GO:0008152,GO:0008610,GO:0008654,GO:0009058,GO:0009245,GO:0009247,GO:0009311,GO:0009312,GO:0009987,GO:0016051,GO:0016740,GO:0016746,GO:0016747,GO:0019637,GO:0044237,GO:0044238,GO:0044249,GO:0044255,GO:0046467,GO:0046493,GO:0071704,GO:0090407,GO:1901135,GO:1901137,GO:1901269,GO:1901271,GO:…	2.3.1.191	ko:K02536	ko00540,ko01100,map00540,map01100	M00060	R04550	RC00039,RC00166	ko00000,ko00001,ko00002,ko01000,ko01005	-	-	-	Hexapep,Hexapep_2,LpxD	bin204
43_bin204_d_Bacteria.p_Myxococcota.c_Myxococcia.o_Myxococcales.f_Myxococcaceae.g_Archangium_A.s__21	1144275.COCOR_02670	3.67E-68	210	COG0764@1|root,COG0764@2|Bacteria,1RH2T@1224|Proteobacteria,42SCN@68525|delta/epsilon subdivisions,2WP3E@28221|Deltaproteobacteria,2YVDF@29|Myxococcales	28221|Deltaproteobacteria	I	Involved in unsaturated fatty acids biosynthesis. Catalyzes the dehydration of short chain beta-hydroxyacyl-ACPs and long chain saturated and unsaturated beta-hydroxyacyl-ACPs	fabZ	-	4.2.1.59	ko:K02372	ko00061,ko00780,ko01100,ko01212,map00061,map00780,map01100,map01212	M00083,M00572	R04428,R04535,R04537,R04544,R04568,R04954,R04965,R07764,R10117,R10121	RC00831,RC01095	ko00000,ko00001,ko00002,ko01000,ko01004	-	-	-	FabA	bin204
43_bin204_d_Bacteria.p_Myxococcota.c_Myxococcia.o_Myxococcales.f_Myxococcaceae.g_Archangium_A.s__22	1242864.D187_004762	1.22E-96	290	COG1043@1|root,COG1043@2|Bacteria,1MUHQ@1224|Proteobacteria,42NPG@68525|delta/epsilon subdivisions,2WJVP@28221|Deltaproteobacteria	28221|Deltaproteobacteria	M	Involved in the biosynthesis of lipid A, a phosphorylated glycolipid that anchors the lipopolysaccharide to the outer membrane of the cell	lpxA	-	2.3.1.129	ko:K00677	ko00540,ko01100,ko01503,map00540,map01100,map01503	M00060	R04567	RC00039,RC00055	ko00000,ko00001,ko00002,ko01000,ko01005	-	-	-	Acetyltransf_11,Hexapep	bin204
43_bin204_d_Bacteria.p_Myxococcota.c_Myxococcia.o_Myxococcales.f_Myxococcaceae.g_Archangium_A.s__23	1242864.D187_004763	3.61E-102	305	COG3494@1|root,COG3494@2|Bacteria,1MWTH@1224|Proteobacteria,42P40@68525|delta/epsilon subdivisions,2WK7K@28221|Deltaproteobacteria	28221|Deltaproteobacteria	S	Protein of unknown function (DUF1009)	-	-	-	ko:K09949	-	-	-	-	ko00000	-	-	-	DUF1009	bin204
43_bin204_d_Bacteria.p_Myxococcota.c_Myxococcia.o_Myxococcales.f_Myxococcaceae.g_Archangium_A.s__24	378806.STAUR_3238	1.65E-204	592	COG1297@1|root,COG1297@2|Bacteria,1NQQP@1224|Proteobacteria,438FD@68525|delta/epsilon subdivisions,2X3QD@28221|Deltaproteobacteria,2YWUD@29|Myxococcales	28221|Deltaproteobacteria	S	OPT oligopeptide transporter protein	-	-	-	-	-	-	-	-	-	-	-	-	OPT	bin204
43_bin204_d_Bacteria.p_Myxococcota.c_Myxococcia.o_Myxococcales.f_Myxococcaceae.g_Archangium_A.s__26	1116369.KB890024_gene4687	4.73E-41	142	2E1J9@1|root,32WWY@2|Bacteria,1Q7D3@1224|Proteobacteria,2UTHG@28211|Alphaproteobacteria	28211|Alphaproteobacteria	-	-	-	-	-	-	-	-	-	-	-	-	-	-	-	bin204
43_bin204_d_Bacteria.p_Myxococcota.c_Myxococcia.o_Myxococcales.f_Myxococcaceae.g_Archangium_A.s__27	1157708.KB907450_gene6173	2.09E-22	97.8	COG1511@1|root,COG1511@2|Bacteria,1R6MB@1224|Proteobacteria,2VKRK@28216|Betaproteobacteria,4AGFT@80864|Comamonadaceae	28216|Betaproteobacteria	S	domain protein	-	-	-	ko:K01421	-	-	-	-	ko00000	-	-	-	ABC2_membrane_3	bin204
44_bin204_d_Bacteria.p_Myxococcota.c_Myxococcia.o_Myxococcales.f_Myxococcaceae.g_Archangium_A.s__1	448385.sce6417	2.16E-53	184	COG4941@1|root,COG4941@2|Bacteria,1MU3D@1224|Proteobacteria,437V1@68525|delta/epsilon subdivisions,2X34I@28221|Deltaproteobacteria,2YU7X@29|Myxococcales	28221|Deltaproteobacteria	K	Belongs to the sigma-70 factor family. ECF subfamily	-	-	-	-	-	-	-	-	-	-	-	-	Sigma70_r2,Sigma70_r4_2	bin204
44_bin204_d_Bacteria.p_Myxococcota.c_Myxococcia.o_Myxococcales.f_Myxococcaceae.g_Archangium_A.s__2	1394178.AWOO02000017_gene6676	4.13E-25	98.6	COG3795@1|root,COG3795@2|Bacteria,2IHYC@201174|Actinobacteria,4EJZM@85012|Streptosporangiales	201174|Actinobacteria	S	YCII-related domain	-	-	-	-	-	-	-	-	-	-	-	-	YCII	bin204
44_bin204_d_Bacteria.p_Myxococcota.c_Myxococcia.o_Myxococcales.f_Myxococcaceae.g_Archangium_A.s__3	861299.J421_1253	1.66E-38	134	COG3795@1|root,COG3795@2|Bacteria	2|Bacteria	F	YCII-related domain	-	-	-	-	-	-	-	-	-	-	-	-	DoxX_2,YCII	bin204
44_bin204_d_Bacteria.p_Myxococcota.c_Myxococcia.o_Myxococcales.f_Myxococcaceae.g_Archangium_A.s__4	7029.ACYPI060717-PA	0.000244	52.8	KOG1217@1|root,KOG1217@2759|Eukaryota,38BUP@33154|Opisthokonta,3BA2W@33208|Metazoa,3CUNH@33213|Bilateria,41VHE@6656|Arthropoda,3SX05@50557|Insecta,3EC26@33342|Paraneoptera	33208|Metazoa	T	Worm-specific repeat type 1	-	-	-	-	-	-	-	-	-	-	-	-	EGF_CA,NIDO,hEGF	bin204
44_bin204_d_Bacteria.p_Myxococcota.c_Myxococcia.o_Myxococcales.f_Myxococcaceae.g_Archangium_A.s__5	1121381.JNIV01000119_gene3685	7.60E-49	162	COG1515@1|root,COG1515@2|Bacteria	2|Bacteria	L	deoxyribonuclease V activity	nfi	-	3.1.11.5,3.1.21.7	ko:K01144,ko:K05982	-	-	-	-	ko00000,ko01000,ko03400	-	-	-	Endonuclease_5	bin204
44_bin204_d_Bacteria.p_Myxococcota.c_Myxococcia.o_Myxococcales.f_Myxococcaceae.g_Archangium_A.s__6	211165.AJLN01000161_gene5590	2.40E-53	184	COG1864@1|root,COG1864@2|Bacteria,1G489@1117|Cyanobacteria,1JJA1@1189|Stigonemataceae	1117|Cyanobacteria	F	DNA/RNA non-specific endonuclease	-	-	-	ko:K01173	ko04210,map04210	-	-	-	ko00000,ko00001,ko03029	-	-	-	Endonuclease_NS	bin204
44_bin204_d_Bacteria.p_Myxococcota.c_Myxococcia.o_Myxococcales.f_Myxococcaceae.g_Archangium_A.s__7	215803.DB30_6082	2.30E-49	179	COG2966@1|root,COG3610@1|root,COG2966@2|Bacteria,COG3610@2|Bacteria,1RAQ0@1224|Proteobacteria,42PCB@68525|delta/epsilon subdivisions,2X357@28221|Deltaproteobacteria,2YUBM@29|Myxococcales	28221|Deltaproteobacteria	S	Threonine/Serine exporter, ThrE	-	-	-	-	-	-	-	-	-	-	-	-	ThrE	bin204
44_bin204_d_Bacteria.p_Myxococcota.c_Myxococcia.o_Myxococcales.f_Myxococcaceae.g_Archangium_A.s__8	1123277.KB893176_gene3691	1.25E-127	382	COG0477@1|root,COG2814@2|Bacteria,4NEQU@976|Bacteroidetes,47KKT@768503|Cytophagia	976|Bacteroidetes	EGP	Major facilitator superfamily MFS_1	-	-	-	-	-	-	-	-	-	-	-	-	MFS_1	bin204
44_bin204_d_Bacteria.p_Myxococcota.c_Myxococcia.o_Myxococcales.f_Myxococcaceae.g_Archangium_A.s__10	483219.LILAB_35405	4.97E-87	272	COG0073@1|root,COG0073@2|Bacteria,1NKFN@1224|Proteobacteria	1224|Proteobacteria	J	RNA ligase	-	-	-	-	-	-	-	-	-	-	-	-	RNA_ligase	bin204
44_bin204_d_Bacteria.p_Myxococcota.c_Myxococcia.o_Myxococcales.f_Myxococcaceae.g_Archangium_A.s__11	246197.MXAN_1811	7.81E-12	76.6	COG1413@1|root,COG1413@2|Bacteria,1P4H5@1224|Proteobacteria	1224|Proteobacteria	C	E-Z type HEAT repeats	-	-	-	-	-	-	-	-	-	-	-	-	HEAT_2	bin204
44_bin204_d_Bacteria.p_Myxococcota.c_Myxococcia.o_Myxococcales.f_Myxococcaceae.g_Archangium_A.s__12	272123.Anacy_0530	1.07E-223	645	COG0330@1|root,COG0330@2|Bacteria,1G1GC@1117|Cyanobacteria,1HIDC@1161|Nostocales	1117|Cyanobacteria	O	PFAM SPFH domain Band 7 family	-	-	-	-	-	-	-	-	-	-	-	-	Band_7	bin204
44_bin204_d_Bacteria.p_Myxococcota.c_Myxococcia.o_Myxococcales.f_Myxococcaceae.g_Archangium_A.s__13	380358.XALC_2598	2.97E-72	241	COG2204@1|root,COG2204@2|Bacteria,1MU0N@1224|Proteobacteria,1RMCK@1236|Gammaproteobacteria,1X59D@135614|Xanthomonadales	135614|Xanthomonadales	T	Sigma-54 interaction domain	-	-	-	ko:K02481	-	-	-	-	ko00000,ko02022	-	-	-	HTH_8,Response_reg,Sigma54_activat	bin204
44_bin204_d_Bacteria.p_Myxococcota.c_Myxococcia.o_Myxococcales.f_Myxococcaceae.g_Archangium_A.s__14	1254432.SCE1572_21440	1.34E-110	325	COG0024@1|root,COG0024@2|Bacteria,1MU99@1224|Proteobacteria,42MM5@68525|delta/epsilon subdivisions,2WJMN@28221|Deltaproteobacteria,2YU2H@29|Myxococcales	28221|Deltaproteobacteria	J	Methionine aminopeptidase	map	-	3.4.11.18	ko:K01265	-	-	-	-	ko00000,ko01000,ko01002	-	-	-	Peptidase_M24,SEC-C	bin204
44_bin204_d_Bacteria.p_Myxococcota.c_Myxococcia.o_Myxococcales.f_Myxococcaceae.g_Archangium_A.s__15	1144319.PMI16_00615	2.68E-21	92	COG0583@1|root,COG0583@2|Bacteria,1MXRP@1224|Proteobacteria,2VQ8X@28216|Betaproteobacteria,475DN@75682|Oxalobacteraceae	28216|Betaproteobacteria	K	LysR substrate binding domain	-	-	-	-	-	-	-	-	-	-	-	-	HTH_1,LysR_substrate	bin204
44_bin204_d_Bacteria.p_Myxococcota.c_Myxococcia.o_Myxococcales.f_Myxococcaceae.g_Archangium_A.s__17	243231.GSU2911	1.18E-08	68.9	COG3420@1|root,COG3420@2|Bacteria	2|Bacteria	P	alginic acid biosynthetic process	-	-	-	-	-	-	-	-	-	-	-	-	Beta_helix,NosD	bin204
44_bin204_d_Bacteria.p_Myxococcota.c_Myxococcia.o_Myxococcales.f_Myxococcaceae.g_Archangium_A.s__19	56780.SYN_01914	7.06E-22	98.2	COG5340@1|root,COG5340@2|Bacteria,1R6RH@1224|Proteobacteria,42QAA@68525|delta/epsilon subdivisions,2WK70@28221|Deltaproteobacteria,2MRB4@213462|Syntrophobacterales	28221|Deltaproteobacteria	K	Transcriptional regulator, AbiEi antitoxin	-	-	-	-	-	-	-	-	-	-	-	-	AbiEi_4	bin204
44_bin204_d_Bacteria.p_Myxococcota.c_Myxococcia.o_Myxococcales.f_Myxococcaceae.g_Archangium_A.s__21	1449050.JNLE01000005_gene4721	1.87E-39	150	COG0535@1|root,COG0535@2|Bacteria,1UZPV@1239|Firmicutes,24ASI@186801|Clostridia,36NUI@31979|Clostridiaceae	186801|Clostridia	S	Radical SAM superfamily	-	-	-	-	-	-	-	-	-	-	-	-	Fer4_12,Fer4_14,Radical_SAM	bin204
45_bin204_d_Bacteria.p_Myxococcota.c_Myxococcia.o_Myxococcales.f_Myxococcaceae.g_Archangium_A.s__1	1210884.HG799462_gene7905	4.37E-19	88.6	COG1793@1|root,COG3831@1|root,COG1793@2|Bacteria,COG3831@2|Bacteria,2IYN5@203682|Planctomycetes	203682|Planctomycetes	L	DNA ligase OB-like domain	-	-	6.5.1.1,6.5.1.6,6.5.1.7	ko:K10747	ko03030,ko03410,ko03420,ko03430,map03030,map03410,map03420,map03430	-	R00381,R00382,R10822,R10823	RC00005	ko00000,ko00001,ko01000,ko03032,ko03400	-	-	-	DNA_ligase_OB_2,WGR	bin204
45_bin204_d_Bacteria.p_Myxococcota.c_Myxococcia.o_Myxococcales.f_Myxococcaceae.g_Archangium_A.s__3	448385.sce9357	5.11E-24	104	COG3770@1|root,COG3770@2|Bacteria,1QA7G@1224|Proteobacteria,43DYC@68525|delta/epsilon subdivisions,2WZ6W@28221|Deltaproteobacteria,2Z1GB@29|Myxococcales	28221|Deltaproteobacteria	M	Penicillin-insensitive murein endopeptidase	-	-	-	ko:K07261	-	-	-	-	ko00000,ko01000,ko01002,ko01011	-	-	-	Peptidase_M74	bin204
45_bin204_d_Bacteria.p_Myxococcota.c_Myxococcia.o_Myxococcales.f_Myxococcaceae.g_Archangium_A.s__4	757424.Hsero_4137	5.23E-11	69.3	COG2518@1|root,COG2518@2|Bacteria,1NMMQ@1224|Proteobacteria,2VH3B@28216|Betaproteobacteria,472XZ@75682|Oxalobacteraceae	28216|Betaproteobacteria	O	Methyltransferase domain	-	-	-	-	-	-	-	-	-	-	-	-	Methyltransf_32	bin204
45_bin204_d_Bacteria.p_Myxococcota.c_Myxococcia.o_Myxococcales.f_Myxococcaceae.g_Archangium_A.s__6	1242864.D187_001623	1.21E-139	421	COG2304@1|root,COG2304@2|Bacteria,1MUTS@1224|Proteobacteria,42Q78@68525|delta/epsilon subdivisions,2WJHK@28221|Deltaproteobacteria,2YYR6@29|Myxococcales	28221|Deltaproteobacteria	S	von Willebrand factor	-	-	-	ko:K07114	-	-	-	-	ko00000,ko02000	1.A.13.2.2,1.A.13.2.3	-	-	DUF3520,VWA,vWF_A	bin204
45_bin204_d_Bacteria.p_Myxococcota.c_Myxococcia.o_Myxococcales.f_Myxococcaceae.g_Archangium_A.s__9	62928.azo3263	5.47E-14	81.6	COG5492@1|root,COG5492@2|Bacteria	2|Bacteria	N	domain, Protein	-	-	-	-	-	-	-	-	-	-	-	-	Big_2,Collagen_bind_2,DUF5060,NAGPA,SLH	bin204
45_bin204_d_Bacteria.p_Myxococcota.c_Myxococcia.o_Myxococcales.f_Myxococcaceae.g_Archangium_A.s__10	502025.Hoch_3515	2.34E-90	286	2AN4U@1|root,31D2K@2|Bacteria,1QA4B@1224|Proteobacteria,434U7@68525|delta/epsilon subdivisions,2WZ56@28221|Deltaproteobacteria,2Z1CN@29|Myxococcales	28221|Deltaproteobacteria	-	-	-	-	-	-	-	-	-	-	-	-	-	-	-	bin204
45_bin204_d_Bacteria.p_Myxococcota.c_Myxococcia.o_Myxococcales.f_Myxococcaceae.g_Archangium_A.s__13	1192034.CAP_2612	3.25E-129	401	COG1073@1|root,COG1073@2|Bacteria	2|Bacteria	S	thiolester hydrolase activity	-	-	-	-	-	-	-	-	-	-	-	-	Abhydrolase_1,Abhydrolase_6	bin204
45_bin204_d_Bacteria.p_Myxococcota.c_Myxococcia.o_Myxococcales.f_Myxococcaceae.g_Archangium_A.s__14	1121935.AQXX01000127_gene1191	5.27E-74	253	COG5337@1|root,COG5337@2|Bacteria,1QCJ4@1224|Proteobacteria,1S91X@1236|Gammaproteobacteria	1236|Gammaproteobacteria	M	CotH kinase protein	-	-	-	-	-	-	-	-	-	-	-	-	CotH,LTD	bin204
45_bin204_d_Bacteria.p_Myxococcota.c_Myxococcia.o_Myxococcales.f_Myxococcaceae.g_Archangium_A.s__15	28444.JODQ01000001_gene2362	8.45E-08	58.5	COG1403@1|root,COG1403@2|Bacteria,2IFWW@201174|Actinobacteria,4EP98@85012|Streptosporangiales	201174|Actinobacteria	V	HNH nucleases	-	-	-	-	-	-	-	-	-	-	-	-	HNH	bin204
45_bin204_d_Bacteria.p_Myxococcota.c_Myxococcia.o_Myxococcales.f_Myxococcaceae.g_Archangium_A.s__16	870187.Thini_4007	6.28E-57	201	COG3950@1|root,COG3950@2|Bacteria,1RAZX@1224|Proteobacteria,1S3AU@1236|Gammaproteobacteria	1236|Gammaproteobacteria	S	AAA ATPase domain	-	-	-	-	-	-	-	-	-	-	-	-	AAA_21	bin204
45_bin204_d_Bacteria.p_Myxococcota.c_Myxococcia.o_Myxococcales.f_Myxococcaceae.g_Archangium_A.s__17	1173026.Glo7428_1740	3.13E-06	57	COG0406@1|root,COG0406@2|Bacteria,1G2FR@1117|Cyanobacteria	1117|Cyanobacteria	G	PFAM Phosphoglycerate mutase family	-	-	-	-	-	-	-	-	-	-	-	-	His_Phos_1	bin204
45_bin204_d_Bacteria.p_Myxococcota.c_Myxococcia.o_Myxococcales.f_Myxococcaceae.g_Archangium_A.s__18	1144275.COCOR_05734	6.68E-25	106	COG2010@1|root,COG2010@2|Bacteria,1PD95@1224|Proteobacteria,43E5K@68525|delta/epsilon subdivisions,2WZSQ@28221|Deltaproteobacteria,2Z2P1@29|Myxococcales	28221|Deltaproteobacteria	C	Cytochrome c	-	-	-	-	-	-	-	-	-	-	-	-	-	bin204
45_bin204_d_Bacteria.p_Myxococcota.c_Myxococcia.o_Myxococcales.f_Myxococcaceae.g_Archangium_A.s__19	448385.sce8544	5.63E-18	84.3	COG2010@1|root,COG2010@2|Bacteria,1PD95@1224|Proteobacteria,43E5K@68525|delta/epsilon subdivisions,2WZSQ@28221|Deltaproteobacteria,2Z2P1@29|Myxococcales	28221|Deltaproteobacteria	C	Cytochrome c	-	-	-	-	-	-	-	-	-	-	-	-	-	bin204
45_bin204_d_Bacteria.p_Myxococcota.c_Myxococcia.o_Myxococcales.f_Myxococcaceae.g_Archangium_A.s__20	930169.B5T_02691	2.22E-78	252	COG3386@1|root,COG3386@2|Bacteria,1MX7V@1224|Proteobacteria,1RMQK@1236|Gammaproteobacteria,1XJKP@135619|Oceanospirillales	135619|Oceanospirillales	G	Gluconolactonase	-	-	-	-	-	-	-	-	-	-	-	-	Str_synth	bin204
45_bin204_d_Bacteria.p_Myxococcota.c_Myxococcia.o_Myxococcales.f_Myxococcaceae.g_Archangium_A.s__21	391625.PPSIR1_00585	5.56E-40	161	COG0515@1|root,COG0515@2|Bacteria,1QX3Z@1224|Proteobacteria	1224|Proteobacteria	T	SMART Serine threonine protein kinase	-	-	2.7.11.1	ko:K12132	-	-	-	-	ko00000,ko01000,ko01001	-	-	-	AAA_16,Pkinase	bin204
45_bin204_d_Bacteria.p_Myxococcota.c_Myxococcia.o_Myxococcales.f_Myxococcaceae.g_Archangium_A.s__22	215803.DB30_5597	4.18E-20	95.5	COG1595@1|root,COG1595@2|Bacteria,1Q2GH@1224|Proteobacteria,43830@68525|delta/epsilon subdivisions,2X0DG@28221|Deltaproteobacteria,2YVH2@29|Myxococcales	28221|Deltaproteobacteria	K	DNA-binding regulatory protein	-	-	-	ko:K03088	-	-	-	-	ko00000,ko03021	-	-	-	Sigma70_r4_2	bin204
46_bin204_d_Bacteria.p_Myxococcota.c_Myxococcia.o_Myxococcales.f_Myxococcaceae.g_Archangium_A.s__1	502025.Hoch_4620	5.05E-60	211	COG1716@1|root,COG3829@1|root,COG1716@2|Bacteria,COG3829@2|Bacteria,1NU8B@1224|Proteobacteria,4345P@68525|delta/epsilon subdivisions,2X1VP@28221|Deltaproteobacteria,2YUGQ@29|Myxococcales	28221|Deltaproteobacteria	K	Forkhead associated domain	-	-	-	ko:K21405	-	-	-	-	ko00000,ko03000	-	-	-	FHA,HTH_8,Sigma54_activat	bin204
46_bin204_d_Bacteria.p_Myxococcota.c_Myxococcia.o_Myxococcales.f_Myxococcaceae.g_Archangium_A.s__2	483219.LILAB_10590	1.70E-58	223	COG0457@1|root,COG0515@1|root,COG0457@2|Bacteria,COG0515@2|Bacteria,1MVEU@1224|Proteobacteria,43AGY@68525|delta/epsilon subdivisions,2X5WX@28221|Deltaproteobacteria,2YWWR@29|Myxococcales	28221|Deltaproteobacteria	KLT	serine threonine protein kinase	-	-	2.7.11.1	ko:K12132	-	-	-	-	ko00000,ko01000,ko01001	-	-	-	Pkinase,TPR_10,TPR_12,zf-HC2	bin204
46_bin204_d_Bacteria.p_Myxococcota.c_Myxococcia.o_Myxococcales.f_Myxococcaceae.g_Archangium_A.s__4	1095769.CAHF01000005_gene1538	1.58E-45	170	COG1858@1|root,COG1858@2|Bacteria,1MV70@1224|Proteobacteria,2VI1Z@28216|Betaproteobacteria	28216|Betaproteobacteria	C	cytochrome C peroxidase	ccp	GO:0005575,GO:0005623,GO:0042597,GO:0044464	1.11.1.5	ko:K00428	-	-	-	-	ko00000,ko01000	-	-	-	CCP_MauG,Cytochrom_C	bin204
46_bin204_d_Bacteria.p_Myxococcota.c_Myxococcia.o_Myxococcales.f_Myxococcaceae.g_Archangium_A.s__5	1192034.CAP_1502	1.59E-123	374	2AGSA@1|root,31707@2|Bacteria,1PY8B@1224|Proteobacteria,4355T@68525|delta/epsilon subdivisions,2WZGR@28221|Deltaproteobacteria,2Z247@29|Myxococcales	28221|Deltaproteobacteria	-	-	-	-	-	-	-	-	-	-	-	-	-	-	-	bin204
46_bin204_d_Bacteria.p_Myxococcota.c_Myxococcia.o_Myxococcales.f_Myxococcaceae.g_Archangium_A.s__6	1129794.C427_0781	7.98E-08	58.9	COG3794@1|root,COG3794@2|Bacteria,1RHQU@1224|Proteobacteria,1S6US@1236|Gammaproteobacteria	1236|Gammaproteobacteria	C	PFAM blue (type 1) copper domain protein	-	-	-	-	-	-	-	-	-	-	-	-	-	bin204
46_bin204_d_Bacteria.p_Myxococcota.c_Myxococcia.o_Myxococcales.f_Myxococcaceae.g_Archangium_A.s__9	215803.DB30_0989	4.05E-232	670	COG1948@1|root,COG4880@2|Bacteria,1PQKR@1224|Proteobacteria,438JJ@68525|delta/epsilon subdivisions,2X3U8@28221|Deltaproteobacteria,2YX4D@29|Myxococcales	28221|Deltaproteobacteria	L	Beta propeller domain	-	-	-	-	-	-	-	-	-	-	-	-	Beta_propel	bin204
46_bin204_d_Bacteria.p_Myxococcota.c_Myxococcia.o_Myxococcales.f_Myxococcaceae.g_Archangium_A.s__12	358681.BBR47_30430	5.69E-27	109	28M7E@1|root,2ZAKW@2|Bacteria,1V3Q2@1239|Firmicutes,4ISPD@91061|Bacilli,26WZS@186822|Paenibacillaceae	91061|Bacilli	-	-	-	-	-	-	-	-	-	-	-	-	-	-	-	bin204
46_bin204_d_Bacteria.p_Myxococcota.c_Myxococcia.o_Myxococcales.f_Myxococcaceae.g_Archangium_A.s__13	215803.DB30_2267	1.22E-226	634	COG0213@1|root,COG0213@2|Bacteria,1MV3H@1224|Proteobacteria,42PCD@68525|delta/epsilon subdivisions,2WKGQ@28221|Deltaproteobacteria,2YU9M@29|Myxococcales	28221|Deltaproteobacteria	F	The enzymes which catalyze the reversible phosphorolysis of pyrimidine nucleosides are involved in the degradation of these compounds and in their utilization as carbon and energy sources, or in the rescue of pyrimidine bases for nucleotide synthesis	pdp	-	2.4.2.2,2.4.2.4	ko:K00756,ko:K00758	ko00240,ko00983,ko01100,ko05219,map00240,map00983,map01100,map05219	-	R01570,R01876,R02296,R02484,R08222,R08230	RC00063	ko00000,ko00001,ko01000	-	-	-	Glycos_trans_3N,Glycos_transf_3,PYNP_C	bin204
46_bin204_d_Bacteria.p_Myxococcota.c_Myxococcia.o_Myxococcales.f_Myxococcaceae.g_Archangium_A.s__14	264732.Moth_0912	1.45E-64	225	COG0515@1|root,COG2815@1|root,COG0515@2|Bacteria,COG2815@2|Bacteria,1TP3F@1239|Firmicutes,2492G@186801|Clostridia,42EW8@68295|Thermoanaerobacterales	186801|Clostridia	KLT	Serine threonine protein kinase	prkC	-	2.7.11.1	ko:K12132	-	-	-	-	ko00000,ko01000,ko01001	-	-	-	PASTA,Pkinase	bin204
46_bin204_d_Bacteria.p_Myxococcota.c_Myxococcia.o_Myxococcales.f_Myxococcaceae.g_Archangium_A.s__15	1242864.D187_001381	1.09E-163	471	COG1744@1|root,COG1744@2|Bacteria,1NGHH@1224|Proteobacteria,42RBQ@68525|delta/epsilon subdivisions,2WN1W@28221|Deltaproteobacteria,2YV0U@29|Myxococcales	28221|Deltaproteobacteria	S	ABC transporter substrate-binding protein PnrA-like	-	-	-	ko:K07335	-	-	-	-	ko00000	-	-	-	Bmp	bin204
46_bin204_d_Bacteria.p_Myxococcota.c_Myxococcia.o_Myxococcales.f_Myxococcaceae.g_Archangium_A.s__17	1242864.D187_006522	4.93E-184	531	COG3845@1|root,COG3845@2|Bacteria,1NT0H@1224|Proteobacteria,42NTY@68525|delta/epsilon subdivisions,2WK4F@28221|Deltaproteobacteria,2YUKQ@29|Myxococcales	28221|Deltaproteobacteria	S	ABC transporter	-	-	3.6.3.17	ko:K02056	-	M00221	-	-	ko00000,ko00002,ko01000,ko02000	3.A.1.2	-	-	ABC_tran	bin204
46_bin204_d_Bacteria.p_Myxococcota.c_Myxococcia.o_Myxococcales.f_Myxococcaceae.g_Archangium_A.s__18	378806.STAUR_6374	7.65E-144	419	COG4603@1|root,COG4603@2|Bacteria,1MX6V@1224|Proteobacteria,42Q6K@68525|delta/epsilon subdivisions,2WM2U@28221|Deltaproteobacteria,2YX9P@29|Myxococcales	28221|Deltaproteobacteria	U	Belongs to the binding-protein-dependent transport system permease family	-	-	-	ko:K02057	-	M00221	-	-	ko00000,ko00002,ko02000	3.A.1.2	-	-	BPD_transp_2	bin204
46_bin204_d_Bacteria.p_Myxococcota.c_Myxococcia.o_Myxococcales.f_Myxococcaceae.g_Archangium_A.s__19	215803.DB30_2263	5.33E-116	343	COG1079@1|root,COG1079@2|Bacteria,1MVDQ@1224|Proteobacteria,42P6E@68525|delta/epsilon subdivisions,2WISH@28221|Deltaproteobacteria,2YV40@29|Myxococcales	28221|Deltaproteobacteria	U	Belongs to the binding-protein-dependent transport system permease family	-	-	-	ko:K02057	-	M00221	-	-	ko00000,ko00002,ko02000	3.A.1.2	-	-	BPD_transp_2	bin204
46_bin204_d_Bacteria.p_Myxococcota.c_Myxococcia.o_Myxococcales.f_Myxococcaceae.g_Archangium_A.s__20	1341646.CBMO010000105_gene3982	6.30E-09	60.8	COG0288@1|root,COG0288@2|Bacteria,2GM1M@201174|Actinobacteria,2358R@1762|Mycobacteriaceae	201174|Actinobacteria	P	reversible hydration of carbon dioxide	mtcA1	GO:0003674,GO:0003824,GO:0004089,GO:0005488,GO:0005575,GO:0005623,GO:0005886,GO:0008150,GO:0008270,GO:0016020,GO:0016829,GO:0016835,GO:0016836,GO:0040007,GO:0043167,GO:0043169,GO:0044464,GO:0046872,GO:0046914,GO:0071944	4.2.1.1	ko:K01673	ko00910,map00910	-	R00132,R10092	RC02807	ko00000,ko00001,ko01000	-	-	-	Pro_CA	bin204
47_bin204_d_Bacteria.p_Myxococcota.c_Myxococcia.o_Myxococcales.f_Myxococcaceae.g_Archangium_A.s__1	1242864.D187_003357	1.26E-20	89	COG0204@1|root,COG0204@2|Bacteria,1R9IG@1224|Proteobacteria,42T29@68525|delta/epsilon subdivisions,2WPJ8@28221|Deltaproteobacteria,2YU1X@29|Myxococcales	28221|Deltaproteobacteria	I	Phosphate acyltransferases	-	-	-	-	-	-	-	-	-	-	-	-	Acyltransferase	bin204
47_bin204_d_Bacteria.p_Myxococcota.c_Myxococcia.o_Myxococcales.f_Myxococcaceae.g_Archangium_A.s__2	215803.DB30_6074	5.74E-130	379	COG0451@1|root,COG0451@2|Bacteria,1N8PG@1224|Proteobacteria,42TCH@68525|delta/epsilon subdivisions,2WPEI@28221|Deltaproteobacteria,2YUC8@29|Myxococcales	28221|Deltaproteobacteria	GM	RmlD substrate binding domain	-	-	5.1.3.2	ko:K01784	ko00052,ko00520,ko01100,map00052,map00520,map01100	M00361,M00362,M00632	R00291,R02984	RC00289	ko00000,ko00001,ko00002,ko01000	-	-	-	Epimerase	bin204
47_bin204_d_Bacteria.p_Myxococcota.c_Myxococcia.o_Myxococcales.f_Myxococcaceae.g_Archangium_A.s__3	1242864.D187_002789	8.01E-51	186	COG3745@1|root,COG3745@2|Bacteria,1NDG2@1224|Proteobacteria	1224|Proteobacteria	U	flp pilus assembly protein CpaB	cpaB	-	-	ko:K02279	-	-	-	-	ko00000,ko02035,ko02044	-	-	-	RcpC,SAF	bin204
47_bin204_d_Bacteria.p_Myxococcota.c_Myxococcia.o_Myxococcales.f_Myxococcaceae.g_Archangium_A.s__4	1242864.D187_000311	2.08E-27	103	2ATA4@1|root,31IT5@2|Bacteria,1QA0F@1224|Proteobacteria,434QW@68525|delta/epsilon subdivisions,2WZ23@28221|Deltaproteobacteria,2Z15U@29|Myxococcales	28221|Deltaproteobacteria	-	-	-	-	-	-	-	-	-	-	-	-	-	-	-	bin204
47_bin204_d_Bacteria.p_Myxococcota.c_Myxococcia.o_Myxococcales.f_Myxococcaceae.g_Archangium_A.s__6	768670.Calni_0751	1.23E-65	204	COG2606@1|root,COG2606@2|Bacteria,2GFS0@200930|Deferribacteres	200930|Deferribacteres	S	Aminoacyl-tRNA editing domain	-	-	-	-	-	-	-	-	-	-	-	-	tRNA_edit	bin204
47_bin204_d_Bacteria.p_Myxococcota.c_Myxococcia.o_Myxococcales.f_Myxococcaceae.g_Archangium_A.s__7	391625.PPSIR1_13885	1.02E-63	212	COG1409@1|root,COG1409@2|Bacteria,1NXRI@1224|Proteobacteria,43547@68525|delta/epsilon subdivisions,2WZF9@28221|Deltaproteobacteria,2Z20E@29|Myxococcales	28221|Deltaproteobacteria	S	Calcineurin-like phosphoesterase	-	-	3.1.3.2	ko:K14379	ko00740,ko01100,ko04142,ko04380,ko05323,map00740,map01100,map04142,map04380,map05323	-	R00548	RC00017	ko00000,ko00001,ko01000	-	-	-	Metallophos	bin204
47_bin204_d_Bacteria.p_Myxococcota.c_Myxococcia.o_Myxococcales.f_Myxococcaceae.g_Archangium_A.s__8	446468.Ndas_5247	4.92E-45	172	COG0515@1|root,COG0515@2|Bacteria,2GMPZ@201174|Actinobacteria,4EHZK@85012|Streptosporangiales	201174|Actinobacteria	KLT	Protein tyrosine kinase	pknA	-	2.7.11.1	ko:K08884,ko:K12132	-	-	-	-	ko00000,ko01000,ko01001	-	-	-	PASTA,Pkinase	bin204
47_bin204_d_Bacteria.p_Myxococcota.c_Myxococcia.o_Myxococcales.f_Myxococcaceae.g_Archangium_A.s__10	215803.DB30_1520	1.90E-132	405	COG3829@1|root,COG3829@2|Bacteria,1NU8B@1224|Proteobacteria,43BKG@68525|delta/epsilon subdivisions,2X6Z3@28221|Deltaproteobacteria,2YZ6T@29|Myxococcales	28221|Deltaproteobacteria	T	Domain present in phytochromes and cGMP-specific phosphodiesterases.	-	-	-	-	-	-	-	-	-	-	-	-	FHA,HTH_8,Sigma54_activat	bin204
47_bin204_d_Bacteria.p_Myxococcota.c_Myxococcia.o_Myxococcales.f_Myxococcaceae.g_Archangium_A.s__11	502025.Hoch_3810	1.55E-28	117	COG1075@1|root,COG1075@2|Bacteria	2|Bacteria	KLT	acetyltransferases and hydrolases with the alpha beta hydrolase fold	-	-	2.3.1.43	ko:K00650	ko00564,ko04979,map00564,map04979	-	R02114	RC00037,RC00055	ko00000,ko00001,ko01000	-	-	-	Abhydrolase_6,DUF900,LCAT	bin204
47_bin204_d_Bacteria.p_Myxococcota.c_Myxococcia.o_Myxococcales.f_Myxococcaceae.g_Archangium_A.s__12	469383.Cwoe_1506	3.19E-14	79.7	COG5340@1|root,COG5340@2|Bacteria,2HPSH@201174|Actinobacteria,4CR5Y@84995|Rubrobacteria	84995|Rubrobacteria	K	Protein of unknown function (DUF559)	-	-	-	-	-	-	-	-	-	-	-	-	AbiEi_4,DUF559	bin204
47_bin204_d_Bacteria.p_Myxococcota.c_Myxococcia.o_Myxococcales.f_Myxococcaceae.g_Archangium_A.s__13	215803.DB30_4464	4.93E-107	356	2BQ4S@1|root,32IZ6@2|Bacteria,1PC69@1224|Proteobacteria,4389U@68525|delta/epsilon subdivisions,2XA3U@28221|Deltaproteobacteria,2YWAW@29|Myxococcales	28221|Deltaproteobacteria	-	-	-	-	-	-	-	-	-	-	-	-	-	-	-	bin204
47_bin204_d_Bacteria.p_Myxococcota.c_Myxococcia.o_Myxococcales.f_Myxococcaceae.g_Archangium_A.s__15	246197.MXAN_0856	2.87E-150	471	COG0810@1|root,COG1629@1|root,COG0810@2|Bacteria,COG4771@2|Bacteria,1R5B9@1224|Proteobacteria,43C1I@68525|delta/epsilon subdivisions,2X7C6@28221|Deltaproteobacteria,2YWPC@29|Myxococcales	28221|Deltaproteobacteria	MP	Periplasmic protein TonB links inner and outer membranes	-	-	-	-	-	-	-	-	-	-	-	-	CarbopepD_reg_2,CarboxypepD_reg,Plug,TonB_C,TonB_dep_Rec	bin204
47_bin204_d_Bacteria.p_Myxococcota.c_Myxococcia.o_Myxococcales.f_Myxococcaceae.g_Archangium_A.s__16	1297742.A176_07244	2.34E-137	417	COG0475@1|root,COG0589@1|root,COG0475@2|Bacteria,COG0589@2|Bacteria,1MVGV@1224|Proteobacteria,42WJ6@68525|delta/epsilon subdivisions,2WQ9K@28221|Deltaproteobacteria,2YXTM@29|Myxococcales	28221|Deltaproteobacteria	PT	Sodium/hydrogen exchanger family	-	-	-	-	-	-	-	-	-	-	-	-	Na_H_Exchanger,Usp	bin204
47_bin204_d_Bacteria.p_Myxococcota.c_Myxococcia.o_Myxococcales.f_Myxococcaceae.g_Archangium_A.s__17	1123242.JH636437_gene6120	1.28E-22	107	COG2960@1|root,COG2960@2|Bacteria,2IX87@203682|Planctomycetes	203682|Planctomycetes	S	Protein of unknown function (DUF1552)	-	-	-	-	-	-	-	-	-	-	-	-	HXXSHH	bin204
47_bin204_d_Bacteria.p_Myxococcota.c_Myxococcia.o_Myxococcales.f_Myxococcaceae.g_Archangium_A.s__18	448385.sce4017	9.01E-59	215	COG5297@1|root,COG5297@2|Bacteria,1MV16@1224|Proteobacteria,430JB@68525|delta/epsilon subdivisions,2WVTU@28221|Deltaproteobacteria	28221|Deltaproteobacteria	G	Protein of unknown function (DUF1592)	-	-	-	-	-	-	-	-	-	-	-	-	PSCyt3,PSD2,PSD3,PSD4,PSD5	bin204
48_bin204_d_Bacteria.p_Myxococcota.c_Myxococcia.o_Myxococcales.f_Myxococcaceae.g_Archangium_A.s__1	631362.Thi970DRAFT_03815	1.78E-17	87.8	COG0673@1|root,COG0673@2|Bacteria	2|Bacteria	S	inositol 2-dehydrogenase activity	-	-	-	-	-	-	-	-	-	-	-	-	GFO_IDH_MocA	bin204
48_bin204_d_Bacteria.p_Myxococcota.c_Myxococcia.o_Myxococcales.f_Myxococcaceae.g_Archangium_A.s__2	1123229.AUBC01000004_gene3011	2.62E-72	234	COG1063@1|root,COG1063@2|Bacteria,1NYF5@1224|Proteobacteria,2UTGH@28211|Alphaproteobacteria	28211|Alphaproteobacteria	E	Zinc-binding dehydrogenase	-	-	-	-	-	-	-	-	-	-	-	-	ADH_zinc_N	bin204
48_bin204_d_Bacteria.p_Myxococcota.c_Myxococcia.o_Myxococcales.f_Myxococcaceae.g_Archangium_A.s__3	335543.Sfum_2184	8.39E-98	302	COG1086@1|root,COG1086@2|Bacteria,1MWKY@1224|Proteobacteria,42M4P@68525|delta/epsilon subdivisions,2WIKX@28221|Deltaproteobacteria,2MRCE@213462|Syntrophobacterales	28221|Deltaproteobacteria	M	Polysaccharide biosynthesis protein CapD	-	-	-	-	-	-	-	-	-	-	-	-	CoA_binding_3,Polysacc_synt_2	bin204
48_bin204_d_Bacteria.p_Myxococcota.c_Myxococcia.o_Myxococcales.f_Myxococcaceae.g_Archangium_A.s__4	621372.ACIH01000150_gene3709	1.94E-116	346	COG0451@1|root,COG0451@2|Bacteria,1V34Y@1239|Firmicutes,4HCJE@91061|Bacilli,26RRS@186822|Paenibacillaceae	91061|Bacilli	GM	GDP-mannose 4,6 dehydratase	-	-	5.1.3.2	ko:K01784	ko00052,ko00520,ko01100,map00052,map00520,map01100	M00361,M00362,M00632	R00291,R02984	RC00289	ko00000,ko00001,ko00002,ko01000	-	-	-	Epimerase,GDP_Man_Dehyd	bin204
48_bin204_d_Bacteria.p_Myxococcota.c_Myxococcia.o_Myxococcales.f_Myxococcaceae.g_Archangium_A.s__5	1037409.BJ6T_37060	5.53E-84	255	COG0223@1|root,COG0223@2|Bacteria,1RFNX@1224|Proteobacteria,2VGI5@28211|Alphaproteobacteria	28211|Alphaproteobacteria	J	Formyl transferase	-	-	2.1.2.9	ko:K00604	ko00670,ko00970,map00670,map00970	-	R03940	RC00026,RC00165	ko00000,ko00001,ko01000	-	-	-	Formyl_trans_N	bin204
48_bin204_d_Bacteria.p_Myxococcota.c_Myxococcia.o_Myxococcales.f_Myxococcaceae.g_Archangium_A.s__6	717605.Theco_0169	4.28E-175	497	COG2089@1|root,COG2089@2|Bacteria,1TS09@1239|Firmicutes,4HA1Y@91061|Bacilli,26UX8@186822|Paenibacillaceae	91061|Bacilli	M	NeuB family	pseI	-	2.5.1.101,2.5.1.56,2.5.1.97	ko:K01654,ko:K15898,ko:K18430	ko00520,ko01100,map00520,map01100	-	R01804,R04435,R09841,R10304	RC00159	ko00000,ko00001,ko01000	-	-	-	NeuB,SAF	bin204
48_bin204_d_Bacteria.p_Myxococcota.c_Myxococcia.o_Myxococcales.f_Myxococcaceae.g_Archangium_A.s__7	1304874.JAFY01000007_gene1994	1.38E-69	221	COG1861@1|root,COG1861@2|Bacteria,3TB5S@508458|Synergistetes	508458|Synergistetes	M	Cytidylyltransferase	-	-	-	ko:K07257	-	-	-	-	ko00000	-	-	-	CTP_transf_3	bin204
48_bin204_d_Bacteria.p_Myxococcota.c_Myxococcia.o_Myxococcales.f_Myxococcaceae.g_Archangium_A.s__8	13035.Dacsa_2199	5.67E-52	182	COG3980@1|root,COG3980@2|Bacteria,1G4X3@1117|Cyanobacteria	1117|Cyanobacteria	M	PFAM Glycosyltransferase family 28 C-terminal domain	-	-	-	-	-	-	-	-	-	-	-	-	Glyco_tran_28_C	bin204
48_bin204_d_Bacteria.p_Myxococcota.c_Myxococcia.o_Myxococcales.f_Myxococcaceae.g_Archangium_A.s__9	1123508.JH636440_gene2380	1.13E-142	419	COG0399@1|root,COG0399@2|Bacteria,2J1VX@203682|Planctomycetes	203682|Planctomycetes	E	DegT/DnrJ/EryC1/StrS aminotransferase family	-	-	-	-	-	-	-	-	-	-	-	-	DegT_DnrJ_EryC1	bin204
48_bin204_d_Bacteria.p_Myxococcota.c_Myxococcia.o_Myxococcales.f_Myxococcaceae.g_Archangium_A.s__10	1519464.HY22_09185	5.17E-114	340	COG2227@1|root,COG2227@2|Bacteria,1FFND@1090|Chlorobi	1090|Chlorobi	H	Methyltransferase domain	-	-	-	-	-	-	-	-	-	-	-	-	Methyltransf_23	bin204
48_bin204_d_Bacteria.p_Myxococcota.c_Myxococcia.o_Myxococcales.f_Myxococcaceae.g_Archangium_A.s__11	99598.Cal7507_5346	9.56E-238	659	COG0037@1|root,COG0037@2|Bacteria,1GI0K@1117|Cyanobacteria,1HS81@1161|Nostocales	1117|Cyanobacteria	N	tRNA processing	-	-	-	-	-	-	-	-	-	-	-	-	-	bin204
48_bin204_d_Bacteria.p_Myxococcota.c_Myxococcia.o_Myxococcales.f_Myxococcaceae.g_Archangium_A.s__12	99598.Cal7507_5347	1.09E-123	359	COG0107@1|root,COG0107@2|Bacteria,1GI0M@1117|Cyanobacteria,1HSFX@1161|Nostocales	1117|Cyanobacteria	E	IGPS catalyzes the conversion of PRFAR and glutamine to IGP, AICAR and glutamate. The HisF subunit catalyzes the cyclization activity that produces IGP and AICAR from PRFAR using the ammonia provided by the HisH subunit	-	-	-	ko:K02500	ko00340,ko01100,ko01110,ko01230,map00340,map01100,map01110,map01230	M00026	R04558	RC00010,RC01190,RC01943	ko00000,ko00001,ko00002,ko01000	-	-	-	His_biosynth	bin204
48_bin204_d_Bacteria.p_Myxococcota.c_Myxococcia.o_Myxococcales.f_Myxococcaceae.g_Archangium_A.s__13	99598.Cal7507_5348	2.24E-61	197	COG0118@1|root,COG0118@2|Bacteria,1GJ7N@1117|Cyanobacteria,1HSP5@1161|Nostocales	1117|Cyanobacteria	E	IGPS catalyzes the conversion of PRFAR and glutamine to IGP, AICAR and glutamate. The HisH subunit provides the glutamine amidotransferase activity that produces the ammonia necessary to HisF for the synthesis of IGP and AICAR	-	-	-	ko:K02501	ko00340,ko01100,ko01110,ko01230,map00340,map01100,map01110,map01230	M00026	R04558	RC00010,RC01190,RC01943	ko00000,ko00001,ko00002,ko01000	-	-	-	GATase	bin204
48_bin204_d_Bacteria.p_Myxococcota.c_Myxococcia.o_Myxococcales.f_Myxococcaceae.g_Archangium_A.s__14	1279009.ADICEAN_01137	1.35E-31	132	COG0438@1|root,COG0438@2|Bacteria,4NG0D@976|Bacteroidetes,47KPB@768503|Cytophagia	976|Bacteroidetes	M	transferase activity, transferring glycosyl groups	-	-	-	-	-	-	-	-	-	-	-	-	Glyco_trans_1_4,Glyco_transf_4,Glycos_transf_1	bin204
48_bin204_d_Bacteria.p_Myxococcota.c_Myxococcia.o_Myxococcales.f_Myxococcaceae.g_Archangium_A.s__15	1121413.JMKT01000015_gene284	9.03E-161	482	COG0367@1|root,COG0367@2|Bacteria,1MW4E@1224|Proteobacteria,42MEI@68525|delta/epsilon subdivisions,2WJEG@28221|Deltaproteobacteria,2M88F@213115|Desulfovibrionales	28221|Deltaproteobacteria	E	TIGRFAM asparagine synthase (glutamine-hydrolyzing)	-	-	6.3.5.4	ko:K01953	ko00250,ko01100,ko01110,map00250,map01100,map01110	-	R00578	RC00010	ko00000,ko00001,ko01000,ko01002	-	-	-	Asn_synthase,GATase_7	bin204
48_bin204_d_Bacteria.p_Myxococcota.c_Myxococcia.o_Myxococcales.f_Myxococcaceae.g_Archangium_A.s__16	196490.AUEZ01000015_gene4502	4.58E-83	261	COG0438@1|root,COG0438@2|Bacteria	2|Bacteria	M	transferase activity, transferring glycosyl groups	-	-	-	-	-	-	-	-	-	-	-	-	Glyco_trans_1_2,Glyco_transf_4,Glycos_transf_1	bin204
48_bin204_d_Bacteria.p_Myxococcota.c_Myxococcia.o_Myxococcales.f_Myxococcaceae.g_Archangium_A.s__17	357808.RoseRS_2658	4.88E-07	60.8	COG1807@1|root,COG3118@1|root,COG1807@2|Bacteria,COG3118@2|Bacteria,2GA9N@200795|Chloroflexi,374X1@32061|Chloroflexia	32061|Chloroflexia	M	PFAM Tetratricopeptide TPR_4	-	-	-	-	-	-	-	-	-	-	-	-	PMT_2	bin204
48_bin204_d_Bacteria.p_Myxococcota.c_Myxococcia.o_Myxococcales.f_Myxococcaceae.g_Archangium_A.s__18	927658.AJUM01000042_gene1485	1.52E-59	203	COG1835@1|root,COG1835@2|Bacteria,4NPI2@976|Bacteroidetes	976|Bacteroidetes	I	PFAM Acyltransferase	-	-	-	-	-	-	-	-	-	-	-	-	Acyl_transf_3	bin204
48_bin204_d_Bacteria.p_Myxococcota.c_Myxococcia.o_Myxococcales.f_Myxococcaceae.g_Archangium_A.s__19	1485544.JQKP01000002_gene1527	1.07E-114	342	COG0463@1|root,COG0463@2|Bacteria,1MWE5@1224|Proteobacteria,2VIY2@28216|Betaproteobacteria	28216|Betaproteobacteria	M	Glycosyl transferase family 2	-	-	-	ko:K20534	-	-	-	-	ko00000,ko01000,ko01005,ko02000	4.D.2.1.9	GT2	-	Glycos_transf_2	bin204
48_bin204_d_Bacteria.p_Myxococcota.c_Myxococcia.o_Myxococcales.f_Myxococcaceae.g_Archangium_A.s__20	1267534.KB906754_gene3500	6.11E-115	346	COG0399@1|root,COG0399@2|Bacteria,3Y2G1@57723|Acidobacteria,2JI3T@204432|Acidobacteriia	2|Bacteria	E	Belongs to the DegT DnrJ EryC1 family	ntdA	GO:0003674,GO:0003824,GO:0005488,GO:0008144,GO:0008150,GO:0008152,GO:0008483,GO:0009058,GO:0009987,GO:0016740,GO:0016769,GO:0016999,GO:0017000,GO:0017144,GO:0019842,GO:0030170,GO:0036094,GO:0043167,GO:0043168,GO:0044237,GO:0044249,GO:0048037,GO:0050662,GO:0070279,GO:0097159,GO:1901363	2.6.1.104	ko:K18653	-	-	R10698	RC00006,RC00781	ko00000,ko01000	-	-	-	DegT_DnrJ_EryC1	bin204
48_bin204_d_Bacteria.p_Myxococcota.c_Myxococcia.o_Myxococcales.f_Myxococcaceae.g_Archangium_A.s__21	1357279.N018_21010	1.23E-126	371	COG0110@1|root,COG0110@2|Bacteria,1MZV9@1224|Proteobacteria,1RXAQ@1236|Gammaproteobacteria,1Z7YA@136849|Pseudomonas syringae group	1236|Gammaproteobacteria	S	Hexapeptide repeat of succinyl-transferase	wxcM	-	-	-	-	-	-	-	-	-	-	-	FdtA,Hexapep	bin204
48_bin204_d_Bacteria.p_Myxococcota.c_Myxococcia.o_Myxococcales.f_Myxococcaceae.g_Archangium_A.s__22	246197.MXAN_1025	1.74E-137	413	COG0489@1|root,COG3206@1|root,COG0489@2|Bacteria,COG3206@2|Bacteria,1MVI9@1224|Proteobacteria,42NB4@68525|delta/epsilon subdivisions,2WK9E@28221|Deltaproteobacteria,2YTU8@29|Myxococcales	28221|Deltaproteobacteria	D	protein involved in exopolysaccharide biosynthesis	wzc2	-	-	ko:K16554	ko05111,map05111	-	-	-	ko00000,ko00001,ko02000	8.A.3.1	-	-	AAA_31,CbiA,GNVR,ParA,Wzz	bin204
49_bin204_d_Bacteria.p_Myxococcota.c_Myxococcia.o_Myxococcales.f_Myxococcaceae.g_Archangium_A.s__2	446471.Xcel_3038	9.59E-14	77.8	COG0664@1|root,COG0664@2|Bacteria,2GMPN@201174|Actinobacteria,4F3D2@85017|Promicromonosporaceae	201174|Actinobacteria	K	helix_turn_helix, cAMP Regulatory protein	glxR	GO:0000166,GO:0000976,GO:0001067,GO:0001130,GO:0001216,GO:0001217,GO:0003674,GO:0003676,GO:0003677,GO:0003690,GO:0003700,GO:0005488,GO:0005575,GO:0005618,GO:0005623,GO:0005886,GO:0006109,GO:0006355,GO:0008150,GO:0009889,GO:0009890,GO:0009891,GO:0009892,GO:0009893,GO:0010468,GO:0010556,GO:0010557,GO:0010558,GO:0010565,GO:0010604,GO:0010605,GO:0010628,GO:0010629,GO:0010675,GO:0016020,GO:0017076,GO:…	-	ko:K10914	ko02020,ko02024,ko02025,ko02026,ko05111,map02020,map02024,map02025,map02026,map05111	-	-	-	ko00000,ko00001,ko03000	-	-	-	HTH_Crp_2,cNMP_binding	bin204
49_bin204_d_Bacteria.p_Myxococcota.c_Myxococcia.o_Myxococcales.f_Myxococcaceae.g_Archangium_A.s__3	378806.STAUR_6696	8.37E-87	260	COG0694@1|root,COG0694@2|Bacteria,1MVQ1@1224|Proteobacteria,42V85@68525|delta/epsilon subdivisions,2WR93@28221|Deltaproteobacteria,2YX7M@29|Myxococcales	28221|Deltaproteobacteria	O	Scaffold protein Nfu/NifU N terminal	-	-	-	-	-	-	-	-	-	-	-	-	Nfu_N,NifU	bin204
49_bin204_d_Bacteria.p_Myxococcota.c_Myxococcia.o_Myxococcales.f_Myxococcaceae.g_Archangium_A.s__4	1278073.MYSTI_06647	3.96E-115	341	COG2518@1|root,COG2518@2|Bacteria,1NMMQ@1224|Proteobacteria,42ZGE@68525|delta/epsilon subdivisions,2WUVC@28221|Deltaproteobacteria,2YW9A@29|Myxococcales	28221|Deltaproteobacteria	O	Methyltransferase domain	-	-	-	-	-	-	-	-	-	-	-	-	Methyltransf_32	bin204
49_bin204_d_Bacteria.p_Myxococcota.c_Myxococcia.o_Myxococcales.f_Myxococcaceae.g_Archangium_A.s__5	215803.DB30_8283	3.07E-71	233	COG0116@1|root,COG0116@2|Bacteria,1MUQM@1224|Proteobacteria,42M2V@68525|delta/epsilon subdivisions,2WKEB@28221|Deltaproteobacteria,2YYQ6@29|Myxococcales	28221|Deltaproteobacteria	L	Putative RNA methylase family UPF0020	-	-	-	ko:K07444	-	-	-	-	ko00000,ko01000	-	-	-	THUMP,UPF0020	bin204
49_bin204_d_Bacteria.p_Myxococcota.c_Myxococcia.o_Myxococcales.f_Myxococcaceae.g_Archangium_A.s__6	391625.PPSIR1_24799	2.12E-05	52.8	2ES0K@1|root,33JJN@2|Bacteria	2|Bacteria	-	-	-	-	-	-	-	-	-	-	-	-	-	-	-	bin204
49_bin204_d_Bacteria.p_Myxococcota.c_Myxococcia.o_Myxococcales.f_Myxococcaceae.g_Archangium_A.s__9	1034807.FBFL15_0028	3.27E-13	71.6	2A2MK@1|root,30QZX@2|Bacteria,4P5NJ@976|Bacteroidetes,1IDRG@117743|Flavobacteriia,2NZ12@237|Flavobacterium	976|Bacteroidetes	-	-	-	-	-	-	-	-	-	-	-	-	-	-	-	bin204
49_bin204_d_Bacteria.p_Myxococcota.c_Myxococcia.o_Myxococcales.f_Myxococcaceae.g_Archangium_A.s__10	246197.MXAN_6011	9.54E-264	731	COG0624@1|root,COG0624@2|Bacteria,1MW20@1224|Proteobacteria,42N09@68525|delta/epsilon subdivisions,2WIRX@28221|Deltaproteobacteria,2YUYT@29|Myxococcales	28221|Deltaproteobacteria	E	Peptidase dimerisation domain	-	-	-	-	-	-	-	-	-	-	-	-	M20_dimer,Peptidase_M20	bin204
49_bin204_d_Bacteria.p_Myxococcota.c_Myxococcia.o_Myxococcales.f_Myxococcaceae.g_Archangium_A.s__12	1090319.KE386571_gene1670	8.77E-120	360	COG0793@1|root,COG0793@2|Bacteria,1R7I0@1224|Proteobacteria,2U0JI@28211|Alphaproteobacteria,2K40V@204457|Sphingomonadales	204457|Sphingomonadales	M	Peptidase family S41	-	-	-	-	-	-	-	-	-	-	-	-	PDZ_2,Peptidase_S41	bin204
49_bin204_d_Bacteria.p_Myxococcota.c_Myxococcia.o_Myxococcales.f_Myxococcaceae.g_Archangium_A.s__15	379066.GAU_3840	6.84E-51	169	COG1595@1|root,COG1595@2|Bacteria,1ZV2F@142182|Gemmatimonadetes	142182|Gemmatimonadetes	K	ECF sigma factor	-	-	-	-	-	-	-	-	-	-	-	-	Sigma70_ECF	bin204
49_bin204_d_Bacteria.p_Myxococcota.c_Myxococcia.o_Myxococcales.f_Myxococcaceae.g_Archangium_A.s__16	379066.GAU_0070	6.13E-96	328	COG0457@1|root,COG0515@1|root,COG0457@2|Bacteria,COG0515@2|Bacteria,1ZUF3@142182|Gemmatimonadetes	142182|Gemmatimonadetes	KLT	Protein kinase domain	-	-	2.7.11.1	ko:K12132	-	-	-	-	ko00000,ko01000,ko01001	-	-	-	Pkinase	bin204
49_bin204_d_Bacteria.p_Myxococcota.c_Myxococcia.o_Myxococcales.f_Myxococcaceae.g_Archangium_A.s__18	215803.DB30_0362	6.08E-06	54.3	COG2885@1|root,COG2885@2|Bacteria,1QA7T@1224|Proteobacteria,434W4@68525|delta/epsilon subdivisions,2WZ74@28221|Deltaproteobacteria,2Z1GX@29|Myxococcales	28221|Deltaproteobacteria	M	chlorophyll binding	-	-	-	-	-	-	-	-	-	-	-	-	-	bin204
49_bin204_d_Bacteria.p_Myxococcota.c_Myxococcia.o_Myxococcales.f_Myxococcaceae.g_Archangium_A.s__19	215803.DB30_0360	1.29E-71	224	COG1595@1|root,COG1595@2|Bacteria,1R7KF@1224|Proteobacteria,4385W@68525|delta/epsilon subdivisions,2X9YP@28221|Deltaproteobacteria,2YVWM@29|Myxococcales	28221|Deltaproteobacteria	K	Belongs to the sigma-70 factor family. ECF subfamily	-	-	-	ko:K03088	-	-	-	-	ko00000,ko03021	-	-	-	Sigma70_r2,Sigma70_r4_2	bin204
49_bin204_d_Bacteria.p_Myxococcota.c_Myxococcia.o_Myxococcales.f_Myxococcaceae.g_Archangium_A.s__20	483219.LILAB_17910	5.25E-39	158	COG3712@1|root,COG3712@2|Bacteria,1PBZ9@1224|Proteobacteria,433U5@68525|delta/epsilon subdivisions,2X3GP@28221|Deltaproteobacteria,2YW0J@29|Myxococcales	28221|Deltaproteobacteria	PT	FecR protein	-	-	-	-	-	-	-	-	-	-	-	-	FecR,zf-HC2	bin204
49_bin204_d_Bacteria.p_Myxococcota.c_Myxococcia.o_Myxococcales.f_Myxococcaceae.g_Archangium_A.s__21	378806.STAUR_6673	7.32E-193	545	COG5459@1|root,COG5459@2|Bacteria,1MWMM@1224|Proteobacteria,42WIB@68525|delta/epsilon subdivisions,2WRHR@28221|Deltaproteobacteria,2YZNU@29|Myxococcales	28221|Deltaproteobacteria	J	Mitochondrial small ribosomal subunit Rsm22	-	-	-	-	-	-	-	-	-	-	-	-	Rsm22	bin204
49_bin204_d_Bacteria.p_Myxococcota.c_Myxococcia.o_Myxococcales.f_Myxococcaceae.g_Archangium_A.s__22	1215114.BBIU01000014_gene2104	0.000203	50.8	COG2931@1|root,COG2931@2|Bacteria,1R1K6@1224|Proteobacteria	1224|Proteobacteria	Q	Domain of unknown function (DUF4214)	-	-	-	-	-	-	-	-	-	-	-	-	DUF4214	bin204
49_bin204_d_Bacteria.p_Myxococcota.c_Myxococcia.o_Myxococcales.f_Myxococcaceae.g_Archangium_A.s__23	290397.Adeh_2969	1.67E-14	74.3	COG1538@1|root,COG1538@2|Bacteria,1MWX5@1224|Proteobacteria,42SGU@68525|delta/epsilon subdivisions,2WPBP@28221|Deltaproteobacteria	28221|Deltaproteobacteria	MU	CyaE is necessary for transport of calmodulin-sensitive adenylate cyclase-hemolysin (cyclolysin)	-	-	-	ko:K12340	ko01501,ko01503,ko02020,ko03070,ko04626,ko05133,map01501,map01503,map02020,map03070,map04626,map05133	M00325,M00326,M00339,M00571,M00575,M00646,M00647,M00696,M00697,M00709,M00720,M00821	-	-	ko00000,ko00001,ko00002,ko01504,ko02000,ko02044	1.B.17,2.A.6.2	-	-	OEP	bin204
50_bin204_d_Bacteria.p_Myxococcota.c_Myxococcia.o_Myxococcales.f_Myxococcaceae.g_Archangium_A.s__1	631362.Thi970DRAFT_04061	1.19E-91	303	COG0642@1|root,COG0642@2|Bacteria,1NXDJ@1224|Proteobacteria,1T1YN@1236|Gammaproteobacteria,1X2U7@135613|Chromatiales	135613|Chromatiales	T	His Kinase A (phosphoacceptor) domain	-	-	-	-	-	-	-	-	-	-	-	-	HATPase_c,HisKA,Response_reg	bin204
50_bin204_d_Bacteria.p_Myxococcota.c_Myxococcia.o_Myxococcales.f_Myxococcaceae.g_Archangium_A.s__3	1278073.MYSTI_07069	5.34E-174	494	COG0820@1|root,COG0820@2|Bacteria,1MUYK@1224|Proteobacteria,42N69@68525|delta/epsilon subdivisions,2WIUJ@28221|Deltaproteobacteria,2YWPQ@29|Myxococcales	28221|Deltaproteobacteria	J	Belongs to the radical SAM superfamily. RlmN family	-	-	2.1.1.192	ko:K06941	-	-	-	-	ko00000,ko01000,ko03009	-	-	-	Radical_SAM	bin204
50_bin204_d_Bacteria.p_Myxococcota.c_Myxococcia.o_Myxococcales.f_Myxococcaceae.g_Archangium_A.s__4	1242864.D187_006668	3.37E-28	116	COG2885@1|root,COG2885@2|Bacteria,1R4WG@1224|Proteobacteria,42TD5@68525|delta/epsilon subdivisions,2WP3U@28221|Deltaproteobacteria,2YZG5@29|Myxococcales	28221|Deltaproteobacteria	M	OmpA family	-	-	-	ko:K03286	-	-	-	-	ko00000,ko02000	1.B.6	-	-	DUF5011,HYR,OMP_b-brl,OmpA,TSP_3	bin204
50_bin204_d_Bacteria.p_Myxococcota.c_Myxococcia.o_Myxococcales.f_Myxococcaceae.g_Archangium_A.s__5	1297742.A176_05074	4.24E-41	140	2C5K3@1|root,344B2@2|Bacteria	2|Bacteria	-	-	-	-	-	-	-	-	-	-	-	-	-	-	-	bin204
50_bin204_d_Bacteria.p_Myxococcota.c_Myxococcia.o_Myxococcales.f_Myxococcaceae.g_Archangium_A.s__8	7668.SPU_026969-tr	0.000961	46.6	COG0666@1|root,KOG4177@2759|Eukaryota,3A1FK@33154|Opisthokonta,3BPUR@33208|Metazoa,3D6KS@33213|Bilateria	33208|Metazoa	M	Ankyrin repeats (many copies)	-	-	-	-	-	-	-	-	-	-	-	-	Ank_2,Ank_4,SOCS_box	bin204
50_bin204_d_Bacteria.p_Myxococcota.c_Myxococcia.o_Myxococcales.f_Myxococcaceae.g_Archangium_A.s__9	215803.DB30_4178	3.00E-06	55.5	COG1404@1|root,COG4412@1|root,COG1404@2|Bacteria,COG4412@2|Bacteria,1REF1@1224|Proteobacteria,42Q4N@68525|delta/epsilon subdivisions,2WS51@28221|Deltaproteobacteria,2YWNR@29|Myxococcales	28221|Deltaproteobacteria	O	Fibronectin type 3 domain	-	-	-	-	-	-	-	-	-	-	-	-	Peptidase_M6,Peptidase_S8	bin204
50_bin204_d_Bacteria.p_Myxococcota.c_Myxococcia.o_Myxococcales.f_Myxococcaceae.g_Archangium_A.s__10	443218.AS9A_0743	1.01E-16	82	2AN8T@1|root,327DN@2|Bacteria,2I81P@201174|Actinobacteria	201174|Actinobacteria	S	Domain of unknown function (DUF4395)	-	-	-	-	-	-	-	-	-	-	-	-	DUF4395	bin204
50_bin204_d_Bacteria.p_Myxococcota.c_Myxococcia.o_Myxococcales.f_Myxococcaceae.g_Archangium_A.s__11	1242864.D187_002789	9.80E-116	340	COG3745@1|root,COG3745@2|Bacteria,1NDG2@1224|Proteobacteria	1224|Proteobacteria	U	flp pilus assembly protein CpaB	cpaB	-	-	ko:K02279	-	-	-	-	ko00000,ko02035,ko02044	-	-	-	RcpC,SAF	bin204
50_bin204_d_Bacteria.p_Myxococcota.c_Myxococcia.o_Myxococcales.f_Myxococcaceae.g_Archangium_A.s__14	1144275.COCOR_00441	1.21E-107	324	COG0760@1|root,COG0760@2|Bacteria,1RKBZ@1224|Proteobacteria,42SAP@68525|delta/epsilon subdivisions,2WPWG@28221|Deltaproteobacteria	28221|Deltaproteobacteria	O	peptidyl-prolyl isomerase	-	-	5.2.1.8	ko:K03769	-	-	-	-	ko00000,ko01000,ko03110	-	-	-	Rotamase,Rotamase_2,SurA_N_3	bin204
50_bin204_d_Bacteria.p_Myxococcota.c_Myxococcia.o_Myxococcales.f_Myxococcaceae.g_Archangium_A.s__16	1242864.D187_006628	4.27E-69	226	COG0760@1|root,COG0760@2|Bacteria,1PK22@1224|Proteobacteria,439BD@68525|delta/epsilon subdivisions,2X4J8@28221|Deltaproteobacteria,2YZ4F@29|Myxococcales	28221|Deltaproteobacteria	M	PPIC-type PPIASE domain	-	-	-	-	-	-	-	-	-	-	-	-	Rotamase_2	bin204
50_bin204_d_Bacteria.p_Myxococcota.c_Myxococcia.o_Myxococcales.f_Myxococcaceae.g_Archangium_A.s__17	378806.STAUR_7531	5.59E-21	107	COG0515@1|root,COG0745@1|root,COG0515@2|Bacteria,COG0745@2|Bacteria,1PZ44@1224|Proteobacteria,4399D@68525|delta/epsilon subdivisions,2X4GS@28221|Deltaproteobacteria,2YYZP@29|Myxococcales	28221|Deltaproteobacteria	KLT	Protein kinase domain	-	-	-	-	-	-	-	-	-	-	-	-	Pkinase,Response_reg,T2SSE_N	bin204
50_bin204_d_Bacteria.p_Myxococcota.c_Myxococcia.o_Myxococcales.f_Myxococcaceae.g_Archangium_A.s__19	382464.ABSI01000011_gene2978	9.86E-21	92	294UN@1|root,2ZS7T@2|Bacteria	2|Bacteria	-	-	-	-	-	-	-	-	-	-	-	-	-	-	-	bin204
50_bin204_d_Bacteria.p_Myxococcota.c_Myxococcia.o_Myxococcales.f_Myxococcaceae.g_Archangium_A.s__20	448385.sce0801	1.42E-85	295	COG0643@1|root,COG5000@1|root,COG0643@2|Bacteria,COG5000@2|Bacteria,1R7CN@1224|Proteobacteria,42PXU@68525|delta/epsilon subdivisions,2WMJW@28221|Deltaproteobacteria,2Z2WW@29|Myxococcales	28221|Deltaproteobacteria	NT	Nitrate and nitrite sensing	-	-	2.7.13.3	ko:K03407	ko02020,ko02030,map02020,map02030	M00506	-	-	ko00000,ko00001,ko00002,ko01000,ko01001,ko02022,ko02035	-	-	-	HATPase_c,Hpt,NIT	bin204
50_bin204_d_Bacteria.p_Myxococcota.c_Myxococcia.o_Myxococcales.f_Myxococcaceae.g_Archangium_A.s__22	873517.HMPREF1977_0096	0.000175	53.9	COG3391@1|root,COG4935@1|root,COG3391@2|Bacteria,COG4935@2|Bacteria,4NEN7@976|Bacteroidetes,1HWMS@117743|Flavobacteriia,1ER48@1016|Capnocytophaga	976|Bacteroidetes	O	Thrombospondin type 3	-	-	-	-	-	-	-	-	-	-	-	-	CHU_C,P_proprotein,Reprolysin_4,TSP_3	bin204
50_bin204_d_Bacteria.p_Myxococcota.c_Myxococcia.o_Myxococcales.f_Myxococcaceae.g_Archangium_A.s__24	290397.Adeh_1456	4.46E-48	164	COG2353@1|root,COG2353@2|Bacteria,1R9XD@1224|Proteobacteria,42T4I@68525|delta/epsilon subdivisions,2X5P3@28221|Deltaproteobacteria,2Z36M@29|Myxococcales	28221|Deltaproteobacteria	S	YceI-like domain	-	-	-	-	-	-	-	-	-	-	-	-	YceI	bin204
51_bin204_d_Bacteria.p_Myxococcota.c_Myxococcia.o_Myxococcales.f_Myxococcaceae.g_Archangium_A.s__1	1144275.COCOR_02684	7.36E-68	223	COG1663@1|root,COG1663@2|Bacteria,1MU8G@1224|Proteobacteria,42PA2@68525|delta/epsilon subdivisions,2WM20@28221|Deltaproteobacteria	28221|Deltaproteobacteria	M	Transfers the gamma-phosphate of ATP to the 4'-position of a tetraacyldisaccharide 1-phosphate intermediate (termed DS-1- P) to form tetraacyldisaccharide 1,4'-bis-phosphate (lipid IVA)	lpxK	-	2.7.1.130	ko:K00912	ko00540,ko01100,map00540,map01100	M00060	R04657	RC00002,RC00078	ko00000,ko00001,ko00002,ko01000,ko01005	-	-	-	LpxK	bin204
51_bin204_d_Bacteria.p_Myxococcota.c_Myxococcia.o_Myxococcales.f_Myxococcaceae.g_Archangium_A.s__2	215803.DB30_0007	1.07E-108	327	COG0438@1|root,COG0438@2|Bacteria,1Q2SF@1224|Proteobacteria,433VN@68525|delta/epsilon subdivisions,2WYNQ@28221|Deltaproteobacteria,2YWQW@29|Myxococcales	28221|Deltaproteobacteria	M	Glycosyltransferase Family 4	-	-	-	-	-	-	-	-	-	-	-	-	Glyco_transf_4,Glycos_transf_1	bin204
51_bin204_d_Bacteria.p_Myxococcota.c_Myxococcia.o_Myxococcales.f_Myxococcaceae.g_Archangium_A.s__3	1242864.D187_004772	3.19E-200	566	COG1519@1|root,COG1519@2|Bacteria,1MU9F@1224|Proteobacteria,42PCH@68525|delta/epsilon subdivisions,2WMQM@28221|Deltaproteobacteria	28221|Deltaproteobacteria	M	PFAM Three-deoxy-D-manno-octulosonic-acid transferase	kdtA	-	2.4.99.12,2.4.99.13,2.4.99.14,2.4.99.15	ko:K02527	ko00540,ko01100,map00540,map01100	M00060,M00080	R04658,R05074,R09763	RC00009,RC00077,RC00247	ko00000,ko00001,ko00002,ko01000,ko01003,ko01005	-	GT30	-	Glycos_transf_N	bin204
51_bin204_d_Bacteria.p_Myxococcota.c_Myxococcia.o_Myxococcales.f_Myxococcaceae.g_Archangium_A.s__4	246197.MXAN_5144	5.50E-93	293	COG0457@1|root,COG1352@1|root,COG0457@2|Bacteria,COG1352@2|Bacteria	2|Bacteria	NT	protein-glutamate O-methyltransferase activity	wspC	-	2.1.1.80	ko:K00575,ko:K13486	ko02020,ko02030,map02020,map02030	-	-	-	ko00000,ko00001,ko01000,ko02035	-	-	-	CheR,CheR_N,TPR_8	bin204
51_bin204_d_Bacteria.p_Myxococcota.c_Myxococcia.o_Myxococcales.f_Myxococcaceae.g_Archangium_A.s__5	1144275.COCOR_02352	1.10E-139	407	COG2201@1|root,COG2201@2|Bacteria,1MWCN@1224|Proteobacteria,42QZV@68525|delta/epsilon subdivisions,2WN5Z@28221|Deltaproteobacteria,2YXE0@29|Myxococcales	28221|Deltaproteobacteria	NT	catalyzes the demethylation of specific methylglutamate residues introduced into the chemoreceptors (methyl-accepting chemotaxis proteins) by CheR	cheB3	-	3.1.1.61,3.5.1.44	ko:K03412	ko02020,ko02030,map02020,map02030	M00506	-	-	ko00000,ko00001,ko00002,ko01000,ko02022,ko02035	-	-	-	CheB_methylest,Response_reg	bin204
51_bin204_d_Bacteria.p_Myxococcota.c_Myxococcia.o_Myxococcales.f_Myxococcaceae.g_Archangium_A.s__6	378806.STAUR_5916	4.10E-251	723	COG0643@1|root,COG0784@1|root,COG0643@2|Bacteria,COG0784@2|Bacteria,1MUAG@1224|Proteobacteria,439DT@68525|delta/epsilon subdivisions,2X4NQ@28221|Deltaproteobacteria,2YZBC@29|Myxococcales	28221|Deltaproteobacteria	T	Histidine Phosphotransfer domain	-	-	-	-	-	-	-	-	-	-	-	-	CheW,HATPase_c,Hpt,Response_reg	bin204
51_bin204_d_Bacteria.p_Myxococcota.c_Myxococcia.o_Myxococcales.f_Myxococcaceae.g_Archangium_A.s__7	1242864.D187_008703	3.49E-63	226	COG0840@1|root,COG0840@2|Bacteria,1MU9B@1224|Proteobacteria	1224|Proteobacteria	NT	Methyl-accepting chemotaxis protein	mcP2	-	-	ko:K03406	ko02020,ko02030,map02020,map02030	-	-	-	ko00000,ko00001,ko02035	-	-	-	Cache_3-Cache_2,HAMP,MCPsignal,dCache_3	bin204
51_bin204_d_Bacteria.p_Myxococcota.c_Myxococcia.o_Myxococcales.f_Myxococcaceae.g_Archangium_A.s__8	1144275.COCOR_02349	4.27E-97	316	COG0840@1|root,COG0840@2|Bacteria,1MU9B@1224|Proteobacteria	1224|Proteobacteria	NT	Methyl-accepting chemotaxis protein	mcP1	-	-	ko:K03406	ko02020,ko02030,map02020,map02030	-	-	-	ko00000,ko00001,ko02035	-	-	-	Cache_3-Cache_2,HAMP,MCPsignal,dCache_3	bin204
51_bin204_d_Bacteria.p_Myxococcota.c_Myxococcia.o_Myxococcales.f_Myxococcaceae.g_Archangium_A.s__10	378806.STAUR_5920	1.88E-47	157	COG0835@1|root,COG0835@2|Bacteria,1Q9P6@1224|Proteobacteria,434HS@68525|delta/epsilon subdivisions,2X8WI@28221|Deltaproteobacteria,2Z0PU@29|Myxococcales	28221|Deltaproteobacteria	NT	Two component signalling adaptor domain	-	-	-	ko:K03408	ko02020,ko02030,map02020,map02030	-	-	-	ko00000,ko00001,ko02035	-	-	-	CheW	bin204
51_bin204_d_Bacteria.p_Myxococcota.c_Myxococcia.o_Myxococcales.f_Myxococcaceae.g_Archangium_A.s__11	404589.Anae109_2438	5.00E-127	377	COG0642@1|root,COG2205@2|Bacteria,1QVAI@1224|Proteobacteria,43BPQ@68525|delta/epsilon subdivisions,2X70Y@28221|Deltaproteobacteria,2Z3IX@29|Myxococcales	28221|Deltaproteobacteria	F	Protoglobin	-	GO:0000155,GO:0000160,GO:0003674,GO:0003824,GO:0004672,GO:0004673,GO:0005488,GO:0005515,GO:0006464,GO:0006468,GO:0006793,GO:0006796,GO:0006807,GO:0007154,GO:0007165,GO:0008144,GO:0008150,GO:0008152,GO:0009987,GO:0016301,GO:0016310,GO:0016740,GO:0016772,GO:0016773,GO:0016775,GO:0018106,GO:0018193,GO:0018202,GO:0019538,GO:0019825,GO:0020037,GO:0023014,GO:0023052,GO:0035556,GO:0036094,GO:0036211,GO:…	-	-	-	-	-	-	-	-	-	-	HATPase_c,HisKA,PAS_9,Protoglobin	bin204
51_bin204_d_Bacteria.p_Myxococcota.c_Myxococcia.o_Myxococcales.f_Myxococcaceae.g_Archangium_A.s__12	1278073.MYSTI_03707	1.09E-41	147	COG2197@1|root,COG2197@2|Bacteria,1N9QD@1224|Proteobacteria,43C39@68525|delta/epsilon subdivisions,2X7DW@28221|Deltaproteobacteria	28221|Deltaproteobacteria	T	cheY-homologous receiver domain	-	-	-	-	-	-	-	-	-	-	-	-	Response_reg	bin204
51_bin204_d_Bacteria.p_Myxococcota.c_Myxococcia.o_Myxococcales.f_Myxococcaceae.g_Archangium_A.s__13	483219.LILAB_29355	2.80E-133	392	COG4191@1|root,COG4191@2|Bacteria,1RCM9@1224|Proteobacteria,42M6C@68525|delta/epsilon subdivisions,2WM3G@28221|Deltaproteobacteria,2YV02@29|Myxococcales	28221|Deltaproteobacteria	T	Histidine kinase	-	-	-	-	-	-	-	-	-	-	-	-	HATPase_c,HisKA,PAS_4,Response_reg	bin204
51_bin204_d_Bacteria.p_Myxococcota.c_Myxococcia.o_Myxococcales.f_Myxococcaceae.g_Archangium_A.s__14	404589.Anae109_2442	2.85E-235	659	COG2204@1|root,COG2204@2|Bacteria,1MU0N@1224|Proteobacteria,42M03@68525|delta/epsilon subdivisions,2WIT0@28221|Deltaproteobacteria,2YTW0@29|Myxococcales	28221|Deltaproteobacteria	T	response regulator	-	-	-	ko:K02481,ko:K07713	ko02020,map02020	M00499	-	-	ko00000,ko00001,ko00002,ko02022	-	-	-	HTH_8,Response_reg,Sigma54_activat	bin204
51_bin204_d_Bacteria.p_Myxococcota.c_Myxococcia.o_Myxococcales.f_Myxococcaceae.g_Archangium_A.s__15	290397.Adeh_1331	9.96E-22	91.3	COG0589@1|root,COG0589@2|Bacteria,1PDTQ@1224|Proteobacteria,42T4W@68525|delta/epsilon subdivisions,2WP70@28221|Deltaproteobacteria,2Z28U@29|Myxococcales	28221|Deltaproteobacteria	T	Universal stress protein family	-	-	-	-	-	-	-	-	-	-	-	-	Usp	bin204
51_bin204_d_Bacteria.p_Myxococcota.c_Myxococcia.o_Myxococcales.f_Myxococcaceae.g_Archangium_A.s__16	215803.DB30_4030	5.87E-41	142	2BTC9@1|root,32NI1@2|Bacteria,1Q3TJ@1224|Proteobacteria,439MP@68525|delta/epsilon subdivisions,2X4YT@28221|Deltaproteobacteria,2YZV3@29|Myxococcales	28221|Deltaproteobacteria	-	-	-	-	-	-	-	-	-	-	-	-	-	-	Cytochrom_C_2	bin204
51_bin204_d_Bacteria.p_Myxococcota.c_Myxococcia.o_Myxococcales.f_Myxococcaceae.g_Archangium_A.s__17	1278073.MYSTI_06113	3.60E-149	440	COG0348@1|root,COG0348@2|Bacteria,1MVFY@1224|Proteobacteria,42M8Q@68525|delta/epsilon subdivisions,2WNZJ@28221|Deltaproteobacteria	28221|Deltaproteobacteria	C	4Fe-4S dicluster domain	ccoG	-	-	-	-	-	-	-	-	-	-	-	Fer4_18,Fer4_5,FixG_C	bin204
51_bin204_d_Bacteria.p_Myxococcota.c_Myxococcia.o_Myxococcales.f_Myxococcaceae.g_Archangium_A.s__18	483219.LILAB_35165	1.58E-56	183	COG2010@1|root,COG2010@2|Bacteria	2|Bacteria	C	Cytochrome c	ccoP	-	-	ko:K00406	ko00190,ko01100,ko02020,map00190,map01100,map02020	M00156	-	-	ko00000,ko00001,ko00002	3.D.4.3	-	-	Cytochrome_CBB3,FixP_N	bin204
51_bin204_d_Bacteria.p_Myxococcota.c_Myxococcia.o_Myxococcales.f_Myxococcaceae.g_Archangium_A.s__20	1297742.A176_05050	0	945	COG2993@1|root,COG3278@1|root,COG2993@2|Bacteria,COG3278@2|Bacteria,1MU18@1224|Proteobacteria,42M5M@68525|delta/epsilon subdivisions,2WM27@28221|Deltaproteobacteria	28221|Deltaproteobacteria	C	Belongs to the heme-copper respiratory oxidase family	-	-	1.9.3.1	ko:K00404,ko:K15862	ko00190,ko01100,ko02020,map00190,map01100,map02020	M00156	-	-	ko00000,ko00001,ko00002,ko01000	3.D.4.3	-	-	COX1,FixO	bin204
52_bin204_d_Bacteria.p_Myxococcota.c_Myxococcia.o_Myxococcales.f_Myxococcaceae.g_Archangium_A.s__1	448385.sce6964	4.58E-97	308	COG4191@1|root,COG4191@2|Bacteria,1R95R@1224|Proteobacteria,42PEG@68525|delta/epsilon subdivisions,2WM8J@28221|Deltaproteobacteria,2YU43@29|Myxococcales	28221|Deltaproteobacteria	T	HAMP domain	-	-	-	-	-	-	-	-	-	-	-	-	HAMP,HATPase_c,HisKA	bin204
52_bin204_d_Bacteria.p_Myxococcota.c_Myxococcia.o_Myxococcales.f_Myxococcaceae.g_Archangium_A.s__2	1144275.COCOR_07528	6.74E-29	110	COG2204@1|root,COG2204@2|Bacteria,1NABF@1224|Proteobacteria,43C0I@68525|delta/epsilon subdivisions	1224|Proteobacteria	T	cheY-homologous receiver domain	-	-	-	-	-	-	-	-	-	-	-	-	Response_reg	bin204
52_bin204_d_Bacteria.p_Myxococcota.c_Myxococcia.o_Myxococcales.f_Myxococcaceae.g_Archangium_A.s__3	1192034.CAP_1750	6.94E-180	518	COG2204@1|root,COG2204@2|Bacteria,1MU0N@1224|Proteobacteria,42P6D@68525|delta/epsilon subdivisions,2WM1P@28221|Deltaproteobacteria,2YUD4@29|Myxococcales	28221|Deltaproteobacteria	T	DNA-binding response regulator	-	-	-	ko:K07713	ko02020,map02020	M00499	-	-	ko00000,ko00001,ko00002,ko02022	-	-	-	HTH_8,Response_reg,Sigma54_activat	bin204
52_bin204_d_Bacteria.p_Myxococcota.c_Myxococcia.o_Myxococcales.f_Myxococcaceae.g_Archangium_A.s__4	1048983.EL17_07065	1.28E-20	93.2	COG2265@1|root,COG2265@2|Bacteria,4NJ04@976|Bacteroidetes,47YKZ@768503|Cytophagia	976|Bacteroidetes	J	Protein-L-isoaspartate(D-aspartate) O-methyltransferase (PCMT)	-	-	-	-	-	-	-	-	-	-	-	-	Methyltransf_31	bin204
52_bin204_d_Bacteria.p_Myxococcota.c_Myxococcia.o_Myxococcales.f_Myxococcaceae.g_Archangium_A.s__6	391625.PPSIR1_00907	2.19E-19	101	COG1595@1|root,COG1595@2|Bacteria	2|Bacteria	K	DNA-templated transcription, initiation	-	-	-	ko:K03088	-	-	-	-	ko00000,ko03021	-	-	-	Sigma70_r2,Sigma70_r4_2	bin204
52_bin204_d_Bacteria.p_Myxococcota.c_Myxococcia.o_Myxococcales.f_Myxococcaceae.g_Archangium_A.s__8	1313421.JHBV01000020_gene5248	3.40E-08	58.9	COG1357@1|root,COG1357@2|Bacteria	2|Bacteria	S	protein homooligomerization	-	-	-	-	-	-	-	-	-	-	-	-	Oxidored_molyb,Pentapeptide,Pentapeptide_4	bin204
52_bin204_d_Bacteria.p_Myxococcota.c_Myxococcia.o_Myxococcales.f_Myxococcaceae.g_Archangium_A.s__9	391625.PPSIR1_34572	1.29E-32	139	COG0272@1|root,COG3064@1|root,COG0272@2|Bacteria,COG3064@2|Bacteria	2|Bacteria	M	translation initiation factor activity	ligA	GO:0003674,GO:0003824,GO:0003909,GO:0003911,GO:0005575,GO:0005622,GO:0005623,GO:0005737,GO:0005829,GO:0006139,GO:0006259,GO:0006266,GO:0006281,GO:0006284,GO:0006288,GO:0006725,GO:0006807,GO:0006950,GO:0006974,GO:0008150,GO:0008152,GO:0009987,GO:0016874,GO:0016886,GO:0033554,GO:0034641,GO:0043170,GO:0044237,GO:0044238,GO:0044260,GO:0044424,GO:0044444,GO:0044464,GO:0046483,GO:0050896,GO:0051103,GO:…	2.7.7.7,6.5.1.2	ko:K01972,ko:K02342,ko:K03646	ko00230,ko00240,ko01100,ko03030,ko03410,ko03420,ko03430,ko03440,map00230,map00240,map01100,map03030,map03410,map03420,map03430,map03440	M00260	R00375,R00376,R00377,R00378,R00382	RC00005,RC02795	ko00000,ko00001,ko00002,ko01000,ko02000,ko03032,ko03400	2.C.1.2	-	-	BRCT,DNA_ligase_OB,DNA_ligase_ZBD,DNA_ligase_aden,HHH_2,HHH_5,RNase_T	bin204
52_bin204_d_Bacteria.p_Myxococcota.c_Myxococcia.o_Myxococcales.f_Myxococcaceae.g_Archangium_A.s__10	459349.CLOAM1835	1.37E-48	179	COG1672@1|root,COG1672@2|Bacteria	2|Bacteria	-	-	-	-	-	ko:K06921	-	-	-	-	ko00000	-	-	-	ATPase_2,DUF234	bin204
52_bin204_d_Bacteria.p_Myxococcota.c_Myxococcia.o_Myxococcales.f_Myxococcaceae.g_Archangium_A.s__12	378806.STAUR_6990	3.46E-308	929	COG4412@1|root,COG4412@2|Bacteria,1R3SG@1224|Proteobacteria,42SZZ@68525|delta/epsilon subdivisions,2WPD0@28221|Deltaproteobacteria,2YUKS@29|Myxococcales	28221|Deltaproteobacteria	E	Fungalysin metallopeptidase (M36)	-	-	-	-	-	-	-	-	-	-	-	-	PA,Peptidase_M36,REJ	bin204
52_bin204_d_Bacteria.p_Myxococcota.c_Myxococcia.o_Myxococcales.f_Myxococcaceae.g_Archangium_A.s__13	215803.DB30_6047	0.000174	51.2	COG0810@1|root,COG0810@2|Bacteria,1R65W@1224|Proteobacteria,42XJ0@68525|delta/epsilon subdivisions,2WT3A@28221|Deltaproteobacteria,2YYW2@29|Myxococcales	28221|Deltaproteobacteria	M	Interacts with outer membrane receptor proteins that carry out high-affinity binding and energy dependent uptake into the periplasmic space of specific substrates. It could act to transduce energy from the cytoplasmic membrane to specific energy- requiring processes in the outer membrane, resulting in the release into the periplasm of ligands bound by these outer membrane proteins	-	-	-	-	-	-	-	-	-	-	-	-	TonB_C	bin204
52_bin204_d_Bacteria.p_Myxococcota.c_Myxococcia.o_Myxococcales.f_Myxococcaceae.g_Archangium_A.s__15	391625.PPSIR1_12533	6.31E-94	288	COG0161@1|root,COG0161@2|Bacteria,1MU2N@1224|Proteobacteria,42ZCI@68525|delta/epsilon subdivisions,2X7VD@28221|Deltaproteobacteria,2YZNM@29|Myxococcales	28221|Deltaproteobacteria	H	Belongs to the class-III pyridoxal-phosphate-dependent aminotransferase family	-	-	2.6.1.55	ko:K15372	ko00410,ko00430,ko01100,map00410,map00430,map01100	-	R00908,R01684	RC00006,RC00062	ko00000,ko00001,ko01000	-	-	-	Aminotran_3	bin204
53_bin204_d_Bacteria.p_Myxococcota.c_Myxococcia.o_Myxococcales.f_Myxococcaceae.g_Archangium_A.s__1	156889.Mmc1_1633	6.77E-70	239	COG1032@1|root,COG1032@2|Bacteria,1RECP@1224|Proteobacteria,2UUT8@28211|Alphaproteobacteria	28211|Alphaproteobacteria	C	B12 binding domain	-	-	-	-	-	-	-	-	-	-	-	-	B12-binding,Radical_SAM	bin204
53_bin204_d_Bacteria.p_Myxococcota.c_Myxococcia.o_Myxococcales.f_Myxococcaceae.g_Archangium_A.s__2	1535422.ND16A_2150	1.07E-12	82	COG3485@1|root,COG4932@1|root,COG5276@1|root,COG3485@2|Bacteria,COG4932@2|Bacteria,COG5276@2|Bacteria,1QUEG@1224|Proteobacteria	1224|Proteobacteria	M	Part of the outer membrane protein assembly complex, which is involved in assembly and insertion of beta-barrel proteins into the outer membrane	-	-	-	ko:K20276	ko02024,map02024	-	-	-	ko00000,ko00001	-	-	-	Big_3_2,CarboxypepD_reg,DUF11,FG-GAP	bin204
53_bin204_d_Bacteria.p_Myxococcota.c_Myxococcia.o_Myxococcales.f_Myxococcaceae.g_Archangium_A.s__3	234267.Acid_4088	2.18E-14	87	COG2885@1|root,COG2885@2|Bacteria	2|Bacteria	M	chlorophyll binding	-	-	-	-	-	-	-	-	-	-	-	-	OmpA	bin204
53_bin204_d_Bacteria.p_Myxococcota.c_Myxococcia.o_Myxococcales.f_Myxococcaceae.g_Archangium_A.s__4	1122182.KB903814_gene3082	0.000172	55.1	COG1404@1|root,COG2755@1|root,COG4775@1|root,COG4932@1|root,COG1404@2|Bacteria,COG2755@2|Bacteria,COG4775@2|Bacteria,COG4932@2|Bacteria,2GK5H@201174|Actinobacteria,4D9TR@85008|Micromonosporales	201174|Actinobacteria	EGM	Concanavalin A-like lectin/glucanases superfamily	-	-	-	-	-	-	-	-	-	-	-	-	CarboxypepD_reg,Laminin_G_3,RicinB_lectin_2,Ricin_B_lectin,VCBS	bin204
53_bin204_d_Bacteria.p_Myxococcota.c_Myxococcia.o_Myxococcales.f_Myxococcaceae.g_Archangium_A.s__5	1122609.AUGT01000018_gene109	6.17E-101	357	COG3468@1|root,COG3468@2|Bacteria,2HCJX@201174|Actinobacteria	201174|Actinobacteria	MU	ig-like, plexins, transcription factors	-	-	-	-	-	-	-	-	-	-	-	-	B_lectin,CHAP,TIG	bin204
53_bin204_d_Bacteria.p_Myxococcota.c_Myxococcia.o_Myxococcales.f_Myxococcaceae.g_Archangium_A.s__6	1242864.D187_006630	5.12E-112	334	COG0760@1|root,COG0760@2|Bacteria,1MVB3@1224|Proteobacteria,42QXH@68525|delta/epsilon subdivisions,2WMN3@28221|Deltaproteobacteria,2YVIS@29|Myxococcales	28221|Deltaproteobacteria	M	SurA N-terminal domain	surA	-	5.2.1.8	ko:K03771	-	-	-	-	ko00000,ko01000,ko03110	-	-	-	Rotamase,Rotamase_2,Rotamase_3,SurA_N,SurA_N_3	bin204
53_bin204_d_Bacteria.p_Myxococcota.c_Myxococcia.o_Myxococcales.f_Myxococcaceae.g_Archangium_A.s__7	448385.sce7743	5.64E-35	128	COG1595@1|root,COG1595@2|Bacteria,1QA32@1224|Proteobacteria,434TA@68525|delta/epsilon subdivisions,2WZ4A@28221|Deltaproteobacteria,2Z1AN@29|Myxococcales	28221|Deltaproteobacteria	K	Belongs to the sigma-70 factor family. ECF subfamily	-	-	-	ko:K03088	-	-	-	-	ko00000,ko03021	-	-	-	Sigma70_r2,Sigma70_r4_2	bin204
53_bin204_d_Bacteria.p_Myxococcota.c_Myxococcia.o_Myxococcales.f_Myxococcaceae.g_Archangium_A.s__9	1278073.MYSTI_03871	2.06E-47	165	COG0101@1|root,COG0101@2|Bacteria,1MUYI@1224|Proteobacteria,42RTC@68525|delta/epsilon subdivisions	1224|Proteobacteria	J	Formation of pseudouridine at positions 38, 39 and 40 in the anticodon stem and loop of transfer RNAs	truA	GO:0001522,GO:0003674,GO:0003824,GO:0006139,GO:0006396,GO:0006399,GO:0006400,GO:0006725,GO:0006807,GO:0008033,GO:0008150,GO:0008152,GO:0009451,GO:0009982,GO:0009987,GO:0010467,GO:0016070,GO:0016853,GO:0016866,GO:0031119,GO:0034470,GO:0034641,GO:0034660,GO:0043170,GO:0043412,GO:0044237,GO:0044238,GO:0046483,GO:0071704,GO:0090304,GO:1901360	5.4.99.12	ko:K06173	-	-	-	-	ko00000,ko01000,ko03016	-	-	-	PseudoU_synth_1	bin204
53_bin204_d_Bacteria.p_Myxococcota.c_Myxococcia.o_Myxococcales.f_Myxococcaceae.g_Archangium_A.s__10	1144275.COCOR_00439	4.86E-111	333	COG1995@1|root,COG1995@2|Bacteria,1MX5W@1224|Proteobacteria,42NJJ@68525|delta/epsilon subdivisions,2WJGI@28221|Deltaproteobacteria,2YV17@29|Myxococcales	28221|Deltaproteobacteria	C	Belongs to the PdxA family	pdxA	-	1.1.1.262,1.1.1.408,1.1.1.409	ko:K00097,ko:K22024	ko00750,ko01100,map00750,map01100	M00124	R05681,R05837,R07406	RC00089,RC00675,RC01475	ko00000,ko00001,ko00002,ko01000	-	-	-	PdxA	bin204
53_bin204_d_Bacteria.p_Myxococcota.c_Myxococcia.o_Myxococcales.f_Myxococcaceae.g_Archangium_A.s__11	1236542.BALM01000046_gene4122	3.10E-16	77.4	COG0607@1|root,COG0607@2|Bacteria,1MZYZ@1224|Proteobacteria,1SBB7@1236|Gammaproteobacteria,2QBSG@267890|Shewanellaceae	1236|Gammaproteobacteria	P	SMART Rhodanese domain protein	-	-	-	-	-	-	-	-	-	-	-	-	Rhodanese	bin204
54_bin204_d_Bacteria.p_Myxococcota.c_Myxococcia.o_Myxococcales.f_Myxococcaceae.g_Archangium_A.s__1	1278073.MYSTI_00618	6.88E-05	54.3	COG0457@1|root,COG0515@1|root,COG0457@2|Bacteria,COG0515@2|Bacteria,1MVEU@1224|Proteobacteria,43AGY@68525|delta/epsilon subdivisions,2X5WX@28221|Deltaproteobacteria,2YWWR@29|Myxococcales	28221|Deltaproteobacteria	KLT	serine threonine protein kinase	-	-	2.7.11.1	ko:K12132	-	-	-	-	ko00000,ko01000,ko01001	-	-	-	Pkinase,TPR_10,TPR_12,zf-HC2	bin204
54_bin204_d_Bacteria.p_Myxococcota.c_Myxococcia.o_Myxococcales.f_Myxococcaceae.g_Archangium_A.s__2	1242864.D187_000099	4.46E-25	107	COG1595@1|root,COG1595@2|Bacteria	2|Bacteria	K	DNA-templated transcription, initiation	-	-	-	ko:K03088	-	-	-	-	ko00000,ko03021	-	-	-	Sigma70_r4,Sigma70_r4_2	bin204
54_bin204_d_Bacteria.p_Myxococcota.c_Myxococcia.o_Myxococcales.f_Myxococcaceae.g_Archangium_A.s__3	1254432.SCE1572_32780	7.02E-48	159	COG1846@1|root,COG1846@2|Bacteria,1N75F@1224|Proteobacteria,42VDI@68525|delta/epsilon subdivisions,2WR80@28221|Deltaproteobacteria	28221|Deltaproteobacteria	K	Transcriptional regulator, marR	-	-	-	-	-	-	-	-	-	-	-	-	MarR,MarR_2	bin204
54_bin204_d_Bacteria.p_Myxococcota.c_Myxococcia.o_Myxococcales.f_Myxococcaceae.g_Archangium_A.s__4	1429046.RR21198_5173	6.20E-56	181	COG2128@1|root,COG2128@2|Bacteria,2IJ4C@201174|Actinobacteria,4G148@85025|Nocardiaceae	201174|Actinobacteria	S	Carboxymuconolactone decarboxylase family	-	-	-	-	-	-	-	-	-	-	-	-	CMD	bin204
54_bin204_d_Bacteria.p_Myxococcota.c_Myxococcia.o_Myxococcales.f_Myxococcaceae.g_Archangium_A.s__5	1353529.M899_0475	2.38E-53	187	COG1407@1|root,COG1407@2|Bacteria,1REU8@1224|Proteobacteria,42S6W@68525|delta/epsilon subdivisions,2MSVK@213481|Bdellovibrionales,2WNUG@28221|Deltaproteobacteria	213481|Bdellovibrionales	S	Calcineurin-like phosphoesterase	-	-	-	-	-	-	-	-	-	-	-	-	Metallophos	bin204
54_bin204_d_Bacteria.p_Myxococcota.c_Myxococcia.o_Myxococcales.f_Myxococcaceae.g_Archangium_A.s__6	666685.R2APBS1_0223	2.11E-96	329	COG4625@1|root,COG4625@2|Bacteria,1QU2X@1224|Proteobacteria,1SG73@1236|Gammaproteobacteria,1X5NU@135614|Xanthomonadales	135614|Xanthomonadales	M	Autotransporter beta-domain	-	-	-	-	-	-	-	-	-	-	-	-	Autotransporter,Calx-beta,He_PIG	bin204
54_bin204_d_Bacteria.p_Myxococcota.c_Myxococcia.o_Myxococcales.f_Myxococcaceae.g_Archangium_A.s__7	1120936.KB907216_gene3879	0.000491	46.6	COG1247@1|root,COG1247@2|Bacteria,2IHSU@201174|Actinobacteria,4EQZY@85012|Streptosporangiales	201174|Actinobacteria	M	FR47-like protein	-	-	-	-	-	-	-	-	-	-	-	-	Acetyltransf_1	bin204
54_bin204_d_Bacteria.p_Myxococcota.c_Myxococcia.o_Myxococcales.f_Myxococcaceae.g_Archangium_A.s__9	1144275.COCOR_07912	4.72E-07	61.6	COG4932@1|root,COG4932@2|Bacteria,1R5S8@1224|Proteobacteria	1224|Proteobacteria	M	Carboxypeptidase regulatory-like domain	-	-	-	-	-	-	-	-	-	-	-	-	CarboxypepD_reg	bin204
54_bin204_d_Bacteria.p_Myxococcota.c_Myxococcia.o_Myxococcales.f_Myxococcaceae.g_Archangium_A.s__10	1278073.MYSTI_04937	6.07E-86	271	COG1397@1|root,COG1397@2|Bacteria,1NTUR@1224|Proteobacteria,42UAF@68525|delta/epsilon subdivisions,2WQGM@28221|Deltaproteobacteria,2YVSD@29|Myxococcales	28221|Deltaproteobacteria	O	ADP-ribosylglycohydrolase	draG	-	3.2.2.24	ko:K05521	-	-	-	-	ko00000,ko01000	-	-	-	ADP_ribosyl_GH,Inositol_P	bin204
54_bin204_d_Bacteria.p_Myxococcota.c_Myxococcia.o_Myxococcales.f_Myxococcaceae.g_Archangium_A.s__11	1144275.COCOR_03299	1.20E-140	447	COG0515@1|root,COG0823@1|root,COG0515@2|Bacteria,COG0823@2|Bacteria,1P64D@1224|Proteobacteria,439PY@68525|delta/epsilon subdivisions,2X51T@28221|Deltaproteobacteria,2YZZT@29|Myxococcales	28221|Deltaproteobacteria	KLTU	Protein kinase domain	-	-	2.7.11.1	ko:K12132	-	-	-	-	ko00000,ko01000,ko01001	-	-	-	Pkinase	bin204
54_bin204_d_Bacteria.p_Myxococcota.c_Myxococcia.o_Myxococcales.f_Myxococcaceae.g_Archangium_A.s__12	290397.Adeh_2121	1.51E-33	125	COG1595@1|root,COG1595@2|Bacteria	2|Bacteria	K	DNA-templated transcription, initiation	-	-	1.3.7.14,1.3.7.15	ko:K03088,ko:K11333	ko00860,ko01110,map00860,map01110	-	R09053,R09060	RC01008	ko00000,ko00001,ko01000,ko03021	-	-	-	Fer4_NifH,Glyco_hydro_cc,Laminin_G_3,Sigma70_r2,Sigma70_r4_2	bin204
54_bin204_d_Bacteria.p_Myxococcota.c_Myxococcia.o_Myxococcales.f_Myxococcaceae.g_Archangium_A.s__13	215803.DB30_1528	2.21E-36	155	29WSJ@1|root,30IDU@2|Bacteria,1QX4S@1224|Proteobacteria,43BXG@68525|delta/epsilon subdivisions,2X789@28221|Deltaproteobacteria,2YWKA@29|Myxococcales	28221|Deltaproteobacteria	-	-	-	-	-	-	-	-	-	-	-	-	-	-	-	bin204
54_bin204_d_Bacteria.p_Myxococcota.c_Myxococcia.o_Myxococcales.f_Myxococcaceae.g_Archangium_A.s__14	290397.Adeh_1331	1.37E-31	116	COG0589@1|root,COG0589@2|Bacteria,1PDTQ@1224|Proteobacteria,42T4W@68525|delta/epsilon subdivisions,2WP70@28221|Deltaproteobacteria,2Z28U@29|Myxococcales	28221|Deltaproteobacteria	T	Universal stress protein family	-	-	-	-	-	-	-	-	-	-	-	-	Usp	bin204
54_bin204_d_Bacteria.p_Myxococcota.c_Myxococcia.o_Myxococcales.f_Myxococcaceae.g_Archangium_A.s__15	246197.MXAN_4586	2.68E-295	816	COG0488@1|root,COG0488@2|Bacteria,1MU37@1224|Proteobacteria,42M2A@68525|delta/epsilon subdivisions,2WJ41@28221|Deltaproteobacteria,2YUJJ@29|Myxococcales	28221|Deltaproteobacteria	S	ABC transporter, ATP-binding protein	ybiT	-	-	-	-	-	-	-	-	-	-	-	ABC_tran,ABC_tran_Xtn	bin204
54_bin204_d_Bacteria.p_Myxococcota.c_Myxococcia.o_Myxococcales.f_Myxococcaceae.g_Archangium_A.s__16	1197130.BAFM01000012_gene2204	1.05E-20	105	arCOG02903@1|root,arCOG03612@1|root,arCOG02903@2157|Archaea,arCOG03612@2157|Archaea	2157|Archaea	P	PhoD-like phosphatase	-	-	-	-	-	-	-	-	-	-	-	-	ASH,Big_1,DUF1573,PKD,VWA	bin204
54_bin204_d_Bacteria.p_Myxococcota.c_Myxococcia.o_Myxococcales.f_Myxococcaceae.g_Archangium_A.s__17	1125863.JAFN01000001_gene1812	8.64E-07	61.6	COG1520@1|root,COG2931@1|root,COG3291@1|root,COG3386@1|root,COG1520@2|Bacteria,COG2931@2|Bacteria,COG3291@2|Bacteria,COG3386@2|Bacteria,1N8Z7@1224|Proteobacteria,43AIY@68525|delta/epsilon subdivisions	1224|Proteobacteria	C	heme-binding sites	-	-	-	-	-	-	-	-	-	-	-	-	PKD,Peptidase_C1	bin204
54_bin204_d_Bacteria.p_Myxococcota.c_Myxococcia.o_Myxococcales.f_Myxococcaceae.g_Archangium_A.s__18	448385.sce7439	4.33E-42	155	COG5184@1|root,COG5184@2|Bacteria	2|Bacteria	DZ	guanyl-nucleotide exchange factor activity	-	-	-	ko:K02034	ko02024,map02024	M00239	-	-	ko00000,ko00001,ko00002,ko02000	3.A.1.5	-	-	BPD_transp_1,OppC_N,RCC1,RCC1_2,TSP_3	bin204
55_bin204_d_Bacteria.p_Myxococcota.c_Myxococcia.o_Myxococcales.f_Myxococcaceae.g_Archangium_A.s__1	215803.DB30_4342	6.94E-37	139	COG2204@1|root,COG2204@2|Bacteria,1MU0N@1224|Proteobacteria,42M03@68525|delta/epsilon subdivisions,2WIT0@28221|Deltaproteobacteria,2YXW9@29|Myxococcales	28221|Deltaproteobacteria	T	Sigma-54 interaction domain	hsfA	-	-	ko:K07713,ko:K07714	ko02020,map02020	M00499,M00500	-	-	ko00000,ko00001,ko00002,ko02022	-	-	-	GAF,HTH_8,Response_reg,Sigma54_activat	bin204
55_bin204_d_Bacteria.p_Myxococcota.c_Myxococcia.o_Myxococcales.f_Myxococcaceae.g_Archangium_A.s__5	493475.GARC_5340	5.33E-19	87	COG4766@1|root,COG4766@2|Bacteria,1R6MF@1224|Proteobacteria,1RRZH@1236|Gammaproteobacteria,46A9P@72275|Alteromonadaceae	1236|Gammaproteobacteria	E	Ethanolamine utilisation protein EutQ	eutQ	-	-	ko:K04030	-	-	-	-	ko00000	-	-	-	EutQ	bin204
55_bin204_d_Bacteria.p_Myxococcota.c_Myxococcia.o_Myxococcales.f_Myxococcaceae.g_Archangium_A.s__6	1278073.MYSTI_04477	1.28E-49	175	COG0760@1|root,COG0760@2|Bacteria,1MZDK@1224|Proteobacteria,42RP3@68525|delta/epsilon subdivisions,2WNPA@28221|Deltaproteobacteria,2YVS3@29|Myxococcales	28221|Deltaproteobacteria	O	PFAM PpiC-type peptidyl-prolyl cis-trans isomerase	-	-	5.2.1.8	ko:K03769,ko:K03770	-	-	-	-	ko00000,ko01000,ko03110	-	-	-	Rotamase,Rotamase_2,Rotamase_3,SurA_N_3	bin204
55_bin204_d_Bacteria.p_Myxococcota.c_Myxococcia.o_Myxococcales.f_Myxococcaceae.g_Archangium_A.s__7	1297742.A176_00742	8.51E-48	167	COG0760@1|root,COG0760@2|Bacteria	2|Bacteria	O	peptidyl-prolyl cis-trans isomerase activity	-	-	5.2.1.8	ko:K03769,ko:K03770	-	-	-	-	ko00000,ko01000,ko03110	-	-	-	Rotamase,Rotamase_2,Rotamase_3,SurA_N_3	bin204
55_bin204_d_Bacteria.p_Myxococcota.c_Myxococcia.o_Myxococcales.f_Myxococcaceae.g_Archangium_A.s__8	215803.DB30_5455	0	2815	COG0823@1|root,COG5276@1|root,COG0823@2|Bacteria,COG5276@2|Bacteria,1Q8G3@1224|Proteobacteria,438JI@68525|delta/epsilon subdivisions,2X3U7@28221|Deltaproteobacteria,2YX4C@29|Myxococcales	28221|Deltaproteobacteria	U	ig-like, plexins, transcription factors	-	-	-	-	-	-	-	-	-	-	-	-	Big_5,LVIVD,TIG	bin204
56_bin204_d_Bacteria.p_Myxococcota.c_Myxococcia.o_Myxococcales.f_Myxococcaceae.g_Archangium_A.s__1	483219.LILAB_10380	1.80E-31	137	COG0823@1|root,COG0823@2|Bacteria	2|Bacteria	U	Involved in the tonB-independent uptake of proteins	-	-	-	-	-	-	-	-	-	-	-	-	Big_5,DUF4214,DUF4347,HSP70,He_PIG,HemolysinCabind,PD40,Pkinase	bin204
56_bin204_d_Bacteria.p_Myxococcota.c_Myxococcia.o_Myxococcales.f_Myxococcaceae.g_Archangium_A.s__2	378806.STAUR_3556	4.19E-30	125	2A465@1|root,30SR9@2|Bacteria,1PC3P@1224|Proteobacteria,4388A@68525|delta/epsilon subdivisions,2X1C4@28221|Deltaproteobacteria,2YW6K@29|Myxococcales	28221|Deltaproteobacteria	-	-	-	-	-	-	-	-	-	-	-	-	-	-	-	bin204
56_bin204_d_Bacteria.p_Myxococcota.c_Myxococcia.o_Myxococcales.f_Myxococcaceae.g_Archangium_A.s__3	215803.DB30_4656	8.81E-107	339	COG0515@1|root,COG0515@2|Bacteria,1Q389@1224|Proteobacteria,438Z3@68525|delta/epsilon subdivisions,2X44E@28221|Deltaproteobacteria,2YY87@29|Myxococcales	28221|Deltaproteobacteria	KLT	Protein kinase domain	-	-	-	-	-	-	-	-	-	-	-	-	PEGA,Pkinase	bin204
56_bin204_d_Bacteria.p_Myxococcota.c_Myxococcia.o_Myxococcales.f_Myxococcaceae.g_Archangium_A.s__4	1297742.A176_01211	1.51E-83	276	COG0515@1|root,COG0515@2|Bacteria,1P64D@1224|Proteobacteria	1224|Proteobacteria	KLT	serine threonine protein kinase	pkn9	-	2.7.11.1	ko:K08884,ko:K12132	-	-	-	-	ko00000,ko01000,ko01001	-	-	-	Pkinase	bin204
56_bin204_d_Bacteria.p_Myxococcota.c_Myxococcia.o_Myxococcales.f_Myxococcaceae.g_Archangium_A.s__6	215803.DB30_4298	2.82E-05	56.6	COG4447@1|root,COG4447@2|Bacteria,1PK4F@1224|Proteobacteria,437G7@68525|delta/epsilon subdivisions,2XA3A@28221|Deltaproteobacteria,2YVKV@29|Myxococcales	28221|Deltaproteobacteria	S	cellulose binding	-	-	-	-	-	-	-	-	-	-	-	-	-	bin204
56_bin204_d_Bacteria.p_Myxococcota.c_Myxococcia.o_Myxococcales.f_Myxococcaceae.g_Archangium_A.s__7	634497.HAH_3073	1.13E-07	60.1	arCOG11971@1|root,arCOG11971@2157|Archaea,2XWIZ@28890|Euryarchaeota,23VA2@183963|Halobacteria	183963|Halobacteria	S	YndJ-like protein	-	-	-	-	-	-	-	-	-	-	-	-	YndJ	bin204
56_bin204_d_Bacteria.p_Myxococcota.c_Myxococcia.o_Myxococcales.f_Myxococcaceae.g_Archangium_A.s__8	1408433.JHXV01000006_gene2651	1.25E-18	99	2EYV8@1|root,33S2C@2|Bacteria,4P0VA@976|Bacteroidetes	976|Bacteroidetes	-	-	-	-	-	-	-	-	-	-	-	-	-	-	-	bin204
56_bin204_d_Bacteria.p_Myxococcota.c_Myxococcia.o_Myxococcales.f_Myxococcaceae.g_Archangium_A.s__9	1265502.KB905938_gene2508	3.65E-90	309	COG5002@1|root,COG5002@2|Bacteria,1R5EN@1224|Proteobacteria,2WGK9@28216|Betaproteobacteria,4AJZ3@80864|Comamonadaceae	28216|Betaproteobacteria	T	His Kinase A (phosphoacceptor) domain	-	-	-	-	-	-	-	-	-	-	-	-	HATPase_c,HisKA,Hpt,PAS_3,PAS_4,PAS_9,Response_reg	bin204
56_bin204_d_Bacteria.p_Myxococcota.c_Myxococcia.o_Myxococcales.f_Myxococcaceae.g_Archangium_A.s__10	1313172.YM304_12720	2.12E-187	569	COG0574@1|root,COG0574@2|Bacteria	2|Bacteria	G	Belongs to the PEP-utilizing enzyme family	-	-	2.7.9.1,2.7.9.2	ko:K01006,ko:K01007	ko00620,ko00680,ko00710,ko00720,ko01100,ko01120,ko01200,map00620,map00680,map00710,map00720,map01100,map01120,map01200	M00169,M00171,M00172,M00173,M00374	R00199,R00206	RC00002,RC00015	ko00000,ko00001,ko00002,ko01000	-	-	-	LTD,PEP-utilizers,PPDK_N	bin204
56_bin204_d_Bacteria.p_Myxococcota.c_Myxococcia.o_Myxococcales.f_Myxococcaceae.g_Archangium_A.s__11	4098.XP_009587141.1	3.59E-68	223	COG0604@1|root,KOG1198@2759|Eukaryota,37Q17@33090|Viridiplantae,3GDC0@35493|Streptophyta,44BZC@71274|asterids	35493|Streptophyta	C	Zinc-binding dehydrogenase	-	GO:0005575,GO:0005622,GO:0005623,GO:0005737,GO:0005773,GO:0005886,GO:0009507,GO:0009526,GO:0009534,GO:0009535,GO:0009536,GO:0009579,GO:0009941,GO:0016020,GO:0031967,GO:0031975,GO:0031976,GO:0031984,GO:0034357,GO:0042651,GO:0043226,GO:0043227,GO:0043229,GO:0043231,GO:0044422,GO:0044424,GO:0044434,GO:0044435,GO:0044436,GO:0044444,GO:0044446,GO:0044464,GO:0055035,GO:0071944	-	-	-	-	-	-	-	-	-	-	ADH_N,ADH_zinc_N_2	bin204
56_bin204_d_Bacteria.p_Myxococcota.c_Myxococcia.o_Myxococcales.f_Myxococcaceae.g_Archangium_A.s__14	1242864.D187_008092	0.000927	49.7	COG1388@1|root,COG1388@2|Bacteria,1RIPY@1224|Proteobacteria,42TD8@68525|delta/epsilon subdivisions,2WPY2@28221|Deltaproteobacteria,2Z2U1@29|Myxococcales	28221|Deltaproteobacteria	M	Lysin motif	-	-	-	-	-	-	-	-	-	-	-	-	LysM	bin204
57_bin204_d_Bacteria.p_Myxococcota.c_Myxococcia.o_Myxococcales.f_Myxococcaceae.g_Archangium_A.s__3	1192034.CAP_2666	4.28E-90	278	COG0451@1|root,COG0451@2|Bacteria,1MXYR@1224|Proteobacteria,437IW@68525|delta/epsilon subdivisions,2X2SP@28221|Deltaproteobacteria,2YUPD@29|Myxococcales	28221|Deltaproteobacteria	GM	NAD(P)H-binding	-	-	-	-	-	-	-	-	-	-	-	-	Epimerase	bin204
57_bin204_d_Bacteria.p_Myxococcota.c_Myxococcia.o_Myxococcales.f_Myxococcaceae.g_Archangium_A.s__4	1192034.CAP_2665	1.41E-84	263	COG0583@1|root,COG0583@2|Bacteria,1MWVB@1224|Proteobacteria,4319Y@68525|delta/epsilon subdivisions,2WWCS@28221|Deltaproteobacteria	28221|Deltaproteobacteria	K	LysR substrate binding domain	-	-	-	-	-	-	-	-	-	-	-	-	HTH_1,LysR_substrate	bin204
57_bin204_d_Bacteria.p_Myxococcota.c_Myxococcia.o_Myxococcales.f_Myxococcaceae.g_Archangium_A.s__6	926550.CLDAP_00380	4.24E-175	503	COG0427@1|root,COG0427@2|Bacteria,2G60V@200795|Chloroflexi	200795|Chloroflexi	C	PFAM Acetyl-CoA hydrolase transferase	-	-	3.1.2.1	ko:K01067	ko00620,map00620	-	R00227	RC00004,RC00012	ko00000,ko00001,ko01000	-	-	-	AcetylCoA_hyd_C,AcetylCoA_hydro	bin204
57_bin204_d_Bacteria.p_Myxococcota.c_Myxococcia.o_Myxococcales.f_Myxococcaceae.g_Archangium_A.s__7	1396141.BATP01000025_gene909	6.70E-56	179	COG2947@1|root,COG2947@2|Bacteria,46VKC@74201|Verrucomicrobia,2IUGC@203494|Verrucomicrobiae	203494|Verrucomicrobiae	S	EVE domain	-	-	-	-	-	-	-	-	-	-	-	-	EVE	bin204
57_bin204_d_Bacteria.p_Myxococcota.c_Myxococcia.o_Myxococcales.f_Myxococcaceae.g_Archangium_A.s__8	266117.Rxyl_2365	1.98E-65	214	COG1595@1|root,COG3631@1|root,COG1595@2|Bacteria,COG3631@2|Bacteria,2GKBH@201174|Actinobacteria,4CPXP@84995|Rubrobacteria	84995|Rubrobacteria	K	RNA polymerase, sigma-24 subunit, ECF subfamily	-	-	-	ko:K03088	-	-	-	-	ko00000,ko03021	-	-	-	Sigma70_r2,Sigma70_r4_2	bin204
57_bin204_d_Bacteria.p_Myxococcota.c_Myxococcia.o_Myxococcales.f_Myxococcaceae.g_Archangium_A.s__10	1125971.ASJB01000080_gene7145	3.98E-29	115	COG0702@1|root,COG0702@2|Bacteria,2I234@201174|Actinobacteria,4E63K@85010|Pseudonocardiales	201174|Actinobacteria	GM	NmrA-like family	-	-	-	-	-	-	-	-	-	-	-	-	NAD_binding_10	bin204
57_bin204_d_Bacteria.p_Myxococcota.c_Myxococcia.o_Myxococcales.f_Myxococcaceae.g_Archangium_A.s__11	248742.XP_005645061.1	1.29E-67	229	COG1028@1|root,KOG1208@2759|Eukaryota,37ZV3@33090|Viridiplantae,34KQ3@3041|Chlorophyta	3041|Chlorophyta	Q	short chain dehydrogenase	-	-	-	-	-	-	-	-	-	-	-	-	adh_short	bin204
57_bin204_d_Bacteria.p_Myxococcota.c_Myxococcia.o_Myxococcales.f_Myxococcaceae.g_Archangium_A.s__13	1242864.D187_002892	3.23E-13	73.6	2EME3@1|root,33F2Y@2|Bacteria	2|Bacteria	-	-	-	-	-	-	-	-	-	-	-	-	-	-	-	bin204
57_bin204_d_Bacteria.p_Myxococcota.c_Myxococcia.o_Myxococcales.f_Myxococcaceae.g_Archangium_A.s__15	290397.Adeh_0988	8.50E-42	137	COG1278@1|root,COG1278@2|Bacteria,1N6Q5@1224|Proteobacteria,42V0K@68525|delta/epsilon subdivisions,2WQ3M@28221|Deltaproteobacteria,2Z1Q1@29|Myxococcales	28221|Deltaproteobacteria	K	Cold-shock protein	cspE	-	-	ko:K03704	-	-	-	-	ko00000,ko03000	-	-	-	CSD	bin204
57_bin204_d_Bacteria.p_Myxococcota.c_Myxococcia.o_Myxococcales.f_Myxococcaceae.g_Archangium_A.s__16	391625.PPSIR1_40864	2.01E-41	149	COG1525@1|root,COG1525@2|Bacteria,1PDIS@1224|Proteobacteria,434UY@68525|delta/epsilon subdivisions,2WZ61@28221|Deltaproteobacteria,2Z1EB@29|Myxococcales	28221|Deltaproteobacteria	L	Staphylococcal nuclease homologue	-	-	-	-	-	-	-	-	-	-	-	-	SNase	bin204
57_bin204_d_Bacteria.p_Myxococcota.c_Myxococcia.o_Myxococcales.f_Myxococcaceae.g_Archangium_A.s__17	290397.Adeh_0491	1.34E-10	61.2	COG1525@1|root,COG1525@2|Bacteria,1PDIS@1224|Proteobacteria,434UY@68525|delta/epsilon subdivisions,2WZ61@28221|Deltaproteobacteria,2Z1EB@29|Myxococcales	28221|Deltaproteobacteria	L	Staphylococcal nuclease homologue	-	-	-	-	-	-	-	-	-	-	-	-	SNase	bin204
57_bin204_d_Bacteria.p_Myxococcota.c_Myxococcia.o_Myxococcales.f_Myxococcaceae.g_Archangium_A.s__18	1304866.K413DRAFT_2181	1.67E-05	52	2CTN9@1|root,32STS@2|Bacteria,1VPIU@1239|Firmicutes,24N1A@186801|Clostridia	186801|Clostridia	S	Protein of unknown function (DUF1266)	-	-	-	-	-	-	-	-	-	-	-	-	DUF1266	bin204
57_bin204_d_Bacteria.p_Myxococcota.c_Myxococcia.o_Myxococcales.f_Myxococcaceae.g_Archangium_A.s__19	1218084.BBJK01000002_gene113	1.87E-50	167	COG2764@1|root,COG2764@2|Bacteria,1RF5T@1224|Proteobacteria,2VRX6@28216|Betaproteobacteria,1K7TG@119060|Burkholderiaceae	28216|Betaproteobacteria	S	Glyoxalase bleomycin resistance protein dioxygenase	-	-	-	ko:K04750	-	-	-	-	ko00000	-	-	-	Glyoxalase	bin204
57_bin204_d_Bacteria.p_Myxococcota.c_Myxococcia.o_Myxococcales.f_Myxococcaceae.g_Archangium_A.s__21	189753.AXAS01000018_gene3197	2.21E-67	225	COG2885@1|root,COG2885@2|Bacteria,1R4CA@1224|Proteobacteria,2TQWJ@28211|Alphaproteobacteria,3JTEH@41294|Bradyrhizobiaceae	28211|Alphaproteobacteria	M	OmpA family	-	-	-	ko:K03286	-	-	-	-	ko00000,ko02000	1.B.6	-	-	DUF4892,OmpA	bin204
57_bin204_d_Bacteria.p_Myxococcota.c_Myxococcia.o_Myxococcales.f_Myxococcaceae.g_Archangium_A.s__22	378806.STAUR_1205	8.32E-41	139	COG3682@1|root,COG3682@2|Bacteria,1RKDI@1224|Proteobacteria,4383A@68525|delta/epsilon subdivisions,2X3DA@28221|Deltaproteobacteria,2YVI8@29|Myxococcales	28221|Deltaproteobacteria	K	Penicillinase repressor	-	-	-	-	-	-	-	-	-	-	-	-	Penicillinase_R	bin204
57_bin204_d_Bacteria.p_Myxococcota.c_Myxococcia.o_Myxococcales.f_Myxococcaceae.g_Archangium_A.s__23	391625.PPSIR1_29583	2.67E-82	275	COG0741@1|root,COG4219@1|root,COG0741@2|Bacteria,COG4219@2|Bacteria,1PJ0I@1224|Proteobacteria,4380Y@68525|delta/epsilon subdivisions,2X3AY@28221|Deltaproteobacteria,2YV6Q@29|Myxococcales	28221|Deltaproteobacteria	KT	BlaR1 peptidase M56	-	-	-	-	-	-	-	-	-	-	-	-	Peptidase_M56	bin204
57_bin204_d_Bacteria.p_Myxococcota.c_Myxococcia.o_Myxococcales.f_Myxococcaceae.g_Archangium_A.s__24	118173.KB235914_gene2763	2.20E-60	192	COG1670@1|root,COG1670@2|Bacteria,1G59B@1117|Cyanobacteria,1HE96@1150|Oscillatoriales	1117|Cyanobacteria	J	Acetyltransferase (GNAT) domain	-	-	2.3.1.82	ko:K00663	-	-	-	-	ko00000,ko01000,ko01504	-	-	-	Acetyltransf_8	bin204
57_bin204_d_Bacteria.p_Myxococcota.c_Myxococcia.o_Myxococcales.f_Myxococcaceae.g_Archangium_A.s__25	483219.LILAB_19625	1.89E-12	70.1	2B3FP@1|root,31W4N@2|Bacteria,1QAED@1224|Proteobacteria,43510@68525|delta/epsilon subdivisions,2WZBW@28221|Deltaproteobacteria,2Z1SX@29|Myxococcales	28221|Deltaproteobacteria	S	Protein of unknown function (DUF2378)	-	-	-	-	-	-	-	-	-	-	-	-	DUF2378	bin204
57_bin204_d_Bacteria.p_Myxococcota.c_Myxococcia.o_Myxococcales.f_Myxococcaceae.g_Archangium_A.s__26	1121022.ABENE_14535	1.56E-14	79.3	COG1835@1|root,COG1835@2|Bacteria,1N4D5@1224|Proteobacteria,2U1QI@28211|Alphaproteobacteria,2KHNJ@204458|Caulobacterales	204458|Caulobacterales	I	Acyltransferase family	-	-	-	ko:K11941	-	-	-	-	ko00000,ko01000	-	-	-	Acyl_transf_3	bin204
58_bin204_d_Bacteria.p_Myxococcota.c_Myxococcia.o_Myxococcales.f_Myxococcaceae.g_Archangium_A.s__1	448385.sce4603	1.28E-140	425	COG5297@1|root,COG5297@2|Bacteria,1MV16@1224|Proteobacteria,437W2@68525|delta/epsilon subdivisions,2X35K@28221|Deltaproteobacteria,2YXG5@29|Myxococcales	28221|Deltaproteobacteria	G	Protein of unknown function (DUF1587)	-	-	-	-	-	-	-	-	-	-	-	-	PSCyt3,PSD2,PSD3,PSD4,PSD5	bin204
58_bin204_d_Bacteria.p_Myxococcota.c_Myxococcia.o_Myxococcales.f_Myxococcaceae.g_Archangium_A.s__2	246197.MXAN_3824	1.07E-20	89	COG2165@1|root,COG2165@2|Bacteria,1RDX2@1224|Proteobacteria,42SFB@68525|delta/epsilon subdivisions,2WP3B@28221|Deltaproteobacteria,2YW2T@29|Myxococcales	28221|Deltaproteobacteria	U	General secretion pathway protein G	gspG	-	-	ko:K02456	ko03070,ko05111,map03070,map05111	M00331	-	-	ko00000,ko00001,ko00002,ko02044	3.A.15	-	-	N_methyl,T2SSG	bin204
58_bin204_d_Bacteria.p_Myxococcota.c_Myxococcia.o_Myxococcales.f_Myxococcaceae.g_Archangium_A.s__4	1123269.NX02_28460	1.12E-145	426	COG0050@1|root,COG0050@2|Bacteria,1MVC0@1224|Proteobacteria,2TQP8@28211|Alphaproteobacteria,2K177@204457|Sphingomonadales	28211|Alphaproteobacteria	J	This protein promotes the GTP-dependent binding of aminoacyl-tRNA to the A-site of ribosomes during protein biosynthesis	tuf1	-	-	ko:K02358	-	-	-	-	ko00000,ko03012,ko03029,ko04147	-	-	-	GTP_EFTU,GTP_EFTU_D2,GTP_EFTU_D3	bin204
58_bin204_d_Bacteria.p_Myxococcota.c_Myxococcia.o_Myxococcales.f_Myxococcaceae.g_Archangium_A.s__5	994479.GL877878_gene1443	4.46E-19	92	COG0791@1|root,COG0791@2|Bacteria,2IDIS@201174|Actinobacteria,4E2MF@85010|Pseudonocardiales	201174|Actinobacteria	M	CHAP domain	-	-	-	ko:K21471	-	-	-	-	ko00000,ko01000,ko01002,ko01011	-	-	-	CHAP	bin204
58_bin204_d_Bacteria.p_Myxococcota.c_Myxococcia.o_Myxococcales.f_Myxococcaceae.g_Archangium_A.s__7	1048339.KB913029_gene4054	1.05E-17	84	2EE69@1|root,3380V@2|Bacteria,2GR09@201174|Actinobacteria	201174|Actinobacteria	-	-	-	-	-	-	-	-	-	-	-	-	-	-	-	bin204
58_bin204_d_Bacteria.p_Myxococcota.c_Myxococcia.o_Myxococcales.f_Myxococcaceae.g_Archangium_A.s__8	1177154.Y5S_03004	0.000931	44.3	2ES5B@1|root,33JQ4@2|Bacteria,1NEUH@1224|Proteobacteria,1SHUH@1236|Gammaproteobacteria	1236|Gammaproteobacteria	-	-	-	-	-	-	-	-	-	-	-	-	-	-	-	bin204
58_bin204_d_Bacteria.p_Myxococcota.c_Myxococcia.o_Myxococcales.f_Myxococcaceae.g_Archangium_A.s__9	1211114.ALIP01000167_gene454	2.69E-19	87.8	COG1595@1|root,COG1595@2|Bacteria,1N38X@1224|Proteobacteria,1S8HN@1236|Gammaproteobacteria,1X62E@135614|Xanthomonadales	135614|Xanthomonadales	K	Belongs to the sigma-70 factor family. ECF subfamily	-	-	-	ko:K03088	-	-	-	-	ko00000,ko03021	-	-	-	Sigma70_r2,Sigma70_r4,Sigma70_r4_2	bin204
58_bin204_d_Bacteria.p_Myxococcota.c_Myxococcia.o_Myxococcales.f_Myxococcaceae.g_Archangium_A.s__11	1297742.A176_06881	9.89E-23	101	COG0745@1|root,COG0745@2|Bacteria,1QX8P@1224|Proteobacteria,43C1R@68525|delta/epsilon subdivisions	1224|Proteobacteria	T	cheY-homologous receiver domain	-	-	-	-	-	-	-	-	-	-	-	-	Response_reg	bin204
58_bin204_d_Bacteria.p_Myxococcota.c_Myxococcia.o_Myxococcales.f_Myxococcaceae.g_Archangium_A.s__14	1192034.CAP_8502	2.23E-127	384	COG2234@1|root,COG2234@2|Bacteria,1NE83@1224|Proteobacteria,437G6@68525|delta/epsilon subdivisions,2X2NS@28221|Deltaproteobacteria,2YU1Y@29|Myxococcales	28221|Deltaproteobacteria	S	Peptidase family M28	-	-	-	-	-	-	-	-	-	-	-	-	PA,Peptidase_M28	bin204
58_bin204_d_Bacteria.p_Myxococcota.c_Myxococcia.o_Myxococcales.f_Myxococcaceae.g_Archangium_A.s__16	479431.Namu_0595	2.11E-42	155	COG0122@1|root,COG0122@2|Bacteria,2IB0Q@201174|Actinobacteria,4EUAQ@85013|Frankiales	201174|Actinobacteria	L	3-methyladenine DNA glycosylase 8-oxoguanine DNA glycosylase	-	-	3.2.2.21	ko:K01247	ko03410,map03410	-	-	-	ko00000,ko00001,ko01000,ko03400	-	-	-	-	bin204
58_bin204_d_Bacteria.p_Myxococcota.c_Myxococcia.o_Myxococcales.f_Myxococcaceae.g_Archangium_A.s__17	330084.JNYZ01000007_gene8878	4.62E-100	300	COG3752@1|root,COG3752@2|Bacteria	2|Bacteria	M	Protein of unknown function (DUF1295)	-	-	-	-	-	-	-	-	-	-	-	-	DUF1295	bin204
58_bin204_d_Bacteria.p_Myxococcota.c_Myxococcia.o_Myxococcales.f_Myxococcaceae.g_Archangium_A.s__18	1278073.MYSTI_04540	2.80E-25	112	COG0810@1|root,COG0810@2|Bacteria	2|Bacteria	M	energy transducer activity	-	-	-	ko:K03646,ko:K03832	-	-	-	-	ko00000,ko02000	2.C.1.1,2.C.1.2	-	-	TonB_2,TonB_C	bin204
58_bin204_d_Bacteria.p_Myxococcota.c_Myxococcia.o_Myxococcales.f_Myxococcaceae.g_Archangium_A.s__19	1121933.AUHH01000025_gene3118	0.000288	51.6	COG1721@1|root,COG1721@2|Bacteria,2GIWE@201174|Actinobacteria,4DNDP@85009|Propionibacteriales	201174|Actinobacteria	S	Protein of unknown function DUF58	-	-	-	-	-	-	-	-	-	-	-	-	DUF58	bin204
58_bin204_d_Bacteria.p_Myxococcota.c_Myxococcia.o_Myxococcales.f_Myxococcaceae.g_Archangium_A.s__20	391625.PPSIR1_24349	7.59E-77	271	COG1305@1|root,COG1305@2|Bacteria	2|Bacteria	E	Transglutaminase-like superfamily	-	-	-	-	-	-	-	-	-	-	-	-	DUF4129,TPR_8,Transglut_core	bin204
58_bin204_d_Bacteria.p_Myxococcota.c_Myxococcia.o_Myxococcales.f_Myxococcaceae.g_Archangium_A.s__21	1035195.HMPREF9997_01204	2.91E-15	89.4	28M5V@1|root,2ZAJJ@2|Bacteria,2GJNZ@201174|Actinobacteria,22MSC@1653|Corynebacteriaceae	201174|Actinobacteria	S	Psort location Cytoplasmic, score 7.50	-	-	-	-	-	-	-	-	-	-	-	-	-	bin204
58_bin204_d_Bacteria.p_Myxococcota.c_Myxococcia.o_Myxococcales.f_Myxococcaceae.g_Archangium_A.s__22	391625.PPSIR1_24364	5.43E-87	268	COG0714@1|root,COG0714@2|Bacteria,1MUFN@1224|Proteobacteria,42NCX@68525|delta/epsilon subdivisions,2WIYY@28221|Deltaproteobacteria,2YWP3@29|Myxococcales	28221|Deltaproteobacteria	S	ATPase family associated with various cellular activities (AAA)	-	-	-	ko:K03924	-	-	-	-	ko00000,ko01000	-	-	-	AAA_3	bin204
59_bin204_d_Bacteria.p_Myxococcota.c_Myxococcia.o_Myxococcales.f_Myxococcaceae.g_Archangium_A.s__1	679926.Mpet_2120	1.82E-13	76.6	COG0834@1|root,COG2202@1|root,arCOG01799@2157|Archaea,arCOG06538@2157|Archaea,2Y515@28890|Euryarchaeota	28890|Euryarchaeota	T	His Kinase A (phosphoacceptor) domain	-	-	-	-	-	-	-	-	-	-	-	-	PAS_9	bin204
59_bin204_d_Bacteria.p_Myxococcota.c_Myxococcia.o_Myxococcales.f_Myxococcaceae.g_Archangium_A.s__2	378806.STAUR_6360	2.71E-187	534	COG4591@1|root,COG4591@2|Bacteria,1QX5D@1224|Proteobacteria,43BY4@68525|delta/epsilon subdivisions,2X78Y@28221|Deltaproteobacteria,2Z3E6@29|Myxococcales	28221|Deltaproteobacteria	M	FtsX-like permease family	-	-	-	-	-	-	-	-	-	-	-	-	FtsX	bin204
59_bin204_d_Bacteria.p_Myxococcota.c_Myxococcia.o_Myxococcales.f_Myxococcaceae.g_Archangium_A.s__3	1278073.MYSTI_06287	3.73E-19	90.9	2BT7S@1|root,32ND5@2|Bacteria,1Q3QF@1224|Proteobacteria,439HP@68525|delta/epsilon subdivisions,2X4U0@28221|Deltaproteobacteria,2YZKP@29|Myxococcales	28221|Deltaproteobacteria	-	-	-	-	-	-	-	-	-	-	-	-	-	-	-	bin204
59_bin204_d_Bacteria.p_Myxococcota.c_Myxococcia.o_Myxococcales.f_Myxococcaceae.g_Archangium_A.s__4	215803.DB30_2285	9.64E-192	571	COG0515@1|root,COG0515@2|Bacteria,1MV1P@1224|Proteobacteria,42QEI@68525|delta/epsilon subdivisions,2WM5N@28221|Deltaproteobacteria,2Z33T@29|Myxococcales	28221|Deltaproteobacteria	KLT	serine threonine protein kinase	-	-	2.7.11.1	ko:K12132	-	-	-	-	ko00000,ko01000,ko01001	-	-	-	PEGA,Pkinase	bin204
59_bin204_d_Bacteria.p_Myxococcota.c_Myxococcia.o_Myxococcales.f_Myxococcaceae.g_Archangium_A.s__5	215803.DB30_2286	2.93e-310	860	COG0464@1|root,COG0464@2|Bacteria,1RCHW@1224|Proteobacteria,42Z41@68525|delta/epsilon subdivisions,2WU9F@28221|Deltaproteobacteria,2YUT7@29|Myxococcales	28221|Deltaproteobacteria	O	ATPase family associated with various cellular activities (AAA)	-	-	-	-	-	-	-	-	-	-	-	-	AAA	bin204
59_bin204_d_Bacteria.p_Myxococcota.c_Myxococcia.o_Myxococcales.f_Myxococcaceae.g_Archangium_A.s__6	66874.JOFS01000005_gene4177	1.61E-06	58.2	COG0842@1|root,COG1131@1|root,COG1716@1|root,COG0842@2|Bacteria,COG1131@2|Bacteria,COG1716@2|Bacteria,2GKEU@201174|Actinobacteria	201174|Actinobacteria	V	ABC transporter	-	-	-	ko:K01990,ko:K21397	-	M00254	-	-	ko00000,ko00002,ko02000	3.A.1	-	-	ABC2_membrane,ABC_tran,FHA,Yop-YscD_cpl	bin204
59_bin204_d_Bacteria.p_Myxococcota.c_Myxococcia.o_Myxococcales.f_Myxococcaceae.g_Archangium_A.s__7	1144275.COCOR_00165	3.75E-74	251	COG1538@1|root,COG1538@2|Bacteria,1PDKT@1224|Proteobacteria,4398W@68525|delta/epsilon subdivisions,2X4G7@28221|Deltaproteobacteria,2YYYH@29|Myxococcales	28221|Deltaproteobacteria	MU	Outer membrane efflux protein	-	-	-	-	-	-	-	-	-	-	-	-	OEP	bin204
59_bin204_d_Bacteria.p_Myxococcota.c_Myxococcia.o_Myxococcales.f_Myxococcaceae.g_Archangium_A.s__8	1144275.COCOR_00164	9.87E-73	238	COG0845@1|root,COG0845@2|Bacteria,1Q37G@1224|Proteobacteria,438Y5@68525|delta/epsilon subdivisions,2X43K@28221|Deltaproteobacteria,2YY64@29|Myxococcales	28221|Deltaproteobacteria	M	Barrel-sandwich domain of CusB or HlyD membrane-fusion	-	-	-	-	-	-	-	-	-	-	-	-	HlyD_D23	bin204
59_bin204_d_Bacteria.p_Myxococcota.c_Myxococcia.o_Myxococcales.f_Myxococcaceae.g_Archangium_A.s__9	215803.DB30_5326	0	1147	COG0841@1|root,COG0841@2|Bacteria,1MU48@1224|Proteobacteria,42MF6@68525|delta/epsilon subdivisions,2WJVV@28221|Deltaproteobacteria,2YX3T@29|Myxococcales	28221|Deltaproteobacteria	U	MMPL family	-	-	-	ko:K03296	-	-	-	-	ko00000	2.A.6.2	-	-	ACR_tran	bin204
59_bin204_d_Bacteria.p_Myxococcota.c_Myxococcia.o_Myxococcales.f_Myxococcaceae.g_Archangium_A.s__10	215803.DB30_6376	5.62E-243	704	COG2373@1|root,COG2373@2|Bacteria,1PDE4@1224|Proteobacteria,433ZH@68525|delta/epsilon subdivisions,2X484@28221|Deltaproteobacteria,2YYGD@29|Myxococcales	28221|Deltaproteobacteria	S	Alpha-2-macroglobulin family	-	-	-	-	-	-	-	-	-	-	-	-	A2M	bin204
59_bin204_d_Bacteria.p_Myxococcota.c_Myxococcia.o_Myxococcales.f_Myxococcaceae.g_Archangium_A.s__11	215803.DB30_6375	3.51E-289	840	COG2373@1|root,COG2373@2|Bacteria,1PDK5@1224|Proteobacteria,438RC@68525|delta/epsilon subdivisions,2X3YB@28221|Deltaproteobacteria,2YXK4@29|Myxococcales	28221|Deltaproteobacteria	S	MG2 domain	-	-	-	-	-	-	-	-	-	-	-	-	A2M_N	bin204
60_bin204_d_Bacteria.p_Myxococcota.c_Myxococcia.o_Myxococcales.f_Myxococcaceae.g_Archangium_A.s__1	1242864.D187_008838	5.10E-51	185	COG0457@1|root,COG3063@1|root,COG4783@1|root,COG0457@2|Bacteria,COG3063@2|Bacteria,COG4783@2|Bacteria	2|Bacteria	L	chaperone-mediated protein folding	-	-	-	ko:K20543	-	-	-	-	ko00000,ko02000	1.B.55.3	-	-	BCSC_C,DUF560,TPR_16,TPR_19,TPR_2,TPR_8	bin204
60_bin204_d_Bacteria.p_Myxococcota.c_Myxococcia.o_Myxococcales.f_Myxococcaceae.g_Archangium_A.s__2	1278073.MYSTI_05882	1.71E-90	278	COG0109@1|root,COG0109@2|Bacteria,1MW3S@1224|Proteobacteria,42UME@68525|delta/epsilon subdivisions,2WR3J@28221|Deltaproteobacteria,2YUW1@29|Myxococcales	28221|Deltaproteobacteria	O	Converts heme B (protoheme IX) to heme O by substitution of the vinyl group on carbon 2 of heme B porphyrin ring with a hydroxyethyl farnesyl side group	ctaB	-	2.5.1.141	ko:K02257	ko00190,ko00860,ko01100,ko01110,ko04714,map00190,map00860,map01100,map01110,map04714	M00154	R07411	RC01786	ko00000,ko00001,ko00002,ko01000,ko01006,ko03029	-	-	-	UbiA	bin204
60_bin204_d_Bacteria.p_Myxococcota.c_Myxococcia.o_Myxococcales.f_Myxococcaceae.g_Archangium_A.s__3	378806.STAUR_6584	3.37E-27	104	2B25C@1|root,31UNK@2|Bacteria,1QSID@1224|Proteobacteria,4354Y@68525|delta/epsilon subdivisions,2X95J@28221|Deltaproteobacteria,2Z223@29|Myxococcales	28221|Deltaproteobacteria	S	Coenzyme PQQ synthesis protein D (PqqD)	-	-	-	ko:K06138	-	-	-	-	ko00000	-	-	-	PqqD	bin204
60_bin204_d_Bacteria.p_Myxococcota.c_Myxococcia.o_Myxococcales.f_Myxococcaceae.g_Archangium_A.s__4	215803.DB30_2792	1.58E-95	352	COG2911@1|root,COG5276@1|root,COG2911@2|Bacteria,COG5276@2|Bacteria,1PEH9@1224|Proteobacteria,438TM@68525|delta/epsilon subdivisions,2X3ZY@28221|Deltaproteobacteria,2YXR3@29|Myxococcales	28221|Deltaproteobacteria	S	FG-GAP repeat	-	-	-	-	-	-	-	-	-	-	-	-	FG-GAP	bin204
60_bin204_d_Bacteria.p_Myxococcota.c_Myxococcia.o_Myxococcales.f_Myxococcaceae.g_Archangium_A.s__6	1144275.COCOR_06462	2.21E-118	351	COG1236@1|root,COG1236@2|Bacteria,1MV7U@1224|Proteobacteria,433WA@68525|delta/epsilon subdivisions,2X3U0@28221|Deltaproteobacteria,2YX3S@29|Myxococcales	28221|Deltaproteobacteria	J	Exonuclease of the beta-lactamase fold involved in RNA processing	-	-	-	ko:K07577	-	-	-	-	ko00000	-	-	-	-	bin204
60_bin204_d_Bacteria.p_Myxococcota.c_Myxococcia.o_Myxococcales.f_Myxococcaceae.g_Archangium_A.s__7	1120973.AQXL01000134_gene1577	4.45E-17	79	COG0853@1|root,COG0853@2|Bacteria,1V6NQ@1239|Firmicutes,4HIV1@91061|Bacilli,278GG@186823|Alicyclobacillaceae	91061|Bacilli	H	Catalyzes the pyruvoyl-dependent decarboxylation of aspartate to produce beta-alanine	-	-	4.1.1.11	ko:K01579	ko00410,ko00770,ko01100,ko01110,map00410,map00770,map01100,map01110	M00119	R00489	RC00299	ko00000,ko00001,ko00002,ko01000	-	-	-	Asp_decarbox	bin204
60_bin204_d_Bacteria.p_Myxococcota.c_Myxococcia.o_Myxococcales.f_Myxococcaceae.g_Archangium_A.s__8	215803.DB30_2794	2.71E-19	91.7	COG1117@1|root,COG1117@2|Bacteria,1Q3JV@1224|Proteobacteria,439CT@68525|delta/epsilon subdivisions,2X4MA@28221|Deltaproteobacteria,2YZ8Q@29|Myxococcales	28221|Deltaproteobacteria	P	ATPase-coupled phosphate ion transmembrane transporter activity	-	-	-	-	-	-	-	-	-	-	-	-	-	bin204
60_bin204_d_Bacteria.p_Myxococcota.c_Myxococcia.o_Myxococcales.f_Myxococcaceae.g_Archangium_A.s__9	614083.AWQR01000003_gene2919	1.32E-122	360	COG0596@1|root,COG0596@2|Bacteria,1QXWE@1224|Proteobacteria,2WHZX@28216|Betaproteobacteria	28216|Betaproteobacteria	S	Serine aminopeptidase, S33	-	-	-	-	-	-	-	-	-	-	-	-	Abhydrolase_1	bin204
60_bin204_d_Bacteria.p_Myxococcota.c_Myxococcia.o_Myxococcales.f_Myxococcaceae.g_Archangium_A.s__10	378806.STAUR_6578	2.01E-142	422	COG1357@1|root,COG1357@2|Bacteria,1Q38W@1224|Proteobacteria,438ZY@68525|delta/epsilon subdivisions,2X450@28221|Deltaproteobacteria,2YY9V@29|Myxococcales	28221|Deltaproteobacteria	S	Pentapeptide repeats (9 copies)	-	-	-	-	-	-	-	-	-	-	-	-	Pentapeptide	bin204
60_bin204_d_Bacteria.p_Myxococcota.c_Myxococcia.o_Myxococcales.f_Myxococcaceae.g_Archangium_A.s__11	316274.Haur_0516	1.49E-14	83.2	COG5640@1|root,COG5640@2|Bacteria,2G7WH@200795|Chloroflexi,375SR@32061|Chloroflexia	32061|Chloroflexia	O	PFAM peptidase S1 and S6, chymotrypsin Hap	-	-	-	-	-	-	-	-	-	-	-	-	DUF11,Trypsin	bin204
60_bin204_d_Bacteria.p_Myxococcota.c_Myxococcia.o_Myxococcales.f_Myxococcaceae.g_Archangium_A.s__12	215803.DB30_2804	3.51E-153	439	COG0564@1|root,COG1188@1|root,COG0564@2|Bacteria,COG1188@2|Bacteria,1MVDX@1224|Proteobacteria,42PJJ@68525|delta/epsilon subdivisions,2WMFD@28221|Deltaproteobacteria,2YXZA@29|Myxococcales	28221|Deltaproteobacteria	J	S4 RNA-binding domain	rluC	-	5.4.99.24	ko:K06179	-	-	-	-	ko00000,ko01000,ko03009	-	-	-	PseudoU_synth_2,S4	bin204
60_bin204_d_Bacteria.p_Myxococcota.c_Myxococcia.o_Myxococcales.f_Myxococcaceae.g_Archangium_A.s__13	378806.STAUR_6576	0	1117	COG5009@1|root,COG5009@2|Bacteria,1MU5A@1224|Proteobacteria,42MJB@68525|delta/epsilon subdivisions,2WIXF@28221|Deltaproteobacteria,2YYWB@29|Myxococcales	28221|Deltaproteobacteria	M	PFAM glycosyl transferase family 51	-	-	2.4.1.129,3.4.16.4	ko:K05366	ko00550,ko01100,ko01501,map00550,map01100,map01501	-	-	-	ko00000,ko00001,ko01000,ko01003,ko01011	-	GT51	-	PCB_OB,Transgly,Transpeptidase	bin204
60_bin204_d_Bacteria.p_Myxococcota.c_Myxococcia.o_Myxococcales.f_Myxococcaceae.g_Archangium_A.s__14	1192034.CAP_8580	7.39E-142	432	COG2114@1|root,COG2114@2|Bacteria,1NAJG@1224|Proteobacteria,4352D@68525|delta/epsilon subdivisions,2X2SX@28221|Deltaproteobacteria,2YWNC@29|Myxococcales	28221|Deltaproteobacteria	T	Adenylyl- / guanylyl cyclase, catalytic domain	-	-	-	-	-	-	-	-	-	-	-	-	Guanylate_cyc	bin204
60_bin204_d_Bacteria.p_Myxococcota.c_Myxococcia.o_Myxococcales.f_Myxococcaceae.g_Archangium_A.s__15	404589.Anae109_0988	1.10E-116	357	COG0534@1|root,COG0534@2|Bacteria,1MUAM@1224|Proteobacteria,42P67@68525|delta/epsilon subdivisions,2WJP7@28221|Deltaproteobacteria,2Z34G@29|Myxococcales	28221|Deltaproteobacteria	V	MatE	-	-	-	ko:K03327	-	-	-	-	ko00000,ko02000	2.A.66.1	-	-	MatE	bin204
60_bin204_d_Bacteria.p_Myxococcota.c_Myxococcia.o_Myxococcales.f_Myxococcaceae.g_Archangium_A.s__16	483219.LILAB_10580	6.91E-40	149	COG0589@1|root,COG0589@2|Bacteria	2|Bacteria	T	AMP binding	-	-	-	-	-	-	-	-	-	-	-	-	Usp	bin204
61_bin204_d_Bacteria.p_Myxococcota.c_Myxococcia.o_Myxococcales.f_Myxococcaceae.g_Archangium_A.s__2	246197.MXAN_3448	4.36E-48	172	COG0845@1|root,COG0845@2|Bacteria	2|Bacteria	M	Belongs to the membrane fusion protein (MFP) (TC 8.A.1) family	-	-	-	-	-	-	-	-	-	-	-	-	HlyD_D23	bin204
61_bin204_d_Bacteria.p_Myxococcota.c_Myxococcia.o_Myxococcales.f_Myxococcaceae.g_Archangium_A.s__3	1192034.CAP_2644	2.16E-24	111	COG1538@1|root,COG1538@2|Bacteria,1Q2T0@1224|Proteobacteria,438EU@68525|delta/epsilon subdivisions,2X3PT@28221|Deltaproteobacteria,2YWSX@29|Myxococcales	28221|Deltaproteobacteria	MU	Outer membrane efflux protein	-	-	-	-	-	-	-	-	-	-	-	-	OEP	bin204
61_bin204_d_Bacteria.p_Myxococcota.c_Myxococcia.o_Myxococcales.f_Myxococcaceae.g_Archangium_A.s__4	1122621.ATZA01000012_gene3117	8.41E-23	97.1	COG3422@1|root,COG3422@2|Bacteria,4NS9J@976|Bacteroidetes,1ITJG@117747|Sphingobacteriia	976|Bacteroidetes	S	Domain of unknown function (DUF1508)	-	-	-	ko:K09946	-	-	-	-	ko00000	-	-	-	DUF1508	bin204
61_bin204_d_Bacteria.p_Myxococcota.c_Myxococcia.o_Myxococcales.f_Myxococcaceae.g_Archangium_A.s__5	290397.Adeh_3471	4.11E-87	283	COG2204@1|root,COG2204@2|Bacteria,1MU0N@1224|Proteobacteria,42M03@68525|delta/epsilon subdivisions,2WJF9@28221|Deltaproteobacteria	28221|Deltaproteobacteria	T	Response regulator receiver	-	-	-	-	-	-	-	-	-	-	-	-	HTH_8,Response_reg,Sigma54_activat	bin204
61_bin204_d_Bacteria.p_Myxococcota.c_Myxococcia.o_Myxococcales.f_Myxococcaceae.g_Archangium_A.s__6	215803.DB30_8377	2.93E-05	49.3	2ATYZ@1|root,31JIM@2|Bacteria,1QHAY@1224|Proteobacteria,434RU@68525|delta/epsilon subdivisions,2X8ZW@28221|Deltaproteobacteria,2Z17P@29|Myxococcales	28221|Deltaproteobacteria	-	-	-	-	-	-	-	-	-	-	-	-	-	-	-	bin204
61_bin204_d_Bacteria.p_Myxococcota.c_Myxococcia.o_Myxococcales.f_Myxococcaceae.g_Archangium_A.s__8	1144275.COCOR_00575	3.82E-13	70.9	COG3317@1|root,COG3317@2|Bacteria,1PXIV@1224|Proteobacteria,43DV1@68525|delta/epsilon subdivisions,2WYY9@28221|Deltaproteobacteria,2Z0FI@29|Myxococcales	28221|Deltaproteobacteria	M	Gram-negative-bacterium-type cell outer membrane assembly	-	-	-	-	-	-	-	-	-	-	-	-	-	bin204
61_bin204_d_Bacteria.p_Myxococcota.c_Myxococcia.o_Myxococcales.f_Myxococcaceae.g_Archangium_A.s__9	1278073.MYSTI_05374	2.76E-57	211	COG4249@1|root,COG4249@2|Bacteria	2|Bacteria	S	B-1 B cell differentiation	-	-	3.4.21.107	ko:K04771	ko01503,ko02020,map01503,map02020	M00728	-	-	ko00000,ko00001,ko00002,ko01000,ko01002,ko03110	-	-	-	GUN4,GUN4_N,Peptidase_C13,Peptidase_C14	bin204
61_bin204_d_Bacteria.p_Myxococcota.c_Myxococcia.o_Myxococcales.f_Myxococcaceae.g_Archangium_A.s__10	215803.DB30_7611	2.26E-13	74.7	COG5662@1|root,COG5662@2|Bacteria,1PC2D@1224|Proteobacteria,4387M@68525|delta/epsilon subdivisions,2X3HF@28221|Deltaproteobacteria,2YW42@29|Myxococcales	28221|Deltaproteobacteria	K	AntiSigma factor	-	-	-	-	-	-	-	-	-	-	-	-	DUF4384	bin204
61_bin204_d_Bacteria.p_Myxococcota.c_Myxococcia.o_Myxococcales.f_Myxococcaceae.g_Archangium_A.s__11	675635.Psed_4990	2.51E-24	98.2	2CAP7@1|root,330Y1@2|Bacteria,2IFX4@201174|Actinobacteria,4E5SJ@85010|Pseudonocardiales	201174|Actinobacteria	S	Domain of unknown function (DUF1772)	-	-	-	-	-	-	-	-	-	-	-	-	DUF1772	bin204
61_bin204_d_Bacteria.p_Myxococcota.c_Myxococcia.o_Myxococcales.f_Myxococcaceae.g_Archangium_A.s__12	1192034.CAP_2577	8.82E-39	135	COG1846@1|root,COG1846@2|Bacteria,1RDGK@1224|Proteobacteria,42WMD@68525|delta/epsilon subdivisions,2WRGX@28221|Deltaproteobacteria,2Z17Z@29|Myxococcales	28221|Deltaproteobacteria	K	helix_turn_helix multiple antibiotic resistance protein	-	-	-	ko:K06075	-	-	-	-	ko00000,ko03000	-	-	-	MarR	bin204
61_bin204_d_Bacteria.p_Myxococcota.c_Myxococcia.o_Myxococcales.f_Myxococcaceae.g_Archangium_A.s__13	1118235.CAJH01000054_gene3185	4.86E-256	729	COG3590@1|root,COG3590@2|Bacteria,1MVNQ@1224|Proteobacteria,1RNNA@1236|Gammaproteobacteria,1X4B6@135614|Xanthomonadales	135614|Xanthomonadales	O	peptidase	-	-	-	ko:K07386	-	-	-	-	ko00000,ko01000,ko01002	-	-	-	Peptidase_M13,Peptidase_M13_N	bin204
61_bin204_d_Bacteria.p_Myxococcota.c_Myxococcia.o_Myxococcales.f_Myxococcaceae.g_Archangium_A.s__14	1254432.SCE1572_04885	8.84E-22	106	2F1NT@1|root,33UP3@2|Bacteria	2|Bacteria	-	-	-	-	-	-	-	-	-	-	-	-	-	-	-	bin204
61_bin204_d_Bacteria.p_Myxococcota.c_Myxococcia.o_Myxococcales.f_Myxococcaceae.g_Archangium_A.s__16	483219.LILAB_22215	1.73E-05	56.6	COG3831@1|root,COG4886@1|root,COG3831@2|Bacteria,COG4886@2|Bacteria,1RIXB@1224|Proteobacteria,431YE@68525|delta/epsilon subdivisions,2WWAE@28221|Deltaproteobacteria,2YUSW@29|Myxococcales	28221|Deltaproteobacteria	S	WGR domain protein	-	-	-	-	-	-	-	-	-	-	-	-	LRR_6,WGR	bin204
61_bin204_d_Bacteria.p_Myxococcota.c_Myxococcia.o_Myxococcales.f_Myxococcaceae.g_Archangium_A.s__17	215803.DB30_5646	4.74E-96	301	COG0457@1|root,COG0457@2|Bacteria,1Q3PC@1224|Proteobacteria,439GK@68525|delta/epsilon subdivisions,2X4SJ@28221|Deltaproteobacteria,2YZI0@29|Myxococcales	28221|Deltaproteobacteria	S	Tetratricopeptide repeat	-	-	-	-	-	-	-	-	-	-	-	-	TPR_19	bin204
61_bin204_d_Bacteria.p_Myxococcota.c_Myxococcia.o_Myxococcales.f_Myxococcaceae.g_Archangium_A.s__18	215803.DB30_5643	3.14E-180	508	COG0473@1|root,COG0473@2|Bacteria,1QU2H@1224|Proteobacteria,43B0A@68525|delta/epsilon subdivisions,2X6EE@28221|Deltaproteobacteria,2YUMP@29|Myxococcales	28221|Deltaproteobacteria	C	Dehydrogenase	leuB2	-	1.1.1.41,1.1.1.85	ko:K00030,ko:K00052	ko00020,ko00290,ko00660,ko01100,ko01110,ko01120,ko01130,ko01200,ko01210,ko01230,map00020,map00290,map00660,map01100,map01110,map01120,map01130,map01200,map01210,map01230	M00009,M00010,M00432,M00535	R00709,R00994,R04426,R10052	RC00084,RC00114,RC00417,RC03036	br01601,ko00000,ko00001,ko00002,ko01000	-	-	-	Iso_dh	bin204
640_bin204_d_Bacteria.p_Myxococcota.c_Myxococcia.o_Myxococcales.f_Myxococcaceae.g_Archangium_A.s__1	246197.MXAN_5786	1.58E-39	142	COG1459@1|root,COG1459@2|Bacteria,1MV4U@1224|Proteobacteria,42NES@68525|delta/epsilon subdivisions,2WJ0V@28221|Deltaproteobacteria	28221|Deltaproteobacteria	NU	Type II secretion system	pilC	-	-	ko:K02653	-	-	-	-	ko00000,ko02035,ko02044	3.A.15.2	-	-	T2SSF	bin204
640_bin204_d_Bacteria.p_Myxococcota.c_Myxococcia.o_Myxococcales.f_Myxococcaceae.g_Archangium_A.s__2	378806.STAUR_6455	2.00E-128	392	COG3852@1|root,COG3852@2|Bacteria,1NTTH@1224|Proteobacteria,42MC9@68525|delta/epsilon subdivisions,2WIYS@28221|Deltaproteobacteria,2YWZM@29|Myxococcales	28221|Deltaproteobacteria	T	PAS domain	gnfL	-	2.7.13.3	ko:K02668,ko:K07708,ko:K07709	ko02020,map02020	M00497,M00499,M00501	-	-	ko00000,ko00001,ko00002,ko01000,ko01001,ko02022,ko02035	-	-	-	HATPase_c,HisKA,PAS,PAS_4,PAS_8	bin204
640_bin204_d_Bacteria.p_Myxococcota.c_Myxococcia.o_Myxococcales.f_Myxococcaceae.g_Archangium_A.s__3	246197.MXAN_5784	6.79E-199	566	COG2204@1|root,COG2204@2|Bacteria,1MU0N@1224|Proteobacteria,42M03@68525|delta/epsilon subdivisions,2WIT0@28221|Deltaproteobacteria,2YUJ9@29|Myxococcales	28221|Deltaproteobacteria	T	Response regulator containing CheY-like receiver AAA-type ATPase and DNA-binding domains	pilR	-	-	ko:K02667	ko02020,map02020	M00501	-	-	ko00000,ko00001,ko00002,ko02022,ko02035	-	-	-	HTH_8,Response_reg,Sigma54_activat	bin204
640_bin204_d_Bacteria.p_Myxococcota.c_Myxococcia.o_Myxococcales.f_Myxococcaceae.g_Archangium_A.s__4	1278073.MYSTI_06364	1.17E-95	296	COG4191@1|root,COG4191@2|Bacteria,1RCM9@1224|Proteobacteria,43AKM@68525|delta/epsilon subdivisions,2X60K@28221|Deltaproteobacteria	28221|Deltaproteobacteria	T	His Kinase A (phosphoacceptor) domain	-	-	-	-	-	-	-	-	-	-	-	-	HAMP,HATPase_c,HisKA	bin204
640_bin204_d_Bacteria.p_Myxococcota.c_Myxococcia.o_Myxococcales.f_Myxococcaceae.g_Archangium_A.s__5	215803.DB30_2165	1.80E-144	421	COG2204@1|root,COG2204@2|Bacteria,1MU0N@1224|Proteobacteria,42M03@68525|delta/epsilon subdivisions,2WIT0@28221|Deltaproteobacteria,2YTY9@29|Myxococcales	28221|Deltaproteobacteria	T	response regulator	-	-	-	ko:K07714	ko02020,map02020	M00500	-	-	ko00000,ko00001,ko00002,ko02022	-	-	-	HTH_8,Response_reg,Sigma54_activat	bin204
641_bin204_d_Bacteria.p_Myxococcota.c_Myxococcia.o_Myxococcales.f_Myxococcaceae.g_Archangium_A.s__1	118173.KB235914_gene1567	1.39E-61	211	COG0142@1|root,COG5621@1|root,COG0142@2|Bacteria,COG5621@2|Bacteria,1G3K9@1117|Cyanobacteria,1HD5A@1150|Oscillatoriales	1117|Cyanobacteria	H	Lipocalin-like domain	-	-	-	-	-	-	-	-	-	-	-	-	CrtC,Lipocalin_9,polyprenyl_synt	bin204
641_bin204_d_Bacteria.p_Myxococcota.c_Myxococcia.o_Myxococcales.f_Myxococcaceae.g_Archangium_A.s__4	1242864.D187_004531	7.11E-82	249	COG3000@1|root,COG3000@2|Bacteria,1RA8D@1224|Proteobacteria,42XPW@68525|delta/epsilon subdivisions,2WW2Q@28221|Deltaproteobacteria,2YVGC@29|Myxococcales	28221|Deltaproteobacteria	I	Fatty acid hydroxylase superfamily	-	-	-	-	-	-	-	-	-	-	-	-	FA_hydroxylase	bin204
641_bin204_d_Bacteria.p_Myxococcota.c_Myxococcia.o_Myxococcales.f_Myxococcaceae.g_Archangium_A.s__7	317655.Sala_1850	1.34E-74	227	COG1247@1|root,COG1247@2|Bacteria,1QU4K@1224|Proteobacteria,2TVZA@28211|Alphaproteobacteria,2KEH8@204457|Sphingomonadales	204457|Sphingomonadales	M	Acetyltransferase (GNAT) domain	-	-	-	-	-	-	-	-	-	-	-	-	Acetyltransf_1	bin204
641_bin204_d_Bacteria.p_Myxococcota.c_Myxococcia.o_Myxococcales.f_Myxococcaceae.g_Archangium_A.s__8	204669.Acid345_0213	8.42E-37	129	COG4430@1|root,COG4430@2|Bacteria	2|Bacteria	F	Bacteriocin-protection, YdeI or OmpD-Associated	-	-	-	-	-	-	-	-	-	-	-	-	DUF3052,OmdA	bin204
641_bin204_d_Bacteria.p_Myxococcota.c_Myxococcia.o_Myxococcales.f_Myxococcaceae.g_Archangium_A.s__9	1246459.KB898354_gene4633	1.84E-44	147	COG1917@1|root,COG1917@2|Bacteria,1RGXQ@1224|Proteobacteria,2U7IF@28211|Alphaproteobacteria,4BG7B@82115|Rhizobiaceae	28211|Alphaproteobacteria	S	Cupin 2, conserved barrel domain protein	MA20_27600	-	-	-	-	-	-	-	-	-	-	-	-	bin204
642_bin204_d_Bacteria.p_Myxococcota.c_Myxococcia.o_Myxococcales.f_Myxococcaceae.g_Archangium_A.s__1	326427.Cagg_3191	5.88E-11	67	COG3429@1|root,COG3429@2|Bacteria,2G6ZV@200795|Chloroflexi,375YF@32061|Chloroflexia	32061|Chloroflexia	G	Glucose-6-phosphate dehydrogenase subunit	-	-	-	-	-	-	-	-	-	-	-	-	OpcA_G6PD_assem	bin204
642_bin204_d_Bacteria.p_Myxococcota.c_Myxococcia.o_Myxococcales.f_Myxococcaceae.g_Archangium_A.s__2	485913.Krac_11262	6.28E-210	598	COG0364@1|root,COG0364@2|Bacteria,2G5MB@200795|Chloroflexi	200795|Chloroflexi	G	Catalyzes the oxidation of glucose 6-phosphate to 6- phosphogluconolactone	zwf	-	1.1.1.363,1.1.1.49	ko:K00036	ko00030,ko00480,ko01100,ko01110,ko01120,ko01130,ko01200,ko05230,map00030,map00480,map01100,map01110,map01120,map01130,map01200,map05230	M00004,M00006,M00008	R00835,R02736,R10907	RC00001,RC00066	ko00000,ko00001,ko00002,ko01000,ko04147	-	-	-	G6PD_C,G6PD_N	bin204
642_bin204_d_Bacteria.p_Myxococcota.c_Myxococcia.o_Myxococcales.f_Myxococcaceae.g_Archangium_A.s__3	42256.RradSPS_0544	8.39E-09	66.6	COG3463@1|root,COG3463@2|Bacteria,2GKJJ@201174|Actinobacteria	201174|Actinobacteria	S	membrane	-	-	-	-	-	-	-	-	-	-	-	-	DUF2079	bin204
642_bin204_d_Bacteria.p_Myxococcota.c_Myxococcia.o_Myxococcales.f_Myxococcaceae.g_Archangium_A.s__5	443255.SCLAV_p0602	1.49E-54	196	COG2730@1|root,COG3386@1|root,COG2730@2|Bacteria,COG3386@2|Bacteria	2|Bacteria	G	gluconolactonase activity	-	-	3.2.1.4	ko:K01179	ko00500,ko01100,map00500,map01100	-	R06200,R11307,R11308	-	ko00000,ko00001,ko01000	-	GH5,GH9	-	Calx-beta,Cellulase,NHL,RicinB_lectin_2	bin204
643_bin204_d_Bacteria.p_Myxococcota.c_Myxococcia.o_Myxococcales.f_Myxococcaceae.g_Archangium_A.s__1	448385.sce5957	4.50E-192	565	COG3973@1|root,COG3973@2|Bacteria,1MZQF@1224|Proteobacteria,42UXS@68525|delta/epsilon subdivisions,2WQJ8@28221|Deltaproteobacteria,2YYYK@29|Myxococcales	28221|Deltaproteobacteria	L	UvrD-like helicase C-terminal domain	-	-	-	-	-	-	-	-	-	-	-	-	AAA_19,UvrD-helicase,UvrD_C_2	bin204
643_bin204_d_Bacteria.p_Myxococcota.c_Myxococcia.o_Myxococcales.f_Myxococcaceae.g_Archangium_A.s__2	378806.STAUR_3346	2.80E-174	546	COG3857@1|root,COG3857@2|Bacteria,1PD7D@1224|Proteobacteria,4373H@68525|delta/epsilon subdivisions,2X1XH@28221|Deltaproteobacteria,2YY2M@29|Myxococcales	28221|Deltaproteobacteria	L	PD-(D/E)XK nuclease superfamily	-	-	-	-	-	-	-	-	-	-	-	-	PDDEXK_1	bin204
644_bin204_d_Bacteria.p_Myxococcota.c_Myxococcia.o_Myxococcales.f_Myxococcaceae.g_Archangium_A.s__1	861299.J421_5988	1.88E-57	188	COG1273@1|root,COG1273@2|Bacteria	2|Bacteria	M	With LigD forms a non-homologous end joining (NHEJ) DNA repair enzyme, which repairs dsDNA breaks with reduced fidelity. Binds linear dsDNA with 5'- and 3'- overhangs but not closed circular dsDNA nor ssDNA. Recruits and stimulates the ligase activity of LigD	ku	-	-	ko:K10979	ko03450,map03450	-	-	-	ko00000,ko00001,ko03400	-	-	-	Ku	bin204
644_bin204_d_Bacteria.p_Myxococcota.c_Myxococcia.o_Myxococcales.f_Myxococcaceae.g_Archangium_A.s__2	404589.Anae109_0939	1.01E-176	530	COG1793@1|root,COG3285@1|root,COG1793@2|Bacteria,COG3285@2|Bacteria,1MVWY@1224|Proteobacteria,42U99@68525|delta/epsilon subdivisions,2WQ5W@28221|Deltaproteobacteria,2YWMR@29|Myxococcales	28221|Deltaproteobacteria	L	ATP dependent DNA ligase domain protein	-	-	6.5.1.1	ko:K01971	ko03450,map03450	-	R00381	RC00005	ko00000,ko00001,ko01000,ko03400	-	-	-	DNA_ligase_A_C,DNA_ligase_A_M,LigD_N	bin204
644_bin204_d_Bacteria.p_Myxococcota.c_Myxococcia.o_Myxococcales.f_Myxococcaceae.g_Archangium_A.s__5	1242864.D187_003383	1.75E-148	424	COG1179@1|root,COG1179@2|Bacteria,1MWXR@1224|Proteobacteria,42PHC@68525|delta/epsilon subdivisions,2WNBT@28221|Deltaproteobacteria	28221|Deltaproteobacteria	H	PFAM UBA THIF-type NAD FAD binding protein	-	-	-	ko:K22132	-	-	-	-	ko00000,ko03016	-	-	-	ThiF	bin204
644_bin204_d_Bacteria.p_Myxococcota.c_Myxococcia.o_Myxococcales.f_Myxococcaceae.g_Archangium_A.s__6	1120977.JHUX01000003_gene1799	4.80E-34	122	COG1487@1|root,COG1487@2|Bacteria,1RKKS@1224|Proteobacteria,1SCD5@1236|Gammaproteobacteria,3NMEN@468|Moraxellaceae	1236|Gammaproteobacteria	S	PIN domain	vapC	-	-	-	-	-	-	-	-	-	-	-	PIN	bin204
645_bin204_d_Bacteria.p_Myxococcota.c_Myxococcia.o_Myxococcales.f_Myxococcaceae.g_Archangium_A.s__1	1254432.SCE1572_41675	3.12E-206	589	COG4650@1|root,COG4650@2|Bacteria,1MX6U@1224|Proteobacteria,42NHB@68525|delta/epsilon subdivisions,2WKUB@28221|Deltaproteobacteria,2YTU9@29|Myxococcales	28221|Deltaproteobacteria	K	Sigma-54 dependent transcriptional regulator	rtcR	-	-	ko:K14414	-	-	-	-	ko00000,ko03000	-	-	-	RtcR,Sigma54_activat	bin204
645_bin204_d_Bacteria.p_Myxococcota.c_Myxococcia.o_Myxococcales.f_Myxococcaceae.g_Archangium_A.s__3	1144275.COCOR_02957	2.35E-126	369	COG1131@1|root,COG1131@2|Bacteria,1MUX3@1224|Proteobacteria,42NF6@68525|delta/epsilon subdivisions,2WKVH@28221|Deltaproteobacteria,2YY53@29|Myxococcales	28221|Deltaproteobacteria	V	ABC transporter	-	-	-	ko:K01990	-	M00254	-	-	ko00000,ko00002,ko02000	3.A.1	-	-	ABC_tran	bin204
645_bin204_d_Bacteria.p_Myxococcota.c_Myxococcia.o_Myxococcales.f_Myxococcaceae.g_Archangium_A.s__4	1278073.MYSTI_04737	1.17E-66	218	COG1277@1|root,COG1277@2|Bacteria,1Q2JV@1224|Proteobacteria,4386Q@68525|delta/epsilon subdivisions,2X3GK@28221|Deltaproteobacteria,2YW06@29|Myxococcales	28221|Deltaproteobacteria	S	ABC-2 family transporter protein	-	-	-	-	-	-	-	-	-	-	-	-	ABC2_membrane_2	bin204
645_bin204_d_Bacteria.p_Myxococcota.c_Myxococcia.o_Myxococcales.f_Myxococcaceae.g_Archangium_A.s__5	1144275.COCOR_02960	1.47E-104	320	COG2214@1|root,COG2214@2|Bacteria,1Q9VY@1224|Proteobacteria,434N0@68525|delta/epsilon subdivisions,2WYZE@28221|Deltaproteobacteria,2Z0ZT@29|Myxococcales	28221|Deltaproteobacteria	O	Domain of unknown function (DUF4388)	-	-	-	-	-	-	-	-	-	-	-	-	DUF4388	bin204
646_bin204_d_Bacteria.p_Myxococcota.c_Myxococcia.o_Myxococcales.f_Myxococcaceae.g_Archangium_A.s__1	1242864.D187_006382	2.21E-71	244	COG1807@1|root,COG1807@2|Bacteria,1NMIZ@1224|Proteobacteria,42RXF@68525|delta/epsilon subdivisions,2WNF1@28221|Deltaproteobacteria,2YV5A@29|Myxococcales	28221|Deltaproteobacteria	M	Dolichyl-phosphate-mannose-protein mannosyltransferase	arnT	-	-	-	-	-	-	-	-	-	-	-	PMT,PMT_2	bin204
646_bin204_d_Bacteria.p_Myxococcota.c_Myxococcia.o_Myxococcales.f_Myxococcaceae.g_Archangium_A.s__2	450851.PHZ_c3240	5.03E-96	312	COG0642@1|root,COG0784@1|root,COG0784@2|Bacteria,COG2205@2|Bacteria,1NRP8@1224|Proteobacteria,2TWFB@28211|Alphaproteobacteria,2KFH9@204458|Caulobacterales	204458|Caulobacterales	T	histidine kinase A domain protein	-	-	-	-	-	-	-	-	-	-	-	-	HATPase_c,HisKA,PAS_3,Response_reg	bin204
646_bin204_d_Bacteria.p_Myxococcota.c_Myxococcia.o_Myxococcales.f_Myxococcaceae.g_Archangium_A.s__3	1144275.COCOR_00972	5.43E-145	435	2DBZV@1|root,2ZC3M@2|Bacteria,1QX69@1224|Proteobacteria,43BYV@68525|delta/epsilon subdivisions,2X79Q@28221|Deltaproteobacteria,2YXQY@29|Myxococcales	28221|Deltaproteobacteria	-	-	-	-	-	-	-	-	-	-	-	-	-	-	-	bin204
646_bin204_d_Bacteria.p_Myxococcota.c_Myxococcia.o_Myxococcales.f_Myxococcaceae.g_Archangium_A.s__4	215803.DB30_1854	0.000102	47.4	COG0457@1|root,COG0515@1|root,COG0457@2|Bacteria,COG0515@2|Bacteria,1MV1P@1224|Proteobacteria,4398M@68525|delta/epsilon subdivisions,2X4FW@28221|Deltaproteobacteria,2YYXX@29|Myxococcales	28221|Deltaproteobacteria	KLT	Protein kinase domain	-	-	-	-	-	-	-	-	-	-	-	-	Pkinase,TPR_12	bin204
647_bin204_d_Bacteria.p_Myxococcota.c_Myxococcia.o_Myxococcales.f_Myxococcaceae.g_Archangium_A.s__1	1453500.AT05_08815	3.83E-05	54.7	2DQEZ@1|root,336F0@2|Bacteria,4NUK8@976|Bacteroidetes,1I4H2@117743|Flavobacteriia	976|Bacteroidetes	S	Reeler domain	-	-	-	-	-	-	-	-	-	-	-	-	Reeler	bin204
647_bin204_d_Bacteria.p_Myxococcota.c_Myxococcia.o_Myxococcales.f_Myxococcaceae.g_Archangium_A.s__3	391625.PPSIR1_01572	3.16E-38	148	2DB6X@1|root,2Z7IP@2|Bacteria	391625.PPSIR1_01572|-	S	Protein of unknown function (DUF3570)	-	-	-	-	-	-	-	-	-	-	-	-	-	bin204
647_bin204_d_Bacteria.p_Myxococcota.c_Myxococcia.o_Myxococcales.f_Myxococcaceae.g_Archangium_A.s__4	1242864.D187_010494	1.21E-45	157	COG0526@1|root,COG0526@2|Bacteria	2|Bacteria	CO	cell redox homeostasis	tlpA	-	-	-	-	-	-	-	-	-	-	-	AhpC-TSA,Redoxin	bin204
647_bin204_d_Bacteria.p_Myxococcota.c_Myxococcia.o_Myxococcales.f_Myxococcaceae.g_Archangium_A.s__5	1169152.AXVD01000001_gene2423	2.87E-05	50.8	COG3118@1|root,COG3118@2|Bacteria,2IQ9T@201174|Actinobacteria,4G24Y@85025|Nocardiaceae	201174|Actinobacteria	O	Belongs to the thioredoxin family	trxA	-	-	ko:K03671	ko04621,ko05418,map04621,map05418	-	-	-	ko00000,ko00001,ko03110	-	-	-	Thioredoxin	bin204
648_bin204_d_Bacteria.p_Myxococcota.c_Myxococcia.o_Myxococcales.f_Myxococcaceae.g_Archangium_A.s__1	761193.Runsl_3969	1.91E-100	318	COG0451@1|root,COG0463@1|root,COG0451@2|Bacteria,COG0463@2|Bacteria,4NGGM@976|Bacteroidetes,47MVI@768503|Cytophagia	976|Bacteroidetes	M	Polysaccharide biosynthesis protein	-	-	-	ko:K20534	-	-	-	-	ko00000,ko01000,ko01005,ko02000	4.D.2.1.9	GT2	-	Epimerase,GDP_Man_Dehyd,Glycos_transf_2	bin204
648_bin204_d_Bacteria.p_Myxococcota.c_Myxococcia.o_Myxococcales.f_Myxococcaceae.g_Archangium_A.s__2	1123278.KB893499_gene408	3.44E-81	254	COG3958@1|root,COG3958@2|Bacteria,4NFTS@976|Bacteroidetes,47KP0@768503|Cytophagia	976|Bacteroidetes	G	Transketolase, pyrimidine binding domain	-	-	2.2.1.1	ko:K00615	ko00030,ko00710,ko01051,ko01100,ko01110,ko01120,ko01130,ko01200,ko01230,map00030,map00710,map01051,map01100,map01110,map01120,map01130,map01200,map01230	M00004,M00007,M00165,M00167	R01067,R01641,R01830,R06590	RC00032,RC00226,RC00571,RC01560	ko00000,ko00001,ko00002,ko01000	-	-	-	Transket_pyr	bin204
648_bin204_d_Bacteria.p_Myxococcota.c_Myxococcia.o_Myxococcales.f_Myxococcaceae.g_Archangium_A.s__3	1121481.AUAS01000007_gene1060	2.38E-82	255	COG3959@1|root,COG3959@2|Bacteria,4NDWK@976|Bacteroidetes,47MJ8@768503|Cytophagia	976|Bacteroidetes	G	Transketolase, thiamine diphosphate binding domain	-	-	2.2.1.1	ko:K00615	ko00030,ko00710,ko01051,ko01100,ko01110,ko01120,ko01130,ko01200,ko01230,map00030,map00710,map01051,map01100,map01110,map01120,map01130,map01200,map01230	M00004,M00007,M00165,M00167	R01067,R01641,R01830,R06590	RC00032,RC00226,RC00571,RC01560	ko00000,ko00001,ko00002,ko01000	-	-	-	Transketolase_N	bin204
648_bin204_d_Bacteria.p_Myxococcota.c_Myxococcia.o_Myxococcales.f_Myxococcaceae.g_Archangium_A.s__4	483218.BACPEC_03188	6.17E-29	129	COG4485@1|root,COG4485@2|Bacteria,1VHSZ@1239|Firmicutes,24SGR@186801|Clostridia	186801|Clostridia	S	Bacterial membrane protein, YfhO	-	-	-	-	-	-	-	-	-	-	-	-	-	bin204
648_bin204_d_Bacteria.p_Myxococcota.c_Myxococcia.o_Myxococcales.f_Myxococcaceae.g_Archangium_A.s__5	1242864.D187_008862	1.15E-23	103	2B0YS@1|root,339EF@2|Bacteria,1P843@1224|Proteobacteria,4325H@68525|delta/epsilon subdivisions,2WX80@28221|Deltaproteobacteria,2YWN5@29|Myxococcales	28221|Deltaproteobacteria	-	-	-	-	-	-	-	-	-	-	-	-	-	-	-	bin204
649_bin204_d_Bacteria.p_Myxococcota.c_Myxococcia.o_Myxococcales.f_Myxococcaceae.g_Archangium_A.s__1	1131451.O1K_20262	5.69E-15	68.6	2DGPP@1|root,2ZWUG@2|Bacteria,1P4KB@1224|Proteobacteria,1SVNX@1236|Gammaproteobacteria,1X8ZM@135614|Xanthomonadales	135614|Xanthomonadales	-	-	-	-	-	-	-	-	-	-	-	-	-	-	-	bin204
649_bin204_d_Bacteria.p_Myxococcota.c_Myxococcia.o_Myxococcales.f_Myxococcaceae.g_Archangium_A.s__2	215803.DB30_5294	4.13E-121	364	29V8U@1|root,30GNT@2|Bacteria,1Q2T2@1224|Proteobacteria,438EY@68525|delta/epsilon subdivisions,2X3PW@28221|Deltaproteobacteria,2YWTA@29|Myxococcales	28221|Deltaproteobacteria	-	-	-	-	-	-	-	-	-	-	-	-	-	-	-	bin204
649_bin204_d_Bacteria.p_Myxococcota.c_Myxococcia.o_Myxococcales.f_Myxococcaceae.g_Archangium_A.s__3	378806.STAUR_3258	1.10E-156	460	COG2304@1|root,COG2304@2|Bacteria,1MUTS@1224|Proteobacteria,42R8X@68525|delta/epsilon subdivisions,2WN6U@28221|Deltaproteobacteria,2YYGP@29|Myxococcales	28221|Deltaproteobacteria	S	von Willebrand factor type A domain	-	-	-	ko:K07114	-	-	-	-	ko00000,ko02000	1.A.13.2.2,1.A.13.2.3	-	-	VWA	bin204
649_bin204_d_Bacteria.p_Myxococcota.c_Myxococcia.o_Myxococcales.f_Myxococcaceae.g_Archangium_A.s__4	215803.DB30_5286	1.77E-25	102	2ASG2@1|root,31HW5@2|Bacteria,1QAN1@1224|Proteobacteria,4356G@68525|delta/epsilon subdivisions,2WZHM@28221|Deltaproteobacteria,2Z0NS@29|Myxococcales	28221|Deltaproteobacteria	-	-	-	-	-	-	-	-	-	-	-	-	-	-	-	bin204
649_bin204_d_Bacteria.p_Myxococcota.c_Myxococcia.o_Myxococcales.f_Myxococcaceae.g_Archangium_A.s__5	483219.LILAB_20375	5.95E-99	298	2DCII@1|root,2ZE9Y@2|Bacteria,1PA1F@1224|Proteobacteria,433KQ@68525|delta/epsilon subdivisions,2WYI5@28221|Deltaproteobacteria,2YW5W@29|Myxococcales	28221|Deltaproteobacteria	-	-	-	-	-	-	-	-	-	-	-	-	-	-	-	bin204
649_bin204_d_Bacteria.p_Myxococcota.c_Myxococcia.o_Myxococcales.f_Myxococcaceae.g_Archangium_A.s__6	215803.DB30_5284	2.31E-34	128	2BQD6@1|root,32J8E@2|Bacteria,1PCR1@1224|Proteobacteria,438J8@68525|delta/epsilon subdivisions,2X8U8@28221|Deltaproteobacteria,2YX3X@29|Myxococcales	28221|Deltaproteobacteria	-	-	-	-	-	-	-	-	-	-	-	-	-	-	-	bin204
650_bin204_d_Bacteria.p_Myxococcota.c_Myxococcia.o_Myxococcales.f_Myxococcaceae.g_Archangium_A.s__1	6669.EFX65774	1.65E-06	60.8	KOG1217@1|root,KOG1217@2759|Eukaryota,38BUP@33154|Opisthokonta,3BA2W@33208|Metazoa,3CUNH@33213|Bilateria,41VHE@6656|Arthropoda	33208|Metazoa	T	Calcium ion binding	dp	GO:0002009,GO:0002165,GO:0003674,GO:0005198,GO:0005201,GO:0005575,GO:0005576,GO:0007275,GO:0007424,GO:0007444,GO:0007472,GO:0007475,GO:0007476,GO:0007552,GO:0007560,GO:0007591,GO:0008150,GO:0008362,GO:0008587,GO:0009653,GO:0009791,GO:0009886,GO:0009887,GO:0009888,GO:0022404,GO:0031012,GO:0032501,GO:0032502,GO:0035107,GO:0035114,GO:0035120,GO:0035220,GO:0035239,GO:0035295,GO:0040003,GO:0040005,GO:…	-	-	-	-	-	-	-	-	-	-	EGF_CA	bin204
650_bin204_d_Bacteria.p_Myxococcota.c_Myxococcia.o_Myxococcales.f_Myxococcaceae.g_Archangium_A.s__2	215803.DB30_5251	4.18E-86	261	COG0314@1|root,COG1977@1|root,COG0314@2|Bacteria,COG1977@2|Bacteria,1RGUX@1224|Proteobacteria,437BZ@68525|delta/epsilon subdivisions,2WQNB@28221|Deltaproteobacteria,2YVJC@29|Myxococcales	28221|Deltaproteobacteria	H	Involved in sulfur transfer in the conversion of molybdopterin precursor Z to molybdopterin	moaD	-	2.8.1.12	ko:K03635,ko:K21142	ko00790,ko01100,ko04122,map00790,map01100,map04122	-	R09395	RC02507	ko00000,ko00001,ko01000	-	-	-	MoaE,ThiS	bin204
650_bin204_d_Bacteria.p_Myxococcota.c_Myxococcia.o_Myxococcales.f_Myxococcaceae.g_Archangium_A.s__3	448385.sce0162	2.23E-53	177	COG2353@1|root,COG2353@2|Bacteria,1R9XD@1224|Proteobacteria,42TDG@68525|delta/epsilon subdivisions,2WPJP@28221|Deltaproteobacteria,2Z1CP@29|Myxococcales	28221|Deltaproteobacteria	S	Belongs to the UPF0312 family	-	-	-	-	-	-	-	-	-	-	-	-	YceI	bin204
650_bin204_d_Bacteria.p_Myxococcota.c_Myxococcia.o_Myxococcales.f_Myxococcaceae.g_Archangium_A.s__4	215803.DB30_8329	1.12E-216	614	COG2317@1|root,COG2317@2|Bacteria,1MW7T@1224|Proteobacteria,42PBU@68525|delta/epsilon subdivisions,2WKE2@28221|Deltaproteobacteria,2YTT8@29|Myxococcales	28221|Deltaproteobacteria	E	Broad specificity carboxypetidase that releases amino acids sequentially from the C-terminus, including neutral, aromatic, polar and basic residues	-	-	3.4.17.19	ko:K01299	-	-	-	-	ko00000,ko01000,ko01002	-	-	-	Peptidase_M32	bin204
651_bin204_d_Bacteria.p_Myxococcota.c_Myxococcia.o_Myxococcales.f_Myxococcaceae.g_Archangium_A.s__1	378806.STAUR_4604	3.65E-148	446	COG1715@1|root,COG1715@2|Bacteria,1QXA7@1224|Proteobacteria,438GS@68525|delta/epsilon subdivisions,2X3RM@28221|Deltaproteobacteria,2YWXV@29|Myxococcales	28221|Deltaproteobacteria	V	HB1, ASXL, restriction endonuclease HTH domain	-	-	-	-	-	-	-	-	-	-	-	-	HARE-HTH,Mrr_cat	bin204
651_bin204_d_Bacteria.p_Myxococcota.c_Myxococcia.o_Myxococcales.f_Myxococcaceae.g_Archangium_A.s__2	215803.DB30_8668	2.53E-114	367	COG1520@1|root,COG1520@2|Bacteria,1Q3BK@1224|Proteobacteria,4392T@68525|delta/epsilon subdivisions,2X48J@28221|Deltaproteobacteria,2YYHQ@29|Myxococcales	28221|Deltaproteobacteria	S	PQQ-like domain	-	-	-	-	-	-	-	-	-	-	-	-	PQQ_2	bin204
651_bin204_d_Bacteria.p_Myxococcota.c_Myxococcia.o_Myxococcales.f_Myxococcaceae.g_Archangium_A.s__3	246197.MXAN_2316	2.40E-19	87.4	COG5126@1|root,COG5126@2|Bacteria	2|Bacteria	DTZ	Ca2 -binding protein (EF-Hand superfamily	-	-	-	-	-	-	-	-	-	-	-	-	EF-hand_5	bin204
651_bin204_d_Bacteria.p_Myxococcota.c_Myxococcia.o_Myxococcales.f_Myxococcaceae.g_Archangium_A.s__4	1278073.MYSTI_03490	2.92E-162	460	COG1816@1|root,COG1816@2|Bacteria,1MWBV@1224|Proteobacteria	1224|Proteobacteria	F	Catalyzes the hydrolytic deamination of adenine to hypoxanthine. Plays an important role in the purine salvage pathway and in nitrogen catabolism	add	GO:0003674,GO:0003824,GO:0004000,GO:0005575,GO:0005622,GO:0005623,GO:0005737,GO:0005829,GO:0006139,GO:0006144,GO:0006152,GO:0006154,GO:0006163,GO:0006164,GO:0006725,GO:0006753,GO:0006793,GO:0006796,GO:0006807,GO:0006950,GO:0006974,GO:0008150,GO:0008152,GO:0009056,GO:0009058,GO:0009112,GO:0009113,GO:0009116,GO:0009117,GO:0009119,GO:0009123,GO:0009124,GO:0009126,GO:0009127,GO:0009156,GO:0009161,GO:…	3.5.4.4	ko:K01488	ko00230,ko01100,ko05340,map00230,map01100,map05340	-	R01560,R02556	RC00477	ko00000,ko00001,ko01000	-	-	iSFV_1184.SFV_1640,iSF_1195.SF1648,iSFxv_1172.SFxv_1849,iS_1188.S1780	A_deaminase	bin204
652_bin204_d_Bacteria.p_Myxococcota.c_Myxococcia.o_Myxococcales.f_Myxococcaceae.g_Archangium_A.s__1	1242864.D187_009821	9.73E-48	178	COG3209@1|root,COG3209@2|Bacteria	2|Bacteria	M	self proteolysis	-	-	-	-	-	-	-	-	-	-	-	-	Cu-binding_MopE	bin204
652_bin204_d_Bacteria.p_Myxococcota.c_Myxococcia.o_Myxococcales.f_Myxococcaceae.g_Archangium_A.s__5	391625.PPSIR1_25656	2.22E-226	648	COG0535@1|root,COG0535@2|Bacteria,1PHAQ@1224|Proteobacteria,42Q23@68525|delta/epsilon subdivisions,2WWQD@28221|Deltaproteobacteria	28221|Deltaproteobacteria	C	Radical SAM	-	-	-	-	-	-	-	-	-	-	-	-	Radical_SAM,SPASM	bin204
652_bin204_d_Bacteria.p_Myxococcota.c_Myxococcia.o_Myxococcales.f_Myxococcaceae.g_Archangium_A.s__6	999549.KI421513_gene3603	1.11E-17	83.6	COG1225@1|root,COG1225@2|Bacteria,1RD4R@1224|Proteobacteria,2U6Z9@28211|Alphaproteobacteria,281K8@191028|Leisingera	28211|Alphaproteobacteria	O	Bacterial protein of unknown function (DUF899)	bcp	-	1.11.1.15	ko:K03564	-	-	-	-	ko00000,ko01000	-	-	-	AhpC-TSA	bin204
653_bin204_d_Bacteria.p_Myxococcota.c_Myxococcia.o_Myxococcales.f_Myxococcaceae.g_Archangium_A.s__1	1254432.SCE1572_25775	3.02E-187	566	COG4206@1|root,COG4206@2|Bacteria,1QX9A@1224|Proteobacteria,43CU4@68525|delta/epsilon subdivisions,2X81Q@28221|Deltaproteobacteria,2YU2C@29|Myxococcales	28221|Deltaproteobacteria	H	TonB dependent receptor	-	-	-	-	-	-	-	-	-	-	-	-	CarboxypepD_reg,Plug,TonB_dep_Rec	bin204
653_bin204_d_Bacteria.p_Myxococcota.c_Myxococcia.o_Myxococcales.f_Myxococcaceae.g_Archangium_A.s__2	378806.STAUR_4083	1.86E-08	62.8	2BSM0@1|root,32MPJ@2|Bacteria,1Q3CB@1224|Proteobacteria,4393R@68525|delta/epsilon subdivisions,2X49Q@28221|Deltaproteobacteria,2YYJP@29|Myxococcales	28221|Deltaproteobacteria	-	-	-	-	-	-	-	-	-	-	-	-	-	-	-	bin204
653_bin204_d_Bacteria.p_Myxococcota.c_Myxococcia.o_Myxococcales.f_Myxococcaceae.g_Archangium_A.s__3	234267.Acid_4736	1.04E-23	114	COG0457@1|root,COG0457@2|Bacteria,3Y3RA@57723|Acidobacteria	57723|Acidobacteria	M	SMART Tetratricopeptide	-	-	-	-	-	-	-	-	-	-	-	-	PMT_2,TPR_1,TPR_11,TPR_16,TPR_17,TPR_2,TPR_8	bin204
654_bin204_d_Bacteria.p_Myxococcota.c_Myxococcia.o_Myxococcales.f_Myxococcaceae.g_Archangium_A.s__1	1415780.JPOG01000001_gene3064	4.80E-75	239	COG0407@1|root,COG0407@2|Bacteria,1MUG1@1224|Proteobacteria,1RMDH@1236|Gammaproteobacteria,1X4NV@135614|Xanthomonadales	135614|Xanthomonadales	H	Catalyzes the decarboxylation of four acetate groups of uroporphyrinogen-III to yield coproporphyrinogen-III	hemE	GO:0003674,GO:0003824,GO:0004853,GO:0005575,GO:0005622,GO:0005623,GO:0005737,GO:0005829,GO:0006082,GO:0006520,GO:0006536,GO:0006725,GO:0006778,GO:0006779,GO:0006782,GO:0006783,GO:0006807,GO:0008150,GO:0008152,GO:0009058,GO:0009064,GO:0009987,GO:0016829,GO:0016830,GO:0016831,GO:0018130,GO:0019353,GO:0019438,GO:0019752,GO:0033013,GO:0033014,GO:0033526,GO:0034641,GO:0042168,GO:0042440,GO:0043436,GO:…	4.1.1.37	ko:K01599	ko00860,ko01100,ko01110,map00860,map01100,map01110	M00121	R03197,R04972	RC00872	ko00000,ko00001,ko00002,ko01000	-	-	-	URO-D	bin204
654_bin204_d_Bacteria.p_Myxococcota.c_Myxococcia.o_Myxococcales.f_Myxococcaceae.g_Archangium_A.s__3	1089553.Tph_c15300	1.23E-102	311	COG0113@1|root,COG0113@2|Bacteria,1TP09@1239|Firmicutes,2496V@186801|Clostridia,42EWI@68295|Thermoanaerobacterales	186801|Clostridia	H	Delta-aminolevulinic acid dehydratase	hemB	-	4.2.1.24	ko:K01698	ko00860,ko01100,ko01110,ko01120,map00860,map01100,map01110,map01120	M00121	R00036	RC00918,RC01781	ko00000,ko00001,ko00002,ko01000,ko04147	-	-	iHN637.CLJU_RS15750	ALAD	bin204
654_bin204_d_Bacteria.p_Myxococcota.c_Myxococcia.o_Myxococcales.f_Myxococcaceae.g_Archangium_A.s__4	383372.Rcas_0158	2.01E-134	391	COG0524@1|root,COG0524@2|Bacteria,2G7YR@200795|Chloroflexi,374WD@32061|Chloroflexia	32061|Chloroflexia	G	PFAM PfkB domain protein	-	-	2.7.1.20	ko:K00856	ko00230,ko01100,map00230,map01100	-	R00185	RC00002,RC00017	ko00000,ko00001,ko01000	-	-	-	PfkB	bin204
654_bin204_d_Bacteria.p_Myxococcota.c_Myxococcia.o_Myxococcales.f_Myxococcaceae.g_Archangium_A.s__5	1267533.KB906736_gene1328	5.05E-64	225	COG1807@1|root,COG1807@2|Bacteria	2|Bacteria	M	4-amino-4-deoxy-L-arabinose transferase activity	-	-	-	-	-	-	-	-	-	-	-	-	PMT_2	bin204
655_bin204_d_Bacteria.p_Myxococcota.c_Myxococcia.o_Myxococcales.f_Myxococcaceae.g_Archangium_A.s__2	1440053.JOEI01000011_gene4648	1.61E-159	468	COG2031@1|root,COG2031@2|Bacteria,2HVTQ@201174|Actinobacteria	201174|Actinobacteria	I	Short chain fatty	-	-	-	ko:K02106	ko02020,map02020	-	-	-	ko00000,ko00001	2.A.73.1	-	-	SCFA_trans	bin204
655_bin204_d_Bacteria.p_Myxococcota.c_Myxococcia.o_Myxococcales.f_Myxococcaceae.g_Archangium_A.s__4	1192034.CAP_8096	1.17E-31	133	COG1994@1|root,COG1994@2|Bacteria,1PC66@1224|Proteobacteria,433UK@68525|delta/epsilon subdivisions,2XA3T@28221|Deltaproteobacteria,2YWAR@29|Myxococcales	28221|Deltaproteobacteria	S	Peptidase family M50	-	-	-	-	-	-	-	-	-	-	-	-	Peptidase_M50	bin204
655_bin204_d_Bacteria.p_Myxococcota.c_Myxococcia.o_Myxococcales.f_Myxococcaceae.g_Archangium_A.s__5	215803.DB30_7666	1.13E-42	160	COG2304@1|root,COG2304@2|Bacteria,1PBY8@1224|Proteobacteria,4386F@68525|delta/epsilon subdivisions,2X3GC@28221|Deltaproteobacteria,2YVZ2@29|Myxococcales	28221|Deltaproteobacteria	S	von Willebrand factor (vWF) type A domain	cglB	-	-	-	-	-	-	-	-	-	-	-	VWA	bin204
656_bin204_d_Bacteria.p_Myxococcota.c_Myxococcia.o_Myxococcales.f_Myxococcaceae.g_Archangium_A.s__1	1242864.D187_003959	7.77E-58	201	COG3831@1|root,COG4886@1|root,COG3831@2|Bacteria,COG4886@2|Bacteria,1RIXB@1224|Proteobacteria,431YE@68525|delta/epsilon subdivisions,2WWAE@28221|Deltaproteobacteria,2YUSW@29|Myxococcales	28221|Deltaproteobacteria	S	WGR domain protein	-	-	-	-	-	-	-	-	-	-	-	-	LRR_6,WGR	bin204
656_bin204_d_Bacteria.p_Myxococcota.c_Myxococcia.o_Myxococcales.f_Myxococcaceae.g_Archangium_A.s__2	404589.Anae109_2889	5.12E-90	271	COG0863@1|root,COG0863@2|Bacteria	2|Bacteria	L	N-4 methylation of cytosine	-	-	2.1.1.72	ko:K00571,ko:K03497	-	-	-	-	ko00000,ko01000,ko02048,ko03000,ko03036,ko04812	-	-	-	N6_N4_Mtase,ParBc,RE_Eco29kI	bin204
656_bin204_d_Bacteria.p_Myxococcota.c_Myxococcia.o_Myxococcales.f_Myxococcaceae.g_Archangium_A.s__3	1144275.COCOR_03764	9.29E-14	84.3	COG4447@1|root,COG4447@2|Bacteria,1P5GC@1224|Proteobacteria,433PX@68525|delta/epsilon subdivisions,2WYIK@28221|Deltaproteobacteria,2Z3MT@29|Myxococcales	28221|Deltaproteobacteria	S	cellulose binding	-	-	-	-	-	-	-	-	-	-	-	-	Cu-binding_MopE	bin204
656_bin204_d_Bacteria.p_Myxococcota.c_Myxococcia.o_Myxococcales.f_Myxococcaceae.g_Archangium_A.s__4	661478.OP10G_2367	2.51E-14	73.9	COG1816@1|root,COG1816@2|Bacteria	2|Bacteria	F	deaminase activity	add	-	3.5.4.4,3.5.4.40	ko:K01488,ko:K18286	ko00130,ko00230,ko01100,ko01110,ko05340,map00130,map00230,map01100,map01110,map05340	-	R01560,R02556,R10695	RC00477	ko00000,ko00001,ko01000	-	-	-	A_deaminase	bin204
657_bin204_d_Bacteria.p_Myxococcota.c_Myxococcia.o_Myxococcales.f_Myxococcaceae.g_Archangium_A.s__1	1144275.COCOR_05424	6.28E-233	649	COG0104@1|root,COG0104@2|Bacteria,1MU5B@1224|Proteobacteria,42M9E@68525|delta/epsilon subdivisions,2WJ3F@28221|Deltaproteobacteria,2YUGA@29|Myxococcales	28221|Deltaproteobacteria	F	Plays an important role in the de novo pathway of purine nucleotide biosynthesis. Catalyzes the first committed step in the biosynthesis of AMP from IMP	purA	GO:0003674,GO:0003824,GO:0004019,GO:0005575,GO:0005622,GO:0005623,GO:0005737,GO:0006139,GO:0006163,GO:0006164,GO:0006167,GO:0006725,GO:0006753,GO:0006793,GO:0006796,GO:0006807,GO:0008150,GO:0008152,GO:0009058,GO:0009117,GO:0009123,GO:0009124,GO:0009126,GO:0009127,GO:0009150,GO:0009152,GO:0009156,GO:0009161,GO:0009165,GO:0009167,GO:0009168,GO:0009259,GO:0009260,GO:0009987,GO:0016874,GO:0016879,GO:…	6.3.4.4	ko:K01939	ko00230,ko00250,ko01100,map00230,map00250,map01100	M00049	R01135	RC00458,RC00459	ko00000,ko00001,ko00002,ko01000	-	-	-	Adenylsucc_synt	bin204
657_bin204_d_Bacteria.p_Myxococcota.c_Myxococcia.o_Myxococcales.f_Myxococcaceae.g_Archangium_A.s__2	483219.LILAB_20765	5.57E-236	716	COG1074@1|root,COG1074@2|Bacteria,1MUTF@1224|Proteobacteria,42NKH@68525|delta/epsilon subdivisions,2WJTY@28221|Deltaproteobacteria,2YZTG@29|Myxococcales	28221|Deltaproteobacteria	L	UvrD/REP helicase N-terminal domain	-	-	-	-	-	-	-	-	-	-	-	-	PDDEXK_1,UvrD-helicase,UvrD_C	bin204
658_bin204_d_Bacteria.p_Myxococcota.c_Myxococcia.o_Myxococcales.f_Myxococcaceae.g_Archangium_A.s__1	215803.DB30_7729	4.46E-63	220	COG3055@1|root,COG3055@2|Bacteria,1Q957@1224|Proteobacteria,438WZ@68525|delta/epsilon subdivisions,2X9SM@28221|Deltaproteobacteria,2YY28@29|Myxococcales	28221|Deltaproteobacteria	S	Galactose oxidase, central domain	-	-	-	-	-	-	-	-	-	-	-	-	Kelch_4	bin204
658_bin204_d_Bacteria.p_Myxococcota.c_Myxococcia.o_Myxococcales.f_Myxococcaceae.g_Archangium_A.s__3	378806.STAUR_5829	4.55E-191	550	COG4191@1|root,COG4191@2|Bacteria,1MY5P@1224|Proteobacteria,42MTA@68525|delta/epsilon subdivisions,2WJ9Q@28221|Deltaproteobacteria,2YUZA@29|Myxococcales	28221|Deltaproteobacteria	T	Histidine kinase	-	-	-	-	-	-	-	-	-	-	-	-	4HB_MCP_1,CHASE3,HAMP,HATPase_c,HisKA	bin204
658_bin204_d_Bacteria.p_Myxococcota.c_Myxococcia.o_Myxococcales.f_Myxococcaceae.g_Archangium_A.s__4	215803.DB30_7726	5.01E-37	136	COG0612@1|root,COG0612@2|Bacteria,1MVST@1224|Proteobacteria,42NYP@68525|delta/epsilon subdivisions,2WIPJ@28221|Deltaproteobacteria,2YUUX@29|Myxococcales	28221|Deltaproteobacteria	S	Belongs to the peptidase M16 family	-	-	-	ko:K07263	-	-	-	-	ko00000,ko01000,ko01002	-	-	-	Peptidase_M16,Peptidase_M16_C	bin204
659_bin204_d_Bacteria.p_Myxococcota.c_Myxococcia.o_Myxococcales.f_Myxococcaceae.g_Archangium_A.s__2	391625.PPSIR1_34572	2.51E-29	128	COG0272@1|root,COG3064@1|root,COG0272@2|Bacteria,COG3064@2|Bacteria	2|Bacteria	M	translation initiation factor activity	ligA	GO:0003674,GO:0003824,GO:0003909,GO:0003911,GO:0005575,GO:0005622,GO:0005623,GO:0005737,GO:0005829,GO:0006139,GO:0006259,GO:0006266,GO:0006281,GO:0006284,GO:0006288,GO:0006725,GO:0006807,GO:0006950,GO:0006974,GO:0008150,GO:0008152,GO:0009987,GO:0016874,GO:0016886,GO:0033554,GO:0034641,GO:0043170,GO:0044237,GO:0044238,GO:0044260,GO:0044424,GO:0044444,GO:0044464,GO:0046483,GO:0050896,GO:0051103,GO:…	2.7.7.7,6.5.1.2	ko:K01972,ko:K02342,ko:K03646	ko00230,ko00240,ko01100,ko03030,ko03410,ko03420,ko03430,ko03440,map00230,map00240,map01100,map03030,map03410,map03420,map03430,map03440	M00260	R00375,R00376,R00377,R00378,R00382	RC00005,RC02795	ko00000,ko00001,ko00002,ko01000,ko02000,ko03032,ko03400	2.C.1.2	-	-	BRCT,DNA_ligase_OB,DNA_ligase_ZBD,DNA_ligase_aden,HHH_2,HHH_5,RNase_T	bin204
659_bin204_d_Bacteria.p_Myxococcota.c_Myxococcia.o_Myxococcales.f_Myxococcaceae.g_Archangium_A.s__3	1242864.D187_008082	1.71E-214	599	COG1960@1|root,COG1960@2|Bacteria,1MUDR@1224|Proteobacteria,42MK5@68525|delta/epsilon subdivisions,2WJ3Z@28221|Deltaproteobacteria,2YWTM@29|Myxococcales	28221|Deltaproteobacteria	C	Acyl-CoA dehydrogenase, C-terminal domain	-	-	1.3.8.1	ko:K00248	ko00071,ko00280,ko00650,ko01100,ko01110,ko01120,ko01200,ko01212,map00071,map00280,map00650,map01100,map01110,map01120,map01200,map01212	-	R01175,R01178,R02661,R03172,R04751	RC00052,RC00068,RC00076,RC00120,RC00148	ko00000,ko00001,ko01000	-	-	-	Acyl-CoA_dh_1,Acyl-CoA_dh_M,Acyl-CoA_dh_N	bin204
659_bin204_d_Bacteria.p_Myxococcota.c_Myxococcia.o_Myxococcales.f_Myxococcaceae.g_Archangium_A.s__4	246197.MXAN_3761	2.21E-62	206	2BSR7@1|root,32MU1@2|Bacteria,1Q3E0@1224|Proteobacteria,4395M@68525|delta/epsilon subdivisions,2X4C0@28221|Deltaproteobacteria,2YYQA@29|Myxococcales	28221|Deltaproteobacteria	-	-	-	-	-	-	-	-	-	-	-	-	-	-	-	bin204
659_bin204_d_Bacteria.p_Myxococcota.c_Myxococcia.o_Myxococcales.f_Myxococcaceae.g_Archangium_A.s__5	215803.DB30_0551	5.01E-98	292	COG0571@1|root,COG0571@2|Bacteria,1MUQ6@1224|Proteobacteria,42MIP@68525|delta/epsilon subdivisions,2WNDB@28221|Deltaproteobacteria,2YVFW@29|Myxococcales	28221|Deltaproteobacteria	J	Digests double-stranded RNA. Involved in the processing of primary rRNA transcript to yield the immediate precursors to the large and small rRNAs (23S and 16S). Processes some mRNAs, and tRNAs when they are encoded in the rRNA operon. Processes pre- crRNA and tracrRNA of type II CRISPR loci if present in the organism	rnc	GO:0003674,GO:0003676,GO:0003723,GO:0003725,GO:0003824,GO:0004518,GO:0004519,GO:0004521,GO:0004525,GO:0004540,GO:0005488,GO:0006139,GO:0006396,GO:0006725,GO:0006807,GO:0008150,GO:0008152,GO:0009987,GO:0010467,GO:0016070,GO:0016787,GO:0016788,GO:0016891,GO:0016893,GO:0032296,GO:0034641,GO:0043170,GO:0044237,GO:0044238,GO:0046483,GO:0071704,GO:0090304,GO:0090305,GO:0090501,GO:0090502,GO:0097159,GO:…	3.1.26.3	ko:K03685	ko03008,ko05205,map03008,map05205	-	-	-	ko00000,ko00001,ko01000,ko03009,ko03019,ko03036	-	-	-	Ribonucleas_3_3,dsrm	bin204
659_bin204_d_Bacteria.p_Myxococcota.c_Myxococcia.o_Myxococcales.f_Myxococcaceae.g_Archangium_A.s__6	246197.MXAN_3763	4.04E-80	247	COG0652@1|root,COG0652@2|Bacteria,1RENS@1224|Proteobacteria,42RIB@68525|delta/epsilon subdivisions,2WINS@28221|Deltaproteobacteria	28221|Deltaproteobacteria	O	PPIases accelerate the folding of proteins. It catalyzes the cis-trans isomerization of proline imidic peptide bonds in oligopeptides	-	-	5.2.1.8	ko:K03767	ko01503,ko04217,map01503,map04217	-	-	-	ko00000,ko00001,ko01000,ko03110,ko04147	-	-	-	Pro_isomerase	bin204
660_bin204_d_Bacteria.p_Myxococcota.c_Myxococcia.o_Myxococcales.f_Myxococcaceae.g_Archangium_A.s__1	998674.ATTE01000001_gene309	2.24E-179	532	COG0417@1|root,COG0417@2|Bacteria,1MVY9@1224|Proteobacteria,1RMQ1@1236|Gammaproteobacteria	1236|Gammaproteobacteria	L	DNA polymerase	polB	GO:0003674,GO:0003824,GO:0003887,GO:0004518,GO:0004527,GO:0004529,GO:0004536,GO:0006139,GO:0006259,GO:0006260,GO:0006261,GO:0006281,GO:0006725,GO:0006807,GO:0006950,GO:0006974,GO:0007154,GO:0008150,GO:0008152,GO:0008296,GO:0008408,GO:0009058,GO:0009059,GO:0009432,GO:0009605,GO:0009987,GO:0009991,GO:0016740,GO:0016772,GO:0016779,GO:0016787,GO:0016788,GO:0016796,GO:0016895,GO:0018130,GO:0019438,GO:…	2.7.7.7	ko:K02336	-	-	-	-	ko00000,ko01000,ko03400	-	-	-	DNA_pol_B,DNA_pol_B_exo1	bin204
660_bin204_d_Bacteria.p_Myxococcota.c_Myxococcia.o_Myxococcales.f_Myxococcaceae.g_Archangium_A.s__3	402612.FP2413	5.38E-05	48.1	COG3291@1|root,COG4935@1|root,COG3291@2|Bacteria,COG4935@2|Bacteria,4NDZQ@976|Bacteroidetes,1HX5A@117743|Flavobacteriia,2NU73@237|Flavobacterium	976|Bacteroidetes	O	C-terminal domain of CHU protein family	-	-	-	-	-	-	-	-	-	-	-	-	CHU_C,CUB,Cleaved_Adhesin,P_proprotein,SBBP,fn3	bin204
661_bin204_d_Bacteria.p_Myxococcota.c_Myxococcia.o_Myxococcales.f_Myxococcaceae.g_Archangium_A.s__1	521098.Aaci_1897	9.42E-67	219	COG0444@1|root,COG0444@2|Bacteria,1UYIK@1239|Firmicutes,4HDWY@91061|Bacilli	91061|Bacilli	P	Oligopeptide/dipeptide transporter, C-terminal region	-	-	-	ko:K02031	ko02024,map02024	M00239	-	-	ko00000,ko00001,ko00002,ko02000	3.A.1.5	-	-	ABC_tran,oligo_HPY	bin204
661_bin204_d_Bacteria.p_Myxococcota.c_Myxococcia.o_Myxococcales.f_Myxococcaceae.g_Archangium_A.s__2	378806.STAUR_5375	3.04E-119	352	COG1173@1|root,COG1173@2|Bacteria,1R4JX@1224|Proteobacteria,42THM@68525|delta/epsilon subdivisions,2X5XI@28221|Deltaproteobacteria,2YU8B@29|Myxococcales	28221|Deltaproteobacteria	P	ABC transporter permease	-	-	-	ko:K02034	ko02024,map02024	M00239	-	-	ko00000,ko00001,ko00002,ko02000	3.A.1.5	-	-	BPD_transp_1	bin204
661_bin204_d_Bacteria.p_Myxococcota.c_Myxococcia.o_Myxococcales.f_Myxococcaceae.g_Archangium_A.s__4	215803.DB30_3119	1.75E-217	622	COG0747@1|root,COG0747@2|Bacteria,1N4PK@1224|Proteobacteria,42P0B@68525|delta/epsilon subdivisions,2X5XH@28221|Deltaproteobacteria,2YUKB@29|Myxococcales	28221|Deltaproteobacteria	E	ABC-type dipeptide transport system periplasmic component	-	-	-	ko:K02035	ko02024,map02024	M00239	-	-	ko00000,ko00001,ko00002,ko02000	3.A.1.5	-	-	SBP_bac_5	bin204
662_bin204_d_Bacteria.p_Myxococcota.c_Myxococcia.o_Myxococcales.f_Myxococcaceae.g_Archangium_A.s__1	1298880.AUEV01000002_gene1449	5.65E-52	179	29CM1@1|root,2ZZJC@2|Bacteria,2I9F3@201174|Actinobacteria	201174|Actinobacteria	-	-	-	-	-	-	-	-	-	-	-	-	-	-	-	bin204
662_bin204_d_Bacteria.p_Myxococcota.c_Myxococcia.o_Myxococcales.f_Myxococcaceae.g_Archangium_A.s__2	32051.SynWH7803_0950	3.01E-42	152	COG4221@1|root,COG4221@2|Bacteria,1GHFE@1117|Cyanobacteria	1117|Cyanobacteria	S	Belongs to the short-chain dehydrogenases reductases (SDR) family	-	-	-	-	-	-	-	-	-	-	-	-	adh_short	bin204
662_bin204_d_Bacteria.p_Myxococcota.c_Myxococcia.o_Myxococcales.f_Myxococcaceae.g_Archangium_A.s__5	215803.DB30_3162	6.08E-74	240	COG2357@1|root,COG2357@2|Bacteria,1RDE9@1224|Proteobacteria,438M5@68525|delta/epsilon subdivisions,2WYGW@28221|Deltaproteobacteria,2YZ7I@29|Myxococcales	28221|Deltaproteobacteria	S	Region found in RelA / SpoT proteins	-	-	-	-	-	-	-	-	-	-	-	-	RelA_SpoT	bin204
663_bin204_d_Bacteria.p_Myxococcota.c_Myxococcia.o_Myxococcales.f_Myxococcaceae.g_Archangium_A.s__1	1194972.MVAC_13928	1.39E-54	199	COG2723@1|root,COG2723@2|Bacteria,2GJAF@201174|Actinobacteria,235G0@1762|Mycobacteriaceae	201174|Actinobacteria	G	Glycosyl hydrolase family 1	bglA	-	3.2.1.21	ko:K05350	ko00460,ko00500,ko00940,ko01100,ko01110,map00460,map00500,map00940,map01100,map01110	-	R00026,R02558,R02887,R02985,R03527,R04949,R04998,R10035,R10039,R10040	RC00049,RC00059,RC00171,RC00262,RC00397,RC00451,RC00714,RC00746,RC01248	ko00000,ko00001,ko01000	-	-	-	Glyco_hydro_1	bin204
663_bin204_d_Bacteria.p_Myxococcota.c_Myxococcia.o_Myxococcales.f_Myxococcaceae.g_Archangium_A.s__2	378806.STAUR_5845	1.95E-179	505	COG0462@1|root,COG0462@2|Bacteria,1MW21@1224|Proteobacteria,42MI2@68525|delta/epsilon subdivisions,2WJ5W@28221|Deltaproteobacteria,2YUB9@29|Myxococcales	28221|Deltaproteobacteria	F	Involved in the biosynthesis of the central metabolite phospho-alpha-D-ribosyl-1-pyrophosphate (PRPP) via the transfer of pyrophosphoryl group from ATP to 1-hydroxyl of ribose-5-phosphate (Rib-5-P)	prs	-	2.7.6.1	ko:K00948	ko00030,ko00230,ko01100,ko01110,ko01120,ko01130,ko01200,ko01230,map00030,map00230,map01100,map01110,map01120,map01130,map01200,map01230	M00005	R01049	RC00002,RC00078	ko00000,ko00001,ko00002,ko01000	-	-	iAF987.Gmet_2848	Pribosyl_synth,Pribosyltran_N	bin204
663_bin204_d_Bacteria.p_Myxococcota.c_Myxococcia.o_Myxococcales.f_Myxococcaceae.g_Archangium_A.s__3	215803.DB30_7480	4.50E-41	137	COG2088@1|root,COG2088@2|Bacteria,1N14Y@1224|Proteobacteria,42TGF@68525|delta/epsilon subdivisions,2WQYK@28221|Deltaproteobacteria,2Z0G9@29|Myxococcales	28221|Deltaproteobacteria	D	SpoVG	spoVG	-	-	ko:K06412	-	-	-	-	ko00000	-	-	-	SpoVG	bin204
663_bin204_d_Bacteria.p_Myxococcota.c_Myxococcia.o_Myxococcales.f_Myxococcaceae.g_Archangium_A.s__4	1144275.COCOR_04441	1.07E-73	228	COG0290@1|root,COG0290@2|Bacteria,1RDD2@1224|Proteobacteria,42RHA@68525|delta/epsilon subdivisions,2WNQW@28221|Deltaproteobacteria	28221|Deltaproteobacteria	J	IF-3 binds to the 30S ribosomal subunit and shifts the equilibrum between 70S ribosomes and their 50S and 30S subunits in favor of the free subunits, thus enhancing the availability of 30S subunits on which protein synthesis initiation begins	infC	GO:0003674,GO:0003676,GO:0003723,GO:0003743,GO:0005488,GO:0005575,GO:0005622,GO:0005623,GO:0005737,GO:0005829,GO:0006412,GO:0006413,GO:0006518,GO:0006807,GO:0006996,GO:0008135,GO:0008150,GO:0008152,GO:0009058,GO:0009059,GO:0009987,GO:0010467,GO:0016020,GO:0016043,GO:0019538,GO:0022411,GO:0032790,GO:0032984,GO:0032988,GO:0034641,GO:0034645,GO:0043021,GO:0043022,GO:0043043,GO:0043170,GO:0043603,GO:…	-	ko:K02520	-	-	-	-	ko00000,ko03012,ko03029	-	-	-	IF3_C,IF3_N	bin204
663_bin204_d_Bacteria.p_Myxococcota.c_Myxococcia.o_Myxococcales.f_Myxococcaceae.g_Archangium_A.s__5	378806.STAUR_4130	1.15E-33	116	COG0291@1|root,COG0291@2|Bacteria,1QTN6@1224|Proteobacteria,4351C@68525|delta/epsilon subdivisions,2WZC9@28221|Deltaproteobacteria,2Z1TU@29|Myxococcales	28221|Deltaproteobacteria	J	Ribosomal protein L35	-	-	-	ko:K02916	ko03010,map03010	M00178	-	-	br01610,ko00000,ko00001,ko00002,ko03011	-	-	-	Ribosomal_L35p	bin204
663_bin204_d_Bacteria.p_Myxococcota.c_Myxococcia.o_Myxococcales.f_Myxococcaceae.g_Archangium_A.s__6	1242864.D187_007750	1.39E-57	180	COG0292@1|root,COG0292@2|Bacteria,1RGU2@1224|Proteobacteria,42REF@68525|delta/epsilon subdivisions,2WQ4F@28221|Deltaproteobacteria	28221|Deltaproteobacteria	J	Binds directly to 23S ribosomal RNA and is necessary for the in vitro assembly process of the 50S ribosomal subunit. It is not involved in the protein synthesizing functions of that subunit	rplT	GO:0000027,GO:0003674,GO:0003735,GO:0005198,GO:0005575,GO:0005622,GO:0005623,GO:0005737,GO:0005829,GO:0005840,GO:0006996,GO:0008150,GO:0009987,GO:0015934,GO:0016043,GO:0022607,GO:0022613,GO:0022618,GO:0022625,GO:0022626,GO:0032991,GO:0034622,GO:0042254,GO:0042255,GO:0042273,GO:0043226,GO:0043228,GO:0043229,GO:0043232,GO:0043933,GO:0044085,GO:0044391,GO:0044422,GO:0044424,GO:0044444,GO:0044445,GO:…	-	ko:K02887	ko03010,map03010	M00178	-	-	br01610,ko00000,ko00001,ko00002,ko03011	-	-	-	Ribosomal_L20	bin204
664_bin204_d_Bacteria.p_Myxococcota.c_Myxococcia.o_Myxococcales.f_Myxococcaceae.g_Archangium_A.s__4	483219.LILAB_26380	3.62E-73	230	COG1595@1|root,COG1595@2|Bacteria	2|Bacteria	K	DNA-templated transcription, initiation	-	-	-	ko:K03088	-	-	-	-	ko00000,ko03021	-	-	-	Sigma70_r4_2	bin204
664_bin204_d_Bacteria.p_Myxococcota.c_Myxococcia.o_Myxococcales.f_Myxococcaceae.g_Archangium_A.s__7	1297742.A176_01450	3.83E-07	53.5	COG3209@1|root,COG3209@2|Bacteria	2|Bacteria	M	self proteolysis	-	-	-	-	-	-	-	-	-	-	-	-	-	bin204
665_bin204_d_Bacteria.p_Myxococcota.c_Myxococcia.o_Myxococcales.f_Myxococcaceae.g_Archangium_A.s__1	1144275.COCOR_06265	3.83E-97	298	COG3267@1|root,COG3267@2|Bacteria,1MU3G@1224|Proteobacteria,42MM0@68525|delta/epsilon subdivisions,2WKXZ@28221|Deltaproteobacteria	28221|Deltaproteobacteria	U	AAA domain	-	-	-	-	-	-	-	-	-	-	-	-	AAA_22	bin204
665_bin204_d_Bacteria.p_Myxococcota.c_Myxococcia.o_Myxococcales.f_Myxococcaceae.g_Archangium_A.s__2	378806.STAUR_6433	7.99E-274	819	COG2911@1|root,COG2911@2|Bacteria,1PQTA@1224|Proteobacteria,42PYT@68525|delta/epsilon subdivisions,2WIZ6@28221|Deltaproteobacteria,2YVF0@29|Myxococcales	28221|Deltaproteobacteria	M	TamB, inner membrane protein subunit of TAM complex	-	-	-	ko:K09800	-	-	-	-	ko00000,ko02000	-	-	-	TamB	bin204
666_bin204_d_Bacteria.p_Myxococcota.c_Myxococcia.o_Myxococcales.f_Myxococcaceae.g_Archangium_A.s__1	1144275.COCOR_06396	3.52E-175	513	COG0513@1|root,COG0513@2|Bacteria,1MU49@1224|Proteobacteria,42Q0K@68525|delta/epsilon subdivisions,2WJUW@28221|Deltaproteobacteria,2YTVH@29|Myxococcales	28221|Deltaproteobacteria	L	DbpA RNA binding domain	dedA	-	3.6.4.13	ko:K03732,ko:K05592	ko03018,map03018	M00394	-	-	ko00000,ko00001,ko00002,ko01000,ko03009,ko03019	-	-	-	DEAD,DbpA,Helicase_C	bin204
666_bin204_d_Bacteria.p_Myxococcota.c_Myxococcia.o_Myxococcales.f_Myxococcaceae.g_Archangium_A.s__2	1242864.D187_003593	6.89E-153	442	COG0568@1|root,COG0568@2|Bacteria,1MVWR@1224|Proteobacteria,42NRM@68525|delta/epsilon subdivisions,2WJ0S@28221|Deltaproteobacteria,2YU1B@29|Myxococcales	28221|Deltaproteobacteria	K	Sigma factors are initiation factors that promote the attachment of RNA polymerase to specific initiation sites and are then released	rpoH	-	-	ko:K03086,ko:K03089	-	-	-	-	ko00000,ko03021	-	-	-	Sigma70_r1_2,Sigma70_r2,Sigma70_r3,Sigma70_r4	bin204
666_bin204_d_Bacteria.p_Myxococcota.c_Myxococcia.o_Myxococcales.f_Myxococcaceae.g_Archangium_A.s__3	215803.DB30_0449	2.81E-75	233	COG1994@1|root,COG1994@2|Bacteria,1N531@1224|Proteobacteria,43AZN@68525|delta/epsilon subdivisions,2X6DV@28221|Deltaproteobacteria,2YVCV@29|Myxococcales	28221|Deltaproteobacteria	S	Peptidase family M50	-	-	-	-	-	-	-	-	-	-	-	-	Peptidase_M50	bin204
666_bin204_d_Bacteria.p_Myxococcota.c_Myxococcia.o_Myxococcales.f_Myxococcaceae.g_Archangium_A.s__4	378806.STAUR_6254	1.29E-12	67.4	2AN0J@1|root,31CXU@2|Bacteria,1Q9VN@1224|Proteobacteria,434MX@68525|delta/epsilon subdivisions,2WYZB@28221|Deltaproteobacteria,2Z0ZH@29|Myxococcales	28221|Deltaproteobacteria	-	-	-	-	-	-	-	-	-	-	-	-	-	-	-	bin204
666_bin204_d_Bacteria.p_Myxococcota.c_Myxococcia.o_Myxococcales.f_Myxococcaceae.g_Archangium_A.s__5	246197.MXAN_5593	1.11E-56	189	COG1024@1|root,COG1024@2|Bacteria,1MVA6@1224|Proteobacteria,42Z9Q@68525|delta/epsilon subdivisions,2WU0K@28221|Deltaproteobacteria	28221|Deltaproteobacteria	I	Enoyl-CoA hydratase/isomerase	-	-	-	-	-	-	-	-	-	-	-	-	ECH_1	bin204
667_bin204_d_Bacteria.p_Myxococcota.c_Myxococcia.o_Myxococcales.f_Myxococcaceae.g_Archangium_A.s__2	522306.CAP2UW1_2298	1.30E-18	86.3	COG0664@1|root,COG0664@2|Bacteria,1MXID@1224|Proteobacteria,2VKF3@28216|Betaproteobacteria	28216|Betaproteobacteria	K	Transcriptional regulator crp fnr family	crp	-	-	ko:K10914	ko02020,ko02024,ko02025,ko02026,ko05111,map02020,map02024,map02025,map02026,map05111	-	-	-	ko00000,ko00001,ko03000	-	-	-	Crp,HTH_Crp_2,cNMP_binding	bin204
667_bin204_d_Bacteria.p_Myxococcota.c_Myxococcia.o_Myxococcales.f_Myxococcaceae.g_Archangium_A.s__3	378806.STAUR_5932	2.89E-24	108	COG0457@1|root,COG0457@2|Bacteria,1PJE3@1224|Proteobacteria,439H8@68525|delta/epsilon subdivisions,2X4TF@28221|Deltaproteobacteria,2YZJP@29|Myxococcales	28221|Deltaproteobacteria	S	Tetratricopeptide repeat	-	-	-	-	-	-	-	-	-	-	-	-	TPR_16,TPR_2	bin204
667_bin204_d_Bacteria.p_Myxococcota.c_Myxococcia.o_Myxococcales.f_Myxococcaceae.g_Archangium_A.s__5	215803.DB30_7577	9.89E-208	608	COG5009@1|root,COG5009@2|Bacteria,1MU5A@1224|Proteobacteria,42MJB@68525|delta/epsilon subdivisions,2WIXF@28221|Deltaproteobacteria,2YUHY@29|Myxococcales	28221|Deltaproteobacteria	M	penicillin-binding protein	mrcA	-	2.4.1.129,3.4.16.4	ko:K05366	ko00550,ko01100,ko01501,map00550,map01100,map01501	-	-	-	ko00000,ko00001,ko01000,ko01003,ko01011	-	GT51	iAF987.Gmet_0354	PCB_OB,Transgly,Transpeptidase	bin204
668_bin204_d_Bacteria.p_Myxococcota.c_Myxococcia.o_Myxococcales.f_Myxococcaceae.g_Archangium_A.s__1	1242864.D187_002767	1.30E-64	209	COG3437@1|root,COG3437@2|Bacteria,1P1A3@1224|Proteobacteria,42PZQ@68525|delta/epsilon subdivisions,2WK7D@28221|Deltaproteobacteria	28221|Deltaproteobacteria	T	response regulator	-	-	-	ko:K09749	-	-	-	-	ko00000	-	-	-	FapA,HD,HD_5,Response_reg	bin204
668_bin204_d_Bacteria.p_Myxococcota.c_Myxococcia.o_Myxococcales.f_Myxococcaceae.g_Archangium_A.s__2	215803.DB30_0746	7.72E-167	475	COG3804@1|root,COG3804@2|Bacteria,1N3H7@1224|Proteobacteria,433QN@68525|delta/epsilon subdivisions,2WYE0@28221|Deltaproteobacteria,2YYGE@29|Myxococcales	28221|Deltaproteobacteria	C	Dihydrodipicolinate reductase, N-terminus	-	-	1.4.1.12,1.4.1.26	ko:K21672	ko00310,ko00330,ko00472,map00310,map00330,map00472	-	R02825,R04200,R04201,R04687,R04688	RC00249,RC00790	ko00000,ko00001,ko01000	-	-	-	DapB_N	bin204
668_bin204_d_Bacteria.p_Myxococcota.c_Myxococcia.o_Myxococcales.f_Myxococcaceae.g_Archangium_A.s__3	1242864.D187_002769	4.76E-65	202	COG2030@1|root,COG2030@2|Bacteria,1RJ2Z@1224|Proteobacteria,4313S@68525|delta/epsilon subdivisions,2WX4Z@28221|Deltaproteobacteria	28221|Deltaproteobacteria	I	N-terminal half of MaoC dehydratase	-	-	-	-	-	-	-	-	-	-	-	-	MaoC_dehydrat_N	bin204
668_bin204_d_Bacteria.p_Myxococcota.c_Myxococcia.o_Myxococcales.f_Myxococcaceae.g_Archangium_A.s__4	246197.MXAN_4672	5.36E-84	255	COG2030@1|root,COG2030@2|Bacteria,1RD6F@1224|Proteobacteria,42W6D@68525|delta/epsilon subdivisions,2WSAK@28221|Deltaproteobacteria	28221|Deltaproteobacteria	I	N-terminal half of MaoC dehydratase	-	-	-	-	-	-	-	-	-	-	-	-	MaoC_dehydratas	bin204
668_bin204_d_Bacteria.p_Myxococcota.c_Myxococcia.o_Myxococcales.f_Myxococcaceae.g_Archangium_A.s__5	1296415.JACC01000002_gene3404	9.94E-05	53.9	COG2133@1|root,COG3420@1|root,COG5492@1|root,COG2133@2|Bacteria,COG3420@2|Bacteria,COG5492@2|Bacteria,4NYZM@976|Bacteroidetes,1IK8Q@117743|Flavobacteriia,2YKTG@290174|Aquimarina	976|Bacteroidetes	GN	Bacterial Ig-like domain 2	-	-	-	-	-	-	-	-	-	-	-	-	Big_2,CBM_6	bin204
668_bin204_d_Bacteria.p_Myxococcota.c_Myxococcia.o_Myxococcales.f_Myxococcaceae.g_Archangium_A.s__6	861299.J421_0471	2.63E-42	150	COG2010@1|root,COG2010@2|Bacteria,1ZUJA@142182|Gemmatimonadetes	142182|Gemmatimonadetes	C	Cytochrome C oxidase, cbb3-type, subunit III	-	-	-	-	-	-	-	-	-	-	-	-	-	bin204
669_bin204_d_Bacteria.p_Myxococcota.c_Myxococcia.o_Myxococcales.f_Myxococcaceae.g_Archangium_A.s__1	1278073.MYSTI_04182	2.82E-122	375	COG4395@1|root,COG4395@2|Bacteria,1NKJZ@1224|Proteobacteria,43793@68525|delta/epsilon subdivisions,2X2CB@28221|Deltaproteobacteria,2YYKJ@29|Myxococcales	28221|Deltaproteobacteria	S	Tim44	-	-	-	-	-	-	-	-	-	-	-	-	Tim44	bin204
669_bin204_d_Bacteria.p_Myxococcota.c_Myxococcia.o_Myxococcales.f_Myxococcaceae.g_Archangium_A.s__2	1297742.A176_03136	9.76E-111	326	COG1024@1|root,COG1024@2|Bacteria,1MW41@1224|Proteobacteria,42N51@68525|delta/epsilon subdivisions,2WKBV@28221|Deltaproteobacteria,2YUYZ@29|Myxococcales	28221|Deltaproteobacteria	I	Belongs to the enoyl-CoA hydratase isomerase family	-	-	-	-	-	-	-	-	-	-	-	-	ECH_1	bin204
669_bin204_d_Bacteria.p_Myxococcota.c_Myxococcia.o_Myxococcales.f_Myxococcaceae.g_Archangium_A.s__4	1192034.CAP_3717	1.47E-72	233	29XG3@1|root,30J6J@2|Bacteria,1QSSU@1224|Proteobacteria,4355H@68525|delta/epsilon subdivisions,2X95V@28221|Deltaproteobacteria,2Z23G@29|Myxococcales	28221|Deltaproteobacteria	-	-	-	-	-	-	-	-	-	-	-	-	-	-	-	bin204
669_bin204_d_Bacteria.p_Myxococcota.c_Myxococcia.o_Myxococcales.f_Myxococcaceae.g_Archangium_A.s__5	251229.Chro_0899	7.17E-06	49.7	2BFTT@1|root,329NS@2|Bacteria,1GPAJ@1117|Cyanobacteria,3VNDF@52604|Pleurocapsales	1117|Cyanobacteria	-	-	-	-	-	-	-	-	-	-	-	-	-	-	-	bin204
669_bin204_d_Bacteria.p_Myxococcota.c_Myxococcia.o_Myxococcales.f_Myxococcaceae.g_Archangium_A.s__6	1192034.CAP_3718	1.23E-81	254	COG2833@1|root,COG2833@2|Bacteria,1MW0V@1224|Proteobacteria,42KZ6@68525|delta/epsilon subdivisions,2WVSN@28221|Deltaproteobacteria,2Z1YP@29|Myxococcales	28221|Deltaproteobacteria	F	Protein of unknown function (DUF455)	-	-	-	-	-	-	-	-	-	-	-	-	DUF455	bin204
670_bin204_d_Bacteria.p_Myxococcota.c_Myxococcia.o_Myxococcales.f_Myxococcaceae.g_Archangium_A.s__2	118797.XP_007452888.1	5.55E-30	123	KOG2132@1|root,KOG2132@2759|Eukaryota,38CB5@33154|Opisthokonta,3B9PX@33208|Metazoa,3CUMR@33213|Bilateria,488A5@7711|Chordata,49239@7742|Vertebrata,3JF38@40674|Mammalia,4IXNB@91561|Cetartiodactyla	33208|Metazoa	BT	demethylase 8	KDM8	GO:0000086,GO:0000278,GO:0003674,GO:0003682,GO:0003824,GO:0005488,GO:0005575,GO:0005622,GO:0005623,GO:0005634,GO:0005654,GO:0005737,GO:0005829,GO:0006325,GO:0006355,GO:0006464,GO:0006482,GO:0006807,GO:0006996,GO:0007049,GO:0008150,GO:0008152,GO:0008214,GO:0009889,GO:0009891,GO:0009893,GO:0009987,GO:0010468,GO:0010556,GO:0010557,GO:0010604,GO:0010628,GO:0016043,GO:0016491,GO:0016569,GO:0016570,GO:…	1.14.11.27	ko:K10277	-	-	-	-	ko00000,ko01000,ko03036	-	-	-	Cupin_8	bin204
670_bin204_d_Bacteria.p_Myxococcota.c_Myxococcia.o_Myxococcales.f_Myxococcaceae.g_Archangium_A.s__3	105425.BBPL01000035_gene4137	1.32E-75	259	COG0644@1|root,COG0644@2|Bacteria,2GJDF@201174|Actinobacteria,2NI6X@228398|Streptacidiphilus	201174|Actinobacteria	C	Tryptophan halogenase	-	-	-	-	-	-	-	-	-	-	-	-	Trp_halogenase	bin204
670_bin204_d_Bacteria.p_Myxococcota.c_Myxococcia.o_Myxococcales.f_Myxococcaceae.g_Archangium_A.s__4	215803.DB30_1868	1.73E-60	194	COG0811@1|root,COG0811@2|Bacteria,1NBED@1224|Proteobacteria,43BH4@68525|delta/epsilon subdivisions,2WRU4@28221|Deltaproteobacteria,2YVB3@29|Myxococcales	28221|Deltaproteobacteria	U	MotA/TolQ/ExbB proton channel family	-	-	-	ko:K03561	-	-	-	-	ko00000,ko02000	1.A.30.2.1	-	-	MotA_ExbB	bin204
671_bin204_d_Bacteria.p_Myxococcota.c_Myxococcia.o_Myxococcales.f_Myxococcaceae.g_Archangium_A.s__2	1197906.CAJQ02000004_gene3000	7.27E-13	70.9	COG3571@1|root,COG3571@2|Bacteria,1QT29@1224|Proteobacteria,2UN1Y@28211|Alphaproteobacteria	28211|Alphaproteobacteria	S	hydrolase of the alpha beta-hydrolase fold	-	-	-	ko:K07020	-	-	-	-	ko00000	-	-	-	-	bin204
671_bin204_d_Bacteria.p_Myxococcota.c_Myxococcia.o_Myxococcales.f_Myxococcaceae.g_Archangium_A.s__4	378806.STAUR_4380	3.67E-101	298	COG0009@1|root,COG0009@2|Bacteria,1MVPM@1224|Proteobacteria,42QSV@68525|delta/epsilon subdivisions,2WMZ5@28221|Deltaproteobacteria,2YVAC@29|Myxococcales	28221|Deltaproteobacteria	J	Belongs to the SUA5 family	yrdC	-	2.7.7.87	ko:K07566	-	-	R10463	RC00745	ko00000,ko01000,ko03009,ko03016	-	-	-	Sua5_yciO_yrdC	bin204
671_bin204_d_Bacteria.p_Myxococcota.c_Myxococcia.o_Myxococcales.f_Myxococcaceae.g_Archangium_A.s__5	1054213.HMPREF9946_05300	1.55E-43	144	COG2076@1|root,COG2076@2|Bacteria,1MZ6P@1224|Proteobacteria,2UBR4@28211|Alphaproteobacteria,2JTC1@204441|Rhodospirillales	204441|Rhodospirillales	P	COG2076 Membrane transporters of cations and cationic drugs	sugE	-	-	ko:K11741	-	-	-	-	ko00000,ko02000	2.A.7.1	-	-	Multi_Drug_Res	bin204
671_bin204_d_Bacteria.p_Myxococcota.c_Myxococcia.o_Myxococcales.f_Myxococcaceae.g_Archangium_A.s__6	483219.LILAB_27405	3.98E-131	382	COG4974@1|root,COG4974@2|Bacteria,1MVNF@1224|Proteobacteria,42N0M@68525|delta/epsilon subdivisions,2WJ7D@28221|Deltaproteobacteria,2YZDB@29|Myxococcales	28221|Deltaproteobacteria	D	Phage integrase, N-terminal SAM-like domain	xerD	-	-	ko:K03733,ko:K04763	-	-	-	-	ko00000,ko03036	-	-	-	Phage_int_SAM_1,Phage_integrase	bin204
671_bin204_d_Bacteria.p_Myxococcota.c_Myxococcia.o_Myxococcales.f_Myxococcaceae.g_Archangium_A.s__7	246197.MXAN_3842	9.34E-20	87	COG0180@1|root,COG0180@2|Bacteria,1MV4T@1224|Proteobacteria,42MCV@68525|delta/epsilon subdivisions,2WJI2@28221|Deltaproteobacteria,2YUV8@29|Myxococcales	28221|Deltaproteobacteria	J	Tryptophanyl-tRNA synthetase	trpS	-	6.1.1.2	ko:K01867	ko00970,map00970	M00359,M00360	R03664	RC00055,RC00523	ko00000,ko00001,ko00002,ko01000,ko01007,ko03016	-	-	-	tRNA-synt_1b	bin204
672_bin204_d_Bacteria.p_Myxococcota.c_Myxococcia.o_Myxococcales.f_Myxococcaceae.g_Archangium_A.s__1	378806.STAUR_3771	4.90E-64	209	2A4FY@1|root,30T1X@2|Bacteria,1PCNV@1224|Proteobacteria,438KH@68525|delta/epsilon subdivisions,2X9QI@28221|Deltaproteobacteria,2YX6V@29|Myxococcales	28221|Deltaproteobacteria	S	Uncharacterized protein conserved in bacteria (DUF2314)	-	-	-	-	-	-	-	-	-	-	-	-	DUF2314	bin204
672_bin204_d_Bacteria.p_Myxococcota.c_Myxococcia.o_Myxococcales.f_Myxococcaceae.g_Archangium_A.s__2	1144275.COCOR_03075	1.88E-124	357	COG1428@1|root,COG1428@2|Bacteria,1RC50@1224|Proteobacteria,42ZS6@68525|delta/epsilon subdivisions,2WUZM@28221|Deltaproteobacteria,2YYRA@29|Myxococcales	28221|Deltaproteobacteria	F	Deoxynucleoside kinase	-	-	-	-	-	-	-	-	-	-	-	-	dNK	bin204
672_bin204_d_Bacteria.p_Myxococcota.c_Myxococcia.o_Myxococcales.f_Myxococcaceae.g_Archangium_A.s__3	284031.JNXD01000022_gene7714	0.000353	50.1	COG0457@1|root,COG0457@2|Bacteria,2GJD3@201174|Actinobacteria	201174|Actinobacteria	O	Tetratricopeptide repeat	-	-	-	-	-	-	-	-	-	-	-	-	TPR_16,TPR_19,TPR_8	bin204
672_bin204_d_Bacteria.p_Myxococcota.c_Myxococcia.o_Myxococcales.f_Myxococcaceae.g_Archangium_A.s__4	483219.LILAB_24435	3.43E-110	325	COG0204@1|root,COG0204@2|Bacteria,1MY51@1224|Proteobacteria,42S1J@68525|delta/epsilon subdivisions,2WP2S@28221|Deltaproteobacteria,2YVUS@29|Myxococcales	28221|Deltaproteobacteria	I	Belongs to the 1-acyl-sn-glycerol-3-phosphate acyltransferase family	-	-	2.3.1.51	ko:K00655	ko00561,ko00564,ko01100,ko01110,map00561,map00564,map01100,map01110	M00089	R02241,R09381	RC00004,RC00037,RC00039	ko00000,ko00001,ko00002,ko01000,ko01004	-	-	-	Acyltransferase	bin204
672_bin204_d_Bacteria.p_Myxococcota.c_Myxococcia.o_Myxococcales.f_Myxococcaceae.g_Archangium_A.s__5	1242864.D187_004806	4.86E-125	378	COG0457@1|root,COG0457@2|Bacteria,1QXUE@1224|Proteobacteria	1224|Proteobacteria	S	Tetratricopeptide repeat	-	-	-	-	-	-	-	-	-	-	-	-	TPR_14,TPR_16,TPR_19,TPR_8	bin204
672_bin204_d_Bacteria.p_Myxococcota.c_Myxococcia.o_Myxococcales.f_Myxococcaceae.g_Archangium_A.s__6	215803.DB30_6134	7.39E-21	92.8	2DH48@1|root,2ZYBS@2|Bacteria,1PKUS@1224|Proteobacteria,439RC@68525|delta/epsilon subdivisions,2X542@28221|Deltaproteobacteria,2Z031@29|Myxococcales	28221|Deltaproteobacteria	-	-	-	-	-	-	-	-	-	-	-	-	-	-	-	bin204
673_bin204_d_Bacteria.p_Myxococcota.c_Myxococcia.o_Myxococcales.f_Myxococcaceae.g_Archangium_A.s__2	1123261.AXDW01000009_gene142	4.06E-07	60.1	2DBUK@1|root,2ZB6C@2|Bacteria,1N6W0@1224|Proteobacteria,1SUG9@1236|Gammaproteobacteria	1236|Gammaproteobacteria	-	-	-	-	-	-	-	-	-	-	-	-	-	-	-	bin204
673_bin204_d_Bacteria.p_Myxococcota.c_Myxococcia.o_Myxococcales.f_Myxococcaceae.g_Archangium_A.s__3	1192034.CAP_4305	9.16E-68	220	COG1307@1|root,COG1307@2|Bacteria,1R2UA@1224|Proteobacteria,43DGQ@68525|delta/epsilon subdivisions,2X8NJ@28221|Deltaproteobacteria	28221|Deltaproteobacteria	S	Uncharacterised protein, DegV family COG1307	-	-	-	-	-	-	-	-	-	-	-	-	DegV	bin204
673_bin204_d_Bacteria.p_Myxococcota.c_Myxococcia.o_Myxococcales.f_Myxococcaceae.g_Archangium_A.s__4	1144275.COCOR_01475	6.00E-119	354	COG2913@1|root,COG2913@2|Bacteria,1RDAX@1224|Proteobacteria,42XZV@68525|delta/epsilon subdivisions	1224|Proteobacteria	J	Part of the outer membrane protein assembly complex, which is involved in assembly and insertion of beta-barrel proteins into the outer membrane	-	-	-	-	-	-	-	-	-	-	-	-	SmpA_OmlA	bin204
673_bin204_d_Bacteria.p_Myxococcota.c_Myxococcia.o_Myxococcales.f_Myxococcaceae.g_Archangium_A.s__5	525904.Tter_1820	6.28E-06	52.4	COG0222@1|root,COG0222@2|Bacteria,2NPJ4@2323|unclassified Bacteria	2|Bacteria	J	Forms part of the ribosomal stalk which helps the ribosome interact with GTP-bound translation factors. Is thus essential for accurate translation	rplL	-	-	ko:K02935	ko03010,map03010	M00178	-	-	br01610,ko00000,ko00001,ko00002,ko03011	-	-	-	Ribosomal_L12,Ribosomal_L12_N	bin204
673_bin204_d_Bacteria.p_Myxococcota.c_Myxococcia.o_Myxococcales.f_Myxococcaceae.g_Archangium_A.s__6	258594.RPA2835	0.000135	49.7	COG2020@1|root,COG2020@2|Bacteria,1MWU6@1224|Proteobacteria,2TU80@28211|Alphaproteobacteria,3JQR6@41294|Bradyrhizobiaceae	28211|Alphaproteobacteria	O	methyltransferase activity	-	-	2.1.1.334	ko:K21310	ko00920,map00920	-	R11546	RC02653	ko00000,ko00001,ko01000	-	-	-	NnrU,PEMT	bin204
674_bin204_d_Bacteria.p_Myxococcota.c_Myxococcia.o_Myxococcales.f_Myxococcaceae.g_Archangium_A.s__1	378806.STAUR_4987	2.35E-92	301	COG0515@1|root,COG0515@2|Bacteria,1Q35E@1224|Proteobacteria,438W2@68525|delta/epsilon subdivisions,2X9Q6@28221|Deltaproteobacteria,2YXYW@29|Myxococcales	28221|Deltaproteobacteria	KLT	Protein kinase domain	-	-	2.7.11.1	ko:K08884	-	-	-	-	ko00000,ko01000,ko01001	-	-	-	Pkinase	bin204
674_bin204_d_Bacteria.p_Myxococcota.c_Myxococcia.o_Myxococcales.f_Myxococcaceae.g_Archangium_A.s__3	1449353.JQMQ01000005_gene3944	1.05E-08	65.5	COG0793@1|root,COG0793@2|Bacteria,2GKRP@201174|Actinobacteria,2NFE6@228398|Streptacidiphilus	201174|Actinobacteria	M	PDZ domain (Also known as DHR or GLGF)	-	-	3.4.21.102	ko:K03797	-	-	-	-	ko00000,ko01000,ko01002	-	-	-	PDZ,PDZ_2,Peptidase_S41	bin204
675_bin204_d_Bacteria.p_Myxococcota.c_Myxococcia.o_Myxococcales.f_Myxococcaceae.g_Archangium_A.s__1	1144275.COCOR_02696	6.90E-174	537	COG0515@1|root,COG0515@2|Bacteria,1MV1P@1224|Proteobacteria,42RC9@68525|delta/epsilon subdivisions,2WN5U@28221|Deltaproteobacteria,2YWJ8@29|Myxococcales	28221|Deltaproteobacteria	KLT	serine threonine protein kinase	-	-	2.7.11.1	ko:K12132	-	-	-	-	ko00000,ko01000,ko01001	-	-	-	PEGA,Pkinase	bin204
675_bin204_d_Bacteria.p_Myxococcota.c_Myxococcia.o_Myxococcales.f_Myxococcaceae.g_Archangium_A.s__2	215803.DB30_7073	2.01E-267	740	COG1509@1|root,COG1509@2|Bacteria,1R8HT@1224|Proteobacteria,43DMX@68525|delta/epsilon subdivisions,2X6DS@28221|Deltaproteobacteria,2YUSV@29|Myxococcales	28221|Deltaproteobacteria	E	lysine 2,3-aminomutase	kamA1	-	5.4.3.2	ko:K01843	ko00310,map00310	-	R00461	RC00303	ko00000,ko00001,ko01000	-	-	-	LAM_C	bin204
675_bin204_d_Bacteria.p_Myxococcota.c_Myxococcia.o_Myxococcales.f_Myxococcaceae.g_Archangium_A.s__3	215803.DB30_7072	8.63E-55	184	COG1509@1|root,COG1509@2|Bacteria,1MUPJ@1224|Proteobacteria,42MNR@68525|delta/epsilon subdivisions,2WJ70@28221|Deltaproteobacteria,2YU37@29|Myxococcales	28221|Deltaproteobacteria	C	lysine 2,3-aminomutase	kamA	-	5.4.3.2	ko:K01843	ko00310,map00310	-	R00461	RC00303	ko00000,ko00001,ko01000	-	-	-	Fer4_12,Fer4_14,LAM_C,Radical_SAM	bin204
676_bin204_d_Bacteria.p_Myxococcota.c_Myxococcia.o_Myxococcales.f_Myxococcaceae.g_Archangium_A.s__1	215803.DB30_2860	3.38E-95	284	COG1657@1|root,COG1657@2|Bacteria,1QX5U@1224|Proteobacteria,42ZX1@68525|delta/epsilon subdivisions,2WVF4@28221|Deltaproteobacteria,2YV56@29|Myxococcales	28221|Deltaproteobacteria	I	Domain of unknown function (DUF4159)	-	-	-	-	-	-	-	-	-	-	-	-	DUF4159	bin204
676_bin204_d_Bacteria.p_Myxococcota.c_Myxococcia.o_Myxococcales.f_Myxococcaceae.g_Archangium_A.s__3	378806.STAUR_6536	2.97E-52	176	2AJAH@1|root,319VK@2|Bacteria,1Q465@1224|Proteobacteria,43E74@68525|delta/epsilon subdivisions,2X9AF@28221|Deltaproteobacteria,2YZPW@29|Myxococcales	28221|Deltaproteobacteria	-	-	-	-	-	-	-	-	-	-	-	-	-	-	-	bin204
676_bin204_d_Bacteria.p_Myxococcota.c_Myxococcia.o_Myxococcales.f_Myxococcaceae.g_Archangium_A.s__4	1242864.D187_003584	7.45E-101	303	2BQU7@1|root,32JQZ@2|Bacteria,1Q2FE@1224|Proteobacteria,4381B@68525|delta/epsilon subdivisions,2X05S@28221|Deltaproteobacteria,2YV8M@29|Myxococcales	28221|Deltaproteobacteria	-	-	-	-	-	-	-	-	-	-	-	-	-	-	Methyltransf_FA	bin204
676_bin204_d_Bacteria.p_Myxococcota.c_Myxococcia.o_Myxococcales.f_Myxococcaceae.g_Archangium_A.s__7	215803.DB30_7107	9.49E-67	218	COG0206@1|root,COG0206@2|Bacteria,1MV2X@1224|Proteobacteria,42MHK@68525|delta/epsilon subdivisions,2WJAZ@28221|Deltaproteobacteria,2YTTW@29|Myxococcales	28221|Deltaproteobacteria	D	Essential cell division protein that forms a contractile ring structure (Z ring) at the future cell division site. The regulation of the ring assembly controls the timing and the location of cell division. One of the functions of the FtsZ ring is to recruit other cell division proteins to the septum to produce a new cell wall between the dividing cells. Binds GTP and shows GTPase activity	ftsZ	-	-	ko:K03531	ko04112,map04112	-	-	-	ko00000,ko00001,ko02048,ko03036,ko04812	-	-	-	FtsZ_C,Tubulin	bin204
677_bin204_d_Bacteria.p_Myxococcota.c_Myxococcia.o_Myxococcales.f_Myxococcaceae.g_Archangium_A.s__1	1242864.D187_005693	1.16E-09	59.7	COG3481@1|root,COG3481@2|Bacteria,1NH0C@1224|Proteobacteria,42Q7X@68525|delta/epsilon subdivisions,2WJW2@28221|Deltaproteobacteria	28221|Deltaproteobacteria	K	Nucleic acid binding OB-fold tRNA helicase-type	yhaM	-	-	ko:K03698	-	-	-	-	ko00000,ko01000,ko03019	-	-	-	HD,tRNA_anti-codon	bin204
677_bin204_d_Bacteria.p_Myxococcota.c_Myxococcia.o_Myxococcales.f_Myxococcaceae.g_Archangium_A.s__2	1266925.JHVX01000007_gene2334	3.88E-30	117	COG2867@1|root,COG2867@2|Bacteria,1NCZA@1224|Proteobacteria,2WBH8@28216|Betaproteobacteria,3734A@32003|Nitrosomonadales	28216|Betaproteobacteria	I	Polyketide cyclase / dehydrase and lipid transport	-	-	-	-	-	-	-	-	-	-	-	-	Polyketide_cyc	bin204
677_bin204_d_Bacteria.p_Myxococcota.c_Myxococcia.o_Myxococcales.f_Myxococcaceae.g_Archangium_A.s__3	215803.DB30_3544	1.32E-101	308	29EQ0@1|root,301MV@2|Bacteria,1Q96F@1224|Proteobacteria,439F6@68525|delta/epsilon subdivisions,2X4QJ@28221|Deltaproteobacteria,2YZEB@29|Myxococcales	28221|Deltaproteobacteria	-	-	-	-	-	-	-	-	-	-	-	-	-	-	-	bin204
677_bin204_d_Bacteria.p_Myxococcota.c_Myxococcia.o_Myxococcales.f_Myxococcaceae.g_Archangium_A.s__4	215803.DB30_3026	6.26E-09	57.4	2ANBQ@1|root,31DA3@2|Bacteria,1QAEK@1224|Proteobacteria,43516@68525|delta/epsilon subdivisions,2WZC4@28221|Deltaproteobacteria,2Z1TB@29|Myxococcales	28221|Deltaproteobacteria	-	-	-	-	-	-	-	-	-	-	-	-	-	-	-	bin204
677_bin204_d_Bacteria.p_Myxococcota.c_Myxococcia.o_Myxococcales.f_Myxococcaceae.g_Archangium_A.s__5	1278073.MYSTI_03234	2.69E-295	816	COG2509@1|root,COG2509@2|Bacteria,1MV6P@1224|Proteobacteria,42MT3@68525|delta/epsilon subdivisions,2WIK5@28221|Deltaproteobacteria,2YXG0@29|Myxococcales	28221|Deltaproteobacteria	S	FAD dependent oxidoreductase	-	-	-	ko:K07137	-	-	-	-	ko00000	-	-	-	FAD_binding_2,FAD_binding_3,HI0933_like,Pyr_redox_2	bin204
677_bin204_d_Bacteria.p_Myxococcota.c_Myxococcia.o_Myxococcales.f_Myxococcaceae.g_Archangium_A.s__6	483219.LILAB_21765	8.51E-20	81.3	2AGW6@1|root,3174J@2|Bacteria,1PYD3@1224|Proteobacteria,4359V@68525|delta/epsilon subdivisions,2WZKY@28221|Deltaproteobacteria,2Z2CM@29|Myxococcales	28221|Deltaproteobacteria	-	-	-	-	-	-	-	-	-	-	-	-	-	-	-	bin204
677_bin204_d_Bacteria.p_Myxococcota.c_Myxococcia.o_Myxococcales.f_Myxococcaceae.g_Archangium_A.s__7	1297742.A176_07034	7.15E-49	164	COG0818@1|root,COG0818@2|Bacteria,1Q5TS@1224|Proteobacteria,42SZA@68525|delta/epsilon subdivisions,2WPDT@28221|Deltaproteobacteria	28221|Deltaproteobacteria	M	Prokaryotic diacylglycerol kinase	-	-	2.7.1.107	ko:K00901	ko00561,ko00564,ko01100,ko01110,ko04070,ko04072,ko05231,map00561,map00564,map01100,map01110,map04070,map04072,map05231	-	R02240	RC00002,RC00017	ko00000,ko00001,ko01000	-	-	iAF987.Gmet_2369	DAGK_prokar,PAP2	bin204
678_bin204_d_Bacteria.p_Myxococcota.c_Myxococcia.o_Myxococcales.f_Myxococcaceae.g_Archangium_A.s__2	1144275.COCOR_04763	3.57E-21	99.4	2ANK1@1|root,31DJ4@2|Bacteria,1QAV1@1224|Proteobacteria,435BA@68525|delta/epsilon subdivisions,2WZNP@28221|Deltaproteobacteria,2Z2FG@29|Myxococcales	28221|Deltaproteobacteria	-	-	-	-	-	-	-	-	-	-	-	-	-	-	-	bin204
678_bin204_d_Bacteria.p_Myxococcota.c_Myxococcia.o_Myxococcales.f_Myxococcaceae.g_Archangium_A.s__3	640511.BC1002_4875	1.37E-13	69.7	COG3741@1|root,COG3741@2|Bacteria,1NBYI@1224|Proteobacteria,2WCBK@28216|Betaproteobacteria,1KDD5@119060|Burkholderiaceae	28216|Betaproteobacteria	E	N-formylglutamate amidohydrolase	-	-	-	-	-	-	-	-	-	-	-	-	-	bin204
678_bin204_d_Bacteria.p_Myxococcota.c_Myxococcia.o_Myxococcales.f_Myxococcaceae.g_Archangium_A.s__4	1121406.JAEX01000006_gene2182	3.57E-43	149	COG0789@1|root,COG0789@2|Bacteria,1MWN0@1224|Proteobacteria,42U2V@68525|delta/epsilon subdivisions,2WQJW@28221|Deltaproteobacteria,2MC31@213115|Desulfovibrionales	28221|Deltaproteobacteria	K	MerR, DNA binding	-	-	-	ko:K19591	-	M00769	-	-	ko00000,ko00002,ko01504,ko03000	-	-	-	MerR_1	bin204
678_bin204_d_Bacteria.p_Myxococcota.c_Myxococcia.o_Myxococcales.f_Myxococcaceae.g_Archangium_A.s__5	215803.DB30_5903	3.25E-127	374	COG1398@1|root,COG1398@2|Bacteria,1N2MA@1224|Proteobacteria,42YFC@68525|delta/epsilon subdivisions,2WU03@28221|Deltaproteobacteria,2YUBP@29|Myxococcales	28221|Deltaproteobacteria	I	desaturase	-	-	1.14.19.1	ko:K00507	ko01040,ko01212,ko03320,ko04152,ko04212,map01040,map01212,map03320,map04152,map04212	-	R02222	RC00917	ko00000,ko00001,ko01000,ko01004	-	-	-	FA_desaturase	bin204
678_bin204_d_Bacteria.p_Myxococcota.c_Myxococcia.o_Myxococcales.f_Myxococcaceae.g_Archangium_A.s__6	378806.STAUR_6865	1.25E-96	306	COG1994@1|root,COG1994@2|Bacteria,1PC66@1224|Proteobacteria,433UK@68525|delta/epsilon subdivisions,2XA3T@28221|Deltaproteobacteria,2YWAR@29|Myxococcales	28221|Deltaproteobacteria	S	Peptidase family M50	-	-	-	-	-	-	-	-	-	-	-	-	Peptidase_M50	bin204
678_bin204_d_Bacteria.p_Myxococcota.c_Myxococcia.o_Myxococcales.f_Myxococcaceae.g_Archangium_A.s__7	378806.STAUR_6864	2.15E-22	94.4	COG0042@1|root,COG0042@2|Bacteria,1MV5V@1224|Proteobacteria,42N3M@68525|delta/epsilon subdivisions,2WKM7@28221|Deltaproteobacteria,2YVBI@29|Myxococcales	28221|Deltaproteobacteria	H	Catalyzes the synthesis of 5,6-dihydrouridine (D), a modified base found in the D-loop of most tRNAs, via the reduction of the C5-C6 double bond in target uridines	nifR3	-	-	ko:K05540	-	-	-	-	ko00000,ko01000,ko03016	-	-	-	Dus	bin204
679_bin204_d_Bacteria.p_Myxococcota.c_Myxococcia.o_Myxococcales.f_Myxococcaceae.g_Archangium_A.s__1	1192034.CAP_3148	3.37E-232	695	COG3857@1|root,COG3857@2|Bacteria,1QXU1@1224|Proteobacteria,43C6K@68525|delta/epsilon subdivisions,2X7GU@28221|Deltaproteobacteria,2Z1DQ@29|Myxococcales	28221|Deltaproteobacteria	L	PD-(D/E)XK nuclease superfamily	-	-	-	-	-	-	-	-	-	-	-	-	PDDEXK_1	bin204
679_bin204_d_Bacteria.p_Myxococcota.c_Myxococcia.o_Myxococcales.f_Myxococcaceae.g_Archangium_A.s__3	1121920.AUAU01000018_gene1828	4.91E-102	310	COG1294@1|root,COG1294@2|Bacteria,3Y3UT@57723|Acidobacteria	57723|Acidobacteria	C	Cytochrome d ubiquinol oxidase, subunit II	-	-	1.10.3.14	ko:K00426	ko00190,ko01100,ko02020,map00190,map01100,map02020	M00153	R11325	RC00061	ko00000,ko00001,ko00002,ko01000	3.D.4.3	-	-	Cyt_bd_oxida_II	bin204
680_bin204_d_Bacteria.p_Myxococcota.c_Myxococcia.o_Myxococcales.f_Myxococcaceae.g_Archangium_A.s__1	1000565.METUNv1_03787	1.65E-86	265	COG0451@1|root,COG0451@2|Bacteria,1MU7J@1224|Proteobacteria,2VI0M@28216|Betaproteobacteria,2KUCT@206389|Rhodocyclales	206389|Rhodocyclales	M	Male sterility protein	-	-	5.1.3.7	ko:K02473	ko00520,ko01100,map00520,map01100	-	R00418	RC00289	ko00000,ko00001,ko01000	-	-	-	Epimerase	bin204
680_bin204_d_Bacteria.p_Myxococcota.c_Myxococcia.o_Myxococcales.f_Myxococcaceae.g_Archangium_A.s__2	1173022.Cri9333_3497	8.62E-210	591	COG0677@1|root,COG0677@2|Bacteria,1G4FW@1117|Cyanobacteria,1H8U4@1150|Oscillatoriales	1117|Cyanobacteria	M	Belongs to the UDP-glucose GDP-mannose dehydrogenase family	-	-	-	ko:K02474	ko00520,map00520	-	R06894	RC00291	ko00000,ko00001,ko01000,ko01005	-	-	-	UDPG_MGDP_dh,UDPG_MGDP_dh_C,UDPG_MGDP_dh_N	bin204
680_bin204_d_Bacteria.p_Myxococcota.c_Myxococcia.o_Myxococcales.f_Myxococcaceae.g_Archangium_A.s__3	215803.DB30_6978	5.70E-253	710	2EZB7@1|root,33SGK@2|Bacteria,1Q32Y@1224|Proteobacteria,438TQ@68525|delta/epsilon subdivisions,2X9F6@28221|Deltaproteobacteria,2YXR9@29|Myxococcales	28221|Deltaproteobacteria	S	Protein of unknown function (DUF1501)	-	-	-	-	-	-	-	-	-	-	-	-	DUF1501	bin204
680_bin204_d_Bacteria.p_Myxococcota.c_Myxococcia.o_Myxococcales.f_Myxococcaceae.g_Archangium_A.s__4	215803.DB30_6977	6.31E-155	463	COG0551@1|root,COG0551@2|Bacteria,1Q32H@1224|Proteobacteria,438T0@68525|delta/epsilon subdivisions,2X3ZK@28221|Deltaproteobacteria,2YXPY@29|Myxococcales	28221|Deltaproteobacteria	L	Ca-dependent carbohydrate-binding module xylan-binding	-	-	-	-	-	-	-	-	-	-	-	-	CBM60	bin204
681_bin204_d_Bacteria.p_Myxococcota.c_Myxococcia.o_Myxococcales.f_Myxococcaceae.g_Archangium_A.s__1	301.JNHE01000010_gene3484	2.43E-80	247	COG0664@1|root,COG0664@2|Bacteria,1RE4X@1224|Proteobacteria,1S4QX@1236|Gammaproteobacteria,1YEPD@136841|Pseudomonas aeruginosa group	1236|Gammaproteobacteria	K	helix_turn_helix, cAMP Regulatory protein	-	-	-	ko:K10914	ko02020,ko02024,ko02025,ko02026,ko05111,map02020,map02024,map02025,map02026,map05111	-	-	-	ko00000,ko00001,ko03000	-	-	-	HTH_Crp_2,cNMP_binding	bin204
681_bin204_d_Bacteria.p_Myxococcota.c_Myxococcia.o_Myxococcales.f_Myxococcaceae.g_Archangium_A.s__2	429009.Adeg_0923	2.55E-22	99.4	COG0682@1|root,COG0682@2|Bacteria,1TPAK@1239|Firmicutes,24BK7@186801|Clostridia,42JBW@68295|Thermoanaerobacterales	186801|Clostridia	M	Transfers the N-acyl diglyceride group on what will become the N-terminal cysteine of membrane lipoproteins	lgt	-	-	ko:K13292	-	-	-	-	ko00000,ko01000	-	-	-	LGT	bin204
681_bin204_d_Bacteria.p_Myxococcota.c_Myxococcia.o_Myxococcales.f_Myxococcaceae.g_Archangium_A.s__3	378806.STAUR_4264	5.11E-48	170	COG2374@1|root,COG2374@2|Bacteria	2|Bacteria	-	-	-	-	-	-	-	-	-	-	-	-	-	-	Big_4,He_PIG,LTD,SLH,TSP_3	bin204
681_bin204_d_Bacteria.p_Myxococcota.c_Myxococcia.o_Myxococcales.f_Myxococcaceae.g_Archangium_A.s__4	237727.NAP1_15293	4.47E-17	87.8	COG0583@1|root,COG0583@2|Bacteria,1MWUD@1224|Proteobacteria,2U05D@28211|Alphaproteobacteria,2K11S@204457|Sphingomonadales	204457|Sphingomonadales	K	LysR substrate binding domain	-	-	-	-	-	-	-	-	-	-	-	-	HTH_1,LysR_substrate	bin204
681_bin204_d_Bacteria.p_Myxococcota.c_Myxococcia.o_Myxococcales.f_Myxococcaceae.g_Archangium_A.s__6	1278073.MYSTI_05149	4.06E-32	122	COG0809@1|root,COG0809@2|Bacteria,1MUH3@1224|Proteobacteria,42MMG@68525|delta/epsilon subdivisions,2WJ9W@28221|Deltaproteobacteria,2YUD8@29|Myxococcales	28221|Deltaproteobacteria	F	Transfers and isomerizes the ribose moiety from AdoMet to the 7-aminomethyl group of 7-deazaguanine (preQ1-tRNA) to give epoxyqueuosine (oQ-tRNA)	queA	GO:0002097,GO:0002099,GO:0003674,GO:0003824,GO:0006139,GO:0006396,GO:0006399,GO:0006400,GO:0006725,GO:0006807,GO:0008033,GO:0008150,GO:0008152,GO:0008616,GO:0009058,GO:0009116,GO:0009119,GO:0009163,GO:0009451,GO:0009987,GO:0010467,GO:0016070,GO:0016740,GO:0016853,GO:0018130,GO:0019438,GO:0034404,GO:0034470,GO:0034641,GO:0034654,GO:0034660,GO:0042455,GO:0043170,GO:0043412,GO:0044237,GO:0044238,GO:…	2.4.99.17	ko:K07568	-	-	-	-	ko00000,ko01000,ko03016	-	-	-	Queuosine_synth	bin204
682_bin204_d_Bacteria.p_Myxococcota.c_Myxococcia.o_Myxococcales.f_Myxococcaceae.g_Archangium_A.s__2	215803.DB30_7334	5.59E-251	722	2A349@1|root,30RJC@2|Bacteria,1Q32K@1224|Proteobacteria,433XG@68525|delta/epsilon subdivisions,2X9DG@28221|Deltaproteobacteria,2YXQ9@29|Myxococcales	28221|Deltaproteobacteria	-	-	-	-	-	-	-	-	-	-	-	-	-	-	-	bin204
682_bin204_d_Bacteria.p_Myxococcota.c_Myxococcia.o_Myxococcales.f_Myxococcaceae.g_Archangium_A.s__3	1231190.NA8A_11825	4.57E-09	63.9	COG0583@1|root,COG0583@2|Bacteria,1PM16@1224|Proteobacteria,2U1M0@28211|Alphaproteobacteria,43MY3@69277|Phyllobacteriaceae	28211|Alphaproteobacteria	K	LysR substrate binding domain	-	-	-	-	-	-	-	-	-	-	-	-	HTH_1,LysR_substrate	bin204
683_bin204_d_Bacteria.p_Myxococcota.c_Myxococcia.o_Myxococcales.f_Myxococcaceae.g_Archangium_A.s__1	483219.LILAB_16385	6.25E-98	295	COG3221@1|root,COG3221@2|Bacteria,1MXD8@1224|Proteobacteria,42VZ4@68525|delta/epsilon subdivisions,2WRDI@28221|Deltaproteobacteria,2YW4T@29|Myxococcales	28221|Deltaproteobacteria	P	ABC transporter, phosphonate, periplasmic substrate-binding protein	phnD	-	-	ko:K02044	ko02010,map02010	M00223	-	-	ko00000,ko00001,ko00002,ko02000	3.A.1.9	-	-	Phosphonate-bd	bin204
683_bin204_d_Bacteria.p_Myxococcota.c_Myxococcia.o_Myxococcales.f_Myxococcaceae.g_Archangium_A.s__2	1144275.COCOR_06524	4.35E-98	295	2A4NA@1|root,30T99@2|Bacteria,1PCZ9@1224|Proteobacteria,438MA@68525|delta/epsilon subdivisions,2X3VH@28221|Deltaproteobacteria,2YX90@29|Myxococcales	28221|Deltaproteobacteria	S	Tellurite resistance protein TerB	-	-	-	-	-	-	-	-	-	-	-	-	TerB	bin204
683_bin204_d_Bacteria.p_Myxococcota.c_Myxococcia.o_Myxococcales.f_Myxococcaceae.g_Archangium_A.s__3	215803.DB30_8332	7.53E-131	378	COG0037@1|root,COG0037@2|Bacteria,1MW5Q@1224|Proteobacteria,42MMC@68525|delta/epsilon subdivisions,2WN12@28221|Deltaproteobacteria,2YTV2@29|Myxococcales	28221|Deltaproteobacteria	J	Catalyzes the ATP-dependent 2-thiolation of cytidine in position 32 of tRNA, to form 2-thiocytidine (s(2)C32). The sulfur atoms are provided by the cysteine cysteine desulfurase (IscS) system	ttcA	-	-	ko:K14058	-	-	-	-	ko00000,ko03016	-	-	-	ATP_bind_3	bin204
683_bin204_d_Bacteria.p_Myxococcota.c_Myxococcia.o_Myxococcales.f_Myxococcaceae.g_Archangium_A.s__4	483219.LILAB_16370	1.21E-150	437	COG0349@1|root,COG0349@2|Bacteria,1MURV@1224|Proteobacteria,42N0J@68525|delta/epsilon subdivisions,2WJFX@28221|Deltaproteobacteria,2YVNW@29|Myxococcales	28221|Deltaproteobacteria	J	3'-5' exonuclease	rnd	-	3.1.13.5	ko:K03684	-	-	-	-	ko00000,ko01000,ko03016	-	-	-	DNA_pol_A_exo1,HRDC	bin204
683_bin204_d_Bacteria.p_Myxococcota.c_Myxococcia.o_Myxococcales.f_Myxococcaceae.g_Archangium_A.s__5	378806.STAUR_6021	5.43E-07	48.5	2AGWF@1|root,3174U@2|Bacteria,1PYDK@1224|Proteobacteria,435AC@68525|delta/epsilon subdivisions,2WZMD@28221|Deltaproteobacteria,2Z2DC@29|Myxococcales	28221|Deltaproteobacteria	-	-	-	-	-	-	-	-	-	-	-	-	-	-	-	bin204
683_bin204_d_Bacteria.p_Myxococcota.c_Myxococcia.o_Myxococcales.f_Myxococcaceae.g_Archangium_A.s__6	215803.DB30_6367	5.01E-58	194	COG0679@1|root,COG0679@2|Bacteria,1PHSS@1224|Proteobacteria,42M30@68525|delta/epsilon subdivisions,2WKRI@28221|Deltaproteobacteria,2YVNI@29|Myxococcales	28221|Deltaproteobacteria	S	Membrane transport protein	-	-	-	ko:K07088	-	-	-	-	ko00000	-	-	-	Mem_trans	bin204
684_bin204_d_Bacteria.p_Myxococcota.c_Myxococcia.o_Myxococcales.f_Myxococcaceae.g_Archangium_A.s__1	1144275.COCOR_02038	4.53E-182	533	COG0466@1|root,COG0466@2|Bacteria,1MUV2@1224|Proteobacteria,42M9W@68525|delta/epsilon subdivisions,2WJ29@28221|Deltaproteobacteria,2YU3Z@29|Myxococcales	28221|Deltaproteobacteria	O	ATP-dependent serine protease that mediates the selective degradation of mutant and abnormal proteins as well as certain short-lived regulatory proteins. Required for cellular homeostasis and for survival from DNA damage and developmental changes induced by stress. Degrades polypeptides processively to yield small peptide fragments that are 5 to 10 amino acids long. Binds to DNA in a double-stran…	lon-2	-	3.4.21.53	ko:K01338	ko04112,map04112	-	-	-	ko00000,ko00001,ko01000,ko01002	-	-	-	AAA,LON_substr_bdg,Lon_C	bin204
684_bin204_d_Bacteria.p_Myxococcota.c_Myxococcia.o_Myxococcales.f_Myxococcaceae.g_Archangium_A.s__2	1242864.D187_003261	2.01E-84	266	COG1651@1|root,COG1651@2|Bacteria,1MX2T@1224|Proteobacteria,42S4E@68525|delta/epsilon subdivisions,2WNJ8@28221|Deltaproteobacteria	28221|Deltaproteobacteria	O	Thioredoxin	-	-	-	-	-	-	-	-	-	-	-	-	SurA_N_3,Thioredoxin_4	bin204
684_bin204_d_Bacteria.p_Myxococcota.c_Myxococcia.o_Myxococcales.f_Myxococcaceae.g_Archangium_A.s__4	1120949.KB903299_gene5889	1.40E-109	329	COG0604@1|root,COG0604@2|Bacteria,2GK40@201174|Actinobacteria,4DH8E@85008|Micromonosporales	201174|Actinobacteria	C	Zinc-binding dehydrogenase	fadB5	-	1.6.5.5	ko:K00344	-	-	-	-	ko00000,ko01000	-	-	-	ADH_N,ADH_zinc_N,ADH_zinc_N_2	bin204
685_bin204_d_Bacteria.p_Myxococcota.c_Myxococcia.o_Myxococcales.f_Myxococcaceae.g_Archangium_A.s__1	378806.STAUR_1894	9.92E-65	220	COG4365@1|root,COG4365@2|Bacteria,1PCA8@1224|Proteobacteria,438BR@68525|delta/epsilon subdivisions,2X3M6@28221|Deltaproteobacteria,2YWH0@29|Myxococcales	28221|Deltaproteobacteria	S	Bacillithiol biosynthesis BshC	-	-	-	ko:K22136	-	-	-	-	ko00000	-	-	-	BshC	bin204
685_bin204_d_Bacteria.p_Myxococcota.c_Myxococcia.o_Myxococcales.f_Myxococcaceae.g_Archangium_A.s__2	1278073.MYSTI_06773	4.87E-103	315	COG0438@1|root,COG0438@2|Bacteria,1MVKK@1224|Proteobacteria,42VSZ@68525|delta/epsilon subdivisions,2WNFT@28221|Deltaproteobacteria	28221|Deltaproteobacteria	M	Glycosyl transferase 4-like	-	-	-	ko:K00754	-	-	-	-	ko00000,ko01000	-	GT4	-	Glyco_transf_4,Glycos_transf_1	bin204
685_bin204_d_Bacteria.p_Myxococcota.c_Myxococcia.o_Myxococcales.f_Myxococcaceae.g_Archangium_A.s__3	929556.Solca_1227	1.54E-243	707	COG2120@1|root,COG2120@2|Bacteria,4NE9K@976|Bacteroidetes,1IPTV@117747|Sphingobacteriia	976|Bacteroidetes	G	LmbE family	-	-	-	-	-	-	-	-	-	-	-	-	PIG-L	bin204
685_bin204_d_Bacteria.p_Myxococcota.c_Myxococcia.o_Myxococcales.f_Myxococcaceae.g_Archangium_A.s__5	1121912.AUHD01000020_gene3398	1.55E-27	110	COG0591@1|root,COG0591@2|Bacteria,4NEN8@976|Bacteroidetes,1HYVB@117743|Flavobacteriia	976|Bacteroidetes	E	Belongs to the sodium solute symporter (SSF) (TC 2.A.21) family	yidK	-	-	-	-	-	-	-	-	-	-	-	SSF	bin204
686_bin204_d_Bacteria.p_Myxococcota.c_Myxococcia.o_Myxococcales.f_Myxococcaceae.g_Archangium_A.s__1	246197.MXAN_5992	2.99E-51	176	COG4108@1|root,COG4108@2|Bacteria,1MU7X@1224|Proteobacteria,42MAA@68525|delta/epsilon subdivisions,2WJZC@28221|Deltaproteobacteria,2YUE7@29|Myxococcales	28221|Deltaproteobacteria	J	Increases the formation of ribosomal termination complexes and stimulates activities of RF-1 and RF-2. It binds guanine nucleotides and has strong preference for UGA stop codons. It may interact directly with the ribosome. The stimulation of RF- 1 and RF-2 is significantly reduced by GTP and GDP, but not by GMP	prfC	GO:0003674,GO:0003676,GO:0003723,GO:0003747,GO:0005488,GO:0005575,GO:0005622,GO:0005623,GO:0005737,GO:0005829,GO:0006412,GO:0006415,GO:0006518,GO:0006807,GO:0008079,GO:0008135,GO:0008150,GO:0008152,GO:0009058,GO:0009059,GO:0009987,GO:0010467,GO:0016043,GO:0016150,GO:0019538,GO:0022411,GO:0032984,GO:0034641,GO:0034645,GO:0043043,GO:0043170,GO:0043603,GO:0043604,GO:0043624,GO:0043933,GO:0044237,GO:…	-	ko:K02837	-	-	-	-	ko00000,ko03012	-	-	-	GTP_EFTU,GTP_EFTU_D2,RF3_C	bin204
686_bin204_d_Bacteria.p_Myxococcota.c_Myxococcia.o_Myxococcales.f_Myxococcaceae.g_Archangium_A.s__2	215803.DB30_1756	9.41E-18	80.9	2AMZ3@1|root,31CW8@2|Bacteria,1Q9SU@1224|Proteobacteria,434KC@68525|delta/epsilon subdivisions,2WYXN@28221|Deltaproteobacteria,2Z0VI@29|Myxococcales	28221|Deltaproteobacteria	-	-	-	-	-	-	-	-	-	-	-	-	-	-	-	bin204
686_bin204_d_Bacteria.p_Myxococcota.c_Myxococcia.o_Myxococcales.f_Myxococcaceae.g_Archangium_A.s__4	1223545.GS4_03_00090	2.56E-09	60.5	2EGD2@1|root,33A4V@2|Bacteria,2GWY9@201174|Actinobacteria,4GECV@85026|Gordoniaceae	201174|Actinobacteria	S	Protein of unknown function (DUF2752)	-	-	-	-	-	-	-	-	-	-	-	-	DUF2752	bin204
686_bin204_d_Bacteria.p_Myxococcota.c_Myxococcia.o_Myxococcales.f_Myxococcaceae.g_Archangium_A.s__5	1297742.A176_02237	1.77E-203	581	COG2220@1|root,COG2220@2|Bacteria	2|Bacteria	S	N-acetylphosphatidylethanolamine-hydrolysing phospholipas activity	-	-	-	-	-	-	-	-	-	-	-	-	Lactamase_B_2,Lactamase_B_3	bin204
686_bin204_d_Bacteria.p_Myxococcota.c_Myxococcia.o_Myxococcales.f_Myxococcaceae.g_Archangium_A.s__6	215803.DB30_5986	1.08E-92	286	COG3255@1|root,COG3597@1|root,COG3255@2|Bacteria,COG3597@2|Bacteria	2|Bacteria	S	protein domain associated with	-	-	-	-	-	-	-	-	-	-	-	-	DUF533,DUF697,Fer4,SCP2,TerB	bin204
686_bin204_d_Bacteria.p_Myxococcota.c_Myxococcia.o_Myxococcales.f_Myxococcaceae.g_Archangium_A.s__7	215803.DB30_8328	1.20E-69	216	2BR8E@1|root,32K6S@2|Bacteria,1Q2P9@1224|Proteobacteria,438AJ@68525|delta/epsilon subdivisions,2WYJW@28221|Deltaproteobacteria,2YWCY@29|Myxococcales	28221|Deltaproteobacteria	-	-	-	-	-	-	-	-	-	-	-	-	-	-	-	bin204
687_bin204_d_Bacteria.p_Myxococcota.c_Myxococcia.o_Myxococcales.f_Myxococcaceae.g_Archangium_A.s__1	1278073.MYSTI_01383	2.55E-125	385	COG1048@1|root,COG1048@2|Bacteria,1MU9T@1224|Proteobacteria,42M33@68525|delta/epsilon subdivisions,2WJGS@28221|Deltaproteobacteria,2YU96@29|Myxococcales	28221|Deltaproteobacteria	C	Catalyzes the isomerization of citrate to isocitrate via cis-aconitate	acnA	-	4.2.1.3	ko:K01681	ko00020,ko00630,ko00720,ko01100,ko01110,ko01120,ko01130,ko01200,ko01210,ko01230,map00020,map00630,map00720,map01100,map01110,map01120,map01130,map01200,map01210,map01230	M00009,M00010,M00012,M00173,M00740	R01324,R01325,R01900	RC00497,RC00498,RC00618	br01601,ko00000,ko00001,ko00002,ko01000	-	-	-	Aconitase,Aconitase_C	bin204
687_bin204_d_Bacteria.p_Myxococcota.c_Myxococcia.o_Myxococcales.f_Myxococcaceae.g_Archangium_A.s__2	246197.MXAN_4870	1.10E-63	230	COG0457@1|root,COG1729@1|root,COG0457@2|Bacteria,COG1729@2|Bacteria,1MX82@1224|Proteobacteria,42TQ9@68525|delta/epsilon subdivisions,2WR3B@28221|Deltaproteobacteria	28221|Deltaproteobacteria	S	Tetratricopeptide repeat	-	-	-	-	-	-	-	-	-	-	-	-	TPR_16,TPR_6	bin204
687_bin204_d_Bacteria.p_Myxococcota.c_Myxococcia.o_Myxococcales.f_Myxococcaceae.g_Archangium_A.s__3	330214.NIDE3221	1.16E-12	76.3	COG3005@1|root,COG3005@2|Bacteria	2|Bacteria	C	denitrification pathway	-	-	-	-	-	-	-	-	-	-	-	-	-	bin204
688_bin204_d_Bacteria.p_Myxococcota.c_Myxococcia.o_Myxococcales.f_Myxococcaceae.g_Archangium_A.s__1	1254432.SCE1572_06465	9.64E-90	301	COG0515@1|root,COG3899@1|root,COG0515@2|Bacteria,COG3899@2|Bacteria,1PFJ9@1224|Proteobacteria,4372P@68525|delta/epsilon subdivisions,2X9PH@28221|Deltaproteobacteria,2YZFP@29|Myxococcales	28221|Deltaproteobacteria	KLT	SMART serine threonine protein kinase	-	-	-	-	-	-	-	-	-	-	-	-	AAA_16,Pkinase	bin204
688_bin204_d_Bacteria.p_Myxococcota.c_Myxococcia.o_Myxococcales.f_Myxococcaceae.g_Archangium_A.s__2	1192034.CAP_4239	3.38E-114	355	COG3829@1|root,COG3829@2|Bacteria,1NU8B@1224|Proteobacteria	2|Bacteria	K	PFAM sigma-54 factor interaction domain-containing protein	-	-	-	-	-	-	-	-	-	-	-	-	FHA,HTH_8,Sigma54_activat,Yop-YscD_cpl	bin204
688_bin204_d_Bacteria.p_Myxococcota.c_Myxococcia.o_Myxococcales.f_Myxococcaceae.g_Archangium_A.s__3	68170.KL590548_gene3330	2.09E-60	219	COG4191@1|root,COG4191@2|Bacteria,2GZ7K@201174|Actinobacteria,4E8PU@85010|Pseudonocardiales	201174|Actinobacteria	T	His Kinase A (phosphoacceptor) domain	-	-	-	-	-	-	-	-	-	-	-	-	HATPase_c,HisKA,PAS,PAS_4,PAS_9,Response_reg	bin204
688_bin204_d_Bacteria.p_Myxococcota.c_Myxococcia.o_Myxococcales.f_Myxococcaceae.g_Archangium_A.s__4	1112274.KI911560_gene1515	1.70E-11	60.5	2A0QB@1|root,30NUQ@2|Bacteria,1PJKW@1224|Proteobacteria,2W81U@28216|Betaproteobacteria,2KNCK@206350|Nitrosomonadales	206350|Nitrosomonadales	-	-	-	-	-	-	-	-	-	-	-	-	-	-	-	bin204
689_bin204_d_Bacteria.p_Myxococcota.c_Myxococcia.o_Myxococcales.f_Myxococcaceae.g_Archangium_A.s__1	869213.JCM21142_3908	3.80E-12	68.6	COG0500@1|root,COG2226@2|Bacteria,4PP6I@976|Bacteroidetes	976|Bacteroidetes	Q	methyltransferase	-	-	-	-	-	-	-	-	-	-	-	-	-	bin204
689_bin204_d_Bacteria.p_Myxococcota.c_Myxococcia.o_Myxococcales.f_Myxococcaceae.g_Archangium_A.s__3	1267533.KB906733_gene3151	9.76E-38	143	2CDI3@1|root,3416N@2|Bacteria	2|Bacteria	-	-	-	-	-	-	-	-	-	-	-	-	-	-	-	bin204
689_bin204_d_Bacteria.p_Myxococcota.c_Myxococcia.o_Myxococcales.f_Myxococcaceae.g_Archangium_A.s__5	1242864.D187_008863	3.14E-21	92.4	COG0493@1|root,COG0543@1|root,COG0493@2|Bacteria,COG0543@2|Bacteria,1Q2ZJ@1224|Proteobacteria,438P5@68525|delta/epsilon subdivisions,2X8TH@28221|Deltaproteobacteria,2YXE6@29|Myxococcales	28221|Deltaproteobacteria	CEH	Pyridine nucleotide-disulphide oxidoreductase	-	-	-	-	-	-	-	-	-	-	-	-	Pyr_redox_2	bin204
690_bin204_d_Bacteria.p_Myxococcota.c_Myxococcia.o_Myxococcales.f_Myxococcaceae.g_Archangium_A.s__1	1123508.JH636442_gene4207	9.33E-06	57.4	COG4886@1|root,COG4886@2|Bacteria,2J1SD@203682|Planctomycetes	203682|Planctomycetes	S	TIGRFAM repeat-companion domain TIGR02996	-	-	-	-	-	-	-	-	-	-	-	-	LRR_6	bin204
690_bin204_d_Bacteria.p_Myxococcota.c_Myxococcia.o_Myxococcales.f_Myxococcaceae.g_Archangium_A.s__2	1144275.COCOR_03564	8.83E-54	172	COG0494@1|root,COG0494@2|Bacteria,1RCZM@1224|Proteobacteria,42T10@68525|delta/epsilon subdivisions,2WPNN@28221|Deltaproteobacteria,2YVNK@29|Myxococcales	28221|Deltaproteobacteria	L	Nudix hydrolase	-	-	3.6.1.55	ko:K03574	-	-	-	-	ko00000,ko01000,ko03400	-	-	-	NUDIX,NUDIX_4	bin204
690_bin204_d_Bacteria.p_Myxococcota.c_Myxococcia.o_Myxococcales.f_Myxococcaceae.g_Archangium_A.s__3	1278073.MYSTI_05558	5.76E-114	330	COG1435@1|root,COG1435@2|Bacteria,1PY2K@1224|Proteobacteria,42RJI@68525|delta/epsilon subdivisions,2WNKR@28221|Deltaproteobacteria	28221|Deltaproteobacteria	F	Thymidine kinase	tdk	-	2.7.1.21	ko:K00857	ko00240,ko00983,ko01100,map00240,map00983,map01100	-	R01567,R02099,R08233	RC00002,RC00017	ko00000,ko00001,ko01000	-	-	-	TK	bin204
690_bin204_d_Bacteria.p_Myxococcota.c_Myxococcia.o_Myxococcales.f_Myxococcaceae.g_Archangium_A.s__4	1278073.MYSTI_05557	1.21E-150	428	COG0035@1|root,COG0035@2|Bacteria,1RBD6@1224|Proteobacteria,42R1E@68525|delta/epsilon subdivisions,2WN3Q@28221|Deltaproteobacteria,2YU4E@29|Myxococcales	28221|Deltaproteobacteria	F	Uracil phosphoribosyltransferase	-	-	-	-	-	-	-	-	-	-	-	-	UPRTase	bin204
690_bin204_d_Bacteria.p_Myxococcota.c_Myxococcia.o_Myxococcales.f_Myxococcaceae.g_Archangium_A.s__5	1242864.D187_008553	3.64E-92	273	COG0634@1|root,COG0634@2|Bacteria,1NRT8@1224|Proteobacteria,42SNI@68525|delta/epsilon subdivisions,2WPFN@28221|Deltaproteobacteria,2YV3U@29|Myxococcales	28221|Deltaproteobacteria	F	Belongs to the purine pyrimidine phosphoribosyltransferase family	hpt	-	2.4.2.8	ko:K00760	ko00230,ko00983,ko01100,ko01110,map00230,map00983,map01100,map01110	-	R00190,R01132,R01229,R02142,R08237,R08238,R08245	RC00063,RC00122	ko00000,ko00001,ko01000	-	-	-	Pribosyltran	bin204
691_bin204_d_Bacteria.p_Myxococcota.c_Myxococcia.o_Myxococcales.f_Myxococcaceae.g_Archangium_A.s__1	926562.Oweho_0341	2.01E-65	225	COG1228@1|root,COG1228@2|Bacteria,4NGGD@976|Bacteroidetes,1I07B@117743|Flavobacteriia	976|Bacteroidetes	Q	amidohydrolase	-	-	-	-	-	-	-	-	-	-	-	-	Amidohydro_1	bin204
691_bin204_d_Bacteria.p_Myxococcota.c_Myxococcia.o_Myxococcales.f_Myxococcaceae.g_Archangium_A.s__3	378806.STAUR_1028	2.52E-123	372	COG2301@1|root,COG2301@2|Bacteria,1R7U2@1224|Proteobacteria,437FH@68525|delta/epsilon subdivisions,2X2N4@28221|Deltaproteobacteria,2YTXN@29|Myxococcales	28221|Deltaproteobacteria	G	Belongs to the HpcH HpaI aldolase family	-	-	-	-	-	-	-	-	-	-	-	-	HpcH_HpaI	bin204
691_bin204_d_Bacteria.p_Myxococcota.c_Myxococcia.o_Myxococcales.f_Myxococcaceae.g_Archangium_A.s__4	1121468.AUBR01000043_gene1753	1.35E-31	132	COG3852@1|root,COG3852@2|Bacteria,1TRH0@1239|Firmicutes,24BSX@186801|Clostridia,42HTB@68295|Thermoanaerobacterales	186801|Clostridia	T	histidine kinase HAMP region domain protein	-	-	2.7.13.3	ko:K07710	ko02020,map02020	M00500	-	-	ko00000,ko00001,ko00002,ko01000,ko01001,ko02022	-	-	-	HATPase_c,HisKA,PAS,PAS_4	bin204
691_bin204_d_Bacteria.p_Myxococcota.c_Myxococcia.o_Myxococcales.f_Myxococcaceae.g_Archangium_A.s__5	1121920.AUAU01000022_gene2487	1.67E-35	136	COG2204@1|root,COG2204@2|Bacteria,3Y38J@57723|Acidobacteria	57723|Acidobacteria	T	Response regulator receiver	-	-	-	-	-	-	-	-	-	-	-	-	HTH_8,Response_reg,Sigma54_activat	bin204
692_bin204_d_Bacteria.p_Myxococcota.c_Myxococcia.o_Myxococcales.f_Myxococcaceae.g_Archangium_A.s__2	391625.PPSIR1_07268	2.90E-07	58.5	2AJJV@1|root,31A6Q@2|Bacteria,1Q51M@1224|Proteobacteria,435IH@68525|delta/epsilon subdivisions,2WZW5@28221|Deltaproteobacteria,2Z2VC@29|Myxococcales	28221|Deltaproteobacteria	-	-	-	-	-	-	-	-	-	-	-	-	-	-	-	bin204
692_bin204_d_Bacteria.p_Myxococcota.c_Myxococcia.o_Myxococcales.f_Myxococcaceae.g_Archangium_A.s__3	1254432.SCE1572_34550	3.82E-32	121	COG1595@1|root,COG1595@2|Bacteria,1QR72@1224|Proteobacteria,43E0Y@68525|delta/epsilon subdivisions,2WZDM@28221|Deltaproteobacteria,2Z1WN@29|Myxococcales	28221|Deltaproteobacteria	K	Belongs to the sigma-70 factor family. ECF subfamily	-	-	-	ko:K03088	-	-	-	-	ko00000,ko03021	-	-	-	Sigma70_r2,Sigma70_r4_2	bin204
692_bin204_d_Bacteria.p_Myxococcota.c_Myxococcia.o_Myxococcales.f_Myxococcaceae.g_Archangium_A.s__5	448385.sce2987	7.33E-85	283	COG1858@1|root,COG3391@1|root,COG1858@2|Bacteria,COG3391@2|Bacteria,1PCDK@1224|Proteobacteria,438DK@68525|delta/epsilon subdivisions,2X3NQ@28221|Deltaproteobacteria,2YWPI@29|Myxococcales	28221|Deltaproteobacteria	C	cytochrome C peroxidase	-	-	-	-	-	-	-	-	-	-	-	-	Cytochrom_C	bin204
692_bin204_d_Bacteria.p_Myxococcota.c_Myxococcia.o_Myxococcales.f_Myxococcaceae.g_Archangium_A.s__6	378806.STAUR_7540	5.62E-19	82.8	2BMHJ@1|root,32G2D@2|Bacteria,1Q0UY@1224|Proteobacteria,439BP@68525|delta/epsilon subdivisions,2X4JQ@28221|Deltaproteobacteria,2YZ5G@29|Myxococcales	28221|Deltaproteobacteria	-	-	-	-	-	-	-	-	-	-	-	-	-	-	-	bin204
592_bin204_d_Bacteria.p_Myxococcota.c_Myxococcia.o_Myxococcales.f_Myxococcaceae.g_Archangium_A.s__1	378806.STAUR_2097	2.49E-222	623	COG1716@1|root,COG2204@1|root,COG1716@2|Bacteria,COG2204@2|Bacteria,1Q3EZ@1224|Proteobacteria,4396Y@68525|delta/epsilon subdivisions,2X4DS@28221|Deltaproteobacteria,2YYTR@29|Myxococcales	28221|Deltaproteobacteria	K	Forkhead associated domain	-	-	-	-	-	-	-	-	-	-	-	-	Sigma54_activat,Yop-YscD_cpl	bin204
592_bin204_d_Bacteria.p_Myxococcota.c_Myxococcia.o_Myxococcales.f_Myxococcaceae.g_Archangium_A.s__2	378806.STAUR_2224	2.58E-181	577	COG0457@1|root,COG3266@1|root,COG0457@2|Bacteria,COG3266@2|Bacteria,1Q2RQ@1224|Proteobacteria,438DC@68525|delta/epsilon subdivisions,2WYNA@28221|Deltaproteobacteria,2YWNK@29|Myxococcales	28221|Deltaproteobacteria	S	Tetratricopeptide repeat	-	-	-	-	-	-	-	-	-	-	-	-	-	bin204
592_bin204_d_Bacteria.p_Myxococcota.c_Myxococcia.o_Myxococcales.f_Myxococcaceae.g_Archangium_A.s__3	1242864.D187_004071	9.59E-70	223	COG1215@1|root,COG1215@2|Bacteria,1R988@1224|Proteobacteria,42QGX@68525|delta/epsilon subdivisions,2WJPU@28221|Deltaproteobacteria,2YV0M@29|Myxococcales	28221|Deltaproteobacteria	M	Glycosyl transferase	-	-	-	-	-	-	-	-	-	-	-	-	Glycos_transf_2	bin204
593_bin204_d_Bacteria.p_Myxococcota.c_Myxococcia.o_Myxococcales.f_Myxococcaceae.g_Archangium_A.s__1	153721.MYP_3076	1.18E-170	499	COG0591@1|root,COG0591@2|Bacteria,4NEN8@976|Bacteroidetes,47K2R@768503|Cytophagia	976|Bacteroidetes	E	Belongs to the sodium solute symporter (SSF) (TC 2.A.21) family	yidK	-	-	-	-	-	-	-	-	-	-	-	SSF	bin204
593_bin204_d_Bacteria.p_Myxococcota.c_Myxococcia.o_Myxococcales.f_Myxococcaceae.g_Archangium_A.s__4	1278073.MYSTI_03501	8.11E-152	432	COG0685@1|root,COG0685@2|Bacteria,1MUC9@1224|Proteobacteria,42P5X@68525|delta/epsilon subdivisions,2WIQW@28221|Deltaproteobacteria,2YU6V@29|Myxococcales	28221|Deltaproteobacteria	E	Methylenetetrahydrofolate reductase	metF	-	1.5.1.20	ko:K00297	ko00670,ko00720,ko01100,ko01120,ko01200,ko01523,map00670,map00720,map01100,map01120,map01200,map01523	M00377	R01224,R07168	RC00081	ko00000,ko00001,ko00002,ko01000	-	-	-	MTHFR	bin204
593_bin204_d_Bacteria.p_Myxococcota.c_Myxococcia.o_Myxococcales.f_Myxococcaceae.g_Archangium_A.s__5	215803.DB30_7645	4.81E-187	527	COG0404@1|root,COG0404@2|Bacteria,1MV96@1224|Proteobacteria,42QM6@68525|delta/epsilon subdivisions,2WK2P@28221|Deltaproteobacteria,2YU3I@29|Myxococcales	28221|Deltaproteobacteria	H	The glycine cleavage system catalyzes the degradation of glycine	gcvT	-	2.1.2.10	ko:K00605	ko00260,ko00630,ko00670,ko01100,ko01110,ko01130,ko01200,map00260,map00630,map00670,map01100,map01110,map01130,map01200	M00532	R01221,R02300,R04125	RC00022,RC00069,RC00183,RC02834	ko00000,ko00001,ko00002,ko01000	-	-	-	GCV_T,GCV_T_C	bin204
593_bin204_d_Bacteria.p_Myxococcota.c_Myxococcia.o_Myxococcales.f_Myxococcaceae.g_Archangium_A.s__6	246197.MXAN_3041	2.36E-46	153	COG0509@1|root,COG0509@2|Bacteria,1RGV7@1224|Proteobacteria,42RS9@68525|delta/epsilon subdivisions,2WP93@28221|Deltaproteobacteria,2Z1I1@29|Myxococcales	28221|Deltaproteobacteria	E	The glycine cleavage system catalyzes the degradation of glycine. The H protein shuttles the methylamine group of glycine from the P protein to the T protein	gcvH	-	-	ko:K02437	ko00260,ko00630,ko01100,ko01110,ko01130,ko01200,map00260,map00630,map01100,map01110,map01130,map01200	M00532	R01221	RC00022,RC02834	ko00000,ko00001,ko00002	-	-	-	GCV_H	bin204
593_bin204_d_Bacteria.p_Myxococcota.c_Myxococcia.o_Myxococcales.f_Myxococcaceae.g_Archangium_A.s__7	1120999.JONM01000015_gene2951	5.78E-59	187	COG0669@1|root,COG0669@2|Bacteria,1RD9F@1224|Proteobacteria,2VMQQ@28216|Betaproteobacteria,2KQV2@206351|Neisseriales	206351|Neisseriales	H	Reversibly transfers an adenylyl group from ATP to 4'- phosphopantetheine, yielding dephospho-CoA (dPCoA) and pyrophosphate	coaD	-	2.7.7.3	ko:K00954	ko00770,ko01100,map00770,map01100	M00120	R03035	RC00002	ko00000,ko00001,ko00002,ko01000	-	-	-	CTP_transf_like	bin204
593_bin204_d_Bacteria.p_Myxococcota.c_Myxococcia.o_Myxococcales.f_Myxococcaceae.g_Archangium_A.s__8	1449357.JQLK01000001_gene1945	5.59E-11	65.9	COG0237@1|root,COG0237@2|Bacteria,1WK2X@1297|Deinococcus-Thermus	1297|Deinococcus-Thermus	F	Catalyzes the phosphorylation of the 3'-hydroxyl group of dephosphocoenzyme A to form coenzyme A	coaE	GO:0003674,GO:0003824,GO:0004140,GO:0006139,GO:0006163,GO:0006164,GO:0006725,GO:0006732,GO:0006753,GO:0006793,GO:0006796,GO:0006807,GO:0008150,GO:0008152,GO:0009058,GO:0009108,GO:0009117,GO:0009150,GO:0009152,GO:0009165,GO:0009259,GO:0009260,GO:0009987,GO:0015936,GO:0015937,GO:0016301,GO:0016310,GO:0016740,GO:0016772,GO:0016773,GO:0018130,GO:0019438,GO:0019637,GO:0019693,GO:0033865,GO:0033866,GO:…	2.7.1.24	ko:K00859	ko00770,ko01100,map00770,map01100	M00120	R00130	RC00002,RC00078	ko00000,ko00001,ko00002,ko01000	-	-	-	CoaE	bin204
594_bin204_d_Bacteria.p_Myxococcota.c_Myxococcia.o_Myxococcales.f_Myxococcaceae.g_Archangium_A.s__1	1144275.COCOR_08096	3.61E-26	105	COG1847@1|root,COG1847@2|Bacteria	2|Bacteria	S	R3H domain	jag	-	-	ko:K06346,ko:K09749	-	-	-	-	ko00000	-	-	-	KH_4,R3H	bin204
594_bin204_d_Bacteria.p_Myxococcota.c_Myxococcia.o_Myxococcales.f_Myxococcaceae.g_Archangium_A.s__2	1144275.COCOR_08097	1.49E-163	488	COG0706@1|root,COG0706@2|Bacteria,1MV5M@1224|Proteobacteria,42MS8@68525|delta/epsilon subdivisions,2WJB6@28221|Deltaproteobacteria	28221|Deltaproteobacteria	U	Required for the insertion and or proper folding and or complex formation of integral membrane proteins into the membrane. Involved in integration of membrane proteins that insert both dependently and independently of the Sec translocase complex, as well as at least some lipoproteins. Aids folding of multispanning membrane proteins	yidC	-	-	ko:K03217	ko02024,ko03060,ko03070,map02024,map03060,map03070	M00335	-	-	ko00000,ko00001,ko00002,ko02044,ko03029	2.A.9	-	-	60KD_IMP,YidC_periplas	bin204
594_bin204_d_Bacteria.p_Myxococcota.c_Myxococcia.o_Myxococcales.f_Myxococcaceae.g_Archangium_A.s__3	1137268.AZXF01000017_gene2928	1.83E-28	106	COG0759@1|root,COG0759@2|Bacteria,2GQZG@201174|Actinobacteria,4EKGC@85012|Streptosporangiales	201174|Actinobacteria	S	Could be involved in insertion of integral membrane proteins into the membrane	ytjA	-	-	ko:K08998	-	-	-	-	ko00000	-	-	-	Haemolytic	bin204
594_bin204_d_Bacteria.p_Myxococcota.c_Myxococcia.o_Myxococcales.f_Myxococcaceae.g_Archangium_A.s__4	215803.DB30_1399	2.83E-28	108	COG0594@1|root,COG0594@2|Bacteria,1NGQJ@1224|Proteobacteria,42VBC@68525|delta/epsilon subdivisions,2WRF0@28221|Deltaproteobacteria,2YVYX@29|Myxococcales	28221|Deltaproteobacteria	J	RNaseP catalyzes the removal of the 5'-leader sequence from pre-tRNA to produce the mature 5'-terminus. It can also cleave other RNA substrates such as 4.5S RNA. The protein component plays an auxiliary but essential role in vivo by binding to the 5'-leader sequence and broadening the substrate specificity of the ribozyme	rnpA	-	3.1.26.5	ko:K03536	-	-	-	-	ko00000,ko01000,ko03016	-	-	-	Ribonuclease_P	bin204
594_bin204_d_Bacteria.p_Myxococcota.c_Myxococcia.o_Myxococcales.f_Myxococcaceae.g_Archangium_A.s__5	215803.DB30_1398	1.11E-17	75.1	COG0230@1|root,COG0230@2|Bacteria,1NGGS@1224|Proteobacteria,42WSU@68525|delta/epsilon subdivisions,2WSI8@28221|Deltaproteobacteria,2YW66@29|Myxococcales	28221|Deltaproteobacteria	J	Ribosomal protein L34	rpmH	-	-	ko:K02914	ko03010,map03010	M00178	-	-	br01610,ko00000,ko00001,ko00002,ko03011	-	-	-	Ribosomal_L34	bin204
594_bin204_d_Bacteria.p_Myxococcota.c_Myxococcia.o_Myxococcales.f_Myxococcaceae.g_Archangium_A.s__6	246197.MXAN_3145	4.11E-23	113	2BHM2@1|root,32BPS@2|Bacteria,1QX9Y@1224|Proteobacteria,43C37@68525|delta/epsilon subdivisions,2X7DU@28221|Deltaproteobacteria,2Z10Y@29|Myxococcales	28221|Deltaproteobacteria	-	-	-	-	-	-	-	-	-	-	-	-	-	-	-	bin204
595_bin204_d_Bacteria.p_Myxococcota.c_Myxococcia.o_Myxococcales.f_Myxococcaceae.g_Archangium_A.s__2	215803.DB30_2505	1.29E-80	254	2A9JY@1|root,30YSC@2|Bacteria,1NX26@1224|Proteobacteria,438V2@68525|delta/epsilon subdivisions,2X9V6@28221|Deltaproteobacteria,2YXVK@29|Myxococcales	28221|Deltaproteobacteria	-	-	-	-	-	-	-	-	-	-	-	-	-	-	-	bin204
595_bin204_d_Bacteria.p_Myxococcota.c_Myxococcia.o_Myxococcales.f_Myxococcaceae.g_Archangium_A.s__5	215803.DB30_6756	1.02E-61	214	COG0457@1|root,COG0457@2|Bacteria,1PEIU@1224|Proteobacteria,438DM@68525|delta/epsilon subdivisions,2X3NS@28221|Deltaproteobacteria,2YWPM@29|Myxococcales	28221|Deltaproteobacteria	S	Tetratricopeptide repeat	-	-	-	-	-	-	-	-	-	-	-	-	TPR_16,TPR_2	bin204
595_bin204_d_Bacteria.p_Myxococcota.c_Myxococcia.o_Myxococcales.f_Myxococcaceae.g_Archangium_A.s__6	215803.DB30_2319	1.68E-186	524	COG0714@1|root,COG0714@2|Bacteria,1MUFN@1224|Proteobacteria,42NCX@68525|delta/epsilon subdivisions,2WJUZ@28221|Deltaproteobacteria,2YUJY@29|Myxococcales	28221|Deltaproteobacteria	S	ATPase family associated with various cellular activities (AAA)	-	-	-	ko:K03924	-	-	-	-	ko00000,ko01000	-	-	-	AAA_3	bin204
595_bin204_d_Bacteria.p_Myxococcota.c_Myxococcia.o_Myxococcales.f_Myxococcaceae.g_Archangium_A.s__7	1144275.COCOR_06154	1.99E-21	90.5	COG1721@1|root,COG1721@2|Bacteria,1Q7RR@1224|Proteobacteria,42PJB@68525|delta/epsilon subdivisions,2WK1X@28221|Deltaproteobacteria,2YURN@29|Myxococcales	28221|Deltaproteobacteria	S	conserved protein (some members contain a von Willebrand factor type A (vWA) domain)	-	-	-	-	-	-	-	-	-	-	-	-	DUF58	bin204
596_bin204_d_Bacteria.p_Myxococcota.c_Myxococcia.o_Myxococcales.f_Myxococcaceae.g_Archangium_A.s__2	246197.MXAN_3424	1.65E-103	324	COG1538@1|root,COG1538@2|Bacteria,1MWB0@1224|Proteobacteria,42UCF@68525|delta/epsilon subdivisions,2WREI@28221|Deltaproteobacteria	28221|Deltaproteobacteria	MU	Outer membrane efflux protein	copB	-	-	-	-	-	-	-	-	-	-	-	OEP	bin204
596_bin204_d_Bacteria.p_Myxococcota.c_Myxococcia.o_Myxococcales.f_Myxococcaceae.g_Archangium_A.s__3	1278073.MYSTI_07859	5.51E-216	606	COG2132@1|root,COG2132@2|Bacteria,1MU0J@1224|Proteobacteria,42PNF@68525|delta/epsilon subdivisions,2WKN3@28221|Deltaproteobacteria	28221|Deltaproteobacteria	Q	Multicopper oxidase	-	-	1.16.3.3	ko:K22348	-	-	-	-	ko00000,ko01000	-	-	-	Cu-oxidase,Cu-oxidase_2,Cu-oxidase_3	bin204
596_bin204_d_Bacteria.p_Myxococcota.c_Myxococcia.o_Myxococcales.f_Myxococcaceae.g_Archangium_A.s__4	1297742.A176_00706	0	1012	COG1111@1|root,COG1205@1|root,COG1111@2|Bacteria,COG1205@2|Bacteria,1QU0I@1224|Proteobacteria,42M4R@68525|delta/epsilon subdivisions,2WK1V@28221|Deltaproteobacteria,2YUHN@29|Myxococcales	28221|Deltaproteobacteria	L	Domain of unknown function (DUF1998)	yprA	-	-	ko:K06877	-	-	-	-	ko00000	-	-	-	DEAD,DUF1998,Helicase_C,RNase_H_2	bin204
597_bin204_d_Bacteria.p_Myxococcota.c_Myxococcia.o_Myxococcales.f_Myxococcaceae.g_Archangium_A.s__2	1056512.D515_03190	3.40E-13	72	2E4QM@1|root,32ZJ7@2|Bacteria,1NEXN@1224|Proteobacteria	1224|Proteobacteria	-	-	-	-	-	-	-	-	-	-	-	-	-	-	-	bin204
597_bin204_d_Bacteria.p_Myxococcota.c_Myxococcia.o_Myxococcales.f_Myxococcaceae.g_Archangium_A.s__3	42256.RradSPS_2830	4.51E-51	177	COG2207@1|root,COG2207@2|Bacteria	2|Bacteria	K	Transcriptional regulator	-	-	-	ko:K07506,ko:K07720	ko02020,map02020	M00519	-	-	ko00000,ko00001,ko00002,ko02022,ko03000	-	-	-	AraC_binding,HTH_18,HTH_AraC,Response_reg	bin204
597_bin204_d_Bacteria.p_Myxococcota.c_Myxococcia.o_Myxococcales.f_Myxococcaceae.g_Archangium_A.s__4	1278073.MYSTI_02419	6.06E-63	207	COG0491@1|root,COG0491@2|Bacteria	2|Bacteria	GM	Thiolesterase that catalyzes the hydrolysis of S-D- lactoyl-glutathione to form glutathione and D-lactic acid	-	-	-	-	-	-	-	-	-	-	-	-	Lactamase_B	bin204
597_bin204_d_Bacteria.p_Myxococcota.c_Myxococcia.o_Myxococcales.f_Myxococcaceae.g_Archangium_A.s__6	518766.Rmar_1678	3.62E-14	71.6	COG1310@1|root,COG1310@2|Bacteria,4NTI0@976|Bacteroidetes,1FJCV@1100069|Bacteroidetes Order II. Incertae sedis	976|Bacteroidetes	S	JAB/MPN domain	-	-	3.13.1.6	ko:K21140	ko04122,map04122	-	R11524	RC00064,RC00090	ko00000,ko00001,ko01000	-	-	-	Prok-JAB	bin204
597_bin204_d_Bacteria.p_Myxococcota.c_Myxococcia.o_Myxococcales.f_Myxococcaceae.g_Archangium_A.s__7	1242864.D187_008606	4.38E-51	190	COG4191@1|root,COG4191@2|Bacteria,1RCM9@1224|Proteobacteria,42NFY@68525|delta/epsilon subdivisions,2WJKV@28221|Deltaproteobacteria	28221|Deltaproteobacteria	T	PFAM ATP-binding region, ATPase domain protein	-	-	-	-	-	-	-	-	-	-	-	-	HAMP,HATPase_c,HisKA,PAS_4,PAS_8,PAS_9	bin204
597_bin204_d_Bacteria.p_Myxococcota.c_Myxococcia.o_Myxococcales.f_Myxococcaceae.g_Archangium_A.s__8	215803.DB30_8206	1.19E-81	253	COG0372@1|root,COG0372@2|Bacteria,1MUKX@1224|Proteobacteria,42N8U@68525|delta/epsilon subdivisions,2WJAN@28221|Deltaproteobacteria,2YUPQ@29|Myxococcales	28221|Deltaproteobacteria	C	Citrate synthase, C-terminal domain	citZ	-	2.3.3.1	ko:K01647	ko00020,ko00630,ko01100,ko01110,ko01120,ko01130,ko01200,ko01210,ko01230,map00020,map00630,map01100,map01110,map01120,map01130,map01200,map01210,map01230	M00009,M00010,M00012,M00740	R00351	RC00004,RC00067	br01601,ko00000,ko00001,ko00002,ko01000	-	-	-	Citrate_synt,HTH_17	bin204
598_bin204_d_Bacteria.p_Myxococcota.c_Myxococcia.o_Myxococcales.f_Myxococcaceae.g_Archangium_A.s__1	1144275.COCOR_07080	1.77E-33	130	COG1196@1|root,COG1196@2|Bacteria,1PDHC@1224|Proteobacteria,438QS@68525|delta/epsilon subdivisions,2X935@28221|Deltaproteobacteria,2YXIS@29|Myxococcales	28221|Deltaproteobacteria	D	nuclear chromosome segregation	-	-	-	-	-	-	-	-	-	-	-	-	-	bin204
598_bin204_d_Bacteria.p_Myxococcota.c_Myxococcia.o_Myxococcales.f_Myxococcaceae.g_Archangium_A.s__2	1192034.CAP_6239	9.90E-61	213	COG0612@1|root,COG0612@2|Bacteria,1MVST@1224|Proteobacteria	1224|Proteobacteria	C	Belongs to the peptidase M16 family	-	-	-	ko:K07263	-	-	-	-	ko00000,ko01000,ko01002	-	-	-	Peptidase_M16,Peptidase_M16_C	bin204
598_bin204_d_Bacteria.p_Myxococcota.c_Myxococcia.o_Myxococcales.f_Myxococcaceae.g_Archangium_A.s__3	1192034.CAP_6240	4.36E-58	199	COG0612@1|root,COG0612@2|Bacteria,1MVST@1224|Proteobacteria,42PZF@68525|delta/epsilon subdivisions,2X5HR@28221|Deltaproteobacteria,2YYCV@29|Myxococcales	28221|Deltaproteobacteria	S	Insulinase (Peptidase family M16)	-	-	-	-	-	-	-	-	-	-	-	-	Peptidase_M16,Peptidase_M16_C	bin204
598_bin204_d_Bacteria.p_Myxococcota.c_Myxococcia.o_Myxococcales.f_Myxococcaceae.g_Archangium_A.s__4	661478.OP10G_0773	3.70E-52	184	COG0612@1|root,COG0612@2|Bacteria	2|Bacteria	L	Peptidase, M16	-	-	-	ko:K07263	-	-	-	-	ko00000,ko01000,ko01002	-	-	-	Peptidase_M16,Peptidase_M16_C	bin204
598_bin204_d_Bacteria.p_Myxococcota.c_Myxococcia.o_Myxococcales.f_Myxococcaceae.g_Archangium_A.s__5	215803.DB30_1054	1.24E-78	284	COG2885@1|root,COG4257@1|root,COG2885@2|Bacteria,COG4257@2|Bacteria,1R4WG@1224|Proteobacteria,42TD5@68525|delta/epsilon subdivisions,2WP3U@28221|Deltaproteobacteria	28221|Deltaproteobacteria	M	Belongs to the ompA family	-	-	-	ko:K03286	-	-	-	-	ko00000,ko02000	1.B.6	-	-	DUF5011,HYR,OMP_b-brl,OmpA,TSP_3	bin204
599_bin204_d_Bacteria.p_Myxococcota.c_Myxococcia.o_Myxococcales.f_Myxococcaceae.g_Archangium_A.s__1	316274.Haur_2853	8.31E-24	107	COG4842@1|root,COG4842@2|Bacteria	2|Bacteria	S	protein secretion by the type VII secretion system	-	-	-	-	-	-	-	-	-	-	-	-	WXG100	bin204
599_bin204_d_Bacteria.p_Myxococcota.c_Myxococcia.o_Myxococcales.f_Myxococcaceae.g_Archangium_A.s__2	316274.Haur_2853	4.68E-24	108	COG4842@1|root,COG4842@2|Bacteria	2|Bacteria	S	protein secretion by the type VII secretion system	-	-	-	-	-	-	-	-	-	-	-	-	WXG100	bin204
599_bin204_d_Bacteria.p_Myxococcota.c_Myxococcia.o_Myxococcales.f_Myxococcaceae.g_Archangium_A.s__3	378806.STAUR_3431	1.10E-42	178	COG1404@1|root,COG3227@1|root,COG3291@1|root,COG1404@2|Bacteria,COG3227@2|Bacteria,COG3291@2|Bacteria,1RFYD@1224|Proteobacteria,439R3@68525|delta/epsilon subdivisions,2X53R@28221|Deltaproteobacteria,2Z02M@29|Myxococcales	28221|Deltaproteobacteria	O	Bacterial pre-peptidase C-terminal domain	-	-	-	ko:K14645	ko02024,map02024	-	-	-	ko00000,ko00001,ko01000,ko01002,ko03110	-	-	-	PPC	bin204
599_bin204_d_Bacteria.p_Myxococcota.c_Myxococcia.o_Myxococcales.f_Myxococcaceae.g_Archangium_A.s__4	1278073.MYSTI_07994	2.19E-12	62.8	COG2900@1|root,COG2900@2|Bacteria,1NGFM@1224|Proteobacteria,42X2E@68525|delta/epsilon subdivisions,2WT3J@28221|Deltaproteobacteria	28221|Deltaproteobacteria	S	SlyX	slyX	-	-	ko:K03745	-	-	-	-	ko00000	-	-	-	SlyX	bin204
600_bin204_d_Bacteria.p_Myxococcota.c_Myxococcia.o_Myxococcales.f_Myxococcaceae.g_Archangium_A.s__1	1297742.A176_05894	8.70E-19	84.3	COG0179@1|root,COG0179@2|Bacteria,1MV0V@1224|Proteobacteria,42ZDK@68525|delta/epsilon subdivisions,2WUNQ@28221|Deltaproteobacteria,2YU41@29|Myxococcales	28221|Deltaproteobacteria	Q	Fumarylacetoacetate (FAA) hydrolase family	-	-	3.7.1.2	ko:K16171	ko00350,ko00643,ko01100,ko01120,map00350,map00643,map01100,map01120	M00044	R01364	RC00326,RC00446	ko00000,ko00001,ko00002,ko01000	-	-	-	FAA_hydrolase	bin204
600_bin204_d_Bacteria.p_Myxococcota.c_Myxococcia.o_Myxococcales.f_Myxococcaceae.g_Archangium_A.s__3	378806.STAUR_0764	1.54E-63	217	COG0664@1|root,COG0664@2|Bacteria,1PD8U@1224|Proteobacteria,438WG@68525|delta/epsilon subdivisions,2X41Z@28221|Deltaproteobacteria,2YY0B@29|Myxococcales	28221|Deltaproteobacteria	T	Cyclic nucleotide-monophosphate binding domain	-	-	-	-	-	-	-	-	-	-	-	-	cNMP_binding	bin204
600_bin204_d_Bacteria.p_Myxococcota.c_Myxococcia.o_Myxococcales.f_Myxococcaceae.g_Archangium_A.s__4	330214.NIDE1957	4.32E-93	286	COG1716@1|root,COG2114@1|root,COG1716@2|Bacteria,COG2114@2|Bacteria	2|Bacteria	T	Pfam Adenylate and Guanylate cyclase catalytic domain	-	-	4.6.1.1	ko:K01768	ko00230,ko02025,ko04113,ko04213,map00230,map02025,map04113,map04213	M00695	R00089,R00434	RC00295	ko00000,ko00001,ko00002,ko01000	-	-	-	FHA,Guanylate_cyc,Yop-YscD_cpl	bin204
600_bin204_d_Bacteria.p_Myxococcota.c_Myxococcia.o_Myxococcales.f_Myxococcaceae.g_Archangium_A.s__5	502025.Hoch_5273	5.04E-29	111	COG0782@1|root,COG0782@2|Bacteria,1MZNI@1224|Proteobacteria,42VKP@68525|delta/epsilon subdivisions,2WSC9@28221|Deltaproteobacteria,2YXDH@29|Myxococcales	28221|Deltaproteobacteria	K	Transcription elongation factor, GreA/GreB, C-term	-	-	-	-	-	-	-	-	-	-	-	-	GreA_GreB	bin204
601_bin204_d_Bacteria.p_Myxococcota.c_Myxococcia.o_Myxococcales.f_Myxococcaceae.g_Archangium_A.s__2	215803.DB30_8029	6.88E-49	172	COG3386@1|root,COG3386@2|Bacteria,1RE3R@1224|Proteobacteria,42SFJ@68525|delta/epsilon subdivisions,2WPY7@28221|Deltaproteobacteria,2YV98@29|Myxococcales	28221|Deltaproteobacteria	G	PFAM SMP-30 Gluconolaconase	-	-	-	-	-	-	-	-	-	-	-	-	-	bin204
601_bin204_d_Bacteria.p_Myxococcota.c_Myxococcia.o_Myxococcales.f_Myxococcaceae.g_Archangium_A.s__3	1347086.CCBA010000017_gene435	1.45E-06	57.8	COG1404@1|root,COG4412@1|root,COG1404@2|Bacteria,COG4412@2|Bacteria,1TPUY@1239|Firmicutes,4HBDE@91061|Bacilli,1ZDEQ@1386|Bacillus	91061|Bacilli	O	COG1404 Subtilisin-like serine proteases	bpr	GO:0005575,GO:0005576	-	ko:K13276	-	-	-	-	ko00000,ko01000,ko01002,ko03110	-	-	-	CarbopepD_reg_2,CarboxypepD_reg,Inhibitor_I9,Peptidase_M6,Peptidase_S8	bin204
601_bin204_d_Bacteria.p_Myxococcota.c_Myxococcia.o_Myxococcales.f_Myxococcaceae.g_Archangium_A.s__4	1123508.JH636453_gene5876	2.20E-91	279	COG0685@1|root,COG0685@2|Bacteria	2|Bacteria	E	methylenetetrahydrofolate reductase (NAD(P)H) activity	-	-	1.5.1.20	ko:K00297	ko00670,ko00720,ko01100,ko01120,ko01200,ko01523,map00670,map00720,map01100,map01120,map01200,map01523	M00377	R01224,R07168	RC00081	ko00000,ko00001,ko00002,ko01000	-	-	-	MTHFR,MTHFR_C	bin204
601_bin204_d_Bacteria.p_Myxococcota.c_Myxococcia.o_Myxococcales.f_Myxococcaceae.g_Archangium_A.s__5	215803.DB30_6406	2.43E-11	73.2	2AIZ6@1|root,319H4@2|Bacteria,1Q2RA@1224|Proteobacteria,438CU@68525|delta/epsilon subdivisions,2X3N1@28221|Deltaproteobacteria,2YWKN@29|Myxococcales	28221|Deltaproteobacteria	-	-	-	-	-	-	-	-	-	-	-	-	-	-	-	bin204
601_bin204_d_Bacteria.p_Myxococcota.c_Myxococcia.o_Myxococcales.f_Myxococcaceae.g_Archangium_A.s__6	483219.LILAB_24225	3.41E-110	347	COG2937@1|root,COG2937@2|Bacteria,1MWZ6@1224|Proteobacteria,42MN4@68525|delta/epsilon subdivisions,2WJJ5@28221|Deltaproteobacteria,2YW2Y@29|Myxococcales	28221|Deltaproteobacteria	I	Belongs to the GPAT DAPAT family	plsB	-	2.3.1.15	ko:K00631	ko00561,ko00564,ko01100,ko01110,map00561,map00564,map01100,map01110	M00089	R00851,R09380	RC00004,RC00039,RC00041	ko00000,ko00001,ko00002,ko01000,ko01004	-	-	-	Acyltransferase	bin204
602_bin204_d_Bacteria.p_Myxococcota.c_Myxococcia.o_Myxococcales.f_Myxococcaceae.g_Archangium_A.s__2	1185876.BN8_04854	4.00E-15	85.9	COG4099@1|root,COG4099@2|Bacteria,4NFU4@976|Bacteroidetes,47KEJ@768503|Cytophagia	976|Bacteroidetes	G	Parallel beta-helix repeats	-	-	-	-	-	-	-	-	-	-	-	-	Beta_helix,Malectin	bin204
602_bin204_d_Bacteria.p_Myxococcota.c_Myxococcia.o_Myxococcales.f_Myxococcaceae.g_Archangium_A.s__4	1297742.A176_00878	4.34E-67	232	29GQM@1|root,2ZS2M@2|Bacteria,1Q8T3@1224|Proteobacteria,439E9@68525|delta/epsilon subdivisions,2X4PB@28221|Deltaproteobacteria,2YZCE@29|Myxococcales	28221|Deltaproteobacteria	S	Domain of unknown function (DUF4419)	-	-	-	-	-	-	-	-	-	-	-	-	DUF4419	bin204
602_bin204_d_Bacteria.p_Myxococcota.c_Myxococcia.o_Myxococcales.f_Myxococcaceae.g_Archangium_A.s__5	215803.DB30_7204	4.06E-105	328	COG0404@1|root,COG0665@1|root,COG0404@2|Bacteria,COG0665@2|Bacteria,1MUXJ@1224|Proteobacteria,42YZ6@68525|delta/epsilon subdivisions,2WU2X@28221|Deltaproteobacteria,2YXQD@29|Myxococcales	28221|Deltaproteobacteria	E	FAD dependent oxidoreductase central domain	-	-	-	-	-	-	-	-	-	-	-	-	DAO,FAO_M,GCV_T,GCV_T_C	bin204
603_bin204_d_Bacteria.p_Myxococcota.c_Myxococcia.o_Myxococcales.f_Myxococcaceae.g_Archangium_A.s__2	378806.STAUR_4184	1.81E-89	283	29R1W@1|root,30C30@2|Bacteria,1QTHR@1224|Proteobacteria,433VT@68525|delta/epsilon subdivisions,2X3Q7@28221|Deltaproteobacteria,2YWU2@29|Myxococcales	28221|Deltaproteobacteria	-	-	-	-	-	-	-	-	-	-	-	-	-	-	-	bin204
603_bin204_d_Bacteria.p_Myxococcota.c_Myxococcia.o_Myxococcales.f_Myxococcaceae.g_Archangium_A.s__4	483219.LILAB_26680	1.58E-77	234	COG0735@1|root,COG0735@2|Bacteria,1RDWJ@1224|Proteobacteria,42MN8@68525|delta/epsilon subdivisions,2WQKR@28221|Deltaproteobacteria,2YVE5@29|Myxococcales	28221|Deltaproteobacteria	K	Belongs to the Fur family	fur	-	-	ko:K03711	-	-	-	-	ko00000,ko03000	-	-	-	FUR	bin204
603_bin204_d_Bacteria.p_Myxococcota.c_Myxococcia.o_Myxococcales.f_Myxococcaceae.g_Archangium_A.s__5	246197.MXAN_3703	4.13E-35	127	COG0526@1|root,COG0526@2|Bacteria,1N726@1224|Proteobacteria,42U61@68525|delta/epsilon subdivisions,2WQRF@28221|Deltaproteobacteria	28221|Deltaproteobacteria	CO	alkyl hydroperoxide reductase Thiol specific antioxidant Mal allergen	-	-	-	-	-	-	-	-	-	-	-	-	AhpC-TSA,Redoxin,Thioredoxin_8	bin204
603_bin204_d_Bacteria.p_Myxococcota.c_Myxococcia.o_Myxococcales.f_Myxococcaceae.g_Archangium_A.s__6	483219.LILAB_33030	1.47E-38	146	COG1196@1|root,COG1196@2|Bacteria	2|Bacteria	D	nuclear chromosome segregation	-	-	-	ko:K01421,ko:K02557	ko02030,ko02040,map02030,map02040	-	-	-	ko00000,ko00001,ko02000,ko02035	1.A.30.1	-	-	OmpA	bin204
603_bin204_d_Bacteria.p_Myxococcota.c_Myxococcia.o_Myxococcales.f_Myxococcaceae.g_Archangium_A.s__7	1278073.MYSTI_04877	4.08E-240	671	COG0274@1|root,COG0274@2|Bacteria,1R45J@1224|Proteobacteria,438PK@68525|delta/epsilon subdivisions,2X8TQ@28221|Deltaproteobacteria,2YXFJ@29|Myxococcales	28221|Deltaproteobacteria	F	D-Lysine 5,6-aminomutase TIM-barrel domain of alpha subunit	kamD	-	5.4.3.3	ko:K01844	ko00310,map00310	-	R02852,R03275	RC00719	ko00000,ko00001,ko01000	-	-	-	Lys-AminoMut_A	bin204
604_bin204_d_Bacteria.p_Myxococcota.c_Myxococcia.o_Myxococcales.f_Myxococcaceae.g_Archangium_A.s__1	1242864.D187_005640	1.34E-14	84.7	COG3121@1|root,COG3121@2|Bacteria	2|Bacteria	NU	pilus organization	-	-	-	ko:K07346	-	-	-	-	ko00000,ko02035,ko02044,ko03110	-	-	-	ASH,Calx-beta,DUF4347,HemolysinCabind,PPC,PapD_N,Peptidase_S8,VWA_2	bin204
604_bin204_d_Bacteria.p_Myxococcota.c_Myxococcia.o_Myxococcales.f_Myxococcaceae.g_Archangium_A.s__3	1123059.KB823012_gene2279	4.56E-05	56.6	COG3325@1|root,COG3468@1|root,COG3325@2|Bacteria,COG3468@2|Bacteria	2|Bacteria	MU	cell adhesion	-	-	-	-	-	-	-	-	-	-	-	-	Autotransporter,DUF4849	bin204
605_bin204_d_Bacteria.p_Myxococcota.c_Myxococcia.o_Myxococcales.f_Myxococcaceae.g_Archangium_A.s__1	391625.PPSIR1_26353	9.15E-12	65.1	COG4402@1|root,COG4402@2|Bacteria,1MVMM@1224|Proteobacteria	1224|Proteobacteria	M	Protein conserved in bacteria	-	-	-	-	-	-	-	-	-	-	-	-	DUF2330	bin204
605_bin204_d_Bacteria.p_Myxococcota.c_Myxococcia.o_Myxococcales.f_Myxococcaceae.g_Archangium_A.s__3	1304865.JAGF01000001_gene1802	2.08E-21	94.4	COG1309@1|root,COG1309@2|Bacteria,2IP3P@201174|Actinobacteria	201174|Actinobacteria	K	Transcriptional regulator	-	-	-	-	-	-	-	-	-	-	-	-	TetR_N	bin204
605_bin204_d_Bacteria.p_Myxococcota.c_Myxococcia.o_Myxococcales.f_Myxococcaceae.g_Archangium_A.s__4	391625.PPSIR1_25621	4.55E-47	175	COG0661@1|root,COG0661@2|Bacteria	2|Bacteria	I	Is probably a protein kinase regulator of UbiI activity which is involved in aerobic coenzyme Q (ubiquinone) biosynthesis	-	-	-	-	-	-	-	-	-	-	-	-	ABC1	bin204
605_bin204_d_Bacteria.p_Myxococcota.c_Myxococcia.o_Myxococcales.f_Myxococcaceae.g_Archangium_A.s__5	1242864.D187_002676	2.56E-18	80.9	COG3793@1|root,COG3793@2|Bacteria,1PRQZ@1224|Proteobacteria,4386E@68525|delta/epsilon subdivisions,2X3GB@28221|Deltaproteobacteria,2YVYW@29|Myxococcales	28221|Deltaproteobacteria	P	PFAM Mo-dependent nitrogenase	-	-	-	-	-	-	-	-	-	-	-	-	-	bin204
605_bin204_d_Bacteria.p_Myxococcota.c_Myxococcia.o_Myxococcales.f_Myxococcaceae.g_Archangium_A.s__8	1254432.SCE1572_20190	4.77E-80	253	COG2133@1|root,COG2133@2|Bacteria,1PEHH@1224|Proteobacteria,437W5@68525|delta/epsilon subdivisions,2X35P@28221|Deltaproteobacteria,2YUDG@29|Myxococcales	28221|Deltaproteobacteria	G	pyrroloquinoline quinone binding	-	-	-	-	-	-	-	-	-	-	-	-	-	bin204
605_bin204_d_Bacteria.p_Myxococcota.c_Myxococcia.o_Myxococcales.f_Myxococcaceae.g_Archangium_A.s__9	649743.HMPREF0972_01951	3.47E-28	106	COG2764@1|root,COG2764@2|Bacteria,2IG41@201174|Actinobacteria,4D3ZN@85005|Actinomycetales	201174|Actinobacteria	S	Glyoxalase-like domain	-	-	-	ko:K04750	-	-	-	-	ko00000	-	-	-	Glyoxalase	bin204
606_bin204_d_Bacteria.p_Myxococcota.c_Myxococcia.o_Myxococcales.f_Myxococcaceae.g_Archangium_A.s__1	1278073.MYSTI_03433	2.66E-11	62	COG0293@1|root,COG0293@2|Bacteria,1MW1C@1224|Proteobacteria,42T4F@68525|delta/epsilon subdivisions,2WP6B@28221|Deltaproteobacteria,2YVEY@29|Myxococcales	28221|Deltaproteobacteria	J	Specifically methylates the uridine in position 2552 of 23S rRNA at the 2'-O position of the ribose in the fully assembled 50S ribosomal subunit	ftsJ	-	2.1.1.166	ko:K02427	-	-	-	-	ko00000,ko01000,ko03009	-	-	-	FtsJ	bin204
606_bin204_d_Bacteria.p_Myxococcota.c_Myxococcia.o_Myxococcales.f_Myxococcaceae.g_Archangium_A.s__2	378806.STAUR_5113	7.71E-182	537	COG2199@1|root,COG2203@1|root,COG5000@1|root,COG2203@2|Bacteria,COG3706@2|Bacteria,COG5000@2|Bacteria,1REEI@1224|Proteobacteria,42RTM@68525|delta/epsilon subdivisions,2WNS4@28221|Deltaproteobacteria,2YXEP@29|Myxococcales	28221|Deltaproteobacteria	T	diguanylate cyclase	-	-	-	-	-	-	-	-	-	-	-	-	GAF_2,GGDEF,HAMP	bin204
606_bin204_d_Bacteria.p_Myxococcota.c_Myxococcia.o_Myxococcales.f_Myxococcaceae.g_Archangium_A.s__3	1297742.A176_04517	5.09E-73	230	COG1496@1|root,COG1496@2|Bacteria,1MW2H@1224|Proteobacteria,42SE9@68525|delta/epsilon subdivisions,2WMQE@28221|Deltaproteobacteria,2YVJ7@29|Myxococcales	28221|Deltaproteobacteria	S	Belongs to the multicopper oxidase YfiH RL5 family	-	-	-	ko:K05810	-	-	-	-	ko00000,ko01000	-	-	-	Cu-oxidase_4	bin204
606_bin204_d_Bacteria.p_Myxococcota.c_Myxococcia.o_Myxococcales.f_Myxococcaceae.g_Archangium_A.s__4	1278073.MYSTI_03458	4.58E-50	174	COG1729@1|root,COG1729@2|Bacteria	2|Bacteria	S	protein trimerization	-	-	-	-	-	-	-	-	-	-	-	-	Beta-lactamase,TPR_16,TPR_2,TPR_6	bin204
606_bin204_d_Bacteria.p_Myxococcota.c_Myxococcia.o_Myxococcales.f_Myxococcaceae.g_Archangium_A.s__5	483219.LILAB_22745	4.58E-99	307	COG1652@1|root,COG1652@2|Bacteria,1MUBV@1224|Proteobacteria,42QS9@68525|delta/epsilon subdivisions,2WN3H@28221|Deltaproteobacteria,2YVFR@29|Myxococcales	28221|Deltaproteobacteria	S	LysM domain	-	-	-	-	-	-	-	-	-	-	-	-	LysM	bin204
606_bin204_d_Bacteria.p_Myxococcota.c_Myxococcia.o_Myxococcales.f_Myxococcaceae.g_Archangium_A.s__6	215803.DB30_4920	3.23E-34	131	COG0758@1|root,COG0758@2|Bacteria,1MVF6@1224|Proteobacteria,42N10@68525|delta/epsilon subdivisions,2WJI9@28221|Deltaproteobacteria,2YVFF@29|Myxococcales	28221|Deltaproteobacteria	LU	DNA recombination-mediator protein A	dprA	-	-	ko:K04096	-	-	-	-	ko00000	-	-	-	DNA_processg_A,HHH_5	bin204
607_bin204_d_Bacteria.p_Myxococcota.c_Myxococcia.o_Myxococcales.f_Myxococcaceae.g_Archangium_A.s__1	755732.Fluta_4032	1.44E-23	103	COG1835@1|root,COG1835@2|Bacteria,4PIH2@976|Bacteroidetes,1IGD6@117743|Flavobacteriia,2PBU2@246874|Cryomorphaceae	976|Bacteroidetes	I	Acyltransferase family	-	-	-	-	-	-	-	-	-	-	-	-	Acyl_transf_3	bin204
607_bin204_d_Bacteria.p_Myxococcota.c_Myxococcia.o_Myxococcales.f_Myxococcaceae.g_Archangium_A.s__2	448385.sce3752	1.18E-47	160	COG2885@1|root,COG2885@2|Bacteria	2|Bacteria	M	chlorophyll binding	-	-	-	-	-	-	-	-	-	-	-	-	OmpA,TSP_3	bin204
607_bin204_d_Bacteria.p_Myxococcota.c_Myxococcia.o_Myxococcales.f_Myxococcaceae.g_Archangium_A.s__3	1392502.JNIO01000008_gene1643	3.36E-14	75.5	COG1716@1|root,COG1716@2|Bacteria,1VF0E@1239|Firmicutes	1239|Firmicutes	T	(FHA) domain	-	-	-	-	-	-	-	-	-	-	-	-	FHA	bin204
607_bin204_d_Bacteria.p_Myxococcota.c_Myxococcia.o_Myxococcales.f_Myxococcaceae.g_Archangium_A.s__4	448385.sce4112	1.62E-16	90.5	2E1HA@1|root,32WVF@2|Bacteria,1P5YJ@1224|Proteobacteria	1224|Proteobacteria	-	-	-	-	-	-	-	-	-	-	-	-	-	-	-	bin204
607_bin204_d_Bacteria.p_Myxococcota.c_Myxococcia.o_Myxococcales.f_Myxococcaceae.g_Archangium_A.s__5	215803.DB30_0180	2.10E-197	556	COG3185@1|root,COG3185@2|Bacteria,1MUVZ@1224|Proteobacteria,42R5V@68525|delta/epsilon subdivisions,2WMYF@28221|Deltaproteobacteria,2YU6U@29|Myxococcales	28221|Deltaproteobacteria	C	dioxygenase	hppD	-	1.13.11.27,1.13.11.46	ko:K00457,ko:K16421	ko00130,ko00261,ko00350,ko00360,ko01055,ko01100,ko01130,map00130,map00261,map00350,map00360,map01055,map01100,map01130	M00044	R01372,R02521,R06632	RC00505,RC00738,RC01471	ko00000,ko00001,ko00002,ko01000,ko04147	-	-	-	Glyoxalase	bin204
607_bin204_d_Bacteria.p_Myxococcota.c_Myxococcia.o_Myxococcales.f_Myxococcaceae.g_Archangium_A.s__6	1278073.MYSTI_06968	4.57E-71	222	COG0625@1|root,COG0625@2|Bacteria,1RA4Y@1224|Proteobacteria,42ZZH@68525|delta/epsilon subdivisions,2WVGR@28221|Deltaproteobacteria,2YUQ1@29|Myxococcales	28221|Deltaproteobacteria	O	maleylacetoacetate isomerase	maiA	-	5.2.1.2,5.2.1.4	ko:K01800,ko:K01801	ko00350,ko00643,ko01100,ko01120,map00350,map00643,map01100,map01120	M00044	R03181,R03868	RC00867	ko00000,ko00001,ko00002,ko01000	-	-	-	GST_C_3,GST_N,GST_N_3	bin204
607_bin204_d_Bacteria.p_Myxococcota.c_Myxococcia.o_Myxococcales.f_Myxococcaceae.g_Archangium_A.s__7	446469.Sked_00230	0.000257	47	COG1716@1|root,COG1716@2|Bacteria,2GKA7@201174|Actinobacteria	201174|Actinobacteria	T	(FHA) domain	fhaB	GO:0005575,GO:0005576,GO:0005623,GO:0005886,GO:0006950,GO:0006979,GO:0008150,GO:0009987,GO:0016020,GO:0040007,GO:0044110,GO:0044116,GO:0044117,GO:0044119,GO:0044403,GO:0044419,GO:0044464,GO:0050896,GO:0051301,GO:0051704,GO:0071944	-	-	-	-	-	-	-	-	-	-	FHA,Yop-YscD_cpl	bin204
608_bin204_d_Bacteria.p_Myxococcota.c_Myxococcia.o_Myxococcales.f_Myxococcaceae.g_Archangium_A.s__1	215803.DB30_0082	6.69E-158	449	COG0639@1|root,COG0639@2|Bacteria,1MXN9@1224|Proteobacteria,42V1N@68525|delta/epsilon subdivisions,2WS26@28221|Deltaproteobacteria	28221|Deltaproteobacteria	T	Calcineurin-like phosphoesterase superfamily domain	-	-	-	-	-	-	-	-	-	-	-	-	Metallophos_2	bin204
608_bin204_d_Bacteria.p_Myxococcota.c_Myxococcia.o_Myxococcales.f_Myxococcaceae.g_Archangium_A.s__2	378806.STAUR_5626	5.11E-136	405	COG5002@1|root,COG5002@2|Bacteria,1MWF3@1224|Proteobacteria,42NB5@68525|delta/epsilon subdivisions,2WJGX@28221|Deltaproteobacteria,2YY2P@29|Myxococcales	28221|Deltaproteobacteria	T	Histidine kinase	phoR	-	2.7.13.3	ko:K07636	ko02020,map02020	M00434	-	-	ko00000,ko00001,ko00002,ko01000,ko01001,ko02022	-	-	-	HAMP,HATPase_c,HisKA,PAS,PAS_4,PAS_8,sCache_like	bin204
608_bin204_d_Bacteria.p_Myxococcota.c_Myxococcia.o_Myxococcales.f_Myxococcaceae.g_Archangium_A.s__3	215803.DB30_0080	7.35E-104	306	COG0745@1|root,COG0745@2|Bacteria,1MY2Z@1224|Proteobacteria,42MP1@68525|delta/epsilon subdivisions,2WJPD@28221|Deltaproteobacteria,2YZ2M@29|Myxococcales	28221|Deltaproteobacteria	K	Transcriptional regulatory protein, C terminal	phoB	-	-	ko:K07657	ko02020,map02020	M00434	-	-	ko00000,ko00001,ko00002,ko02022	-	-	-	Response_reg,Trans_reg_C	bin204
608_bin204_d_Bacteria.p_Myxococcota.c_Myxococcia.o_Myxococcales.f_Myxococcaceae.g_Archangium_A.s__4	378806.STAUR_3252	1.56E-10	61.6	COG3215@1|root,COG3215@2|Bacteria,1Q2S4@1224|Proteobacteria,43266@68525|delta/epsilon subdivisions,2WXR8@28221|Deltaproteobacteria,2YVFJ@29|Myxococcales	28221|Deltaproteobacteria	NU	PilZ domain	-	-	-	ko:K02676	-	-	-	-	ko00000,ko02035,ko02044	-	-	-	PilZ	bin204
608_bin204_d_Bacteria.p_Myxococcota.c_Myxococcia.o_Myxococcales.f_Myxococcaceae.g_Archangium_A.s__5	1297742.A176_02933	1.36E-28	110	2AGGD@1|root,316NU@2|Bacteria,1PXTP@1224|Proteobacteria,434UH@68525|delta/epsilon subdivisions,2WZ5E@28221|Deltaproteobacteria,2Z1DC@29|Myxococcales	28221|Deltaproteobacteria	-	-	-	-	-	-	-	-	-	-	-	-	-	-	-	bin204
608_bin204_d_Bacteria.p_Myxococcota.c_Myxococcia.o_Myxococcales.f_Myxococcaceae.g_Archangium_A.s__6	215803.DB30_0078	1.55E-100	303	COG0457@1|root,COG0457@2|Bacteria,1PCAS@1224|Proteobacteria,433V6@68525|delta/epsilon subdivisions,2X3MF@28221|Deltaproteobacteria,2YWHN@29|Myxococcales	28221|Deltaproteobacteria	S	Tetratricopeptide repeat	-	-	-	-	-	-	-	-	-	-	-	-	-	bin204
608_bin204_d_Bacteria.p_Myxococcota.c_Myxococcia.o_Myxococcales.f_Myxococcaceae.g_Archangium_A.s__7	378806.STAUR_5624	9.17E-52	172	COG1399@1|root,COG1399@2|Bacteria,1N7GQ@1224|Proteobacteria,42U2P@68525|delta/epsilon subdivisions,2WRMV@28221|Deltaproteobacteria,2YW6X@29|Myxococcales	28221|Deltaproteobacteria	S	Uncharacterized ACR, COG1399	-	-	-	ko:K07040	-	-	-	-	ko00000	-	-	-	DUF177	bin204
609_bin204_d_Bacteria.p_Myxococcota.c_Myxococcia.o_Myxococcales.f_Myxococcaceae.g_Archangium_A.s__1	1242864.D187_009826	3.58E-70	224	COG2896@1|root,COG2896@2|Bacteria,1MXMH@1224|Proteobacteria,42NTM@68525|delta/epsilon subdivisions,2WKIQ@28221|Deltaproteobacteria	28221|Deltaproteobacteria	H	radical SAM domain protein	-	-	-	-	-	-	-	-	-	-	-	-	Radical_SAM	bin204
609_bin204_d_Bacteria.p_Myxococcota.c_Myxococcia.o_Myxococcales.f_Myxococcaceae.g_Archangium_A.s__2	1297742.A176_02212	1.12E-08	60.8	COG0741@1|root,COG1388@1|root,COG3409@1|root,COG0741@2|Bacteria,COG1388@2|Bacteria,COG3409@2|Bacteria,1MZ4X@1224|Proteobacteria,42TVX@68525|delta/epsilon subdivisions,2WR5H@28221|Deltaproteobacteria,2YZ2S@29|Myxococcales	28221|Deltaproteobacteria	M	Transglycosylase SLT domain	-	-	-	-	-	-	-	-	-	-	-	-	LysM,PG_binding_1,Peptidase_C39_2,SLT	bin204
609_bin204_d_Bacteria.p_Myxococcota.c_Myxococcia.o_Myxococcales.f_Myxococcaceae.g_Archangium_A.s__4	1278073.MYSTI_03808	3.75E-86	265	COG0784@1|root,COG2197@1|root,COG0784@2|Bacteria,COG2197@2|Bacteria,1QXA5@1224|Proteobacteria,43C3J@68525|delta/epsilon subdivisions,2X7E8@28221|Deltaproteobacteria,2YX7R@29|Myxococcales	28221|Deltaproteobacteria	T	cheY-homologous receiver domain	frzZ	-	-	-	-	-	-	-	-	-	-	-	Response_reg	bin204
609_bin204_d_Bacteria.p_Myxococcota.c_Myxococcia.o_Myxococcales.f_Myxococcaceae.g_Archangium_A.s__5	1144275.COCOR_03832	5.22E-54	176	COG0835@1|root,COG0835@2|Bacteria,1PD76@1224|Proteobacteria,438NI@68525|delta/epsilon subdivisions,2X3WJ@28221|Deltaproteobacteria,2YXCC@29|Myxococcales	28221|Deltaproteobacteria	NT	Two component signalling adaptor domain	frzA	-	-	ko:K03408	ko02020,ko02030,map02020,map02030	-	-	-	ko00000,ko00001,ko02035	-	-	-	CheW	bin204
609_bin204_d_Bacteria.p_Myxococcota.c_Myxococcia.o_Myxococcales.f_Myxococcaceae.g_Archangium_A.s__6	215803.DB30_8653	1.82E-16	77.4	2AQB7@1|root,31FH9@2|Bacteria,1QA86@1224|Proteobacteria,43DYI@68525|delta/epsilon subdivisions,2WZ7D@28221|Deltaproteobacteria,2Z1HH@29|Myxococcales	28221|Deltaproteobacteria	S	Two component signalling adaptor domain	-	-	-	-	-	-	-	-	-	-	-	-	-	bin204
609_bin204_d_Bacteria.p_Myxococcota.c_Myxococcia.o_Myxococcales.f_Myxococcaceae.g_Archangium_A.s__7	378806.STAUR_4588	2.71E-162	469	COG0840@1|root,COG0840@2|Bacteria,1MU9B@1224|Proteobacteria,42R36@68525|delta/epsilon subdivisions,2WU0Z@28221|Deltaproteobacteria,2YZN9@29|Myxococcales	28221|Deltaproteobacteria	NT	Methyl-accepting chemotaxis-like domains (chemotaxis sensory transducer).	frzCD	-	-	ko:K03406	ko02020,ko02030,map02020,map02030	-	-	-	ko00000,ko00001,ko02035	-	-	-	HAMP,MCPsignal,PAS_4,PAS_9,dCache_1,sCache_3_2,sCache_3_3	bin204
609_bin204_d_Bacteria.p_Myxococcota.c_Myxococcia.o_Myxococcales.f_Myxococcaceae.g_Archangium_A.s__8	378806.STAUR_4587	8.61E-43	160	COG0643@1|root,COG0745@1|root,COG2198@1|root,COG0643@2|Bacteria,COG0745@2|Bacteria,COG2198@2|Bacteria,1MUAG@1224|Proteobacteria,42QI6@68525|delta/epsilon subdivisions,2WKX0@28221|Deltaproteobacteria,2YY1F@29|Myxococcales	28221|Deltaproteobacteria	T	Histidine Phosphotransfer domain	frzE	-	2.7.13.3	ko:K03407,ko:K13490	ko02020,ko02025,ko02030,map02020,map02025,map02030	M00506,M00509	-	-	ko00000,ko00001,ko00002,ko01000,ko01001,ko02022,ko02035	-	-	-	CheW,H-kinase_dim,HATPase_c,Hpt,Response_reg	bin204
610_bin204_d_Bacteria.p_Myxococcota.c_Myxococcia.o_Myxococcales.f_Myxococcaceae.g_Archangium_A.s__1	1144275.COCOR_02955	8.93E-109	337	COG1651@1|root,COG1651@2|Bacteria,1MX2T@1224|Proteobacteria,43A6F@68525|delta/epsilon subdivisions,2XA3X@28221|Deltaproteobacteria,2Z18A@29|Myxococcales	28221|Deltaproteobacteria	O	PFAM DSBA oxidoreductase	-	-	-	-	-	-	-	-	-	-	-	-	DSBA,Thioredoxin_4	bin204
610_bin204_d_Bacteria.p_Myxococcota.c_Myxococcia.o_Myxococcales.f_Myxococcaceae.g_Archangium_A.s__2	222534.KB893711_gene4984	3.21E-10	60.1	COG0425@1|root,COG0425@2|Bacteria,2GSF4@201174|Actinobacteria,4ETGP@85013|Frankiales	201174|Actinobacteria	O	Belongs to the sulfur carrier protein TusA family	-	-	-	ko:K04085	ko04122,map04122	-	-	-	ko00000,ko00001,ko01000,ko03016	-	-	-	TusA	bin204
610_bin204_d_Bacteria.p_Myxococcota.c_Myxococcia.o_Myxococcales.f_Myxococcaceae.g_Archangium_A.s__3	215803.DB30_0451	1.56E-33	130	COG3064@1|root,COG3215@1|root,COG3064@2|Bacteria,COG3215@2|Bacteria,1Q3B9@1224|Proteobacteria,4392F@68525|delta/epsilon subdivisions,2X485@28221|Deltaproteobacteria,2YYGF@29|Myxococcales	28221|Deltaproteobacteria	MNU	PilZ domain	-	-	-	-	-	-	-	-	-	-	-	-	PilZ	bin204
610_bin204_d_Bacteria.p_Myxococcota.c_Myxococcia.o_Myxococcales.f_Myxococcaceae.g_Archangium_A.s__4	984262.SGRA_3289	3.61E-26	115	COG4842@1|root,COG4842@2|Bacteria	2|Bacteria	S	protein secretion by the type VII secretion system	-	-	-	ko:K11904,ko:K21493	ko03070,map03070	M00334	-	-	ko00000,ko00001,ko00002,ko01000,ko02044,ko02048	3.A.23.1	-	-	LXG,Ntox44,Peptidase_C2,WXG100	bin204
610_bin204_d_Bacteria.p_Myxococcota.c_Myxococcia.o_Myxococcales.f_Myxococcaceae.g_Archangium_A.s__5	649638.Trad_0489	3.08E-24	102	COG0702@1|root,COG0702@2|Bacteria,1WKA0@1297|Deinococcus-Thermus	1297|Deinococcus-Thermus	GM	NmrA-like family	-	-	-	-	-	-	-	-	-	-	-	-	NAD_binding_10	bin204
610_bin204_d_Bacteria.p_Myxococcota.c_Myxococcia.o_Myxococcales.f_Myxococcaceae.g_Archangium_A.s__6	1121396.KB893062_gene2777	9.19E-114	340	COG0430@1|root,COG0430@2|Bacteria,1MX7Q@1224|Proteobacteria,42MZG@68525|delta/epsilon subdivisions,2WKZ3@28221|Deltaproteobacteria,2MMZZ@213118|Desulfobacterales	28221|Deltaproteobacteria	A	RNA 3'-terminal phosphate cyclase (RTC), insert domain	rtcA	-	6.5.1.4	ko:K01974	-	-	-	-	ko00000,ko01000	-	-	-	RTC,RTC_insert	bin204
610_bin204_d_Bacteria.p_Myxococcota.c_Myxococcia.o_Myxococcales.f_Myxococcaceae.g_Archangium_A.s__7	1123269.NX02_17430	6.85E-87	268	COG1690@1|root,COG1690@2|Bacteria,1MUHA@1224|Proteobacteria,2U2PN@28211|Alphaproteobacteria,2K2RB@204457|Sphingomonadales	204457|Sphingomonadales	S	tRNA-splicing ligase RtcB	-	-	6.5.1.3	ko:K14415	-	-	-	-	ko00000,ko01000,ko03016	-	-	-	RtcB	bin204
611_bin204_d_Bacteria.p_Myxococcota.c_Myxococcia.o_Myxococcales.f_Myxococcaceae.g_Archangium_A.s__1	215803.DB30_6944	0	1446	COG2373@1|root,COG2373@2|Bacteria,1MV7J@1224|Proteobacteria,42MJ8@68525|delta/epsilon subdivisions,2X2JP@28221|Deltaproteobacteria,2YY11@29|Myxococcales	28221|Deltaproteobacteria	S	A-macroglobulin complement component	-	-	-	-	-	-	-	-	-	-	-	-	A2M,A2M_N,A2M_N_2,A2M_comp,Thiol-ester_cl	bin204
612_bin204_d_Bacteria.p_Myxococcota.c_Myxococcia.o_Myxococcales.f_Myxococcaceae.g_Archangium_A.s__1	1294143.H681_23915	1.51E-23	96.3	COG0664@1|root,COG0664@2|Bacteria,1RE4X@1224|Proteobacteria,1S4QX@1236|Gammaproteobacteria	1236|Gammaproteobacteria	K	cAMP-binding proteins - catabolite gene activator and regulatory subunit of cAMP-dependent protein kinases	-	-	-	ko:K10914	ko02020,ko02024,ko02025,ko02026,ko05111,map02020,map02024,map02025,map02026,map05111	-	-	-	ko00000,ko00001,ko03000	-	-	-	HTH_Crp_2,cNMP_binding	bin204
612_bin204_d_Bacteria.p_Myxococcota.c_Myxococcia.o_Myxococcales.f_Myxococcaceae.g_Archangium_A.s__2	358220.C380_09475	5.13E-64	201	COG4539@1|root,COG4539@2|Bacteria,1N1G8@1224|Proteobacteria,2VRIU@28216|Betaproteobacteria,4AE3C@80864|Comamonadaceae	28216|Betaproteobacteria	S	Protein of unknown function (DUF962)	-	-	-	-	-	-	-	-	-	-	-	-	DUF962	bin204
612_bin204_d_Bacteria.p_Myxococcota.c_Myxococcia.o_Myxococcales.f_Myxococcaceae.g_Archangium_A.s__3	1123508.JH636444_gene5205	2.65E-48	166	COG4099@1|root,COG4099@2|Bacteria,2IZFN@203682|Planctomycetes	203682|Planctomycetes	S	Phospholipase/Carboxylesterase	-	-	-	-	-	-	-	-	-	-	-	-	Peptidase_S9	bin204
612_bin204_d_Bacteria.p_Myxococcota.c_Myxococcia.o_Myxococcales.f_Myxococcaceae.g_Archangium_A.s__4	215803.DB30_7068	1.30E-117	352	COG2385@1|root,COG2385@2|Bacteria,1RGJS@1224|Proteobacteria,42RZE@68525|delta/epsilon subdivisions,2WNH8@28221|Deltaproteobacteria,2YX8Z@29|Myxococcales	28221|Deltaproteobacteria	D	Stage II sporulation protein	-	-	-	ko:K06381	-	-	-	-	ko00000	-	-	-	SpoIID	bin204
612_bin204_d_Bacteria.p_Myxococcota.c_Myxococcia.o_Myxococcales.f_Myxococcaceae.g_Archangium_A.s__6	215803.DB30_7070	2.88E-15	72.8	2AGQP@1|root,316YF@2|Bacteria,1PY67@1224|Proteobacteria,4354G@68525|delta/epsilon subdivisions,2X95C@28221|Deltaproteobacteria,2Z210@29|Myxococcales	28221|Deltaproteobacteria	-	-	-	-	-	-	-	-	-	-	-	-	-	-	-	bin204
612_bin204_d_Bacteria.p_Myxococcota.c_Myxococcia.o_Myxococcales.f_Myxococcaceae.g_Archangium_A.s__7	378806.STAUR_5547	1.69E-15	78.6	2BGU1@1|root,32ATP@2|Bacteria,1PXGX@1224|Proteobacteria,434JB@68525|delta/epsilon subdivisions,2WYWI@28221|Deltaproteobacteria,2Z0T4@29|Myxococcales	28221|Deltaproteobacteria	-	-	-	-	-	-	-	-	-	-	-	-	-	-	-	bin204
612_bin204_d_Bacteria.p_Myxococcota.c_Myxococcia.o_Myxococcales.f_Myxococcaceae.g_Archangium_A.s__8	1192034.CAP_5609	5.04E-95	311	COG0515@1|root,COG0823@1|root,COG0515@2|Bacteria,COG0823@2|Bacteria,1P64D@1224|Proteobacteria,439PY@68525|delta/epsilon subdivisions,2X51T@28221|Deltaproteobacteria,2YZZT@29|Myxococcales	28221|Deltaproteobacteria	KLTU	Protein kinase domain	-	-	2.7.11.1	ko:K12132	-	-	-	-	ko00000,ko01000,ko01001	-	-	-	Pkinase	bin204
613_bin204_d_Bacteria.p_Myxococcota.c_Myxococcia.o_Myxococcales.f_Myxococcaceae.g_Archangium_A.s__1	269799.Gmet_1019	5.01E-17	80.9	COG2010@1|root,COG2010@2|Bacteria,1MYNE@1224|Proteobacteria,430XI@68525|delta/epsilon subdivisions,2WVWH@28221|Deltaproteobacteria	28221|Deltaproteobacteria	C	Cytochrome c	-	-	-	-	-	-	-	-	-	-	-	-	Cytochrom_C	bin204
613_bin204_d_Bacteria.p_Myxococcota.c_Myxococcia.o_Myxococcales.f_Myxococcaceae.g_Archangium_A.s__2	944479.JQLX01000011_gene856	5.59E-41	157	COG3420@1|root,COG3420@2|Bacteria,1MVCD@1224|Proteobacteria,42NVZ@68525|delta/epsilon subdivisions,2WV1U@28221|Deltaproteobacteria	28221|Deltaproteobacteria	P	Periplasmic copper-binding protein (NosD)	-	-	-	ko:K07218	-	-	-	-	ko00000	-	-	-	NosD	bin204
613_bin204_d_Bacteria.p_Myxococcota.c_Myxococcia.o_Myxococcales.f_Myxococcaceae.g_Archangium_A.s__3	1454004.AW11_03014	3.84E-50	172	COG1131@1|root,COG1131@2|Bacteria,1MXHE@1224|Proteobacteria,2VN8A@28216|Betaproteobacteria	28216|Betaproteobacteria	V	AAA domain, putative AbiEii toxin, Type IV TA system	-	-	-	ko:K01990	-	M00254	-	-	ko00000,ko00002,ko02000	3.A.1	-	-	ABC_tran	bin204
613_bin204_d_Bacteria.p_Myxococcota.c_Myxococcia.o_Myxococcales.f_Myxococcaceae.g_Archangium_A.s__4	1231057.AMGD01000002_gene2244	1.02E-05	49.7	COG4314@1|root,COG4314@2|Bacteria,1V86E@1239|Firmicutes,4HJXZ@91061|Bacilli,26FQT@186818|Planococcaceae	91061|Bacilli	C	NosL	nosL	-	-	ko:K19342	-	-	-	-	ko00000	-	-	-	NosL	bin204
613_bin204_d_Bacteria.p_Myxococcota.c_Myxococcia.o_Myxococcales.f_Myxococcaceae.g_Archangium_A.s__5	1430440.MGMSRv2_1421	5.42E-29	118	COG1277@1|root,COG1277@2|Bacteria	2|Bacteria	-	-	-	-	-	ko:K01992	-	M00254	-	-	ko00000,ko00002,ko02000	3.A.1	-	-	ABC2_membrane_2,Peptidase_M1	bin204
613_bin204_d_Bacteria.p_Myxococcota.c_Myxococcia.o_Myxococcales.f_Myxococcaceae.g_Archangium_A.s__6	502025.Hoch_3515	5.02E-84	270	2AN4U@1|root,31D2K@2|Bacteria,1QA4B@1224|Proteobacteria,434U7@68525|delta/epsilon subdivisions,2WZ56@28221|Deltaproteobacteria,2Z1CN@29|Myxococcales	28221|Deltaproteobacteria	-	-	-	-	-	-	-	-	-	-	-	-	-	-	-	bin204
613_bin204_d_Bacteria.p_Myxococcota.c_Myxococcia.o_Myxococcales.f_Myxococcaceae.g_Archangium_A.s__7	314345.SPV1_00852	6.55E-22	100	COG2367@1|root,COG2367@2|Bacteria,1R6KF@1224|Proteobacteria	1224|Proteobacteria	V	Beta-lactamase enzyme family	-	-	3.5.2.6	ko:K17836	ko00311,ko01130,ko01501,map00311,map01130,map01501	M00627,M00628	R06363	RC01499	ko00000,ko00001,ko00002,ko01000,ko01504	-	-	-	Beta-lactamase2	bin204
614_bin204_d_Bacteria.p_Myxococcota.c_Myxococcia.o_Myxococcales.f_Myxococcaceae.g_Archangium_A.s__2	1235811.HMPREF0653_00759	1.03E-06	56.2	COG0790@1|root,COG0790@2|Bacteria	2|Bacteria	S	beta-lactamase activity	enhC	-	-	ko:K07126,ko:K15474	ko05134,map05134	-	-	-	ko00000,ko00001	-	-	-	Sel1	bin204
614_bin204_d_Bacteria.p_Myxococcota.c_Myxococcia.o_Myxococcales.f_Myxococcaceae.g_Archangium_A.s__3	378806.STAUR_3184	1.08E-66	219	29W2I@1|root,30HM3@2|Bacteria,1Q3AP@1224|Proteobacteria,4391U@68525|delta/epsilon subdivisions,2X47E@28221|Deltaproteobacteria,2YYEV@29|Myxococcales	28221|Deltaproteobacteria	S	AsmA-like C-terminal region	-	-	-	-	-	-	-	-	-	-	-	-	AsmA_2	bin204
614_bin204_d_Bacteria.p_Myxococcota.c_Myxococcia.o_Myxococcales.f_Myxococcaceae.g_Archangium_A.s__4	378806.STAUR_3185	3.89E-52	172	COG3149@1|root,COG3149@2|Bacteria,1NEZ3@1224|Proteobacteria,42WMP@68525|delta/epsilon subdivisions,2X2IV@28221|Deltaproteobacteria,2YZ39@29|Myxococcales	28221|Deltaproteobacteria	U	Type II secretion system (T2SS), protein M	-	-	-	ko:K02462	ko03070,ko05111,map03070,map05111	M00331	-	-	ko00000,ko00001,ko00002,ko02044	3.A.15	-	-	T2SSM	bin204
614_bin204_d_Bacteria.p_Myxococcota.c_Myxococcia.o_Myxococcales.f_Myxococcaceae.g_Archangium_A.s__5	215803.DB30_5344	4.15E-194	559	COG4972@1|root,COG4972@2|Bacteria,1MYIB@1224|Proteobacteria,42SIX@68525|delta/epsilon subdivisions,2WP1G@28221|Deltaproteobacteria,2YVKD@29|Myxococcales	28221|Deltaproteobacteria	NU	Type IV pilus assembly protein PilM;	gspL	-	-	ko:K02461	ko03070,ko05111,map03070,map05111	M00331	-	-	ko00000,ko00001,ko00002,ko02044	3.A.15	-	-	GspL_C,PilM_2,PilN,T2SSL	bin204
614_bin204_d_Bacteria.p_Myxococcota.c_Myxococcia.o_Myxococcales.f_Myxococcaceae.g_Archangium_A.s__6	215803.DB30_5343	3.55E-115	348	COG3156@1|root,COG3156@2|Bacteria,1RIW9@1224|Proteobacteria,42V6H@68525|delta/epsilon subdivisions,2X2BW@28221|Deltaproteobacteria,2YVV7@29|Myxococcales	28221|Deltaproteobacteria	U	Type II secretion system (T2SS), protein K	gspK	-	-	ko:K02460	ko03070,ko05111,map03070,map05111	M00331	-	-	ko00000,ko00001,ko00002,ko02044	3.A.15	-	-	T2SSK	bin204
615_bin204_d_Bacteria.p_Myxococcota.c_Myxococcia.o_Myxococcales.f_Myxococcaceae.g_Archangium_A.s__2	215803.DB30_6417	3.33E-164	483	COG0515@1|root,COG0515@2|Bacteria,1PEIP@1224|Proteobacteria,43A45@68525|delta/epsilon subdivisions,2XA3Q@28221|Deltaproteobacteria,2YXGW@29|Myxococcales	28221|Deltaproteobacteria	KLT	Protein kinase domain	-	-	-	-	-	-	-	-	-	-	-	-	Pkinase	bin204
615_bin204_d_Bacteria.p_Myxococcota.c_Myxococcia.o_Myxococcales.f_Myxococcaceae.g_Archangium_A.s__4	483219.LILAB_27775	1.64E-77	241	COG0767@1|root,COG0767@2|Bacteria,1MVPN@1224|Proteobacteria,439ZR@68525|delta/epsilon subdivisions,2X1ZB@28221|Deltaproteobacteria,2YVE8@29|Myxococcales	28221|Deltaproteobacteria	Q	Permease MlaE	-	-	-	ko:K02066	ko02010,map02010	M00210,M00669,M00670	-	-	ko00000,ko00001,ko00002,ko02000	3.A.1.27	-	-	MlaE	bin204
616_bin204_d_Bacteria.p_Myxococcota.c_Myxococcia.o_Myxococcales.f_Myxococcaceae.g_Archangium_A.s__2	1123377.AUIV01000006_gene1516	3.86E-33	135	COG3550@1|root,COG3550@2|Bacteria,1QJ5P@1224|Proteobacteria,1RP64@1236|Gammaproteobacteria,1X369@135614|Xanthomonadales	135614|Xanthomonadales	S	HipA-like C-terminal domain	-	-	-	-	-	-	-	-	-	-	-	-	HipA_C	bin204
616_bin204_d_Bacteria.p_Myxococcota.c_Myxococcia.o_Myxococcales.f_Myxococcaceae.g_Archangium_A.s__3	1278073.MYSTI_04525	1.74E-53	175	COG1716@1|root,COG1716@2|Bacteria,1PYG0@1224|Proteobacteria,435BW@68525|delta/epsilon subdivisions,2X97T@28221|Deltaproteobacteria,2Z2GN@29|Myxococcales	28221|Deltaproteobacteria	T	Forkhead associated domain	-	-	-	-	-	-	-	-	-	-	-	-	FHA	bin204
616_bin204_d_Bacteria.p_Myxococcota.c_Myxococcia.o_Myxococcales.f_Myxococcaceae.g_Archangium_A.s__4	1278073.MYSTI_04524	4.52E-74	226	COG0782@1|root,COG0782@2|Bacteria,1RCXW@1224|Proteobacteria,42SDX@68525|delta/epsilon subdivisions,2WP41@28221|Deltaproteobacteria,2YV5G@29|Myxococcales	28221|Deltaproteobacteria	K	Necessary for efficient RNA polymerase transcription elongation past template-encoded arresting sites. The arresting sites in DNA have the property of trapping a certain fraction of elongating RNA polymerases that pass through, resulting in locked ternary complexes. Cleavage of the nascent transcript by cleavage factors such as GreA or GreB allows the resumption of elongation from the new 3'termi…	greA	-	-	ko:K03624	-	-	-	-	ko00000,ko03021	-	-	-	GreA_GreB,GreA_GreB_N	bin204
616_bin204_d_Bacteria.p_Myxococcota.c_Myxococcia.o_Myxococcales.f_Myxococcaceae.g_Archangium_A.s__5	215803.DB30_6014	0	983	COG1200@1|root,COG1200@2|Bacteria,1MWN2@1224|Proteobacteria,42NF8@68525|delta/epsilon subdivisions,2WKBA@28221|Deltaproteobacteria,2YXV4@29|Myxococcales	28221|Deltaproteobacteria	L	Critical role in recombination and DNA repair. Helps process Holliday junction intermediates to mature products by catalyzing branch migration. Has a DNA unwinding activity characteristic of a DNA helicase with a 3'- to 5'- polarity. Unwinds branched duplex DNA (Y-DNA)	recG	-	3.6.4.12	ko:K03655	ko03440,map03440	-	-	-	ko00000,ko00001,ko01000,ko03400	-	-	-	DEAD,Helicase_C,RecG_wedge	bin204
617_bin204_d_Bacteria.p_Myxococcota.c_Myxococcia.o_Myxococcales.f_Myxococcaceae.g_Archangium_A.s__1	1242864.D187_000404	1.33E-67	214	COG0300@1|root,COG0300@2|Bacteria,1RG9T@1224|Proteobacteria,43BR5@68525|delta/epsilon subdivisions,2X5GK@28221|Deltaproteobacteria,2Z35J@29|Myxococcales	68525|delta/epsilon subdivisions	S	Enoyl-(Acyl carrier protein) reductase	-	-	-	-	-	-	-	-	-	-	-	-	adh_short	bin204
617_bin204_d_Bacteria.p_Myxococcota.c_Myxococcia.o_Myxococcales.f_Myxococcaceae.g_Archangium_A.s__2	426114.THI_1057	1.05E-10	63.2	2E4KM@1|root,32ZFK@2|Bacteria,1P0XZ@1224|Proteobacteria,2W4XR@28216|Betaproteobacteria	28216|Betaproteobacteria	-	-	-	-	-	-	-	-	-	-	-	-	-	-	-	bin204
617_bin204_d_Bacteria.p_Myxococcota.c_Myxococcia.o_Myxococcales.f_Myxococcaceae.g_Archangium_A.s__4	366649.XFF4834R_chr08210	3.49E-34	131	COG0500@1|root,COG2226@2|Bacteria,1R9JW@1224|Proteobacteria,1SGV6@1236|Gammaproteobacteria,1X4XI@135614|Xanthomonadales	135614|Xanthomonadales	Q	Methyltransferase	-	-	-	-	-	-	-	-	-	-	-	-	Methyltransf_11	bin204
617_bin204_d_Bacteria.p_Myxococcota.c_Myxococcia.o_Myxococcales.f_Myxococcaceae.g_Archangium_A.s__5	208444.JNYY01000011_gene3087	3.20E-96	300	COG0654@1|root,COG0654@2|Bacteria,2GJ9V@201174|Actinobacteria,4E08T@85010|Pseudonocardiales	201174|Actinobacteria	CH	FAD binding domain	-	-	-	-	-	-	-	-	-	-	-	-	FAD_binding_3	bin204
617_bin204_d_Bacteria.p_Myxococcota.c_Myxococcia.o_Myxococcales.f_Myxococcaceae.g_Archangium_A.s__6	1120934.KB894425_gene1230	1.58E-71	230	COG1725@1|root,COG1725@2|Bacteria,2GNK0@201174|Actinobacteria,4DXA6@85010|Pseudonocardiales	201174|Actinobacteria	K	Tetracyclin repressor, C-terminal all-alpha domain	-	-	-	-	-	-	-	-	-	-	-	-	GntR,TetR_C,TetR_N	bin204
618_bin204_d_Bacteria.p_Myxococcota.c_Myxococcia.o_Myxococcales.f_Myxococcaceae.g_Archangium_A.s__1	649638.Trad_2691	1.96E-81	258	COG0189@1|root,COG0189@2|Bacteria	2|Bacteria	HJ	Glutathione synthase Ribosomal protein S6 modification enzyme (Glutaminyl transferase)	-	-	-	-	-	-	-	-	-	-	-	-	-	bin204
618_bin204_d_Bacteria.p_Myxococcota.c_Myxococcia.o_Myxococcales.f_Myxococcaceae.g_Archangium_A.s__3	543632.JOJL01000028_gene90	2.78E-05	52	COG2194@1|root,COG2194@2|Bacteria,2H3X1@201174|Actinobacteria,4DCE5@85008|Micromonosporales	201174|Actinobacteria	S	sulfuric ester hydrolase activity	-	-	-	-	-	-	-	-	-	-	-	-	-	bin204
618_bin204_d_Bacteria.p_Myxococcota.c_Myxococcia.o_Myxococcales.f_Myxococcaceae.g_Archangium_A.s__4	373994.Riv7116_3743	5.72E-09	62	COG2194@1|root,COG2194@2|Bacteria,1G0XR@1117|Cyanobacteria,1HM8C@1161|Nostocales	1117|Cyanobacteria	S	sulfuric ester hydrolase activity	-	-	-	-	-	-	-	-	-	-	-	-	-	bin204
618_bin204_d_Bacteria.p_Myxococcota.c_Myxococcia.o_Myxococcales.f_Myxococcaceae.g_Archangium_A.s__5	1150600.ADIARSV_3205	2.44E-27	113	2C8FV@1|root,2Z871@2|Bacteria,4NGZJ@976|Bacteroidetes,1ITZB@117747|Sphingobacteriia	976|Bacteroidetes	S	YtkA-like	-	-	-	-	-	-	-	-	-	-	-	-	YtkA	bin204
618_bin204_d_Bacteria.p_Myxococcota.c_Myxococcia.o_Myxococcales.f_Myxococcaceae.g_Archangium_A.s__6	1303518.CCALI_02153	4.76E-12	72.4	COG0526@1|root,COG0526@2|Bacteria	2|Bacteria	CO	cell redox homeostasis	-	-	-	-	-	-	-	-	-	-	-	-	AhpC-TSA,Cu2_monoox_C,Thioredoxin	bin204
619_bin204_d_Bacteria.p_Myxococcota.c_Myxococcia.o_Myxococcales.f_Myxococcaceae.g_Archangium_A.s__2	1278073.MYSTI_05638	2.79E-37	126	COG0254@1|root,COG0254@2|Bacteria,1PT0H@1224|Proteobacteria,42V2Z@68525|delta/epsilon subdivisions,2WRGA@28221|Deltaproteobacteria,2YVT9@29|Myxococcales	28221|Deltaproteobacteria	J	Binds the 23S rRNA	rpmE	-	-	ko:K02909	ko03010,map03010	M00178	-	-	br01610,ko00000,ko00001,ko00002,ko03011	-	-	-	Ribosomal_L31	bin204
619_bin204_d_Bacteria.p_Myxococcota.c_Myxococcia.o_Myxococcales.f_Myxococcaceae.g_Archangium_A.s__3	1144275.COCOR_03837	2.62E-166	490	COG0457@1|root,COG1352@1|root,COG0457@2|Bacteria,COG1352@2|Bacteria,1MVP3@1224|Proteobacteria,43AKK@68525|delta/epsilon subdivisions,2X60J@28221|Deltaproteobacteria	28221|Deltaproteobacteria	NT	Methyltransferase, chemotaxis proteins	-	-	2.1.1.80	ko:K00575	ko02020,ko02030,map02020,map02030	-	-	-	ko00000,ko00001,ko01000,ko02035	-	-	-	CheR,TPR_16,TPR_19	bin204
619_bin204_d_Bacteria.p_Myxococcota.c_Myxococcia.o_Myxococcales.f_Myxococcaceae.g_Archangium_A.s__4	378806.STAUR_4586	3.26E-89	277	COG2201@1|root,COG2201@2|Bacteria,1Q3FJ@1224|Proteobacteria,4397R@68525|delta/epsilon subdivisions,2X4EN@28221|Deltaproteobacteria,2YYVG@29|Myxococcales	28221|Deltaproteobacteria	NT	CheB methylesterase	-	-	-	-	-	-	-	-	-	-	-	-	CheB_methylest	bin204
619_bin204_d_Bacteria.p_Myxococcota.c_Myxococcia.o_Myxococcales.f_Myxococcaceae.g_Archangium_A.s__5	1278073.MYSTI_03812	1.03E-296	831	COG0643@1|root,COG0745@1|root,COG2198@1|root,COG0643@2|Bacteria,COG0745@2|Bacteria,COG2198@2|Bacteria,1MUAG@1224|Proteobacteria,42QI6@68525|delta/epsilon subdivisions,2WKX0@28221|Deltaproteobacteria	28221|Deltaproteobacteria	T	ATP-binding region ATPase domain protein	frzE	-	2.7.13.3	ko:K03407,ko:K13490	ko02020,ko02025,ko02030,map02020,map02025,map02030	M00506,M00509	-	-	ko00000,ko00001,ko00002,ko01000,ko01001,ko02022,ko02035	-	-	-	CheW,H-kinase_dim,HATPase_c,Hpt,Response_reg	bin204
620_bin204_d_Bacteria.p_Myxococcota.c_Myxococcia.o_Myxococcales.f_Myxococcaceae.g_Archangium_A.s__2	502025.Hoch_1402	1.82E-37	133	COG1595@1|root,COG1595@2|Bacteria,1N3BR@1224|Proteobacteria	1224|Proteobacteria	K	rna polymerase sigma factor	-	-	-	-	-	-	-	-	-	-	-	-	Sigma70_ECF	bin204
620_bin204_d_Bacteria.p_Myxococcota.c_Myxococcia.o_Myxococcales.f_Myxococcaceae.g_Archangium_A.s__3	1192034.CAP_0688	2.41E-136	409	COG2021@1|root,COG2021@2|Bacteria,1NRWW@1224|Proteobacteria	1224|Proteobacteria	E	TAP-like protein	-	-	-	-	-	-	-	-	-	-	-	-	Abhydrolase_1,Abhydrolase_4	bin204
620_bin204_d_Bacteria.p_Myxococcota.c_Myxococcia.o_Myxococcales.f_Myxococcaceae.g_Archangium_A.s__4	1144275.COCOR_01769	5.91E-77	233	COG1522@1|root,COG1522@2|Bacteria,1MX7R@1224|Proteobacteria,42RDV@68525|delta/epsilon subdivisions,2WP16@28221|Deltaproteobacteria	28221|Deltaproteobacteria	K	helix_turn_helix ASNC type	-	-	-	-	-	-	-	-	-	-	-	-	AsnC_trans_reg,HTH_24	bin204
620_bin204_d_Bacteria.p_Myxococcota.c_Myxococcia.o_Myxococcales.f_Myxococcaceae.g_Archangium_A.s__5	1144275.COCOR_02124	4.45E-84	251	297U7@1|root,2ZV0V@2|Bacteria,1RE3I@1224|Proteobacteria,437G5@68525|delta/epsilon subdivisions,2X2NR@28221|Deltaproteobacteria,2Z1E1@29|Myxococcales	28221|Deltaproteobacteria	-	-	-	-	-	-	-	-	-	-	-	-	-	-	-	bin204
620_bin204_d_Bacteria.p_Myxococcota.c_Myxococcia.o_Myxococcales.f_Myxococcaceae.g_Archangium_A.s__7	1266925.JHVX01000001_gene2591	1.65E-124	381	COG1199@1|root,COG1199@2|Bacteria,1MVCU@1224|Proteobacteria,2VH0V@28216|Betaproteobacteria,371US@32003|Nitrosomonadales	28216|Betaproteobacteria	L	HELICc2	dinG	-	3.6.4.12	ko:K03722	-	-	-	-	ko00000,ko01000,ko03400	-	-	-	DEAD,DEAD_2,Helicase_C_2,ResIII	bin204
621_bin204_d_Bacteria.p_Myxococcota.c_Myxococcia.o_Myxococcales.f_Myxococcaceae.g_Archangium_A.s__1	1278073.MYSTI_03000	0.00092	47.4	COG1470@1|root,COG1470@2|Bacteria,1QX8S@1224|Proteobacteria,431GQ@68525|delta/epsilon subdivisions,2WW7Q@28221|Deltaproteobacteria	28221|Deltaproteobacteria	S	Abnormal spindle-like microcephaly-assoc'd, ASPM-SPD-2-Hydin	-	-	-	-	-	-	-	-	-	-	-	-	ASH,TMEM131_like	bin204
621_bin204_d_Bacteria.p_Myxococcota.c_Myxococcia.o_Myxococcales.f_Myxococcaceae.g_Archangium_A.s__2	1267534.KB906764_gene1630	6.37E-07	60.5	COG2372@1|root,COG3386@1|root,COG2372@2|Bacteria,COG3386@2|Bacteria	2|Bacteria	G	gluconolactonase activity	-	-	-	ko:K14274	ko00040,map00040	-	R02427	RC00713	ko00000,ko00001,ko01000	-	-	-	ASH,SGL	bin204
621_bin204_d_Bacteria.p_Myxococcota.c_Myxococcia.o_Myxococcales.f_Myxococcaceae.g_Archangium_A.s__3	1197130.BAFM01000012_gene2204	2.26E-06	59.3	arCOG02903@1|root,arCOG03612@1|root,arCOG02903@2157|Archaea,arCOG03612@2157|Archaea	2157|Archaea	P	PhoD-like phosphatase	-	-	-	-	-	-	-	-	-	-	-	-	ASH,Big_1,DUF1573,PKD,VWA	bin204
621_bin204_d_Bacteria.p_Myxococcota.c_Myxococcia.o_Myxococcales.f_Myxococcaceae.g_Archangium_A.s__4	1144275.COCOR_03774	1.07E-145	429	2BRB3@1|root,32K9N@2|Bacteria,1Q2QQ@1224|Proteobacteria,438C5@68525|delta/epsilon subdivisions,2X1VY@28221|Deltaproteobacteria,2YWIM@29|Myxococcales	28221|Deltaproteobacteria	-	-	-	-	-	-	-	-	-	-	-	-	-	-	-	bin204
621_bin204_d_Bacteria.p_Myxococcota.c_Myxococcia.o_Myxococcales.f_Myxococcaceae.g_Archangium_A.s__5	439235.Dalk_1557	2.36E-45	156	COG1309@1|root,COG1309@2|Bacteria,1NJZH@1224|Proteobacteria	1224|Proteobacteria	K	Bacterial regulatory proteins, tetR family	-	-	-	-	-	-	-	-	-	-	-	-	TetR_N	bin204
622_bin204_d_Bacteria.p_Myxococcota.c_Myxococcia.o_Myxococcales.f_Myxococcaceae.g_Archangium_A.s__1	290397.Adeh_0278	0.00021	43.5	COG0164@1|root,COG0164@2|Bacteria,1RA65@1224|Proteobacteria,42REG@68525|delta/epsilon subdivisions,2WNK2@28221|Deltaproteobacteria	28221|Deltaproteobacteria	L	Endonuclease that specifically degrades the RNA of RNA- DNA hybrids	rnhB	GO:0003674,GO:0003824,GO:0004518,GO:0004519,GO:0004521,GO:0004523,GO:0004540,GO:0005575,GO:0005622,GO:0005623,GO:0006139,GO:0006259,GO:0006260,GO:0006261,GO:0006271,GO:0006273,GO:0006281,GO:0006298,GO:0006401,GO:0006725,GO:0006807,GO:0006950,GO:0006974,GO:0008150,GO:0008152,GO:0009056,GO:0009057,GO:0009058,GO:0009059,GO:0009987,GO:0016070,GO:0016787,GO:0016788,GO:0016891,GO:0016893,GO:0019439,GO:…	3.1.26.4	ko:K03470	ko03030,map03030	-	-	-	ko00000,ko00001,ko01000,ko03032	-	-	-	DUF208,RNase_HII	bin204
622_bin204_d_Bacteria.p_Myxococcota.c_Myxococcia.o_Myxococcales.f_Myxococcaceae.g_Archangium_A.s__2	1242864.D187_003405	7.76E-68	213	COG0127@1|root,COG0127@2|Bacteria,1MUK5@1224|Proteobacteria,42NGT@68525|delta/epsilon subdivisions,2WK3E@28221|Deltaproteobacteria,2YVIB@29|Myxococcales	28221|Deltaproteobacteria	F	Pyrophosphatase that catalyzes the hydrolysis of nucleoside triphosphates to their monophosphate derivatives, with a high preference for the non-canonical purine nucleotides XTP (xanthosine triphosphate), dITP (deoxyinosine triphosphate) and ITP. Seems to function as a house-cleaning enzyme that removes non-canonical purine nucleotides from the nucleotide pool, thus preventing their incorporation…	rdgB	GO:0003674,GO:0003824,GO:0005575,GO:0005622,GO:0005623,GO:0005737,GO:0005829,GO:0006139,GO:0006725,GO:0006753,GO:0006793,GO:0006796,GO:0006807,GO:0008150,GO:0008152,GO:0009056,GO:0009058,GO:0009141,GO:0009143,GO:0009987,GO:0016462,GO:0016787,GO:0016817,GO:0016818,GO:0018130,GO:0019438,GO:0019439,GO:0019637,GO:0034404,GO:0034641,GO:0034654,GO:0034655,GO:0044237,GO:0044238,GO:0044248,GO:0044249,GO:…	3.6.1.66	ko:K02428	ko00230,map00230	-	R00426,R00720,R01855,R02100,R02720,R03531	RC00002	ko00000,ko00001,ko01000	-	-	iAF987.Gmet_1875	Ham1p_like	bin204
622_bin204_d_Bacteria.p_Myxococcota.c_Myxococcia.o_Myxococcales.f_Myxococcaceae.g_Archangium_A.s__3	215803.DB30_2435	3.13E-120	348	COG0689@1|root,COG0689@2|Bacteria,1MVFZ@1224|Proteobacteria,42NEX@68525|delta/epsilon subdivisions,2WJ1Y@28221|Deltaproteobacteria,2YUXF@29|Myxococcales	28221|Deltaproteobacteria	J	Phosphorolytic exoribonuclease that removes nucleotide residues following the -CCA terminus of tRNA and adds nucleotides to the ends of RNA molecules by using nucleoside diphosphates as substrates	rph	GO:0006139,GO:0006401,GO:0006725,GO:0006807,GO:0008150,GO:0008152,GO:0009056,GO:0009057,GO:0009987,GO:0016070,GO:0016072,GO:0016075,GO:0019439,GO:0034641,GO:0034655,GO:0034660,GO:0034661,GO:0043170,GO:0044237,GO:0044238,GO:0044248,GO:0044260,GO:0044265,GO:0044270,GO:0046483,GO:0046700,GO:0071704,GO:0090304,GO:1901360,GO:1901361,GO:1901575	2.7.7.56	ko:K00989	-	-	-	-	ko00000,ko01000,ko03016	-	-	-	RNase_PH,RNase_PH_C	bin204
622_bin204_d_Bacteria.p_Myxococcota.c_Myxococcia.o_Myxococcales.f_Myxococcaceae.g_Archangium_A.s__5	1242864.D187_003403	1.16E-80	250	COG0860@1|root,COG0860@2|Bacteria,1MUQK@1224|Proteobacteria,42MPH@68525|delta/epsilon subdivisions,2WJHW@28221|Deltaproteobacteria	28221|Deltaproteobacteria	M	PFAM cell wall hydrolase autolysin	-	-	3.5.1.28	ko:K01448	ko01503,map01503	M00727	R04112	RC00064,RC00141	ko00000,ko00001,ko00002,ko01000,ko01011,ko03036	-	-	-	Amidase_3	bin204
622_bin204_d_Bacteria.p_Myxococcota.c_Myxococcia.o_Myxococcales.f_Myxococcaceae.g_Archangium_A.s__6	1242864.D187_005501	1.76E-93	286	COG0515@1|root,COG0515@2|Bacteria,1MV1P@1224|Proteobacteria,42RC9@68525|delta/epsilon subdivisions,2WN5U@28221|Deltaproteobacteria,2YWJ8@29|Myxococcales	28221|Deltaproteobacteria	KLT	serine threonine protein kinase	-	-	2.7.11.1	ko:K12132	-	-	-	-	ko00000,ko01000,ko01001	-	-	-	DUF4388,Pkinase	bin204
622_bin204_d_Bacteria.p_Myxococcota.c_Myxococcia.o_Myxococcales.f_Myxococcaceae.g_Archangium_A.s__7	1254432.SCE1572_33155	8.59E-99	296	COG0667@1|root,COG0667@2|Bacteria,1NWQE@1224|Proteobacteria,42ZW2@68525|delta/epsilon subdivisions,2WVDI@28221|Deltaproteobacteria,2YVXI@29|Myxococcales	28221|Deltaproteobacteria	C	Aldo/keto reductase family	-	-	-	-	-	-	-	-	-	-	-	-	Aldo_ket_red,HEAT_2	bin204
622_bin204_d_Bacteria.p_Myxococcota.c_Myxococcia.o_Myxococcales.f_Myxococcaceae.g_Archangium_A.s__8	1242864.D187_000868	8.37E-35	122	COG0526@1|root,COG0526@2|Bacteria,1MZ22@1224|Proteobacteria,432ZC@68525|delta/epsilon subdivisions,2WXS5@28221|Deltaproteobacteria,2Z0UW@29|Myxococcales	28221|Deltaproteobacteria	CO	Thioredoxin	-	-	-	-	-	-	-	-	-	-	-	-	Thioredoxin	bin204
623_bin204_d_Bacteria.p_Myxococcota.c_Myxococcia.o_Myxococcales.f_Myxococcaceae.g_Archangium_A.s__1	1242864.D187_008880	8.24E-176	523	COG0553@1|root,COG4715@1|root,COG0553@2|Bacteria,COG4715@2|Bacteria,1MV6M@1224|Proteobacteria,42M5P@68525|delta/epsilon subdivisions,2WIW8@28221|Deltaproteobacteria,2YU7C@29|Myxococcales	28221|Deltaproteobacteria	KL	helicase domain protein	-	-	-	-	-	-	-	-	-	-	-	-	Helicase_C,SNF2_N,SNF2_assoc,SWIM	bin204
623_bin204_d_Bacteria.p_Myxococcota.c_Myxococcia.o_Myxococcales.f_Myxococcaceae.g_Archangium_A.s__2	1521187.JPIM01000005_gene2281	5.96E-30	115	COG0110@1|root,COG0110@2|Bacteria,2G6D2@200795|Chloroflexi,376J8@32061|Chloroflexia	32061|Chloroflexia	S	PFAM transferase hexapeptide repeat containing protein	-	-	2.3.1.79	ko:K00661	-	-	-	-	ko00000,ko01000	-	-	-	Hexapep	bin204
623_bin204_d_Bacteria.p_Myxococcota.c_Myxococcia.o_Myxococcales.f_Myxococcaceae.g_Archangium_A.s__3	326427.Cagg_0811	1.71E-23	93.6	COG1032@1|root,COG1032@2|Bacteria,2GA8U@200795|Chloroflexi,377MA@32061|Chloroflexia	32061|Chloroflexia	C	radical SAM domain protein	-	-	-	-	-	-	-	-	-	-	-	-	-	bin204
623_bin204_d_Bacteria.p_Myxococcota.c_Myxococcia.o_Myxococcales.f_Myxococcaceae.g_Archangium_A.s__4	324602.Caur_3773	1.58E-95	286	COG1028@1|root,COG1028@2|Bacteria,2G7QU@200795|Chloroflexi,376RA@32061|Chloroflexia	32061|Chloroflexia	IQ	short-chain dehydrogenase reductase SDR	-	-	1.1.1.100	ko:K00059	ko00061,ko00333,ko00780,ko01040,ko01100,ko01130,ko01212,map00061,map00333,map00780,map01040,map01100,map01130,map01212	M00083,M00572	R04533,R04534,R04536,R04543,R04566,R04953,R04964,R07759,R07763,R10116,R10120,R11671	RC00029,RC00117	ko00000,ko00001,ko00002,ko01000,ko01004	-	-	-	adh_short_C2	bin204
623_bin204_d_Bacteria.p_Myxococcota.c_Myxococcia.o_Myxococcales.f_Myxococcaceae.g_Archangium_A.s__5	867845.KI911784_gene2865	1.15E-178	513	COG0318@1|root,COG0318@2|Bacteria,2G7N1@200795|Chloroflexi,37718@32061|Chloroflexia	32061|Chloroflexia	IQ	PFAM AMP-dependent synthetase and ligase	-	-	-	-	-	-	-	-	-	-	-	-	AMP-binding,AMP-binding_C	bin204
623_bin204_d_Bacteria.p_Myxococcota.c_Myxococcia.o_Myxococcales.f_Myxococcaceae.g_Archangium_A.s__6	324602.Caur_1478	4.71E-46	156	COG0110@1|root,COG0110@2|Bacteria,2G6D2@200795|Chloroflexi,376J8@32061|Chloroflexia	32061|Chloroflexia	S	PFAM transferase hexapeptide repeat containing protein	-	-	2.3.1.79	ko:K00661	-	-	-	-	ko00000,ko01000	-	-	-	Hexapep	bin204
623_bin204_d_Bacteria.p_Myxococcota.c_Myxococcia.o_Myxococcales.f_Myxococcaceae.g_Archangium_A.s__7	384765.SIAM614_06013	4.63E-06	54.7	COG1073@1|root,COG1073@2|Bacteria,1RIWI@1224|Proteobacteria,2UAKC@28211|Alphaproteobacteria	28211|Alphaproteobacteria	S	COG1073 Hydrolases of the alpha beta superfamily	-	-	-	ko:K06889	-	-	-	-	ko00000	-	-	-	Abhydrolase_1,Hydrolase_4,Peptidase_S9	bin204
624_bin204_d_Bacteria.p_Myxococcota.c_Myxococcia.o_Myxococcales.f_Myxococcaceae.g_Archangium_A.s__1	1254432.SCE1572_21800	7.82E-12	77.4	COG3291@1|root,COG3291@2|Bacteria	2|Bacteria	S	metallopeptidase activity	-	-	3.1.3.5,3.2.1.14,3.2.1.4	ko:K01081,ko:K01179,ko:K01183,ko:K20276	ko00230,ko00240,ko00500,ko00520,ko00760,ko01100,ko01110,ko02024,map00230,map00240,map00500,map00520,map00760,map01100,map01110,map02024	-	R00183,R00511,R00963,R01126,R01206,R01227,R01569,R01664,R01968,R02088,R02102,R02323,R02334,R02719,R03346,R06200,R11307,R11308	RC00017,RC00467	ko00000,ko00001,ko01000	-	GH18,GH5,GH9	-	F5_F8_type_C,Melibiase_2,NPCBM_assoc,PKD,PPC,Trypsin_2,VPEP	bin204
624_bin204_d_Bacteria.p_Myxococcota.c_Myxococcia.o_Myxococcales.f_Myxococcaceae.g_Archangium_A.s__2	378806.STAUR_6404	3.79E-18	85.5	2AG6R@1|root,316BR@2|Bacteria,1PX9C@1224|Proteobacteria,434DN@68525|delta/epsilon subdivisions,2X8U3@28221|Deltaproteobacteria,2Z0DR@29|Myxococcales	28221|Deltaproteobacteria	-	-	-	-	-	-	-	-	-	-	-	-	-	-	-	bin204
624_bin204_d_Bacteria.p_Myxococcota.c_Myxococcia.o_Myxococcales.f_Myxococcaceae.g_Archangium_A.s__3	378806.STAUR_6403	1.18E-39	148	COG1470@1|root,COG1470@2|Bacteria,1QZIJ@1224|Proteobacteria,43CK1@68525|delta/epsilon subdivisions,2X7UG@28221|Deltaproteobacteria,2YY6W@29|Myxococcales	28221|Deltaproteobacteria	S	PEGA domain	-	-	-	-	-	-	-	-	-	-	-	-	PEGA	bin204
624_bin204_d_Bacteria.p_Myxococcota.c_Myxococcia.o_Myxococcales.f_Myxococcaceae.g_Archangium_A.s__4	215803.DB30_2219	9.19E-43	149	2AIN9@1|root,3194P@2|Bacteria,1Q1T5@1224|Proteobacteria,43EYX@68525|delta/epsilon subdivisions,2XA3F@28221|Deltaproteobacteria,2Z08A@29|Myxococcales	28221|Deltaproteobacteria	-	-	-	-	-	-	-	-	-	-	-	-	-	-	-	bin204
624_bin204_d_Bacteria.p_Myxococcota.c_Myxococcia.o_Myxococcales.f_Myxococcaceae.g_Archangium_A.s__5	215803.DB30_6528	7.95E-42	154	COG2423@1|root,COG2423@2|Bacteria,1MWH6@1224|Proteobacteria,42SUF@68525|delta/epsilon subdivisions,2WPJU@28221|Deltaproteobacteria,2YZED@29|Myxococcales	28221|Deltaproteobacteria	E	Ornithine cyclodeaminase/mu-crystallin family	-	-	1.4.1.1,4.3.1.12	ko:K01750,ko:K19244	ko00250,ko00330,ko00430,ko01100,ko01110,ko01130,ko01230,map00250,map00330,map00430,map01100,map01110,map01130,map01230	-	R00396,R00671	RC00008,RC00354	ko00000,ko00001,ko01000	-	-	-	OCD_Mu_crystall	bin204
624_bin204_d_Bacteria.p_Myxococcota.c_Myxococcia.o_Myxococcales.f_Myxococcaceae.g_Archangium_A.s__6	246197.MXAN_2218	6.80E-57	182	COG3128@1|root,COG3128@2|Bacteria,1R838@1224|Proteobacteria,4330J@68525|delta/epsilon subdivisions	1224|Proteobacteria	S	Prolyl 4-hydroxylase alpha subunit homologues.	-	-	-	-	-	-	-	-	-	-	-	-	2OG-FeII_Oxy_3,WD40	bin204
625_bin204_d_Bacteria.p_Myxococcota.c_Myxococcia.o_Myxococcales.f_Myxococcaceae.g_Archangium_A.s__1	1172188.KB911820_gene2657	4.47E-17	84.7	2EVIQ@1|root,33NYW@2|Bacteria,2IIIZ@201174|Actinobacteria,4FHQ3@85021|Intrasporangiaceae	201174|Actinobacteria	S	Ceramidase	-	-	-	-	-	-	-	-	-	-	-	-	Ceramidase	bin204
625_bin204_d_Bacteria.p_Myxococcota.c_Myxococcia.o_Myxococcales.f_Myxococcaceae.g_Archangium_A.s__2	1242864.D187_002036	1.55E-13	71.2	COG1547@1|root,COG1547@2|Bacteria,1P75K@1224|Proteobacteria,432ZJ@68525|delta/epsilon subdivisions,2WXIJ@28221|Deltaproteobacteria,2Z233@29|Myxococcales	28221|Deltaproteobacteria	S	Domain of unknown function (DUF309)	-	-	-	ko:K09763	-	-	-	-	ko00000	-	-	-	DUF309	bin204
625_bin204_d_Bacteria.p_Myxococcota.c_Myxococcia.o_Myxococcales.f_Myxococcaceae.g_Archangium_A.s__3	1380386.JIAW01000005_gene1434	1.82E-108	320	COG1028@1|root,COG1028@2|Bacteria,2IB1P@201174|Actinobacteria,23DTN@1762|Mycobacteriaceae	201174|Actinobacteria	IQ	Enoyl-(Acyl carrier protein) reductase	-	-	-	-	-	-	-	-	-	-	-	-	adh_short,adh_short_C2	bin204
625_bin204_d_Bacteria.p_Myxococcota.c_Myxococcia.o_Myxococcales.f_Myxococcaceae.g_Archangium_A.s__4	502025.Hoch_1266	1.20E-60	202	COG1595@1|root,COG1595@2|Bacteria,1R44W@1224|Proteobacteria,43DYU@68525|delta/epsilon subdivisions,2X92D@28221|Deltaproteobacteria,2Z1IY@29|Myxococcales	28221|Deltaproteobacteria	K	Sigma-70, region 4	-	-	-	ko:K03088	-	-	-	-	ko00000,ko03021	-	-	-	Sigma70_r2,Sigma70_r4_2	bin204
625_bin204_d_Bacteria.p_Myxococcota.c_Myxococcia.o_Myxococcales.f_Myxococcaceae.g_Archangium_A.s__8	316055.RPE_2252	1.37E-123	361	COG3246@1|root,COG3246@2|Bacteria,1MZTP@1224|Proteobacteria,2TRG7@28211|Alphaproteobacteria,3JS2V@41294|Bradyrhizobiaceae	28211|Alphaproteobacteria	S	beta-keto acid cleavage enzyme	-	-	2.3.1.247	ko:K18013	ko00310,map00310	-	R10564	RC02728,RC03199	ko00000,ko00001,ko01000	-	-	-	BKACE	bin204
625_bin204_d_Bacteria.p_Myxococcota.c_Myxococcia.o_Myxococcales.f_Myxococcaceae.g_Archangium_A.s__9	215803.DB30_4341	4.50E-52	176	COG2256@1|root,COG2256@2|Bacteria,1MUVS@1224|Proteobacteria,42M9X@68525|delta/epsilon subdivisions,2WJ7E@28221|Deltaproteobacteria,2YU66@29|Myxococcales	28221|Deltaproteobacteria	L	AAA C-terminal domain	rarA	-	-	ko:K07478	-	-	-	-	ko00000	-	-	-	AAA,AAA_assoc_2,MgsA_C,RuvB_N	bin204
626_bin204_d_Bacteria.p_Myxococcota.c_Myxococcia.o_Myxococcales.f_Myxococcaceae.g_Archangium_A.s__1	1144275.COCOR_05445	2.34E-151	432	COG0379@1|root,COG0379@2|Bacteria,1MWQU@1224|Proteobacteria,42N99@68525|delta/epsilon subdivisions,2WJY8@28221|Deltaproteobacteria,2YTVB@29|Myxococcales	28221|Deltaproteobacteria	H	Catalyzes the condensation of iminoaspartate with dihydroxyacetone phosphate to form quinolinate	nadA	GO:0003674,GO:0003824,GO:0005488,GO:0005575,GO:0005622,GO:0005623,GO:0005737,GO:0005829,GO:0006082,GO:0006139,GO:0006520,GO:0006531,GO:0006725,GO:0006732,GO:0006733,GO:0006753,GO:0006793,GO:0006796,GO:0006807,GO:0008150,GO:0008152,GO:0008987,GO:0009058,GO:0009066,GO:0009108,GO:0009117,GO:0009165,GO:0009435,GO:0009987,GO:0016053,GO:0017144,GO:0018130,GO:0019355,GO:0019359,GO:0019362,GO:0019363,GO:…	2.5.1.72	ko:K03517	ko00760,ko01100,map00760,map01100	M00115	R04292	RC01119	ko00000,ko00001,ko00002,ko01000	-	-	-	NadA	bin204
626_bin204_d_Bacteria.p_Myxococcota.c_Myxococcia.o_Myxococcales.f_Myxococcaceae.g_Archangium_A.s__2	1297742.A176_06801	2.84E-45	154	COG1996@1|root,COG1996@2|Bacteria	2|Bacteria	K	Psort location Cytoplasmic, score	-	-	-	-	-	-	-	-	-	-	-	-	DUF4379	bin204
626_bin204_d_Bacteria.p_Myxococcota.c_Myxococcia.o_Myxococcales.f_Myxococcaceae.g_Archangium_A.s__3	1278073.MYSTI_02990	1.70E-79	248	COG0500@1|root,COG2226@2|Bacteria	2|Bacteria	Q	methyltransferase	-	-	-	-	-	-	-	-	-	-	-	-	Methyltransf_11,Methyltransf_25	bin204
626_bin204_d_Bacteria.p_Myxococcota.c_Myxococcia.o_Myxococcales.f_Myxococcaceae.g_Archangium_A.s__4	215803.DB30_6780	4.47E-08	54.3	2A69E@1|root,30V22@2|Bacteria,1Q9ZJ@1224|Proteobacteria,43DW6@68525|delta/epsilon subdivisions,2WZ1I@28221|Deltaproteobacteria,2Z149@29|Myxococcales	28221|Deltaproteobacteria	-	-	-	-	-	-	-	-	-	-	-	-	-	-	-	bin204
626_bin204_d_Bacteria.p_Myxococcota.c_Myxococcia.o_Myxococcales.f_Myxococcaceae.g_Archangium_A.s__5	215803.DB30_6781	1.36E-198	571	29WSY@1|root,30IEA@2|Bacteria,1PV9U@1224|Proteobacteria,438BH@68525|delta/epsilon subdivisions,2X3KW@28221|Deltaproteobacteria,2YWGD@29|Myxococcales	28221|Deltaproteobacteria	-	-	-	-	-	-	-	-	-	-	-	-	-	-	-	bin204
626_bin204_d_Bacteria.p_Myxococcota.c_Myxococcia.o_Myxococcales.f_Myxococcaceae.g_Archangium_A.s__6	378806.STAUR_3330	5.57E-33	133	2CEXM@1|root,2ZG9T@2|Bacteria,1P6IQ@1224|Proteobacteria,433FZ@68525|delta/epsilon subdivisions,2WY1W@28221|Deltaproteobacteria,2YY03@29|Myxococcales	28221|Deltaproteobacteria	-	-	-	-	-	-	-	-	-	-	-	-	-	-	-	bin204
627_bin204_d_Bacteria.p_Myxococcota.c_Myxococcia.o_Myxococcales.f_Myxococcaceae.g_Archangium_A.s__2	378806.STAUR_0843	4.34E-174	531	COG1629@1|root,COG4771@2|Bacteria,1QX4E@1224|Proteobacteria,437VM@68525|delta/epsilon subdivisions,2X358@28221|Deltaproteobacteria,2YUBU@29|Myxococcales	28221|Deltaproteobacteria	P	TonB-dependent Receptor Plug Domain	-	-	-	-	-	-	-	-	-	-	-	-	Plug,TonB_C,TonB_dep_Rec	bin204
627_bin204_d_Bacteria.p_Myxococcota.c_Myxococcia.o_Myxococcales.f_Myxococcaceae.g_Archangium_A.s__4	765420.OSCT_0910	1.09E-07	63.9	COG0457@1|root,COG1716@1|root,COG4447@1|root,COG0457@2|Bacteria,COG1716@2|Bacteria,COG4447@2|Bacteria	2|Bacteria	S	cellulose binding	-	-	2.7.11.1	ko:K12132	-	-	-	-	ko00000,ko01000,ko01001	-	-	-	CarboxypepD_reg,FHA,Kelch_4,NHL,PA14,Peptidase_C11	bin204
628_bin204_d_Bacteria.p_Myxococcota.c_Myxococcia.o_Myxococcales.f_Myxococcaceae.g_Archangium_A.s__1	391603.FBALC1_09677	2.46E-05	53.5	COG2706@1|root,COG4886@1|root,COG2706@2|Bacteria,COG4886@2|Bacteria,4NFXV@976|Bacteroidetes,1I00F@117743|Flavobacteriia	976|Bacteroidetes	O	Tetratricopeptide repeat	-	-	-	-	-	-	-	-	-	-	-	-	VCBS	bin204
628_bin204_d_Bacteria.p_Myxococcota.c_Myxococcia.o_Myxococcales.f_Myxococcaceae.g_Archangium_A.s__2	215803.DB30_8038	6.50E-304	837	COG0334@1|root,COG0334@2|Bacteria,1MUMF@1224|Proteobacteria,42NM8@68525|delta/epsilon subdivisions,2WIWB@28221|Deltaproteobacteria,2YX7D@29|Myxococcales	28221|Deltaproteobacteria	C	Belongs to the Glu Leu Phe Val dehydrogenases family	gdhA1	-	1.4.1.3	ko:K00261	ko00220,ko00250,ko00471,ko00910,ko01100,ko01200,ko04217,ko04964,map00220,map00250,map00471,map00910,map01100,map01200,map04217,map04964	M00740	R00243,R00248	RC00006,RC02799	ko00000,ko00001,ko00002,ko01000,ko04147	-	-	-	ELFV_dehydrog,ELFV_dehydrog_N	bin204
628_bin204_d_Bacteria.p_Myxococcota.c_Myxococcia.o_Myxococcales.f_Myxococcaceae.g_Archangium_A.s__3	1278073.MYSTI_07265	2.88E-50	166	COG1988@1|root,COG1988@2|Bacteria,1RBHW@1224|Proteobacteria,435W4@68525|delta/epsilon subdivisions,2X0C0@28221|Deltaproteobacteria,2Z0GR@29|Myxococcales	28221|Deltaproteobacteria	S	LexA-binding, inner membrane-associated putative hydrolase	-	-	-	ko:K07038	-	-	-	-	ko00000	-	-	-	YdjM	bin204
628_bin204_d_Bacteria.p_Myxococcota.c_Myxococcia.o_Myxococcales.f_Myxococcaceae.g_Archangium_A.s__4	215803.DB30_2223	1.94E-08	61.2	2E740@1|root,331NE@2|Bacteria,1P2X4@1224|Proteobacteria	1224|Proteobacteria	-	-	-	-	-	-	-	-	-	-	-	-	-	-	-	bin204
629_bin204_d_Bacteria.p_Myxococcota.c_Myxococcia.o_Myxococcales.f_Myxococcaceae.g_Archangium_A.s__2	1120958.AULD01000006_gene277	2.18E-28	126	COG0515@1|root,COG0515@2|Bacteria,2GMPZ@201174|Actinobacteria,4FM1Q@85023|Microbacteriaceae	201174|Actinobacteria	KLT	Protein tyrosine kinase	-	-	2.7.11.1	ko:K12132	-	-	-	-	ko00000,ko01000,ko01001	-	-	-	Pkinase	bin204
629_bin204_d_Bacteria.p_Myxococcota.c_Myxococcia.o_Myxococcales.f_Myxococcaceae.g_Archangium_A.s__3	1278073.MYSTI_06326	6.14E-282	780	COG1215@1|root,COG1215@2|Bacteria,1MX08@1224|Proteobacteria,42MS6@68525|delta/epsilon subdivisions,2WIYE@28221|Deltaproteobacteria,2YUMA@29|Myxococcales	28221|Deltaproteobacteria	M	Glycosyl transferase family 21	-	-	-	-	-	-	-	-	-	-	-	-	Glyco_tranf_2_3	bin204
629_bin204_d_Bacteria.p_Myxococcota.c_Myxococcia.o_Myxococcales.f_Myxococcaceae.g_Archangium_A.s__4	215803.DB30_2215	3.01E-34	128	COG4964@1|root,COG4964@2|Bacteria	2|Bacteria	U	Pilus formation protein N terminal region	pilQ	-	-	ko:K02280	-	-	-	-	ko00000,ko02035,ko02044	-	-	-	BON,Secretin,T2SS-T3SS_pil_N	bin204
629_bin204_d_Bacteria.p_Myxococcota.c_Myxococcia.o_Myxococcales.f_Myxococcaceae.g_Archangium_A.s__5	215803.DB30_2203	5.27E-142	411	COG1181@1|root,COG1181@2|Bacteria,1MUTB@1224|Proteobacteria,42NF2@68525|delta/epsilon subdivisions,2WJ7Q@28221|Deltaproteobacteria,2YUFD@29|Myxococcales	28221|Deltaproteobacteria	F	Belongs to the D-alanine--D-alanine ligase family	ddl	-	6.3.2.4	ko:K01921	ko00473,ko00550,ko01100,ko01502,map00473,map00550,map01100,map01502	-	R01150	RC00064,RC00141	ko00000,ko00001,ko01000,ko01011	-	-	-	Dala_Dala_lig_C,Dala_Dala_lig_N	bin204
630_bin204_d_Bacteria.p_Myxococcota.c_Myxococcia.o_Myxococcales.f_Myxococcaceae.g_Archangium_A.s__5	391625.PPSIR1_24364	4.37E-69	223	COG0714@1|root,COG0714@2|Bacteria,1MUFN@1224|Proteobacteria,42NCX@68525|delta/epsilon subdivisions,2WIYY@28221|Deltaproteobacteria,2YWP3@29|Myxococcales	28221|Deltaproteobacteria	S	ATPase family associated with various cellular activities (AAA)	-	-	-	ko:K03924	-	-	-	-	ko00000,ko01000	-	-	-	AAA_3	bin204
631_bin204_d_Bacteria.p_Myxococcota.c_Myxococcia.o_Myxococcales.f_Myxococcaceae.g_Archangium_A.s__1	1144275.COCOR_01116	0	955	COG0457@1|root,COG3063@1|root,COG0457@2|Bacteria,COG3063@2|Bacteria,1Q2H1@1224|Proteobacteria,4383J@68525|delta/epsilon subdivisions,2X3DM@28221|Deltaproteobacteria,2YVKC@29|Myxococcales	28221|Deltaproteobacteria	NU	Tetratricopeptide repeat	-	-	-	-	-	-	-	-	-	-	-	-	DUF3857,DUF3858,TPR_16,TPR_19	bin204
631_bin204_d_Bacteria.p_Myxococcota.c_Myxococcia.o_Myxococcales.f_Myxococcaceae.g_Archangium_A.s__2	1278073.MYSTI_03405	4.70E-16	77	2E2R2@1|root,32XTN@2|Bacteria,1NHQU@1224|Proteobacteria	1224|Proteobacteria	S	MerC mercury resistance protein	-	-	-	-	-	-	-	-	-	-	-	-	MerC	bin204
631_bin204_d_Bacteria.p_Myxococcota.c_Myxococcia.o_Myxococcales.f_Myxococcaceae.g_Archangium_A.s__3	378806.STAUR_0717	5.13E-15	70.1	2CC9P@1|root,331C0@2|Bacteria,1NEFX@1224|Proteobacteria,4385K@68525|delta/epsilon subdivisions,2X9Y9@28221|Deltaproteobacteria,2YVVB@29|Myxococcales	28221|Deltaproteobacteria	S	COG0188 Type IIA topoisomerase (DNA gyrase topo II, topoisomerase IV), A subunit	-	-	-	-	-	-	-	-	-	-	-	-	-	bin204
631_bin204_d_Bacteria.p_Myxococcota.c_Myxococcia.o_Myxococcales.f_Myxococcaceae.g_Archangium_A.s__4	641149.HMPREF9016_01729	2.90E-22	93.6	2BZCJ@1|root,32R4T@2|Bacteria,1N45I@1224|Proteobacteria,2VUD0@28216|Betaproteobacteria	28216|Betaproteobacteria	-	-	-	-	-	-	-	-	-	-	-	-	-	-	-	bin204
632_bin204_d_Bacteria.p_Myxococcota.c_Myxococcia.o_Myxococcales.f_Myxococcaceae.g_Archangium_A.s__1	448385.sce7280	6.75E-42	152	2DB7W@1|root,2Z7P1@2|Bacteria,1N65F@1224|Proteobacteria,434RW@68525|delta/epsilon subdivisions,2X8ZY@28221|Deltaproteobacteria,2Z17U@29|Myxococcales	28221|Deltaproteobacteria	S	Domain of unknown function (DUF4331)	-	-	-	-	-	-	-	-	-	-	-	-	DUF4331	bin204
632_bin204_d_Bacteria.p_Myxococcota.c_Myxococcia.o_Myxococcales.f_Myxococcaceae.g_Archangium_A.s__2	1254432.SCE1572_42430	5.60E-71	238	COG0457@1|root,COG0457@2|Bacteria,1N7TM@1224|Proteobacteria	1224|Proteobacteria	S	Tetratricopeptide repeat	-	-	-	-	-	-	-	-	-	-	-	-	-	bin204
632_bin204_d_Bacteria.p_Myxococcota.c_Myxococcia.o_Myxococcales.f_Myxococcaceae.g_Archangium_A.s__3	1192034.CAP_2909	1.25E-45	166	COG2370@1|root,COG2370@2|Bacteria,1MV6Z@1224|Proteobacteria,42SSE@68525|delta/epsilon subdivisions,2X5RE@28221|Deltaproteobacteria	28221|Deltaproteobacteria	O	HupE / UreJ protein	-	-	-	-	-	-	-	-	-	-	-	-	HupE_UreJ_2	bin204
632_bin204_d_Bacteria.p_Myxococcota.c_Myxococcia.o_Myxococcales.f_Myxococcaceae.g_Archangium_A.s__5	1297742.A176_01264	4.05E-152	450	COG0728@1|root,COG0728@2|Bacteria,1MUH0@1224|Proteobacteria,42M28@68525|delta/epsilon subdivisions,2WJPF@28221|Deltaproteobacteria,2YVGD@29|Myxococcales	28221|Deltaproteobacteria	U	Involved in peptidoglycan biosynthesis. Transports lipid-linked peptidoglycan precursors from the inner to the outer leaflet of the cytoplasmic membrane	murJ	-	-	ko:K03980	-	-	-	-	ko00000,ko01011,ko02000	2.A.66.4	-	-	MVIN	bin204
633_bin204_d_Bacteria.p_Myxococcota.c_Myxococcia.o_Myxococcales.f_Myxococcaceae.g_Archangium_A.s__1	1278073.MYSTI_01826	4.63E-25	99.8	2DQP6@1|root,337VW@2|Bacteria	2|Bacteria	S	Protein of unknown function (DUF4240)	-	-	-	-	-	-	-	-	-	-	-	-	DUF4240	bin204
633_bin204_d_Bacteria.p_Myxococcota.c_Myxococcia.o_Myxococcales.f_Myxococcaceae.g_Archangium_A.s__2	1144275.COCOR_02371	1.27E-85	271	2BSFK@1|root,32MHP@2|Bacteria,1Q3A5@1224|Proteobacteria,433Z9@68525|delta/epsilon subdivisions,2X46Q@28221|Deltaproteobacteria,2YYD4@29|Myxococcales	28221|Deltaproteobacteria	-	-	-	-	-	-	-	-	-	-	-	-	-	-	-	bin204
633_bin204_d_Bacteria.p_Myxococcota.c_Myxococcia.o_Myxococcales.f_Myxococcaceae.g_Archangium_A.s__3	215803.DB30_0388	1.06E-107	336	COG1287@1|root,COG1287@2|Bacteria,1N1IK@1224|Proteobacteria,42RRN@68525|delta/epsilon subdivisions,2WNAY@28221|Deltaproteobacteria,2YZMW@29|Myxococcales	28221|Deltaproteobacteria	S	IMG reference gene	-	-	-	-	-	-	-	-	-	-	-	-	-	bin204
633_bin204_d_Bacteria.p_Myxococcota.c_Myxococcia.o_Myxococcales.f_Myxococcaceae.g_Archangium_A.s__4	1297742.A176_02513	5.03E-124	368	COG2070@1|root,COG2070@2|Bacteria,1MU2F@1224|Proteobacteria,42NUM@68525|delta/epsilon subdivisions,2X43A@28221|Deltaproteobacteria,2YY59@29|Myxococcales	28221|Deltaproteobacteria	S	Nitronate monooxygenase	-	-	1.13.12.16	ko:K00459	ko00910,map00910	-	R00025	RC02541,RC02759	ko00000,ko00001,ko01000	-	-	-	NMO	bin204
633_bin204_d_Bacteria.p_Myxococcota.c_Myxococcia.o_Myxococcales.f_Myxococcaceae.g_Archangium_A.s__5	1144275.COCOR_07247	6.77E-43	148	COG1988@1|root,COG1988@2|Bacteria	2|Bacteria	NT	membrane-bound metal-dependent	ybcI	GO:0005575,GO:0005623,GO:0005886,GO:0016020,GO:0044464,GO:0071944	-	ko:K07038	-	-	-	-	ko00000	-	-	-	YdjM	bin204
633_bin204_d_Bacteria.p_Myxococcota.c_Myxococcia.o_Myxococcales.f_Myxococcaceae.g_Archangium_A.s__6	1192034.CAP_2946	0.000402	47.4	2E9CG@1|root,30JC0@2|Bacteria,1QAM0@1224|Proteobacteria,4355W@68525|delta/epsilon subdivisions,2X960@28221|Deltaproteobacteria,2Z24C@29|Myxococcales	28221|Deltaproteobacteria	-	-	-	-	-	-	-	-	-	-	-	-	-	-	-	bin204
634_bin204_d_Bacteria.p_Myxococcota.c_Myxococcia.o_Myxococcales.f_Myxococcaceae.g_Archangium_A.s__1	1144275.COCOR_03900	5.28E-187	543	COG0003@1|root,COG0003@2|Bacteria,1MUTX@1224|Proteobacteria,42V9Y@68525|delta/epsilon subdivisions,2WND5@28221|Deltaproteobacteria	28221|Deltaproteobacteria	P	Anion-transporting ATPase	arsA	-	3.6.3.16	ko:K01551	-	-	-	-	ko00000,ko01000,ko02000	3.A.19.1,3.A.21.1,3.A.4.1	-	-	ArsA_ATPase	bin204
634_bin204_d_Bacteria.p_Myxococcota.c_Myxococcia.o_Myxococcales.f_Myxococcaceae.g_Archangium_A.s__2	1449976.KALB_7680	4.79E-95	291	COG4977@1|root,COG4977@2|Bacteria,2GIRA@201174|Actinobacteria,4DYP2@85010|Pseudonocardiales	201174|Actinobacteria	K	Transcriptional regulator containing an amidase domain and an AraC-type DNA-binding HTH domain	-	-	-	-	-	-	-	-	-	-	-	-	DJ-1_PfpI,HTH_18,HTH_AraC	bin204
634_bin204_d_Bacteria.p_Myxococcota.c_Myxococcia.o_Myxococcales.f_Myxococcaceae.g_Archangium_A.s__3	391625.PPSIR1_16180	1.57E-37	131	294F7@1|root,2ZRV1@2|Bacteria	2|Bacteria	-	-	-	-	-	-	-	-	-	-	-	-	-	-	-	bin204
634_bin204_d_Bacteria.p_Myxococcota.c_Myxococcia.o_Myxococcales.f_Myxococcaceae.g_Archangium_A.s__4	215803.DB30_8268	4.07E-43	154	2BSHI@1|root,32MJT@2|Bacteria,1Q3AQ@1224|Proteobacteria,4391W@68525|delta/epsilon subdivisions,2X47G@28221|Deltaproteobacteria,2YYEX@29|Myxococcales	28221|Deltaproteobacteria	-	-	-	-	-	-	-	-	-	-	-	-	-	-	-	bin204
634_bin204_d_Bacteria.p_Myxococcota.c_Myxococcia.o_Myxococcales.f_Myxococcaceae.g_Archangium_A.s__5	502025.Hoch_4802	1.01E-34	130	29HWC@1|root,304TF@2|Bacteria	2|Bacteria	-	-	-	-	-	-	-	-	-	-	-	-	-	-	DUF4386	bin204
634_bin204_d_Bacteria.p_Myxococcota.c_Myxococcia.o_Myxococcales.f_Myxococcaceae.g_Archangium_A.s__6	1242864.D187_004164	3.30E-89	279	COG4102@1|root,COG4102@2|Bacteria,1MX4R@1224|Proteobacteria,430JY@68525|delta/epsilon subdivisions,2WW56@28221|Deltaproteobacteria	28221|Deltaproteobacteria	S	Protein of unknown function (DUF1501)	-	-	-	-	-	-	-	-	-	-	-	-	DUF1501	bin204
635_bin204_d_Bacteria.p_Myxococcota.c_Myxococcia.o_Myxococcales.f_Myxococcaceae.g_Archangium_A.s__3	483219.LILAB_01530	5.34E-189	531	COG0468@1|root,COG0468@2|Bacteria,1MU3C@1224|Proteobacteria,42M69@68525|delta/epsilon subdivisions,2WIYC@28221|Deltaproteobacteria	28221|Deltaproteobacteria	L	Can catalyze the hydrolysis of ATP in the presence of single-stranded DNA, the ATP-dependent uptake of single-stranded DNA by duplex DNA, and the ATP-dependent hybridization of homologous single-stranded DNAs. It interacts with LexA causing its activation and leading to its autocatalytic cleavage	recA	-	-	ko:K03553	ko03440,map03440	M00729	-	-	ko00000,ko00001,ko00002,ko03400	-	-	-	RecA	bin204
635_bin204_d_Bacteria.p_Myxococcota.c_Myxococcia.o_Myxococcales.f_Myxococcaceae.g_Archangium_A.s__4	483219.LILAB_16870	5.87E-45	157	2BRX3@1|root,32KXC@2|Bacteria,1Q30J@1224|Proteobacteria,433WX@68525|delta/epsilon subdivisions,2X8Z7@28221|Deltaproteobacteria,2YXHN@29|Myxococcales	28221|Deltaproteobacteria	-	-	-	-	-	-	-	-	-	-	-	-	-	-	-	bin204
635_bin204_d_Bacteria.p_Myxococcota.c_Myxococcia.o_Myxococcales.f_Myxococcaceae.g_Archangium_A.s__5	215803.DB30_2828	1.85E-213	598	COG0183@1|root,COG0183@2|Bacteria,1MU5G@1224|Proteobacteria,42MSR@68525|delta/epsilon subdivisions,2WMIY@28221|Deltaproteobacteria,2YUCQ@29|Myxococcales	28221|Deltaproteobacteria	I	Belongs to the thiolase family	bktB	-	2.3.1.16	ko:K07508	ko00062,ko00071,ko00280,ko01100,ko01110,ko01130,ko01212,map00062,map00071,map00280,map01100,map01110,map01130,map01212	M00085,M00087	R00391,R00927,R01177,R03778,R03858,R03991,R04546,R04742,R04747	RC00004,RC00326,RC00405,RC01702	ko00000,ko00001,ko00002,ko01000	-	-	-	Thiolase_C,Thiolase_N	bin204
635_bin204_d_Bacteria.p_Myxococcota.c_Myxococcia.o_Myxococcales.f_Myxococcaceae.g_Archangium_A.s__6	215803.DB30_2829	4.29E-24	92.8	29GHV@1|root,303FK@2|Bacteria,1PZBY@1224|Proteobacteria,435VS@68525|delta/epsilon subdivisions,2X0BH@28221|Deltaproteobacteria,2Z1PU@29|Myxococcales	28221|Deltaproteobacteria	-	-	-	-	-	-	-	-	-	-	-	-	-	-	-	bin204
635_bin204_d_Bacteria.p_Myxococcota.c_Myxococcia.o_Myxococcales.f_Myxococcaceae.g_Archangium_A.s__7	378806.STAUR_6549	8.08E-32	111	2AMRI@1|root,31CMV@2|Bacteria,1Q97Q@1224|Proteobacteria,4355D@68525|delta/epsilon subdivisions,2X95T@28221|Deltaproteobacteria,2Z22X@29|Myxococcales	28221|Deltaproteobacteria	-	-	-	-	-	-	-	-	-	-	-	-	-	-	-	bin204
635_bin204_d_Bacteria.p_Myxococcota.c_Myxococcia.o_Myxococcales.f_Myxococcaceae.g_Archangium_A.s__8	1297742.A176_05429	2.96E-60	196	COG0705@1|root,COG0705@2|Bacteria,1PBX9@1224|Proteobacteria,435AX@68525|delta/epsilon subdivisions,2WZN2@28221|Deltaproteobacteria,2Z2EH@29|Myxococcales	28221|Deltaproteobacteria	S	Eukaryotic integral membrane protein (DUF1751)	-	-	-	-	-	-	-	-	-	-	-	-	DUF1751	bin204
636_bin204_d_Bacteria.p_Myxococcota.c_Myxococcia.o_Myxococcales.f_Myxococcaceae.g_Archangium_A.s__1	391625.PPSIR1_38731	1.93E-28	118	COG1593@1|root,COG1593@2|Bacteria,1MU0F@1224|Proteobacteria,42MK4@68525|delta/epsilon subdivisions,2WJJ8@28221|Deltaproteobacteria,2YWE1@29|Myxococcales	28221|Deltaproteobacteria	G	Tripartite ATP-independent periplasmic transporter, DctM component	-	-	-	-	-	-	-	-	-	-	-	-	DctM,DctQ	bin204
636_bin204_d_Bacteria.p_Myxococcota.c_Myxococcia.o_Myxococcales.f_Myxococcaceae.g_Archangium_A.s__3	1254432.SCE1572_37390	5.01E-65	204	COG1971@1|root,COG1971@2|Bacteria,1NWBY@1224|Proteobacteria,42RE2@68525|delta/epsilon subdivisions,2WNEN@28221|Deltaproteobacteria,2Z20R@29|Myxococcales	28221|Deltaproteobacteria	U	Probably functions as a manganese efflux pump	mntP	-	-	-	-	-	-	-	-	-	-	-	Mntp	bin204
637_bin204_d_Bacteria.p_Myxococcota.c_Myxococcia.o_Myxococcales.f_Myxococcaceae.g_Archangium_A.s__1	1235457.C404_26040	2.17E-37	152	COG4591@1|root,COG4591@2|Bacteria,1R4Q2@1224|Proteobacteria,2VP40@28216|Betaproteobacteria,1KFTV@119060|Burkholderiaceae	28216|Betaproteobacteria	M	FtsX-like permease family	-	-	-	ko:K02004	-	M00258	-	-	ko00000,ko00002,ko02000	3.A.1	-	-	FtsX,MacB_PCD	bin204
637_bin204_d_Bacteria.p_Myxococcota.c_Myxococcia.o_Myxococcales.f_Myxococcaceae.g_Archangium_A.s__2	1000565.METUNv1_03746	3.13E-42	160	COG4591@1|root,COG4591@2|Bacteria,1R4Q2@1224|Proteobacteria,2VP40@28216|Betaproteobacteria,2KUSJ@206389|Rhodocyclales	206389|Rhodocyclales	M	MacB-like periplasmic core domain	-	-	-	ko:K02004	-	M00258	-	-	ko00000,ko00002,ko02000	3.A.1	-	-	FtsX,MacB_PCD	bin204
637_bin204_d_Bacteria.p_Myxococcota.c_Myxococcia.o_Myxococcales.f_Myxococcaceae.g_Archangium_A.s__3	1121403.AUCV01000058_gene3035	2.72E-33	127	COG2834@1|root,COG2834@2|Bacteria,1R5CY@1224|Proteobacteria,42PWK@68525|delta/epsilon subdivisions,2WKW1@28221|Deltaproteobacteria,2MI9E@213118|Desulfobacterales	28221|Deltaproteobacteria	M	Outer membrane lipoprotein-sorting protein	-	-	-	-	-	-	-	-	-	-	-	-	LolA_like	bin204
637_bin204_d_Bacteria.p_Myxococcota.c_Myxococcia.o_Myxococcales.f_Myxococcaceae.g_Archangium_A.s__4	690850.Desaf_2618	6.84E-19	97.1	28IZT@1|root,2Z8X3@2|Bacteria,1R4RF@1224|Proteobacteria,42QV2@68525|delta/epsilon subdivisions,2WMYU@28221|Deltaproteobacteria,2MA9F@213115|Desulfovibrionales	28221|Deltaproteobacteria	-	-	-	-	-	-	-	-	-	-	-	-	-	-	-	bin204
637_bin204_d_Bacteria.p_Myxococcota.c_Myxococcia.o_Myxococcales.f_Myxococcaceae.g_Archangium_A.s__5	215803.DB30_8931	5.43E-37	132	COG1136@1|root,COG1136@2|Bacteria,1MU45@1224|Proteobacteria,4345E@68525|delta/epsilon subdivisions,2X1ZZ@28221|Deltaproteobacteria,2Z07W@29|Myxococcales	28221|Deltaproteobacteria	V	ABC transporter	-	-	-	ko:K02003	-	M00258	-	-	ko00000,ko00002,ko02000	3.A.1	-	-	ABC_tran	bin204
638_bin204_d_Bacteria.p_Myxococcota.c_Myxococcia.o_Myxococcales.f_Myxococcaceae.g_Archangium_A.s__1	1297742.A176_00759	3.08E-74	234	COG0183@1|root,COG0183@2|Bacteria,1MU5G@1224|Proteobacteria,42MSR@68525|delta/epsilon subdivisions,2WIXG@28221|Deltaproteobacteria,2YUF5@29|Myxococcales	28221|Deltaproteobacteria	I	Belongs to the thiolase family	bamN	-	2.3.1.9	ko:K00626	ko00071,ko00072,ko00280,ko00310,ko00362,ko00380,ko00620,ko00630,ko00640,ko00650,ko00720,ko00900,ko01100,ko01110,ko01120,ko01130,ko01200,ko01212,ko02020,map00071,map00072,map00280,map00310,map00362,map00380,map00620,map00630,map00640,map00650,map00720,map00900,map01100,map01110,map01120,map01130,map01200,map01212,map02020	M00088,M00095,M00373,M00374,M00375	R00238,R01177	RC00004,RC00326	ko00000,ko00001,ko00002,ko01000,ko04147	-	-	-	Thiolase_C,Thiolase_N	bin204
638_bin204_d_Bacteria.p_Myxococcota.c_Myxococcia.o_Myxococcales.f_Myxococcaceae.g_Archangium_A.s__2	44056.XP_009036931.1	4.51E-50	164	COG3542@1|root,2RM2D@2759|Eukaryota	2759|Eukaryota	S	Cupin superfamily (DUF985)	-	-	-	ko:K09705	-	-	-	-	ko00000	-	-	-	Cupin_5	bin204
[truncated: 2,203 more rows]
