# Supplementary material for: Selection and horizontal gene transfer underlie microdiversity-level heterogeneity in resistance gene fate during wastewater treatment
Source: Nat Commun. 2024 Jun 26;15:5412. doi: 10.1038/s41467-024-49742-8 (PMC11208604; doi:10.1038/s41467-024-49742-8)
Supplement: Supplementary file 17 — Source Data [file 41467_2024_49742_MOESM17_ESM.xlsx]

## Sheet: Figure 1B
Figure 1a	Date	Reactor	Rep	fraction	sCOD
	2020-02-17	0.1	3	Effluent	16
	2020-02-17	0.1	2	Effluent	20.3333
	2020-02-17	0.1	1	Effluent	23.3333
	2020-02-21	0.1	1	Effluent	13
	2020-02-21	0.1	2	Effluent	21.3333
	2020-02-21	0.1	3	Effluent	22.6667
	2020-02-24	0.1	3	Effluent	19
	2020-02-24	0.1	2	Effluent	21.3333
	2020-02-24	0.1	1	Effluent	26
	2020-02-28	0.1	3	Effluent	17
	2020-02-28	0.1	2	Effluent	19
	2020-02-28	0.1	1	Effluent	24
	2020-03-02	0.1	1	Effluent	17
	2020-03-02	0.1	3	Effluent	18
	2020-03-02	0.1	2	Effluent	19
	2020-03-06	0.1	3	Effluent	22.5
	2020-03-06	0.1	2	Effluent	25
	2020-03-06	0.1	1	Effluent	26.5
	2020-03-09	0.1	1	Effluent	26
	2020-03-09	0.1	2	Effluent	28.5
	2020-03-09	0.1	3	Effluent	29.5
	2020-03-13	0.1	1	Effluent	25.5
	2020-03-13	0.1	3	Effluent	31
	2020-03-13	0.1	2	Effluent	34.5
	2020-03-16	0.1	3	Effluent	36
	2020-03-16	0.1	1	Effluent	38
	2020-03-16	0.1	2	Effluent	46
	2020-03-20	0.1	2	Effluent	9.5
	2020-03-20	0.1	1	Effluent	11.5
	2020-03-20	0.1	3	Effluent	13
	2020-03-23	0.1	2	Effluent	27
	2020-03-23	0.1	1	Effluent	30
	2020-03-23	0.1	3	Effluent	31
	2020-03-28	0.1	3	Effluent	40
	2020-03-28	0.1	1	Effluent	45
	2020-03-28	0.1	2	Effluent	50
	2020-03-30	0.1	2	Effluent	25.5
	2020-03-30	0.1	3	Effluent	27
	2020-03-30	0.1	1	Effluent	30
	2020-04-02	0.1	2	Effluent	20
	2020-04-02	0.1	3	Effluent	21
	2020-04-02	0.1	1	Effluent	36
	2020-04-06	0.1	2	Effluent	15.5
	2020-04-06	0.1	3	Effluent	16.5
	2020-04-06	0.1	1	Effluent	19
	2020-04-09	0.1	3	Effluent	20
	2020-04-09	0.1	1	Effluent	23.5
	2020-04-09	0.1	2	Effluent	23.5
	2020-01-27	INF	1	INF	135.5
	2020-01-31	INF	1	INF	104
	2020-02-04	INF	1	INF	126.5
	2020-02-07	INF	1	INF	27.5
	2020-02-11	INF	1	INF	19
	2020-02-14	INF	1	INF	41
	2020-02-18	INF	1	INF	42
	2020-02-21	INF	1	INF	55.3333
	2020-02-25	INF	1	INF	44
	2020-02-28	INF	1	INF	62
	2020-03-03	INF	1	INF	80
	2020-03-06	INF	1	INF	63.5
	2020-03-10	INF	1	INF	131.5
	2020-03-13	INF	1	INF	81
	2020-03-17	INF	1	INF	150
	2020-03-20	INF	1	INF	75
	2020-03-24	INF	1	INF	87
	2020-03-27	INF	1	INF
	2020-03-31	INF	1	INF	73
	2020-04-03	INF	1	INF	64
	2020-04-07	INF	1	INF	91
	2020-03-20	0	3	Effluent	6
	2020-04-06	0	1	Effluent	6.5
	2020-03-20	0	1	Effluent	8
	2020-03-20	0	2	Effluent	8.5
	2020-02-28	0	2	Effluent	13
	2020-04-06	0	2	Effluent	14
	2020-04-02	0	2	Effluent	15
	2020-04-09	0	2	Effluent	15
	2020-02-28	0	1	Effluent	15.6667
	2020-02-28	0	3	Effluent	16.3333
	2020-04-02	0	3	Effluent	17
	2020-04-09	0	3	Effluent	17
	2020-02-17	0	3	Effluent	18.75
	2020-03-02	0	2	Effluent	19
	2020-02-21	0	1	Effluent	19.3333
	2020-04-09	0	1	Effluent	19.5
	2020-02-17	0	1	Effluent	19.75
	2020-02-17	0	2	Effluent	20
	2020-02-24	0	2	Effluent	20
	2020-03-02	0	3	Effluent	20
	2020-04-06	0	3	Effluent	20.5
	2020-02-24	0	1	Effluent	20.6667
	2020-03-30	0	2	Effluent	21.5
	2020-02-24	0	3	Effluent	22
	2020-03-02	0	1	Effluent	22.5
	2020-03-09	0	3	Effluent	22.5
	2020-03-30	0	3	Effluent	22.5
	2020-04-02	0	1	Effluent	23
	2020-02-21	0	2	Effluent	23.3333
	2020-03-06	0	3	Effluent	24.5
	2020-02-21	0	3	Effluent	24.6667
	2020-03-06	0	2	Effluent	25.5
	2020-03-16	0	3	Effluent	26
	2020-03-06	0	1	Effluent	27
	2020-03-09	0	1	Effluent	29
	2020-03-09	0	2	Effluent	29.5
	2020-03-28	0	2	Effluent	30
	2020-03-30	0	1	Effluent	30
	2020-03-13	0	3	Effluent	32
	2020-03-13	0	1	Effluent	32.5
	2020-03-23	0	1	Effluent	34
	2020-03-28	0	1	Effluent	34
	2020-03-28	0	3	Effluent	34
	2020-03-23	0	2	Effluent	37
	2020-03-23	0	3	Effluent	37
	2020-03-16	0	1	Effluent	38
	2020-03-13	0	2	Effluent	39
	2020-03-16	0	2	Effluent	41

## Sheet: Figure 1C
Reactor	Hours since fed	Ammonia	hrs
10% reactors	0	10	0 hrs
0% reactors	0	5	0 hrs
10% reactors	2	4.1	2 hrs
0% reactors	2	3.9	2 hrs
10% reactors	4	0.9	4 hrs
0% reactors	4	0.8	4 hrs
10% reactors	6	0.2	6 hrs
0% reactors	6	0.3	6 hrs
10% reactors	8	0.34	8 hrs
0% reactors	8	0.18	8 hrs
10% reactors	10	0.38	10 hrs
0% reactors	10	0.16	10 hrs
10% reactors	0	8	0 hrs
0% reactors	0	8	0 hrs
10% reactors	2	6	2 hrs
0% reactors	2	5	2 hrs
10% reactors	4	1.6	4 hrs
0% reactors	4	1.4	4 hrs
10% reactors	6	0.5	6 hrs
0% reactors	6	0.1	6 hrs
10% reactors	10	0.52	10 hrs
0% reactors	10	0.36	10 hrs
10% reactors	0	17	0 hrs
0% reactors	0	7	0 hrs
10% reactors	2	9	2 hrs
0% reactors	2	7	2 hrs
10% reactors	4	6	4 hrs
0% reactors	4	4	4 hrs
10% reactors	6	4.5	6 hrs
0% reactors	6	2.5	6 hrs
10% reactors	10	2.9	10 hrs
0% reactors	10	0.7	10 hrs
10% reactors	0	9	0 hrs
10% reactors	2	6	2 hrs
10% reactors	4	1.6	4 hrs
10% reactors	6	0.4	6 hrs
10% reactors	10	0.36	10 hrs
0% reactors	0	9	0 hrs
0% reactors	2	5	2 hrs
0% reactors	4	1	4 hrs
0% reactors	6	0.4	6 hrs
0% reactors	10	0.4	10 hrs

## Sheet: Figure 1D
sample	MDS1	MDS2	Treatment_point	Status	Fraction	Reactor	Treatment
AAOLJ3001L	-0.172125	-0.0514221	9	After	AS	O2	0.1
ABVSK8395E	-0.199853	-0.0192395	6	After	AS	O2	0.1
ASZUA0069S	-0.0834941	0.037151	-3	Before	AS	P2	0
AWBTU5226J	-0.153159	0.124282	-5	Before	FE	O1	0
AXMGK3135Q	-0.401783	0.20539	-5	Before	FE	O3	0
AYHUY2120D	-0.122159	-0.0367554	4	After	AS	O2	0.1
BDOLL5284I	-0.0622043	0.0398506	2	After	AS	P3	0
BIHLB6119Y	0.0200133	0.167772	2	After	FE	O3	0.1
BKBAA7920Q	-0.159641	0.0234842	15	After	AS	O2	0.1
CTKAA1553C	1.0011	0.0161774	12	After	INF		0
CVREQ2707V	-0.176798	0.0435623	4	After	AS	P1	0
CXVWL1327T	-0.0683383	-0.202131	9	After	FE	O3	0.1
DJXNB4054F	-0.0546677	0.0791137	-1	Before	FE	P3	0
DNGEE8998Y	-0.137209	0.0280297	12	After	AS	P2	0
EBZCS4093H	-0.166177	-0.0132189	15	After	AS	O1	0.1
EGUDA3204Z	0.032911	0.143142	-1	Before	FE	O1	0
ETWDT7513P	-0.0439927	0.104669	-1	Before	FE	O3	0
EWOJK0017V	-0.148293	-0.0553898	9	After	AS	O3	0.1
EZZPO6467Z	-0.166434	0.00704851	-1	Before	AS	O2	0
FBLKR3479R	-0.134371	-0.077425	15	After	FE	O2	0.1
FFNVF9186D	-0.0847847	-0.433085	12	After	FE	O1	0.1
FFXIX2867H	-0.164175	0.0180532	15	After	AS	P1	0
FIEDP4142E	-0.0478276	0.0241674	-1	Before	FE	O2	0
FQLZW4300W	-0.210579	-0.106835	15	After	AS	O3	0.1
GFGIA8953L	-0.174911	0.00174751	12	After	AS	P3	0
GONKH1834E	-0.128658	-0.0148995	-3	Before	AS	P1	0
GQRAR9649I	-0.11127	0.165823	-5	Before	FE	P1	0
GTAKE7915Y	-0.185886	-0.116148	12	After	AS	O3	0.1
GXDMU2252I	-0.127173	0.0324609	2	After	AS	O3	0.1
HDRFF4542I	-0.110623	0.0491485	-1	Before	AS	O1	0
HFGVI0044Q	-0.135462	0.0584473	-5	Before	AS	O1	0
HQATZ1945L	-0.0719523	0.000477515	-3	Before	AS	O3	0
IUDZC4434Q	-0.269951	-0.00773818	6	After	AS	O1	0.1
IWPCW0716G	-0.0969396	0.0142552	12	After	FE	P1	0
IXKAB6328T	-0.104353	-0.177951	12	After	FE	P3	0
JUJHF9134P	-0.173227	0.0518863	4	After	AS	O1	0.1
JVDVE4651D	-0.0771137	-0.062073	4	After	FE	P3	0
JXBDA6620S	1.35345	-0.00122922	-1	Before	INF		0
JXRFG8695L	-0.189381	-0.00191537	6	After	AS	O3	0.1
KCIJR7559P	-0.237149	0.112952	6	After	FE	P1	0
KEIHK1168I	-0.153427	0.0104643	6	After	AS	P3	0
KJUPI1833T	0.108929	-0.0491512	9	After	FE	P1	0
KMWIQ0712K	-0.12889	0.0725028	-3	Before	AS	P3	0
LIIAL0853Z	-0.154307	0.107201	-5	Before	FE	P3	0
LIRKT9545S	1.35499	0.00958974	2	After	INF		0
LJSLX5580A	-0.153458	0.00273177	-5	Before	AS	P2	0
LMGGV4316U	-0.121469	0.00375856	12	After	AS	P1	0
LNBYT5954Z	-0.149235	-0.0252164	9	After	AS	O1	0.1
LSCZF6957Y	-0.0957943	0.0511412	2	After	AS	P1	0
LZGQG4924W	-0.177574	-0.0373711	12	After	AS	O1	0.1
MGTBM3934B	-0.242922	0.0660501	15	After	AS	P3	0
MHETY4827Z	-0.0424657	0.154049	-1	Before	FE	P2	0
MRGNY0672A	-0.0476702	-0.00511097	9	After	AS	P1	0
NEAWE3101W	-0.113463	0.0119416	12	After	AS	O2	0.1
NJJXB7326T	-0.112281	0.107985	-5	Before	FE	O2	0
NLQVX0980P	-0.189371	0.0354325	-5	Before	AS	P3	0
NOAOR5976A	1.33133	0.00472018	-1	Before	INF		0
NQWTN3218U	-0.0823442	-0.0247256	9	After	AS	P2	0
NZVQQ9792V	-0.187061	0.0598451	15	After	FE	P1	0
OGYXM7861O	-0.202122	0.0221854	15	After	AS	P2	0
OQKAY0494C	1.3186	0.00655801	-1	Before	INF		0
PMBNJ0338H	-0.236215	0.0259761	-5	Before	AS	O3	0
PPQYX0519D	-0.036613	-0.0438693	9	After	AS	P3	0
PQLRE3426M	0.00776103	0.00607593	12	After	FE	P2	0
QKLUC6872B	-0.0275201	0.011591	4	After	FE	P2	0
RAMLS4636B	0.222698	0.145227	2	After	FE	O2	0.1
RBHSA3360N	-0.09772	-0.00659381	2	After	AS	O2	0.1
RJYXA9040V	0.0517593	0.235422	2	After	FE	P1	0
RTCST0504P	-0.195373	-0.0503339	2	After	AS	P2	0
RVETB4734A	0.227118	-0.291763	4	After	FE	P1	0
SGUAO0911C	0.00685477	0.11821	2	After	FE	P2	0
SJIUI4838N	-0.0369598	0.228951	2	After	FE	O1	0.1
SLHEZ2715P	-0.219766	0.03237	6	After	AS	P1	0
SMAIH8416T	-0.130138	-0.00161535	-1	Before	AS	P1	0
SMRZL4770S	-0.111769	-0.0113961	-3	Before	AS	O2	0
SNLSN1243N	-0.136325	-0.0492079	4	After	AS	P2	0
SNUEY9437E	-0.173098	-0.0207546	6	After	AS	P2	0
SPGSU7537F	-0.327254	-0.0308059	6	After	FE	P2	0
SZCRM0055T	-0.0980203	-0.038749	15	After	FE	P3	0
TBBIJ6883B	-0.17283	0.0141479	-1	Before	AS	P3	0
TFTUD9566I	-0.20244	-0.0285201	4	After	AS	O3	0.1
TGQNY1141I	-0.0658181	-0.119242	6	After	FE	P3	0
UCOZS4528E	-0.178801	-0.00799835	4	After	AS	P3	0
UIBOQ0127Z	-0.0919598	-0.000312944	-1	Before	AS	P2	0
UJATH1427C	0.00725225	-0.253326	9	After	FE	O1	0.1
UMQML6506P	-0.148954	-0.382678	12	After	FE	O3	0.1
UPKQF5024K	-0.0926966	0.0580431	-3	Before	AS	O1	0
VKAZC4265A	0.0736701	0.125793	2	After	FE	P3	0
VVJFE8127P	-0.0863697	0.0709781	2	After	AS	O1	0.1
WEOIY8760C	-0.26267	-0.0551706	6	After	FE	O1	0.1
WIZOE2839Q	-0.00725832	-0.0628365	9	After	FE	P2	0
WJTYV4855R	-0.0381245	-0.151832	6	After	FE	O2	0.1
WQYNP1853R	1.368	0.00598166	2	After	INF		0
WUJXT0280Z	-0.400198	0.121592	-5	Before	FE	P2	0
XBASS0297H	-0.139971	0.01275	15	After	FE	P2	0
XHJCW6359E	-0.222351	0.0557868	-5	Before	AS	O2	0
XQXFX8126Y	-0.0662225	0.211475	-1	Before	FE	P1	0
XTFIC0638G	0.137591	-0.102198	9	After	FE	P3	0
XVJHZ6745S	1.04142	0.00300047	12	After	INF		0
XVVHV0835V	-0.0612573	-0.0576472	4	After	FE	O2	0.1
YGECA1284U	-0.169265	-0.291174	15	After	FE	O1	0.1
YOGJP6828Y	-0.0873664	-0.172088	6	After	FE	O3	0.1
YPQCU7286X	-0.159132	0.00175861	-5	Before	AS	P1	0
YTCDV3980T	-0.0816634	0.0556276	4	After	FE	O1	0.1
ZFYKJ6264T	1.3673	0.0131685	2	After	INF		0
ZHXHU7580Y	1.06969	0.00711766	12	After	INF		0
ZRQMP3158R	0.084801	-0.0830619	9	After	FE	O2	0.1
ZYTXN5029K	-0.119146	-0.00408467	-1	Before	AS	O3	0

## Sheet: Figure 1E
sample	MDS1	MDS2	Treatment_point	Fraction	Reactor	Treatment
AAOLJ3001L	-0.0362548	-0.142855	9	AS	O2	0.1
ABVSK8395E	-0.0779204	-0.0557357	6	AS	O2	0.1
ASZUA0069S	-0.0262429	-0.0482328	-3	AS	P2	0
AWBTU5226J	-0.0786783	0.0440465	-5	FE	O1	0
AXMGK3135Q	-0.147516	0.129616	-5	FE	O3	0
AYHUY2120D	-0.0610069	-0.0365595	4	AS	O2	0.1
BDOLL5284I	-0.0167409	-0.0738057	2	AS	P3	0
BIHLB6119Y	-0.0258558	0.137984	2	FE	O3	0.1
BKBAA7920Q	-0.0250611	-0.060633	15	AS	O2	0.1
CTKAA1553C	0.29965	-0.0506929	12	INF		0
CVREQ2707V	-0.0579708	0.00693586	4	AS	P1	0
CXVWL1327T	-0.0487831	0.0461086	9	FE	O3	0.1
DJXNB4054F	-0.00887587	0.112973	-1	FE	P3	0
DNGEE8998Y	-0.0265491	-0.0643204	12	AS	P2	0
EBZCS4093H	-0.0401048	-0.0875973	15	AS	O1	0.1
EGUDA3204Z	-0.0154963	0.0568684	-1	FE	O1	0
ETWDT7513P	-0.0316258	0.135572	-1	FE	O3	0
EWOJK0017V	-0.0423065	-0.0743587	9	AS	O3	0.1
EZZPO6467Z	-0.0383923	-0.0619172	-1	AS	O2	0
FBLKR3479R	-0.0468741	-0.00169834	15	FE	O2	0.1
FFNVF9186D	-0.0714658	0.0807764	12	FE	O1	0.1
FFXIX2867H	-0.0187753	-0.10637	15	AS	P1	0
FIEDP4142E	-0.0177713	-0.0558616	-1	FE	O2	0
FQLZW4300W	-0.0448822	-0.0649737	15	AS	O3	0.1
GFGIA8953L	-0.0310787	-0.0931822	12	AS	P3	0
GONKH1834E	-0.0606533	-0.0326031	-3	AS	P1	0
GQRAR9649I	-0.0970055	0.0799352	-5	FE	P1	0
GTAKE7915Y	-0.073507	-0.0769714	12	AS	O3	0.1
GXDMU2252I	-0.0379387	-0.0651813	2	AS	O3	0.1
HDRFF4542I	-0.0181227	-0.0783381	-1	AS	O1	0
HFGVI0044Q	-0.0646819	-0.0488916	-5	AS	O1	0
HQATZ1945L	-0.0617509	-0.0840945	-3	AS	O3	0
IUDZC4434Q	-0.0723075	-0.0324813	6	AS	O1	0.1
IWPCW0716G	-0.0307194	-0.0145575	12	FE	P1	0
IXKAB6328T	-0.0392584	-0.0111088	12	FE	P3	0
JUJHF9134P	-0.0505184	-0.0214762	4	AS	O1	0.1
JVDVE4651D	-0.0472159	0.00624567	4	FE	P3	0
JXBDA6620S	0.596006	0.0261281	-1	INF		0
JXRFG8695L	-0.0775309	-0.0644105	6	AS	O3	0.1
KCIJR7559P	-0.0880613	0.204513	6	FE	P1	0
KEIHK1168I	-0.0438097	-0.0618521	6	AS	P3	0
KJUPI1833T	0.00447205	-0.0127592	9	FE	P1	0
KMWIQ0712K	-0.019786	-0.0890704	-3	AS	P3	0
LIIAL0853Z	-0.109193	0.0504972	-5	FE	P3	0
LIRKT9545S	0.595143	0.0199985	2	INF		0
LJSLX5580A	-0.0701326	-0.0470954	-5	AS	P2	0
LMGGV4316U	-0.0228518	-0.078566	12	AS	P1	0
LNBYT5954Z	-0.0381093	-0.092458	9	AS	O1	0.1
LSCZF6957Y	-0.0366881	-0.00192477	2	AS	P1	0
LZGQG4924W	-0.0566138	-0.0951297	12	AS	O1	0.1
MGTBM3934B	0.0142908	-0.045328	15	AS	P3	0
MHETY4827Z	-0.068943	0.169772	-1	FE	P2	0
MRGNY0672A	0.00754201	-0.0452933	9	AS	P1	0
NEAWE3101W	-0.0560986	-0.0734603	12	AS	O2	0.1
NJJXB7326T	-0.0600129	0.0447124	-5	FE	O2	0
NLQVX0980P	-0.0712382	-0.0597294	-5	AS	P3	0
NOAOR5976A	0.59338	0.0296665	-1	INF		0
NQWTN3218U	-0.00379934	-0.0688337	9	AS	P2	0
NZVQQ9792V	-0.0533759	0.0367731	15	FE	P1	0
OGYXM7861O	-0.01207	-0.069884	15	AS	P2	0
OQKAY0494C	0.59958	0.0295747	-1	INF		0
PMBNJ0338H	-0.096509	-0.06361	-5	AS	O3	0
PPQYX0519D	-0.00466134	-0.0856296	9	AS	P3	0
PQLRE3426M	-0.0122824	0.0298123	12	FE	P2	0
QKLUC6872B	-0.0422091	0.0406873	4	FE	P2	0
RAMLS4636B	0.016302	0.120143	2	FE	O2	0.1
RBHSA3360N	-0.0601771	-0.0639572	2	AS	O2	0.1
RJYXA9040V	0.0108612	0.253602	2	FE	P1	0
RTCST0504P	-0.0901632	-0.0582066	2	AS	P2	0
RVETB4734A	-0.0196093	0.17267	4	FE	P1	0
SGUAO0911C	-0.0278699	0.0737769	2	FE	P2	0
SJIUI4838N	0.00271771	0.157809	2	FE	O1	0.1
SLHEZ2715P	-0.0718584	0.0231288	6	AS	P1	0
SMAIH8416T	-0.048114	-0.0716625	-1	AS	P1	0
SMRZL4770S	-0.0575389	-0.0882461	-3	AS	O2	0
SNLSN1243N	-0.046979	-0.0236734	4	AS	P2	0
SNUEY9437E	-0.0490806	-0.0433239	6	AS	P2	0
SPGSU7537F	-0.172892	0.142116	6	FE	P2	0
SZCRM0055T	-0.0344188	0.0156923	15	FE	P3	0
TBBIJ6883B	-0.0153634	-0.125296	-1	AS	P3	0
TFTUD9566I	-0.0706884	-0.0779829	4	AS	O3	0.1
TGQNY1141I	-0.0626179	0.0237357	6	FE	P3	0
UCOZS4528E	-0.0438447	-0.0406509	4	AS	P3	0
UIBOQ0127Z	-0.0145748	-0.0465855	-1	AS	P2	0
UJATH1427C	-0.0247388	0.0347393	9	FE	O1	0.1
UMQML6506P	-0.0922397	0.0640426	12	FE	O3	0.1
UPKQF5024K	-0.0379077	-0.0747531	-3	AS	O1	0
VKAZC4265A	0.00787447	0.110705	2	FE	P3	0
VVJFE8127P	-0.023381	-0.0544057	2	AS	O1	0.1
WEOIY8760C	-0.0610091	0.133909	6	FE	O1	0.1
WIZOE2839Q	-0.0196852	0.00650378	9	FE	P2	0
WJTYV4855R	-0.0652751	0.0316807	6	FE	O2	0.1
WQYNP1853R	0.608938	0.0247403	2	INF		0
WUJXT0280Z	-0.204847	0.204197	-5	FE	P2	0
XBASS0297H	-0.0419862	0.0231707	15	FE	P2	0
XHJCW6359E	-0.0674371	-0.0286421	-5	AS	O2	0
XQXFX8126Y	-0.0115027	0.213205	-1	FE	P1	0
XTFIC0638G	-0.00969812	-0.00871946	9	FE	P3	0
XVJHZ6745S	0.314828	-0.0472179	12	INF		0
XVVHV0835V	-0.0558969	0.0242997	4	FE	O2	0.1
YGECA1284U	-0.0666421	0.0681633	15	FE	O1	0.1
YOGJP6828Y	-0.0649354	0.100398	6	FE	O3	0.1
YPQCU7286X	-0.0691417	-0.0461066	-5	AS	P1	0
YTCDV3980T	-0.0197053	0.074403	4	FE	O1	0.1
ZFYKJ6264T	0.612258	0.0302418	2	INF		0
ZHXHU7580Y	0.312753	-0.0428707	12	INF		0
ZRQMP3158R	-0.00812765	0.00740315	9	FE	O2	0.1
ZYTXN5029K	-0.0327627	-0.11184	-1	AS	O3	0

## Sheet: Figure 2
	Group	Value
	Exclusive to 0% Feed	260
	Exclusive to 10% Feed	12675

## Sheet: Figure 4A
fraction	mge_class	n
INF	CE	38
INF	IGE	60
INF	IGE,CE	29
INF	Ph,IGE,CE	4
INF	Ph,Pl	4
INF	Pl	447
INF	Pl,CE	72
INF	Pl,IGE	138
INF	Pl,IGE,CE	67
INF	TE	44
INF	TE,IGE	10
INF	TE,Pl	23
INF	TE,Pl,IGE	20
AS	CE	6
AS	IGE	20
AS	Pl	123
AS	Pl,CE	9
AS	Pl,IGE	48
AS	Pl,IGE,CE	4
AS	TE	8
AS	TE,IGE	3
AS	TE,Pl	7
AS	TE,Pl,CE	1
AS	TE,Pl,IGE	12
AS	TE,Pl,IGE,CE	4

## Sheet: Figure 4B
fraction	mge_class	n
INF	CE	210
INF	IGE	328
INF	Ph	8
INF	Pl	761
INF	TE	97
AS	CE	24
AS	IGE	91
AS	Pl	206
AS	TE	35

## Sheet: Figure 4C
#rname	Sample_name2	value	Fraction
1_IXKAB6328T_HS	KEIHK1168I	1e-04	AS
1_IXKAB6328T_HS	JVDVE4651D	0.393834	FE
1_IXKAB6328T_HS	XBASS0297H	1e-04	FE
1_IXKAB6328T_HS	WIZOE2839Q	1e-04	FE
1_IXKAB6328T_HS	CB__Y2020_M4_D10_ML	1e-04	AS
1_IXKAB6328T_HS	FQLZW4300W	0.392854	AS
1_IXKAB6328T_HS	LIIAL0853Z	1e-04	FE
1_IXKAB6328T_HS	LZGQG4924W	0.472246	AS
1_IXKAB6328T_HS	NOAOR5976A	1e-04	FEED
1_IXKAB6328T_HS	QKLUC6872B	1e-04	FE
1_IXKAB6328T_HS	KJUPI1833T	1e-04	FE
1_IXKAB6328T_HS	MRGNY0672A	1e-04	AS
1_IXKAB6328T_HS	FFXIX2867H	1e-04	AS
1_IXKAB6328T_HS	YGECA1284U	2.90955	FE
1_IXKAB6328T_HS	OGYXM7861O	1e-04	AS
1_IXKAB6328T_HS	NEAWE3101W	1e-04	AS
1_IXKAB6328T_HS	GONKH1834E	1e-04	AS
1_IXKAB6328T_HS	CTKAA1553C	1e-04	FEED
1_IXKAB6328T_HS	AYHUY2120D	1e-04	AS
1_IXKAB6328T_HS	GXDMU2252I	1e-04	AS
1_IXKAB6328T_HS	IUDZC4434Q	1e-04	AS
1_IXKAB6328T_HS	EWOJK0017V	1e-04	AS
1_IXKAB6328T_HS	AXMGK3135Q	1e-04	FE
1_IXKAB6328T_HS	SJIUI4838N	1e-04	FE
1_IXKAB6328T_HS	JUJHF9134P	1e-04	AS
1_IXKAB6328T_HS	NQWTN3218U	1e-04	AS
1_IXKAB6328T_HS	IXKAB6328T	2.17841	FE
1_IXKAB6328T_HS	RAMLS4636B	1e-04	FE
1_IXKAB6328T_HS	NLQVX0980P	1e-04	AS
1_IXKAB6328T_HS	WEOIY8760C	0.438019	FE
1_IXKAB6328T_HS	RTCST0504P	0.354565	AS
1_IXKAB6328T_HS	ABVSK8395E	1e-04	AS
1_IXKAB6328T_HS	ETWDT7513P	1e-04	FE
1_IXKAB6328T_HS	UIBOQ0127Z	1e-04	AS
1_IXKAB6328T_HS	ZRQMP3158R	1e-04	FE
1_IXKAB6328T_HS	MGTBM3934B	1e-04	AS
1_IXKAB6328T_HS	TGQNY1141I	0.824102	FE
1_IXKAB6328T_HS	KCIJR7559P	1e-04	FE
1_IXKAB6328T_HS	XVJHZ6745S	1e-04	FEED
1_IXKAB6328T_HS	PMBNJ0338H	1e-04	AS
1_IXKAB6328T_HS	FBLKR3479R	0.919244	FE
1_IXKAB6328T_HS	JXRFG8695L	1e-04	AS
1_IXKAB6328T_HS	WUJXT0280Z	1e-04	FE
1_IXKAB6328T_HS	EZZPO6467Z	1e-04	AS
1_IXKAB6328T_HS	OQKAY0494C	1e-04	FEED
1_IXKAB6328T_HS	WJTYV4855R	1e-04	FE
1_IXKAB6328T_HS	GFGIA8953L	0.188143	AS
1_IXKAB6328T_HS	LMGGV4316U	1e-04	AS
1_IXKAB6328T_HS	RVETB4734A	1e-04	FE
1_IXKAB6328T_HS	CVREQ2707V	1e-04	AS
1_IXKAB6328T_HS	BKBAA7920Q	1e-04	AS
1_IXKAB6328T_HS	LSCZF6957Y	1e-04	AS
1_IXKAB6328T_HS	XHJCW6359E	1e-04	AS
1_IXKAB6328T_HS	AWBTU5226J	1e-04	FE
1_IXKAB6328T_HS	NZVQQ9792V	1e-04	FE
1_IXKAB6328T_HS	XTFIC0638G	1.36441	FE
1_IXKAB6328T_HS	HQATZ1945L	1e-04	AS
1_IXKAB6328T_HS	KMWIQ0712K	1e-04	AS
1_IXKAB6328T_HS	VKAZC4265A	1e-04	FE
1_IXKAB6328T_HS	FFNVF9186D	4.67758	FE
1_IXKAB6328T_HS	WQYNP1853R	1e-04	FEED
1_IXKAB6328T_HS	XQXFX8126Y	1e-04	FE
1_IXKAB6328T_HS	BDOLL5284I	1e-04	AS
1_IXKAB6328T_HS	ZFYKJ6264T	1e-04	FEED
1_IXKAB6328T_HS	IWPCW0716G	1e-04	FE
1_IXKAB6328T_HS	UPKQF5024K	1e-04	AS
1_IXKAB6328T_HS	XVVHV0835V	1e-04	FE
1_IXKAB6328T_HS	CB_FEED10_Y2020_M4_D3_INF	1e-04	FEED
1_IXKAB6328T_HS	ZHXHU7580Y	1e-04	FEED
1_IXKAB6328T_HS	YOGJP6828Y	0.302253	FE
1_IXKAB6328T_HS	DNGEE8998Y	1e-04	AS
1_IXKAB6328T_HS	RBHSA3360N	1e-04	AS
1_IXKAB6328T_HS	NJJXB7326T	1e-04	FE
1_IXKAB6328T_HS	GQRAR9649I	1e-04	FE
1_IXKAB6328T_HS	CB_P2_2020_03_31_INF	1e-04	FEED
1_IXKAB6328T_HS	SNLSN1243N	1e-04	AS
1_IXKAB6328T_HS	SPGSU7537F	1e-04	FE
1_IXKAB6328T_HS	RJYXA9040V	1e-04	FE
1_IXKAB6328T_HS	VVJFE8127P	1e-04	AS
1_IXKAB6328T_HS	SMRZL4770S	1e-04	AS
1_IXKAB6328T_HS	FIEDP4142E	1e-04	FE
1_IXKAB6328T_HS	SGUAO0911C	1e-04	FE
1_IXKAB6328T_HS	CB__Y2020_M4_D7_INF	0.306919	AS
1_IXKAB6328T_HS	GTAKE7915Y	0.233714	AS
1_IXKAB6328T_HS	SZCRM0055T	0.63318	FE
1_IXKAB6328T_HS	HDRFF4542I	1e-04	AS
1_IXKAB6328T_HS	LIRKT9545S	1e-04	FEED
1_IXKAB6328T_HS	SMAIH8416T	1e-04	AS
1_IXKAB6328T_HS	YPQCU7286X	1e-04	AS
1_IXKAB6328T_HS	TBBIJ6883B	1e-04	AS
1_IXKAB6328T_HS	DJXNB4054F	1e-04	FE
1_IXKAB6328T_HS	MHETY4827Z	1e-04	FE
1_IXKAB6328T_HS	EGUDA3204Z	1e-04	FE
1_IXKAB6328T_HS	SLHEZ2715P	1e-04	AS
1_IXKAB6328T_HS	TFTUD9566I	1e-04	AS
1_IXKAB6328T_HS	YTCDV3980T	1e-04	FE
1_IXKAB6328T_HS	UCOZS4528E	1e-04	AS
1_IXKAB6328T_HS	CXVWL1327T	0.926846	FE
1_IXKAB6328T_HS	LNBYT5954Z	1e-04	AS
1_IXKAB6328T_HS	PPQYX0519D	1e-04	AS
1_IXKAB6328T_HS	JXBDA6620S	1e-04	FEED
1_IXKAB6328T_HS	AAOLJ3001L	1e-04	AS
1_IXKAB6328T_HS	BIHLB6119Y	1e-04	FE
1_IXKAB6328T_HS	SNUEY9437E	1e-04	AS
1_IXKAB6328T_HS	HFGVI0044Q	1e-04	AS
1_IXKAB6328T_HS	EBZCS4093H	0.23594	AS
1_IXKAB6328T_HS	ZYTXN5029K	1e-04	AS
1_IXKAB6328T_HS	LJSLX5580A	1e-04	AS
1_IXKAB6328T_HS	PQLRE3426M	1e-04	FE
1_IXKAB6328T_HS	UMQML6506P	3.26897	FE
1_IXKAB6328T_HS	UJATH1427C	2.14917	FE
1_IXKAB6328T_HS	ASZUA0069S	1e-04	AS
1000845_coassembly	AAOLJ3001L	1e-04	AS
1000845_coassembly	HQATZ1945L	1e-04	AS
1000845_coassembly	VKAZC4265A	1e-04	FE
1000845_coassembly	MGTBM3934B	1e-04	AS
1000845_coassembly	DNGEE8998Y	1e-04	AS
1000845_coassembly	RVETB4734A	1e-04	FE
1000845_coassembly	IUDZC4434Q	1e-04	AS
1000845_coassembly	XBASS0297H	1e-04	FE
1000845_coassembly	ABVSK8395E	1e-04	AS
1000845_coassembly	MHETY4827Z	1e-04	FE
1000845_coassembly	ZYTXN5029K	1e-04	AS
1000845_coassembly	EBZCS4093H	1e-04	AS
1000845_coassembly	SGUAO0911C	1e-04	FE
1000845_coassembly	KCIJR7559P	1e-04	FE
1000845_coassembly	ASZUA0069S	1e-04	AS
1000845_coassembly	WEOIY8760C	1e-04	FE
1000845_coassembly	FFXIX2867H	1e-04	AS
1000845_coassembly	MRGNY0672A	1e-04	AS
1000845_coassembly	EGUDA3204Z	1e-04	FE
1000845_coassembly	SJIUI4838N	1e-04	FE
1000845_coassembly	IXKAB6328T	1e-04	FE
1000845_coassembly	AWBTU5226J	1e-04	FE
1000845_coassembly	NEAWE3101W	1e-04	AS
1000845_coassembly	ETWDT7513P	1e-04	FE
1000845_coassembly	SZCRM0055T	1e-04	FE
1000845_coassembly	LNBYT5954Z	1e-04	AS
1000845_coassembly	JUJHF9134P	1e-04	AS
1000845_coassembly	WJTYV4855R	1e-04	FE
1000845_coassembly	AXMGK3135Q	1e-04	FE
1000845_coassembly	NJJXB7326T	1e-04	FE
1000845_coassembly	FQLZW4300W	1e-04	AS
1000845_coassembly	EWOJK0017V	1e-04	AS
1000845_coassembly	SMAIH8416T	1e-04	AS
1000845_coassembly	WQYNP1853R	1e-04	FEED
1000845_coassembly	JVDVE4651D	1e-04	FE
1000845_coassembly	AYHUY2120D	1e-04	AS
1000845_coassembly	NLQVX0980P	1e-04	AS
1000845_coassembly	EZZPO6467Z	1e-04	AS
1000845_coassembly	LIIAL0853Z	1e-04	FE
1000845_coassembly	JXBDA6620S	0.201846	FEED
1000845_coassembly	BDOLL5284I	1e-04	AS
1000845_coassembly	WUJXT0280Z	1e-04	FE
1000845_coassembly	XVVHV0835V	1e-04	FE
1000845_coassembly	FBLKR3479R	1e-04	FE
1000845_coassembly	SNLSN1243N	1e-04	AS
1000845_coassembly	TGQNY1141I	1e-04	FE
1000845_coassembly	JXRFG8695L	1e-04	AS
1000845_coassembly	YGECA1284U	1e-04	FE
1000845_coassembly	BIHLB6119Y	1e-04	FE
1000845_coassembly	NQWTN3218U	1e-04	AS
1000845_coassembly	SNUEY9437E	1e-04	AS
1000845_coassembly	FFNVF9186D	1e-04	FE
1000845_coassembly	YOGJP6828Y	1e-04	FE
1000845_coassembly	LJSLX5580A	1e-04	AS
1000845_coassembly	XHJCW6359E	1e-04	AS
1000845_coassembly	GTAKE7915Y	1e-04	AS
1000845_coassembly	UMQML6506P	1e-04	FE
1000845_coassembly	NZVQQ9792V	1e-04	FE
1000845_coassembly	SPGSU7537F	1e-04	FE
1000845_coassembly	UIBOQ0127Z	1e-04	AS
1000845_coassembly	OGYXM7861O	1e-04	AS
1000845_coassembly	RAMLS4636B	1e-04	FE
1000845_coassembly	FIEDP4142E	1e-04	FE
1000845_coassembly	UJATH1427C	1e-04	FE
1000845_coassembly	DJXNB4054F	1e-04	FE
1000845_coassembly	KJUPI1833T	1e-04	FE
1000845_coassembly	OQKAY0494C	1e-04	FEED
1000845_coassembly	CB__Y2020_M4_D10_ML	1e-04	AS
1000845_coassembly	IWPCW0716G	1e-04	FE
1000845_coassembly	HDRFF4542I	1e-04	AS
1000845_coassembly	TBBIJ6883B	1e-04	AS
1000845_coassembly	CXVWL1327T	1e-04	FE
1000845_coassembly	XVJHZ6745S	1e-04	FEED
1000845_coassembly	KMWIQ0712K	1e-04	AS
1000845_coassembly	PMBNJ0338H	1e-04	AS
1000845_coassembly	RJYXA9040V	1e-04	FE
1000845_coassembly	GFGIA8953L	1e-04	AS
1000845_coassembly	GQRAR9649I	1e-04	FE
1000845_coassembly	LZGQG4924W	1e-04	AS
1000845_coassembly	PPQYX0519D	1e-04	AS
1000845_coassembly	CVREQ2707V	1e-04	AS
1000845_coassembly	GONKH1834E	1e-04	AS
1000845_coassembly	LIRKT9545S	0.163642	FEED
1000845_coassembly	LMGGV4316U	1e-04	AS
1000845_coassembly	UCOZS4528E	1e-04	AS
1000845_coassembly	ZRQMP3158R	1e-04	FE
1000845_coassembly	PQLRE3426M	1e-04	FE
1000845_coassembly	XQXFX8126Y	1e-04	FE
1000845_coassembly	CB_P2_2020_03_31_INF	0.152599	FEED
1000845_coassembly	WIZOE2839Q	1e-04	FE
1000845_coassembly	TFTUD9566I	1e-04	AS
1000845_coassembly	YTCDV3980T	1e-04	FE
1000845_coassembly	LSCZF6957Y	1e-04	AS
1000845_coassembly	RTCST0504P	1e-04	AS
1000845_coassembly	BKBAA7920Q	1e-04	AS
1000845_coassembly	QKLUC6872B	1e-04	FE
1000845_coassembly	HFGVI0044Q	1e-04	AS
1000845_coassembly	YPQCU7286X	1e-04	AS
1000845_coassembly	CTKAA1553C	1e-04	FEED
1000845_coassembly	GXDMU2252I	1e-04	AS
1000845_coassembly	CB__Y2020_M4_D7_INF	1e-04	AS
1000845_coassembly	RBHSA3360N	1e-04	AS
1000845_coassembly	UPKQF5024K	1e-04	AS
1000845_coassembly	XTFIC0638G	1e-04	FE
1000845_coassembly	SMRZL4770S	1e-04	AS
1000845_coassembly	NOAOR5976A	0.17375	FEED
1000845_coassembly	SLHEZ2715P	1e-04	AS
1000845_coassembly	ZFYKJ6264T	0.150511	FEED
1000845_coassembly	CB_FEED10_Y2020_M4_D3_INF	0.110726	FEED
1000845_coassembly	ZHXHU7580Y	0.168174	FEED
1000845_coassembly	VVJFE8127P	1e-04	AS
1000845_coassembly	KEIHK1168I	1e-04	AS
1003316_coassembly	DNGEE8998Y	1e-04	AS
1003316_coassembly	SGUAO0911C	1e-04	FE
1003316_coassembly	SPGSU7537F	1e-04	FE
1003316_coassembly	FFNVF9186D	1e-04	FE
1003316_coassembly	CB_P2_2020_03_31_INF	1e-04	FEED
1003316_coassembly	LIIAL0853Z	1e-04	FE
1003316_coassembly	TBBIJ6883B	1e-04	AS
1003316_coassembly	WEOIY8760C	1e-04	FE
1003316_coassembly	WIZOE2839Q	1e-04	FE
1003316_coassembly	NJJXB7326T	1e-04	FE
1003316_coassembly	AWBTU5226J	1e-04	FE
1003316_coassembly	LIRKT9545S	0.175697	FEED
1003316_coassembly	NOAOR5976A	1e-04	FEED
1003316_coassembly	IUDZC4434Q	1e-04	AS
1003316_coassembly	SNLSN1243N	1e-04	AS
1003316_coassembly	PMBNJ0338H	1e-04	AS
1003316_coassembly	SZCRM0055T	1e-04	FE
1003316_coassembly	MHETY4827Z	1e-04	FE
1003316_coassembly	ZYTXN5029K	1e-04	AS
1003316_coassembly	YOGJP6828Y	1e-04	FE
1003316_coassembly	WUJXT0280Z	1e-04	FE
1003316_coassembly	GTAKE7915Y	1e-04	AS
1003316_coassembly	HQATZ1945L	1e-04	AS
1003316_coassembly	IWPCW0716G	1e-04	FE
1003316_coassembly	FFXIX2867H	1e-04	AS
1003316_coassembly	LMGGV4316U	1e-04	AS
1003316_coassembly	EGUDA3204Z	1e-04	FE
1003316_coassembly	PQLRE3426M	1e-04	FE
1003316_coassembly	XBASS0297H	1e-04	FE
1003316_coassembly	KEIHK1168I	1e-04	AS
1003316_coassembly	ETWDT7513P	1e-04	FE
1003316_coassembly	FIEDP4142E	1e-04	FE
1003316_coassembly	UJATH1427C	1e-04	FE
1003316_coassembly	LJSLX5580A	1e-04	AS
1003316_coassembly	CB__Y2020_M4_D10_ML	1e-04	AS
1003316_coassembly	ASZUA0069S	1e-04	AS
1003316_coassembly	UMQML6506P	1e-04	FE
1003316_coassembly	HDRFF4542I	1e-04	AS
1003316_coassembly	FQLZW4300W	1e-04	AS
1003316_coassembly	EWOJK0017V	1e-04	AS
1003316_coassembly	ZFYKJ6264T	0.220438	FEED
1003316_coassembly	OGYXM7861O	1e-04	AS
1003316_coassembly	HFGVI0044Q	1e-04	AS
1003316_coassembly	AYHUY2120D	1e-04	AS
1003316_coassembly	EZZPO6467Z	1e-04	AS
1003316_coassembly	DJXNB4054F	1e-04	FE
1003316_coassembly	GFGIA8953L	1e-04	AS
1003316_coassembly	PPQYX0519D	1e-04	AS
1003316_coassembly	WJTYV4855R	1e-04	FE
1003316_coassembly	SMRZL4770S	1e-04	AS
1003316_coassembly	VKAZC4265A	1e-04	FE
1003316_coassembly	MGTBM3934B	1e-04	AS
1003316_coassembly	TGQNY1141I	1e-04	FE
1003316_coassembly	GONKH1834E	1e-04	AS
1003316_coassembly	WQYNP1853R	0.242932	FEED
1003316_coassembly	YGECA1284U	1e-04	FE
1003316_coassembly	BIHLB6119Y	1e-04	FE
1003316_coassembly	ABVSK8395E	1e-04	AS
1003316_coassembly	SNUEY9437E	1e-04	AS
1003316_coassembly	EBZCS4093H	1e-04	AS
1003316_coassembly	LNBYT5954Z	1e-04	AS
1003316_coassembly	AAOLJ3001L	1e-04	AS
1003316_coassembly	BKBAA7920Q	1e-04	AS
1003316_coassembly	AXMGK3135Q	1e-04	FE
1003316_coassembly	KJUPI1833T	1e-04	FE
1003316_coassembly	MRGNY0672A	1e-04	AS
1003316_coassembly	NZVQQ9792V	1e-04	FE
1003316_coassembly	ZRQMP3158R	1e-04	FE
1003316_coassembly	GXDMU2252I	1e-04	AS
1003316_coassembly	RAMLS4636B	1e-04	FE
1003316_coassembly	CTKAA1553C	1e-04	FEED
1003316_coassembly	NEAWE3101W	1e-04	AS
1003316_coassembly	TFTUD9566I	1e-04	AS
1003316_coassembly	LZGQG4924W	1e-04	AS
1003316_coassembly	JUJHF9134P	1e-04	AS
1003316_coassembly	OQKAY0494C	1e-04	FEED
1003316_coassembly	XVVHV0835V	1e-04	FE
1003316_coassembly	SLHEZ2715P	1e-04	AS
1003316_coassembly	CVREQ2707V	1e-04	AS
1003316_coassembly	LSCZF6957Y	1e-04	AS
1003316_coassembly	CXVWL1327T	1e-04	FE
1003316_coassembly	XVJHZ6745S	1e-04	FEED
1003316_coassembly	JVDVE4651D	1e-04	FE
1003316_coassembly	KMWIQ0712K	1e-04	AS
1003316_coassembly	NLQVX0980P	1e-04	AS
1003316_coassembly	UCOZS4528E	1e-04	AS
1003316_coassembly	VVJFE8127P	1e-04	AS
1003316_coassembly	UPKQF5024K	1e-04	AS
1003316_coassembly	BDOLL5284I	1e-04	AS
1003316_coassembly	QKLUC6872B	1e-04	FE
1003316_coassembly	RTCST0504P	1e-04	AS
1003316_coassembly	FBLKR3479R	1e-04	FE
1003316_coassembly	CB_FEED10_Y2020_M4_D3_INF	0.291834	FEED
1003316_coassembly	UIBOQ0127Z	1e-04	AS
1003316_coassembly	JXRFG8695L	1e-04	AS
1003316_coassembly	IXKAB6328T	1e-04	FE
1003316_coassembly	NQWTN3218U	1e-04	AS
1003316_coassembly	RJYXA9040V	1e-04	FE
1003316_coassembly	RBHSA3360N	1e-04	AS
1003316_coassembly	KCIJR7559P	1e-04	FE
1003316_coassembly	XTFIC0638G	1e-04	FE
1003316_coassembly	XHJCW6359E	1e-04	AS
1003316_coassembly	YPQCU7286X	1e-04	AS
1003316_coassembly	SJIUI4838N	1e-04	FE
1003316_coassembly	RVETB4734A	1e-04	FE
1003316_coassembly	XQXFX8126Y	1e-04	FE
1003316_coassembly	YTCDV3980T	1e-04	FE
1003316_coassembly	ZHXHU7580Y	1e-04	FEED
1003316_coassembly	JXBDA6620S	1e-04	FEED
1003316_coassembly	SMAIH8416T	1e-04	AS
1003316_coassembly	CB__Y2020_M4_D7_INF	1e-04	AS
1003316_coassembly	GQRAR9649I	1e-04	FE
10143_STOPY2011U	FFXIX2867H	1e-04	AS
10143_STOPY2011U	WIZOE2839Q	1e-04	FE
10143_STOPY2011U	LIRKT9545S	1e-04	FEED
10143_STOPY2011U	LIIAL0853Z	1e-04	FE
10143_STOPY2011U	SNLSN1243N	1e-04	AS
10143_STOPY2011U	EBZCS4093H	1e-04	AS
10143_STOPY2011U	FIEDP4142E	1e-04	FE
10143_STOPY2011U	IUDZC4434Q	1e-04	AS
10143_STOPY2011U	NJJXB7326T	1e-04	FE
10143_STOPY2011U	ETWDT7513P	1e-04	FE
10143_STOPY2011U	EWOJK0017V	1e-04	AS
10143_STOPY2011U	NLQVX0980P	1e-04	AS
10143_STOPY2011U	ZYTXN5029K	1e-04	AS
10143_STOPY2011U	FQLZW4300W	1e-04	AS
10143_STOPY2011U	HFGVI0044Q	1e-04	AS
10143_STOPY2011U	WEOIY8760C	1e-04	FE
10143_STOPY2011U	CB_P2_2020_03_31_INF	1e-04	FEED
10143_STOPY2011U	DJXNB4054F	1e-04	FE
10143_STOPY2011U	VKAZC4265A	1e-04	FE
10143_STOPY2011U	TGQNY1141I	1e-04	FE
10143_STOPY2011U	CXVWL1327T	1e-04	FE
10143_STOPY2011U	RTCST0504P	1e-04	AS
10143_STOPY2011U	BIHLB6119Y	1e-04	FE
10143_STOPY2011U	XBASS0297H	1e-04	FE
10143_STOPY2011U	ABVSK8395E	1e-04	AS
10143_STOPY2011U	SZCRM0055T	1e-04	FE
10143_STOPY2011U	NQWTN3218U	1e-04	AS
10143_STOPY2011U	GTAKE7915Y	1e-04	AS
10143_STOPY2011U	PPQYX0519D	1e-04	AS
10143_STOPY2011U	AXMGK3135Q	1e-04	FE
10143_STOPY2011U	IWPCW0716G	1e-04	FE
10143_STOPY2011U	BKBAA7920Q	1e-04	AS
10143_STOPY2011U	CB__Y2020_M4_D10_ML	1e-04	AS
10143_STOPY2011U	HDRFF4542I	1e-04	AS
10143_STOPY2011U	RVETB4734A	1e-04	FE
10143_STOPY2011U	OGYXM7861O	1e-04	AS
10143_STOPY2011U	RAMLS4636B	1e-04	FE
10143_STOPY2011U	KEIHK1168I	1e-04	AS
10143_STOPY2011U	NEAWE3101W	1e-04	AS
10143_STOPY2011U	AWBTU5226J	1e-04	FE
10143_STOPY2011U	TFTUD9566I	1e-04	AS
10143_STOPY2011U	ASZUA0069S	1e-04	AS
10143_STOPY2011U	AAOLJ3001L	1e-04	AS
10143_STOPY2011U	WJTYV4855R	1e-04	FE
10143_STOPY2011U	UMQML6506P	1e-04	FE
10143_STOPY2011U	SMRZL4770S	1e-04	AS
10143_STOPY2011U	FBLKR3479R	1e-04	FE
10143_STOPY2011U	LSCZF6957Y	1e-04	AS
10143_STOPY2011U	YGECA1284U	1e-04	FE
10143_STOPY2011U	WQYNP1853R	1e-04	FEED
10143_STOPY2011U	SMAIH8416T	1e-04	AS
10143_STOPY2011U	JVDVE4651D	1e-04	FE
10143_STOPY2011U	AYHUY2120D	1e-04	AS
10143_STOPY2011U	MHETY4827Z	1e-04	FE
10143_STOPY2011U	UJATH1427C	1e-04	FE
10143_STOPY2011U	XHJCW6359E	1e-04	AS
10143_STOPY2011U	BDOLL5284I	1e-04	AS
10143_STOPY2011U	WUJXT0280Z	1e-04	FE
10143_STOPY2011U	SLHEZ2715P	1e-04	AS
10143_STOPY2011U	CVREQ2707V	1e-04	AS
10143_STOPY2011U	NOAOR5976A	1e-04	FEED
10143_STOPY2011U	MGTBM3934B	1e-04	AS
10143_STOPY2011U	JXRFG8695L	1e-04	AS
10143_STOPY2011U	CB_FEED10_Y2020_M4_D3_INF	1e-04	FEED
10143_STOPY2011U	ZRQMP3158R	1e-04	FE
10143_STOPY2011U	SNUEY9437E	1e-04	AS
10143_STOPY2011U	PMBNJ0338H	1e-04	AS
10143_STOPY2011U	VVJFE8127P	1e-04	AS
10143_STOPY2011U	SGUAO0911C	1e-04	FE
10143_STOPY2011U	KCIJR7559P	1e-04	FE
10143_STOPY2011U	QKLUC6872B	1e-04	FE
10143_STOPY2011U	XVVHV0835V	1e-04	FE
10143_STOPY2011U	KJUPI1833T	1e-04	FE
10143_STOPY2011U	HQATZ1945L	1e-04	AS
10143_STOPY2011U	MRGNY0672A	1e-04	AS
10143_STOPY2011U	GXDMU2252I	1e-04	AS
10143_STOPY2011U	CTKAA1553C	1e-04	FEED
10143_STOPY2011U	IXKAB6328T	1e-04	FE
10143_STOPY2011U	PQLRE3426M	1e-04	FE
10143_STOPY2011U	UPKQF5024K	1e-04	AS
10143_STOPY2011U	GFGIA8953L	1e-04	AS
10143_STOPY2011U	OQKAY0494C	1e-04	FEED
10143_STOPY2011U	XTFIC0638G	1e-04	FE
10143_STOPY2011U	JUJHF9134P	1e-04	AS
10143_STOPY2011U	LNBYT5954Z	1e-04	AS
10143_STOPY2011U	RBHSA3360N	1e-04	AS
10143_STOPY2011U	GONKH1834E	1e-04	AS
10143_STOPY2011U	XVJHZ6745S	1e-04	FEED
10143_STOPY2011U	CB__Y2020_M4_D7_INF	1e-04	AS
10143_STOPY2011U	EGUDA3204Z	1e-04	FE
10143_STOPY2011U	KMWIQ0712K	1e-04	AS
10143_STOPY2011U	YPQCU7286X	1e-04	AS
10143_STOPY2011U	ZHXHU7580Y	1e-04	FEED
10143_STOPY2011U	RJYXA9040V	1e-04	FE
10143_STOPY2011U	JXBDA6620S	1e-04	FEED
10143_STOPY2011U	LMGGV4316U	1e-04	AS
10143_STOPY2011U	GQRAR9649I	1e-04	FE
10143_STOPY2011U	ZFYKJ6264T	1e-04	FEED
10143_STOPY2011U	XQXFX8126Y	1e-04	FE
10143_STOPY2011U	UIBOQ0127Z	1e-04	AS
10143_STOPY2011U	DNGEE8998Y	1e-04	AS
10143_STOPY2011U	SJIUI4838N	1e-04	FE
10143_STOPY2011U	YOGJP6828Y	1e-04	FE
10143_STOPY2011U	LJSLX5580A	1e-04	AS
10143_STOPY2011U	FFNVF9186D	1e-04	FE
10143_STOPY2011U	EZZPO6467Z	1e-04	AS
10143_STOPY2011U	NZVQQ9792V	1e-04	FE
10143_STOPY2011U	SPGSU7537F	1e-04	FE
10143_STOPY2011U	YTCDV3980T	1e-04	FE
10143_STOPY2011U	UCOZS4528E	1e-04	AS
10143_STOPY2011U	LZGQG4924W	1e-04	AS
10143_STOPY2011U	TBBIJ6883B	1e-04	AS
10246_JUJHF9134P_HS	GTAKE7915Y	1e-04	AS
10246_JUJHF9134P_HS	ETWDT7513P	1e-04	FE
10246_JUJHF9134P_HS	NJJXB7326T	1e-04	FE
10246_JUJHF9134P_HS	AWBTU5226J	1e-04	FE
10246_JUJHF9134P_HS	SNUEY9437E	1e-04	AS
10246_JUJHF9134P_HS	FFXIX2867H	1e-04	AS
10246_JUJHF9134P_HS	AXMGK3135Q	1e-04	FE
10246_JUJHF9134P_HS	IWPCW0716G	1e-04	FE
10246_JUJHF9134P_HS	FBLKR3479R	1e-04	FE
10246_JUJHF9134P_HS	OGYXM7861O	1e-04	AS
10246_JUJHF9134P_HS	ZYTXN5029K	1e-04	AS
10246_JUJHF9134P_HS	CB_P2_2020_03_31_INF	0.0487055	FEED
10246_JUJHF9134P_HS	WIZOE2839Q	1e-04	FE
10246_JUJHF9134P_HS	WEOIY8760C	1e-04	FE
10246_JUJHF9134P_HS	BKBAA7920Q	1e-04	AS
10246_JUJHF9134P_HS	WQYNP1853R	1e-04	FEED
10246_JUJHF9134P_HS	CB__Y2020_M4_D10_ML	1e-04	AS
10246_JUJHF9134P_HS	FQLZW4300W	1e-04	AS
10246_JUJHF9134P_HS	LSCZF6957Y	1e-04	AS
10246_JUJHF9134P_HS	IXKAB6328T	1e-04	FE
10246_JUJHF9134P_HS	FIEDP4142E	1e-04	FE
10246_JUJHF9134P_HS	NEAWE3101W	1e-04	AS
10246_JUJHF9134P_HS	NLQVX0980P	1e-04	AS
10246_JUJHF9134P_HS	WUJXT0280Z	1e-04	FE
10246_JUJHF9134P_HS	XVVHV0835V	1e-04	FE
10246_JUJHF9134P_HS	VKAZC4265A	1e-04	FE
10246_JUJHF9134P_HS	ASZUA0069S	1e-04	AS
10246_JUJHF9134P_HS	LIRKT9545S	1e-04	FEED
10246_JUJHF9134P_HS	YGECA1284U	1e-04	FE
10246_JUJHF9134P_HS	XBASS0297H	1e-04	FE
10246_JUJHF9134P_HS	HQATZ1945L	1e-04	AS
10246_JUJHF9134P_HS	IUDZC4434Q	1e-04	AS
10246_JUJHF9134P_HS	PQLRE3426M	1e-04	FE
10246_JUJHF9134P_HS	NQWTN3218U	1e-04	AS
10246_JUJHF9134P_HS	KCIJR7559P	1e-04	FE
10246_JUJHF9134P_HS	QKLUC6872B	1e-04	FE
10246_JUJHF9134P_HS	SGUAO0911C	1e-04	FE
10246_JUJHF9134P_HS	XHJCW6359E	1e-04	AS
10246_JUJHF9134P_HS	RBHSA3360N	1e-04	AS
10246_JUJHF9134P_HS	UMQML6506P	1e-04	FE
10246_JUJHF9134P_HS	RVETB4734A	1e-04	FE
10246_JUJHF9134P_HS	XVJHZ6745S	1e-04	FEED
10246_JUJHF9134P_HS	SMAIH8416T	1e-04	AS
10246_JUJHF9134P_HS	CTKAA1553C	1e-04	FEED
10246_JUJHF9134P_HS	RAMLS4636B	1e-04	FE
10246_JUJHF9134P_HS	AYHUY2120D	1e-04	AS
10246_JUJHF9134P_HS	PMBNJ0338H	1e-04	AS
10246_JUJHF9134P_HS	DJXNB4054F	1e-04	FE
10246_JUJHF9134P_HS	ZHXHU7580Y	1e-04	FEED
10246_JUJHF9134P_HS	WJTYV4855R	1e-04	FE
10246_JUJHF9134P_HS	JUJHF9134P	1e-04	AS
10246_JUJHF9134P_HS	BDOLL5284I	1e-04	AS
10246_JUJHF9134P_HS	PPQYX0519D	1e-04	AS
10246_JUJHF9134P_HS	HDRFF4542I	1e-04	AS
10246_JUJHF9134P_HS	DNGEE8998Y	1e-04	AS
10246_JUJHF9134P_HS	CB_FEED10_Y2020_M4_D3_INF	0.0678823	FEED
10246_JUJHF9134P_HS	CB__Y2020_M4_D7_INF	1e-04	AS
10246_JUJHF9134P_HS	JXRFG8695L	1e-04	AS
10246_JUJHF9134P_HS	ZRQMP3158R	1e-04	FE
10246_JUJHF9134P_HS	BIHLB6119Y	1e-04	FE
10246_JUJHF9134P_HS	MHETY4827Z	1e-04	FE
10246_JUJHF9134P_HS	EBZCS4093H	1e-04	AS
10246_JUJHF9134P_HS	JXBDA6620S	0.116095	FEED
10246_JUJHF9134P_HS	AAOLJ3001L	1e-04	AS
10246_JUJHF9134P_HS	GQRAR9649I	1e-04	FE
10246_JUJHF9134P_HS	SLHEZ2715P	1e-04	AS
10246_JUJHF9134P_HS	RTCST0504P	1e-04	AS
10246_JUJHF9134P_HS	NOAOR5976A	1e-04	FEED
10246_JUJHF9134P_HS	ZFYKJ6264T	1e-04	FEED
10246_JUJHF9134P_HS	GXDMU2252I	1e-04	AS
10246_JUJHF9134P_HS	XQXFX8126Y	1e-04	FE
10246_JUJHF9134P_HS	KEIHK1168I	1e-04	AS
10246_JUJHF9134P_HS	JVDVE4651D	1e-04	FE
10246_JUJHF9134P_HS	HFGVI0044Q	1e-04	AS
10246_JUJHF9134P_HS	EZZPO6467Z	1e-04	AS
10246_JUJHF9134P_HS	FFNVF9186D	1e-04	FE
10246_JUJHF9134P_HS	LJSLX5580A	1e-04	AS
10246_JUJHF9134P_HS	KJUPI1833T	1e-04	FE
10246_JUJHF9134P_HS	UJATH1427C	1e-04	FE
10246_JUJHF9134P_HS	SMRZL4770S	1e-04	AS
10246_JUJHF9134P_HS	SNLSN1243N	1e-04	AS
10246_JUJHF9134P_HS	TBBIJ6883B	1e-04	AS
10246_JUJHF9134P_HS	CXVWL1327T	1e-04	FE
10246_JUJHF9134P_HS	YPQCU7286X	1e-04	AS
10246_JUJHF9134P_HS	NZVQQ9792V	1e-04	FE
10246_JUJHF9134P_HS	UIBOQ0127Z	1e-04	AS
10246_JUJHF9134P_HS	TFTUD9566I	1e-04	AS
10246_JUJHF9134P_HS	OQKAY0494C	1e-04	FEED
10246_JUJHF9134P_HS	XTFIC0638G	1e-04	FE
10246_JUJHF9134P_HS	LNBYT5954Z	1e-04	AS
10246_JUJHF9134P_HS	SZCRM0055T	1e-04	FE
10246_JUJHF9134P_HS	EGUDA3204Z	1e-04	FE
10246_JUJHF9134P_HS	EWOJK0017V	1e-04	AS
10246_JUJHF9134P_HS	CVREQ2707V	1e-04	AS
10246_JUJHF9134P_HS	TGQNY1141I	1e-04	FE
10246_JUJHF9134P_HS	ABVSK8395E	1e-04	AS
10246_JUJHF9134P_HS	GFGIA8953L	1e-04	AS
10246_JUJHF9134P_HS	SPGSU7537F	1e-04	FE
10246_JUJHF9134P_HS	LMGGV4316U	1e-04	AS
10246_JUJHF9134P_HS	SJIUI4838N	1e-04	FE
10246_JUJHF9134P_HS	MGTBM3934B	1e-04	AS
10246_JUJHF9134P_HS	LIIAL0853Z	1e-04	FE
10246_JUJHF9134P_HS	LZGQG4924W	1e-04	AS
10246_JUJHF9134P_HS	UCOZS4528E	1e-04	AS
10246_JUJHF9134P_HS	UPKQF5024K	1e-04	AS
10246_JUJHF9134P_HS	MRGNY0672A	1e-04	AS
10246_JUJHF9134P_HS	GONKH1834E	1e-04	AS
10246_JUJHF9134P_HS	YTCDV3980T	1e-04	FE
10246_JUJHF9134P_HS	VVJFE8127P	1e-04	AS
10246_JUJHF9134P_HS	YOGJP6828Y	1e-04	FE
10246_JUJHF9134P_HS	RJYXA9040V	1e-04	FE
10246_JUJHF9134P_HS	KMWIQ0712K	1e-04	AS
10309_GXDMU2252I	GTAKE7915Y	1e-04	AS
10309_GXDMU2252I	PPQYX0519D	1e-04	AS
10309_GXDMU2252I	BKBAA7920Q	1e-04	AS
10309_GXDMU2252I	ASZUA0069S	1e-04	AS
10309_GXDMU2252I	EGUDA3204Z	1e-04	FE
10309_GXDMU2252I	AXMGK3135Q	1e-04	FE
10309_GXDMU2252I	AWBTU5226J	1e-04	FE
10309_GXDMU2252I	WIZOE2839Q	1e-04	FE
10309_GXDMU2252I	XHJCW6359E	1e-04	AS
10309_GXDMU2252I	OQKAY0494C	1e-04	FEED
10309_GXDMU2252I	AAOLJ3001L	1e-04	AS
10309_GXDMU2252I	IWPCW0716G	1e-04	FE
10309_GXDMU2252I	SNLSN1243N	1e-04	AS
10309_GXDMU2252I	WQYNP1853R	1e-04	FEED
10309_GXDMU2252I	OGYXM7861O	1e-04	AS
10309_GXDMU2252I	GXDMU2252I	1e-04	AS
10309_GXDMU2252I	KEIHK1168I	1e-04	AS
10309_GXDMU2252I	RAMLS4636B	1e-04	FE
10309_GXDMU2252I	GQRAR9649I	1e-04	FE
10309_GXDMU2252I	QKLUC6872B	1e-04	FE
10309_GXDMU2252I	WEOIY8760C	1e-04	FE
10309_GXDMU2252I	SGUAO0911C	1e-04	FE
10309_GXDMU2252I	LIRKT9545S	1e-04	FEED
10309_GXDMU2252I	XVJHZ6745S	1e-04	FEED
10309_GXDMU2252I	CB__Y2020_M4_D10_ML	1e-04	AS
10309_GXDMU2252I	UMQML6506P	1e-04	FE
10309_GXDMU2252I	JVDVE4651D	1e-04	FE
10309_GXDMU2252I	BIHLB6119Y	1e-04	FE
10309_GXDMU2252I	XBASS0297H	1e-04	FE
10309_GXDMU2252I	CB_FEED10_Y2020_M4_D3_INF	1e-04	FEED
10309_GXDMU2252I	WJTYV4855R	1e-04	FE
10309_GXDMU2252I	JUJHF9134P	1e-04	AS
10309_GXDMU2252I	SLHEZ2715P	1e-04	AS
10309_GXDMU2252I	LIIAL0853Z	1e-04	FE
10309_GXDMU2252I	HDRFF4542I	1e-04	AS
10309_GXDMU2252I	DNGEE8998Y	1e-04	AS
10309_GXDMU2252I	BDOLL5284I	1e-04	AS
10309_GXDMU2252I	IUDZC4434Q	1e-04	AS
10309_GXDMU2252I	IXKAB6328T	1e-04	FE
10309_GXDMU2252I	CXVWL1327T	1e-04	FE
10309_GXDMU2252I	FFNVF9186D	1e-04	FE
10309_GXDMU2252I	DJXNB4054F	1e-04	FE
10309_GXDMU2252I	ZHXHU7580Y	1e-04	FEED
10309_GXDMU2252I	YOGJP6828Y	1e-04	FE
10309_GXDMU2252I	KCIJR7559P	1e-04	FE
10309_GXDMU2252I	RBHSA3360N	1e-04	AS
10309_GXDMU2252I	CB_P2_2020_03_31_INF	1e-04	FEED
10309_GXDMU2252I	MGTBM3934B	1e-04	AS
10309_GXDMU2252I	NOAOR5976A	1e-04	FEED
10309_GXDMU2252I	CB__Y2020_M4_D7_INF	0.0339489	AS
10309_GXDMU2252I	CTKAA1553C	1e-04	FEED
10309_GXDMU2252I	RVETB4734A	1e-04	FE
10309_GXDMU2252I	MHETY4827Z	1e-04	FE
10309_GXDMU2252I	NEAWE3101W	1e-04	AS
10309_GXDMU2252I	ZYTXN5029K	1e-04	AS
10309_GXDMU2252I	LJSLX5580A	1e-04	AS
10309_GXDMU2252I	XTFIC0638G	1e-04	FE
10309_GXDMU2252I	KJUPI1833T	1e-04	FE
10309_GXDMU2252I	XVVHV0835V	1e-04	FE
10309_GXDMU2252I	RTCST0504P	1e-04	AS
10309_GXDMU2252I	SMRZL4770S	1e-04	AS
10309_GXDMU2252I	ZFYKJ6264T	1e-04	FEED
10309_GXDMU2252I	YGECA1284U	1e-04	FE
10309_GXDMU2252I	SMAIH8416T	1e-04	AS
10309_GXDMU2252I	XQXFX8126Y	1e-04	FE
10309_GXDMU2252I	JXRFG8695L	1e-04	AS
10309_GXDMU2252I	PMBNJ0338H	1e-04	AS
10309_GXDMU2252I	NLQVX0980P	1e-04	AS
10309_GXDMU2252I	SZCRM0055T	1e-04	FE
10309_GXDMU2252I	GFGIA8953L	1e-04	AS
10309_GXDMU2252I	WUJXT0280Z	1e-04	FE
10309_GXDMU2252I	LNBYT5954Z	1e-04	AS
10309_GXDMU2252I	JXBDA6620S	1e-04	FEED
10309_GXDMU2252I	SPGSU7537F	1e-04	FE
10309_GXDMU2252I	FBLKR3479R	1e-04	FE
10309_GXDMU2252I	EWOJK0017V	1e-04	AS
10309_GXDMU2252I	YPQCU7286X	1e-04	AS
10309_GXDMU2252I	EZZPO6467Z	1e-04	AS
10309_GXDMU2252I	SJIUI4838N	1e-04	FE
10309_GXDMU2252I	HFGVI0044Q	1e-04	AS
10309_GXDMU2252I	VVJFE8127P	1e-04	AS
10309_GXDMU2252I	TBBIJ6883B	1e-04	AS
10309_GXDMU2252I	EBZCS4093H	1e-04	AS
10309_GXDMU2252I	YTCDV3980T	1e-04	FE
10309_GXDMU2252I	FIEDP4142E	1e-04	FE
10309_GXDMU2252I	RJYXA9040V	1e-04	FE
10309_GXDMU2252I	LSCZF6957Y	1e-04	AS
10309_GXDMU2252I	FFXIX2867H	1e-04	AS
10309_GXDMU2252I	TGQNY1141I	1e-04	FE
10309_GXDMU2252I	AYHUY2120D	1e-04	AS
10309_GXDMU2252I	SNUEY9437E	1e-04	AS
10309_GXDMU2252I	NZVQQ9792V	1e-04	FE
10309_GXDMU2252I	ZRQMP3158R	1e-04	FE
10309_GXDMU2252I	FQLZW4300W	1e-04	AS
10309_GXDMU2252I	HQATZ1945L	1e-04	AS
10309_GXDMU2252I	UJATH1427C	1e-04	FE
10309_GXDMU2252I	LZGQG4924W	1e-04	AS
10309_GXDMU2252I	UIBOQ0127Z	1e-04	AS
10309_GXDMU2252I	GONKH1834E	1e-04	AS
10309_GXDMU2252I	KMWIQ0712K	1e-04	AS
10309_GXDMU2252I	LMGGV4316U	1e-04	AS
10309_GXDMU2252I	UPKQF5024K	1e-04	AS
10309_GXDMU2252I	PQLRE3426M	1e-04	FE
10309_GXDMU2252I	MRGNY0672A	1e-04	AS
10309_GXDMU2252I	TFTUD9566I	1e-04	AS
10309_GXDMU2252I	NJJXB7326T	1e-04	FE
10309_GXDMU2252I	ETWDT7513P	1e-04	FE
10309_GXDMU2252I	ABVSK8395E	1e-04	AS
10309_GXDMU2252I	NQWTN3218U	1e-04	AS
10309_GXDMU2252I	UCOZS4528E	1e-04	AS
10309_GXDMU2252I	CVREQ2707V	1e-04	AS
10309_GXDMU2252I	VKAZC4265A	1e-04	FE
1035472_coassembly	PPQYX0519D	1e-04	AS
1035472_coassembly	ASZUA0069S	1e-04	AS
1035472_coassembly	XHJCW6359E	1e-04	AS
1035472_coassembly	OGYXM7861O	0.0665218	AS
1035472_coassembly	CB__Y2020_M4_D10_ML	0.0313161	AS
1035472_coassembly	UMQML6506P	1e-04	FE
1035472_coassembly	KEIHK1168I	1e-04	AS
1035472_coassembly	JUJHF9134P	1e-04	AS
1035472_coassembly	OQKAY0494C	1e-04	FEED
1035472_coassembly	AXMGK3135Q	1e-04	FE
1035472_coassembly	WEOIY8760C	1e-04	FE
1035472_coassembly	IUDZC4434Q	1e-04	AS
1035472_coassembly	WQYNP1853R	1e-04	FEED
1035472_coassembly	RTCST0504P	1e-04	AS
1035472_coassembly	JXRFG8695L	1e-04	AS
1035472_coassembly	SGUAO0911C	1e-04	FE
1035472_coassembly	GQRAR9649I	1e-04	FE
1035472_coassembly	XTFIC0638G	1e-04	FE
1035472_coassembly	BKBAA7920Q	1e-04	AS
1035472_coassembly	GTAKE7915Y	1e-04	AS
1035472_coassembly	TBBIJ6883B	1e-04	AS
1035472_coassembly	GXDMU2252I	1e-04	AS
1035472_coassembly	IXKAB6328T	1e-04	FE
1035472_coassembly	LIIAL0853Z	1e-04	FE
1035472_coassembly	CTKAA1553C	1e-04	FEED
1035472_coassembly	WUJXT0280Z	1e-04	FE
1035472_coassembly	LJSLX5580A	1e-04	AS
1035472_coassembly	KJUPI1833T	1e-04	FE
1035472_coassembly	WJTYV4855R	1e-04	FE
1035472_coassembly	TGQNY1141I	1e-04	FE
1035472_coassembly	SLHEZ2715P	1e-04	AS
1035472_coassembly	XQXFX8126Y	1e-04	FE
1035472_coassembly	SMAIH8416T	1e-04	AS
1035472_coassembly	JVDVE4651D	1e-04	FE
1035472_coassembly	XVJHZ6745S	1e-04	FEED
1035472_coassembly	SNUEY9437E	1e-04	AS
1035472_coassembly	EBZCS4093H	1e-04	AS
1035472_coassembly	DJXNB4054F	1e-04	FE
1035472_coassembly	YOGJP6828Y	1e-04	FE
1035472_coassembly	AAOLJ3001L	1e-04	AS
1035472_coassembly	SMRZL4770S	1e-04	AS
1035472_coassembly	SNLSN1243N	1e-04	AS
1035472_coassembly	LIRKT9545S	1e-04	FEED
1035472_coassembly	NOAOR5976A	0.142627	FEED
1035472_coassembly	CXVWL1327T	1e-04	FE
1035472_coassembly	YGECA1284U	1e-04	FE
1035472_coassembly	XBASS0297H	1e-04	FE
1035472_coassembly	PMBNJ0338H	1e-04	AS
1035472_coassembly	ETWDT7513P	1e-04	FE
1035472_coassembly	EZZPO6467Z	1e-04	AS
1035472_coassembly	FFNVF9186D	1e-04	FE
1035472_coassembly	FIEDP4142E	1e-04	FE
1035472_coassembly	YTCDV3980T	1e-04	FE
1035472_coassembly	LNBYT5954Z	1e-04	AS
1035472_coassembly	KCIJR7559P	1e-04	FE
1035472_coassembly	IWPCW0716G	1e-04	FE
1035472_coassembly	LSCZF6957Y	1e-04	AS
1035472_coassembly	GONKH1834E	1e-04	AS
1035472_coassembly	YPQCU7286X	1e-04	AS
1035472_coassembly	SJIUI4838N	1e-04	FE
1035472_coassembly	EGUDA3204Z	1e-04	FE
1035472_coassembly	HFGVI0044Q	1e-04	AS
1035472_coassembly	MHETY4827Z	1e-04	FE
1035472_coassembly	SZCRM0055T	1e-04	FE
1035472_coassembly	NLQVX0980P	1e-04	AS
1035472_coassembly	ZHXHU7580Y	1e-04	FEED
1035472_coassembly	BDOLL5284I	1e-04	AS
1035472_coassembly	RBHSA3360N	1e-04	AS
1035472_coassembly	HDRFF4542I	1e-04	AS
1035472_coassembly	MGTBM3934B	1e-04	AS
1035472_coassembly	NJJXB7326T	1e-04	FE
1035472_coassembly	FQLZW4300W	1e-04	AS
1035472_coassembly	SPGSU7537F	1e-04	FE
1035472_coassembly	ZFYKJ6264T	1e-04	FEED
1035472_coassembly	RVETB4734A	1e-04	FE
1035472_coassembly	AWBTU5226J	1e-04	FE
1035472_coassembly	AYHUY2120D	1e-04	AS
1035472_coassembly	ZYTXN5029K	1e-04	AS
1035472_coassembly	VVJFE8127P	1e-04	AS
1035472_coassembly	GFGIA8953L	1e-04	AS
1035472_coassembly	XVVHV0835V	1e-04	FE
1035472_coassembly	VKAZC4265A	1e-04	FE
1035472_coassembly	FBLKR3479R	1e-04	FE
1035472_coassembly	LMGGV4316U	1e-04	AS
1035472_coassembly	BIHLB6119Y	1e-04	FE
1035472_coassembly	DNGEE8998Y	1e-04	AS
1035472_coassembly	EWOJK0017V	1e-04	AS
1035472_coassembly	ABVSK8395E	1e-04	AS
1035472_coassembly	LZGQG4924W	1e-04	AS
1035472_coassembly	WIZOE2839Q	1e-04	FE
1035472_coassembly	UJATH1427C	1e-04	FE
1035472_coassembly	UCOZS4528E	1e-04	AS
1035472_coassembly	HQATZ1945L	1e-04	AS
1035472_coassembly	QKLUC6872B	1e-04	FE
1035472_coassembly	CB_P2_2020_03_31_INF	0.0292284	FEED
1035472_coassembly	MRGNY0672A	1e-04	AS
1035472_coassembly	NEAWE3101W	1e-04	AS
1035472_coassembly	RAMLS4636B	1e-04	FE
1035472_coassembly	NZVQQ9792V	1e-04	FE
1035472_coassembly	FFXIX2867H	1e-04	AS
1035472_coassembly	CVREQ2707V	1e-04	AS
1035472_coassembly	UPKQF5024K	1e-04	AS
1035472_coassembly	RJYXA9040V	1e-04	FE
1035472_coassembly	TFTUD9566I	1e-04	AS
1035472_coassembly	NQWTN3218U	1e-04	AS
1035472_coassembly	CB_FEED10_Y2020_M4_D3_INF	0.0389094	FEED
1035472_coassembly	KMWIQ0712K	1e-04	AS
1035472_coassembly	JXBDA6620S	0.109006	FEED
1035472_coassembly	CB__Y2020_M4_D7_INF	1e-04	AS
1035472_coassembly	UIBOQ0127Z	1e-04	AS
1035472_coassembly	PQLRE3426M	1e-04	FE
1035472_coassembly	ZRQMP3158R	1e-04	FE
10365_JUJHF9134P_HS	FBLKR3479R	1e-04	FE
10365_JUJHF9134P_HS	JUJHF9134P	1e-04	AS
10365_JUJHF9134P_HS	WQYNP1853R	1e-04	FEED
10365_JUJHF9134P_HS	FFNVF9186D	1e-04	FE
10365_JUJHF9134P_HS	NJJXB7326T	1e-04	FE
10365_JUJHF9134P_HS	MRGNY0672A	1e-04	AS
10365_JUJHF9134P_HS	SNLSN1243N	1e-04	AS
10365_JUJHF9134P_HS	WJTYV4855R	1e-04	FE
10365_JUJHF9134P_HS	EGUDA3204Z	1e-04	FE
10365_JUJHF9134P_HS	ZFYKJ6264T	1e-04	FEED
10365_JUJHF9134P_HS	CB__Y2020_M4_D10_ML	1e-04	AS
10365_JUJHF9134P_HS	WUJXT0280Z	1e-04	FE
10365_JUJHF9134P_HS	XTFIC0638G	1e-04	FE
10365_JUJHF9134P_HS	BDOLL5284I	1e-04	AS
10365_JUJHF9134P_HS	XBASS0297H	1e-04	FE
10365_JUJHF9134P_HS	TGQNY1141I	1e-04	FE
10365_JUJHF9134P_HS	TBBIJ6883B	1e-04	AS
10365_JUJHF9134P_HS	SJIUI4838N	1e-04	FE
10365_JUJHF9134P_HS	SGUAO0911C	1e-04	FE
10365_JUJHF9134P_HS	NQWTN3218U	1e-04	AS
10365_JUJHF9134P_HS	VVJFE8127P	1e-04	AS
10365_JUJHF9134P_HS	EBZCS4093H	1e-04	AS
10365_JUJHF9134P_HS	XHJCW6359E	1e-04	AS
10365_JUJHF9134P_HS	WEOIY8760C	1e-04	FE
10365_JUJHF9134P_HS	ASZUA0069S	1e-04	AS
10365_JUJHF9134P_HS	GONKH1834E	1e-04	AS
10365_JUJHF9134P_HS	YGECA1284U	1e-04	FE
10365_JUJHF9134P_HS	XQXFX8126Y	1e-04	FE
10365_JUJHF9134P_HS	EWOJK0017V	1e-04	AS
10365_JUJHF9134P_HS	GQRAR9649I	1e-04	FE
10365_JUJHF9134P_HS	YOGJP6828Y	1e-04	FE
10365_JUJHF9134P_HS	MHETY4827Z	1e-04	FE
10365_JUJHF9134P_HS	SZCRM0055T	1e-04	FE
10365_JUJHF9134P_HS	FIEDP4142E	1e-04	FE
10365_JUJHF9134P_HS	SLHEZ2715P	1e-04	AS
10365_JUJHF9134P_HS	YTCDV3980T	1e-04	FE
10365_JUJHF9134P_HS	OQKAY0494C	1e-04	FEED
10365_JUJHF9134P_HS	UMQML6506P	1e-04	FE
10365_JUJHF9134P_HS	HDRFF4542I	1e-04	AS
10365_JUJHF9134P_HS	YPQCU7286X	1e-04	AS
10365_JUJHF9134P_HS	SMAIH8416T	1e-04	AS
10365_JUJHF9134P_HS	MGTBM3934B	1e-04	AS
10365_JUJHF9134P_HS	GXDMU2252I	1e-04	AS
10365_JUJHF9134P_HS	ETWDT7513P	1e-04	FE
10365_JUJHF9134P_HS	UPKQF5024K	1e-04	AS
10365_JUJHF9134P_HS	GFGIA8953L	1e-04	AS
10365_JUJHF9134P_HS	DJXNB4054F	1e-04	FE
10365_JUJHF9134P_HS	SMRZL4770S	1e-04	AS
10365_JUJHF9134P_HS	XVVHV0835V	1e-04	FE
10365_JUJHF9134P_HS	PPQYX0519D	1e-04	AS
10365_JUJHF9134P_HS	HQATZ1945L	1e-04	AS
10365_JUJHF9134P_HS	VKAZC4265A	1e-04	FE
10365_JUJHF9134P_HS	LIRKT9545S	1e-04	FEED
10365_JUJHF9134P_HS	LMGGV4316U	1e-04	AS
10365_JUJHF9134P_HS	JXRFG8695L	1e-04	AS
10365_JUJHF9134P_HS	KMWIQ0712K	1e-04	AS
10365_JUJHF9134P_HS	CB_FEED10_Y2020_M4_D3_INF	1e-04	FEED
10365_JUJHF9134P_HS	ZYTXN5029K	1e-04	AS
10365_JUJHF9134P_HS	UCOZS4528E	1e-04	AS
10365_JUJHF9134P_HS	UJATH1427C	1e-04	FE
10365_JUJHF9134P_HS	EZZPO6467Z	1e-04	AS
10365_JUJHF9134P_HS	LJSLX5580A	1e-04	AS
10365_JUJHF9134P_HS	KCIJR7559P	1e-04	FE
10365_JUJHF9134P_HS	BKBAA7920Q	1e-04	AS
10365_JUJHF9134P_HS	AXMGK3135Q	1e-04	FE
10365_JUJHF9134P_HS	SPGSU7537F	1e-04	FE
10365_JUJHF9134P_HS	XVJHZ6745S	1e-04	FEED
10365_JUJHF9134P_HS	LSCZF6957Y	1e-04	AS
10365_JUJHF9134P_HS	CXVWL1327T	1e-04	FE
10365_JUJHF9134P_HS	IXKAB6328T	1e-04	FE
10365_JUJHF9134P_HS	WIZOE2839Q	1e-04	FE
10365_JUJHF9134P_HS	NEAWE3101W	1e-04	AS
10365_JUJHF9134P_HS	NLQVX0980P	1e-04	AS
10365_JUJHF9134P_HS	TFTUD9566I	1e-04	AS
10365_JUJHF9134P_HS	ZHXHU7580Y	1e-04	FEED
10365_JUJHF9134P_HS	KJUPI1833T	1e-04	FE
10365_JUJHF9134P_HS	RBHSA3360N	1e-04	AS
10365_JUJHF9134P_HS	AAOLJ3001L	1e-04	AS
10365_JUJHF9134P_HS	RTCST0504P	1e-04	AS
10365_JUJHF9134P_HS	NOAOR5976A	1e-04	FEED
10365_JUJHF9134P_HS	NZVQQ9792V	1e-04	FE
10365_JUJHF9134P_HS	DNGEE8998Y	1e-04	AS
10365_JUJHF9134P_HS	CB__Y2020_M4_D7_INF	1e-04	AS
10365_JUJHF9134P_HS	JVDVE4651D	1e-04	FE
10365_JUJHF9134P_HS	AYHUY2120D	1e-04	AS
10365_JUJHF9134P_HS	ABVSK8395E	1e-04	AS
10365_JUJHF9134P_HS	PQLRE3426M	1e-04	FE
10365_JUJHF9134P_HS	RJYXA9040V	1e-04	FE
10365_JUJHF9134P_HS	JXBDA6620S	1e-04	FEED
10365_JUJHF9134P_HS	CB_P2_2020_03_31_INF	1e-04	FEED
10365_JUJHF9134P_HS	GTAKE7915Y	1e-04	AS
10365_JUJHF9134P_HS	UIBOQ0127Z	1e-04	AS
10365_JUJHF9134P_HS	FQLZW4300W	1e-04	AS
10365_JUJHF9134P_HS	FFXIX2867H	1e-04	AS
10365_JUJHF9134P_HS	IUDZC4434Q	1e-04	AS
10365_JUJHF9134P_HS	ZRQMP3158R	1e-04	FE
10365_JUJHF9134P_HS	SNUEY9437E	1e-04	AS
10365_JUJHF9134P_HS	AWBTU5226J	1e-04	FE
10365_JUJHF9134P_HS	HFGVI0044Q	1e-04	AS
10365_JUJHF9134P_HS	CVREQ2707V	1e-04	AS
10365_JUJHF9134P_HS	LIIAL0853Z	1e-04	FE
10365_JUJHF9134P_HS	LNBYT5954Z	1e-04	AS
10365_JUJHF9134P_HS	PMBNJ0338H	1e-04	AS
10365_JUJHF9134P_HS	BIHLB6119Y	1e-04	FE
10365_JUJHF9134P_HS	IWPCW0716G	1e-04	FE
10365_JUJHF9134P_HS	QKLUC6872B	1e-04	FE
10365_JUJHF9134P_HS	LZGQG4924W	1e-04	AS
10365_JUJHF9134P_HS	KEIHK1168I	1e-04	AS
10365_JUJHF9134P_HS	OGYXM7861O	1e-04	AS
10365_JUJHF9134P_HS	CTKAA1553C	1e-04	FEED
10365_JUJHF9134P_HS	RAMLS4636B	1e-04	FE
10365_JUJHF9134P_HS	RVETB4734A	1e-04	FE
10418_SPGSU7537F	WJTYV4855R	1e-04	FE
10418_SPGSU7537F	LMGGV4316U	1e-04	AS
10418_SPGSU7537F	HDRFF4542I	1e-04	AS
10418_SPGSU7537F	SGUAO0911C	1e-04	FE
10418_SPGSU7537F	VVJFE8127P	1e-04	AS
10418_SPGSU7537F	EBZCS4093H	1e-04	AS
10418_SPGSU7537F	EGUDA3204Z	1e-04	FE
10418_SPGSU7537F	XTFIC0638G	1e-04	FE
10418_SPGSU7537F	AXMGK3135Q	1e-04	FE
10418_SPGSU7537F	SJIUI4838N	1e-04	FE
10418_SPGSU7537F	XQXFX8126Y	1e-04	FE
10418_SPGSU7537F	YPQCU7286X	1e-04	AS
10418_SPGSU7537F	ZFYKJ6264T	1e-04	FEED
10418_SPGSU7537F	FIEDP4142E	1e-04	FE
10418_SPGSU7537F	IXKAB6328T	1e-04	FE
10418_SPGSU7537F	LJSLX5580A	1e-04	AS
10418_SPGSU7537F	ETWDT7513P	1e-04	FE
10418_SPGSU7537F	WUJXT0280Z	1e-04	FE
10418_SPGSU7537F	KJUPI1833T	1e-04	FE
10418_SPGSU7537F	LIRKT9545S	1e-04	FEED
10418_SPGSU7537F	SMRZL4770S	1e-04	AS
10418_SPGSU7537F	NOAOR5976A	1e-04	FEED
10418_SPGSU7537F	WQYNP1853R	1e-04	FEED
10418_SPGSU7537F	CB__Y2020_M4_D7_INF	1e-04	AS
10418_SPGSU7537F	SMAIH8416T	1e-04	AS
10418_SPGSU7537F	MHETY4827Z	1e-04	FE
10418_SPGSU7537F	TFTUD9566I	1e-04	AS
10418_SPGSU7537F	CB_FEED10_Y2020_M4_D3_INF	1e-04	FEED
10418_SPGSU7537F	LIIAL0853Z	1e-04	FE
10418_SPGSU7537F	SLHEZ2715P	1e-04	AS
10418_SPGSU7537F	WEOIY8760C	1e-04	FE
10418_SPGSU7537F	PPQYX0519D	1e-04	AS
10418_SPGSU7537F	HQATZ1945L	1e-04	AS
10418_SPGSU7537F	SNLSN1243N	1e-04	AS
10418_SPGSU7537F	SPGSU7537F	1e-04	FE
10418_SPGSU7537F	MRGNY0672A	1e-04	AS
10418_SPGSU7537F	IUDZC4434Q	1e-04	AS
10418_SPGSU7537F	YOGJP6828Y	1e-04	FE
10418_SPGSU7537F	SZCRM0055T	1e-04	FE
10418_SPGSU7537F	NQWTN3218U	1e-04	AS
10418_SPGSU7537F	UJATH1427C	1e-04	FE
10418_SPGSU7537F	KEIHK1168I	1e-04	AS
10418_SPGSU7537F	DJXNB4054F	1e-04	FE
10418_SPGSU7537F	LNBYT5954Z	1e-04	AS
10418_SPGSU7537F	OQKAY0494C	1e-04	FEED
10418_SPGSU7537F	GTAKE7915Y	1e-04	AS
10418_SPGSU7537F	JUJHF9134P	1e-04	AS
10418_SPGSU7537F	TBBIJ6883B	1e-04	AS
10418_SPGSU7537F	EWOJK0017V	1e-04	AS
10418_SPGSU7537F	CXVWL1327T	1e-04	FE
10418_SPGSU7537F	XVJHZ6745S	1e-04	FEED
10418_SPGSU7537F	OGYXM7861O	1e-04	AS
10418_SPGSU7537F	WIZOE2839Q	1e-04	FE
10418_SPGSU7537F	UPKQF5024K	1e-04	AS
10418_SPGSU7537F	ABVSK8395E	1e-04	AS
10418_SPGSU7537F	NLQVX0980P	1e-04	AS
10418_SPGSU7537F	ZHXHU7580Y	1e-04	FEED
10418_SPGSU7537F	XVVHV0835V	1e-04	FE
10418_SPGSU7537F	UMQML6506P	1e-04	FE
10418_SPGSU7537F	RTCST0504P	1e-04	AS
10418_SPGSU7537F	TGQNY1141I	1e-04	FE
10418_SPGSU7537F	VKAZC4265A	1e-04	FE
10418_SPGSU7537F	FBLKR3479R	1e-04	FE
10418_SPGSU7537F	XBASS0297H	1e-04	FE
10418_SPGSU7537F	ZRQMP3158R	1e-04	FE
10418_SPGSU7537F	ZYTXN5029K	1e-04	AS
10418_SPGSU7537F	UCOZS4528E	1e-04	AS
10418_SPGSU7537F	NEAWE3101W	1e-04	AS
10418_SPGSU7537F	YTCDV3980T	1e-04	FE
10418_SPGSU7537F	LZGQG4924W	1e-04	AS
10418_SPGSU7537F	AAOLJ3001L	1e-04	AS
10418_SPGSU7537F	IWPCW0716G	1e-04	FE
10418_SPGSU7537F	CB_P2_2020_03_31_INF	1e-04	FEED
10418_SPGSU7537F	UIBOQ0127Z	1e-04	AS
10418_SPGSU7537F	NZVQQ9792V	1e-04	FE
10418_SPGSU7537F	LSCZF6957Y	1e-04	AS
10418_SPGSU7537F	GONKH1834E	1e-04	AS
10418_SPGSU7537F	GXDMU2252I	1e-04	AS
10418_SPGSU7537F	AWBTU5226J	1e-04	FE
10418_SPGSU7537F	AYHUY2120D	1e-04	AS
10418_SPGSU7537F	PMBNJ0338H	1e-04	AS
10418_SPGSU7537F	JVDVE4651D	1e-04	FE
10418_SPGSU7537F	NJJXB7326T	1e-04	FE
10418_SPGSU7537F	JXBDA6620S	1e-04	FEED
10418_SPGSU7537F	RBHSA3360N	1e-04	AS
10418_SPGSU7537F	QKLUC6872B	1e-04	FE
10418_SPGSU7537F	FQLZW4300W	1e-04	AS
10418_SPGSU7537F	CB__Y2020_M4_D10_ML	1e-04	AS
10418_SPGSU7537F	BKBAA7920Q	1e-04	AS
10418_SPGSU7537F	PQLRE3426M	1e-04	FE
10418_SPGSU7537F	KMWIQ0712K	1e-04	AS
10418_SPGSU7537F	HFGVI0044Q	1e-04	AS
10418_SPGSU7537F	BIHLB6119Y	1e-04	FE
10418_SPGSU7537F	BDOLL5284I	1e-04	AS
10418_SPGSU7537F	FFNVF9186D	1e-04	FE
10418_SPGSU7537F	FFXIX2867H	1e-04	AS
10418_SPGSU7537F	CVREQ2707V	1e-04	AS
10418_SPGSU7537F	ASZUA0069S	1e-04	AS
10418_SPGSU7537F	JXRFG8695L	1e-04	AS
10418_SPGSU7537F	SNUEY9437E	1e-04	AS
10418_SPGSU7537F	RAMLS4636B	1e-04	FE
10418_SPGSU7537F	KCIJR7559P	1e-04	FE
10418_SPGSU7537F	CTKAA1553C	1e-04	FEED
10418_SPGSU7537F	EZZPO6467Z	1e-04	AS
10418_SPGSU7537F	GQRAR9649I	1e-04	FE
10418_SPGSU7537F	MGTBM3934B	1e-04	AS
10418_SPGSU7537F	XHJCW6359E	1e-04	AS
10418_SPGSU7537F	DNGEE8998Y	1e-04	AS
10418_SPGSU7537F	YGECA1284U	1e-04	FE
10418_SPGSU7537F	GFGIA8953L	1e-04	AS
10418_SPGSU7537F	RJYXA9040V	1e-04	FE
10418_SPGSU7537F	RVETB4734A	1e-04	FE
1050549_coassembly	YOGJP6828Y	1e-04	FE
1050549_coassembly	SJIUI4838N	1e-04	FE
1050549_coassembly	ZFYKJ6264T	0.228157	FEED
1050549_coassembly	FIEDP4142E	1e-04	FE
1050549_coassembly	WIZOE2839Q	1e-04	FE
1050549_coassembly	SGUAO0911C	1e-04	FE
1050549_coassembly	SLHEZ2715P	1e-04	AS
1050549_coassembly	VVJFE8127P	1e-04	AS
1050549_coassembly	AWBTU5226J	1e-04	FE
1050549_coassembly	AYHUY2120D	1e-04	AS
1050549_coassembly	NZVQQ9792V	1e-04	FE
1050549_coassembly	UMQML6506P	1e-04	FE
1050549_coassembly	SMRZL4770S	1e-04	AS
1050549_coassembly	SNLSN1243N	1e-04	AS
1050549_coassembly	NQWTN3218U	1e-04	AS
1050549_coassembly	AXMGK3135Q	1e-04	FE
1050549_coassembly	FFXIX2867H	1e-04	AS
1050549_coassembly	XQXFX8126Y	1e-04	FE
1050549_coassembly	MRGNY0672A	1e-04	AS
1050549_coassembly	ETWDT7513P	1e-04	FE
1050549_coassembly	ZYTXN5029K	1e-04	AS
1050549_coassembly	NLQVX0980P	1e-04	AS
1050549_coassembly	ZRQMP3158R	1e-04	FE
1050549_coassembly	YTCDV3980T	1e-04	FE
1050549_coassembly	PPQYX0519D	1e-04	AS
1050549_coassembly	IWPCW0716G	1e-04	FE
1050549_coassembly	KJUPI1833T	1e-04	FE
1050549_coassembly	NOAOR5976A	0.336392	FEED
1050549_coassembly	VKAZC4265A	1e-04	FE
1050549_coassembly	EWOJK0017V	1e-04	AS
1050549_coassembly	WQYNP1853R	1e-04	FEED
1050549_coassembly	MHETY4827Z	1e-04	FE
1050549_coassembly	SNUEY9437E	1e-04	AS
1050549_coassembly	CB_FEED10_Y2020_M4_D3_INF	0.259578	FEED
1050549_coassembly	ABVSK8395E	1e-04	AS
1050549_coassembly	IXKAB6328T	1e-04	FE
1050549_coassembly	GXDMU2252I	1e-04	AS
1050549_coassembly	WJTYV4855R	1e-04	FE
1050549_coassembly	OQKAY0494C	0.346379	FEED
1050549_coassembly	AAOLJ3001L	1e-04	AS
1050549_coassembly	TGQNY1141I	1e-04	FE
1050549_coassembly	SPGSU7537F	1e-04	FE
1050549_coassembly	UIBOQ0127Z	1e-04	AS
1050549_coassembly	ASZUA0069S	1e-04	AS
1050549_coassembly	SMAIH8416T	1e-04	AS
1050549_coassembly	FQLZW4300W	1e-04	AS
1050549_coassembly	SZCRM0055T	1e-04	FE
1050549_coassembly	NEAWE3101W	1e-04	AS
1050549_coassembly	TFTUD9566I	1e-04	AS
1050549_coassembly	JVDVE4651D	1e-04	FE
1050549_coassembly	LZGQG4924W	1e-04	AS
1050549_coassembly	BDOLL5284I	1e-04	AS
1050549_coassembly	QKLUC6872B	1e-04	FE
1050549_coassembly	LNBYT5954Z	1e-04	AS
1050549_coassembly	NJJXB7326T	1e-04	FE
1050549_coassembly	TBBIJ6883B	1e-04	AS
1050549_coassembly	LSCZF6957Y	1e-04	AS
1050549_coassembly	YPQCU7286X	1e-04	AS
1050549_coassembly	XBASS0297H	1e-04	FE
1050549_coassembly	UCOZS4528E	1e-04	AS
1050549_coassembly	RJYXA9040V	1e-04	FE
1050549_coassembly	JXRFG8695L	1e-04	AS
1050549_coassembly	YGECA1284U	1e-04	FE
1050549_coassembly	KMWIQ0712K	1e-04	AS
1050549_coassembly	XTFIC0638G	1e-04	FE
1050549_coassembly	RBHSA3360N	1e-04	AS
1050549_coassembly	DJXNB4054F	1e-04	FE
1050549_coassembly	CB_P2_2020_03_31_INF	0.227913	FEED
1050549_coassembly	RTCST0504P	1e-04	AS
1050549_coassembly	XVJHZ6745S	1e-04	FEED
1050549_coassembly	CXVWL1327T	1e-04	FE
1050549_coassembly	IUDZC4434Q	1e-04	AS
1050549_coassembly	BIHLB6119Y	1e-04	FE
1050549_coassembly	KEIHK1168I	1e-04	AS
1050549_coassembly	OGYXM7861O	1e-04	AS
1050549_coassembly	HFGVI0044Q	1e-04	AS
1050549_coassembly	XVVHV0835V	1e-04	FE
1050549_coassembly	EBZCS4093H	1e-04	AS
1050549_coassembly	GTAKE7915Y	1e-04	AS
1050549_coassembly	JUJHF9134P	1e-04	AS
1050549_coassembly	WEOIY8760C	1e-04	FE
1050549_coassembly	CB__Y2020_M4_D10_ML	1e-04	AS
1050549_coassembly	HQATZ1945L	1e-04	AS
1050549_coassembly	RVETB4734A	1e-04	FE
1050549_coassembly	EGUDA3204Z	1e-04	FE
1050549_coassembly	DNGEE8998Y	1e-04	AS
1050549_coassembly	UPKQF5024K	1e-04	AS
1050549_coassembly	PMBNJ0338H	1e-04	AS
1050549_coassembly	CB__Y2020_M4_D7_INF	1e-04	AS
1050549_coassembly	UJATH1427C	1e-04	FE
1050549_coassembly	EZZPO6467Z	1e-04	AS
1050549_coassembly	FFNVF9186D	1e-04	FE
1050549_coassembly	JXBDA6620S	0.352591	FEED
1050549_coassembly	ZHXHU7580Y	1e-04	FEED
1050549_coassembly	BKBAA7920Q	1e-04	AS
1050549_coassembly	CVREQ2707V	1e-04	AS
1050549_coassembly	HDRFF4542I	1e-04	AS
1050549_coassembly	LIRKT9545S	0.25459	FEED
1050549_coassembly	LMGGV4316U	1e-04	AS
1050549_coassembly	PQLRE3426M	1e-04	FE
1050549_coassembly	RAMLS4636B	1e-04	FE
1050549_coassembly	LJSLX5580A	1e-04	AS
1050549_coassembly	WUJXT0280Z	1e-04	FE
1050549_coassembly	XHJCW6359E	1e-04	AS
1050549_coassembly	GFGIA8953L	1e-04	AS
1050549_coassembly	FBLKR3479R	1e-04	FE
1050549_coassembly	MGTBM3934B	1e-04	AS
1050549_coassembly	KCIJR7559P	1e-04	FE
1050549_coassembly	GQRAR9649I	1e-04	FE
1050549_coassembly	CTKAA1553C	1e-04	FEED
1050549_coassembly	LIIAL0853Z	1e-04	FE
1050549_coassembly	GONKH1834E	1e-04	AS
1051465_coassembly	ABVSK8395E	1e-04	AS
1051465_coassembly	FFXIX2867H	1e-04	AS
1051465_coassembly	UIBOQ0127Z	1e-04	AS
1051465_coassembly	WIZOE2839Q	1e-04	FE
1051465_coassembly	JUJHF9134P	1e-04	AS
1051465_coassembly	ZRQMP3158R	1e-04	FE
1051465_coassembly	RBHSA3360N	1e-04	AS
1051465_coassembly	AWBTU5226J	1e-04	FE
1051465_coassembly	SMRZL4770S	1e-04	AS
1051465_coassembly	XQXFX8126Y	1e-04	FE
1051465_coassembly	XVJHZ6745S	1e-04	FEED
1051465_coassembly	WQYNP1853R	1e-04	FEED
1051465_coassembly	SNLSN1243N	1e-04	AS
1051465_coassembly	BIHLB6119Y	1e-04	FE
1051465_coassembly	MHETY4827Z	1e-04	FE
1051465_coassembly	CB_FEED10_Y2020_M4_D3_INF	1e-04	FEED
1051465_coassembly	GXDMU2252I	1e-04	AS
1051465_coassembly	ETWDT7513P	1e-04	FE
1051465_coassembly	XVVHV0835V	1e-04	FE
1051465_coassembly	QKLUC6872B	1e-04	FE
1051465_coassembly	KJUPI1833T	1e-04	FE
1051465_coassembly	MRGNY0672A	1e-04	AS
1051465_coassembly	SPGSU7537F	1e-04	FE
1051465_coassembly	NZVQQ9792V	1e-04	FE
1051465_coassembly	ZYTXN5029K	1e-04	AS
1051465_coassembly	LSCZF6957Y	1e-04	AS
1051465_coassembly	NEAWE3101W	1e-04	AS
1051465_coassembly	KEIHK1168I	1e-04	AS
1051465_coassembly	NLQVX0980P	1e-04	AS
1051465_coassembly	CTKAA1553C	1e-04	FEED
1051465_coassembly	SZCRM0055T	1e-04	FE
1051465_coassembly	WJTYV4855R	1e-04	FE
1051465_coassembly	OQKAY0494C	1e-04	FEED
1051465_coassembly	PPQYX0519D	1e-04	AS
1051465_coassembly	WEOIY8760C	1e-04	FE
1051465_coassembly	NOAOR5976A	1e-04	FEED
1051465_coassembly	HDRFF4542I	1e-04	AS
1051465_coassembly	SMAIH8416T	1e-04	AS
1051465_coassembly	LIRKT9545S	1e-04	FEED
1051465_coassembly	NQWTN3218U	1e-04	AS
1051465_coassembly	UCOZS4528E	1e-04	AS
1051465_coassembly	IUDZC4434Q	1e-04	AS
1051465_coassembly	IXKAB6328T	1e-04	FE
1051465_coassembly	VVJFE8127P	1e-04	AS
1051465_coassembly	EZZPO6467Z	1e-04	AS
1051465_coassembly	SGUAO0911C	1e-04	FE
1051465_coassembly	EBZCS4093H	1e-04	AS
1051465_coassembly	BDOLL5284I	1e-04	AS
1051465_coassembly	BKBAA7920Q	1e-04	AS
1051465_coassembly	GTAKE7915Y	1e-04	AS
1051465_coassembly	TBBIJ6883B	1e-04	AS
1051465_coassembly	CB__Y2020_M4_D10_ML	1e-04	AS
1051465_coassembly	SNUEY9437E	1e-04	AS
1051465_coassembly	EGUDA3204Z	1e-04	FE
1051465_coassembly	KMWIQ0712K	1e-04	AS
1051465_coassembly	HFGVI0044Q	1e-04	AS
1051465_coassembly	UJATH1427C	1e-04	FE
1051465_coassembly	XTFIC0638G	1e-04	FE
1051465_coassembly	YTCDV3980T	1e-04	FE
1051465_coassembly	SLHEZ2715P	1e-04	AS
1051465_coassembly	NJJXB7326T	1e-04	FE
1051465_coassembly	AXMGK3135Q	1e-04	FE
1051465_coassembly	IWPCW0716G	1e-04	FE
1051465_coassembly	FBLKR3479R	1e-04	FE
1051465_coassembly	FQLZW4300W	1e-04	AS
1051465_coassembly	ZFYKJ6264T	1e-04	FEED
1051465_coassembly	TFTUD9566I	1e-04	AS
1051465_coassembly	JXRFG8695L	1e-04	AS
1051465_coassembly	PMBNJ0338H	1e-04	AS
1051465_coassembly	UPKQF5024K	1e-04	AS
1051465_coassembly	GFGIA8953L	1e-04	AS
1051465_coassembly	LIIAL0853Z	1e-04	FE
1051465_coassembly	ZHXHU7580Y	1e-04	FEED
1051465_coassembly	JXBDA6620S	1e-04	FEED
1051465_coassembly	TGQNY1141I	1e-04	FE
1051465_coassembly	UMQML6506P	1e-04	FE
1051465_coassembly	AAOLJ3001L	1e-04	AS
1051465_coassembly	VKAZC4265A	1e-04	FE
1051465_coassembly	DNGEE8998Y	1e-04	AS
1051465_coassembly	XBASS0297H	1e-04	FE
1051465_coassembly	OGYXM7861O	1e-04	AS
1051465_coassembly	YGECA1284U	1e-04	FE
1051465_coassembly	JVDVE4651D	1e-04	FE
1051465_coassembly	CB__Y2020_M4_D7_INF	1e-04	AS
1051465_coassembly	FIEDP4142E	1e-04	FE
1051465_coassembly	YOGJP6828Y	1e-04	FE
1051465_coassembly	LJSLX5580A	1e-04	AS
1051465_coassembly	CB_P2_2020_03_31_INF	1e-04	FEED
1051465_coassembly	ASZUA0069S	1e-04	AS
1051465_coassembly	KCIJR7559P	1e-04	FE
1051465_coassembly	CVREQ2707V	1e-04	AS
1051465_coassembly	RVETB4734A	1e-04	FE
1051465_coassembly	RAMLS4636B	1e-04	FE
1051465_coassembly	RJYXA9040V	1e-04	FE
1051465_coassembly	YPQCU7286X	1e-04	AS
1051465_coassembly	LNBYT5954Z	1e-04	AS
1051465_coassembly	LZGQG4924W	1e-04	AS
1051465_coassembly	AYHUY2120D	1e-04	AS
1051465_coassembly	FFNVF9186D	1e-04	FE
1051465_coassembly	RTCST0504P	1e-04	AS
1051465_coassembly	WUJXT0280Z	1e-04	FE
1051465_coassembly	XHJCW6359E	1e-04	AS
1051465_coassembly	PQLRE3426M	1e-04	FE
1051465_coassembly	CXVWL1327T	1e-04	FE
1051465_coassembly	GQRAR9649I	1e-04	FE
1051465_coassembly	EWOJK0017V	1e-04	AS
1051465_coassembly	GONKH1834E	1e-04	AS
1051465_coassembly	SJIUI4838N	1e-04	FE
1051465_coassembly	LMGGV4316U	1e-04	AS
1051465_coassembly	DJXNB4054F	1e-04	FE
1051465_coassembly	MGTBM3934B	1e-04	AS
1051465_coassembly	HQATZ1945L	1e-04	AS
10527_OGYXM7861O	WIZOE2839Q	1e-04	FE
10527_OGYXM7861O	BKBAA7920Q	1e-04	AS
10527_OGYXM7861O	VVJFE8127P	1e-04	AS
10527_OGYXM7861O	AYHUY2120D	1e-04	AS
10527_OGYXM7861O	ABVSK8395E	1e-04	AS
10527_OGYXM7861O	GXDMU2252I	1e-04	AS
10527_OGYXM7861O	WJTYV4855R	1e-04	FE
10527_OGYXM7861O	FFXIX2867H	1e-04	AS
10527_OGYXM7861O	TBBIJ6883B	1e-04	AS
10527_OGYXM7861O	SNLSN1243N	1e-04	AS
10527_OGYXM7861O	NLQVX0980P	1e-04	AS
10527_OGYXM7861O	IXKAB6328T	1e-04	FE
10527_OGYXM7861O	MHETY4827Z	1e-04	FE
10527_OGYXM7861O	NEAWE3101W	1e-04	AS
10527_OGYXM7861O	SLHEZ2715P	1e-04	AS
10527_OGYXM7861O	SMRZL4770S	1e-04	AS
10527_OGYXM7861O	SNUEY9437E	1e-04	AS
10527_OGYXM7861O	SGUAO0911C	1e-04	FE
10527_OGYXM7861O	NZVQQ9792V	1e-04	FE
10527_OGYXM7861O	CVREQ2707V	1e-04	AS
10527_OGYXM7861O	MRGNY0672A	1e-04	AS
10527_OGYXM7861O	WEOIY8760C	1e-04	FE
10527_OGYXM7861O	IUDZC4434Q	1e-04	AS
10527_OGYXM7861O	CB_FEED10_Y2020_M4_D3_INF	0.0829627	FEED
10527_OGYXM7861O	KMWIQ0712K	1e-04	AS
10527_OGYXM7861O	CTKAA1553C	1e-04	FEED
10527_OGYXM7861O	SZCRM0055T	1e-04	FE
10527_OGYXM7861O	QKLUC6872B	1e-04	FE
10527_OGYXM7861O	OQKAY0494C	1e-04	FEED
10527_OGYXM7861O	AXMGK3135Q	1e-04	FE
10527_OGYXM7861O	GTAKE7915Y	1e-04	AS
10527_OGYXM7861O	HDRFF4542I	1e-04	AS
10527_OGYXM7861O	BDOLL5284I	1e-04	AS
10527_OGYXM7861O	NQWTN3218U	1e-04	AS
10527_OGYXM7861O	AWBTU5226J	1e-04	FE
10527_OGYXM7861O	OGYXM7861O	1e-04	AS
10527_OGYXM7861O	EGUDA3204Z	1e-04	FE
10527_OGYXM7861O	ZRQMP3158R	1e-04	FE
10527_OGYXM7861O	HFGVI0044Q	1e-04	AS
10527_OGYXM7861O	TFTUD9566I	1e-04	AS
10527_OGYXM7861O	RBHSA3360N	1e-04	AS
10527_OGYXM7861O	PPQYX0519D	1e-04	AS
10527_OGYXM7861O	KJUPI1833T	1e-04	FE
10527_OGYXM7861O	NJJXB7326T	1e-04	FE
10527_OGYXM7861O	NOAOR5976A	1e-04	FEED
10527_OGYXM7861O	CB_P2_2020_03_31_INF	1e-04	FEED
10527_OGYXM7861O	FQLZW4300W	1e-04	AS
10527_OGYXM7861O	YGECA1284U	1e-04	FE
10527_OGYXM7861O	WQYNP1853R	1e-04	FEED
10527_OGYXM7861O	JXRFG8695L	1e-04	AS
10527_OGYXM7861O	XQXFX8126Y	1e-04	FE
10527_OGYXM7861O	YPQCU7286X	1e-04	AS
10527_OGYXM7861O	UCOZS4528E	1e-04	AS
10527_OGYXM7861O	BIHLB6119Y	1e-04	FE
10527_OGYXM7861O	EBZCS4093H	1e-04	AS
10527_OGYXM7861O	ZHXHU7580Y	1e-04	FEED
10527_OGYXM7861O	WUJXT0280Z	1e-04	FE
10527_OGYXM7861O	ASZUA0069S	1e-04	AS
10527_OGYXM7861O	XVVHV0835V	1e-04	FE
10527_OGYXM7861O	UMQML6506P	1e-04	FE
10527_OGYXM7861O	KEIHK1168I	1e-04	AS
10527_OGYXM7861O	RAMLS4636B	1e-04	FE
10527_OGYXM7861O	PMBNJ0338H	1e-04	AS
10527_OGYXM7861O	XVJHZ6745S	1e-04	FEED
10527_OGYXM7861O	JVDVE4651D	1e-04	FE
10527_OGYXM7861O	UJATH1427C	1e-04	FE
10527_OGYXM7861O	FIEDP4142E	1e-04	FE
10527_OGYXM7861O	YTCDV3980T	1e-04	FE
10527_OGYXM7861O	XHJCW6359E	1e-04	AS
10527_OGYXM7861O	XTFIC0638G	1e-04	FE
10527_OGYXM7861O	KCIJR7559P	1e-04	FE
10527_OGYXM7861O	MGTBM3934B	1e-04	AS
10527_OGYXM7861O	SMAIH8416T	1e-04	AS
10527_OGYXM7861O	CXVWL1327T	1e-04	FE
10527_OGYXM7861O	PQLRE3426M	1e-04	FE
10527_OGYXM7861O	RVETB4734A	1e-04	FE
10527_OGYXM7861O	ZFYKJ6264T	1e-04	FEED
10527_OGYXM7861O	UPKQF5024K	1e-04	AS
10527_OGYXM7861O	JUJHF9134P	1e-04	AS
10527_OGYXM7861O	LIIAL0853Z	1e-04	FE
10527_OGYXM7861O	LNBYT5954Z	1e-04	AS
10527_OGYXM7861O	JXBDA6620S	1e-04	FEED
10527_OGYXM7861O	XBASS0297H	1e-04	FE
10527_OGYXM7861O	IWPCW0716G	1e-04	FE
10527_OGYXM7861O	CB__Y2020_M4_D10_ML	1e-04	AS
10527_OGYXM7861O	TGQNY1141I	1e-04	FE
10527_OGYXM7861O	CB__Y2020_M4_D7_INF	1e-04	AS
10527_OGYXM7861O	SJIUI4838N	1e-04	FE
10527_OGYXM7861O	RJYXA9040V	1e-04	FE
10527_OGYXM7861O	EWOJK0017V	1e-04	AS
10527_OGYXM7861O	GQRAR9649I	1e-04	FE
10527_OGYXM7861O	YOGJP6828Y	1e-04	FE
10527_OGYXM7861O	ZYTXN5029K	1e-04	AS
10527_OGYXM7861O	EZZPO6467Z	1e-04	AS
10527_OGYXM7861O	FBLKR3479R	1e-04	FE
10527_OGYXM7861O	SPGSU7537F	1e-04	FE
10527_OGYXM7861O	AAOLJ3001L	1e-04	AS
10527_OGYXM7861O	RTCST0504P	1e-04	AS
10527_OGYXM7861O	GONKH1834E	1e-04	AS
10527_OGYXM7861O	GFGIA8953L	1e-04	AS
10527_OGYXM7861O	LSCZF6957Y	1e-04	AS
10527_OGYXM7861O	DNGEE8998Y	1e-04	AS
10527_OGYXM7861O	ETWDT7513P	1e-04	FE
10527_OGYXM7861O	DJXNB4054F	1e-04	FE
10527_OGYXM7861O	LZGQG4924W	1e-04	AS
10527_OGYXM7861O	FFNVF9186D	1e-04	FE
10527_OGYXM7861O	LMGGV4316U	1e-04	AS
10527_OGYXM7861O	HQATZ1945L	1e-04	AS
10527_OGYXM7861O	VKAZC4265A	1e-04	FE
10527_OGYXM7861O	LIRKT9545S	1e-04	FEED
10527_OGYXM7861O	UIBOQ0127Z	1e-04	AS
10527_OGYXM7861O	LJSLX5580A	1e-04	AS
10531_LSCZF6957Y_HS	SNUEY9437E	1e-04	AS
10531_LSCZF6957Y_HS	AWBTU5226J	1e-04	FE
10531_LSCZF6957Y_HS	TFTUD9566I	1e-04	AS
10531_LSCZF6957Y_HS	MHETY4827Z	1e-04	FE
10531_LSCZF6957Y_HS	NLQVX0980P	1e-04	AS
10531_LSCZF6957Y_HS	CB_P2_2020_03_31_INF	1e-04	FEED
10531_LSCZF6957Y_HS	WEOIY8760C	1e-04	FE
10531_LSCZF6957Y_HS	IXKAB6328T	1e-04	FE
10531_LSCZF6957Y_HS	MRGNY0672A	1e-04	AS
10531_LSCZF6957Y_HS	HFGVI0044Q	1e-04	AS
10531_LSCZF6957Y_HS	GXDMU2252I	1e-04	AS
10531_LSCZF6957Y_HS	CVREQ2707V	1e-04	AS
10531_LSCZF6957Y_HS	CB__Y2020_M4_D10_ML	1e-04	AS
10531_LSCZF6957Y_HS	NZVQQ9792V	1e-04	FE
10531_LSCZF6957Y_HS	AXMGK3135Q	1e-04	FE
10531_LSCZF6957Y_HS	IUDZC4434Q	1e-04	AS
10531_LSCZF6957Y_HS	JXRFG8695L	1e-04	AS
10531_LSCZF6957Y_HS	DNGEE8998Y	1e-04	AS
10531_LSCZF6957Y_HS	CB_FEED10_Y2020_M4_D3_INF	0.0221049	FEED
10531_LSCZF6957Y_HS	BIHLB6119Y	1e-04	FE
10531_LSCZF6957Y_HS	RBHSA3360N	1e-04	AS
10531_LSCZF6957Y_HS	NJJXB7326T	1e-04	FE
10531_LSCZF6957Y_HS	JUJHF9134P	1e-04	AS
10531_LSCZF6957Y_HS	KCIJR7559P	1e-04	FE
10531_LSCZF6957Y_HS	ASZUA0069S	1e-04	AS
10531_LSCZF6957Y_HS	BKBAA7920Q	1e-04	AS
10531_LSCZF6957Y_HS	NQWTN3218U	1e-04	AS
10531_LSCZF6957Y_HS	YGECA1284U	1e-04	FE
10531_LSCZF6957Y_HS	NEAWE3101W	1e-04	AS
10531_LSCZF6957Y_HS	XQXFX8126Y	1e-04	FE
10531_LSCZF6957Y_HS	EGUDA3204Z	1e-04	FE
10531_LSCZF6957Y_HS	CTKAA1553C	1e-04	FEED
10531_LSCZF6957Y_HS	JVDVE4651D	1e-04	FE
10531_LSCZF6957Y_HS	SZCRM0055T	1e-04	FE
10531_LSCZF6957Y_HS	PPQYX0519D	1e-04	AS
10531_LSCZF6957Y_HS	OQKAY0494C	1e-04	FEED
10531_LSCZF6957Y_HS	KJUPI1833T	1e-04	FE
10531_LSCZF6957Y_HS	WJTYV4855R	1e-04	FE
10531_LSCZF6957Y_HS	UMQML6506P	1e-04	FE
10531_LSCZF6957Y_HS	SNLSN1243N	1e-04	AS
10531_LSCZF6957Y_HS	KEIHK1168I	1e-04	AS
10531_LSCZF6957Y_HS	XBASS0297H	1e-04	FE
10531_LSCZF6957Y_HS	RJYXA9040V	1e-04	FE
10531_LSCZF6957Y_HS	KMWIQ0712K	1e-04	AS
10531_LSCZF6957Y_HS	CB__Y2020_M4_D7_INF	1e-04	AS
10531_LSCZF6957Y_HS	ZRQMP3158R	1e-04	FE
10531_LSCZF6957Y_HS	AYHUY2120D	1e-04	AS
10531_LSCZF6957Y_HS	ETWDT7513P	1e-04	FE
10531_LSCZF6957Y_HS	GFGIA8953L	1e-04	AS
10531_LSCZF6957Y_HS	JXBDA6620S	1e-04	FEED
10531_LSCZF6957Y_HS	NOAOR5976A	1e-04	FEED
10531_LSCZF6957Y_HS	WUJXT0280Z	1e-04	FE
10531_LSCZF6957Y_HS	IWPCW0716G	1e-04	FE
10531_LSCZF6957Y_HS	TBBIJ6883B	1e-04	AS
10531_LSCZF6957Y_HS	OGYXM7861O	1e-04	AS
10531_LSCZF6957Y_HS	TGQNY1141I	1e-04	FE
10531_LSCZF6957Y_HS	PQLRE3426M	1e-04	FE
10531_LSCZF6957Y_HS	RAMLS4636B	1e-04	FE
10531_LSCZF6957Y_HS	YPQCU7286X	1e-04	AS
10531_LSCZF6957Y_HS	CXVWL1327T	1e-04	FE
10531_LSCZF6957Y_HS	ZYTXN5029K	1e-04	AS
10531_LSCZF6957Y_HS	QKLUC6872B	1e-04	FE
10531_LSCZF6957Y_HS	LJSLX5580A	1e-04	AS
10531_LSCZF6957Y_HS	SGUAO0911C	1e-04	FE
10531_LSCZF6957Y_HS	XTFIC0638G	1e-04	FE
10531_LSCZF6957Y_HS	BDOLL5284I	1e-04	AS
10531_LSCZF6957Y_HS	SPGSU7537F	1e-04	FE
10531_LSCZF6957Y_HS	LMGGV4316U	1e-04	AS
10531_LSCZF6957Y_HS	SJIUI4838N	1e-04	FE
10531_LSCZF6957Y_HS	PMBNJ0338H	1e-04	AS
10531_LSCZF6957Y_HS	XVJHZ6745S	1e-04	FEED
10531_LSCZF6957Y_HS	SMAIH8416T	1e-04	AS
10531_LSCZF6957Y_HS	EWOJK0017V	1e-04	AS
10531_LSCZF6957Y_HS	FIEDP4142E	1e-04	FE
10531_LSCZF6957Y_HS	LNBYT5954Z	1e-04	AS
10531_LSCZF6957Y_HS	YTCDV3980T	1e-04	FE
10531_LSCZF6957Y_HS	XVVHV0835V	1e-04	FE
10531_LSCZF6957Y_HS	SLHEZ2715P	1e-04	AS
10531_LSCZF6957Y_HS	XHJCW6359E	1e-04	AS
10531_LSCZF6957Y_HS	VKAZC4265A	1e-04	FE
10531_LSCZF6957Y_HS	LSCZF6957Y	1e-04	AS
10531_LSCZF6957Y_HS	WQYNP1853R	1e-04	FEED
10531_LSCZF6957Y_HS	RVETB4734A	1e-04	FE
10531_LSCZF6957Y_HS	ZFYKJ6264T	1e-04	FEED
10531_LSCZF6957Y_HS	GONKH1834E	1e-04	AS
10531_LSCZF6957Y_HS	FFNVF9186D	1e-04	FE
10531_LSCZF6957Y_HS	LIIAL0853Z	1e-04	FE
10531_LSCZF6957Y_HS	DJXNB4054F	1e-04	FE
10531_LSCZF6957Y_HS	EZZPO6467Z	1e-04	AS
10531_LSCZF6957Y_HS	FBLKR3479R	1e-04	FE
10531_LSCZF6957Y_HS	LZGQG4924W	1e-04	AS
10531_LSCZF6957Y_HS	SMRZL4770S	1e-04	AS
10531_LSCZF6957Y_HS	AAOLJ3001L	1e-04	AS
10531_LSCZF6957Y_HS	YOGJP6828Y	1e-04	FE
10531_LSCZF6957Y_HS	FFXIX2867H	1e-04	AS
10531_LSCZF6957Y_HS	UIBOQ0127Z	1e-04	AS
10531_LSCZF6957Y_HS	MGTBM3934B	1e-04	AS
10531_LSCZF6957Y_HS	ZHXHU7580Y	1e-04	FEED
10531_LSCZF6957Y_HS	UCOZS4528E	1e-04	AS
10531_LSCZF6957Y_HS	ABVSK8395E	1e-04	AS
10531_LSCZF6957Y_HS	EBZCS4093H	1e-04	AS
10531_LSCZF6957Y_HS	RTCST0504P	1e-04	AS
10531_LSCZF6957Y_HS	GTAKE7915Y	1e-04	AS
10531_LSCZF6957Y_HS	GQRAR9649I	1e-04	FE
10531_LSCZF6957Y_HS	FQLZW4300W	1e-04	AS
10531_LSCZF6957Y_HS	WIZOE2839Q	1e-04	FE
10531_LSCZF6957Y_HS	UJATH1427C	1e-04	FE
10531_LSCZF6957Y_HS	HDRFF4542I	1e-04	AS
10531_LSCZF6957Y_HS	LIRKT9545S	1e-04	FEED
10531_LSCZF6957Y_HS	HQATZ1945L	1e-04	AS
10531_LSCZF6957Y_HS	UPKQF5024K	1e-04	AS
10531_LSCZF6957Y_HS	VVJFE8127P	1e-04	AS
10538_JXBDA6620S_HS	JVDVE4651D	1e-04	FE
10538_JXBDA6620S_HS	GXDMU2252I	1e-04	AS
10538_JXBDA6620S_HS	CTKAA1553C	1e-04	FEED
10538_JXBDA6620S_HS	ZRQMP3158R	1e-04	FE
10538_JXBDA6620S_HS	WEOIY8760C	1e-04	FE
10538_JXBDA6620S_HS	CB_FEED10_Y2020_M4_D3_INF	0.169052	FEED
10538_JXBDA6620S_HS	AXMGK3135Q	1e-04	FE
10538_JXBDA6620S_HS	SGUAO0911C	1e-04	FE
10538_JXBDA6620S_HS	YPQCU7286X	1e-04	AS
10538_JXBDA6620S_HS	UMQML6506P	1e-04	FE
10538_JXBDA6620S_HS	NOAOR5976A	0.18312	FEED
10538_JXBDA6620S_HS	NJJXB7326T	1e-04	FE
10538_JXBDA6620S_HS	CB__Y2020_M4_D7_INF	1e-04	AS
10538_JXBDA6620S_HS	NQWTN3218U	1e-04	AS
10538_JXBDA6620S_HS	NLQVX0980P	1e-04	AS
10538_JXBDA6620S_HS	KEIHK1168I	1e-04	AS
10538_JXBDA6620S_HS	WJTYV4855R	1e-04	FE
10538_JXBDA6620S_HS	JUJHF9134P	1e-04	AS
10538_JXBDA6620S_HS	IWPCW0716G	1e-04	FE
10538_JXBDA6620S_HS	ETWDT7513P	1e-04	FE
10538_JXBDA6620S_HS	SNLSN1243N	1e-04	AS
10538_JXBDA6620S_HS	JXRFG8695L	1e-04	AS
10538_JXBDA6620S_HS	PQLRE3426M	1e-04	FE
10538_JXBDA6620S_HS	XHJCW6359E	1e-04	AS
10538_JXBDA6620S_HS	KMWIQ0712K	1e-04	AS
10538_JXBDA6620S_HS	XBASS0297H	1e-04	FE
10538_JXBDA6620S_HS	RJYXA9040V	1e-04	FE
10538_JXBDA6620S_HS	MHETY4827Z	1e-04	FE
10538_JXBDA6620S_HS	LIIAL0853Z	1e-04	FE
10538_JXBDA6620S_HS	FFNVF9186D	1e-04	FE
10538_JXBDA6620S_HS	LJSLX5580A	1e-04	AS
10538_JXBDA6620S_HS	SLHEZ2715P	1e-04	AS
10538_JXBDA6620S_HS	XTFIC0638G	1e-04	FE
10538_JXBDA6620S_HS	ASZUA0069S	1e-04	AS
10538_JXBDA6620S_HS	LIRKT9545S	0.184786	FEED
10538_JXBDA6620S_HS	NEAWE3101W	1e-04	AS
10538_JXBDA6620S_HS	IXKAB6328T	1e-04	FE
10538_JXBDA6620S_HS	DNGEE8998Y	1e-04	AS
10538_JXBDA6620S_HS	RAMLS4636B	1e-04	FE
10538_JXBDA6620S_HS	YGECA1284U	1e-04	FE
10538_JXBDA6620S_HS	WQYNP1853R	0.191624	FEED
10538_JXBDA6620S_HS	WIZOE2839Q	1e-04	FE
10538_JXBDA6620S_HS	FIEDP4142E	1e-04	FE
10538_JXBDA6620S_HS	OQKAY0494C	0.195855	FEED
10538_JXBDA6620S_HS	EBZCS4093H	1e-04	AS
10538_JXBDA6620S_HS	WUJXT0280Z	1e-04	FE
10538_JXBDA6620S_HS	BDOLL5284I	1e-04	AS
10538_JXBDA6620S_HS	MRGNY0672A	1e-04	AS
10538_JXBDA6620S_HS	OGYXM7861O	1e-04	AS
10538_JXBDA6620S_HS	RVETB4734A	1e-04	FE
10538_JXBDA6620S_HS	SJIUI4838N	1e-04	FE
10538_JXBDA6620S_HS	PMBNJ0338H	1e-04	AS
10538_JXBDA6620S_HS	EGUDA3204Z	1e-04	FE
10538_JXBDA6620S_HS	IUDZC4434Q	1e-04	AS
10538_JXBDA6620S_HS	TFTUD9566I	1e-04	AS
10538_JXBDA6620S_HS	UPKQF5024K	1e-04	AS
10538_JXBDA6620S_HS	EZZPO6467Z	1e-04	AS
10538_JXBDA6620S_HS	KJUPI1833T	1e-04	FE
10538_JXBDA6620S_HS	GQRAR9649I	1e-04	FE
10538_JXBDA6620S_HS	KCIJR7559P	1e-04	FE
10538_JXBDA6620S_HS	CB__Y2020_M4_D10_ML	1e-04	AS
10538_JXBDA6620S_HS	HDRFF4542I	1e-04	AS
10538_JXBDA6620S_HS	XQXFX8126Y	1e-04	FE
10538_JXBDA6620S_HS	GONKH1834E	1e-04	AS
10538_JXBDA6620S_HS	MGTBM3934B	1e-04	AS
10538_JXBDA6620S_HS	CXVWL1327T	1e-04	FE
10538_JXBDA6620S_HS	UIBOQ0127Z	1e-04	AS
10538_JXBDA6620S_HS	SNUEY9437E	1e-04	AS
10538_JXBDA6620S_HS	QKLUC6872B	1e-04	FE
10538_JXBDA6620S_HS	YOGJP6828Y	1e-04	FE
10538_JXBDA6620S_HS	ZYTXN5029K	1e-04	AS
10538_JXBDA6620S_HS	RBHSA3360N	1e-04	AS
10538_JXBDA6620S_HS	YTCDV3980T	1e-04	FE
10538_JXBDA6620S_HS	BKBAA7920Q	1e-04	AS
10538_JXBDA6620S_HS	HQATZ1945L	1e-04	AS
10538_JXBDA6620S_HS	FFXIX2867H	1e-04	AS
10538_JXBDA6620S_HS	SPGSU7537F	1e-04	FE
10538_JXBDA6620S_HS	LMGGV4316U	1e-04	AS
10538_JXBDA6620S_HS	SMAIH8416T	1e-04	AS
10538_JXBDA6620S_HS	EWOJK0017V	1e-04	AS
10538_JXBDA6620S_HS	XVJHZ6745S	1e-04	FEED
10538_JXBDA6620S_HS	SZCRM0055T	1e-04	FE
10538_JXBDA6620S_HS	UJATH1427C	1e-04	FE
10538_JXBDA6620S_HS	LNBYT5954Z	1e-04	AS
10538_JXBDA6620S_HS	PPQYX0519D	1e-04	AS
10538_JXBDA6620S_HS	JXBDA6620S	0.386274	FEED
10538_JXBDA6620S_HS	XVVHV0835V	1e-04	FE
10538_JXBDA6620S_HS	GTAKE7915Y	1e-04	AS
10538_JXBDA6620S_HS	LSCZF6957Y	1e-04	AS
10538_JXBDA6620S_HS	ZFYKJ6264T	0.256245	FEED
10538_JXBDA6620S_HS	RTCST0504P	1e-04	AS
10538_JXBDA6620S_HS	FQLZW4300W	1e-04	AS
10538_JXBDA6620S_HS	TBBIJ6883B	1e-04	AS
10538_JXBDA6620S_HS	FBLKR3479R	1e-04	FE
10538_JXBDA6620S_HS	HFGVI0044Q	1e-04	AS
10538_JXBDA6620S_HS	GFGIA8953L	1e-04	AS
10538_JXBDA6620S_HS	AYHUY2120D	1e-04	AS
10538_JXBDA6620S_HS	UCOZS4528E	1e-04	AS
10538_JXBDA6620S_HS	DJXNB4054F	1e-04	FE
10538_JXBDA6620S_HS	ZHXHU7580Y	1e-04	FEED
10538_JXBDA6620S_HS	SMRZL4770S	1e-04	AS
10538_JXBDA6620S_HS	LZGQG4924W	1e-04	AS
10538_JXBDA6620S_HS	VKAZC4265A	1e-04	FE
10538_JXBDA6620S_HS	VVJFE8127P	1e-04	AS
10538_JXBDA6620S_HS	BIHLB6119Y	1e-04	FE
10538_JXBDA6620S_HS	AWBTU5226J	1e-04	FE
10538_JXBDA6620S_HS	NZVQQ9792V	1e-04	FE
10538_JXBDA6620S_HS	CVREQ2707V	1e-04	AS
10538_JXBDA6620S_HS	TGQNY1141I	1e-04	FE
10538_JXBDA6620S_HS	CB_P2_2020_03_31_INF	0.0981052	FEED
10538_JXBDA6620S_HS	ABVSK8395E	1e-04	AS
10538_JXBDA6620S_HS	AAOLJ3001L	1e-04	AS
1056132_coassembly	QKLUC6872B	1e-04	FE
1056132_coassembly	KCIJR7559P	1e-04	FE
1056132_coassembly	WJTYV4855R	1e-04	FE
1056132_coassembly	YPQCU7286X	1e-04	AS
1056132_coassembly	SMAIH8416T	1e-04	AS
1056132_coassembly	CTKAA1553C	1e-04	FEED
1056132_coassembly	NLQVX0980P	1e-04	AS
1056132_coassembly	NJJXB7326T	1e-04	FE
1056132_coassembly	YOGJP6828Y	1e-04	FE
1056132_coassembly	KMWIQ0712K	1e-04	AS
1056132_coassembly	XTFIC0638G	1e-04	FE
1056132_coassembly	JUJHF9134P	1e-04	AS
1056132_coassembly	WQYNP1853R	1e-04	FEED
1056132_coassembly	KJUPI1833T	1e-04	FE
1056132_coassembly	IXKAB6328T	1e-04	FE
1056132_coassembly	OGYXM7861O	1e-04	AS
1056132_coassembly	SNUEY9437E	1e-04	AS
1056132_coassembly	RVETB4734A	1e-04	FE
1056132_coassembly	SJIUI4838N	1e-04	FE
1056132_coassembly	GXDMU2252I	1e-04	AS
1056132_coassembly	SGUAO0911C	1e-04	FE
1056132_coassembly	ETWDT7513P	1e-04	FE
1056132_coassembly	EBZCS4093H	1e-04	AS
1056132_coassembly	LNBYT5954Z	1e-04	AS
1056132_coassembly	SPGSU7537F	1e-04	FE
1056132_coassembly	IUDZC4434Q	1e-04	AS
1056132_coassembly	EGUDA3204Z	1e-04	FE
1056132_coassembly	FBLKR3479R	1e-04	FE
1056132_coassembly	PMBNJ0338H	1e-04	AS
1056132_coassembly	CB__Y2020_M4_D7_INF	0.0500687	AS
1056132_coassembly	JVDVE4651D	1e-04	FE
1056132_coassembly	CXVWL1327T	1e-04	FE
1056132_coassembly	FFNVF9186D	1e-04	FE
1056132_coassembly	UJATH1427C	1e-04	FE
1056132_coassembly	JXBDA6620S	1e-04	FEED
1056132_coassembly	OQKAY0494C	1e-04	FEED
1056132_coassembly	WEOIY8760C	1e-04	FE
1056132_coassembly	LSCZF6957Y	1e-04	AS
1056132_coassembly	RAMLS4636B	1e-04	FE
1056132_coassembly	XVJHZ6745S	0.120132	FEED
1056132_coassembly	DNGEE8998Y	1e-04	AS
1056132_coassembly	JXRFG8695L	1e-04	AS
1056132_coassembly	NEAWE3101W	1e-04	AS
1056132_coassembly	ABVSK8395E	1e-04	AS
1056132_coassembly	BIHLB6119Y	1e-04	FE
1056132_coassembly	YTCDV3980T	1e-04	FE
1056132_coassembly	GQRAR9649I	1e-04	FE
1056132_coassembly	VVJFE8127P	1e-04	AS
1056132_coassembly	FFXIX2867H	1e-04	AS
1056132_coassembly	SNLSN1243N	1e-04	AS
1056132_coassembly	LIRKT9545S	1e-04	FEED
1056132_coassembly	TGQNY1141I	1e-04	FE
1056132_coassembly	MGTBM3934B	1e-04	AS
1056132_coassembly	LMGGV4316U	1e-04	AS
1056132_coassembly	XQXFX8126Y	1e-04	FE
1056132_coassembly	ZFYKJ6264T	1e-04	FEED
1056132_coassembly	RJYXA9040V	1e-04	FE
1056132_coassembly	CB_FEED10_Y2020_M4_D3_INF	0.118451	FEED
1056132_coassembly	EZZPO6467Z	1e-04	AS
1056132_coassembly	SZCRM0055T	1e-04	FE
1056132_coassembly	FIEDP4142E	1e-04	FE
1056132_coassembly	TFTUD9566I	1e-04	AS
1056132_coassembly	SLHEZ2715P	1e-04	AS
1056132_coassembly	BKBAA7920Q	1e-04	AS
1056132_coassembly	NZVQQ9792V	1e-04	FE
1056132_coassembly	GONKH1834E	1e-04	AS
1056132_coassembly	TBBIJ6883B	1e-04	AS
1056132_coassembly	EWOJK0017V	1e-04	AS
1056132_coassembly	UIBOQ0127Z	1e-04	AS
1056132_coassembly	MHETY4827Z	1e-04	FE
1056132_coassembly	NQWTN3218U	1e-04	AS
1056132_coassembly	RBHSA3360N	1e-04	AS
1056132_coassembly	GFGIA8953L	1e-04	AS
1056132_coassembly	AYHUY2120D	1e-04	AS
1056132_coassembly	UCOZS4528E	1e-04	AS
1056132_coassembly	BDOLL5284I	1e-04	AS
1056132_coassembly	XVVHV0835V	1e-04	FE
1056132_coassembly	AXMGK3135Q	1e-04	FE
1056132_coassembly	ASZUA0069S	1e-04	AS
1056132_coassembly	HQATZ1945L	1e-04	AS
1056132_coassembly	FQLZW4300W	1e-04	AS
1056132_coassembly	CVREQ2707V	1e-04	AS
1056132_coassembly	KEIHK1168I	1e-04	AS
1056132_coassembly	HFGVI0044Q	1e-04	AS
1056132_coassembly	YGECA1284U	1e-04	FE
1056132_coassembly	LJSLX5580A	1e-04	AS
1056132_coassembly	ZYTXN5029K	1e-04	AS
1056132_coassembly	UMQML6506P	1e-04	FE
1056132_coassembly	WUJXT0280Z	1e-04	FE
1056132_coassembly	MRGNY0672A	1e-04	AS
1056132_coassembly	NOAOR5976A	1e-04	FEED
1056132_coassembly	AWBTU5226J	1e-04	FE
1056132_coassembly	CB__Y2020_M4_D10_ML	1e-04	AS
1056132_coassembly	RTCST0504P	1e-04	AS
1056132_coassembly	WIZOE2839Q	1e-04	FE
1056132_coassembly	GTAKE7915Y	1e-04	AS
1056132_coassembly	ZRQMP3158R	1e-04	FE
1056132_coassembly	SMRZL4770S	1e-04	AS
1056132_coassembly	LIIAL0853Z	1e-04	FE
1056132_coassembly	PQLRE3426M	1e-04	FE
1056132_coassembly	UPKQF5024K	1e-04	AS
1056132_coassembly	HDRFF4542I	1e-04	AS
1056132_coassembly	PPQYX0519D	1e-04	AS
1056132_coassembly	AAOLJ3001L	1e-04	AS
1056132_coassembly	VKAZC4265A	1e-04	FE
1056132_coassembly	CB_P2_2020_03_31_INF	0.11652	FEED
1056132_coassembly	XHJCW6359E	1e-04	AS
1056132_coassembly	XBASS0297H	1e-04	FE
1056132_coassembly	IWPCW0716G	1e-04	FE
1056132_coassembly	ZHXHU7580Y	1e-04	FEED
1056132_coassembly	LZGQG4924W	1e-04	AS
1056132_coassembly	DJXNB4054F	1e-04	FE
10631_FBLKR3479R_HS	EBZCS4093H	1e-04	AS
10631_FBLKR3479R_HS	TBBIJ6883B	1e-04	AS
10631_FBLKR3479R_HS	LMGGV4316U	1e-04	AS
10631_FBLKR3479R_HS	JUJHF9134P	1e-04	AS
10631_FBLKR3479R_HS	YOGJP6828Y	1e-04	FE
10631_FBLKR3479R_HS	SNLSN1243N	1e-04	AS
10631_FBLKR3479R_HS	SZCRM0055T	1e-04	FE
10631_FBLKR3479R_HS	FFNVF9186D	1e-04	FE
10631_FBLKR3479R_HS	EWOJK0017V	1e-04	AS
10631_FBLKR3479R_HS	OQKAY0494C	1e-04	FEED
10631_FBLKR3479R_HS	LSCZF6957Y	1e-04	AS
10631_FBLKR3479R_HS	SNUEY9437E	1e-04	AS
10631_FBLKR3479R_HS	UJATH1427C	1e-04	FE
10631_FBLKR3479R_HS	LIRKT9545S	1e-04	FEED
10631_FBLKR3479R_HS	FQLZW4300W	1e-04	AS
10631_FBLKR3479R_HS	TGQNY1141I	1e-04	FE
10631_FBLKR3479R_HS	MRGNY0672A	1e-04	AS
10631_FBLKR3479R_HS	KEIHK1168I	1e-04	AS
10631_FBLKR3479R_HS	GXDMU2252I	1e-04	AS
10631_FBLKR3479R_HS	WIZOE2839Q	1e-04	FE
10631_FBLKR3479R_HS	DNGEE8998Y	1e-04	AS
10631_FBLKR3479R_HS	EZZPO6467Z	1e-04	AS
10631_FBLKR3479R_HS	VVJFE8127P	1e-04	AS
10631_FBLKR3479R_HS	RBHSA3360N	1e-04	AS
10631_FBLKR3479R_HS	FIEDP4142E	1e-04	FE
10631_FBLKR3479R_HS	WEOIY8760C	1e-04	FE
10631_FBLKR3479R_HS	NZVQQ9792V	1e-04	FE
10631_FBLKR3479R_HS	FBLKR3479R	1e-04	FE
10631_FBLKR3479R_HS	AXMGK3135Q	1e-04	FE
10631_FBLKR3479R_HS	HQATZ1945L	1e-04	AS
10631_FBLKR3479R_HS	EGUDA3204Z	1e-04	FE
10631_FBLKR3479R_HS	KMWIQ0712K	1e-04	AS
10631_FBLKR3479R_HS	ETWDT7513P	1e-04	FE
10631_FBLKR3479R_HS	NEAWE3101W	1e-04	AS
10631_FBLKR3479R_HS	UCOZS4528E	1e-04	AS
10631_FBLKR3479R_HS	GFGIA8953L	1e-04	AS
10631_FBLKR3479R_HS	ZYTXN5029K	1e-04	AS
10631_FBLKR3479R_HS	FFXIX2867H	1e-04	AS
10631_FBLKR3479R_HS	WUJXT0280Z	1e-04	FE
10631_FBLKR3479R_HS	GTAKE7915Y	1e-04	AS
10631_FBLKR3479R_HS	ASZUA0069S	1e-04	AS
10631_FBLKR3479R_HS	GONKH1834E	1e-04	AS
10631_FBLKR3479R_HS	CB__Y2020_M4_D10_ML	1e-04	AS
10631_FBLKR3479R_HS	VKAZC4265A	1e-04	FE
10631_FBLKR3479R_HS	RAMLS4636B	1e-04	FE
10631_FBLKR3479R_HS	IXKAB6328T	1e-04	FE
10631_FBLKR3479R_HS	JVDVE4651D	1e-04	FE
10631_FBLKR3479R_HS	AWBTU5226J	1e-04	FE
10631_FBLKR3479R_HS	BIHLB6119Y	1e-04	FE
10631_FBLKR3479R_HS	ABVSK8395E	1e-04	AS
10631_FBLKR3479R_HS	LNBYT5954Z	1e-04	AS
10631_FBLKR3479R_HS	SLHEZ2715P	1e-04	AS
10631_FBLKR3479R_HS	UMQML6506P	1e-04	FE
10631_FBLKR3479R_HS	NOAOR5976A	1e-04	FEED
10631_FBLKR3479R_HS	BKBAA7920Q	1e-04	AS
10631_FBLKR3479R_HS	AAOLJ3001L	1e-04	AS
10631_FBLKR3479R_HS	RTCST0504P	1e-04	AS
10631_FBLKR3479R_HS	PMBNJ0338H	1e-04	AS
10631_FBLKR3479R_HS	WQYNP1853R	1e-04	FEED
10631_FBLKR3479R_HS	XBASS0297H	1e-04	FE
10631_FBLKR3479R_HS	NQWTN3218U	1e-04	AS
10631_FBLKR3479R_HS	NLQVX0980P	1e-04	AS
10631_FBLKR3479R_HS	AYHUY2120D	1e-04	AS
10631_FBLKR3479R_HS	GQRAR9649I	1e-04	FE
10631_FBLKR3479R_HS	SGUAO0911C	1e-04	FE
10631_FBLKR3479R_HS	XVVHV0835V	1e-04	FE
10631_FBLKR3479R_HS	IWPCW0716G	1e-04	FE
10631_FBLKR3479R_HS	HDRFF4542I	1e-04	AS
10631_FBLKR3479R_HS	CB_P2_2020_03_31_INF	0.11226	FEED
10631_FBLKR3479R_HS	CVREQ2707V	1e-04	AS
10631_FBLKR3479R_HS	SPGSU7537F	1e-04	FE
10631_FBLKR3479R_HS	PQLRE3426M	1e-04	FE
10631_FBLKR3479R_HS	XQXFX8126Y	1e-04	FE
10631_FBLKR3479R_HS	CB_FEED10_Y2020_M4_D3_INF	0.209764	FEED
10631_FBLKR3479R_HS	MHETY4827Z	1e-04	FE
10631_FBLKR3479R_HS	TFTUD9566I	1e-04	AS
10631_FBLKR3479R_HS	LIIAL0853Z	1e-04	FE
10631_FBLKR3479R_HS	KCIJR7559P	1e-04	FE
10631_FBLKR3479R_HS	WJTYV4855R	1e-04	FE
10631_FBLKR3479R_HS	BDOLL5284I	1e-04	AS
10631_FBLKR3479R_HS	NJJXB7326T	1e-04	FE
10631_FBLKR3479R_HS	ZHXHU7580Y	1e-04	FEED
10631_FBLKR3479R_HS	CTKAA1553C	1e-04	FEED
10631_FBLKR3479R_HS	SJIUI4838N	1e-04	FE
10631_FBLKR3479R_HS	XVJHZ6745S	1e-04	FEED
10631_FBLKR3479R_HS	CB__Y2020_M4_D7_INF	1e-04	AS
10631_FBLKR3479R_HS	KJUPI1833T	1e-04	FE
10631_FBLKR3479R_HS	ZRQMP3158R	1e-04	FE
10631_FBLKR3479R_HS	XHJCW6359E	1e-04	AS
10631_FBLKR3479R_HS	HFGVI0044Q	1e-04	AS
10631_FBLKR3479R_HS	YGECA1284U	1e-04	FE
10631_FBLKR3479R_HS	SMRZL4770S	1e-04	AS
10631_FBLKR3479R_HS	ZFYKJ6264T	1e-04	FEED
10631_FBLKR3479R_HS	LZGQG4924W	1e-04	AS
10631_FBLKR3479R_HS	RJYXA9040V	1e-04	FE
10631_FBLKR3479R_HS	QKLUC6872B	1e-04	FE
10631_FBLKR3479R_HS	IUDZC4434Q	1e-04	AS
10631_FBLKR3479R_HS	OGYXM7861O	1e-04	AS
10631_FBLKR3479R_HS	LJSLX5580A	1e-04	AS
10631_FBLKR3479R_HS	RVETB4734A	1e-04	FE
10631_FBLKR3479R_HS	XTFIC0638G	1e-04	FE
10631_FBLKR3479R_HS	PPQYX0519D	1e-04	AS
10631_FBLKR3479R_HS	YPQCU7286X	1e-04	AS
10631_FBLKR3479R_HS	UPKQF5024K	1e-04	AS
10631_FBLKR3479R_HS	UIBOQ0127Z	1e-04	AS
10631_FBLKR3479R_HS	JXBDA6620S	1e-04	FEED
10631_FBLKR3479R_HS	SMAIH8416T	1e-04	AS
10631_FBLKR3479R_HS	CXVWL1327T	1e-04	FE
10631_FBLKR3479R_HS	YTCDV3980T	1e-04	FE
10631_FBLKR3479R_HS	DJXNB4054F	1e-04	FE
10631_FBLKR3479R_HS	MGTBM3934B	1e-04	AS
10631_FBLKR3479R_HS	JXRFG8695L	1e-04	AS
10664_ASZUA0069S	OQKAY0494C	1e-04	FEED
10664_ASZUA0069S	JUJHF9134P	1e-04	AS
10664_ASZUA0069S	JXBDA6620S	0.165896	FEED
10664_ASZUA0069S	EGUDA3204Z	1e-04	FE
10664_ASZUA0069S	BIHLB6119Y	1e-04	FE
10664_ASZUA0069S	IXKAB6328T	1e-04	FE
10664_ASZUA0069S	YOGJP6828Y	1e-04	FE
10664_ASZUA0069S	SJIUI4838N	1e-04	FE
10664_ASZUA0069S	SPGSU7537F	1e-04	FE
10664_ASZUA0069S	LMGGV4316U	1e-04	AS
10664_ASZUA0069S	JXRFG8695L	1e-04	AS
10664_ASZUA0069S	EBZCS4093H	1e-04	AS
10664_ASZUA0069S	LNBYT5954Z	1e-04	AS
10664_ASZUA0069S	RBHSA3360N	1e-04	AS
10664_ASZUA0069S	SGUAO0911C	1e-04	FE
10664_ASZUA0069S	CB__Y2020_M4_D10_ML	0.0417022	AS
10664_ASZUA0069S	AWBTU5226J	1e-04	FE
10664_ASZUA0069S	CTKAA1553C	1e-04	FEED
10664_ASZUA0069S	TBBIJ6883B	1e-04	AS
10664_ASZUA0069S	UIBOQ0127Z	1e-04	AS
10664_ASZUA0069S	OGYXM7861O	1e-04	AS
10664_ASZUA0069S	LIIAL0853Z	1e-04	FE
10664_ASZUA0069S	AAOLJ3001L	1e-04	AS
10664_ASZUA0069S	AXMGK3135Q	1e-04	FE
10664_ASZUA0069S	CB_P2_2020_03_31_INF	0.0516312	FEED
10664_ASZUA0069S	CB__Y2020_M4_D7_INF	1e-04	AS
10664_ASZUA0069S	LIRKT9545S	0.114082	FEED
10664_ASZUA0069S	SNLSN1243N	1e-04	AS
10664_ASZUA0069S	ABVSK8395E	1e-04	AS
10664_ASZUA0069S	IUDZC4434Q	1e-04	AS
10664_ASZUA0069S	ASZUA0069S	1e-04	AS
10664_ASZUA0069S	BKBAA7920Q	1e-04	AS
10664_ASZUA0069S	BDOLL5284I	1e-04	AS
10664_ASZUA0069S	VVJFE8127P	1e-04	AS
10664_ASZUA0069S	FFNVF9186D	1e-04	FE
10664_ASZUA0069S	LJSLX5580A	1e-04	AS
10664_ASZUA0069S	KCIJR7559P	1e-04	FE
10664_ASZUA0069S	IWPCW0716G	1e-04	FE
10664_ASZUA0069S	XHJCW6359E	1e-04	AS
10664_ASZUA0069S	MRGNY0672A	1e-04	AS
10664_ASZUA0069S	WEOIY8760C	1e-04	FE
10664_ASZUA0069S	SMAIH8416T	1e-04	AS
10664_ASZUA0069S	WQYNP1853R	1e-04	FEED
10664_ASZUA0069S	PQLRE3426M	1e-04	FE
10664_ASZUA0069S	MHETY4827Z	1e-04	FE
10664_ASZUA0069S	XBASS0297H	1e-04	FE
10664_ASZUA0069S	ETWDT7513P	1e-04	FE
10664_ASZUA0069S	WIZOE2839Q	1e-04	FE
10664_ASZUA0069S	CVREQ2707V	1e-04	AS
10664_ASZUA0069S	SLHEZ2715P	1e-04	AS
10664_ASZUA0069S	KJUPI1833T	1e-04	FE
10664_ASZUA0069S	NJJXB7326T	1e-04	FE
10664_ASZUA0069S	UMQML6506P	1e-04	FE
10664_ASZUA0069S	FQLZW4300W	1e-04	AS
10664_ASZUA0069S	TGQNY1141I	1e-04	FE
10664_ASZUA0069S	DNGEE8998Y	1e-04	AS
10664_ASZUA0069S	XQXFX8126Y	1e-04	FE
10664_ASZUA0069S	NEAWE3101W	1e-04	AS
10664_ASZUA0069S	YPQCU7286X	1e-04	AS
10664_ASZUA0069S	EZZPO6467Z	1e-04	AS
10664_ASZUA0069S	TFTUD9566I	1e-04	AS
10664_ASZUA0069S	ZHXHU7580Y	1e-04	FEED
10664_ASZUA0069S	PPQYX0519D	1e-04	AS
10664_ASZUA0069S	SMRZL4770S	1e-04	AS
10664_ASZUA0069S	NOAOR5976A	1e-04	FEED
10664_ASZUA0069S	FBLKR3479R	1e-04	FE
10664_ASZUA0069S	NZVQQ9792V	1e-04	FE
10664_ASZUA0069S	EWOJK0017V	1e-04	AS
10664_ASZUA0069S	MGTBM3934B	1e-04	AS
10664_ASZUA0069S	ZRQMP3158R	1e-04	FE
10664_ASZUA0069S	NQWTN3218U	1e-04	AS
10664_ASZUA0069S	NLQVX0980P	1e-04	AS
10664_ASZUA0069S	SNUEY9437E	1e-04	AS
10664_ASZUA0069S	GQRAR9649I	1e-04	FE
10664_ASZUA0069S	ZYTXN5029K	1e-04	AS
10664_ASZUA0069S	QKLUC6872B	1e-04	FE
10664_ASZUA0069S	DJXNB4054F	1e-04	FE
10664_ASZUA0069S	GTAKE7915Y	1e-04	AS
10664_ASZUA0069S	FFXIX2867H	1e-04	AS
10664_ASZUA0069S	HDRFF4542I	1e-04	AS
10664_ASZUA0069S	VKAZC4265A	1e-04	FE
10664_ASZUA0069S	AYHUY2120D	1e-04	AS
10664_ASZUA0069S	RAMLS4636B	1e-04	FE
10664_ASZUA0069S	KEIHK1168I	1e-04	AS
10664_ASZUA0069S	YGECA1284U	1e-04	FE
10664_ASZUA0069S	FIEDP4142E	1e-04	FE
10664_ASZUA0069S	SZCRM0055T	1e-04	FE
10664_ASZUA0069S	UPKQF5024K	1e-04	AS
10664_ASZUA0069S	YTCDV3980T	1e-04	FE
10664_ASZUA0069S	HQATZ1945L	1e-04	AS
10664_ASZUA0069S	XTFIC0638G	1e-04	FE
10664_ASZUA0069S	WJTYV4855R	1e-04	FE
10664_ASZUA0069S	GONKH1834E	1e-04	AS
10664_ASZUA0069S	GXDMU2252I	1e-04	AS
10664_ASZUA0069S	CB_FEED10_Y2020_M4_D3_INF	0.0606961	FEED
10664_ASZUA0069S	LSCZF6957Y	1e-04	AS
10664_ASZUA0069S	JVDVE4651D	1e-04	FE
10664_ASZUA0069S	RTCST0504P	1e-04	AS
10664_ASZUA0069S	ZFYKJ6264T	0.146899	FEED
10664_ASZUA0069S	GFGIA8953L	1e-04	AS
10664_ASZUA0069S	UJATH1427C	1e-04	FE
10664_ASZUA0069S	HFGVI0044Q	1e-04	AS
10664_ASZUA0069S	PMBNJ0338H	1e-04	AS
10664_ASZUA0069S	LZGQG4924W	1e-04	AS
10664_ASZUA0069S	XVVHV0835V	1e-04	FE
10664_ASZUA0069S	XVJHZ6745S	1e-04	FEED
10664_ASZUA0069S	RJYXA9040V	1e-04	FE
10664_ASZUA0069S	WUJXT0280Z	1e-04	FE
10664_ASZUA0069S	UCOZS4528E	1e-04	AS
10664_ASZUA0069S	CXVWL1327T	1e-04	FE
10664_ASZUA0069S	KMWIQ0712K	1e-04	AS
10664_ASZUA0069S	RVETB4734A	1e-04	FE
10755_PPQYX0519D_HS	GTAKE7915Y	1e-04	AS
10755_PPQYX0519D_HS	SGUAO0911C	1e-04	FE
10755_PPQYX0519D_HS	ZHXHU7580Y	0.160795	FEED
10755_PPQYX0519D_HS	AWBTU5226J	1e-04	FE
10755_PPQYX0519D_HS	NJJXB7326T	1e-04	FE
10755_PPQYX0519D_HS	MHETY4827Z	1e-04	FE
10755_PPQYX0519D_HS	XBASS0297H	1e-04	FE
10755_PPQYX0519D_HS	EWOJK0017V	1e-04	AS
10755_PPQYX0519D_HS	EBZCS4093H	1e-04	AS
10755_PPQYX0519D_HS	JXBDA6620S	0.205051	FEED
10755_PPQYX0519D_HS	ASZUA0069S	1e-04	AS
10755_PPQYX0519D_HS	YOGJP6828Y	1e-04	FE
10755_PPQYX0519D_HS	MRGNY0672A	1e-04	AS
10755_PPQYX0519D_HS	NZVQQ9792V	1e-04	FE
10755_PPQYX0519D_HS	KCIJR7559P	1e-04	FE
10755_PPQYX0519D_HS	BIHLB6119Y	1e-04	FE
10755_PPQYX0519D_HS	NEAWE3101W	1e-04	AS
10755_PPQYX0519D_HS	KEIHK1168I	1e-04	AS
10755_PPQYX0519D_HS	CTKAA1553C	1e-04	FEED
10755_PPQYX0519D_HS	ETWDT7513P	1e-04	FE
10755_PPQYX0519D_HS	SNUEY9437E	1e-04	AS
10755_PPQYX0519D_HS	SZCRM0055T	1e-04	FE
10755_PPQYX0519D_HS	AXMGK3135Q	1e-04	FE
10755_PPQYX0519D_HS	RBHSA3360N	1e-04	AS
10755_PPQYX0519D_HS	KJUPI1833T	1e-04	FE
10755_PPQYX0519D_HS	CB__Y2020_M4_D7_INF	1e-04	AS
10755_PPQYX0519D_HS	FFXIX2867H	1e-04	AS
10755_PPQYX0519D_HS	FQLZW4300W	1e-04	AS
10755_PPQYX0519D_HS	UMQML6506P	1e-04	FE
10755_PPQYX0519D_HS	EGUDA3204Z	1e-04	FE
10755_PPQYX0519D_HS	IUDZC4434Q	1e-04	AS
10755_PPQYX0519D_HS	YGECA1284U	1e-04	FE
10755_PPQYX0519D_HS	IXKAB6328T	1e-04	FE
10755_PPQYX0519D_HS	FIEDP4142E	1e-04	FE
10755_PPQYX0519D_HS	HFGVI0044Q	1e-04	AS
10755_PPQYX0519D_HS	EZZPO6467Z	1e-04	AS
10755_PPQYX0519D_HS	LIIAL0853Z	1e-04	FE
10755_PPQYX0519D_HS	PPQYX0519D	1e-04	AS
10755_PPQYX0519D_HS	WJTYV4855R	1e-04	FE
10755_PPQYX0519D_HS	SLHEZ2715P	1e-04	AS
10755_PPQYX0519D_HS	LIRKT9545S	0.23155	FEED
10755_PPQYX0519D_HS	WEOIY8760C	1e-04	FE
10755_PPQYX0519D_HS	TGQNY1141I	1e-04	FE
10755_PPQYX0519D_HS	ZRQMP3158R	1e-04	FE
10755_PPQYX0519D_HS	YPQCU7286X	1e-04	AS
10755_PPQYX0519D_HS	NLQVX0980P	1e-04	AS
10755_PPQYX0519D_HS	BDOLL5284I	1e-04	AS
10755_PPQYX0519D_HS	NQWTN3218U	1e-04	AS
10755_PPQYX0519D_HS	BKBAA7920Q	1e-04	AS
10755_PPQYX0519D_HS	FFNVF9186D	1e-04	FE
10755_PPQYX0519D_HS	QKLUC6872B	1e-04	FE
10755_PPQYX0519D_HS	OQKAY0494C	0.196993	FEED
10755_PPQYX0519D_HS	LJSLX5580A	1e-04	AS
10755_PPQYX0519D_HS	IWPCW0716G	1e-04	FE
10755_PPQYX0519D_HS	FBLKR3479R	1e-04	FE
10755_PPQYX0519D_HS	SNLSN1243N	1e-04	AS
10755_PPQYX0519D_HS	LSCZF6957Y	1e-04	AS
10755_PPQYX0519D_HS	PQLRE3426M	1e-04	FE
10755_PPQYX0519D_HS	JXRFG8695L	1e-04	AS
10755_PPQYX0519D_HS	MGTBM3934B	1e-04	AS
10755_PPQYX0519D_HS	JVDVE4651D	1e-04	FE
10755_PPQYX0519D_HS	KMWIQ0712K	1e-04	AS
10755_PPQYX0519D_HS	WIZOE2839Q	1e-04	FE
10755_PPQYX0519D_HS	CB__Y2020_M4_D10_ML	1e-04	AS
10755_PPQYX0519D_HS	DJXNB4054F	1e-04	FE
10755_PPQYX0519D_HS	XTFIC0638G	1e-04	FE
10755_PPQYX0519D_HS	JUJHF9134P	1e-04	AS
10755_PPQYX0519D_HS	XHJCW6359E	1e-04	AS
10755_PPQYX0519D_HS	WUJXT0280Z	1e-04	FE
10755_PPQYX0519D_HS	GONKH1834E	1e-04	AS
10755_PPQYX0519D_HS	GXDMU2252I	1e-04	AS
10755_PPQYX0519D_HS	SJIUI4838N	1e-04	FE
10755_PPQYX0519D_HS	XQXFX8126Y	1e-04	FE
10755_PPQYX0519D_HS	UIBOQ0127Z	1e-04	AS
10755_PPQYX0519D_HS	RJYXA9040V	1e-04	FE
10755_PPQYX0519D_HS	GFGIA8953L	1e-04	AS
10755_PPQYX0519D_HS	AAOLJ3001L	1e-04	AS
10755_PPQYX0519D_HS	VVJFE8127P	1e-04	AS
10755_PPQYX0519D_HS	LZGQG4924W	1e-04	AS
10755_PPQYX0519D_HS	YTCDV3980T	1e-04	FE
10755_PPQYX0519D_HS	RVETB4734A	1e-04	FE
10755_PPQYX0519D_HS	GQRAR9649I	1e-04	FE
10755_PPQYX0519D_HS	CB_FEED10_Y2020_M4_D3_INF	0.140221	FEED
10755_PPQYX0519D_HS	HQATZ1945L	1e-04	AS
10755_PPQYX0519D_HS	SMAIH8416T	1e-04	AS
10755_PPQYX0519D_HS	WQYNP1853R	0.231788	FEED
10755_PPQYX0519D_HS	XVJHZ6745S	0.117207	FEED
10755_PPQYX0519D_HS	LMGGV4316U	1e-04	AS
10755_PPQYX0519D_HS	UJATH1427C	1e-04	FE
10755_PPQYX0519D_HS	ZYTXN5029K	1e-04	AS
10755_PPQYX0519D_HS	CVREQ2707V	1e-04	AS
10755_PPQYX0519D_HS	LNBYT5954Z	1e-04	AS
10755_PPQYX0519D_HS	HDRFF4542I	1e-04	AS
10755_PPQYX0519D_HS	SPGSU7537F	1e-04	FE
10755_PPQYX0519D_HS	ABVSK8395E	1e-04	AS
[truncated: 43,361 more rows]

## Sheet: Figure 4D
#rname	Sample_name2	value	Fraction
1_IXKAB6328T_HS	KEIHK1168I	0.0001	AS
1_IXKAB6328T_HS	JVDVE4651D	0.393834	FE
1_IXKAB6328T_HS	XBASS0297H	0.0001	FE
1_IXKAB6328T_HS	WIZOE2839Q	0.0001	FE
1_IXKAB6328T_HS	CB__Y2020_M4_D10_ML	0.0001	AS
1_IXKAB6328T_HS	FQLZW4300W	0.392854	AS
1_IXKAB6328T_HS	LIIAL0853Z	0.0001	FE
1_IXKAB6328T_HS	LZGQG4924W	0.472246	AS
1_IXKAB6328T_HS	NOAOR5976A	0.0001	FEED
1_IXKAB6328T_HS	QKLUC6872B	0.0001	FE
1_IXKAB6328T_HS	KJUPI1833T	0.0001	FE
1_IXKAB6328T_HS	MRGNY0672A	0.0001	AS
1_IXKAB6328T_HS	FFXIX2867H	0.0001	AS
1_IXKAB6328T_HS	YGECA1284U	2.90955	FE
1_IXKAB6328T_HS	OGYXM7861O	0.0001	AS
1_IXKAB6328T_HS	NEAWE3101W	0.0001	AS
1_IXKAB6328T_HS	GONKH1834E	0.0001	AS
1_IXKAB6328T_HS	CTKAA1553C	0.0001	FEED
1_IXKAB6328T_HS	AYHUY2120D	0.0001	AS
1_IXKAB6328T_HS	GXDMU2252I	0.0001	AS
1_IXKAB6328T_HS	IUDZC4434Q	0.0001	AS
1_IXKAB6328T_HS	EWOJK0017V	0.0001	AS
1_IXKAB6328T_HS	AXMGK3135Q	0.0001	FE
1_IXKAB6328T_HS	SJIUI4838N	0.0001	FE
1_IXKAB6328T_HS	JUJHF9134P	0.0001	AS
1_IXKAB6328T_HS	NQWTN3218U	0.0001	AS
1_IXKAB6328T_HS	IXKAB6328T	2.17841	FE
1_IXKAB6328T_HS	RAMLS4636B	0.0001	FE
1_IXKAB6328T_HS	NLQVX0980P	0.0001	AS
1_IXKAB6328T_HS	WEOIY8760C	0.438019	FE
1_IXKAB6328T_HS	RTCST0504P	0.354565	AS
1_IXKAB6328T_HS	ABVSK8395E	0.0001	AS
1_IXKAB6328T_HS	ETWDT7513P	0.0001	FE
1_IXKAB6328T_HS	UIBOQ0127Z	0.0001	AS
1_IXKAB6328T_HS	ZRQMP3158R	0.0001	FE
1_IXKAB6328T_HS	MGTBM3934B	0.0001	AS
1_IXKAB6328T_HS	TGQNY1141I	0.824102	FE
1_IXKAB6328T_HS	KCIJR7559P	0.0001	FE
1_IXKAB6328T_HS	XVJHZ6745S	0.0001	FEED
1_IXKAB6328T_HS	PMBNJ0338H	0.0001	AS
1_IXKAB6328T_HS	FBLKR3479R	0.919244	FE
1_IXKAB6328T_HS	JXRFG8695L	0.0001	AS
1_IXKAB6328T_HS	WUJXT0280Z	0.0001	FE
1_IXKAB6328T_HS	EZZPO6467Z	0.0001	AS
1_IXKAB6328T_HS	OQKAY0494C	0.0001	FEED
1_IXKAB6328T_HS	WJTYV4855R	0.0001	FE
1_IXKAB6328T_HS	GFGIA8953L	0.188143	AS
1_IXKAB6328T_HS	LMGGV4316U	0.0001	AS
1_IXKAB6328T_HS	RVETB4734A	0.0001	FE
1_IXKAB6328T_HS	CVREQ2707V	0.0001	AS
1_IXKAB6328T_HS	BKBAA7920Q	0.0001	AS
1_IXKAB6328T_HS	LSCZF6957Y	0.0001	AS
1_IXKAB6328T_HS	XHJCW6359E	0.0001	AS
1_IXKAB6328T_HS	AWBTU5226J	0.0001	FE
1_IXKAB6328T_HS	NZVQQ9792V	0.0001	FE
1_IXKAB6328T_HS	XTFIC0638G	1.36441	FE
1_IXKAB6328T_HS	HQATZ1945L	0.0001	AS
1_IXKAB6328T_HS	KMWIQ0712K	0.0001	AS
1_IXKAB6328T_HS	VKAZC4265A	0.0001	FE
1_IXKAB6328T_HS	FFNVF9186D	4.67758	FE
1_IXKAB6328T_HS	WQYNP1853R	0.0001	FEED
1_IXKAB6328T_HS	XQXFX8126Y	0.0001	FE
1_IXKAB6328T_HS	BDOLL5284I	0.0001	AS
1_IXKAB6328T_HS	ZFYKJ6264T	0.0001	FEED
1_IXKAB6328T_HS	IWPCW0716G	0.0001	FE
1_IXKAB6328T_HS	UPKQF5024K	0.0001	AS
1_IXKAB6328T_HS	XVVHV0835V	0.0001	FE
1_IXKAB6328T_HS	CB_FEED10_Y2020_M4_D3_INF	0.0001	FEED
1_IXKAB6328T_HS	ZHXHU7580Y	0.0001	FEED
1_IXKAB6328T_HS	YOGJP6828Y	0.302253	FE
1_IXKAB6328T_HS	DNGEE8998Y	0.0001	AS
1_IXKAB6328T_HS	RBHSA3360N	0.0001	AS
1_IXKAB6328T_HS	NJJXB7326T	0.0001	FE
1_IXKAB6328T_HS	GQRAR9649I	0.0001	FE
1_IXKAB6328T_HS	CB_P2_2020_03_31_INF	0.0001	FEED
1_IXKAB6328T_HS	SNLSN1243N	0.0001	AS
1_IXKAB6328T_HS	SPGSU7537F	0.0001	FE
1_IXKAB6328T_HS	RJYXA9040V	0.0001	FE
1_IXKAB6328T_HS	VVJFE8127P	0.0001	AS
1_IXKAB6328T_HS	SMRZL4770S	0.0001	AS
1_IXKAB6328T_HS	FIEDP4142E	0.0001	FE
1_IXKAB6328T_HS	SGUAO0911C	0.0001	FE
1_IXKAB6328T_HS	CB__Y2020_M4_D7_INF	0.306919	AS
1_IXKAB6328T_HS	GTAKE7915Y	0.233714	AS
1_IXKAB6328T_HS	SZCRM0055T	0.63318	FE
1_IXKAB6328T_HS	HDRFF4542I	0.0001	AS
1_IXKAB6328T_HS	LIRKT9545S	0.0001	FEED
1_IXKAB6328T_HS	SMAIH8416T	0.0001	AS
1_IXKAB6328T_HS	YPQCU7286X	0.0001	AS
1_IXKAB6328T_HS	TBBIJ6883B	0.0001	AS
1_IXKAB6328T_HS	DJXNB4054F	0.0001	FE
1_IXKAB6328T_HS	MHETY4827Z	0.0001	FE
1_IXKAB6328T_HS	EGUDA3204Z	0.0001	FE
1_IXKAB6328T_HS	SLHEZ2715P	0.0001	AS
1_IXKAB6328T_HS	TFTUD9566I	0.0001	AS
1_IXKAB6328T_HS	YTCDV3980T	0.0001	FE
1_IXKAB6328T_HS	UCOZS4528E	0.0001	AS
1_IXKAB6328T_HS	CXVWL1327T	0.926846	FE
1_IXKAB6328T_HS	LNBYT5954Z	0.0001	AS
1_IXKAB6328T_HS	PPQYX0519D	0.0001	AS
1_IXKAB6328T_HS	JXBDA6620S	0.0001	FEED
1_IXKAB6328T_HS	AAOLJ3001L	0.0001	AS
1_IXKAB6328T_HS	BIHLB6119Y	0.0001	FE
1_IXKAB6328T_HS	SNUEY9437E	0.0001	AS
1_IXKAB6328T_HS	HFGVI0044Q	0.0001	AS
1_IXKAB6328T_HS	EBZCS4093H	0.23594	AS
1_IXKAB6328T_HS	ZYTXN5029K	0.0001	AS
1_IXKAB6328T_HS	LJSLX5580A	0.0001	AS
1_IXKAB6328T_HS	PQLRE3426M	0.0001	FE
1_IXKAB6328T_HS	UMQML6506P	3.26897	FE
1_IXKAB6328T_HS	UJATH1427C	2.14917	FE
1_IXKAB6328T_HS	ASZUA0069S	0.0001	AS
1101_TBBIJ6883B_HS	KCIJR7559P	0.0001	FE
1101_TBBIJ6883B_HS	BDOLL5284I	0.0001	AS
1101_TBBIJ6883B_HS	PQLRE3426M	0.0001	FE
1101_TBBIJ6883B_HS	NEAWE3101W	0.0001	AS
1101_TBBIJ6883B_HS	SLHEZ2715P	0.0001	AS
1101_TBBIJ6883B_HS	KJUPI1833T	0.0001	FE
1101_TBBIJ6883B_HS	WEOIY8760C	0.0001	FE
1101_TBBIJ6883B_HS	WUJXT0280Z	0.0001	FE
1101_TBBIJ6883B_HS	IXKAB6328T	0.0001	FE
1101_TBBIJ6883B_HS	PMBNJ0338H	0.0001	AS
1101_TBBIJ6883B_HS	ASZUA0069S	0.0001	AS
1101_TBBIJ6883B_HS	XHJCW6359E	0.0001	AS
1101_TBBIJ6883B_HS	JXRFG8695L	0.0001	AS
1101_TBBIJ6883B_HS	EBZCS4093H	0.0001	AS
1101_TBBIJ6883B_HS	NQWTN3218U	0.0001	AS
1101_TBBIJ6883B_HS	LNBYT5954Z	0.0001	AS
1101_TBBIJ6883B_HS	UJATH1427C	0.0001	FE
1101_TBBIJ6883B_HS	NJJXB7326T	0.0001	FE
1101_TBBIJ6883B_HS	YGECA1284U	0.0001	FE
1101_TBBIJ6883B_HS	KMWIQ0712K	0.0001	AS
1101_TBBIJ6883B_HS	WJTYV4855R	0.0001	FE
1101_TBBIJ6883B_HS	XQXFX8126Y	0.0001	FE
1101_TBBIJ6883B_HS	JUJHF9134P	0.0001	AS
1101_TBBIJ6883B_HS	YTCDV3980T	0.0001	FE
1101_TBBIJ6883B_HS	UCOZS4528E	0.0001	AS
1101_TBBIJ6883B_HS	SGUAO0911C	0.0001	FE
1101_TBBIJ6883B_HS	SMRZL4770S	0.0001	AS
1101_TBBIJ6883B_HS	OGYXM7861O	0.0001	AS
1101_TBBIJ6883B_HS	KEIHK1168I	0.0001	AS
1101_TBBIJ6883B_HS	PPQYX0519D	0.0001	AS
1101_TBBIJ6883B_HS	ABVSK8395E	0.0001	AS
1101_TBBIJ6883B_HS	YPQCU7286X	0.0001	AS
1101_TBBIJ6883B_HS	RVETB4734A	0.0001	FE
1101_TBBIJ6883B_HS	GXDMU2252I	0.0001	AS
1101_TBBIJ6883B_HS	XTFIC0638G	0.0001	FE
1101_TBBIJ6883B_HS	QKLUC6872B	0.0001	FE
1101_TBBIJ6883B_HS	FFNVF9186D	0.0001	FE
1101_TBBIJ6883B_HS	SZCRM0055T	0.0001	FE
1101_TBBIJ6883B_HS	CVREQ2707V	0.0001	AS
1101_TBBIJ6883B_HS	XVVHV0835V	0.0001	FE
1101_TBBIJ6883B_HS	IWPCW0716G	0.0001	FE
1101_TBBIJ6883B_HS	XBASS0297H	0.0001	FE
1101_TBBIJ6883B_HS	SJIUI4838N	0.0001	FE
1101_TBBIJ6883B_HS	UIBOQ0127Z	0.0001	AS
1101_TBBIJ6883B_HS	JVDVE4651D	0.0001	FE
1101_TBBIJ6883B_HS	XVJHZ6745S	0.183604	FEED
1101_TBBIJ6883B_HS	RJYXA9040V	0.0001	FE
1101_TBBIJ6883B_HS	LJSLX5580A	0.0001	AS
1101_TBBIJ6883B_HS	BKBAA7920Q	0.0001	AS
1101_TBBIJ6883B_HS	OQKAY0494C	0.322365	FEED
1101_TBBIJ6883B_HS	DJXNB4054F	0.0001	FE
1101_TBBIJ6883B_HS	EZZPO6467Z	0.0001	AS
1101_TBBIJ6883B_HS	NLQVX0980P	0.0001	AS
1101_TBBIJ6883B_HS	CB__Y2020_M4_D7_INF	0.0001	AS
1101_TBBIJ6883B_HS	RAMLS4636B	0.0001	FE
1101_TBBIJ6883B_HS	IUDZC4434Q	0.0001	AS
1101_TBBIJ6883B_HS	WQYNP1853R	0.31001	FEED
1101_TBBIJ6883B_HS	NOAOR5976A	0.290327	FEED
1101_TBBIJ6883B_HS	ZRQMP3158R	0.0001	FE
1101_TBBIJ6883B_HS	CXVWL1327T	0.0001	FE
1101_TBBIJ6883B_HS	LIIAL0853Z	0.0001	FE
1101_TBBIJ6883B_HS	GFGIA8953L	0.0001	AS
1101_TBBIJ6883B_HS	GQRAR9649I	0.0001	FE
1101_TBBIJ6883B_HS	SNUEY9437E	0.0001	AS
1101_TBBIJ6883B_HS	TFTUD9566I	0.0001	AS
1101_TBBIJ6883B_HS	JXBDA6620S	0.326043	FEED
1101_TBBIJ6883B_HS	LIRKT9545S	0.319874	FEED
1101_TBBIJ6883B_HS	SPGSU7537F	0.0001	FE
1101_TBBIJ6883B_HS	SNLSN1243N	0.0001	AS
1101_TBBIJ6883B_HS	AWBTU5226J	0.0001	FE
1101_TBBIJ6883B_HS	EGUDA3204Z	0.0001	FE
1101_TBBIJ6883B_HS	DNGEE8998Y	0.0001	AS
1101_TBBIJ6883B_HS	EWOJK0017V	0.0001	AS
1101_TBBIJ6883B_HS	YOGJP6828Y	0.0001	FE
1101_TBBIJ6883B_HS	MHETY4827Z	0.0001	FE
1101_TBBIJ6883B_HS	CB__Y2020_M4_D10_ML	0.0281004	AS
1101_TBBIJ6883B_HS	ETWDT7513P	0.0001	FE
1101_TBBIJ6883B_HS	CB_P2_2020_03_31_INF	0.251863	FEED
1101_TBBIJ6883B_HS	AAOLJ3001L	0.0001	AS
1101_TBBIJ6883B_HS	RBHSA3360N	0.0001	AS
1101_TBBIJ6883B_HS	LMGGV4316U	0.0001	AS
1101_TBBIJ6883B_HS	FFXIX2867H	0.0001	AS
1101_TBBIJ6883B_HS	TBBIJ6883B	0.0001	AS
1101_TBBIJ6883B_HS	SMAIH8416T	0.0001	AS
1101_TBBIJ6883B_HS	NZVQQ9792V	0.0001	FE
1101_TBBIJ6883B_HS	MRGNY0672A	0.0001	AS
1101_TBBIJ6883B_HS	ZFYKJ6264T	0.340527	FEED
1101_TBBIJ6883B_HS	AXMGK3135Q	0.0001	FE
1101_TBBIJ6883B_HS	ZHXHU7580Y	0.156866	FEED
1101_TBBIJ6883B_HS	UPKQF5024K	0.0001	AS
1101_TBBIJ6883B_HS	FIEDP4142E	0.0001	FE
1101_TBBIJ6883B_HS	VVJFE8127P	0.0001	AS
1101_TBBIJ6883B_HS	LZGQG4924W	0.0001	AS
1101_TBBIJ6883B_HS	BIHLB6119Y	0.0001	FE
1101_TBBIJ6883B_HS	UMQML6506P	0.0001	FE
1101_TBBIJ6883B_HS	TGQNY1141I	0.0001	FE
1101_TBBIJ6883B_HS	MGTBM3934B	0.0001	AS
1101_TBBIJ6883B_HS	AYHUY2120D	0.0001	AS
1101_TBBIJ6883B_HS	HDRFF4542I	0.0001	AS
1101_TBBIJ6883B_HS	GONKH1834E	0.0001	AS
1101_TBBIJ6883B_HS	HFGVI0044Q	0.0001	AS
1101_TBBIJ6883B_HS	WIZOE2839Q	0.0001	FE
1101_TBBIJ6883B_HS	RTCST0504P	0.0001	AS
1101_TBBIJ6883B_HS	LSCZF6957Y	0.0001	AS
1101_TBBIJ6883B_HS	CTKAA1553C	0.17917	FEED
1101_TBBIJ6883B_HS	FQLZW4300W	0.0001	AS
1101_TBBIJ6883B_HS	HQATZ1945L	0.0001	AS
1101_TBBIJ6883B_HS	GTAKE7915Y	0.0001	AS
1101_TBBIJ6883B_HS	ZYTXN5029K	0.0001	AS
1101_TBBIJ6883B_HS	FBLKR3479R	0.0001	FE
1101_TBBIJ6883B_HS	VKAZC4265A	0.0001	FE
1101_TBBIJ6883B_HS	CB_FEED10_Y2020_M4_D3_INF	0.192414	FEED
1123_EZZPO6467Z_HS	WIZOE2839Q	0.0001	FE
1123_EZZPO6467Z_HS	ASZUA0069S	0.0001	AS
1123_EZZPO6467Z_HS	WUJXT0280Z	0.0001	FE
1123_EZZPO6467Z_HS	BKBAA7920Q	0.0001	AS
1123_EZZPO6467Z_HS	EBZCS4093H	0.0001	AS
1123_EZZPO6467Z_HS	AWBTU5226J	0.0001	FE
1123_EZZPO6467Z_HS	SPGSU7537F	0.0001	FE
1123_EZZPO6467Z_HS	AYHUY2120D	0.0001	AS
1123_EZZPO6467Z_HS	WJTYV4855R	0.0001	FE
1123_EZZPO6467Z_HS	ZYTXN5029K	0.0001	AS
1123_EZZPO6467Z_HS	NQWTN3218U	0.0001	AS
1123_EZZPO6467Z_HS	SZCRM0055T	0.0001	FE
1123_EZZPO6467Z_HS	SJIUI4838N	0.0001	FE
1123_EZZPO6467Z_HS	VVJFE8127P	0.0001	AS
1123_EZZPO6467Z_HS	SGUAO0911C	0.0001	FE
1123_EZZPO6467Z_HS	XVVHV0835V	0.0001	FE
1123_EZZPO6467Z_HS	MHETY4827Z	0.0001	FE
1123_EZZPO6467Z_HS	XQXFX8126Y	0.0001	FE
1123_EZZPO6467Z_HS	SMAIH8416T	0.0001	AS
1123_EZZPO6467Z_HS	XVJHZ6745S	0.0001	FEED
1123_EZZPO6467Z_HS	FBLKR3479R	0.0001	FE
1123_EZZPO6467Z_HS	NOAOR5976A	0.0001	FEED
1123_EZZPO6467Z_HS	CTKAA1553C	0.16936	FEED
1123_EZZPO6467Z_HS	EWOJK0017V	0.0001	AS
1123_EZZPO6467Z_HS	UCOZS4528E	0.0001	AS
1123_EZZPO6467Z_HS	NEAWE3101W	0.0001	AS
1123_EZZPO6467Z_HS	AXMGK3135Q	0.0001	FE
1123_EZZPO6467Z_HS	XTFIC0638G	0.333851	FE
1123_EZZPO6467Z_HS	ETWDT7513P	0.0001	FE
1123_EZZPO6467Z_HS	QKLUC6872B	0.0001	FE
1123_EZZPO6467Z_HS	WQYNP1853R	0.0001	FEED
1123_EZZPO6467Z_HS	WEOIY8760C	0.0001	FE
1123_EZZPO6467Z_HS	KCIJR7559P	0.0001	FE
1123_EZZPO6467Z_HS	UIBOQ0127Z	0.0001	AS
1123_EZZPO6467Z_HS	MRGNY0672A	0.0001	AS
1123_EZZPO6467Z_HS	UMQML6506P	0.0001	FE
1123_EZZPO6467Z_HS	HDRFF4542I	0.0001	AS
1123_EZZPO6467Z_HS	SNUEY9437E	0.0001	AS
1123_EZZPO6467Z_HS	JXRFG8695L	0.0001	AS
1123_EZZPO6467Z_HS	IUDZC4434Q	0.0001	AS
1123_EZZPO6467Z_HS	IXKAB6328T	0.0001	FE
1123_EZZPO6467Z_HS	AAOLJ3001L	0.0001	AS
1123_EZZPO6467Z_HS	YOGJP6828Y	0.0001	FE
1123_EZZPO6467Z_HS	FFNVF9186D	0.0001	FE
1123_EZZPO6467Z_HS	JUJHF9134P	0.0001	AS
1123_EZZPO6467Z_HS	KJUPI1833T	0.236862	FE
1123_EZZPO6467Z_HS	NJJXB7326T	0.0001	FE
1123_EZZPO6467Z_HS	FQLZW4300W	0.0001	AS
1123_EZZPO6467Z_HS	FFXIX2867H	0.0001	AS
1123_EZZPO6467Z_HS	CB_FEED10_Y2020_M4_D3_INF	0.343435	FEED
1123_EZZPO6467Z_HS	RJYXA9040V	0.0001	FE
1123_EZZPO6467Z_HS	KEIHK1168I	0.0001	AS
1123_EZZPO6467Z_HS	GXDMU2252I	0.0001	AS
1123_EZZPO6467Z_HS	BDOLL5284I	0.0001	AS
1123_EZZPO6467Z_HS	TFTUD9566I	0.0001	AS
1123_EZZPO6467Z_HS	EZZPO6467Z	0.0001	AS
1123_EZZPO6467Z_HS	SMRZL4770S	0.0001	AS
1123_EZZPO6467Z_HS	JXBDA6620S	0.0001	FEED
1123_EZZPO6467Z_HS	RTCST0504P	0.0001	AS
1123_EZZPO6467Z_HS	BIHLB6119Y	0.0001	FE
1123_EZZPO6467Z_HS	SNLSN1243N	0.0001	AS
1123_EZZPO6467Z_HS	TBBIJ6883B	0.0001	AS
1123_EZZPO6467Z_HS	NZVQQ9792V	0.0001	FE
1123_EZZPO6467Z_HS	RVETB4734A	0.0001	FE
1123_EZZPO6467Z_HS	YGECA1284U	0.0001	FE
1123_EZZPO6467Z_HS	PQLRE3426M	0.0001	FE
1123_EZZPO6467Z_HS	EGUDA3204Z	0.0001	FE
1123_EZZPO6467Z_HS	RAMLS4636B	0.0001	FE
1123_EZZPO6467Z_HS	NLQVX0980P	0.0001	AS
1123_EZZPO6467Z_HS	SLHEZ2715P	0.0001	AS
1123_EZZPO6467Z_HS	CB_P2_2020_03_31_INF	0.221162	FEED
1123_EZZPO6467Z_HS	LJSLX5580A	0.0001	AS
1123_EZZPO6467Z_HS	XHJCW6359E	0.0001	AS
1123_EZZPO6467Z_HS	GTAKE7915Y	0.0001	AS
1123_EZZPO6467Z_HS	TGQNY1141I	0.0001	FE
1123_EZZPO6467Z_HS	IWPCW0716G	0.0001	FE
1123_EZZPO6467Z_HS	VKAZC4265A	0.0001	FE
1123_EZZPO6467Z_HS	YPQCU7286X	0.0001	AS
1123_EZZPO6467Z_HS	OGYXM7861O	0.0001	AS
1123_EZZPO6467Z_HS	ZRQMP3158R	0.0001	FE
1123_EZZPO6467Z_HS	PMBNJ0338H	0.0001	AS
1123_EZZPO6467Z_HS	UPKQF5024K	0.0001	AS
1123_EZZPO6467Z_HS	UJATH1427C	0.0001	FE
1123_EZZPO6467Z_HS	OQKAY0494C	0.0001	FEED
1123_EZZPO6467Z_HS	YTCDV3980T	0.0001	FE
1123_EZZPO6467Z_HS	CB__Y2020_M4_D7_INF	0.0001	AS
1123_EZZPO6467Z_HS	LNBYT5954Z	0.0001	AS
1123_EZZPO6467Z_HS	LZGQG4924W	0.0001	AS
1123_EZZPO6467Z_HS	XBASS0297H	0.0001	FE
1123_EZZPO6467Z_HS	LSCZF6957Y	0.0001	AS
1123_EZZPO6467Z_HS	ZFYKJ6264T	0.0001	FEED
1123_EZZPO6467Z_HS	LMGGV4316U	0.0001	AS
1123_EZZPO6467Z_HS	PPQYX0519D	0.13783	AS
1123_EZZPO6467Z_HS	CXVWL1327T	0.0001	FE
1123_EZZPO6467Z_HS	KMWIQ0712K	0.0001	AS
1123_EZZPO6467Z_HS	GFGIA8953L	0.0001	AS
1123_EZZPO6467Z_HS	LIRKT9545S	0.0001	FEED
1123_EZZPO6467Z_HS	ZHXHU7580Y	0.13975	FEED
1123_EZZPO6467Z_HS	DJXNB4054F	0.0001	FE
1123_EZZPO6467Z_HS	DNGEE8998Y	0.0001	AS
1123_EZZPO6467Z_HS	FIEDP4142E	0.0001	FE
1123_EZZPO6467Z_HS	MGTBM3934B	0.0001	AS
1123_EZZPO6467Z_HS	GONKH1834E	0.0001	AS
1123_EZZPO6467Z_HS	GQRAR9649I	0.0001	FE
1123_EZZPO6467Z_HS	ABVSK8395E	0.0001	AS
1123_EZZPO6467Z_HS	HFGVI0044Q	0.0001	AS
1123_EZZPO6467Z_HS	HQATZ1945L	0.0001	AS
1123_EZZPO6467Z_HS	LIIAL0853Z	0.0001	FE
1123_EZZPO6467Z_HS	CVREQ2707V	0.0001	AS
1123_EZZPO6467Z_HS	JVDVE4651D	0.0001	FE
1123_EZZPO6467Z_HS	RBHSA3360N	0.0001	AS
1123_EZZPO6467Z_HS	CB__Y2020_M4_D10_ML	0.0001	AS
11483_DNGEE8998Y_HS	IXKAB6328T	0.0001	FE
11483_DNGEE8998Y_HS	NQWTN3218U	0.0001	AS
11483_DNGEE8998Y_HS	SNUEY9437E	0.0001	AS
11483_DNGEE8998Y_HS	MHETY4827Z	0.0001	FE
11483_DNGEE8998Y_HS	YTCDV3980T	0.0001	FE
11483_DNGEE8998Y_HS	TFTUD9566I	0.0001	AS
11483_DNGEE8998Y_HS	IUDZC4434Q	0.0001	AS
11483_DNGEE8998Y_HS	UCOZS4528E	0.0001	AS
11483_DNGEE8998Y_HS	XQXFX8126Y	0.0001	FE
11483_DNGEE8998Y_HS	NEAWE3101W	0.0001	AS
11483_DNGEE8998Y_HS	BIHLB6119Y	0.0001	FE
11483_DNGEE8998Y_HS	XBASS0297H	0.0001	FE
11483_DNGEE8998Y_HS	XTFIC0638G	0.0001	FE
11483_DNGEE8998Y_HS	FFNVF9186D	0.0001	FE
11483_DNGEE8998Y_HS	JVDVE4651D	0.0001	FE
11483_DNGEE8998Y_HS	NJJXB7326T	0.0001	FE
11483_DNGEE8998Y_HS	KEIHK1168I	0.0001	AS
11483_DNGEE8998Y_HS	NLQVX0980P	0.0001	AS
11483_DNGEE8998Y_HS	JUJHF9134P	0.0001	AS
11483_DNGEE8998Y_HS	OGYXM7861O	0.0001	AS
11483_DNGEE8998Y_HS	WUJXT0280Z	0.0001	FE
11483_DNGEE8998Y_HS	JXBDA6620S	0.0001	FEED
11483_DNGEE8998Y_HS	SJIUI4838N	0.0001	FE
11483_DNGEE8998Y_HS	WQYNP1853R	0.0001	FEED
11483_DNGEE8998Y_HS	FBLKR3479R	0.0001	FE
11483_DNGEE8998Y_HS	PMBNJ0338H	0.0001	AS
11483_DNGEE8998Y_HS	ZRQMP3158R	0.0001	FE
11483_DNGEE8998Y_HS	PQLRE3426M	0.0001	FE
11483_DNGEE8998Y_HS	EBZCS4093H	0.0001	AS
11483_DNGEE8998Y_HS	YOGJP6828Y	0.0001	FE
11483_DNGEE8998Y_HS	SGUAO0911C	0.0001	FE
11483_DNGEE8998Y_HS	PPQYX0519D	0.0001	AS
11483_DNGEE8998Y_HS	CVREQ2707V	0.0001	AS
11483_DNGEE8998Y_HS	KCIJR7559P	0.0001	FE
11483_DNGEE8998Y_HS	LIRKT9545S	0.0001	FEED
11483_DNGEE8998Y_HS	CB_FEED10_Y2020_M4_D3_INF	0.0001	FEED
11483_DNGEE8998Y_HS	UIBOQ0127Z	0.0001	AS
11483_DNGEE8998Y_HS	DNGEE8998Y	0.0001	AS
11483_DNGEE8998Y_HS	EGUDA3204Z	0.0001	FE
11483_DNGEE8998Y_HS	RAMLS4636B	0.0001	FE
11483_DNGEE8998Y_HS	YGECA1284U	0.0001	FE
11483_DNGEE8998Y_HS	WJTYV4855R	0.0001	FE
11483_DNGEE8998Y_HS	SLHEZ2715P	0.0001	AS
11483_DNGEE8998Y_HS	BKBAA7920Q	0.0001	AS
11483_DNGEE8998Y_HS	LJSLX5580A	0.0001	AS
11483_DNGEE8998Y_HS	SMRZL4770S	0.0001	AS
11483_DNGEE8998Y_HS	MRGNY0672A	0.0001	AS
11483_DNGEE8998Y_HS	SPGSU7537F	0.0001	FE
11483_DNGEE8998Y_HS	FFXIX2867H	0.0001	AS
11483_DNGEE8998Y_HS	FQLZW4300W	0.0001	AS
11483_DNGEE8998Y_HS	AWBTU5226J	0.0001	FE
11483_DNGEE8998Y_HS	EWOJK0017V	0.0001	AS
11483_DNGEE8998Y_HS	KMWIQ0712K	0.0001	AS
11483_DNGEE8998Y_HS	CXVWL1327T	0.0001	FE
11483_DNGEE8998Y_HS	ASZUA0069S	0.0001	AS
11483_DNGEE8998Y_HS	OQKAY0494C	0.0001	FEED
11483_DNGEE8998Y_HS	CB__Y2020_M4_D10_ML	0.0001	AS
11483_DNGEE8998Y_HS	KJUPI1833T	0.0001	FE
11483_DNGEE8998Y_HS	RBHSA3360N	0.0001	AS
11483_DNGEE8998Y_HS	LNBYT5954Z	0.0001	AS
11483_DNGEE8998Y_HS	SNLSN1243N	0.0001	AS
11483_DNGEE8998Y_HS	NOAOR5976A	0.0001	FEED
11483_DNGEE8998Y_HS	TGQNY1141I	0.0001	FE
11483_DNGEE8998Y_HS	GONKH1834E	0.0001	AS
11483_DNGEE8998Y_HS	RVETB4734A	0.0001	FE
11483_DNGEE8998Y_HS	JXRFG8695L	0.0001	AS
11483_DNGEE8998Y_HS	ABVSK8395E	0.0001	AS
11483_DNGEE8998Y_HS	YPQCU7286X	0.0001	AS
11483_DNGEE8998Y_HS	GXDMU2252I	0.0001	AS
11483_DNGEE8998Y_HS	LIIAL0853Z	0.0001	FE
11483_DNGEE8998Y_HS	EZZPO6467Z	0.0001	AS
11483_DNGEE8998Y_HS	GFGIA8953L	0.0001	AS
11483_DNGEE8998Y_HS	GQRAR9649I	0.0001	FE
11483_DNGEE8998Y_HS	XHJCW6359E	0.0001	AS
11483_DNGEE8998Y_HS	WEOIY8760C	0.0001	FE
11483_DNGEE8998Y_HS	NZVQQ9792V	0.0001	FE
11483_DNGEE8998Y_HS	GTAKE7915Y	0.0001	AS
11483_DNGEE8998Y_HS	AYHUY2120D	0.0001	AS
11483_DNGEE8998Y_HS	CTKAA1553C	0.0001	FEED
11483_DNGEE8998Y_HS	LMGGV4316U	0.0001	AS
11483_DNGEE8998Y_HS	VVJFE8127P	0.0001	AS
11483_DNGEE8998Y_HS	ZFYKJ6264T	0.0001	FEED
11483_DNGEE8998Y_HS	QKLUC6872B	0.0001	FE
11483_DNGEE8998Y_HS	CB_P2_2020_03_31_INF	0.0428483	FEED
11483_DNGEE8998Y_HS	HDRFF4542I	0.0001	AS
11483_DNGEE8998Y_HS	AAOLJ3001L	0.0001	AS
11483_DNGEE8998Y_HS	UJATH1427C	0.0001	FE
11483_DNGEE8998Y_HS	XVVHV0835V	0.0001	FE
11483_DNGEE8998Y_HS	XVJHZ6745S	0.0001	FEED
11483_DNGEE8998Y_HS	TBBIJ6883B	0.0001	AS
11483_DNGEE8998Y_HS	MGTBM3934B	0.0001	AS
11483_DNGEE8998Y_HS	RJYXA9040V	0.0001	FE
11483_DNGEE8998Y_HS	ETWDT7513P	0.0001	FE
11483_DNGEE8998Y_HS	FIEDP4142E	0.0001	FE
11483_DNGEE8998Y_HS	SZCRM0055T	0.0001	FE
11483_DNGEE8998Y_HS	AXMGK3135Q	0.0001	FE
11483_DNGEE8998Y_HS	ZHXHU7580Y	0.0001	FEED
11483_DNGEE8998Y_HS	IWPCW0716G	0.0001	FE
11483_DNGEE8998Y_HS	LZGQG4924W	0.0001	AS
11483_DNGEE8998Y_HS	RTCST0504P	0.0001	AS
11483_DNGEE8998Y_HS	VKAZC4265A	0.0001	FE
11483_DNGEE8998Y_HS	SMAIH8416T	0.0001	AS
11483_DNGEE8998Y_HS	LSCZF6957Y	0.0001	AS
11483_DNGEE8998Y_HS	UPKQF5024K	0.0001	AS
11483_DNGEE8998Y_HS	BDOLL5284I	0.0001	AS
11483_DNGEE8998Y_HS	DJXNB4054F	0.0001	FE
11483_DNGEE8998Y_HS	HFGVI0044Q	0.0001	AS
11483_DNGEE8998Y_HS	CB__Y2020_M4_D7_INF	0.0454396	AS
11483_DNGEE8998Y_HS	UMQML6506P	0.0001	FE
11483_DNGEE8998Y_HS	WIZOE2839Q	0.0001	FE
11483_DNGEE8998Y_HS	ZYTXN5029K	0.0001	AS
11483_DNGEE8998Y_HS	HQATZ1945L	0.0001	AS
116_JXBDA6620S_HS	DJXNB4054F	0.0001	FE
116_JXBDA6620S_HS	KMWIQ0712K	0.0001	AS
116_JXBDA6620S_HS	EBZCS4093H	0.0001	AS
116_JXBDA6620S_HS	IWPCW0716G	0.0001	FE
116_JXBDA6620S_HS	AYHUY2120D	0.0001	AS
116_JXBDA6620S_HS	SJIUI4838N	0.0001	FE
116_JXBDA6620S_HS	EGUDA3204Z	0.0001	FE
116_JXBDA6620S_HS	MHETY4827Z	0.0001	FE
116_JXBDA6620S_HS	BKBAA7920Q	0.0001	AS
116_JXBDA6620S_HS	BIHLB6119Y	0.0001	FE
116_JXBDA6620S_HS	WEOIY8760C	0.0001	FE
116_JXBDA6620S_HS	OQKAY0494C	0.0001	FEED
116_JXBDA6620S_HS	FIEDP4142E	0.0001	FE
116_JXBDA6620S_HS	GFGIA8953L	0.0001	AS
116_JXBDA6620S_HS	SMAIH8416T	0.0001	AS
116_JXBDA6620S_HS	WIZOE2839Q	0.0001	FE
116_JXBDA6620S_HS	UPKQF5024K	0.0001	AS
116_JXBDA6620S_HS	QKLUC6872B	0.0001	FE
116_JXBDA6620S_HS	AWBTU5226J	0.0001	FE
116_JXBDA6620S_HS	EWOJK0017V	0.0001	AS
116_JXBDA6620S_HS	CB_FEED10_Y2020_M4_D3_INF	0.526845	FEED
116_JXBDA6620S_HS	XHJCW6359E	0.0001	AS
116_JXBDA6620S_HS	XBASS0297H	0.0001	FE
116_JXBDA6620S_HS	IUDZC4434Q	0.0001	AS
116_JXBDA6620S_HS	IXKAB6328T	0.0001	FE
116_JXBDA6620S_HS	SNLSN1243N	0.0001	AS
116_JXBDA6620S_HS	FFXIX2867H	0.0001	AS
116_JXBDA6620S_HS	SNUEY9437E	0.0001	AS
116_JXBDA6620S_HS	PMBNJ0338H	0.0001	AS
116_JXBDA6620S_HS	ZYTXN5029K	0.0001	AS
116_JXBDA6620S_HS	WJTYV4855R	0.0001	FE
116_JXBDA6620S_HS	SLHEZ2715P	0.0001	AS
116_JXBDA6620S_HS	FBLKR3479R	0.0001	FE
116_JXBDA6620S_HS	KCIJR7559P	0.0001	FE
116_JXBDA6620S_HS	BDOLL5284I	0.0001	AS
116_JXBDA6620S_HS	CVREQ2707V	0.0001	AS
116_JXBDA6620S_HS	KEIHK1168I	0.0001	AS
116_JXBDA6620S_HS	FFNVF9186D	0.0001	FE
116_JXBDA6620S_HS	AXMGK3135Q	0.0001	FE
116_JXBDA6620S_HS	NEAWE3101W	0.0001	AS
116_JXBDA6620S_HS	FQLZW4300W	0.0001	AS
116_JXBDA6620S_HS	CB__Y2020_M4_D10_ML	0.0001	AS
116_JXBDA6620S_HS	CB__Y2020_M4_D7_INF	0.0001	AS
116_JXBDA6620S_HS	JXBDA6620S	0.0001	FEED
116_JXBDA6620S_HS	PPQYX0519D	0.235406	AS
116_JXBDA6620S_HS	YOGJP6828Y	0.0001	FE
116_JXBDA6620S_HS	UIBOQ0127Z	0.0001	AS
116_JXBDA6620S_HS	LIRKT9545S	0.0001	FEED
116_JXBDA6620S_HS	JVDVE4651D	0.0001	FE
116_JXBDA6620S_HS	WQYNP1853R	0.0001	FEED
116_JXBDA6620S_HS	ZFYKJ6264T	0.0001	FEED
116_JXBDA6620S_HS	RVETB4734A	0.0001	FE
116_JXBDA6620S_HS	AAOLJ3001L	0.0001	AS
116_JXBDA6620S_HS	NLQVX0980P	0.0001	AS
116_JXBDA6620S_HS	GONKH1834E	0.0001	AS
116_JXBDA6620S_HS	TFTUD9566I	0.0001	AS
116_JXBDA6620S_HS	LJSLX5580A	0.0001	AS
116_JXBDA6620S_HS	SGUAO0911C	0.0001	FE
116_JXBDA6620S_HS	SMRZL4770S	0.0001	AS
116_JXBDA6620S_HS	UMQML6506P	0.0001	FE
116_JXBDA6620S_HS	GTAKE7915Y	0.0001	AS
116_JXBDA6620S_HS	TGQNY1141I	0.0001	FE
116_JXBDA6620S_HS	JXRFG8695L	0.0001	AS
116_JXBDA6620S_HS	MGTBM3934B	0.0001	AS
116_JXBDA6620S_HS	XQXFX8126Y	0.0001	FE
116_JXBDA6620S_HS	GQRAR9649I	0.0001	FE
116_JXBDA6620S_HS	VVJFE8127P	0.0001	AS
116_JXBDA6620S_HS	PQLRE3426M	0.0001	FE
116_JXBDA6620S_HS	NQWTN3218U	0.0001	AS
116_JXBDA6620S_HS	JUJHF9134P	0.0001	AS
116_JXBDA6620S_HS	XTFIC0638G	0.437205	FE
116_JXBDA6620S_HS	WUJXT0280Z	0.0001	FE
116_JXBDA6620S_HS	DNGEE8998Y	0.0001	AS
116_JXBDA6620S_HS	CXVWL1327T	0.0001	FE
116_JXBDA6620S_HS	NJJXB7326T	0.0001	FE
116_JXBDA6620S_HS	OGYXM7861O	0.0001	AS
116_JXBDA6620S_HS	ETWDT7513P	0.0001	FE
116_JXBDA6620S_HS	LSCZF6957Y	0.0001	AS
116_JXBDA6620S_HS	RAMLS4636B	0.0001	FE
116_JXBDA6620S_HS	GXDMU2252I	0.0001	AS
116_JXBDA6620S_HS	HFGVI0044Q	0.0001	AS
116_JXBDA6620S_HS	KJUPI1833T	0.388821	FE
116_JXBDA6620S_HS	UCOZS4528E	0.0001	AS
116_JXBDA6620S_HS	YTCDV3980T	0.0001	FE
116_JXBDA6620S_HS	LNBYT5954Z	0.0001	AS
116_JXBDA6620S_HS	XVVHV0835V	0.0001	FE
116_JXBDA6620S_HS	ABVSK8395E	0.0001	AS
116_JXBDA6620S_HS	VKAZC4265A	0.0001	FE
116_JXBDA6620S_HS	XVJHZ6745S	0.235267	FEED
116_JXBDA6620S_HS	SPGSU7537F	0.0001	FE
116_JXBDA6620S_HS	YGECA1284U	0.0001	FE
116_JXBDA6620S_HS	NZVQQ9792V	0.0001	FE
116_JXBDA6620S_HS	ASZUA0069S	0.0001	AS
116_JXBDA6620S_HS	LIIAL0853Z	0.0001	FE
116_JXBDA6620S_HS	SZCRM0055T	0.0001	FE
116_JXBDA6620S_HS	CTKAA1553C	0.278089	FEED
116_JXBDA6620S_HS	RTCST0504P	0.0001	AS
116_JXBDA6620S_HS	UJATH1427C	0.0001	FE
116_JXBDA6620S_HS	LZGQG4924W	0.0001	AS
116_JXBDA6620S_HS	MRGNY0672A	0.0001	AS
116_JXBDA6620S_HS	LMGGV4316U	0.0001	AS
116_JXBDA6620S_HS	ZRQMP3158R	0.36543	FE
116_JXBDA6620S_HS	TBBIJ6883B	0.0001	AS
116_JXBDA6620S_HS	ZHXHU7580Y	0.21991	FEED
116_JXBDA6620S_HS	RBHSA3360N	0.0001	AS
116_JXBDA6620S_HS	HDRFF4542I	0.0001	AS
116_JXBDA6620S_HS	RJYXA9040V	0.0001	FE
116_JXBDA6620S_HS	NOAOR5976A	0.0001	FEED
116_JXBDA6620S_HS	YPQCU7286X	0.0001	AS
116_JXBDA6620S_HS	CB_P2_2020_03_31_INF	0.356974	FEED
116_JXBDA6620S_HS	HQATZ1945L	0.0001	AS
116_JXBDA6620S_HS	EZZPO6467Z	0.0001	AS
124_EBZCS4093H_HS	MGTBM3934B	0.0001	AS
124_EBZCS4093H_HS	UCOZS4528E	0.0001	AS
124_EBZCS4093H_HS	OGYXM7861O	0.0001	AS
124_EBZCS4093H_HS	RVETB4734A	0.0001	FE
124_EBZCS4093H_HS	AXMGK3135Q	0.0001	FE
124_EBZCS4093H_HS	FIEDP4142E	0.0001	FE
124_EBZCS4093H_HS	XQXFX8126Y	0.0001	FE
124_EBZCS4093H_HS	WEOIY8760C	0.0001	FE
124_EBZCS4093H_HS	FFXIX2867H	0.0001	AS
124_EBZCS4093H_HS	NQWTN3218U	0.0001	AS
124_EBZCS4093H_HS	SGUAO0911C	0.0001	FE
124_EBZCS4093H_HS	ZYTXN5029K	0.0001	AS
124_EBZCS4093H_HS	LIRKT9545S	0.0001	FEED
124_EBZCS4093H_HS	EGUDA3204Z	0.0001	FE
124_EBZCS4093H_HS	ETWDT7513P	0.0001	FE
124_EBZCS4093H_HS	SJIUI4838N	0.0001	FE
124_EBZCS4093H_HS	TFTUD9566I	0.164	AS
124_EBZCS4093H_HS	NZVQQ9792V	0.0001	FE
124_EBZCS4093H_HS	EZZPO6467Z	0.0001	AS
124_EBZCS4093H_HS	JUJHF9134P	0.0001	AS
124_EBZCS4093H_HS	GQRAR9649I	0.0001	FE
124_EBZCS4093H_HS	ASZUA0069S	0.0001	AS
124_EBZCS4093H_HS	SZCRM0055T	0.0001	FE
124_EBZCS4093H_HS	CB__Y2020_M4_D10_ML	0.0001	AS
124_EBZCS4093H_HS	OQKAY0494C	0.0001	FEED
124_EBZCS4093H_HS	XTFIC0638G	0.0001	FE
124_EBZCS4093H_HS	WJTYV4855R	0.0001	FE
124_EBZCS4093H_HS	JXRFG8695L	0.159597	AS
124_EBZCS4093H_HS	SNLSN1243N	0.191271	AS
124_EBZCS4093H_HS	IXKAB6328T	0.0001	FE
124_EBZCS4093H_HS	WQYNP1853R	0.0001	FEED
124_EBZCS4093H_HS	VKAZC4265A	0.0001	FE
124_EBZCS4093H_HS	LMGGV4316U	0.183058	AS
124_EBZCS4093H_HS	KCIJR7559P	0.0001	FE
124_EBZCS4093H_HS	YPQCU7286X	0.0001	AS
124_EBZCS4093H_HS	UPKQF5024K	0.0001	AS
124_EBZCS4093H_HS	XVJHZ6745S	0.0001	FEED
124_EBZCS4093H_HS	FBLKR3479R	0.0001	FE
124_EBZCS4093H_HS	CB__Y2020_M4_D7_INF	0.182182	AS
124_EBZCS4093H_HS	DNGEE8998Y	0.0001	AS
124_EBZCS4093H_HS	NJJXB7326T	0.0001	FE
124_EBZCS4093H_HS	KEIHK1168I	0.0001	AS
124_EBZCS4093H_HS	MRGNY0672A	0.0001	AS
124_EBZCS4093H_HS	IUDZC4434Q	0.0001	AS
124_EBZCS4093H_HS	JVDVE4651D	0.0001	FE
124_EBZCS4093H_HS	GXDMU2252I	0.0001	AS
124_EBZCS4093H_HS	KJUPI1833T	0.0001	FE
124_EBZCS4093H_HS	JXBDA6620S	0.0001	FEED
124_EBZCS4093H_HS	SNUEY9437E	0.180455	AS
124_EBZCS4093H_HS	CB_P2_2020_03_31_INF	0.0001	FEED
124_EBZCS4093H_HS	YGECA1284U	0.0001	FE
124_EBZCS4093H_HS	IWPCW0716G	0.0001	FE
124_EBZCS4093H_HS	VVJFE8127P	0.0001	AS
124_EBZCS4093H_HS	XVVHV0835V	0.0001	FE
124_EBZCS4093H_HS	UMQML6506P	0.0001	FE
124_EBZCS4093H_HS	SPGSU7537F	0.0001	FE
124_EBZCS4093H_HS	NOAOR5976A	0.0001	FEED
124_EBZCS4093H_HS	SMAIH8416T	0.0001	AS
124_EBZCS4093H_HS	XBASS0297H	0.0001	FE
124_EBZCS4093H_HS	MHETY4827Z	0.0001	FE
124_EBZCS4093H_HS	RAMLS4636B	0.0001	FE
124_EBZCS4093H_HS	CVREQ2707V	0.0001	AS
124_EBZCS4093H_HS	AAOLJ3001L	0.0001	AS
124_EBZCS4093H_HS	WIZOE2839Q	0.0001	FE
124_EBZCS4093H_HS	SLHEZ2715P	0.195587	AS
124_EBZCS4093H_HS	HDRFF4542I	0.0001	AS
124_EBZCS4093H_HS	EWOJK0017V	0.190007	AS
124_EBZCS4093H_HS	SMRZL4770S	0.0001	AS
124_EBZCS4093H_HS	TBBIJ6883B	0.0001	AS
124_EBZCS4093H_HS	AWBTU5226J	0.0001	FE
124_EBZCS4093H_HS	TGQNY1141I	0.0001	FE
124_EBZCS4093H_HS	UIBOQ0127Z	0.0001	AS
124_EBZCS4093H_HS	NEAWE3101W	0.0001	AS
124_EBZCS4093H_HS	NLQVX0980P	0.0001	AS
124_EBZCS4093H_HS	BDOLL5284I	0.0001	AS
124_EBZCS4093H_HS	ZFYKJ6264T	0.0001	FEED
124_EBZCS4093H_HS	GONKH1834E	0.0001	AS
124_EBZCS4093H_HS	LIIAL0853Z	0.0001	FE
124_EBZCS4093H_HS	WUJXT0280Z	0.0001	FE
124_EBZCS4093H_HS	GTAKE7915Y	0.197875	AS
124_EBZCS4093H_HS	XHJCW6359E	0.0001	AS
124_EBZCS4093H_HS	CXVWL1327T	0.0001	FE
124_EBZCS4093H_HS	KMWIQ0712K	0.0001	AS
124_EBZCS4093H_HS	LSCZF6957Y	0.0001	AS
124_EBZCS4093H_HS	BIHLB6119Y	0.0001	FE
124_EBZCS4093H_HS	EBZCS4093H	0.1889	AS
124_EBZCS4093H_HS	ZRQMP3158R	0.0001	FE
124_EBZCS4093H_HS	PQLRE3426M	0.0001	FE
124_EBZCS4093H_HS	BKBAA7920Q	0.0001	AS
124_EBZCS4093H_HS	LNBYT5954Z	0.0001	AS
124_EBZCS4093H_HS	FQLZW4300W	0.0001	AS
124_EBZCS4093H_HS	QKLUC6872B	0.0001	FE
124_EBZCS4093H_HS	RBHSA3360N	0.0001	AS
124_EBZCS4093H_HS	YTCDV3980T	0.0001	FE
124_EBZCS4093H_HS	CTKAA1553C	0.0001	FEED
124_EBZCS4093H_HS	YOGJP6828Y	0.0001	FE
124_EBZCS4093H_HS	ABVSK8395E	0.0001	AS
124_EBZCS4093H_HS	DJXNB4054F	0.0001	FE
124_EBZCS4093H_HS	PMBNJ0338H	0.0001	AS
124_EBZCS4093H_HS	HFGVI0044Q	0.0001	AS
124_EBZCS4093H_HS	RJYXA9040V	0.0001	FE
124_EBZCS4093H_HS	PPQYX0519D	0.0001	AS
124_EBZCS4093H_HS	CB_FEED10_Y2020_M4_D3_INF	0.0001	FEED
124_EBZCS4093H_HS	ZHXHU7580Y	0.0001	FEED
124_EBZCS4093H_HS	LZGQG4924W	0.0001	AS
124_EBZCS4093H_HS	AYHUY2120D	0.0001	AS
124_EBZCS4093H_HS	UJATH1427C	0.0001	FE
124_EBZCS4093H_HS	LJSLX5580A	0.0001	AS
124_EBZCS4093H_HS	HQATZ1945L	0.0001	AS
124_EBZCS4093H_HS	FFNVF9186D	0.0001	FE
124_EBZCS4093H_HS	GFGIA8953L	0.162982	AS
124_EBZCS4093H_HS	RTCST0504P	0.0001	AS
13307_SGUAO0911C_HS	XHJCW6359E	0.0001	AS
13307_SGUAO0911C_HS	NQWTN3218U	0.0001	AS
13307_SGUAO0911C_HS	LMGGV4316U	0.0001	AS
13307_SGUAO0911C_HS	GXDMU2252I	0.0001	AS
13307_SGUAO0911C_HS	FIEDP4142E	0.537016	FE
13307_SGUAO0911C_HS	NLQVX0980P	0.0001	AS
13307_SGUAO0911C_HS	GQRAR9649I	0.0001	FE
13307_SGUAO0911C_HS	WUJXT0280Z	0.0001	FE
13307_SGUAO0911C_HS	ABVSK8395E	0.0001	AS
13307_SGUAO0911C_HS	WEOIY8760C	0.0001	FE
13307_SGUAO0911C_HS	IUDZC4434Q	0.0001	AS
13307_SGUAO0911C_HS	LZGQG4924W	0.0001	AS
13307_SGUAO0911C_HS	UPKQF5024K	0.0001	AS
13307_SGUAO0911C_HS	FFNVF9186D	0.0001	FE
13307_SGUAO0911C_HS	SMRZL4770S	0.0001	AS
13307_SGUAO0911C_HS	ETWDT7513P	0.0001	FE
13307_SGUAO0911C_HS	KEIHK1168I	0.0001	AS
13307_SGUAO0911C_HS	GONKH1834E	0.0001	AS
13307_SGUAO0911C_HS	SJIUI4838N	0.729473	FE
13307_SGUAO0911C_HS	NJJXB7326T	0.0001	FE
13307_SGUAO0911C_HS	IWPCW0716G	0.0001	FE
13307_SGUAO0911C_HS	JXRFG8695L	0.0001	AS
13307_SGUAO0911C_HS	NEAWE3101W	0.0001	AS
13307_SGUAO0911C_HS	NZVQQ9792V	0.0001	FE
13307_SGUAO0911C_HS	XVVHV0835V	0.0001	FE
13307_SGUAO0911C_HS	EWOJK0017V	0.0001	AS
13307_SGUAO0911C_HS	AWBTU5226J	0.0001	FE
13307_SGUAO0911C_HS	EZZPO6467Z	0.0001	AS
13307_SGUAO0911C_HS	RTCST0504P	0.0001	AS
13307_SGUAO0911C_HS	SLHEZ2715P	0.0001	AS
13307_SGUAO0911C_HS	FQLZW4300W	0.0001	AS
13307_SGUAO0911C_HS	OGYXM7861O	0.0001	AS
13307_SGUAO0911C_HS	LIIAL0853Z	0.0001	FE
13307_SGUAO0911C_HS	SPGSU7537F	0.0001	FE
13307_SGUAO0911C_HS	NOAOR5976A	0.0001	FEED
13307_SGUAO0911C_HS	PMBNJ0338H	0.0001	AS
13307_SGUAO0911C_HS	CB_FEED10_Y2020_M4_D3_INF	0.11825	FEED
13307_SGUAO0911C_HS	YOGJP6828Y	0.0001	FE
13307_SGUAO0911C_HS	LIRKT9545S	0.0001	FEED
13307_SGUAO0911C_HS	JVDVE4651D	0.0001	FE
13307_SGUAO0911C_HS	QKLUC6872B	0.374101	FE
13307_SGUAO0911C_HS	OQKAY0494C	0.0001	FEED
13307_SGUAO0911C_HS	MHETY4827Z	0.323427	FE
13307_SGUAO0911C_HS	XBASS0297H	0.0001	FE
13307_SGUAO0911C_HS	KCIJR7559P	0.0001	FE
13307_SGUAO0911C_HS	AXMGK3135Q	0.0001	FE
13307_SGUAO0911C_HS	BDOLL5284I	0.409576	AS
13307_SGUAO0911C_HS	TBBIJ6883B	0.0001	AS
13307_SGUAO0911C_HS	HDRFF4542I	0.0001	AS
13307_SGUAO0911C_HS	MRGNY0672A	0.0001	AS
13307_SGUAO0911C_HS	CB__Y2020_M4_D7_INF	0.0001	AS
13307_SGUAO0911C_HS	SGUAO0911C	1.11837	FE
13307_SGUAO0911C_HS	MGTBM3934B	0.0001	AS
13307_SGUAO0911C_HS	XTFIC0638G	0.0001	FE
13307_SGUAO0911C_HS	WJTYV4855R	0.0001	FE
13307_SGUAO0911C_HS	BIHLB6119Y	0.690544	FE
13307_SGUAO0911C_HS	KJUPI1833T	0.0001	FE
13307_SGUAO0911C_HS	XQXFX8126Y	0.305076	FE
13307_SGUAO0911C_HS	FBLKR3479R	0.0001	FE
13307_SGUAO0911C_HS	FFXIX2867H	0.0001	AS
13307_SGUAO0911C_HS	LJSLX5580A	0.0001	AS
13307_SGUAO0911C_HS	AAOLJ3001L	0.0001	AS
13307_SGUAO0911C_HS	HQATZ1945L	0.0001	AS
13307_SGUAO0911C_HS	ZHXHU7580Y	0.0001	FEED
13307_SGUAO0911C_HS	TFTUD9566I	0.0001	AS
13307_SGUAO0911C_HS	IXKAB6328T	0.0001	FE
13307_SGUAO0911C_HS	SNUEY9437E	0.0001	AS
13307_SGUAO0911C_HS	AYHUY2120D	0.120054	AS
13307_SGUAO0911C_HS	PPQYX0519D	0.0001	AS
13307_SGUAO0911C_HS	VKAZC4265A	1.93663	FE
13307_SGUAO0911C_HS	JUJHF9134P	0.311315	AS
13307_SGUAO0911C_HS	CB__Y2020_M4_D10_ML	0.0481889	AS
13307_SGUAO0911C_HS	XVJHZ6745S	0.0001	FEED
13307_SGUAO0911C_HS	RVETB4734A	0.584021	FE
13307_SGUAO0911C_HS	EGUDA3204Z	0.0001	FE
13307_SGUAO0911C_HS	ZYTXN5029K	0.0001	AS
13307_SGUAO0911C_HS	VVJFE8127P	0.435477	AS
13307_SGUAO0911C_HS	DNGEE8998Y	0.0001	AS
13307_SGUAO0911C_HS	HFGVI0044Q	0.0001	AS
13307_SGUAO0911C_HS	KMWIQ0712K	0.0001	AS
13307_SGUAO0911C_HS	SZCRM0055T	0.0001	FE
13307_SGUAO0911C_HS	GFGIA8953L	0.0001	AS
13307_SGUAO0911C_HS	ZFYKJ6264T	0.0001	FEED
13307_SGUAO0911C_HS	ZRQMP3158R	0.0001	FE
13307_SGUAO0911C_HS	SMAIH8416T	0.0001	AS
13307_SGUAO0911C_HS	BKBAA7920Q	0.0001	AS
13307_SGUAO0911C_HS	CXVWL1327T	0.0001	FE
13307_SGUAO0911C_HS	ASZUA0069S	0.0001	AS
13307_SGUAO0911C_HS	WIZOE2839Q	0.0001	FE
13307_SGUAO0911C_HS	RAMLS4636B	0.523063	FE
13307_SGUAO0911C_HS	YPQCU7286X	0.0001	AS
13307_SGUAO0911C_HS	UJATH1427C	0.0001	FE
13307_SGUAO0911C_HS	CTKAA1553C	0.0001	FEED
13307_SGUAO0911C_HS	UCOZS4528E	0.159181	AS
13307_SGUAO0911C_HS	GTAKE7915Y	0.0001	AS
13307_SGUAO0911C_HS	SNLSN1243N	0.131902	AS
13307_SGUAO0911C_HS	CVREQ2707V	0.0001	AS
13307_SGUAO0911C_HS	EBZCS4093H	0.0001	AS
13307_SGUAO0911C_HS	LSCZF6957Y	0.568411	AS
13307_SGUAO0911C_HS	YTCDV3980T	0.622323	FE
13307_SGUAO0911C_HS	CB_P2_2020_03_31_INF	0.116457	FEED
13307_SGUAO0911C_HS	RJYXA9040V	0.760093	FE
13307_SGUAO0911C_HS	WQYNP1853R	0.0001	FEED
13307_SGUAO0911C_HS	JXBDA6620S	0.0001	FEED
13307_SGUAO0911C_HS	DJXNB4054F	0.0001	FE
13307_SGUAO0911C_HS	YGECA1284U	0.0001	FE
13307_SGUAO0911C_HS	LNBYT5954Z	0.0001	AS
13307_SGUAO0911C_HS	PQLRE3426M	0.0001	FE
13307_SGUAO0911C_HS	UIBOQ0127Z	0.0001	AS
13307_SGUAO0911C_HS	RBHSA3360N	0.0001	AS
13307_SGUAO0911C_HS	TGQNY1141I	0.0001	FE
13307_SGUAO0911C_HS	UMQML6506P	0.0001	FE
1346883_coassembly	XVVHV0835V	0.0001	FE
1346883_coassembly	NOAOR5976A	0.216533	FEED
1346883_coassembly	AWBTU5226J	0.0001	FE
1346883_coassembly	FBLKR3479R	0.0001	FE
1346883_coassembly	NEAWE3101W	0.0001	AS
1346883_coassembly	CB_FEED10_Y2020_M4_D3_INF	0.226835	FEED
1346883_coassembly	ETWDT7513P	0.0001	FE
1346883_coassembly	WEOIY8760C	0.0001	FE
1346883_coassembly	GONKH1834E	0.0001	AS
1346883_coassembly	FIEDP4142E	0.0001	FE
1346883_coassembly	KEIHK1168I	0.0001	AS
1346883_coassembly	IUDZC4434Q	0.0001	AS
1346883_coassembly	SNUEY9437E	0.0001	AS
1346883_coassembly	JUJHF9134P	0.0001	AS
1346883_coassembly	FQLZW4300W	0.0001	AS
1346883_coassembly	NZVQQ9792V	0.0001	FE
1346883_coassembly	KJUPI1833T	0.0001	FE
1346883_coassembly	ASZUA0069S	0.0001	AS
1346883_coassembly	EGUDA3204Z	0.0001	FE
1346883_coassembly	TFTUD9566I	0.0001	AS
1346883_coassembly	IXKAB6328T	0.0001	FE
1346883_coassembly	LZGQG4924W	0.0001	AS
1346883_coassembly	NJJXB7326T	0.0001	FE
1346883_coassembly	SMRZL4770S	0.0001	AS
1346883_coassembly	XHJCW6359E	0.0001	AS
1346883_coassembly	XQXFX8126Y	0.0001	FE
1346883_coassembly	QKLUC6872B	0.0001	FE
1346883_coassembly	SMAIH8416T	0.0001	AS
1346883_coassembly	SJIUI4838N	0.0001	FE
1346883_coassembly	YPQCU7286X	0.0001	AS
1346883_coassembly	BDOLL5284I	0.0001	AS
1346883_coassembly	RJYXA9040V	0.0001	FE
1346883_coassembly	ZHXHU7580Y	0.209584	FEED
1346883_coassembly	DNGEE8998Y	0.0001	AS
1346883_coassembly	WUJXT0280Z	0.0001	FE
1346883_coassembly	SGUAO0911C	0.0001	FE
1346883_coassembly	EZZPO6467Z	0.0001	AS
1346883_coassembly	GXDMU2252I	0.0001	AS
1346883_coassembly	JXBDA6620S	0.39718	FEED
1346883_coassembly	SPGSU7537F	0.0001	FE
1346883_coassembly	AXMGK3135Q	0.0001	FE
1346883_coassembly	FFXIX2867H	0.0001	AS
1346883_coassembly	YGECA1284U	0.0001	FE
1346883_coassembly	LIIAL0853Z	0.0001	FE
1346883_coassembly	HQATZ1945L	0.0001	AS
1346883_coassembly	PMBNJ0338H	0.0001	AS
1346883_coassembly	CTKAA1553C	0.0001	FEED
1346883_coassembly	WJTYV4855R	0.0001	FE
1346883_coassembly	LIRKT9545S	0.203937	FEED
1346883_coassembly	BIHLB6119Y	0.0001	FE
1346883_coassembly	FFNVF9186D	0.0001	FE
1346883_coassembly	CB__Y2020_M4_D10_ML	0.0001	AS
1346883_coassembly	XVJHZ6745S	0.23964	FEED
1346883_coassembly	KCIJR7559P	0.0001	FE
1346883_coassembly	LMGGV4316U	0.0001	AS
1346883_coassembly	TBBIJ6883B	0.0001	AS
1346883_coassembly	IWPCW0716G	0.0001	FE
1346883_coassembly	ZYTXN5029K	0.0001	AS
1346883_coassembly	VVJFE8127P	0.0001	AS
1346883_coassembly	YOGJP6828Y	0.0001	FE
1346883_coassembly	GQRAR9649I	0.0001	FE
1346883_coassembly	UCOZS4528E	0.0001	AS
1346883_coassembly	SLHEZ2715P	0.0001	AS
1346883_coassembly	UJATH1427C	0.0001	FE
1346883_coassembly	GFGIA8953L	0.0001	AS
1346883_coassembly	MRGNY0672A	0.0001	AS
1346883_coassembly	UIBOQ0127Z	0.0001	AS
1346883_coassembly	DJXNB4054F	0.0001	FE
1346883_coassembly	XBASS0297H	0.0001	FE
1346883_coassembly	ZFYKJ6264T	0.360716	FEED
1346883_coassembly	EWOJK0017V	0.0001	AS
1346883_coassembly	WIZOE2839Q	0.0001	FE
1346883_coassembly	UPKQF5024K	0.0001	AS
1346883_coassembly	PQLRE3426M	0.0001	FE
1346883_coassembly	KMWIQ0712K	0.0001	AS
1346883_coassembly	JXRFG8695L	0.0001	AS
1346883_coassembly	AYHUY2120D	0.0001	AS
1346883_coassembly	RTCST0504P	0.0001	AS
1346883_coassembly	CVREQ2707V	0.0001	AS
1346883_coassembly	NLQVX0980P	0.0001	AS
1346883_coassembly	BKBAA7920Q	0.0001	AS
1346883_coassembly	UMQML6506P	0.0001	FE
1346883_coassembly	CB_P2_2020_03_31_INF	0.129318	FEED
1346883_coassembly	AAOLJ3001L	0.0001	AS
1346883_coassembly	GTAKE7915Y	0.0001	AS
1346883_coassembly	NQWTN3218U	0.0001	AS
1346883_coassembly	JVDVE4651D	0.0001	FE
1346883_coassembly	CB__Y2020_M4_D7_INF	0.0001	AS
1346883_coassembly	SZCRM0055T	0.0001	FE
1346883_coassembly	YTCDV3980T	0.0001	FE
1346883_coassembly	XTFIC0638G	0.0001	FE
1346883_coassembly	WQYNP1853R	0.177717	FEED
1346883_coassembly	EBZCS4093H	0.0001	AS
1346883_coassembly	RBHSA3360N	0.0001	AS
1346883_coassembly	MGTBM3934B	0.0001	AS
1346883_coassembly	SNLSN1243N	0.0001	AS
1346883_coassembly	TGQNY1141I	0.0001	FE
1346883_coassembly	RAMLS4636B	0.0001	FE
1346883_coassembly	RVETB4734A	0.0001	FE
1346883_coassembly	MHETY4827Z	0.0001	FE
1346883_coassembly	OGYXM7861O	0.0001	AS
1346883_coassembly	OQKAY0494C	0.349066	FEED
1346883_coassembly	HDRFF4542I	0.0001	AS
1346883_coassembly	HFGVI0044Q	0.0001	AS
1346883_coassembly	LSCZF6957Y	0.0001	AS
1346883_coassembly	ZRQMP3158R	0.0001	FE
1346883_coassembly	VKAZC4265A	0.0001	FE
1346883_coassembly	LNBYT5954Z	0.0001	AS
1346883_coassembly	PPQYX0519D	0.0001	AS
1346883_coassembly	CXVWL1327T	0.0001	FE
1346883_coassembly	ABVSK8395E	0.0001	AS
1346883_coassembly	LJSLX5580A	0.0001	AS
13757_WQYNP1853R_HS	GONKH1834E	0.0001	AS
13757_WQYNP1853R_HS	UPKQF5024K	0.0001	AS
13757_WQYNP1853R_HS	MHETY4827Z	0.0001	FE
13757_WQYNP1853R_HS	NZVQQ9792V	0.0001	FE
13757_WQYNP1853R_HS	WIZOE2839Q	0.0001	FE
13757_WQYNP1853R_HS	FBLKR3479R	0.0001	FE
13757_WQYNP1853R_HS	SPGSU7537F	0.0001	FE
13757_WQYNP1853R_HS	XHJCW6359E	0.0001	AS
13757_WQYNP1853R_HS	EGUDA3204Z	0.0001	FE
13757_WQYNP1853R_HS	HFGVI0044Q	0.0001	AS
13757_WQYNP1853R_HS	RVETB4734A	0.0001	FE
13757_WQYNP1853R_HS	MRGNY0672A	0.0001	AS
13757_WQYNP1853R_HS	DJXNB4054F	0.0001	FE
13757_WQYNP1853R_HS	NLQVX0980P	0.0001	AS
13757_WQYNP1853R_HS	WEOIY8760C	0.0001	FE
13757_WQYNP1853R_HS	EWOJK0017V	0.0001	AS
13757_WQYNP1853R_HS	AAOLJ3001L	0.0001	AS
13757_WQYNP1853R_HS	VVJFE8127P	0.0001	AS
13757_WQYNP1853R_HS	CB_FEED10_Y2020_M4_D3_INF	0.0001	FEED
13757_WQYNP1853R_HS	KCIJR7559P	0.0001	FE
13757_WQYNP1853R_HS	ETWDT7513P	0.0001	FE
13757_WQYNP1853R_HS	IWPCW0716G	0.0001	FE
13757_WQYNP1853R_HS	NQWTN3218U	0.0001	AS
13757_WQYNP1853R_HS	CB__Y2020_M4_D10_ML	0.077308	AS
13757_WQYNP1853R_HS	EZZPO6467Z	0.0001	AS
13757_WQYNP1853R_HS	FIEDP4142E	0.0001	FE
13757_WQYNP1853R_HS	GTAKE7915Y	0.0001	AS
13757_WQYNP1853R_HS	ZYTXN5029K	0.0001	AS
13757_WQYNP1853R_HS	RJYXA9040V	0.0001	FE
13757_WQYNP1853R_HS	XBASS0297H	0.0001	FE
13757_WQYNP1853R_HS	IXKAB6328T	0.0001	FE
13757_WQYNP1853R_HS	NEAWE3101W	0.0001	AS
13757_WQYNP1853R_HS	SNUEY9437E	0.0001	AS
13757_WQYNP1853R_HS	CTKAA1553C	0.0001	FEED
13757_WQYNP1853R_HS	SGUAO0911C	0.0001	FE
13757_WQYNP1853R_HS	LJSLX5580A	0.0001	AS
13757_WQYNP1853R_HS	XTFIC0638G	0.0001	FE
13757_WQYNP1853R_HS	NJJXB7326T	0.0001	FE
13757_WQYNP1853R_HS	QKLUC6872B	0.0001	FE
13757_WQYNP1853R_HS	SMAIH8416T	0.0001	AS
13757_WQYNP1853R_HS	JVDVE4651D	0.0001	FE
13757_WQYNP1853R_HS	AXMGK3135Q	0.0001	FE
13757_WQYNP1853R_HS	SJIUI4838N	0.0001	FE
13757_WQYNP1853R_HS	ZFYKJ6264T	0.0001	FEED
13757_WQYNP1853R_HS	IUDZC4434Q	0.0001	AS
13757_WQYNP1853R_HS	GXDMU2252I	0.0001	AS
13757_WQYNP1853R_HS	TFTUD9566I	0.0001	AS
13757_WQYNP1853R_HS	AWBTU5226J	0.0001	FE
13757_WQYNP1853R_HS	SLHEZ2715P	0.0001	AS
13757_WQYNP1853R_HS	YOGJP6828Y	0.0001	FE
13757_WQYNP1853R_HS	JUJHF9134P	0.0001	AS
13757_WQYNP1853R_HS	OQKAY0494C	0.0001	FEED
13757_WQYNP1853R_HS	CVREQ2707V	0.0001	AS
13757_WQYNP1853R_HS	XQXFX8126Y	0.0001	FE
13757_WQYNP1853R_HS	XVJHZ6745S	0.0001	FEED
13757_WQYNP1853R_HS	LSCZF6957Y	0.0001	AS
13757_WQYNP1853R_HS	YGECA1284U	0.0001	FE
13757_WQYNP1853R_HS	LMGGV4316U	0.0001	AS
13757_WQYNP1853R_HS	MGTBM3934B	0.0001	AS
13757_WQYNP1853R_HS	FFXIX2867H	0.0001	AS
13757_WQYNP1853R_HS	JXBDA6620S	0.0001	FEED
13757_WQYNP1853R_HS	WUJXT0280Z	0.0001	FE
13757_WQYNP1853R_HS	AYHUY2120D	0.0001	AS
13757_WQYNP1853R_HS	SMRZL4770S	0.0001	AS
13757_WQYNP1853R_HS	LNBYT5954Z	0.0001	AS
13757_WQYNP1853R_HS	WQYNP1853R	0.0001	FEED
13757_WQYNP1853R_HS	TBBIJ6883B	0.0001	AS
13757_WQYNP1853R_HS	UIBOQ0127Z	0.0001	AS
13757_WQYNP1853R_HS	BDOLL5284I	0.0001	AS
13757_WQYNP1853R_HS	KEIHK1168I	0.0001	AS
13757_WQYNP1853R_HS	ASZUA0069S	0.0001	AS
13757_WQYNP1853R_HS	LIRKT9545S	0.0001	FEED
13757_WQYNP1853R_HS	FQLZW4300W	0.0001	AS
13757_WQYNP1853R_HS	PMBNJ0338H	0.0001	AS
13757_WQYNP1853R_HS	UCOZS4528E	0.0001	AS
13757_WQYNP1853R_HS	XVVHV0835V	0.0001	FE
13757_WQYNP1853R_HS	KJUPI1833T	0.0001	FE
13757_WQYNP1853R_HS	BIHLB6119Y	0.0001	FE
13757_WQYNP1853R_HS	HDRFF4542I	0.0001	AS
13757_WQYNP1853R_HS	DNGEE8998Y	0.0001	AS
13757_WQYNP1853R_HS	SNLSN1243N	0.0001	AS
13757_WQYNP1853R_HS	JXRFG8695L	0.0001	AS
13757_WQYNP1853R_HS	YPQCU7286X	0.0001	AS
13757_WQYNP1853R_HS	GQRAR9649I	0.0001	FE
13757_WQYNP1853R_HS	EBZCS4093H	0.0672971	AS
13757_WQYNP1853R_HS	TGQNY1141I	0.0001	FE
13757_WQYNP1853R_HS	ZHXHU7580Y	0.0001	FEED
13757_WQYNP1853R_HS	PQLRE3426M	0.0001	FE
13757_WQYNP1853R_HS	SZCRM0055T	0.0001	FE
13757_WQYNP1853R_HS	UJATH1427C	0.0001	FE
13757_WQYNP1853R_HS	YTCDV3980T	0.0001	FE
13757_WQYNP1853R_HS	ZRQMP3158R	0.0001	FE
13757_WQYNP1853R_HS	BKBAA7920Q	0.0001	AS
13757_WQYNP1853R_HS	UMQML6506P	0.0001	FE
13757_WQYNP1853R_HS	KMWIQ0712K	0.0001	AS
13757_WQYNP1853R_HS	OGYXM7861O	0.0001	AS
13757_WQYNP1853R_HS	ABVSK8395E	0.0001	AS
13757_WQYNP1853R_HS	VKAZC4265A	0.0001	FE
13757_WQYNP1853R_HS	LIIAL0853Z	0.0001	FE
13757_WQYNP1853R_HS	LZGQG4924W	0.0001	AS
13757_WQYNP1853R_HS	WJTYV4855R	0.0001	FE
13757_WQYNP1853R_HS	PPQYX0519D	0.0001	AS
13757_WQYNP1853R_HS	FFNVF9186D	0.0001	FE
13757_WQYNP1853R_HS	CB_P2_2020_03_31_INF	0.0001	FEED
13757_WQYNP1853R_HS	GFGIA8953L	0.0001	AS
13757_WQYNP1853R_HS	NOAOR5976A	0.0001	FEED
13757_WQYNP1853R_HS	HQATZ1945L	0.0001	AS
13757_WQYNP1853R_HS	CXVWL1327T	0.0001	FE
13757_WQYNP1853R_HS	RAMLS4636B	0.0001	FE
13757_WQYNP1853R_HS	RTCST0504P	0.0001	AS
13757_WQYNP1853R_HS	RBHSA3360N	0.0001	AS
13757_WQYNP1853R_HS	CB__Y2020_M4_D7_INF	0.0800313	AS
1422_IWPCW0716G	WUJXT0280Z	0.0001	FE
1422_IWPCW0716G	FIEDP4142E	0.0001	FE
1422_IWPCW0716G	WEOIY8760C	0.0001	FE
1422_IWPCW0716G	XHJCW6359E	0.0001	AS
1422_IWPCW0716G	ETWDT7513P	0.0001	FE
1422_IWPCW0716G	ABVSK8395E	0.0001	AS
1422_IWPCW0716G	SJIUI4838N	0.0001	FE
1422_IWPCW0716G	GXDMU2252I	0.0001	AS
1422_IWPCW0716G	NQWTN3218U	0.0001	AS
1422_IWPCW0716G	FFNVF9186D	0.0001	FE
1422_IWPCW0716G	OQKAY0494C	0.264373	FEED
1422_IWPCW0716G	NJJXB7326T	0.0001	FE
1422_IWPCW0716G	MHETY4827Z	0.0001	FE
1422_IWPCW0716G	PPQYX0519D	0.0001	AS
1422_IWPCW0716G	BIHLB6119Y	0.0001	FE
1422_IWPCW0716G	HDRFF4542I	0.0001	AS
1422_IWPCW0716G	GQRAR9649I	0.0001	FE
1422_IWPCW0716G	CTKAA1553C	0.0001	FEED
1422_IWPCW0716G	WJTYV4855R	0.0001	FE
1422_IWPCW0716G	XVVHV0835V	0.0001	FE
1422_IWPCW0716G	CB_FEED10_Y2020_M4_D3_INF	0.141979	FEED
1422_IWPCW0716G	AXMGK3135Q	0.0001	FE
1422_IWPCW0716G	NZVQQ9792V	0.0001	FE
1422_IWPCW0716G	GONKH1834E	0.0001	AS
1422_IWPCW0716G	XBASS0297H	0.0001	FE
1422_IWPCW0716G	RTCST0504P	0.0001	AS
1422_IWPCW0716G	ZHXHU7580Y	0.152597	FEED
1422_IWPCW0716G	SMRZL4770S	0.0001	AS
1422_IWPCW0716G	NEAWE3101W	0.0001	AS
1422_IWPCW0716G	AWBTU5226J	0.0001	FE
1422_IWPCW0716G	UCOZS4528E	0.0001	AS
1422_IWPCW0716G	EZZPO6467Z	0.0001	AS
1422_IWPCW0716G	OGYXM7861O	0.0001	AS
1422_IWPCW0716G	XQXFX8126Y	0.0001	FE
1422_IWPCW0716G	SPGSU7537F	0.0001	FE
1422_IWPCW0716G	CB__Y2020_M4_D10_ML	0.0001	AS
1422_IWPCW0716G	IWPCW0716G	0.0001	FE
1422_IWPCW0716G	YPQCU7286X	0.0001	AS
1422_IWPCW0716G	NOAOR5976A	0.369538	FEED
1422_IWPCW0716G	IUDZC4434Q	0.0001	AS
1422_IWPCW0716G	IXKAB6328T	0.0001	FE
1422_IWPCW0716G	TFTUD9566I	0.0001	AS
1422_IWPCW0716G	NLQVX0980P	0.0001	AS
1422_IWPCW0716G	YOGJP6828Y	0.0001	FE
1422_IWPCW0716G	SNUEY9437E	0.0001	AS
1422_IWPCW0716G	GFGIA8953L	0.0001	AS
1422_IWPCW0716G	KCIJR7559P	0.0001	FE
1422_IWPCW0716G	FQLZW4300W	0.0001	AS
1422_IWPCW0716G	FFXIX2867H	0.0001	AS
1422_IWPCW0716G	LNBYT5954Z	0.0001	AS
1422_IWPCW0716G	QKLUC6872B	0.0001	FE
1422_IWPCW0716G	WIZOE2839Q	0.0001	FE
1422_IWPCW0716G	KMWIQ0712K	0.0001	AS
1422_IWPCW0716G	LIRKT9545S	0.254064	FEED
1422_IWPCW0716G	UPKQF5024K	0.0001	AS
1422_IWPCW0716G	JVDVE4651D	0.0001	FE
1422_IWPCW0716G	SLHEZ2715P	0.0001	AS
1422_IWPCW0716G	CB__Y2020_M4_D7_INF	0.0001	AS
1422_IWPCW0716G	XTFIC0638G	0.0001	FE
1422_IWPCW0716G	RVETB4734A	0.0001	FE
1422_IWPCW0716G	KJUPI1833T	0.0001	FE
1422_IWPCW0716G	WQYNP1853R	0.249967	FEED
1422_IWPCW0716G	BKBAA7920Q	0.0001	AS
1422_IWPCW0716G	AAOLJ3001L	0.0001	AS
1422_IWPCW0716G	HQATZ1945L	0.0001	AS
1422_IWPCW0716G	JXRFG8695L	0.0001	AS
1422_IWPCW0716G	SGUAO0911C	0.0001	FE
1422_IWPCW0716G	SZCRM0055T	0.0001	FE
1422_IWPCW0716G	KEIHK1168I	0.0001	AS
1422_IWPCW0716G	VVJFE8127P	0.0001	AS
1422_IWPCW0716G	LMGGV4316U	0.0001	AS
1422_IWPCW0716G	AYHUY2120D	0.0001	AS
1422_IWPCW0716G	HFGVI0044Q	0.0001	AS
1422_IWPCW0716G	VKAZC4265A	0.0001	FE
1422_IWPCW0716G	SNLSN1243N	0.0001	AS
1422_IWPCW0716G	CVREQ2707V	0.0001	AS
1422_IWPCW0716G	TGQNY1141I	0.0001	FE
1422_IWPCW0716G	XVJHZ6745S	0.161791	FEED
1422_IWPCW0716G	ZFYKJ6264T	0.320654	FEED
1422_IWPCW0716G	EWOJK0017V	0.0001	AS
1422_IWPCW0716G	MGTBM3934B	0.0001	AS
1422_IWPCW0716G	DNGEE8998Y	0.0001	AS
1422_IWPCW0716G	JUJHF9134P	0.0001	AS
1422_IWPCW0716G	LSCZF6957Y	0.0001	AS
1422_IWPCW0716G	RBHSA3360N	0.0001	AS
1422_IWPCW0716G	YTCDV3980T	0.0001	FE
1422_IWPCW0716G	ASZUA0069S	0.0001	AS
1422_IWPCW0716G	UIBOQ0127Z	0.0001	AS
1422_IWPCW0716G	SMAIH8416T	0.0001	AS
1422_IWPCW0716G	LIIAL0853Z	0.0001	FE
1422_IWPCW0716G	MRGNY0672A	0.0001	AS
1422_IWPCW0716G	GTAKE7915Y	0.0001	AS
1422_IWPCW0716G	ZYTXN5029K	0.0001	AS
1422_IWPCW0716G	EGUDA3204Z	0.0001	FE
1422_IWPCW0716G	UJATH1427C	0.0001	FE
1422_IWPCW0716G	CXVWL1327T	0.0001	FE
1422_IWPCW0716G	EBZCS4093H	0.0001	AS
1422_IWPCW0716G	RAMLS4636B	0.0001	FE
1422_IWPCW0716G	BDOLL5284I	0.0001	AS
1422_IWPCW0716G	TBBIJ6883B	0.0001	AS
1422_IWPCW0716G	ZRQMP3158R	0.0001	FE
1422_IWPCW0716G	PQLRE3426M	0.0001	FE
1422_IWPCW0716G	YGECA1284U	0.0001	FE
1422_IWPCW0716G	PMBNJ0338H	0.0001	AS
1422_IWPCW0716G	LJSLX5580A	0.0001	AS
1422_IWPCW0716G	JXBDA6620S	0.301672	FEED
1422_IWPCW0716G	FBLKR3479R	0.0001	FE
1422_IWPCW0716G	DJXNB4054F	0.0001	FE
1422_IWPCW0716G	UMQML6506P	0.0001	FE
1422_IWPCW0716G	CB_P2_2020_03_31_INF	0.226117	FEED
1422_IWPCW0716G	LZGQG4924W	0.0001	AS
1422_IWPCW0716G	RJYXA9040V	0.0001	FE
14275_TGQNY1141I	NOAOR5976A	0.0001	FEED
14275_TGQNY1141I	CB_FEED10_Y2020_M4_D3_INF	0.0001	FEED
14275_TGQNY1141I	GQRAR9649I	0.0001	FE
14275_TGQNY1141I	ETWDT7513P	0.0001	FE
14275_TGQNY1141I	XHJCW6359E	0.0001	AS
14275_TGQNY1141I	FIEDP4142E	0.0001	FE
14275_TGQNY1141I	XVVHV0835V	0.0001	FE
14275_TGQNY1141I	LIRKT9545S	0.0001	FEED
14275_TGQNY1141I	NEAWE3101W	0.0001	AS
14275_TGQNY1141I	FFNVF9186D	0.0001	FE
14275_TGQNY1141I	AXMGK3135Q	0.0001	FE
14275_TGQNY1141I	GXDMU2252I	0.0001	AS
14275_TGQNY1141I	PPQYX0519D	0.0001	AS
14275_TGQNY1141I	WUJXT0280Z	0.0001	FE
14275_TGQNY1141I	IUDZC4434Q	0.0001	AS
14275_TGQNY1141I	SMRZL4770S	0.0001	AS
14275_TGQNY1141I	WIZOE2839Q	0.0001	FE
14275_TGQNY1141I	ZHXHU7580Y	0.0001	FEED
14275_TGQNY1141I	WEOIY8760C	0.0001	FE
14275_TGQNY1141I	SGUAO0911C	0.0001	FE
14275_TGQNY1141I	NZVQQ9792V	0.0001	FE
14275_TGQNY1141I	GFGIA8953L	0.0001	AS
14275_TGQNY1141I	QKLUC6872B	0.0001	FE
14275_TGQNY1141I	FQLZW4300W	0.0001	AS
14275_TGQNY1141I	XQXFX8126Y	0.0001	FE
14275_TGQNY1141I	OGYXM7861O	0.0001	AS
14275_TGQNY1141I	HDRFF4542I	0.0001	AS
14275_TGQNY1141I	LNBYT5954Z	0.0001	AS
14275_TGQNY1141I	NJJXB7326T	0.0001	FE
14275_TGQNY1141I	JXRFG8695L	0.0001	AS
14275_TGQNY1141I	MGTBM3934B	0.0001	AS
14275_TGQNY1141I	AWBTU5226J	0.0001	FE
14275_TGQNY1141I	MRGNY0672A	0.0001	AS
14275_TGQNY1141I	EZZPO6467Z	0.0001	AS
14275_TGQNY1141I	YOGJP6828Y	0.0001	FE
14275_TGQNY1141I	SLHEZ2715P	0.0001	AS
14275_TGQNY1141I	JUJHF9134P	0.0001	AS
14275_TGQNY1141I	SPGSU7537F	0.0001	FE
14275_TGQNY1141I	CB__Y2020_M4_D10_ML	0.0001	AS
14275_TGQNY1141I	SJIUI4838N	0.0001	FE
14275_TGQNY1141I	GONKH1834E	0.0001	AS
14275_TGQNY1141I	HQATZ1945L	0.0001	AS
14275_TGQNY1141I	GTAKE7915Y	0.0001	AS
14275_TGQNY1141I	RJYXA9040V	0.0001	FE
14275_TGQNY1141I	BIHLB6119Y	0.0001	FE
14275_TGQNY1141I	TFTUD9566I	0.0001	AS
14275_TGQNY1141I	SNUEY9437E	0.0001	AS
14275_TGQNY1141I	CTKAA1553C	0.0001	FEED
14275_TGQNY1141I	RTCST0504P	0.0001	AS
14275_TGQNY1141I	KCIJR7559P	0.0001	FE
14275_TGQNY1141I	UIBOQ0127Z	0.0001	AS
14275_TGQNY1141I	WQYNP1853R	0.0001	FEED
14275_TGQNY1141I	XBASS0297H	0.0001	FE
14275_TGQNY1141I	YPQCU7286X	0.0001	AS
14275_TGQNY1141I	RVETB4734A	0.0001	FE
14275_TGQNY1141I	IXKAB6328T	0.0001	FE
14275_TGQNY1141I	KEIHK1168I	0.0001	AS
14275_TGQNY1141I	UPKQF5024K	0.0001	AS
14275_TGQNY1141I	JVDVE4651D	0.0001	FE
14275_TGQNY1141I	WJTYV4855R	0.0001	FE
14275_TGQNY1141I	UJATH1427C	0.0001	FE
14275_TGQNY1141I	ABVSK8395E	0.0001	AS
14275_TGQNY1141I	BDOLL5284I	0.0001	AS
14275_TGQNY1141I	KJUPI1833T	0.0001	FE
14275_TGQNY1141I	SMAIH8416T	0.0001	AS
14275_TGQNY1141I	FFXIX2867H	0.0001	AS
14275_TGQNY1141I	XVJHZ6745S	0.0001	FEED
14275_TGQNY1141I	LZGQG4924W	0.0001	AS
14275_TGQNY1141I	DNGEE8998Y	0.0001	AS
14275_TGQNY1141I	EWOJK0017V	0.0001	AS
14275_TGQNY1141I	VVJFE8127P	0.0001	AS
14275_TGQNY1141I	LMGGV4316U	0.0001	AS
14275_TGQNY1141I	UCOZS4528E	0.0001	AS
14275_TGQNY1141I	AYHUY2120D	0.0001	AS
14275_TGQNY1141I	XTFIC0638G	0.0001	FE
14275_TGQNY1141I	MHETY4827Z	0.0001	FE
14275_TGQNY1141I	NQWTN3218U	0.0001	AS
14275_TGQNY1141I	CVREQ2707V	0.0001	AS
14275_TGQNY1141I	LIIAL0853Z	0.0001	FE
14275_TGQNY1141I	ASZUA0069S	0.0001	AS
14275_TGQNY1141I	ZRQMP3158R	0.0001	FE
14275_TGQNY1141I	ZFYKJ6264T	0.0001	FEED
14275_TGQNY1141I	PMBNJ0338H	0.0001	AS
14275_TGQNY1141I	AAOLJ3001L	0.0001	AS
14275_TGQNY1141I	KMWIQ0712K	0.0001	AS
14275_TGQNY1141I	SZCRM0055T	0.0001	FE
14275_TGQNY1141I	LSCZF6957Y	0.0001	AS
14275_TGQNY1141I	CB__Y2020_M4_D7_INF	0.0439293	AS
14275_TGQNY1141I	OQKAY0494C	0.0001	FEED
14275_TGQNY1141I	JXBDA6620S	0.0001	FEED
14275_TGQNY1141I	FBLKR3479R	0.0001	FE
14275_TGQNY1141I	SNLSN1243N	0.0001	AS
14275_TGQNY1141I	TBBIJ6883B	0.0001	AS
14275_TGQNY1141I	BKBAA7920Q	0.0001	AS
14275_TGQNY1141I	CB_P2_2020_03_31_INF	0.0001	FEED
14275_TGQNY1141I	ZYTXN5029K	0.0001	AS
14275_TGQNY1141I	YGECA1284U	0.0001	FE
14275_TGQNY1141I	EGUDA3204Z	0.0001	FE
14275_TGQNY1141I	PQLRE3426M	0.0001	FE
14275_TGQNY1141I	VKAZC4265A	0.0001	FE
14275_TGQNY1141I	NLQVX0980P	0.0001	AS
14275_TGQNY1141I	YTCDV3980T	0.0001	FE
14275_TGQNY1141I	HFGVI0044Q	0.0001	AS
14275_TGQNY1141I	TGQNY1141I	0.0001	FE
14275_TGQNY1141I	RBHSA3360N	0.0001	AS
14275_TGQNY1141I	IWPCW0716G	0.0001	FE
14275_TGQNY1141I	DJXNB4054F	0.0001	FE
14275_TGQNY1141I	RAMLS4636B	0.0001	FE
14275_TGQNY1141I	LJSLX5580A	0.0001	AS
14275_TGQNY1141I	EBZCS4093H	0.0001	AS
14275_TGQNY1141I	UMQML6506P	0.0001	FE
14275_TGQNY1141I	CXVWL1327T	0.0001	FE
14309_YPQCU7286X	QKLUC6872B	0.0001	FE
14309_YPQCU7286X	WEOIY8760C	0.0001	FE
14309_YPQCU7286X	FIEDP4142E	0.0001	FE
14309_YPQCU7286X	ETWDT7513P	0.0001	FE
14309_YPQCU7286X	FFNVF9186D	0.0001	FE
14309_YPQCU7286X	XHJCW6359E	0.0001	AS
14309_YPQCU7286X	GXDMU2252I	0.0001	AS
14309_YPQCU7286X	JXRFG8695L	0.0001	AS
14309_YPQCU7286X	XVVHV0835V	0.0001	FE
14309_YPQCU7286X	SMRZL4770S	0.0001	AS
14309_YPQCU7286X	GQRAR9649I	0.0001	FE
14309_YPQCU7286X	MGTBM3934B	0.0001	AS
14309_YPQCU7286X	WUJXT0280Z	0.0001	FE
14309_YPQCU7286X	KEIHK1168I	0.0001	AS
14309_YPQCU7286X	LMGGV4316U	0.0001	AS
14309_YPQCU7286X	NZVQQ9792V	0.0001	FE
14309_YPQCU7286X	NEAWE3101W	0.0001	AS
14309_YPQCU7286X	FQLZW4300W	0.0001	AS
14309_YPQCU7286X	AXMGK3135Q	0.0001	FE
14309_YPQCU7286X	XQXFX8126Y	0.0001	FE
14309_YPQCU7286X	OGYXM7861O	0.0001	AS
14309_YPQCU7286X	IUDZC4434Q	0.0001	AS
14309_YPQCU7286X	YPQCU7286X	0.0001	AS
14309_YPQCU7286X	NOAOR5976A	0.11196	FEED
14309_YPQCU7286X	ZHXHU7580Y	0.114741	FEED
14309_YPQCU7286X	SGUAO0911C	0.0001	FE
14309_YPQCU7286X	AWBTU5226J	0.0001	FE
14309_YPQCU7286X	EZZPO6467Z	0.0001	AS
14309_YPQCU7286X	ABVSK8395E	0.0001	AS
14309_YPQCU7286X	GFGIA8953L	0.0001	AS
14309_YPQCU7286X	SPGSU7537F	0.0001	FE
14309_YPQCU7286X	KJUPI1833T	0.0001	FE
14309_YPQCU7286X	SJIUI4838N	0.0001	FE
14309_YPQCU7286X	HDRFF4542I	0.0001	AS
14309_YPQCU7286X	XVJHZ6745S	0.161079	FEED
14309_YPQCU7286X	TFTUD9566I	0.0001	AS
14309_YPQCU7286X	UPKQF5024K	0.0001	AS
14309_YPQCU7286X	LIRKT9545S	0.282447	FEED
14309_YPQCU7286X	CB_FEED10_Y2020_M4_D3_INF	0.0791682	FEED
14309_YPQCU7286X	IXKAB6328T	0.0001	FE
14309_YPQCU7286X	AYHUY2120D	0.0001	AS
14309_YPQCU7286X	YOGJP6828Y	0.0001	FE
14309_YPQCU7286X	CTKAA1553C	0.0001	FEED
14309_YPQCU7286X	JUJHF9134P	0.0001	AS
14309_YPQCU7286X	KCIJR7559P	0.0001	FE
14309_YPQCU7286X	CB__Y2020_M4_D10_ML	0.0001	AS
14309_YPQCU7286X	LNBYT5954Z	0.0001	AS
14309_YPQCU7286X	XBASS0297H	0.0001	FE
14309_YPQCU7286X	WIZOE2839Q	0.0001	FE
14309_YPQCU7286X	RJYXA9040V	0.0001	FE
14309_YPQCU7286X	BIHLB6119Y	0.0001	FE
14309_YPQCU7286X	MRGNY0672A	0.0001	AS
14309_YPQCU7286X	VVJFE8127P	0.0001	AS
14309_YPQCU7286X	SNUEY9437E	0.0001	AS
14309_YPQCU7286X	UCOZS4528E	0.0001	AS
14309_YPQCU7286X	WJTYV4855R	0.0001	FE
14309_YPQCU7286X	OQKAY0494C	0.145778	FEED
14309_YPQCU7286X	JXBDA6620S	0.17456	FEED
14309_YPQCU7286X	FBLKR3479R	0.0001	FE
14309_YPQCU7286X	WQYNP1853R	0.0001	FEED
14309_YPQCU7286X	CVREQ2707V	0.0001	AS
14309_YPQCU7286X	LIIAL0853Z	0.0001	FE
14309_YPQCU7286X	HQATZ1945L	0.0001	AS
14309_YPQCU7286X	DNGEE8998Y	0.0001	AS
14309_YPQCU7286X	PMBNJ0338H	0.0001	AS
14309_YPQCU7286X	AAOLJ3001L	0.0001	AS
14309_YPQCU7286X	NJJXB7326T	0.0001	FE
14309_YPQCU7286X	CB__Y2020_M4_D7_INF	0.0001	AS
14309_YPQCU7286X	KMWIQ0712K	0.0001	AS
14309_YPQCU7286X	LSCZF6957Y	0.0001	AS
14309_YPQCU7286X	XTFIC0638G	0.0001	FE
14309_YPQCU7286X	EBZCS4093H	0.0001	AS
14309_YPQCU7286X	UIBOQ0127Z	0.0001	AS
14309_YPQCU7286X	GONKH1834E	0.0001	AS
14309_YPQCU7286X	ASZUA0069S	0.0001	AS
14309_YPQCU7286X	NQWTN3218U	0.0001	AS
14309_YPQCU7286X	LZGQG4924W	0.0001	AS
14309_YPQCU7286X	ZYTXN5029K	0.0001	AS
14309_YPQCU7286X	YGECA1284U	0.0001	FE
14309_YPQCU7286X	EGUDA3204Z	0.0001	FE
14309_YPQCU7286X	PQLRE3426M	0.0001	FE
14309_YPQCU7286X	SMAIH8416T	0.0001	AS
14309_YPQCU7286X	SLHEZ2715P	0.0001	AS
14309_YPQCU7286X	JVDVE4651D	0.0001	FE
14309_YPQCU7286X	RBHSA3360N	0.0001	AS
14309_YPQCU7286X	GTAKE7915Y	0.0001	AS
14309_YPQCU7286X	FFXIX2867H	0.0001	AS
14309_YPQCU7286X	TBBIJ6883B	0.0001	AS
14309_YPQCU7286X	UMQML6506P	0.0001	FE
14309_YPQCU7286X	RAMLS4636B	0.0001	FE
14309_YPQCU7286X	EWOJK0017V	0.0001	AS
14309_YPQCU7286X	CB_P2_2020_03_31_INF	0.0943975	FEED
14309_YPQCU7286X	SNLSN1243N	0.0001	AS
14309_YPQCU7286X	YTCDV3980T	0.0001	FE
14309_YPQCU7286X	NLQVX0980P	0.0001	AS
14309_YPQCU7286X	BDOLL5284I	0.0001	AS
14309_YPQCU7286X	TGQNY1141I	0.0001	FE
14309_YPQCU7286X	BKBAA7920Q	0.0001	AS
14309_YPQCU7286X	ZFYKJ6264T	0.123097	FEED
14309_YPQCU7286X	ZRQMP3158R	0.0001	FE
14309_YPQCU7286X	MHETY4827Z	0.0001	FE
14309_YPQCU7286X	DJXNB4054F	0.0001	FE
14309_YPQCU7286X	SZCRM0055T	0.0001	FE
14309_YPQCU7286X	PPQYX0519D	0.0001	AS
14309_YPQCU7286X	RTCST0504P	0.0001	AS
14309_YPQCU7286X	VKAZC4265A	0.0001	FE
14309_YPQCU7286X	RVETB4734A	0.0001	FE
14309_YPQCU7286X	HFGVI0044Q	0.0001	AS
14309_YPQCU7286X	IWPCW0716G	0.0001	FE
14309_YPQCU7286X	CXVWL1327T	0.0001	FE
14309_YPQCU7286X	LJSLX5580A	0.0001	AS
14309_YPQCU7286X	UJATH1427C	0.0001	FE
1433_JXBDA6620S	XHJCW6359E	0.0001	AS
1433_JXBDA6620S	NOAOR5976A	0.0001	FEED
1433_JXBDA6620S	FIEDP4142E	0.0001	FE
1433_JXBDA6620S	WUJXT0280Z	0.0001	FE
1433_JXBDA6620S	ETWDT7513P	0.0001	FE
1433_JXBDA6620S	WEOIY8760C	0.0001	FE
1433_JXBDA6620S	GQRAR9649I	0.0001	FE
1433_JXBDA6620S	MRGNY0672A	0.0001	AS
1433_JXBDA6620S	IUDZC4434Q	0.0001	AS
1433_JXBDA6620S	UPKQF5024K	0.0001	AS
1433_JXBDA6620S	LMGGV4316U	0.0001	AS
1433_JXBDA6620S	XVVHV0835V	0.0001	FE
1433_JXBDA6620S	GXDMU2252I	0.0001	AS
1433_JXBDA6620S	SJIUI4838N	0.0001	FE
1433_JXBDA6620S	LIRKT9545S	0.0001	FEED
1433_JXBDA6620S	FFNVF9186D	0.0001	FE
1433_JXBDA6620S	AXMGK3135Q	0.0001	FE
1433_JXBDA6620S	PMBNJ0338H	0.0001	AS
1433_JXBDA6620S	BIHLB6119Y	0.0001	FE
1433_JXBDA6620S	KEIHK1168I	0.0001	AS
1433_JXBDA6620S	SMRZL4770S	0.0001	AS
1433_JXBDA6620S	EZZPO6467Z	0.0001	AS
1433_JXBDA6620S	NZVQQ9792V	0.0001	FE
1433_JXBDA6620S	TFTUD9566I	0.0001	AS
1433_JXBDA6620S	ZHXHU7580Y	0.0001	FEED
1433_JXBDA6620S	FQLZW4300W	0.0001	AS
1433_JXBDA6620S	XQXFX8126Y	0.0001	FE
1433_JXBDA6620S	YPQCU7286X	0.0001	AS
1433_JXBDA6620S	JXRFG8695L	0.0001	AS
1433_JXBDA6620S	DNGEE8998Y	0.0001	AS
1433_JXBDA6620S	HDRFF4542I	0.0001	AS
1433_JXBDA6620S	RJYXA9040V	0.0001	FE
1433_JXBDA6620S	AWBTU5226J	0.0001	FE
1433_JXBDA6620S	SGUAO0911C	0.0001	FE
1433_JXBDA6620S	CB_FEED10_Y2020_M4_D3_INF	0.146034	FEED
1433_JXBDA6620S	YOGJP6828Y	0.0001	FE
1433_JXBDA6620S	QKLUC6872B	0.0001	FE
1433_JXBDA6620S	JUJHF9134P	0.0001	AS
1433_JXBDA6620S	MGTBM3934B	0.0001	AS
1433_JXBDA6620S	KJUPI1833T	0.0001	FE
1433_JXBDA6620S	SPGSU7537F	0.0001	FE
1433_JXBDA6620S	HQATZ1945L	0.0001	AS
1433_JXBDA6620S	WIZOE2839Q	0.0001	FE
1433_JXBDA6620S	LZGQG4924W	0.0001	AS
1433_JXBDA6620S	NQWTN3218U	0.0001	AS
1433_JXBDA6620S	ZYTXN5029K	0.0001	AS
1433_JXBDA6620S	VVJFE8127P	0.0001	AS
1433_JXBDA6620S	IXKAB6328T	0.0001	FE
1433_JXBDA6620S	UCOZS4528E	0.0001	AS
1433_JXBDA6620S	CTKAA1553C	0.0001	FEED
1433_JXBDA6620S	OQKAY0494C	0.0001	FEED
1433_JXBDA6620S	XTFIC0638G	0.0001	FE
1433_JXBDA6620S	JXBDA6620S	0.0001	FEED
1433_JXBDA6620S	FBLKR3479R	0.0001	FE
1433_JXBDA6620S	CB__Y2020_M4_D10_ML	0.0001	AS
1433_JXBDA6620S	GONKH1834E	0.0001	AS
1433_JXBDA6620S	MHETY4827Z	0.0001	FE
1433_JXBDA6620S	XVJHZ6745S	0.0001	FEED
1433_JXBDA6620S	EWOJK0017V	0.0001	AS
1433_JXBDA6620S	RAMLS4636B	0.0001	FE
1433_JXBDA6620S	EGUDA3204Z	0.0001	FE
1433_JXBDA6620S	AYHUY2120D	0.0001	AS
1433_JXBDA6620S	JVDVE4651D	0.0001	FE
1433_JXBDA6620S	WJTYV4855R	0.0001	FE
1433_JXBDA6620S	GFGIA8953L	0.0001	AS
1433_JXBDA6620S	RBHSA3360N	0.0001	AS
1433_JXBDA6620S	NEAWE3101W	0.0001	AS
1433_JXBDA6620S	UIBOQ0127Z	0.0001	AS
1433_JXBDA6620S	CVREQ2707V	0.0001	AS
1433_JXBDA6620S	XBASS0297H	0.0001	FE
1433_JXBDA6620S	AAOLJ3001L	0.0001	AS
1433_JXBDA6620S	YGECA1284U	0.0001	FE
1433_JXBDA6620S	CB_P2_2020_03_31_INF	0.111259	FEED
1433_JXBDA6620S	SNUEY9437E	0.0001	AS
1433_JXBDA6620S	KMWIQ0712K	0.0001	AS
1433_JXBDA6620S	SZCRM0055T	0.0001	FE
1433_JXBDA6620S	SLHEZ2715P	0.0001	AS
1433_JXBDA6620S	ABVSK8395E	0.0001	AS
1433_JXBDA6620S	PPQYX0519D	0.0001	AS
1433_JXBDA6620S	SMAIH8416T	0.0001	AS
1433_JXBDA6620S	WQYNP1853R	0.0001	FEED
1433_JXBDA6620S	ASZUA0069S	0.0001	AS
1433_JXBDA6620S	TBBIJ6883B	0.0001	AS
1433_JXBDA6620S	GTAKE7915Y	0.0001	AS
1433_JXBDA6620S	OGYXM7861O	0.0001	AS
1433_JXBDA6620S	LNBYT5954Z	0.0001	AS
1433_JXBDA6620S	PQLRE3426M	0.0001	FE
1433_JXBDA6620S	CXVWL1327T	0.0001	FE
1433_JXBDA6620S	SNLSN1243N	0.0001	AS
1433_JXBDA6620S	NLQVX0980P	0.0001	AS
1433_JXBDA6620S	HFGVI0044Q	0.0001	AS
1433_JXBDA6620S	FFXIX2867H	0.0001	AS
1433_JXBDA6620S	ZFYKJ6264T	0.0001	FEED
1433_JXBDA6620S	LJSLX5580A	0.0001	AS
1433_JXBDA6620S	LIIAL0853Z	0.0001	FE
1433_JXBDA6620S	LSCZF6957Y	0.0001	AS
1433_JXBDA6620S	YTCDV3980T	0.0001	FE
1433_JXBDA6620S	RTCST0504P	0.0001	AS
1433_JXBDA6620S	VKAZC4265A	0.0001	FE
1433_JXBDA6620S	BKBAA7920Q	0.0001	AS
1433_JXBDA6620S	BDOLL5284I	0.0001	AS
1433_JXBDA6620S	RVETB4734A	0.0001	FE
1433_JXBDA6620S	ZRQMP3158R	0.0001	FE
1433_JXBDA6620S	TGQNY1141I	0.0001	FE
1433_JXBDA6620S	NJJXB7326T	0.0001	FE
1433_JXBDA6620S	CB__Y2020_M4_D7_INF	0.0001	AS
1433_JXBDA6620S	UJATH1427C	0.0001	FE
1433_JXBDA6620S	IWPCW0716G	0.0001	FE
1433_JXBDA6620S	EBZCS4093H	0.0001	AS
1433_JXBDA6620S	KCIJR7559P	0.0001	FE
1433_JXBDA6620S	UMQML6506P	0.0001	FE
1433_JXBDA6620S	DJXNB4054F	0.0001	FE
15386_LJSLX5580A_HS	OGYXM7861O	0.0001	AS
15386_LJSLX5580A_HS	KCIJR7559P	0.0001	FE
15386_LJSLX5580A_HS	FIEDP4142E	0.0001	FE
15386_LJSLX5580A_HS	RVETB4734A	0.0001	FE
15386_LJSLX5580A_HS	FFNVF9186D	0.0001	FE
15386_LJSLX5580A_HS	PQLRE3426M	0.0001	FE
15386_LJSLX5580A_HS	JUJHF9134P	0.0001	AS
15386_LJSLX5580A_HS	GQRAR9649I	0.0001	FE
15386_LJSLX5580A_HS	RAMLS4636B	0.0001	FE
15386_LJSLX5580A_HS	XHJCW6359E	0.0001	AS
15386_LJSLX5580A_HS	NQWTN3218U	0.0001	AS
15386_LJSLX5580A_HS	FQLZW4300W	0.0001	AS
15386_LJSLX5580A_HS	WEOIY8760C	0.0001	FE
15386_LJSLX5580A_HS	MHETY4827Z	0.0001	FE
15386_LJSLX5580A_HS	GXDMU2252I	0.0001	AS
15386_LJSLX5580A_HS	XVVHV0835V	0.0001	FE
15386_LJSLX5580A_HS	EWOJK0017V	0.0001	AS
15386_LJSLX5580A_HS	ETWDT7513P	0.0001	FE
15386_LJSLX5580A_HS	ABVSK8395E	0.0001	AS
15386_LJSLX5580A_HS	YOGJP6828Y	0.0001	FE
15386_LJSLX5580A_HS	SMRZL4770S	0.0001	AS
15386_LJSLX5580A_HS	RBHSA3360N	0.0001	AS
15386_LJSLX5580A_HS	UPKQF5024K	0.0001	AS
15386_LJSLX5580A_HS	IUDZC4434Q	0.0001	AS
15386_LJSLX5580A_HS	SMAIH8416T	0.0001	AS
15386_LJSLX5580A_HS	CB_FEED10_Y2020_M4_D3_INF	0.0475602	FEED
15386_LJSLX5580A_HS	XQXFX8126Y	0.0001	FE
15386_LJSLX5580A_HS	EZZPO6467Z	0.0001	AS
15386_LJSLX5580A_HS	YPQCU7286X	0.0001	AS
15386_LJSLX5580A_HS	JXBDA6620S	0.0001	FEED
15386_LJSLX5580A_HS	WUJXT0280Z	0.0001	FE
15386_LJSLX5580A_HS	JXRFG8695L	0.0001	AS
15386_LJSLX5580A_HS	JVDVE4651D	0.0001	FE
15386_LJSLX5580A_HS	CB__Y2020_M4_D7_INF	0.0251659	AS
15386_LJSLX5580A_HS	TFTUD9566I	0.0001	AS
15386_LJSLX5580A_HS	SJIUI4838N	0.0001	FE
15386_LJSLX5580A_HS	NEAWE3101W	0.0001	AS
15386_LJSLX5580A_HS	CTKAA1553C	0.0001	FEED
15386_LJSLX5580A_HS	XTFIC0638G	0.0001	FE
15386_LJSLX5580A_HS	NJJXB7326T	0.0001	FE
15386_LJSLX5580A_HS	UIBOQ0127Z	0.0001	AS
15386_LJSLX5580A_HS	SPGSU7537F	0.0001	FE
15386_LJSLX5580A_HS	HDRFF4542I	0.0001	AS
15386_LJSLX5580A_HS	SLHEZ2715P	0.0001	AS
15386_LJSLX5580A_HS	GONKH1834E	0.0001	AS
15386_LJSLX5580A_HS	MGTBM3934B	0.0001	AS
15386_LJSLX5580A_HS	ZHXHU7580Y	0.0001	FEED
15386_LJSLX5580A_HS	AWBTU5226J	0.0001	FE
15386_LJSLX5580A_HS	NLQVX0980P	0.0001	AS
15386_LJSLX5580A_HS	WJTYV4855R	0.0001	FE
15386_LJSLX5580A_HS	AYHUY2120D	0.0001	AS
15386_LJSLX5580A_HS	PMBNJ0338H	0.0001	AS
15386_LJSLX5580A_HS	GFGIA8953L	0.0001	AS
15386_LJSLX5580A_HS	AXMGK3135Q	0.0001	FE
15386_LJSLX5580A_HS	BKBAA7920Q	0.0001	AS
15386_LJSLX5580A_HS	WQYNP1853R	0.0001	FEED
15386_LJSLX5580A_HS	IWPCW0716G	0.0001	FE
15386_LJSLX5580A_HS	FBLKR3479R	0.0001	FE
15386_LJSLX5580A_HS	MRGNY0672A	0.0001	AS
15386_LJSLX5580A_HS	IXKAB6328T	0.0001	FE
15386_LJSLX5580A_HS	LSCZF6957Y	0.0001	AS
15386_LJSLX5580A_HS	LIRKT9545S	0.0001	FEED
15386_LJSLX5580A_HS	SNUEY9437E	0.0001	AS
15386_LJSLX5580A_HS	UCOZS4528E	0.0001	AS
15386_LJSLX5580A_HS	UJATH1427C	0.0001	FE
15386_LJSLX5580A_HS	WIZOE2839Q	0.0001	FE
15386_LJSLX5580A_HS	OQKAY0494C	0.0001	FEED
15386_LJSLX5580A_HS	XBASS0297H	0.0001	FE
15386_LJSLX5580A_HS	PPQYX0519D	0.0001	AS
15386_LJSLX5580A_HS	SNLSN1243N	0.0001	AS
15386_LJSLX5580A_HS	HQATZ1945L	0.0001	AS
15386_LJSLX5580A_HS	KMWIQ0712K	0.0001	AS
15386_LJSLX5580A_HS	BIHLB6119Y	0.0001	FE
15386_LJSLX5580A_HS	ZYTXN5029K	0.0001	AS
15386_LJSLX5580A_HS	DNGEE8998Y	0.0001	AS
15386_LJSLX5580A_HS	SZCRM0055T	0.0001	FE
15386_LJSLX5580A_HS	CB__Y2020_M4_D10_ML	0.0240747	AS
15386_LJSLX5580A_HS	CXVWL1327T	0.0001	FE
15386_LJSLX5580A_HS	KJUPI1833T	0.0001	FE
15386_LJSLX5580A_HS	EBZCS4093H	0.0001	AS
15386_LJSLX5580A_HS	ZFYKJ6264T	0.0001	FEED
15386_LJSLX5580A_HS	ZRQMP3158R	0.0001	FE
15386_LJSLX5580A_HS	TBBIJ6883B	0.0001	AS
15386_LJSLX5580A_HS	FFXIX2867H	0.0001	AS
15386_LJSLX5580A_HS	VVJFE8127P	0.0001	AS
15386_LJSLX5580A_HS	EGUDA3204Z	0.0001	FE
15386_LJSLX5580A_HS	RTCST0504P	0.0001	AS
15386_LJSLX5580A_HS	KEIHK1168I	0.0001	AS
15386_LJSLX5580A_HS	YTCDV3980T	0.0001	FE
15386_LJSLX5580A_HS	LJSLX5580A	0.0001	AS
15386_LJSLX5580A_HS	LMGGV4316U	0.0001	AS
15386_LJSLX5580A_HS	RJYXA9040V	0.0001	FE
15386_LJSLX5580A_HS	XVJHZ6745S	0.0001	FEED
15386_LJSLX5580A_HS	YGECA1284U	0.0001	FE
15386_LJSLX5580A_HS	LNBYT5954Z	0.0001	AS
15386_LJSLX5580A_HS	NZVQQ9792V	0.0001	FE
15386_LJSLX5580A_HS	GTAKE7915Y	0.0001	AS
15386_LJSLX5580A_HS	HFGVI0044Q	0.0001	AS
15386_LJSLX5580A_HS	TGQNY1141I	0.0001	FE
15386_LJSLX5580A_HS	SGUAO0911C	0.0001	FE
15386_LJSLX5580A_HS	CVREQ2707V	0.0001	AS
15386_LJSLX5580A_HS	QKLUC6872B	0.0001	FE
15386_LJSLX5580A_HS	ASZUA0069S	0.0001	AS
15386_LJSLX5580A_HS	NOAOR5976A	0.0001	FEED
15386_LJSLX5580A_HS	VKAZC4265A	0.0001	FE
15386_LJSLX5580A_HS	BDOLL5284I	0.0001	AS
15386_LJSLX5580A_HS	AAOLJ3001L	0.0001	AS
15386_LJSLX5580A_HS	UMQML6506P	0.0001	FE
15386_LJSLX5580A_HS	DJXNB4054F	0.0001	FE
15386_LJSLX5580A_HS	LIIAL0853Z	0.0001	FE
15386_LJSLX5580A_HS	CB_P2_2020_03_31_INF	0.0001	FEED
15386_LJSLX5580A_HS	LZGQG4924W	0.0001	AS
1540_PQLRE3426M	WEOIY8760C	0.0001	FE
1540_PQLRE3426M	GQRAR9649I	0.0001	FE
1540_PQLRE3426M	OQKAY0494C	0.0001	FEED
1540_PQLRE3426M	FIEDP4142E	0.0001	FE
1540_PQLRE3426M	ABVSK8395E	0.0001	AS
1540_PQLRE3426M	XVVHV0835V	0.0001	FE
1540_PQLRE3426M	XHJCW6359E	0.0001	AS
1540_PQLRE3426M	YOGJP6828Y	0.0001	FE
1540_PQLRE3426M	NQWTN3218U	0.0001	AS
1540_PQLRE3426M	WIZOE2839Q	0.0001	FE
1540_PQLRE3426M	CB_FEED10_Y2020_M4_D3_INF	0.147271	FEED
1540_PQLRE3426M	MHETY4827Z	0.0001	FE
1540_PQLRE3426M	AWBTU5226J	0.0001	FE
1540_PQLRE3426M	IUDZC4434Q	0.0001	AS
1540_PQLRE3426M	JUJHF9134P	0.0001	AS
1540_PQLRE3426M	OGYXM7861O	0.0001	AS
1540_PQLRE3426M	WUJXT0280Z	0.0001	FE
1540_PQLRE3426M	AYHUY2120D	0.0001	AS
1540_PQLRE3426M	TFTUD9566I	0.0001	AS
1540_PQLRE3426M	ETWDT7513P	0.0001	FE
1540_PQLRE3426M	NEAWE3101W	0.0001	AS
1540_PQLRE3426M	FQLZW4300W	0.0001	AS
1540_PQLRE3426M	SJIUI4838N	0.0001	FE
1540_PQLRE3426M	KCIJR7559P	0.0001	FE
1540_PQLRE3426M	EWOJK0017V	0.0001	AS
1540_PQLRE3426M	YPQCU7286X	0.0001	AS
1540_PQLRE3426M	ZHXHU7580Y	0.0001	FEED
1540_PQLRE3426M	SMRZL4770S	0.0001	AS
1540_PQLRE3426M	FFNVF9186D	0.0001	FE
1540_PQLRE3426M	PPQYX0519D	0.0001	AS
1540_PQLRE3426M	SNUEY9437E	0.0001	AS
1540_PQLRE3426M	GXDMU2252I	0.0001	AS
1540_PQLRE3426M	BIHLB6119Y	0.0001	FE
1540_PQLRE3426M	AXMGK3135Q	0.0001	FE
1540_PQLRE3426M	XQXFX8126Y	0.0001	FE
1540_PQLRE3426M	HDRFF4542I	0.0001	AS
1540_PQLRE3426M	EZZPO6467Z	0.0001	AS
1540_PQLRE3426M	FBLKR3479R	0.0001	FE
1540_PQLRE3426M	XVJHZ6745S	0.0001	FEED
1540_PQLRE3426M	JVDVE4651D	0.0001	FE
1540_PQLRE3426M	IXKAB6328T	0.0001	FE
1540_PQLRE3426M	SLHEZ2715P	0.0001	AS
1540_PQLRE3426M	LSCZF6957Y	0.0001	AS
1540_PQLRE3426M	SZCRM0055T	0.0001	FE
1540_PQLRE3426M	UCOZS4528E	0.0001	AS
1540_PQLRE3426M	WJTYV4855R	0.0001	FE
1540_PQLRE3426M	PMBNJ0338H	0.0001	AS
1540_PQLRE3426M	CB__Y2020_M4_D10_ML	0.0001	AS
1540_PQLRE3426M	SPGSU7537F	0.0001	FE
1540_PQLRE3426M	WQYNP1853R	0.0001	FEED
1540_PQLRE3426M	FFXIX2867H	0.0001	AS
1540_PQLRE3426M	XBASS0297H	0.0001	FE
1540_PQLRE3426M	GONKH1834E	0.0001	AS
1540_PQLRE3426M	KMWIQ0712K	0.0001	AS
1540_PQLRE3426M	RTCST0504P	0.0001	AS
1540_PQLRE3426M	JXRFG8695L	0.0001	AS
1540_PQLRE3426M	UPKQF5024K	0.0001	AS
1540_PQLRE3426M	NLQVX0980P	0.0001	AS
1540_PQLRE3426M	CXVWL1327T	0.0001	FE
1540_PQLRE3426M	EBZCS4093H	0.0001	AS
1540_PQLRE3426M	LNBYT5954Z	0.0001	AS
1540_PQLRE3426M	UIBOQ0127Z	0.0001	AS
1540_PQLRE3426M	SMAIH8416T	0.0001	AS
1540_PQLRE3426M	TBBIJ6883B	0.0001	AS
1540_PQLRE3426M	AAOLJ3001L	0.0001	AS
1540_PQLRE3426M	MGTBM3934B	0.0001	AS
1540_PQLRE3426M	EGUDA3204Z	0.0001	FE
1540_PQLRE3426M	SGUAO0911C	0.0001	FE
1540_PQLRE3426M	ZYTXN5029K	0.0001	AS
1540_PQLRE3426M	KEIHK1168I	0.0001	AS
1540_PQLRE3426M	CB__Y2020_M4_D7_INF	0.0001	AS
1540_PQLRE3426M	CTKAA1553C	0.0001	FEED
1540_PQLRE3426M	XTFIC0638G	0.0001	FE
1540_PQLRE3426M	VKAZC4265A	0.0001	FE
1540_PQLRE3426M	KJUPI1833T	0.0001	FE
1540_PQLRE3426M	CVREQ2707V	0.0001	AS
1540_PQLRE3426M	ZRQMP3158R	0.0001	FE
1540_PQLRE3426M	IWPCW0716G	0.0001	FE
1540_PQLRE3426M	HQATZ1945L	0.0001	AS
1540_PQLRE3426M	ZFYKJ6264T	0.0001	FEED
1540_PQLRE3426M	YGECA1284U	0.0001	FE
1540_PQLRE3426M	LIRKT9545S	0.0001	FEED
1540_PQLRE3426M	VVJFE8127P	0.0001	AS
1540_PQLRE3426M	LMGGV4316U	0.0001	AS
1540_PQLRE3426M	RBHSA3360N	0.0001	AS
1540_PQLRE3426M	UJATH1427C	0.0001	FE
1540_PQLRE3426M	NJJXB7326T	0.0001	FE
1540_PQLRE3426M	RVETB4734A	0.0001	FE
1540_PQLRE3426M	NZVQQ9792V	0.0001	FE
1540_PQLRE3426M	NOAOR5976A	0.0001	FEED
1540_PQLRE3426M	LIIAL0853Z	0.0001	FE
1540_PQLRE3426M	ASZUA0069S	0.0001	AS
1540_PQLRE3426M	MRGNY0672A	0.0001	AS
1540_PQLRE3426M	RAMLS4636B	0.0001	FE
1540_PQLRE3426M	GTAKE7915Y	0.0001	AS
1540_PQLRE3426M	DNGEE8998Y	0.0001	AS
1540_PQLRE3426M	JXBDA6620S	0.0001	FEED
1540_PQLRE3426M	TGQNY1141I	0.0001	FE
1540_PQLRE3426M	GFGIA8953L	0.0001	AS
1540_PQLRE3426M	YTCDV3980T	0.0001	FE
1540_PQLRE3426M	HFGVI0044Q	0.0001	AS
1540_PQLRE3426M	UMQML6506P	0.0001	FE
1540_PQLRE3426M	SNLSN1243N	0.0001	AS
1540_PQLRE3426M	BDOLL5284I	0.0001	AS
1540_PQLRE3426M	PQLRE3426M	0.0001	FE
1540_PQLRE3426M	DJXNB4054F	0.0001	FE
1540_PQLRE3426M	QKLUC6872B	0.0001	FE
1540_PQLRE3426M	RJYXA9040V	0.0001	FE
1540_PQLRE3426M	LJSLX5580A	0.0001	AS
1540_PQLRE3426M	CB_P2_2020_03_31_INF	0.112138	FEED
1540_PQLRE3426M	LZGQG4924W	0.0001	AS
1540_PQLRE3426M	BKBAA7920Q	0.0001	AS
16307_WEOIY8760C_HS	KCIJR7559P	0.0001	FE
16307_WEOIY8760C_HS	ZRQMP3158R	0.0001	FE
16307_WEOIY8760C_HS	WUJXT0280Z	0.0001	FE
16307_WEOIY8760C_HS	YPQCU7286X	0.0001	AS
16307_WEOIY8760C_HS	FFNVF9186D	0.0001	FE
16307_WEOIY8760C_HS	SGUAO0911C	0.0001	FE
16307_WEOIY8760C_HS	OGYXM7861O	0.0001	AS
16307_WEOIY8760C_HS	PQLRE3426M	0.0001	FE
16307_WEOIY8760C_HS	JUJHF9134P	0.0001	AS
16307_WEOIY8760C_HS	XQXFX8126Y	0.0001	FE
16307_WEOIY8760C_HS	VVJFE8127P	0.0001	AS
16307_WEOIY8760C_HS	SLHEZ2715P	0.0001	AS
16307_WEOIY8760C_HS	NQWTN3218U	0.0001	AS
16307_WEOIY8760C_HS	XVVHV0835V	0.0001	FE
16307_WEOIY8760C_HS	FIEDP4142E	0.0001	FE
16307_WEOIY8760C_HS	VKAZC4265A	0.0001	FE
16307_WEOIY8760C_HS	SNLSN1243N	0.0001	AS
16307_WEOIY8760C_HS	WIZOE2839Q	0.184695	FE
16307_WEOIY8760C_HS	EWOJK0017V	0.0001	AS
16307_WEOIY8760C_HS	EZZPO6467Z	0.278255	AS
16307_WEOIY8760C_HS	JXRFG8695L	0.0001	AS
16307_WEOIY8760C_HS	JVDVE4651D	0.0001	FE
16307_WEOIY8760C_HS	CB__Y2020_M4_D7_INF	0.0001	AS
16307_WEOIY8760C_HS	HDRFF4542I	0.331831	AS
16307_WEOIY8760C_HS	MHETY4827Z	0.0001	FE
16307_WEOIY8760C_HS	NLQVX0980P	0.0001	AS
16307_WEOIY8760C_HS	ABVSK8395E	0.28296	AS
16307_WEOIY8760C_HS	GQRAR9649I	0.0001	FE
16307_WEOIY8760C_HS	XHJCW6359E	0.0001	AS
16307_WEOIY8760C_HS	YOGJP6828Y	0.0001	FE
16307_WEOIY8760C_HS	NJJXB7326T	0.0001	FE
16307_WEOIY8760C_HS	CB_P2_2020_03_31_INF	0.0001	FEED
16307_WEOIY8760C_HS	MRGNY0672A	0.0001	AS
16307_WEOIY8760C_HS	RBHSA3360N	0.0001	AS
16307_WEOIY8760C_HS	SMRZL4770S	0.0001	AS
16307_WEOIY8760C_HS	XVJHZ6745S	0.0001	FEED
16307_WEOIY8760C_HS	KMWIQ0712K	0.0001	AS
16307_WEOIY8760C_HS	NEAWE3101W	0.0001	AS
16307_WEOIY8760C_HS	RVETB4734A	0.0001	FE
16307_WEOIY8760C_HS	ZHXHU7580Y	0.0001	FEED
16307_WEOIY8760C_HS	WEOIY8760C	0.375165	FE
16307_WEOIY8760C_HS	WJTYV4855R	0.0001	FE
16307_WEOIY8760C_HS	GXDMU2252I	0.0001	AS
16307_WEOIY8760C_HS	IWPCW0716G	0.0001	FE
16307_WEOIY8760C_HS	SPGSU7537F	0.0001	FE
16307_WEOIY8760C_HS	OQKAY0494C	0.0001	FEED
16307_WEOIY8760C_HS	XBASS0297H	0.0001	FE
16307_WEOIY8760C_HS	ASZUA0069S	0.0001	AS
16307_WEOIY8760C_HS	FFXIX2867H	0.0001	AS
16307_WEOIY8760C_HS	BIHLB6119Y	0.0001	FE
16307_WEOIY8760C_HS	LSCZF6957Y	0.0001	AS
16307_WEOIY8760C_HS	ZYTXN5029K	0.0001	AS
16307_WEOIY8760C_HS	SJIUI4838N	0.0001	FE
16307_WEOIY8760C_HS	IUDZC4434Q	0.0001	AS
16307_WEOIY8760C_HS	ETWDT7513P	0.0001	FE
16307_WEOIY8760C_HS	GFGIA8953L	0.0001	AS
16307_WEOIY8760C_HS	EBZCS4093H	0.0001	AS
16307_WEOIY8760C_HS	KJUPI1833T	0.0001	FE
16307_WEOIY8760C_HS	LJSLX5580A	0.0001	AS
16307_WEOIY8760C_HS	AXMGK3135Q	0.0001	FE
16307_WEOIY8760C_HS	FQLZW4300W	0.0001	AS
16307_WEOIY8760C_HS	BKBAA7920Q	0.0001	AS
16307_WEOIY8760C_HS	HQATZ1945L	0.0001	AS
16307_WEOIY8760C_HS	CB_FEED10_Y2020_M4_D3_INF	0.0001	FEED
16307_WEOIY8760C_HS	KEIHK1168I	0.0001	AS
16307_WEOIY8760C_HS	SZCRM0055T	0.0001	FE
16307_WEOIY8760C_HS	IXKAB6328T	0.0001	FE
16307_WEOIY8760C_HS	CXVWL1327T	0.0001	FE
16307_WEOIY8760C_HS	RAMLS4636B	0.0001	FE
16307_WEOIY8760C_HS	RJYXA9040V	0.0001	FE
16307_WEOIY8760C_HS	JXBDA6620S	0.0001	FEED
16307_WEOIY8760C_HS	LNBYT5954Z	0.0001	AS
16307_WEOIY8760C_HS	NZVQQ9792V	0.0001	FE
16307_WEOIY8760C_HS	TGQNY1141I	0.0001	FE
16307_WEOIY8760C_HS	NOAOR5976A	0.0001	FEED
16307_WEOIY8760C_HS	WQYNP1853R	0.0001	FEED
16307_WEOIY8760C_HS	LIRKT9545S	0.0001	FEED
16307_WEOIY8760C_HS	ZFYKJ6264T	0.0001	FEED
16307_WEOIY8760C_HS	DNGEE8998Y	0.0001	AS
16307_WEOIY8760C_HS	TFTUD9566I	0.0001	AS
16307_WEOIY8760C_HS	RTCST0504P	0.0001	AS
16307_WEOIY8760C_HS	SMAIH8416T	0.0001	AS
16307_WEOIY8760C_HS	UJATH1427C	0.0001	FE
16307_WEOIY8760C_HS	PMBNJ0338H	0.0001	AS
16307_WEOIY8760C_HS	XTFIC0638G	0.0001	FE
16307_WEOIY8760C_HS	CB__Y2020_M4_D10_ML	0.0001	AS
16307_WEOIY8760C_HS	UIBOQ0127Z	0.0001	AS
16307_WEOIY8760C_HS	LZGQG4924W	0.0001	AS
16307_WEOIY8760C_HS	QKLUC6872B	0.0001	FE
16307_WEOIY8760C_HS	GONKH1834E	0.0001	AS
16307_WEOIY8760C_HS	UPKQF5024K	0.0001	AS
16307_WEOIY8760C_HS	LMGGV4316U	0.0001	AS
16307_WEOIY8760C_HS	EGUDA3204Z	0.0001	FE
16307_WEOIY8760C_HS	AWBTU5226J	0.0001	FE
16307_WEOIY8760C_HS	UCOZS4528E	0.0001	AS
16307_WEOIY8760C_HS	YGECA1284U	0.0001	FE
16307_WEOIY8760C_HS	AYHUY2120D	0.0001	AS
16307_WEOIY8760C_HS	CVREQ2707V	0.520665	AS
16307_WEOIY8760C_HS	LIIAL0853Z	0.0001	FE
16307_WEOIY8760C_HS	CTKAA1553C	0.0001	FEED
16307_WEOIY8760C_HS	TBBIJ6883B	0.0001	AS
16307_WEOIY8760C_HS	FBLKR3479R	0.120617	FE
16307_WEOIY8760C_HS	PPQYX0519D	0.0001	AS
16307_WEOIY8760C_HS	YTCDV3980T	0.0001	FE
16307_WEOIY8760C_HS	GTAKE7915Y	0.0001	AS
16307_WEOIY8760C_HS	MGTBM3934B	0.0001	AS
16307_WEOIY8760C_HS	SNUEY9437E	0.0001	AS
16307_WEOIY8760C_HS	DJXNB4054F	0.0001	FE
16307_WEOIY8760C_HS	AAOLJ3001L	0.0001	AS
16307_WEOIY8760C_HS	BDOLL5284I	0.0001	AS
16307_WEOIY8760C_HS	UMQML6506P	0.0001	FE
16307_WEOIY8760C_HS	HFGVI0044Q	0.0001	AS
16470_GQRAR9649I_HS	XHJCW6359E	0.0001	AS
16470_GQRAR9649I_HS	KCIJR7559P	0.0001	FE
16470_GQRAR9649I_HS	ZRQMP3158R	0.0001	FE
16470_GQRAR9649I_HS	EWOJK0017V	0.0001	AS
16470_GQRAR9649I_HS	FQLZW4300W	0.0001	AS
16470_GQRAR9649I_HS	FFNVF9186D	0.0001	FE
16470_GQRAR9649I_HS	AXMGK3135Q	0.0001	FE
16470_GQRAR9649I_HS	WEOIY8760C	0.0001	FE
16470_GQRAR9649I_HS	WUJXT0280Z	0.0001	FE
16470_GQRAR9649I_HS	FIEDP4142E	0.0001	FE
16470_GQRAR9649I_HS	XVVHV0835V	0.0001	FE
16470_GQRAR9649I_HS	XQXFX8126Y	0.0001	FE
16470_GQRAR9649I_HS	GQRAR9649I	0.0001	FE
16470_GQRAR9649I_HS	MRGNY0672A	0.0001	AS
16470_GQRAR9649I_HS	SLHEZ2715P	0.0001	AS
16470_GQRAR9649I_HS	JVDVE4651D	0.0001	FE
16470_GQRAR9649I_HS	WIZOE2839Q	0.0001	FE
16470_GQRAR9649I_HS	MHETY4827Z	0.0001	FE
16470_GQRAR9649I_HS	PQLRE3426M	0.0001	FE
16470_GQRAR9649I_HS	RVETB4734A	0.0001	FE
16470_GQRAR9649I_HS	ABVSK8395E	0.0001	AS
16470_GQRAR9649I_HS	SJIUI4838N	0.0001	FE
16470_GQRAR9649I_HS	AWBTU5226J	0.0001	FE
16470_GQRAR9649I_HS	IWPCW0716G	0.0001	FE
16470_GQRAR9649I_HS	EBZCS4093H	0.0001	AS
16470_GQRAR9649I_HS	KJUPI1833T	0.0001	FE
16470_GQRAR9649I_HS	OQKAY0494C	0.0001	FEED
16470_GQRAR9649I_HS	RBHSA3360N	0.0001	AS
16470_GQRAR9649I_HS	JXRFG8695L	0.0001	AS
16470_GQRAR9649I_HS	KMWIQ0712K	0.0001	AS
16470_GQRAR9649I_HS	LSCZF6957Y	0.0001	AS
16470_GQRAR9649I_HS	IUDZC4434Q	0.0001	AS
16470_GQRAR9649I_HS	CB_FEED10_Y2020_M4_D3_INF	0.0001	FEED
16470_GQRAR9649I_HS	ETWDT7513P	0.0001	FE
16470_GQRAR9649I_HS	ZHXHU7580Y	0.0001	FEED
16470_GQRAR9649I_HS	RAMLS4636B	0.0001	FE
16470_GQRAR9649I_HS	VKAZC4265A	0.0001	FE
16470_GQRAR9649I_HS	JUJHF9134P	0.0001	AS
16470_GQRAR9649I_HS	JXBDA6620S	0.0001	FEED
16470_GQRAR9649I_HS	NJJXB7326T	0.0001	FE
16470_GQRAR9649I_HS	BKBAA7920Q	0.0001	AS
16470_GQRAR9649I_HS	HDRFF4542I	0.0001	AS
16470_GQRAR9649I_HS	XVJHZ6745S	0.0001	FEED
16470_GQRAR9649I_HS	YPQCU7286X	0.0001	AS
16470_GQRAR9649I_HS	SGUAO0911C	0.0001	FE
16470_GQRAR9649I_HS	CB__Y2020_M4_D7_INF	0.0001	AS
16470_GQRAR9649I_HS	NQWTN3218U	0.0001	AS
16470_GQRAR9649I_HS	ZYTXN5029K	0.0001	AS
16470_GQRAR9649I_HS	SMAIH8416T	0.0001	AS
16470_GQRAR9649I_HS	YOGJP6828Y	0.0001	FE
16470_GQRAR9649I_HS	WJTYV4855R	0.0001	FE
16470_GQRAR9649I_HS	AYHUY2120D	0.0001	AS
16470_GQRAR9649I_HS	CVREQ2707V	0.0001	AS
16470_GQRAR9649I_HS	CB__Y2020_M4_D10_ML	0.0001	AS
16470_GQRAR9649I_HS	XBASS0297H	0.0001	FE
16470_GQRAR9649I_HS	WQYNP1853R	0.0001	FEED
16470_GQRAR9649I_HS	HQATZ1945L	0.0001	AS
16470_GQRAR9649I_HS	GONKH1834E	0.0001	AS
16470_GQRAR9649I_HS	SMRZL4770S	0.0001	AS
16470_GQRAR9649I_HS	NEAWE3101W	0.0001	AS
16470_GQRAR9649I_HS	NLQVX0980P	0.0001	AS
16470_GQRAR9649I_HS	UPKQF5024K	0.0001	AS
16470_GQRAR9649I_HS	OGYXM7861O	0.0001	AS
16470_GQRAR9649I_HS	GXDMU2252I	0.0001	AS
16470_GQRAR9649I_HS	PMBNJ0338H	0.0001	AS
16470_GQRAR9649I_HS	YTCDV3980T	0.0001	FE
16470_GQRAR9649I_HS	NZVQQ9792V	0.0001	FE
16470_GQRAR9649I_HS	SPGSU7537F	0.0001	FE
16470_GQRAR9649I_HS	ASZUA0069S	0.0001	AS
16470_GQRAR9649I_HS	FBLKR3479R	0.0001	FE
16470_GQRAR9649I_HS	FFXIX2867H	0.0001	AS
16470_GQRAR9649I_HS	BIHLB6119Y	0.0001	FE
16470_GQRAR9649I_HS	DNGEE8998Y	0.0001	AS
16470_GQRAR9649I_HS	TFTUD9566I	0.0001	AS
16470_GQRAR9649I_HS	IXKAB6328T	0.0001	FE
16470_GQRAR9649I_HS	EZZPO6467Z	0.0001	AS
16470_GQRAR9649I_HS	UCOZS4528E	0.0001	AS
16470_GQRAR9649I_HS	XTFIC0638G	0.0001	FE
16470_GQRAR9649I_HS	UIBOQ0127Z	0.0001	AS
16470_GQRAR9649I_HS	QKLUC6872B	0.0001	FE
16470_GQRAR9649I_HS	TGQNY1141I	0.0001	FE
16470_GQRAR9649I_HS	SNLSN1243N	0.0001	AS
16470_GQRAR9649I_HS	PPQYX0519D	0.0001	AS
16470_GQRAR9649I_HS	GTAKE7915Y	0.0001	AS
16470_GQRAR9649I_HS	LIRKT9545S	0.0001	FEED
16470_GQRAR9649I_HS	EGUDA3204Z	0.0001	FE
16470_GQRAR9649I_HS	SZCRM0055T	0.0001	FE
16470_GQRAR9649I_HS	UJATH1427C	0.0001	FE
16470_GQRAR9649I_HS	CTKAA1553C	0.0001	FEED
16470_GQRAR9649I_HS	LZGQG4924W	0.0001	AS
16470_GQRAR9649I_HS	RJYXA9040V	0.0001	FE
16470_GQRAR9649I_HS	GFGIA8953L	0.0001	AS
16470_GQRAR9649I_HS	LNBYT5954Z	0.0001	AS
16470_GQRAR9649I_HS	ZFYKJ6264T	0.0001	FEED
16470_GQRAR9649I_HS	NOAOR5976A	0.0001	FEED
16470_GQRAR9649I_HS	CB_P2_2020_03_31_INF	0.0001	FEED
16470_GQRAR9649I_HS	TBBIJ6883B	0.0001	AS
16470_GQRAR9649I_HS	LMGGV4316U	0.0001	AS
16470_GQRAR9649I_HS	MGTBM3934B	0.0001	AS
16470_GQRAR9649I_HS	RTCST0504P	0.0001	AS
16470_GQRAR9649I_HS	SNUEY9437E	0.0001	AS
16470_GQRAR9649I_HS	LJSLX5580A	0.0001	AS
16470_GQRAR9649I_HS	AAOLJ3001L	0.0001	AS
16470_GQRAR9649I_HS	LIIAL0853Z	0.0001	FE
16470_GQRAR9649I_HS	CXVWL1327T	0.0001	FE
16470_GQRAR9649I_HS	HFGVI0044Q	0.0001	AS
16470_GQRAR9649I_HS	YGECA1284U	0.0001	FE
16470_GQRAR9649I_HS	BDOLL5284I	0.0001	AS
16470_GQRAR9649I_HS	VVJFE8127P	0.0001	AS
16470_GQRAR9649I_HS	UMQML6506P	0.0001	FE
16470_GQRAR9649I_HS	KEIHK1168I	0.0001	AS
16470_GQRAR9649I_HS	DJXNB4054F	0.0001	FE
17660_PPQYX0519D	MRGNY0672A	0.335752	AS
17660_PPQYX0519D	SLHEZ2715P	0.156161	AS
17660_PPQYX0519D	ZRQMP3158R	0.0001	FE
17660_PPQYX0519D	NLQVX0980P	0.0001	AS
17660_PPQYX0519D	IWPCW0716G	0.282379	FE
17660_PPQYX0519D	VVJFE8127P	0.0001	AS
17660_PPQYX0519D	SGUAO0911C	0.0001	FE
17660_PPQYX0519D	WUJXT0280Z	0.0001	FE
17660_PPQYX0519D	FFNVF9186D	0.0001	FE
17660_PPQYX0519D	LJSLX5580A	0.0001	AS
17660_PPQYX0519D	WIZOE2839Q	0.0001	FE
17660_PPQYX0519D	NZVQQ9792V	0.284607	FE
17660_PPQYX0519D	EBZCS4093H	0.0001	AS
17660_PPQYX0519D	JVDVE4651D	0.294838	FE
17660_PPQYX0519D	IUDZC4434Q	0.0001	AS
17660_PPQYX0519D	XHJCW6359E	0.0001	AS
17660_PPQYX0519D	PQLRE3426M	0.0001	FE
17660_PPQYX0519D	ABVSK8395E	0.0001	AS
17660_PPQYX0519D	SMRZL4770S	0.0001	AS
17660_PPQYX0519D	ETWDT7513P	0.0001	FE
17660_PPQYX0519D	WJTYV4855R	0.0001	FE
17660_PPQYX0519D	JUJHF9134P	0.0001	AS
17660_PPQYX0519D	NJJXB7326T	0.0001	FE
17660_PPQYX0519D	SNUEY9437E	0.0001	AS
17660_PPQYX0519D	SMAIH8416T	0.0001	AS
17660_PPQYX0519D	SZCRM0055T	0.36901	FE
17660_PPQYX0519D	UJATH1427C	0.0001	FE
17660_PPQYX0519D	KMWIQ0712K	0.0001	AS
17660_PPQYX0519D	CB__Y2020_M4_D7_INF	0.0001	AS
17660_PPQYX0519D	CXVWL1327T	0.0001	FE
17660_PPQYX0519D	MHETY4827Z	0.0001	FE
17660_PPQYX0519D	GQRAR9649I	0.0001	FE
17660_PPQYX0519D	EZZPO6467Z	0.0001	AS
17660_PPQYX0519D	XVVHV0835V	0.0001	FE
17660_PPQYX0519D	KCIJR7559P	0.0001	FE
17660_PPQYX0519D	CVREQ2707V	0.0001	AS
17660_PPQYX0519D	KJUPI1833T	0.268468	FE
17660_PPQYX0519D	FQLZW4300W	0.171781	AS
17660_PPQYX0519D	HDRFF4542I	0.0001	AS
17660_PPQYX0519D	SNLSN1243N	0.0001	AS
17660_PPQYX0519D	JXRFG8695L	0.0001	AS
17660_PPQYX0519D	CB_FEED10_Y2020_M4_D3_INF	0.10135	FEED
17660_PPQYX0519D	VKAZC4265A	0.0001	FE
17660_PPQYX0519D	ZYTXN5029K	0.0001	AS
17660_PPQYX0519D	TGQNY1141I	0.430156	FE
17660_PPQYX0519D	OGYXM7861O	0.331877	AS
17660_PPQYX0519D	WEOIY8760C	0.0001	FE
17660_PPQYX0519D	GFGIA8953L	0.398607	AS
17660_PPQYX0519D	JXBDA6620S	0.0001	FEED
17660_PPQYX0519D	BKBAA7920Q	0.305172	AS
17660_PPQYX0519D	ASZUA0069S	0.0001	AS
17660_PPQYX0519D	XBASS0297H	0.0001	FE
17660_PPQYX0519D	YPQCU7286X	0.0001	AS
17660_PPQYX0519D	BIHLB6119Y	0.0001	FE
17660_PPQYX0519D	NEAWE3101W	0.0001	AS
17660_PPQYX0519D	LSCZF6957Y	0.23546	AS
17660_PPQYX0519D	AWBTU5226J	0.0001	FE
17660_PPQYX0519D	DNGEE8998Y	0.0001	AS
17660_PPQYX0519D	LZGQG4924W	0.0001	AS
17660_PPQYX0519D	FIEDP4142E	0.0001	FE
17660_PPQYX0519D	UMQML6506P	0.0001	FE
17660_PPQYX0519D	AYHUY2120D	0.0001	AS
17660_PPQYX0519D	EWOJK0017V	0.0001	AS
17660_PPQYX0519D	OQKAY0494C	0.0001	FEED
17660_PPQYX0519D	XQXFX8126Y	0.0001	FE
17660_PPQYX0519D	WQYNP1853R	0.0001	FEED
17660_PPQYX0519D	UCOZS4528E	0.235195	AS
17660_PPQYX0519D	MGTBM3934B	0.0001	AS
17660_PPQYX0519D	LIRKT9545S	0.0001	FEED
17660_PPQYX0519D	NQWTN3218U	0.0001	AS
17660_PPQYX0519D	LMGGV4316U	0.274306	AS
17660_PPQYX0519D	RAMLS4636B	0.0001	FE
17660_PPQYX0519D	HFGVI0044Q	0.0001	AS
17660_PPQYX0519D	GXDMU2252I	0.0001	AS
17660_PPQYX0519D	SPGSU7537F	0.0001	FE
17660_PPQYX0519D	XTFIC0638G	0.764075	FE
17660_PPQYX0519D	QKLUC6872B	0.0001	FE
17660_PPQYX0519D	LNBYT5954Z	0.0001	AS
17660_PPQYX0519D	FFXIX2867H	0.198169	AS
17660_PPQYX0519D	RBHSA3360N	0.0001	AS
17660_PPQYX0519D	XVJHZ6745S	0.0001	FEED
17660_PPQYX0519D	IXKAB6328T	0.639027	FE
17660_PPQYX0519D	EGUDA3204Z	0.0001	FE
17660_PPQYX0519D	ZHXHU7580Y	0.0001	FEED
17660_PPQYX0519D	PMBNJ0338H	0.0001	AS
17660_PPQYX0519D	YOGJP6828Y	0.0001	FE
17660_PPQYX0519D	YTCDV3980T	0.0001	FE
17660_PPQYX0519D	FBLKR3479R	0.439617	FE
17660_PPQYX0519D	UIBOQ0127Z	0.0001	AS
17660_PPQYX0519D	AXMGK3135Q	0.0001	FE
17660_PPQYX0519D	BDOLL5284I	0.0001	AS
17660_PPQYX0519D	GONKH1834E	0.0001	AS
17660_PPQYX0519D	ZFYKJ6264T	0.0001	FEED
17660_PPQYX0519D	HQATZ1945L	0.0001	AS
17660_PPQYX0519D	CB_P2_2020_03_31_INF	0.0635907	FEED
[truncated: 7,745 more rows]

## Sheet: Figure 4E
#rname	Sample_name2	value	Fraction
1000845_coassembly	AAOLJ3001L	0.0001	AS
1000845_coassembly	HQATZ1945L	0.0001	AS
1000845_coassembly	VKAZC4265A	0.0001	FE
1000845_coassembly	MGTBM3934B	0.0001	AS
1000845_coassembly	DNGEE8998Y	0.0001	AS
1000845_coassembly	RVETB4734A	0.0001	FE
1000845_coassembly	IUDZC4434Q	0.0001	AS
1000845_coassembly	XBASS0297H	0.0001	FE
1000845_coassembly	ABVSK8395E	0.0001	AS
1000845_coassembly	MHETY4827Z	0.0001	FE
1000845_coassembly	ZYTXN5029K	0.0001	AS
1000845_coassembly	EBZCS4093H	0.0001	AS
1000845_coassembly	SGUAO0911C	0.0001	FE
1000845_coassembly	KCIJR7559P	0.0001	FE
1000845_coassembly	ASZUA0069S	0.0001	AS
1000845_coassembly	WEOIY8760C	0.0001	FE
1000845_coassembly	FFXIX2867H	0.0001	AS
1000845_coassembly	MRGNY0672A	0.0001	AS
1000845_coassembly	EGUDA3204Z	0.0001	FE
1000845_coassembly	SJIUI4838N	0.0001	FE
1000845_coassembly	IXKAB6328T	0.0001	FE
1000845_coassembly	AWBTU5226J	0.0001	FE
1000845_coassembly	NEAWE3101W	0.0001	AS
1000845_coassembly	ETWDT7513P	0.0001	FE
1000845_coassembly	SZCRM0055T	0.0001	FE
1000845_coassembly	LNBYT5954Z	0.0001	AS
1000845_coassembly	JUJHF9134P	0.0001	AS
1000845_coassembly	WJTYV4855R	0.0001	FE
1000845_coassembly	AXMGK3135Q	0.0001	FE
1000845_coassembly	NJJXB7326T	0.0001	FE
1000845_coassembly	FQLZW4300W	0.0001	AS
1000845_coassembly	EWOJK0017V	0.0001	AS
1000845_coassembly	SMAIH8416T	0.0001	AS
1000845_coassembly	WQYNP1853R	0.0001	FEED
1000845_coassembly	JVDVE4651D	0.0001	FE
1000845_coassembly	AYHUY2120D	0.0001	AS
1000845_coassembly	NLQVX0980P	0.0001	AS
1000845_coassembly	EZZPO6467Z	0.0001	AS
1000845_coassembly	LIIAL0853Z	0.0001	FE
1000845_coassembly	JXBDA6620S	0.201846	FEED
1000845_coassembly	BDOLL5284I	0.0001	AS
1000845_coassembly	WUJXT0280Z	0.0001	FE
1000845_coassembly	XVVHV0835V	0.0001	FE
1000845_coassembly	FBLKR3479R	0.0001	FE
1000845_coassembly	SNLSN1243N	0.0001	AS
1000845_coassembly	TGQNY1141I	0.0001	FE
1000845_coassembly	JXRFG8695L	0.0001	AS
1000845_coassembly	YGECA1284U	0.0001	FE
1000845_coassembly	BIHLB6119Y	0.0001	FE
1000845_coassembly	NQWTN3218U	0.0001	AS
1000845_coassembly	SNUEY9437E	0.0001	AS
1000845_coassembly	FFNVF9186D	0.0001	FE
1000845_coassembly	YOGJP6828Y	0.0001	FE
1000845_coassembly	LJSLX5580A	0.0001	AS
1000845_coassembly	XHJCW6359E	0.0001	AS
1000845_coassembly	GTAKE7915Y	0.0001	AS
1000845_coassembly	UMQML6506P	0.0001	FE
1000845_coassembly	NZVQQ9792V	0.0001	FE
1000845_coassembly	SPGSU7537F	0.0001	FE
1000845_coassembly	UIBOQ0127Z	0.0001	AS
1000845_coassembly	OGYXM7861O	0.0001	AS
1000845_coassembly	RAMLS4636B	0.0001	FE
1000845_coassembly	FIEDP4142E	0.0001	FE
1000845_coassembly	UJATH1427C	0.0001	FE
1000845_coassembly	DJXNB4054F	0.0001	FE
1000845_coassembly	KJUPI1833T	0.0001	FE
1000845_coassembly	OQKAY0494C	0.0001	FEED
1000845_coassembly	CB__Y2020_M4_D10_ML	0.0001	AS
1000845_coassembly	IWPCW0716G	0.0001	FE
1000845_coassembly	HDRFF4542I	0.0001	AS
1000845_coassembly	TBBIJ6883B	0.0001	AS
1000845_coassembly	CXVWL1327T	0.0001	FE
1000845_coassembly	XVJHZ6745S	0.0001	FEED
1000845_coassembly	KMWIQ0712K	0.0001	AS
1000845_coassembly	PMBNJ0338H	0.0001	AS
1000845_coassembly	RJYXA9040V	0.0001	FE
1000845_coassembly	GFGIA8953L	0.0001	AS
1000845_coassembly	GQRAR9649I	0.0001	FE
1000845_coassembly	LZGQG4924W	0.0001	AS
1000845_coassembly	PPQYX0519D	0.0001	AS
1000845_coassembly	CVREQ2707V	0.0001	AS
1000845_coassembly	GONKH1834E	0.0001	AS
1000845_coassembly	LIRKT9545S	0.163642	FEED
1000845_coassembly	LMGGV4316U	0.0001	AS
1000845_coassembly	UCOZS4528E	0.0001	AS
1000845_coassembly	ZRQMP3158R	0.0001	FE
1000845_coassembly	PQLRE3426M	0.0001	FE
1000845_coassembly	XQXFX8126Y	0.0001	FE
1000845_coassembly	CB_P2_2020_03_31_INF	0.152599	FEED
1000845_coassembly	WIZOE2839Q	0.0001	FE
1000845_coassembly	TFTUD9566I	0.0001	AS
1000845_coassembly	YTCDV3980T	0.0001	FE
1000845_coassembly	LSCZF6957Y	0.0001	AS
1000845_coassembly	RTCST0504P	0.0001	AS
1000845_coassembly	BKBAA7920Q	0.0001	AS
1000845_coassembly	QKLUC6872B	0.0001	FE
1000845_coassembly	HFGVI0044Q	0.0001	AS
1000845_coassembly	YPQCU7286X	0.0001	AS
1000845_coassembly	CTKAA1553C	0.0001	FEED
1000845_coassembly	GXDMU2252I	0.0001	AS
1000845_coassembly	CB__Y2020_M4_D7_INF	0.0001	AS
1000845_coassembly	RBHSA3360N	0.0001	AS
1000845_coassembly	UPKQF5024K	0.0001	AS
1000845_coassembly	XTFIC0638G	0.0001	FE
1000845_coassembly	SMRZL4770S	0.0001	AS
1000845_coassembly	NOAOR5976A	0.17375	FEED
1000845_coassembly	SLHEZ2715P	0.0001	AS
1000845_coassembly	ZFYKJ6264T	0.150511	FEED
1000845_coassembly	CB_FEED10_Y2020_M4_D3_INF	0.110726	FEED
1000845_coassembly	ZHXHU7580Y	0.168174	FEED
1000845_coassembly	VVJFE8127P	0.0001	AS
1000845_coassembly	KEIHK1168I	0.0001	AS
10549_AQYSR7679X	KEIHK1168I	0.0001	AS
10549_AQYSR7679X	NLQVX0980P	0.0001	AS
10549_AQYSR7679X	XBASS0297H	0.0001	FE
10549_AQYSR7679X	JVDVE4651D	0.0001	FE
10549_AQYSR7679X	NJJXB7326T	0.0001	FE
10549_AQYSR7679X	XTFIC0638G	0.0001	FE
10549_AQYSR7679X	YOGJP6828Y	0.0001	FE
10549_AQYSR7679X	JUJHF9134P	0.0001	AS
10549_AQYSR7679X	NEAWE3101W	0.0001	AS
10549_AQYSR7679X	IXKAB6328T	0.0001	FE
10549_AQYSR7679X	RJYXA9040V	0.0001	FE
10549_AQYSR7679X	XQXFX8126Y	0.0001	FE
10549_AQYSR7679X	ZFYKJ6264T	0.0001	FEED
10549_AQYSR7679X	CB__Y2020_M4_D7_INF	0.0001	AS
10549_AQYSR7679X	WJTYV4855R	0.0001	FE
10549_AQYSR7679X	ETWDT7513P	0.0001	FE
10549_AQYSR7679X	EBZCS4093H	0.0001	AS
10549_AQYSR7679X	SGUAO0911C	0.0001	FE
10549_AQYSR7679X	IWPCW0716G	0.0001	FE
10549_AQYSR7679X	IUDZC4434Q	0.0001	AS
10549_AQYSR7679X	WQYNP1853R	0.0001	FEED
10549_AQYSR7679X	TGQNY1141I	0.0001	FE
10549_AQYSR7679X	PQLRE3426M	0.0001	FE
10549_AQYSR7679X	QKLUC6872B	0.0001	FE
10549_AQYSR7679X	AYHUY2120D	0.0001	AS
10549_AQYSR7679X	YGECA1284U	0.0001	FE
10549_AQYSR7679X	KJUPI1833T	0.0001	FE
10549_AQYSR7679X	SLHEZ2715P	0.0001	AS
10549_AQYSR7679X	LNBYT5954Z	0.0001	AS
10549_AQYSR7679X	RBHSA3360N	0.0001	AS
10549_AQYSR7679X	SPGSU7537F	0.0001	FE
10549_AQYSR7679X	OGYXM7861O	0.0001	AS
10549_AQYSR7679X	RAMLS4636B	0.0001	FE
10549_AQYSR7679X	JXRFG8695L	0.0001	AS
10549_AQYSR7679X	YPQCU7286X	0.0001	AS
10549_AQYSR7679X	TFTUD9566I	0.0001	AS
10549_AQYSR7679X	AWBTU5226J	0.0001	FE
10549_AQYSR7679X	SNUEY9437E	0.0001	AS
10549_AQYSR7679X	BIHLB6119Y	0.0001	FE
10549_AQYSR7679X	LJSLX5580A	0.0001	AS
10549_AQYSR7679X	KCIJR7559P	0.0001	FE
10549_AQYSR7679X	WUJXT0280Z	0.0001	FE
10549_AQYSR7679X	MRGNY0672A	0.0001	AS
10549_AQYSR7679X	SNLSN1243N	0.0001	AS
10549_AQYSR7679X	FBLKR3479R	0.0001	FE
10549_AQYSR7679X	MGTBM3934B	0.0001	AS
10549_AQYSR7679X	EGUDA3204Z	0.0001	FE
10549_AQYSR7679X	XVJHZ6745S	0.0001	FEED
10549_AQYSR7679X	SMAIH8416T	0.0001	AS
10549_AQYSR7679X	CTKAA1553C	0.0001	FEED
10549_AQYSR7679X	FIEDP4142E	0.0001	FE
10549_AQYSR7679X	OQKAY0494C	0.0001	FEED
10549_AQYSR7679X	YTCDV3980T	0.0001	FE
10549_AQYSR7679X	FFNVF9186D	0.0001	FE
10549_AQYSR7679X	NOAOR5976A	0.0001	FEED
10549_AQYSR7679X	NZVQQ9792V	0.0001	FE
10549_AQYSR7679X	FFXIX2867H	0.0001	AS
10549_AQYSR7679X	SJIUI4838N	0.0001	FE
10549_AQYSR7679X	PMBNJ0338H	0.0001	AS
10549_AQYSR7679X	DNGEE8998Y	0.0001	AS
10549_AQYSR7679X	RVETB4734A	0.0001	FE
10549_AQYSR7679X	KMWIQ0712K	0.0001	AS
10549_AQYSR7679X	HFGVI0044Q	0.0001	AS
10549_AQYSR7679X	UPKQF5024K	0.0001	AS
10549_AQYSR7679X	PPQYX0519D	0.0001	AS
10549_AQYSR7679X	ZYTXN5029K	0.0001	AS
10549_AQYSR7679X	SZCRM0055T	0.0001	FE
10549_AQYSR7679X	LZGQG4924W	0.0001	AS
10549_AQYSR7679X	WEOIY8760C	0.0001	FE
10549_AQYSR7679X	LIRKT9545S	0.0001	FEED
10549_AQYSR7679X	GONKH1834E	0.0001	AS
10549_AQYSR7679X	VKAZC4265A	0.0001	FE
10549_AQYSR7679X	LMGGV4316U	0.0001	AS
10549_AQYSR7679X	UIBOQ0127Z	0.0001	AS
10549_AQYSR7679X	NQWTN3218U	0.0001	AS
10549_AQYSR7679X	ABVSK8395E	0.0001	AS
10549_AQYSR7679X	UCOZS4528E	0.0001	AS
10549_AQYSR7679X	CB_FEED10_Y2020_M4_D3_INF	0.0001	FEED
10549_AQYSR7679X	WIZOE2839Q	0.0001	FE
10549_AQYSR7679X	JXBDA6620S	0.0001	FEED
10549_AQYSR7679X	GQRAR9649I	0.0001	FE
10549_AQYSR7679X	BDOLL5284I	0.0001	AS
10549_AQYSR7679X	GTAKE7915Y	0.0001	AS
10549_AQYSR7679X	ASZUA0069S	0.0001	AS
10549_AQYSR7679X	LSCZF6957Y	0.0001	AS
10549_AQYSR7679X	FQLZW4300W	0.0001	AS
10549_AQYSR7679X	CXVWL1327T	0.0001	FE
10549_AQYSR7679X	EWOJK0017V	0.0001	AS
10549_AQYSR7679X	GXDMU2252I	0.0001	AS
10549_AQYSR7679X	MHETY4827Z	0.0001	FE
10549_AQYSR7679X	VVJFE8127P	0.0001	AS
10549_AQYSR7679X	LIIAL0853Z	0.0001	FE
10549_AQYSR7679X	HDRFF4542I	0.0001	AS
10549_AQYSR7679X	UJATH1427C	0.0001	FE
10549_AQYSR7679X	AXMGK3135Q	0.0001	FE
10549_AQYSR7679X	AAOLJ3001L	0.0001	AS
10549_AQYSR7679X	CVREQ2707V	0.0001	AS
10549_AQYSR7679X	EZZPO6467Z	0.0001	AS
10549_AQYSR7679X	HQATZ1945L	0.0001	AS
10549_AQYSR7679X	ZRQMP3158R	0.0001	FE
10549_AQYSR7679X	TBBIJ6883B	0.0001	AS
10549_AQYSR7679X	BKBAA7920Q	0.0001	AS
10549_AQYSR7679X	GFGIA8953L	0.0001	AS
10549_AQYSR7679X	ZHXHU7580Y	0.0001	FEED
10549_AQYSR7679X	XVVHV0835V	0.0001	FE
10549_AQYSR7679X	XHJCW6359E	0.0001	AS
10549_AQYSR7679X	CB_P2_2020_03_31_INF	0.0001	FEED
10549_AQYSR7679X	CB__Y2020_M4_D10_ML	0.0001	AS
10549_AQYSR7679X	DJXNB4054F	0.0001	FE
10549_AQYSR7679X	UMQML6506P	0.0001	FE
10549_AQYSR7679X	RTCST0504P	0.0001	AS
10549_AQYSR7679X	SMRZL4770S	0.0001	AS
10611_AAOLJ3001L	GXDMU2252I	0.0001	AS
10611_AAOLJ3001L	NEAWE3101W	0.0001	AS
10611_AAOLJ3001L	NLQVX0980P	0.0001	AS
10611_AAOLJ3001L	KEIHK1168I	0.0001	AS
10611_AAOLJ3001L	CTKAA1553C	0.0001	FEED
10611_AAOLJ3001L	DNGEE8998Y	0.0001	AS
10611_AAOLJ3001L	SGUAO0911C	0.0001	FE
10611_AAOLJ3001L	OQKAY0494C	0.0001	FEED
10611_AAOLJ3001L	QKLUC6872B	0.0001	FE
10611_AAOLJ3001L	SNLSN1243N	0.0001	AS
10611_AAOLJ3001L	SMAIH8416T	0.0001	AS
10611_AAOLJ3001L	VKAZC4265A	0.0001	FE
10611_AAOLJ3001L	KMWIQ0712K	0.0001	AS
10611_AAOLJ3001L	CB__Y2020_M4_D7_INF	0.0001	AS
10611_AAOLJ3001L	WQYNP1853R	0.0001	FEED
10611_AAOLJ3001L	WJTYV4855R	0.0001	FE
10611_AAOLJ3001L	GQRAR9649I	0.0001	FE
10611_AAOLJ3001L	LNBYT5954Z	0.0001	AS
10611_AAOLJ3001L	JUJHF9134P	0.0001	AS
10611_AAOLJ3001L	TGQNY1141I	0.0001	FE
10611_AAOLJ3001L	LMGGV4316U	0.0001	AS
10611_AAOLJ3001L	EGUDA3204Z	0.0001	FE
10611_AAOLJ3001L	NZVQQ9792V	0.0001	FE
10611_AAOLJ3001L	CB_FEED10_Y2020_M4_D3_INF	0.0001	FEED
10611_AAOLJ3001L	FFNVF9186D	0.0001	FE
10611_AAOLJ3001L	SZCRM0055T	0.0001	FE
10611_AAOLJ3001L	SJIUI4838N	0.0001	FE
10611_AAOLJ3001L	EBZCS4093H	0.0001	AS
10611_AAOLJ3001L	YOGJP6828Y	0.0001	FE
10611_AAOLJ3001L	MRGNY0672A	0.0001	AS
10611_AAOLJ3001L	ZYTXN5029K	0.0001	AS
10611_AAOLJ3001L	ASZUA0069S	0.0001	AS
10611_AAOLJ3001L	CB_P2_2020_03_31_INF	0.0001	FEED
10611_AAOLJ3001L	TBBIJ6883B	0.0001	AS
10611_AAOLJ3001L	EWOJK0017V	0.0001	AS
10611_AAOLJ3001L	MGTBM3934B	0.0001	AS
10611_AAOLJ3001L	IXKAB6328T	0.0001	FE
10611_AAOLJ3001L	RBHSA3360N	0.0001	AS
10611_AAOLJ3001L	ETWDT7513P	0.0001	FE
10611_AAOLJ3001L	WIZOE2839Q	0.0001	FE
10611_AAOLJ3001L	UJATH1427C	0.0001	FE
10611_AAOLJ3001L	KJUPI1833T	0.0001	FE
10611_AAOLJ3001L	SLHEZ2715P	0.0001	AS
10611_AAOLJ3001L	FFXIX2867H	0.0001	AS
10611_AAOLJ3001L	NOAOR5976A	0.0001	FEED
10611_AAOLJ3001L	FBLKR3479R	0.0001	FE
10611_AAOLJ3001L	GONKH1834E	0.0001	AS
10611_AAOLJ3001L	RTCST0504P	0.0001	AS
10611_AAOLJ3001L	SPGSU7537F	0.0001	FE
10611_AAOLJ3001L	RJYXA9040V	0.0001	FE
10611_AAOLJ3001L	JVDVE4651D	0.0001	FE
10611_AAOLJ3001L	NQWTN3218U	0.0001	AS
10611_AAOLJ3001L	LJSLX5580A	0.0001	AS
10611_AAOLJ3001L	SNUEY9437E	0.0001	AS
10611_AAOLJ3001L	VVJFE8127P	0.0001	AS
10611_AAOLJ3001L	UPKQF5024K	0.0001	AS
10611_AAOLJ3001L	XTFIC0638G	0.0001	FE
10611_AAOLJ3001L	WEOIY8760C	0.0001	FE
10611_AAOLJ3001L	BKBAA7920Q	0.0001	AS
10611_AAOLJ3001L	AXMGK3135Q	0.0001	FE
10611_AAOLJ3001L	FQLZW4300W	0.0001	AS
10611_AAOLJ3001L	LSCZF6957Y	0.0001	AS
10611_AAOLJ3001L	OGYXM7861O	0.0001	AS
10611_AAOLJ3001L	ZRQMP3158R	0.0001	FE
10611_AAOLJ3001L	YPQCU7286X	0.0001	AS
10611_AAOLJ3001L	AWBTU5226J	0.0001	FE
10611_AAOLJ3001L	FIEDP4142E	0.0001	FE
10611_AAOLJ3001L	EZZPO6467Z	0.0001	AS
10611_AAOLJ3001L	TFTUD9566I	0.0001	AS
10611_AAOLJ3001L	XVVHV0835V	0.0001	FE
10611_AAOLJ3001L	SMRZL4770S	0.0001	AS
10611_AAOLJ3001L	UMQML6506P	0.0001	FE
10611_AAOLJ3001L	LIRKT9545S	0.0001	FEED
10611_AAOLJ3001L	HQATZ1945L	0.0001	AS
10611_AAOLJ3001L	CB__Y2020_M4_D10_ML	0.0001	AS
10611_AAOLJ3001L	UIBOQ0127Z	0.0001	AS
10611_AAOLJ3001L	XQXFX8126Y	0.0001	FE
10611_AAOLJ3001L	XVJHZ6745S	0.0001	FEED
10611_AAOLJ3001L	LIIAL0853Z	0.0001	FE
10611_AAOLJ3001L	GFGIA8953L	0.0001	AS
10611_AAOLJ3001L	UCOZS4528E	0.0001	AS
10611_AAOLJ3001L	ABVSK8395E	0.0001	AS
10611_AAOLJ3001L	YTCDV3980T	0.0001	FE
10611_AAOLJ3001L	WUJXT0280Z	0.0001	FE
10611_AAOLJ3001L	BDOLL5284I	0.0001	AS
10611_AAOLJ3001L	GTAKE7915Y	0.0001	AS
10611_AAOLJ3001L	HDRFF4542I	0.0001	AS
10611_AAOLJ3001L	AAOLJ3001L	0.258251	AS
10611_AAOLJ3001L	CVREQ2707V	0.0001	AS
10611_AAOLJ3001L	PMBNJ0338H	0.0001	AS
10611_AAOLJ3001L	XBASS0297H	0.0001	FE
10611_AAOLJ3001L	YGECA1284U	0.0001	FE
10611_AAOLJ3001L	BIHLB6119Y	0.0001	FE
10611_AAOLJ3001L	AYHUY2120D	0.0001	AS
10611_AAOLJ3001L	NJJXB7326T	0.0001	FE
10611_AAOLJ3001L	HFGVI0044Q	0.0001	AS
10611_AAOLJ3001L	LZGQG4924W	0.0001	AS
10611_AAOLJ3001L	XHJCW6359E	0.0001	AS
10611_AAOLJ3001L	MHETY4827Z	0.0001	FE
10611_AAOLJ3001L	IWPCW0716G	0.0001	FE
10611_AAOLJ3001L	CXVWL1327T	0.0001	FE
10611_AAOLJ3001L	RVETB4734A	0.0001	FE
10611_AAOLJ3001L	ZHXHU7580Y	0.0001	FEED
10611_AAOLJ3001L	RAMLS4636B	0.0001	FE
10611_AAOLJ3001L	PPQYX0519D	0.0001	AS
10611_AAOLJ3001L	PQLRE3426M	0.0001	FE
10611_AAOLJ3001L	IUDZC4434Q	0.0001	AS
10611_AAOLJ3001L	ZFYKJ6264T	0.0001	FEED
10611_AAOLJ3001L	DJXNB4054F	0.0001	FE
10611_AAOLJ3001L	JXRFG8695L	0.0001	AS
10611_AAOLJ3001L	KCIJR7559P	0.0001	FE
10611_AAOLJ3001L	JXBDA6620S	0.0001	FEED
107700_coassembly	WJTYV4855R	0.0001	FE
107700_coassembly	WEOIY8760C	0.0001	FE
107700_coassembly	NJJXB7326T	0.0001	FE
107700_coassembly	CTKAA1553C	0.622297	FEED
107700_coassembly	JVDVE4651D	0.0001	FE
107700_coassembly	NQWTN3218U	0.0001	AS
107700_coassembly	CB__Y2020_M4_D7_INF	0.0001	AS
107700_coassembly	IXKAB6328T	0.0001	FE
107700_coassembly	EBZCS4093H	0.0001	AS
107700_coassembly	YOGJP6828Y	0.0001	FE
107700_coassembly	PPQYX0519D	0.0001	AS
107700_coassembly	MRGNY0672A	0.0001	AS
107700_coassembly	FFXIX2867H	0.0001	AS
107700_coassembly	MHETY4827Z	0.0001	FE
107700_coassembly	XQXFX8126Y	0.0001	FE
107700_coassembly	XHJCW6359E	0.0001	AS
107700_coassembly	QKLUC6872B	0.0001	FE
107700_coassembly	ZHXHU7580Y	0.679574	FEED
107700_coassembly	LIIAL0853Z	0.0001	FE
107700_coassembly	BIHLB6119Y	0.0001	FE
107700_coassembly	XTFIC0638G	0.0001	FE
107700_coassembly	SLHEZ2715P	0.0001	AS
107700_coassembly	NZVQQ9792V	0.0001	FE
107700_coassembly	VVJFE8127P	0.0001	AS
107700_coassembly	AWBTU5226J	0.0001	FE
107700_coassembly	NEAWE3101W	0.0001	AS
107700_coassembly	KEIHK1168I	0.0001	AS
107700_coassembly	PMBNJ0338H	0.0001	AS
107700_coassembly	XBASS0297H	0.0001	FE
107700_coassembly	RJYXA9040V	0.0001	FE
107700_coassembly	ETWDT7513P	0.0001	FE
107700_coassembly	FFNVF9186D	0.0001	FE
107700_coassembly	OQKAY0494C	1.13985	FEED
107700_coassembly	KJUPI1833T	0.0001	FE
107700_coassembly	SGUAO0911C	0.0001	FE
107700_coassembly	GTAKE7915Y	0.0001	AS
107700_coassembly	FBLKR3479R	0.0001	FE
107700_coassembly	UMQML6506P	0.0001	FE
107700_coassembly	IUDZC4434Q	0.0001	AS
107700_coassembly	JXRFG8695L	0.0001	AS
107700_coassembly	PQLRE3426M	0.0001	FE
107700_coassembly	EGUDA3204Z	0.0001	FE
107700_coassembly	YGECA1284U	0.0001	FE
107700_coassembly	BDOLL5284I	0.0001	AS
107700_coassembly	EZZPO6467Z	0.0001	AS
107700_coassembly	AAOLJ3001L	0.0001	AS
107700_coassembly	LZGQG4924W	0.0001	AS
107700_coassembly	JUJHF9134P	0.0001	AS
107700_coassembly	KCIJR7559P	0.0001	FE
107700_coassembly	FQLZW4300W	0.0001	AS
107700_coassembly	CB_FEED10_Y2020_M4_D3_INF	0.599132	FEED
107700_coassembly	LIRKT9545S	1.07984	FEED
107700_coassembly	GXDMU2252I	0.0001	AS
107700_coassembly	YPQCU7286X	0.0001	AS
107700_coassembly	WQYNP1853R	1.10347	FEED
107700_coassembly	SPGSU7537F	0.0001	FE
107700_coassembly	SMAIH8416T	0.0001	AS
107700_coassembly	ASZUA0069S	0.0001	AS
107700_coassembly	ZYTXN5029K	0.0001	AS
107700_coassembly	CB__Y2020_M4_D10_ML	0.0001	AS
107700_coassembly	LJSLX5580A	0.0001	AS
107700_coassembly	YTCDV3980T	0.0001	FE
107700_coassembly	IWPCW0716G	0.0001	FE
107700_coassembly	NOAOR5976A	1.17986	FEED
107700_coassembly	VKAZC4265A	0.0001	FE
107700_coassembly	ZRQMP3158R	0.0001	FE
107700_coassembly	RVETB4734A	0.0001	FE
107700_coassembly	ABVSK8395E	0.0001	AS
107700_coassembly	XVJHZ6745S	0.0001	FEED
107700_coassembly	ZFYKJ6264T	1.13359	FEED
107700_coassembly	AXMGK3135Q	0.0001	FE
107700_coassembly	HFGVI0044Q	0.0001	AS
107700_coassembly	RBHSA3360N	0.0001	AS
107700_coassembly	SZCRM0055T	0.0001	FE
107700_coassembly	GQRAR9649I	0.0001	FE
107700_coassembly	JXBDA6620S	1.12193	FEED
107700_coassembly	WUJXT0280Z	0.0001	FE
107700_coassembly	AYHUY2120D	0.0001	AS
107700_coassembly	RAMLS4636B	0.0001	FE
107700_coassembly	SJIUI4838N	0.0001	FE
107700_coassembly	MGTBM3934B	0.0001	AS
107700_coassembly	UIBOQ0127Z	0.0001	AS
107700_coassembly	CXVWL1327T	0.0001	FE
107700_coassembly	TFTUD9566I	0.0001	AS
107700_coassembly	SNUEY9437E	0.0001	AS
107700_coassembly	GFGIA8953L	0.0001	AS
107700_coassembly	DJXNB4054F	0.0001	FE
107700_coassembly	UJATH1427C	0.0001	FE
107700_coassembly	UCOZS4528E	0.0001	AS
107700_coassembly	OGYXM7861O	0.0001	AS
107700_coassembly	GONKH1834E	0.0001	AS
107700_coassembly	TGQNY1141I	0.0001	FE
107700_coassembly	SNLSN1243N	0.0001	AS
107700_coassembly	WIZOE2839Q	0.0001	FE
107700_coassembly	TBBIJ6883B	0.0001	AS
107700_coassembly	LMGGV4316U	0.0001	AS
107700_coassembly	BKBAA7920Q	0.0001	AS
107700_coassembly	FIEDP4142E	0.0001	FE
107700_coassembly	CVREQ2707V	0.0001	AS
107700_coassembly	SMRZL4770S	0.0001	AS
107700_coassembly	LNBYT5954Z	0.0001	AS
107700_coassembly	RTCST0504P	0.0001	AS
107700_coassembly	NLQVX0980P	0.0001	AS
107700_coassembly	CB_P2_2020_03_31_INF	0.807699	FEED
107700_coassembly	HDRFF4542I	0.0001	AS
107700_coassembly	KMWIQ0712K	0.0001	AS
107700_coassembly	DNGEE8998Y	0.0001	AS
107700_coassembly	LSCZF6957Y	0.0001	AS
107700_coassembly	UPKQF5024K	0.0001	AS
107700_coassembly	XVVHV0835V	0.0001	FE
107700_coassembly	HQATZ1945L	0.0001	AS
107700_coassembly	EWOJK0017V	0.0001	AS
1099839_coassembly	CB__Y2020_M4_D7_INF	0.0001	AS
1099839_coassembly	QKLUC6872B	0.0001	FE
1099839_coassembly	WJTYV4855R	0.0001	FE
1099839_coassembly	IWPCW0716G	0.0001	FE
1099839_coassembly	NQWTN3218U	0.0001	AS
1099839_coassembly	WEOIY8760C	0.0001	FE
1099839_coassembly	KEIHK1168I	0.0001	AS
1099839_coassembly	XHJCW6359E	0.0001	AS
1099839_coassembly	DJXNB4054F	0.0001	FE
1099839_coassembly	SJIUI4838N	0.0001	FE
1099839_coassembly	YGECA1284U	0.0001	FE
1099839_coassembly	KMWIQ0712K	0.0001	AS
1099839_coassembly	IXKAB6328T	0.0001	FE
1099839_coassembly	YOGJP6828Y	0.0001	FE
1099839_coassembly	GTAKE7915Y	0.0001	AS
1099839_coassembly	NJJXB7326T	0.0001	FE
1099839_coassembly	EBZCS4093H	0.0001	AS
1099839_coassembly	SGUAO0911C	0.206177	FE
1099839_coassembly	MRGNY0672A	0.0001	AS
1099839_coassembly	AWBTU5226J	0.0001	FE
1099839_coassembly	SLHEZ2715P	0.0001	AS
1099839_coassembly	PQLRE3426M	0.0001	FE
1099839_coassembly	XBASS0297H	0.0001	FE
1099839_coassembly	YPQCU7286X	0.0001	AS
1099839_coassembly	JXRFG8695L	0.0001	AS
1099839_coassembly	EZZPO6467Z	0.0001	AS
1099839_coassembly	ASZUA0069S	0.0001	AS
1099839_coassembly	XTFIC0638G	0.0001	FE
1099839_coassembly	KCIJR7559P	0.0001	FE
1099839_coassembly	GQRAR9649I	0.0001	FE
1099839_coassembly	JUJHF9134P	0.0001	AS
1099839_coassembly	WUJXT0280Z	0.0001	FE
1099839_coassembly	FBLKR3479R	0.0001	FE
1099839_coassembly	GXDMU2252I	0.0001	AS
1099839_coassembly	NEAWE3101W	0.0001	AS
1099839_coassembly	XQXFX8126Y	0.0001	FE
1099839_coassembly	JVDVE4651D	0.0001	FE
1099839_coassembly	SMAIH8416T	0.0001	AS
1099839_coassembly	PMBNJ0338H	0.0001	AS
1099839_coassembly	ETWDT7513P	0.0001	FE
1099839_coassembly	LIIAL0853Z	0.0001	FE
1099839_coassembly	KJUPI1833T	0.0001	FE
1099839_coassembly	YTCDV3980T	0.0001	FE
1099839_coassembly	CB_P2_2020_03_31_INF	0.0001	FEED
1099839_coassembly	UCOZS4528E	0.0001	AS
1099839_coassembly	FFXIX2867H	0.0001	AS
1099839_coassembly	ZRQMP3158R	0.0001	FE
1099839_coassembly	IUDZC4434Q	0.0001	AS
1099839_coassembly	ABVSK8395E	0.0001	AS
1099839_coassembly	RVETB4734A	0.0001	FE
1099839_coassembly	ZFYKJ6264T	0.0001	FEED
1099839_coassembly	BDOLL5284I	0.164129	AS
1099839_coassembly	FFNVF9186D	0.0001	FE
1099839_coassembly	RBHSA3360N	0.0001	AS
1099839_coassembly	LZGQG4924W	0.0001	AS
1099839_coassembly	SZCRM0055T	0.0001	FE
1099839_coassembly	LNBYT5954Z	0.0001	AS
1099839_coassembly	XVVHV0835V	0.0001	FE
1099839_coassembly	CB_FEED10_Y2020_M4_D3_INF	0.0001	FEED
1099839_coassembly	TGQNY1141I	0.0001	FE
1099839_coassembly	OGYXM7861O	0.0001	AS
1099839_coassembly	RAMLS4636B	0.0001	FE
1099839_coassembly	EGUDA3204Z	0.0001	FE
1099839_coassembly	DNGEE8998Y	0.0001	AS
1099839_coassembly	MHETY4827Z	0.0001	FE
1099839_coassembly	BKBAA7920Q	0.0001	AS
1099839_coassembly	ZHXHU7580Y	0.0001	FEED
1099839_coassembly	LJSLX5580A	0.0001	AS
1099839_coassembly	GFGIA8953L	0.0001	AS
1099839_coassembly	JXBDA6620S	0.0001	FEED
1099839_coassembly	UJATH1427C	0.0001	FE
1099839_coassembly	NOAOR5976A	0.0001	FEED
1099839_coassembly	HDRFF4542I	0.0001	AS
1099839_coassembly	NLQVX0980P	0.0001	AS
1099839_coassembly	AYHUY2120D	0.0001	AS
1099839_coassembly	WQYNP1853R	0.0001	FEED
1099839_coassembly	SPGSU7537F	0.0001	FE
1099839_coassembly	RJYXA9040V	0.0001	FE
1099839_coassembly	ZYTXN5029K	0.0001	AS
1099839_coassembly	OQKAY0494C	0.0001	FEED
1099839_coassembly	SNUEY9437E	0.0001	AS
1099839_coassembly	CVREQ2707V	0.0001	AS
1099839_coassembly	TFTUD9566I	0.0001	AS
1099839_coassembly	PPQYX0519D	0.0001	AS
1099839_coassembly	RTCST0504P	0.0001	AS
1099839_coassembly	SNLSN1243N	0.0001	AS
1099839_coassembly	BIHLB6119Y	0.0001	FE
1099839_coassembly	MGTBM3934B	0.0001	AS
1099839_coassembly	XVJHZ6745S	0.0001	FEED
1099839_coassembly	EWOJK0017V	0.0001	AS
1099839_coassembly	CXVWL1327T	0.0001	FE
1099839_coassembly	FIEDP4142E	0.0001	FE
1099839_coassembly	UPKQF5024K	0.0001	AS
1099839_coassembly	AXMGK3135Q	0.0001	FE
1099839_coassembly	AAOLJ3001L	0.0001	AS
1099839_coassembly	NZVQQ9792V	0.0001	FE
1099839_coassembly	UIBOQ0127Z	0.0001	AS
1099839_coassembly	SMRZL4770S	0.0001	AS
1099839_coassembly	LIRKT9545S	0.0001	FEED
1099839_coassembly	VVJFE8127P	0.0001	AS
1099839_coassembly	CB__Y2020_M4_D10_ML	0.0001	AS
1099839_coassembly	VKAZC4265A	0.0001	FE
1099839_coassembly	HQATZ1945L	0.0001	AS
1099839_coassembly	TBBIJ6883B	0.0001	AS
1099839_coassembly	CTKAA1553C	0.0001	FEED
1099839_coassembly	WIZOE2839Q	0.0001	FE
1099839_coassembly	HFGVI0044Q	0.0001	AS
1099839_coassembly	LSCZF6957Y	0.0001	AS
1099839_coassembly	FQLZW4300W	0.0001	AS
1099839_coassembly	LMGGV4316U	0.0001	AS
1099839_coassembly	UMQML6506P	0.0001	FE
1099839_coassembly	GONKH1834E	0.0001	AS
1106_coassembly	IXKAB6328T	0.0001	FE
1106_coassembly	XHJCW6359E	0.0001	AS
1106_coassembly	NQWTN3218U	0.0001	AS
1106_coassembly	WUJXT0280Z	0.0001	FE
1106_coassembly	WEOIY8760C	0.0001	FE
1106_coassembly	SGUAO0911C	0.0001	FE
1106_coassembly	JXRFG8695L	0.0001	AS
1106_coassembly	YGECA1284U	0.0001	FE
1106_coassembly	LNBYT5954Z	0.0001	AS
1106_coassembly	XVVHV0835V	0.0001	FE
1106_coassembly	JUJHF9134P	0.0001	AS
1106_coassembly	KJUPI1833T	0.0001	FE
1106_coassembly	XQXFX8126Y	0.0001	FE
1106_coassembly	KEIHK1168I	0.0001	AS
1106_coassembly	KCIJR7559P	0.0001	FE
1106_coassembly	SJIUI4838N	0.0001	FE
1106_coassembly	EBZCS4093H	0.0001	AS
1106_coassembly	GQRAR9649I	0.0001	FE
1106_coassembly	ASZUA0069S	0.0001	AS
1106_coassembly	LJSLX5580A	0.0001	AS
1106_coassembly	YTCDV3980T	0.0001	FE
1106_coassembly	OGYXM7861O	0.0001	AS
1106_coassembly	UJATH1427C	0.0001	FE
1106_coassembly	SLHEZ2715P	0.0001	AS
1106_coassembly	SMAIH8416T	0.0001	AS
1106_coassembly	XVJHZ6745S	0.0001	FEED
1106_coassembly	JVDVE4651D	0.0001	FE
1106_coassembly	KMWIQ0712K	0.0001	AS
1106_coassembly	QKLUC6872B	0.0001	FE
1106_coassembly	WJTYV4855R	0.0001	FE
1106_coassembly	XTFIC0638G	0.0001	FE
1106_coassembly	MHETY4827Z	0.0001	FE
1106_coassembly	DJXNB4054F	0.0001	FE
1106_coassembly	SMRZL4770S	0.0001	AS
1106_coassembly	CB__Y2020_M4_D7_INF	0.0001	AS
1106_coassembly	YPQCU7286X	0.0001	AS
1106_coassembly	IUDZC4434Q	0.0001	AS
1106_coassembly	DNGEE8998Y	0.0001	AS
1106_coassembly	SNLSN1243N	0.0001	AS
1106_coassembly	ZRQMP3158R	0.0001	FE
1106_coassembly	RVETB4734A	0.0001	FE
1106_coassembly	GXDMU2252I	0.0001	AS
1106_coassembly	FFNVF9186D	0.0001	FE
1106_coassembly	EZZPO6467Z	0.0001	AS
1106_coassembly	AXMGK3135Q	0.0001	FE
1106_coassembly	LIIAL0853Z	0.0001	FE
1106_coassembly	CVREQ2707V	0.0001	AS
1106_coassembly	IWPCW0716G	0.0001	FE
1106_coassembly	XBASS0297H	0.0001	FE
1106_coassembly	SPGSU7537F	0.0001	FE
1106_coassembly	LMGGV4316U	0.0001	AS
1106_coassembly	MRGNY0672A	0.0001	AS
1106_coassembly	RAMLS4636B	0.0001	FE
1106_coassembly	ZFYKJ6264T	0.0001	FEED
1106_coassembly	CB__Y2020_M4_D10_ML	0.0001	AS
1106_coassembly	YOGJP6828Y	0.0001	FE
1106_coassembly	GFGIA8953L	0.0001	AS
1106_coassembly	SNUEY9437E	0.0001	AS
1106_coassembly	ZHXHU7580Y	0.0001	FEED
1106_coassembly	JXBDA6620S	0.0001	FEED
1106_coassembly	LZGQG4924W	0.0001	AS
1106_coassembly	EGUDA3204Z	0.0001	FE
1106_coassembly	BIHLB6119Y	0.0001	FE
1106_coassembly	WQYNP1853R	0.0001	FEED
1106_coassembly	EWOJK0017V	0.0001	AS
1106_coassembly	MGTBM3934B	0.0001	AS
1106_coassembly	ABVSK8395E	0.0001	AS
1106_coassembly	RJYXA9040V	0.0001	FE
1106_coassembly	ETWDT7513P	0.0001	FE
1106_coassembly	BKBAA7920Q	0.0001	AS
1106_coassembly	SZCRM0055T	0.0001	FE
1106_coassembly	NLQVX0980P	0.0001	AS
1106_coassembly	TFTUD9566I	0.0001	AS
1106_coassembly	BDOLL5284I	0.0001	AS
1106_coassembly	CTKAA1553C	0.0001	FEED
1106_coassembly	FQLZW4300W	0.0001	AS
1106_coassembly	TGQNY1141I	0.0001	FE
1106_coassembly	HQATZ1945L	0.0001	AS
1106_coassembly	NZVQQ9792V	0.0001	FE
1106_coassembly	NOAOR5976A	0.0001	FEED
1106_coassembly	NJJXB7326T	0.0001	FE
1106_coassembly	CXVWL1327T	0.0001	FE
1106_coassembly	WIZOE2839Q	0.0001	FE
1106_coassembly	AAOLJ3001L	0.0001	AS
1106_coassembly	UCOZS4528E	0.0001	AS
1106_coassembly	PQLRE3426M	0.0001	FE
1106_coassembly	AWBTU5226J	0.0001	FE
1106_coassembly	PMBNJ0338H	0.0001	AS
1106_coassembly	LIRKT9545S	0.0001	FEED
1106_coassembly	FFXIX2867H	0.0001	AS
1106_coassembly	FIEDP4142E	0.0001	FE
1106_coassembly	TBBIJ6883B	0.0001	AS
1106_coassembly	UIBOQ0127Z	0.0001	AS
1106_coassembly	NEAWE3101W	0.0001	AS
1106_coassembly	UMQML6506P	0.0001	FE
1106_coassembly	ZYTXN5029K	0.0001	AS
1106_coassembly	CB_P2_2020_03_31_INF	0.0001	FEED
1106_coassembly	GTAKE7915Y	0.0001	AS
1106_coassembly	AYHUY2120D	0.0001	AS
1106_coassembly	HDRFF4542I	0.0001	AS
1106_coassembly	LSCZF6957Y	0.0001	AS
1106_coassembly	CB_FEED10_Y2020_M4_D3_INF	0.054872	FEED
1106_coassembly	UPKQF5024K	0.0001	AS
1106_coassembly	FBLKR3479R	0.0001	FE
1106_coassembly	VKAZC4265A	0.0001	FE
1106_coassembly	RTCST0504P	0.0001	AS
1106_coassembly	GONKH1834E	0.0001	AS
1106_coassembly	OQKAY0494C	0.0001	FEED
1106_coassembly	RBHSA3360N	0.0001	AS
1106_coassembly	PPQYX0519D	0.0001	AS
1106_coassembly	VVJFE8127P	0.0001	AS
1106_coassembly	HFGVI0044Q	0.0001	AS
114281_p1.opera	XBASS0297H	0.0001	FE
114281_p1.opera	NQWTN3218U	0.0001	AS
114281_p1.opera	NLQVX0980P	0.0001	AS
114281_p1.opera	UJATH1427C	0.0001	FE
114281_p1.opera	LNBYT5954Z	0.0001	AS
114281_p1.opera	SZCRM0055T	0.0001	FE
114281_p1.opera	NEAWE3101W	0.0001	AS
114281_p1.opera	JXRFG8695L	0.0001	AS
114281_p1.opera	IXKAB6328T	0.0001	FE
114281_p1.opera	MHETY4827Z	0.0001	FE
114281_p1.opera	YTCDV3980T	0.0001	FE
114281_p1.opera	NOAOR5976A	0.0001	FEED
114281_p1.opera	KEIHK1168I	0.0001	AS
114281_p1.opera	KCIJR7559P	0.0001	FE
114281_p1.opera	SGUAO0911C	0.0001	FE
114281_p1.opera	IUDZC4434Q	0.0001	AS
114281_p1.opera	RTCST0504P	0.0001	AS
114281_p1.opera	KMWIQ0712K	0.0001	AS
114281_p1.opera	XTFIC0638G	0.0001	FE
114281_p1.opera	YGECA1284U	0.0001	FE
114281_p1.opera	OGYXM7861O	0.0001	AS
114281_p1.opera	ABVSK8395E	0.0001	AS
114281_p1.opera	ZRQMP3158R	0.0001	FE
114281_p1.opera	EBZCS4093H	0.0001	AS
114281_p1.opera	FFNVF9186D	0.0001	FE
114281_p1.opera	CVREQ2707V	0.0001	AS
114281_p1.opera	IWPCW0716G	0.0001	FE
114281_p1.opera	SNUEY9437E	0.0001	AS
114281_p1.opera	PQLRE3426M	0.0001	FE
114281_p1.opera	GONKH1834E	0.0001	AS
114281_p1.opera	LMGGV4316U	0.0894659	AS
114281_p1.opera	EGUDA3204Z	0.0001	FE
114281_p1.opera	RAMLS4636B	0.0001	FE
114281_p1.opera	UCOZS4528E	0.0001	AS
114281_p1.opera	WJTYV4855R	0.0001	FE
114281_p1.opera	NJJXB7326T	0.0001	FE
114281_p1.opera	JUJHF9134P	0.0001	AS
114281_p1.opera	RBHSA3360N	0.0001	AS
114281_p1.opera	WUJXT0280Z	0.0001	FE
114281_p1.opera	SMRZL4770S	0.0001	AS
114281_p1.opera	AWBTU5226J	0.0001	FE
114281_p1.opera	SJIUI4838N	0.0001	FE
114281_p1.opera	CTKAA1553C	0.0001	FEED
114281_p1.opera	WQYNP1853R	0.0001	FEED
114281_p1.opera	TFTUD9566I	0.0001	AS
114281_p1.opera	PMBNJ0338H	0.0001	AS
114281_p1.opera	JVDVE4651D	0.0001	FE
114281_p1.opera	ASZUA0069S	0.0001	AS
114281_p1.opera	JXBDA6620S	0.0001	FEED
114281_p1.opera	PPQYX0519D	0.0001	AS
114281_p1.opera	EZZPO6467Z	0.0001	AS
114281_p1.opera	GQRAR9649I	0.0001	FE
114281_p1.opera	BKBAA7920Q	0.0001	AS
114281_p1.opera	FBLKR3479R	0.0001	FE
114281_p1.opera	LIRKT9545S	0.0001	FEED
114281_p1.opera	RVETB4734A	0.0001	FE
114281_p1.opera	BIHLB6119Y	0.0001	FE
114281_p1.opera	DNGEE8998Y	0.0001	AS
114281_p1.opera	CXVWL1327T	0.0001	FE
114281_p1.opera	EWOJK0017V	0.0001	AS
114281_p1.opera	KJUPI1833T	0.0001	FE
114281_p1.opera	LJSLX5580A	0.0001	AS
114281_p1.opera	YOGJP6828Y	0.0001	FE
114281_p1.opera	CB__Y2020_M4_D10_ML	0.0309914	AS
114281_p1.opera	FIEDP4142E	0.0001	FE
114281_p1.opera	XHJCW6359E	0.0001	AS
114281_p1.opera	FFXIX2867H	0.0001	AS
114281_p1.opera	SPGSU7537F	0.0001	FE
114281_p1.opera	GTAKE7915Y	0.0001	AS
114281_p1.opera	UIBOQ0127Z	0.0001	AS
114281_p1.opera	XQXFX8126Y	0.0001	FE
114281_p1.opera	YPQCU7286X	0.0001	AS
114281_p1.opera	GFGIA8953L	0.0001	AS
114281_p1.opera	ZFYKJ6264T	0.0001	FEED
114281_p1.opera	SLHEZ2715P	0.0001	AS
114281_p1.opera	OQKAY0494C	0.0001	FEED
114281_p1.opera	CB__Y2020_M4_D7_INF	0.056341	AS
114281_p1.opera	AAOLJ3001L	0.0001	AS
114281_p1.opera	LZGQG4924W	0.0001	AS
114281_p1.opera	MRGNY0672A	0.0001	AS
114281_p1.opera	TBBIJ6883B	0.0001	AS
114281_p1.opera	SMAIH8416T	0.0001	AS
114281_p1.opera	XVJHZ6745S	0.0001	FEED
114281_p1.opera	AYHUY2120D	0.0001	AS
114281_p1.opera	LIIAL0853Z	0.0001	FE
114281_p1.opera	VVJFE8127P	0.0001	AS
114281_p1.opera	RJYXA9040V	0.0001	FE
114281_p1.opera	QKLUC6872B	0.0001	FE
114281_p1.opera	SNLSN1243N	0.0001	AS
114281_p1.opera	WIZOE2839Q	0.0001	FE
114281_p1.opera	CB_P2_2020_03_31_INF	0.0325409	FEED
114281_p1.opera	MGTBM3934B	0.0001	AS
114281_p1.opera	ZYTXN5029K	0.0001	AS
114281_p1.opera	CB_FEED10_Y2020_M4_D3_INF	0.0184828	FEED
114281_p1.opera	HQATZ1945L	0.0001	AS
114281_p1.opera	BDOLL5284I	0.0001	AS
114281_p1.opera	FQLZW4300W	0.0001	AS
114281_p1.opera	ETWDT7513P	0.0001	FE
114281_p1.opera	HFGVI0044Q	0.0001	AS
114281_p1.opera	LSCZF6957Y	0.0001	AS
114281_p1.opera	VKAZC4265A	0.0001	FE
114281_p1.opera	NZVQQ9792V	0.0001	FE
114281_p1.opera	WEOIY8760C	0.0001	FE
114281_p1.opera	UMQML6506P	0.0001	FE
114281_p1.opera	TGQNY1141I	0.0001	FE
114281_p1.opera	AXMGK3135Q	0.0001	FE
114281_p1.opera	ZHXHU7580Y	0.0001	FEED
114281_p1.opera	GXDMU2252I	0.0001	AS
114281_p1.opera	HDRFF4542I	0.0001	AS
114281_p1.opera	DJXNB4054F	0.0001	FE
114281_p1.opera	UPKQF5024K	0.0001	AS
114281_p1.opera	XVVHV0835V	0.0001	FE
11483_DNGEE8998Y_HS	IXKAB6328T	0.0001	FE
11483_DNGEE8998Y_HS	NQWTN3218U	0.0001	AS
11483_DNGEE8998Y_HS	SNUEY9437E	0.0001	AS
11483_DNGEE8998Y_HS	MHETY4827Z	0.0001	FE
11483_DNGEE8998Y_HS	YTCDV3980T	0.0001	FE
11483_DNGEE8998Y_HS	TFTUD9566I	0.0001	AS
11483_DNGEE8998Y_HS	IUDZC4434Q	0.0001	AS
11483_DNGEE8998Y_HS	UCOZS4528E	0.0001	AS
11483_DNGEE8998Y_HS	XQXFX8126Y	0.0001	FE
11483_DNGEE8998Y_HS	NEAWE3101W	0.0001	AS
11483_DNGEE8998Y_HS	BIHLB6119Y	0.0001	FE
11483_DNGEE8998Y_HS	XBASS0297H	0.0001	FE
11483_DNGEE8998Y_HS	XTFIC0638G	0.0001	FE
11483_DNGEE8998Y_HS	FFNVF9186D	0.0001	FE
11483_DNGEE8998Y_HS	JVDVE4651D	0.0001	FE
11483_DNGEE8998Y_HS	NJJXB7326T	0.0001	FE
11483_DNGEE8998Y_HS	KEIHK1168I	0.0001	AS
11483_DNGEE8998Y_HS	NLQVX0980P	0.0001	AS
11483_DNGEE8998Y_HS	JUJHF9134P	0.0001	AS
11483_DNGEE8998Y_HS	OGYXM7861O	0.0001	AS
11483_DNGEE8998Y_HS	WUJXT0280Z	0.0001	FE
11483_DNGEE8998Y_HS	JXBDA6620S	0.0001	FEED
11483_DNGEE8998Y_HS	SJIUI4838N	0.0001	FE
11483_DNGEE8998Y_HS	WQYNP1853R	0.0001	FEED
11483_DNGEE8998Y_HS	FBLKR3479R	0.0001	FE
11483_DNGEE8998Y_HS	PMBNJ0338H	0.0001	AS
11483_DNGEE8998Y_HS	ZRQMP3158R	0.0001	FE
11483_DNGEE8998Y_HS	PQLRE3426M	0.0001	FE
11483_DNGEE8998Y_HS	EBZCS4093H	0.0001	AS
11483_DNGEE8998Y_HS	YOGJP6828Y	0.0001	FE
11483_DNGEE8998Y_HS	SGUAO0911C	0.0001	FE
11483_DNGEE8998Y_HS	PPQYX0519D	0.0001	AS
11483_DNGEE8998Y_HS	CVREQ2707V	0.0001	AS
11483_DNGEE8998Y_HS	KCIJR7559P	0.0001	FE
11483_DNGEE8998Y_HS	LIRKT9545S	0.0001	FEED
11483_DNGEE8998Y_HS	CB_FEED10_Y2020_M4_D3_INF	0.0001	FEED
11483_DNGEE8998Y_HS	UIBOQ0127Z	0.0001	AS
11483_DNGEE8998Y_HS	DNGEE8998Y	0.0001	AS
11483_DNGEE8998Y_HS	EGUDA3204Z	0.0001	FE
11483_DNGEE8998Y_HS	RAMLS4636B	0.0001	FE
11483_DNGEE8998Y_HS	YGECA1284U	0.0001	FE
11483_DNGEE8998Y_HS	WJTYV4855R	0.0001	FE
11483_DNGEE8998Y_HS	SLHEZ2715P	0.0001	AS
11483_DNGEE8998Y_HS	BKBAA7920Q	0.0001	AS
11483_DNGEE8998Y_HS	LJSLX5580A	0.0001	AS
11483_DNGEE8998Y_HS	SMRZL4770S	0.0001	AS
11483_DNGEE8998Y_HS	MRGNY0672A	0.0001	AS
11483_DNGEE8998Y_HS	SPGSU7537F	0.0001	FE
11483_DNGEE8998Y_HS	FFXIX2867H	0.0001	AS
11483_DNGEE8998Y_HS	FQLZW4300W	0.0001	AS
11483_DNGEE8998Y_HS	AWBTU5226J	0.0001	FE
11483_DNGEE8998Y_HS	EWOJK0017V	0.0001	AS
11483_DNGEE8998Y_HS	KMWIQ0712K	0.0001	AS
11483_DNGEE8998Y_HS	CXVWL1327T	0.0001	FE
11483_DNGEE8998Y_HS	ASZUA0069S	0.0001	AS
11483_DNGEE8998Y_HS	OQKAY0494C	0.0001	FEED
11483_DNGEE8998Y_HS	CB__Y2020_M4_D10_ML	0.0001	AS
11483_DNGEE8998Y_HS	KJUPI1833T	0.0001	FE
11483_DNGEE8998Y_HS	RBHSA3360N	0.0001	AS
11483_DNGEE8998Y_HS	LNBYT5954Z	0.0001	AS
11483_DNGEE8998Y_HS	SNLSN1243N	0.0001	AS
11483_DNGEE8998Y_HS	NOAOR5976A	0.0001	FEED
11483_DNGEE8998Y_HS	TGQNY1141I	0.0001	FE
11483_DNGEE8998Y_HS	GONKH1834E	0.0001	AS
11483_DNGEE8998Y_HS	RVETB4734A	0.0001	FE
11483_DNGEE8998Y_HS	JXRFG8695L	0.0001	AS
11483_DNGEE8998Y_HS	ABVSK8395E	0.0001	AS
11483_DNGEE8998Y_HS	YPQCU7286X	0.0001	AS
11483_DNGEE8998Y_HS	GXDMU2252I	0.0001	AS
11483_DNGEE8998Y_HS	LIIAL0853Z	0.0001	FE
11483_DNGEE8998Y_HS	EZZPO6467Z	0.0001	AS
11483_DNGEE8998Y_HS	GFGIA8953L	0.0001	AS
11483_DNGEE8998Y_HS	GQRAR9649I	0.0001	FE
11483_DNGEE8998Y_HS	XHJCW6359E	0.0001	AS
11483_DNGEE8998Y_HS	WEOIY8760C	0.0001	FE
11483_DNGEE8998Y_HS	NZVQQ9792V	0.0001	FE
11483_DNGEE8998Y_HS	GTAKE7915Y	0.0001	AS
11483_DNGEE8998Y_HS	AYHUY2120D	0.0001	AS
11483_DNGEE8998Y_HS	CTKAA1553C	0.0001	FEED
11483_DNGEE8998Y_HS	LMGGV4316U	0.0001	AS
11483_DNGEE8998Y_HS	VVJFE8127P	0.0001	AS
11483_DNGEE8998Y_HS	ZFYKJ6264T	0.0001	FEED
11483_DNGEE8998Y_HS	QKLUC6872B	0.0001	FE
11483_DNGEE8998Y_HS	CB_P2_2020_03_31_INF	0.0428483	FEED
11483_DNGEE8998Y_HS	HDRFF4542I	0.0001	AS
11483_DNGEE8998Y_HS	AAOLJ3001L	0.0001	AS
11483_DNGEE8998Y_HS	UJATH1427C	0.0001	FE
11483_DNGEE8998Y_HS	XVVHV0835V	0.0001	FE
11483_DNGEE8998Y_HS	XVJHZ6745S	0.0001	FEED
11483_DNGEE8998Y_HS	TBBIJ6883B	0.0001	AS
11483_DNGEE8998Y_HS	MGTBM3934B	0.0001	AS
11483_DNGEE8998Y_HS	RJYXA9040V	0.0001	FE
11483_DNGEE8998Y_HS	ETWDT7513P	0.0001	FE
11483_DNGEE8998Y_HS	FIEDP4142E	0.0001	FE
11483_DNGEE8998Y_HS	SZCRM0055T	0.0001	FE
11483_DNGEE8998Y_HS	AXMGK3135Q	0.0001	FE
11483_DNGEE8998Y_HS	ZHXHU7580Y	0.0001	FEED
11483_DNGEE8998Y_HS	IWPCW0716G	0.0001	FE
11483_DNGEE8998Y_HS	LZGQG4924W	0.0001	AS
11483_DNGEE8998Y_HS	RTCST0504P	0.0001	AS
11483_DNGEE8998Y_HS	VKAZC4265A	0.0001	FE
11483_DNGEE8998Y_HS	SMAIH8416T	0.0001	AS
11483_DNGEE8998Y_HS	LSCZF6957Y	0.0001	AS
11483_DNGEE8998Y_HS	UPKQF5024K	0.0001	AS
11483_DNGEE8998Y_HS	BDOLL5284I	0.0001	AS
11483_DNGEE8998Y_HS	DJXNB4054F	0.0001	FE
11483_DNGEE8998Y_HS	HFGVI0044Q	0.0001	AS
11483_DNGEE8998Y_HS	CB__Y2020_M4_D7_INF	0.0454396	AS
11483_DNGEE8998Y_HS	UMQML6506P	0.0001	FE
11483_DNGEE8998Y_HS	WIZOE2839Q	0.0001	FE
11483_DNGEE8998Y_HS	ZYTXN5029K	0.0001	AS
11483_DNGEE8998Y_HS	HQATZ1945L	0.0001	AS
1159066_coassembly	SLHEZ2715P	0.0001	AS
1159066_coassembly	SPGSU7537F	0.0001	FE
1159066_coassembly	MRGNY0672A	0.0001	AS
1159066_coassembly	SMAIH8416T	0.0001	AS
1159066_coassembly	WIZOE2839Q	0.0001	FE
1159066_coassembly	YOGJP6828Y	0.0001	FE
1159066_coassembly	YGECA1284U	0.0001	FE
1159066_coassembly	SNUEY9437E	0.0001	AS
1159066_coassembly	IWPCW0716G	0.0001	FE
1159066_coassembly	WUJXT0280Z	0.0001	FE
1159066_coassembly	NZVQQ9792V	0.0001	FE
1159066_coassembly	KCIJR7559P	0.0001	FE
1159066_coassembly	FBLKR3479R	0.0001	FE
1159066_coassembly	PQLRE3426M	0.0001	FE
1159066_coassembly	XBASS0297H	0.0001	FE
1159066_coassembly	LIRKT9545S	0.0001	FEED
1159066_coassembly	NQWTN3218U	0.0001	AS
1159066_coassembly	UCOZS4528E	0.0001	AS
1159066_coassembly	OQKAY0494C	0.240412	FEED
1159066_coassembly	IXKAB6328T	0.0001	FE
1159066_coassembly	JXBDA6620S	0.0001	FEED
1159066_coassembly	QKLUC6872B	0.0001	FE
1159066_coassembly	XHJCW6359E	0.0001	AS
1159066_coassembly	WEOIY8760C	0.0001	FE
1159066_coassembly	GTAKE7915Y	0.0001	AS
1159066_coassembly	FFXIX2867H	0.0001	AS
1159066_coassembly	FQLZW4300W	0.0001	AS
1159066_coassembly	JXRFG8695L	0.0001	AS
1159066_coassembly	WQYNP1853R	0.222766	FEED
1159066_coassembly	NEAWE3101W	0.0001	AS
1159066_coassembly	NLQVX0980P	0.0001	AS
1159066_coassembly	SZCRM0055T	0.0001	FE
1159066_coassembly	SGUAO0911C	0.0001	FE
1159066_coassembly	VVJFE8127P	0.0001	AS
1159066_coassembly	JUJHF9134P	0.0001	AS
1159066_coassembly	RBHSA3360N	0.0001	AS
1159066_coassembly	NJJXB7326T	0.0001	FE
1159066_coassembly	NOAOR5976A	0.155098	FEED
1159066_coassembly	TBBIJ6883B	0.0001	AS
1159066_coassembly	GONKH1834E	0.0001	AS
1159066_coassembly	PMBNJ0338H	0.0001	AS
1159066_coassembly	DNGEE8998Y	0.0001	AS
1159066_coassembly	IUDZC4434Q	0.0001	AS
1159066_coassembly	ABVSK8395E	0.0001	AS
1159066_coassembly	MHETY4827Z	0.0001	FE
1159066_coassembly	ETWDT7513P	0.0001	FE
1159066_coassembly	FIEDP4142E	0.0001	FE
1159066_coassembly	LJSLX5580A	0.0001	AS
1159066_coassembly	EBZCS4093H	0.0001	AS
1159066_coassembly	XVVHV0835V	0.0001	FE
1159066_coassembly	ASZUA0069S	0.0001	AS
1159066_coassembly	SNLSN1243N	0.0001	AS
1159066_coassembly	HDRFF4542I	0.0001	AS
1159066_coassembly	UIBOQ0127Z	0.0001	AS
1159066_coassembly	KEIHK1168I	0.0001	AS
1159066_coassembly	XQXFX8126Y	0.0001	FE
1159066_coassembly	AWBTU5226J	0.0001	FE
1159066_coassembly	GXDMU2252I	0.0001	AS
1159066_coassembly	HFGVI0044Q	0.0001	AS
1159066_coassembly	EZZPO6467Z	0.0001	AS
1159066_coassembly	KJUPI1833T	0.0001	FE
1159066_coassembly	LNBYT5954Z	0.0001	AS
1159066_coassembly	WJTYV4855R	0.0001	FE
1159066_coassembly	RTCST0504P	0.0001	AS
1159066_coassembly	TGQNY1141I	0.0001	FE
1159066_coassembly	UMQML6506P	0.0001	FE
1159066_coassembly	LSCZF6957Y	0.0001	AS
1159066_coassembly	XVJHZ6745S	0.0001	FEED
1159066_coassembly	KMWIQ0712K	0.0001	AS
1159066_coassembly	JVDVE4651D	0.0001	FE
1159066_coassembly	TFTUD9566I	0.0001	AS
1159066_coassembly	ZRQMP3158R	0.0001	FE
1159066_coassembly	CXVWL1327T	0.0001	FE
1159066_coassembly	SMRZL4770S	0.0001	AS
1159066_coassembly	FFNVF9186D	0.0001	FE
1159066_coassembly	BDOLL5284I	0.0001	AS
1159066_coassembly	BKBAA7920Q	0.0001	AS
1159066_coassembly	AXMGK3135Q	0.0001	FE
1159066_coassembly	HQATZ1945L	0.0001	AS
1159066_coassembly	VKAZC4265A	0.0001	FE
1159066_coassembly	MGTBM3934B	0.0001	AS
1159066_coassembly	RVETB4734A	0.0001	FE
1159066_coassembly	CB_FEED10_Y2020_M4_D3_INF	0.142167	FEED
1159066_coassembly	BIHLB6119Y	0.0001	FE
1159066_coassembly	AYHUY2120D	0.0001	AS
1159066_coassembly	XTFIC0638G	0.0001	FE
1159066_coassembly	ZYTXN5029K	0.0001	AS
1159066_coassembly	GFGIA8953L	0.0001	AS
1159066_coassembly	UJATH1427C	0.0001	FE
1159066_coassembly	SJIUI4838N	0.0001	FE
1159066_coassembly	DJXNB4054F	0.0001	FE
1159066_coassembly	ZHXHU7580Y	0.0001	FEED
1159066_coassembly	RAMLS4636B	0.0001	FE
1159066_coassembly	CTKAA1553C	0.0001	FEED
1159066_coassembly	EGUDA3204Z	0.0001	FE
1159066_coassembly	YPQCU7286X	0.0001	AS
1159066_coassembly	CB__Y2020_M4_D10_ML	0.0001	AS
1159066_coassembly	PPQYX0519D	0.0001	AS
1159066_coassembly	LIIAL0853Z	0.0001	FE
1159066_coassembly	CB__Y2020_M4_D7_INF	0.0001	AS
1159066_coassembly	ZFYKJ6264T	0.142105	FEED
1159066_coassembly	RJYXA9040V	0.0001	FE
1159066_coassembly	CB_P2_2020_03_31_INF	0.143029	FEED
1159066_coassembly	YTCDV3980T	0.0001	FE
1159066_coassembly	CVREQ2707V	0.0001	AS
1159066_coassembly	GQRAR9649I	0.0001	FE
1159066_coassembly	EWOJK0017V	0.0001	AS
1159066_coassembly	OGYXM7861O	0.0001	AS
1159066_coassembly	LMGGV4316U	0.0001	AS
1159066_coassembly	UPKQF5024K	0.0001	AS
1159066_coassembly	AAOLJ3001L	0.0001	AS
1159066_coassembly	LZGQG4924W	0.0001	AS
11633_TGQNY1141I	BKBAA7920Q	0.0001	AS
11633_TGQNY1141I	CB_P2_2020_03_31_INF	0.0001	FEED
11633_TGQNY1141I	SJIUI4838N	0.0001	FE
11633_TGQNY1141I	AWBTU5226J	0.0001	FE
11633_TGQNY1141I	FBLKR3479R	0.0001	FE
11633_TGQNY1141I	WEOIY8760C	0.0001	FE
11633_TGQNY1141I	AYHUY2120D	0.0001	AS
11633_TGQNY1141I	LSCZF6957Y	0.0001	AS
11633_TGQNY1141I	ETWDT7513P	0.0001	FE
11633_TGQNY1141I	SGUAO0911C	0.0001	FE
11633_TGQNY1141I	NQWTN3218U	0.0001	AS
11633_TGQNY1141I	YGECA1284U	0.0001	FE
11633_TGQNY1141I	LIIAL0853Z	0.0001	FE
11633_TGQNY1141I	SLHEZ2715P	0.0001	AS
11633_TGQNY1141I	GONKH1834E	0.0001	AS
11633_TGQNY1141I	IWPCW0716G	0.0001	FE
11633_TGQNY1141I	BIHLB6119Y	0.0001	FE
11633_TGQNY1141I	NZVQQ9792V	0.0001	FE
11633_TGQNY1141I	UIBOQ0127Z	0.0001	AS
11633_TGQNY1141I	NOAOR5976A	0.0001	FEED
11633_TGQNY1141I	ABVSK8395E	0.0001	AS
11633_TGQNY1141I	JXRFG8695L	0.0001	AS
11633_TGQNY1141I	CB__Y2020_M4_D10_ML	0.0001	AS
11633_TGQNY1141I	SZCRM0055T	0.0001	FE
11633_TGQNY1141I	XQXFX8126Y	0.0001	FE
11633_TGQNY1141I	GXDMU2252I	0.0001	AS
11633_TGQNY1141I	ZYTXN5029K	0.0001	AS
11633_TGQNY1141I	VVJFE8127P	0.0001	AS
11633_TGQNY1141I	SMRZL4770S	0.0001	AS
11633_TGQNY1141I	RTCST0504P	0.0001	AS
11633_TGQNY1141I	LIRKT9545S	0.0001	FEED
11633_TGQNY1141I	SNLSN1243N	0.0001	AS
11633_TGQNY1141I	MRGNY0672A	0.0001	AS
11633_TGQNY1141I	GTAKE7915Y	0.0001	AS
11633_TGQNY1141I	CXVWL1327T	0.0001	FE
11633_TGQNY1141I	SNUEY9437E	0.0001	AS
11633_TGQNY1141I	UCOZS4528E	0.0001	AS
11633_TGQNY1141I	JVDVE4651D	0.0001	FE
11633_TGQNY1141I	YPQCU7286X	0.0001	AS
11633_TGQNY1141I	AXMGK3135Q	0.0001	FE
11633_TGQNY1141I	JUJHF9134P	0.0001	AS
11633_TGQNY1141I	KCIJR7559P	0.0001	FE
11633_TGQNY1141I	TBBIJ6883B	0.0001	AS
11633_TGQNY1141I	WJTYV4855R	0.0001	FE
11633_TGQNY1141I	SMAIH8416T	0.0001	AS
11633_TGQNY1141I	UMQML6506P	0.175138	FE
11633_TGQNY1141I	WUJXT0280Z	0.0001	FE
11633_TGQNY1141I	FIEDP4142E	0.0001	FE
11633_TGQNY1141I	BDOLL5284I	0.0001	AS
11633_TGQNY1141I	EBZCS4093H	0.0001	AS
11633_TGQNY1141I	FFNVF9186D	0.997351	FE
11633_TGQNY1141I	DJXNB4054F	0.0001	FE
11633_TGQNY1141I	AAOLJ3001L	0.0001	AS
11633_TGQNY1141I	JXBDA6620S	0.0001	FEED
11633_TGQNY1141I	PPQYX0519D	0.0001	AS
11633_TGQNY1141I	ZHXHU7580Y	0.0001	FEED
11633_TGQNY1141I	DNGEE8998Y	0.0001	AS
11633_TGQNY1141I	TGQNY1141I	0.0001	FE
11633_TGQNY1141I	CB_FEED10_Y2020_M4_D3_INF	0.0001	FEED
11633_TGQNY1141I	HDRFF4542I	0.0001	AS
11633_TGQNY1141I	RVETB4734A	0.0001	FE
11633_TGQNY1141I	NEAWE3101W	0.0001	AS
11633_TGQNY1141I	TFTUD9566I	0.0001	AS
11633_TGQNY1141I	CVREQ2707V	0.0001	AS
11633_TGQNY1141I	RAMLS4636B	0.0001	FE
11633_TGQNY1141I	XBASS0297H	0.0001	FE
11633_TGQNY1141I	ASZUA0069S	0.0001	AS
11633_TGQNY1141I	FFXIX2867H	0.0001	AS
11633_TGQNY1141I	QKLUC6872B	0.0001	FE
11633_TGQNY1141I	YOGJP6828Y	0.0001	FE
11633_TGQNY1141I	SPGSU7537F	0.0001	FE
11633_TGQNY1141I	XHJCW6359E	0.0001	AS
11633_TGQNY1141I	CTKAA1553C	0.0001	FEED
11633_TGQNY1141I	XVVHV0835V	0.0001	FE
11633_TGQNY1141I	IUDZC4434Q	0.0001	AS
11633_TGQNY1141I	MHETY4827Z	0.0001	FE
11633_TGQNY1141I	NLQVX0980P	0.0001	AS
11633_TGQNY1141I	KMWIQ0712K	0.0001	AS
11633_TGQNY1141I	WQYNP1853R	0.0001	FEED
11633_TGQNY1141I	HFGVI0044Q	0.0001	AS
11633_TGQNY1141I	WIZOE2839Q	0.0001	FE
11633_TGQNY1141I	FQLZW4300W	0.0001	AS
11633_TGQNY1141I	NJJXB7326T	0.0001	FE
11633_TGQNY1141I	CB__Y2020_M4_D7_INF	0.0001	AS
11633_TGQNY1141I	XTFIC0638G	0.0001	FE
11633_TGQNY1141I	YTCDV3980T	0.0001	FE
11633_TGQNY1141I	GQRAR9649I	0.0001	FE
11633_TGQNY1141I	LMGGV4316U	0.0001	AS
11633_TGQNY1141I	KEIHK1168I	0.0001	AS
11633_TGQNY1141I	ZRQMP3158R	0.0001	FE
11633_TGQNY1141I	LZGQG4924W	0.0001	AS
11633_TGQNY1141I	PMBNJ0338H	0.0001	AS
11633_TGQNY1141I	XVJHZ6745S	0.0001	FEED
11633_TGQNY1141I	UPKQF5024K	0.0001	AS
11633_TGQNY1141I	EGUDA3204Z	0.0001	FE
11633_TGQNY1141I	OQKAY0494C	0.0001	FEED
11633_TGQNY1141I	LJSLX5580A	0.0001	AS
11633_TGQNY1141I	HQATZ1945L	0.0001	AS
11633_TGQNY1141I	OGYXM7861O	0.0001	AS
11633_TGQNY1141I	IXKAB6328T	0.0001	FE
11633_TGQNY1141I	VKAZC4265A	0.0001	FE
11633_TGQNY1141I	MGTBM3934B	0.0001	AS
11633_TGQNY1141I	ZFYKJ6264T	0.0001	FEED
11633_TGQNY1141I	UJATH1427C	0.0001	FE
11633_TGQNY1141I	GFGIA8953L	0.0001	AS
11633_TGQNY1141I	KJUPI1833T	0.0001	FE
11633_TGQNY1141I	LNBYT5954Z	0.0001	AS
11633_TGQNY1141I	EZZPO6467Z	0.0001	AS
11633_TGQNY1141I	PQLRE3426M	0.0001	FE
11633_TGQNY1141I	RJYXA9040V	0.0001	FE
11633_TGQNY1141I	RBHSA3360N	0.0001	AS
11633_TGQNY1141I	EWOJK0017V	0.0001	AS
1169567_coassembly	SJIUI4838N	0.0001	FE
1169567_coassembly	HFGVI0044Q	0.0001	AS
1169567_coassembly	CB_P2_2020_03_31_INF	0.0891219	FEED
1169567_coassembly	MHETY4827Z	0.0001	FE
1169567_coassembly	MRGNY0672A	0.0001	AS
1169567_coassembly	SLHEZ2715P	0.0001	AS
1169567_coassembly	AWBTU5226J	0.0001	FE
1169567_coassembly	TFTUD9566I	0.0001	AS
1169567_coassembly	DJXNB4054F	0.0001	FE
1169567_coassembly	YGECA1284U	0.0001	FE
1169567_coassembly	WEOIY8760C	0.0001	FE
1169567_coassembly	NEAWE3101W	0.0001	AS
1169567_coassembly	XBASS0297H	0.0001	FE
1169567_coassembly	NOAOR5976A	0.143105	FEED
1169567_coassembly	VVJFE8127P	0.0001	AS
1169567_coassembly	NJJXB7326T	0.0001	FE
1169567_coassembly	GTAKE7915Y	0.0001	AS
1169567_coassembly	KEIHK1168I	0.0001	AS
1169567_coassembly	CB_FEED10_Y2020_M4_D3_INF	0.0783638	FEED
1169567_coassembly	XHJCW6359E	0.0001	AS
1169567_coassembly	EBZCS4093H	0.0001	AS
1169567_coassembly	XQXFX8126Y	0.0001	FE
1169567_coassembly	SMAIH8416T	0.0001	AS
1169567_coassembly	BKBAA7920Q	0.0001	AS
1169567_coassembly	ASZUA0069S	0.0001	AS
1169567_coassembly	EGUDA3204Z	0.0001	FE
1169567_coassembly	AXMGK3135Q	0.0001	FE
1169567_coassembly	EWOJK0017V	0.0001	AS
1169567_coassembly	AYHUY2120D	0.0001	AS
1169567_coassembly	NZVQQ9792V	0.0001	FE
1169567_coassembly	KCIJR7559P	0.0001	FE
1169567_coassembly	GXDMU2252I	0.0001	AS
1169567_coassembly	YPQCU7286X	0.0001	AS
1169567_coassembly	NLQVX0980P	0.0001	AS
1169567_coassembly	GQRAR9649I	0.0001	FE
1169567_coassembly	XVJHZ6745S	0.0001	FEED
1169567_coassembly	RJYXA9040V	0.0001	FE
1169567_coassembly	CB__Y2020_M4_D7_INF	0.0001	AS
1169567_coassembly	JXBDA6620S	0.0001	FEED
1169567_coassembly	GONKH1834E	0.0001	AS
1169567_coassembly	DNGEE8998Y	0.0001	AS
1169567_coassembly	BIHLB6119Y	0.0001	FE
1169567_coassembly	LIRKT9545S	0.0001	FEED
1169567_coassembly	CVREQ2707V	0.0001	AS
1169567_coassembly	NQWTN3218U	0.0001	AS
1169567_coassembly	FFNVF9186D	0.0001	FE
1169567_coassembly	RAMLS4636B	0.0001	FE
1169567_coassembly	PMBNJ0338H	0.0001	AS
1169567_coassembly	ZYTXN5029K	0.0001	AS
1169567_coassembly	ZHXHU7580Y	0.133328	FEED
1169567_coassembly	KJUPI1833T	0.0001	FE
1169567_coassembly	QKLUC6872B	0.0001	FE
1169567_coassembly	YOGJP6828Y	0.0001	FE
1169567_coassembly	CTKAA1553C	0.0001	FEED
1169567_coassembly	IWPCW0716G	0.0001	FE
1169567_coassembly	CXVWL1327T	0.0001	FE
1169567_coassembly	OGYXM7861O	0.0001	AS
1169567_coassembly	IUDZC4434Q	0.0001	AS
1169567_coassembly	LMGGV4316U	0.0001	AS
1169567_coassembly	KMWIQ0712K	0.0001	AS
1169567_coassembly	RVETB4734A	0.0001	FE
1169567_coassembly	CB__Y2020_M4_D10_ML	0.0001	AS
1169567_coassembly	EZZPO6467Z	0.0001	AS
1169567_coassembly	FBLKR3479R	0.0001	FE
1169567_coassembly	JUJHF9134P	0.0001	AS
1169567_coassembly	WJTYV4855R	0.0001	FE
1169567_coassembly	RBHSA3360N	0.0001	AS
1169567_coassembly	YTCDV3980T	0.0001	FE
1169567_coassembly	SMRZL4770S	0.0001	AS
1169567_coassembly	BDOLL5284I	0.0001	AS
1169567_coassembly	IXKAB6328T	0.0001	FE
1169567_coassembly	JVDVE4651D	0.0001	FE
1169567_coassembly	PQLRE3426M	0.0001	FE
1169567_coassembly	SPGSU7537F	0.0001	FE
1169567_coassembly	ZFYKJ6264T	0.0001	FEED
1169567_coassembly	PPQYX0519D	0.0001	AS
1169567_coassembly	LIIAL0853Z	0.0001	FE
1169567_coassembly	LZGQG4924W	0.0001	AS
1169567_coassembly	SNUEY9437E	0.0001	AS
1169567_coassembly	MGTBM3934B	0.0001	AS
1169567_coassembly	WUJXT0280Z	0.0001	FE
1169567_coassembly	XVVHV0835V	0.0001	FE
1169567_coassembly	SNLSN1243N	0.0001	AS
1169567_coassembly	TBBIJ6883B	0.0001	AS
1169567_coassembly	ABVSK8395E	0.0001	AS
1169567_coassembly	UIBOQ0127Z	0.0001	AS
1169567_coassembly	WQYNP1853R	0.0001	FEED
1169567_coassembly	OQKAY0494C	0.145193	FEED
1169567_coassembly	UCOZS4528E	0.0001	AS
1169567_coassembly	SGUAO0911C	0.0001	FE
1169567_coassembly	FFXIX2867H	0.0001	AS
1169567_coassembly	LNBYT5954Z	0.0001	AS
1169567_coassembly	HDRFF4542I	0.0001	AS
1169567_coassembly	ETWDT7513P	0.0001	FE
1169567_coassembly	UMQML6506P	0.0001	FE
1169567_coassembly	ZRQMP3158R	0.0001	FE
1169567_coassembly	JXRFG8695L	0.0001	AS
1169567_coassembly	XTFIC0638G	0.0001	FE
1169567_coassembly	UJATH1427C	0.0001	FE
1169567_coassembly	FQLZW4300W	0.0001	AS
1169567_coassembly	UPKQF5024K	0.0001	AS
1169567_coassembly	TGQNY1141I	0.0001	FE
1169567_coassembly	LSCZF6957Y	0.0001	AS
1169567_coassembly	FIEDP4142E	0.0001	FE
1169567_coassembly	AAOLJ3001L	0.0001	AS
1169567_coassembly	GFGIA8953L	0.0001	AS
1169567_coassembly	LJSLX5580A	0.0001	AS
1169567_coassembly	SZCRM0055T	0.0001	FE
1169567_coassembly	RTCST0504P	0.0001	AS
1169567_coassembly	WIZOE2839Q	0.0001	FE
1169567_coassembly	VKAZC4265A	0.0001	FE
1169567_coassembly	HQATZ1945L	0.0001	AS
11842_JXBDA6620S	XHJCW6359E	0.0001	AS
11842_JXBDA6620S	WIZOE2839Q	0.0001	FE
11842_JXBDA6620S	BKBAA7920Q	0.0001	AS
11842_JXBDA6620S	OQKAY0494C	0.120039	FEED
11842_JXBDA6620S	FBLKR3479R	0.0001	FE
11842_JXBDA6620S	SJIUI4838N	0.0001	FE
11842_JXBDA6620S	WEOIY8760C	0.0001	FE
11842_JXBDA6620S	KCIJR7559P	0.0001	FE
11842_JXBDA6620S	GTAKE7915Y	0.0001	AS
11842_JXBDA6620S	YOGJP6828Y	0.0001	FE
11842_JXBDA6620S	CB__Y2020_M4_D10_ML	0.0001	AS
11842_JXBDA6620S	UIBOQ0127Z	0.0001	AS
11842_JXBDA6620S	AWBTU5226J	0.0001	FE
11842_JXBDA6620S	AYHUY2120D	0.0001	AS
11842_JXBDA6620S	EWOJK0017V	0.0001	AS
11842_JXBDA6620S	IWPCW0716G	0.0001	FE
11842_JXBDA6620S	SMAIH8416T	0.0001	AS
11842_JXBDA6620S	XVJHZ6745S	0.0001	FEED
11842_JXBDA6620S	EBZCS4093H	0.0001	AS
11842_JXBDA6620S	VVJFE8127P	0.0001	AS
11842_JXBDA6620S	LIIAL0853Z	0.0001	FE
11842_JXBDA6620S	ZHXHU7580Y	0.0001	FEED
11842_JXBDA6620S	TFTUD9566I	0.0001	AS
11842_JXBDA6620S	SGUAO0911C	0.0001	FE
11842_JXBDA6620S	SLHEZ2715P	0.0001	AS
11842_JXBDA6620S	PPQYX0519D	0.0001	AS
11842_JXBDA6620S	CTKAA1553C	0.0001	FEED
11842_JXBDA6620S	ABVSK8395E	0.0001	AS
11842_JXBDA6620S	GFGIA8953L	0.0001	AS
11842_JXBDA6620S	BDOLL5284I	0.0001	AS
11842_JXBDA6620S	XBASS0297H	0.0001	FE
11842_JXBDA6620S	XQXFX8126Y	0.0001	FE
11842_JXBDA6620S	AXMGK3135Q	0.0001	FE
11842_JXBDA6620S	ZYTXN5029K	0.0001	AS
11842_JXBDA6620S	SNUEY9437E	0.0001	AS
11842_JXBDA6620S	MHETY4827Z	0.0001	FE
11842_JXBDA6620S	WJTYV4855R	0.0001	FE
11842_JXBDA6620S	FFXIX2867H	0.0001	AS
11842_JXBDA6620S	XTFIC0638G	0.0001	FE
11842_JXBDA6620S	EGUDA3204Z	0.0001	FE
11842_JXBDA6620S	KJUPI1833T	0.0001	FE
11842_JXBDA6620S	FFNVF9186D	0.0001	FE
11842_JXBDA6620S	JXRFG8695L	0.0001	AS
11842_JXBDA6620S	ZFYKJ6264T	0.0001	FEED
11842_JXBDA6620S	NZVQQ9792V	0.0001	FE
11842_JXBDA6620S	GXDMU2252I	0.0001	AS
11842_JXBDA6620S	IXKAB6328T	0.0001	FE
11842_JXBDA6620S	SZCRM0055T	0.0001	FE
11842_JXBDA6620S	LJSLX5580A	0.0001	AS
11842_JXBDA6620S	CB__Y2020_M4_D7_INF	0.0001	AS
11842_JXBDA6620S	WUJXT0280Z	0.0001	FE
11842_JXBDA6620S	JUJHF9134P	0.0001	AS
11842_JXBDA6620S	BIHLB6119Y	0.0001	FE
11842_JXBDA6620S	QKLUC6872B	0.0001	FE
11842_JXBDA6620S	EZZPO6467Z	0.0001	AS
11842_JXBDA6620S	SNLSN1243N	0.0001	AS
11842_JXBDA6620S	ZRQMP3158R	0.0001	FE
11842_JXBDA6620S	IUDZC4434Q	0.0001	AS
11842_JXBDA6620S	AAOLJ3001L	0.0001	AS
11842_JXBDA6620S	HFGVI0044Q	0.0001	AS
11842_JXBDA6620S	JVDVE4651D	0.0001	FE
11842_JXBDA6620S	PMBNJ0338H	0.0001	AS
11842_JXBDA6620S	JXBDA6620S	0.17756	FEED
11842_JXBDA6620S	UJATH1427C	0.0001	FE
11842_JXBDA6620S	SMRZL4770S	0.0001	AS
11842_JXBDA6620S	FQLZW4300W	0.0001	AS
11842_JXBDA6620S	HQATZ1945L	0.0001	AS
11842_JXBDA6620S	LIRKT9545S	0.0001	FEED
11842_JXBDA6620S	YPQCU7286X	0.0001	AS
11842_JXBDA6620S	FIEDP4142E	0.0001	FE
11842_JXBDA6620S	MRGNY0672A	0.0001	AS
11842_JXBDA6620S	RVETB4734A	0.0001	FE
11842_JXBDA6620S	GQRAR9649I	0.0001	FE
11842_JXBDA6620S	ASZUA0069S	0.0001	AS
11842_JXBDA6620S	NQWTN3218U	0.0001	AS
11842_JXBDA6620S	UCOZS4528E	0.0001	AS
11842_JXBDA6620S	NLQVX0980P	0.0001	AS
11842_JXBDA6620S	YTCDV3980T	0.0001	FE
11842_JXBDA6620S	XVVHV0835V	0.0001	FE
11842_JXBDA6620S	CXVWL1327T	0.0001	FE
11842_JXBDA6620S	UMQML6506P	0.0001	FE
11842_JXBDA6620S	NJJXB7326T	0.0001	FE
11842_JXBDA6620S	WQYNP1853R	0.0001	FEED
11842_JXBDA6620S	LSCZF6957Y	0.0001	AS
11842_JXBDA6620S	SPGSU7537F	0.0001	FE
11842_JXBDA6620S	CVREQ2707V	0.0001	AS
11842_JXBDA6620S	OGYXM7861O	0.0001	AS
11842_JXBDA6620S	NEAWE3101W	0.0001	AS
11842_JXBDA6620S	RAMLS4636B	0.0001	FE
11842_JXBDA6620S	LMGGV4316U	0.0001	AS
11842_JXBDA6620S	CB_FEED10_Y2020_M4_D3_INF	0.0001	FEED
11842_JXBDA6620S	GONKH1834E	0.0001	AS
11842_JXBDA6620S	LNBYT5954Z	0.0001	AS
11842_JXBDA6620S	PQLRE3426M	0.0001	FE
11842_JXBDA6620S	VKAZC4265A	0.0001	FE
11842_JXBDA6620S	TGQNY1141I	0.0001	FE
11842_JXBDA6620S	NOAOR5976A	0.103255	FEED
11842_JXBDA6620S	LZGQG4924W	0.0001	AS
11842_JXBDA6620S	YGECA1284U	0.0001	FE
11842_JXBDA6620S	DJXNB4054F	0.0001	FE
11842_JXBDA6620S	UPKQF5024K	0.0001	AS
11842_JXBDA6620S	ETWDT7513P	0.0001	FE
11842_JXBDA6620S	KEIHK1168I	0.0001	AS
11842_JXBDA6620S	KMWIQ0712K	0.0001	AS
11842_JXBDA6620S	RBHSA3360N	0.0001	AS
11842_JXBDA6620S	CB_P2_2020_03_31_INF	0.0249385	FEED
11842_JXBDA6620S	TBBIJ6883B	0.0001	AS
11842_JXBDA6620S	HDRFF4542I	0.0001	AS
11842_JXBDA6620S	MGTBM3934B	0.0001	AS
11842_JXBDA6620S	RTCST0504P	0.0001	AS
11842_JXBDA6620S	RJYXA9040V	0.0001	FE
11842_JXBDA6620S	DNGEE8998Y	0.0001	AS
124_EBZCS4093H_HS	MGTBM3934B	0.0001	AS
124_EBZCS4093H_HS	UCOZS4528E	0.0001	AS
124_EBZCS4093H_HS	OGYXM7861O	0.0001	AS
124_EBZCS4093H_HS	RVETB4734A	0.0001	FE
124_EBZCS4093H_HS	AXMGK3135Q	0.0001	FE
124_EBZCS4093H_HS	FIEDP4142E	0.0001	FE
124_EBZCS4093H_HS	XQXFX8126Y	0.0001	FE
124_EBZCS4093H_HS	WEOIY8760C	0.0001	FE
124_EBZCS4093H_HS	FFXIX2867H	0.0001	AS
124_EBZCS4093H_HS	NQWTN3218U	0.0001	AS
124_EBZCS4093H_HS	SGUAO0911C	0.0001	FE
124_EBZCS4093H_HS	ZYTXN5029K	0.0001	AS
124_EBZCS4093H_HS	LIRKT9545S	0.0001	FEED
124_EBZCS4093H_HS	EGUDA3204Z	0.0001	FE
124_EBZCS4093H_HS	ETWDT7513P	0.0001	FE
124_EBZCS4093H_HS	SJIUI4838N	0.0001	FE
124_EBZCS4093H_HS	TFTUD9566I	0.164	AS
124_EBZCS4093H_HS	NZVQQ9792V	0.0001	FE
124_EBZCS4093H_HS	EZZPO6467Z	0.0001	AS
124_EBZCS4093H_HS	JUJHF9134P	0.0001	AS
124_EBZCS4093H_HS	GQRAR9649I	0.0001	FE
124_EBZCS4093H_HS	ASZUA0069S	0.0001	AS
124_EBZCS4093H_HS	SZCRM0055T	0.0001	FE
124_EBZCS4093H_HS	CB__Y2020_M4_D10_ML	0.0001	AS
124_EBZCS4093H_HS	OQKAY0494C	0.0001	FEED
124_EBZCS4093H_HS	XTFIC0638G	0.0001	FE
124_EBZCS4093H_HS	WJTYV4855R	0.0001	FE
124_EBZCS4093H_HS	JXRFG8695L	0.159597	AS
124_EBZCS4093H_HS	SNLSN1243N	0.191271	AS
124_EBZCS4093H_HS	IXKAB6328T	0.0001	FE
124_EBZCS4093H_HS	WQYNP1853R	0.0001	FEED
124_EBZCS4093H_HS	VKAZC4265A	0.0001	FE
124_EBZCS4093H_HS	LMGGV4316U	0.183058	AS
124_EBZCS4093H_HS	KCIJR7559P	0.0001	FE
124_EBZCS4093H_HS	YPQCU7286X	0.0001	AS
124_EBZCS4093H_HS	UPKQF5024K	0.0001	AS
124_EBZCS4093H_HS	XVJHZ6745S	0.0001	FEED
124_EBZCS4093H_HS	FBLKR3479R	0.0001	FE
124_EBZCS4093H_HS	CB__Y2020_M4_D7_INF	0.182182	AS
124_EBZCS4093H_HS	DNGEE8998Y	0.0001	AS
124_EBZCS4093H_HS	NJJXB7326T	0.0001	FE
124_EBZCS4093H_HS	KEIHK1168I	0.0001	AS
124_EBZCS4093H_HS	MRGNY0672A	0.0001	AS
124_EBZCS4093H_HS	IUDZC4434Q	0.0001	AS
124_EBZCS4093H_HS	JVDVE4651D	0.0001	FE
124_EBZCS4093H_HS	GXDMU2252I	0.0001	AS
124_EBZCS4093H_HS	KJUPI1833T	0.0001	FE
124_EBZCS4093H_HS	JXBDA6620S	0.0001	FEED
124_EBZCS4093H_HS	SNUEY9437E	0.180455	AS
124_EBZCS4093H_HS	CB_P2_2020_03_31_INF	0.0001	FEED
124_EBZCS4093H_HS	YGECA1284U	0.0001	FE
124_EBZCS4093H_HS	IWPCW0716G	0.0001	FE
124_EBZCS4093H_HS	VVJFE8127P	0.0001	AS
124_EBZCS4093H_HS	XVVHV0835V	0.0001	FE
124_EBZCS4093H_HS	UMQML6506P	0.0001	FE
124_EBZCS4093H_HS	SPGSU7537F	0.0001	FE
124_EBZCS4093H_HS	NOAOR5976A	0.0001	FEED
124_EBZCS4093H_HS	SMAIH8416T	0.0001	AS
124_EBZCS4093H_HS	XBASS0297H	0.0001	FE
124_EBZCS4093H_HS	MHETY4827Z	0.0001	FE
124_EBZCS4093H_HS	RAMLS4636B	0.0001	FE
124_EBZCS4093H_HS	CVREQ2707V	0.0001	AS
124_EBZCS4093H_HS	AAOLJ3001L	0.0001	AS
124_EBZCS4093H_HS	WIZOE2839Q	0.0001	FE
124_EBZCS4093H_HS	SLHEZ2715P	0.195587	AS
124_EBZCS4093H_HS	HDRFF4542I	0.0001	AS
124_EBZCS4093H_HS	EWOJK0017V	0.190007	AS
124_EBZCS4093H_HS	SMRZL4770S	0.0001	AS
124_EBZCS4093H_HS	TBBIJ6883B	0.0001	AS
124_EBZCS4093H_HS	AWBTU5226J	0.0001	FE
124_EBZCS4093H_HS	TGQNY1141I	0.0001	FE
124_EBZCS4093H_HS	UIBOQ0127Z	0.0001	AS
124_EBZCS4093H_HS	NEAWE3101W	0.0001	AS
124_EBZCS4093H_HS	NLQVX0980P	0.0001	AS
124_EBZCS4093H_HS	BDOLL5284I	0.0001	AS
124_EBZCS4093H_HS	ZFYKJ6264T	0.0001	FEED
124_EBZCS4093H_HS	GONKH1834E	0.0001	AS
124_EBZCS4093H_HS	LIIAL0853Z	0.0001	FE
124_EBZCS4093H_HS	WUJXT0280Z	0.0001	FE
124_EBZCS4093H_HS	GTAKE7915Y	0.197875	AS
124_EBZCS4093H_HS	XHJCW6359E	0.0001	AS
124_EBZCS4093H_HS	CXVWL1327T	0.0001	FE
124_EBZCS4093H_HS	KMWIQ0712K	0.0001	AS
124_EBZCS4093H_HS	LSCZF6957Y	0.0001	AS
124_EBZCS4093H_HS	BIHLB6119Y	0.0001	FE
124_EBZCS4093H_HS	EBZCS4093H	0.1889	AS
124_EBZCS4093H_HS	ZRQMP3158R	0.0001	FE
124_EBZCS4093H_HS	PQLRE3426M	0.0001	FE
124_EBZCS4093H_HS	BKBAA7920Q	0.0001	AS
124_EBZCS4093H_HS	LNBYT5954Z	0.0001	AS
124_EBZCS4093H_HS	FQLZW4300W	0.0001	AS
124_EBZCS4093H_HS	QKLUC6872B	0.0001	FE
124_EBZCS4093H_HS	RBHSA3360N	0.0001	AS
124_EBZCS4093H_HS	YTCDV3980T	0.0001	FE
124_EBZCS4093H_HS	CTKAA1553C	0.0001	FEED
124_EBZCS4093H_HS	YOGJP6828Y	0.0001	FE
124_EBZCS4093H_HS	ABVSK8395E	0.0001	AS
124_EBZCS4093H_HS	DJXNB4054F	0.0001	FE
124_EBZCS4093H_HS	PMBNJ0338H	0.0001	AS
124_EBZCS4093H_HS	HFGVI0044Q	0.0001	AS
124_EBZCS4093H_HS	RJYXA9040V	0.0001	FE
124_EBZCS4093H_HS	PPQYX0519D	0.0001	AS
124_EBZCS4093H_HS	CB_FEED10_Y2020_M4_D3_INF	0.0001	FEED
124_EBZCS4093H_HS	ZHXHU7580Y	0.0001	FEED
124_EBZCS4093H_HS	LZGQG4924W	0.0001	AS
124_EBZCS4093H_HS	AYHUY2120D	0.0001	AS
124_EBZCS4093H_HS	UJATH1427C	0.0001	FE
124_EBZCS4093H_HS	LJSLX5580A	0.0001	AS
124_EBZCS4093H_HS	HQATZ1945L	0.0001	AS
124_EBZCS4093H_HS	FFNVF9186D	0.0001	FE
124_EBZCS4093H_HS	GFGIA8953L	0.162982	AS
124_EBZCS4093H_HS	RTCST0504P	0.0001	AS
130726_coassembly	XBASS0297H	0.0001	FE
130726_coassembly	RVETB4734A	0.0001	FE
130726_coassembly	EBZCS4093H	0.0001	AS
130726_coassembly	SJIUI4838N	0.0001	FE
130726_coassembly	ASZUA0069S	0.0001	AS
130726_coassembly	ETWDT7513P	0.0001	FE
130726_coassembly	MHETY4827Z	0.0001	FE
130726_coassembly	SMAIH8416T	0.0001	AS
130726_coassembly	CB_P2_2020_03_31_INF	0.0310901	FEED
130726_coassembly	XQXFX8126Y	0.0001	FE
130726_coassembly	FFNVF9186D	0.0001	FE
130726_coassembly	EZZPO6467Z	0.0001	AS
130726_coassembly	FFXIX2867H	0.0001	AS
130726_coassembly	AWBTU5226J	0.0001	FE
130726_coassembly	NLQVX0980P	0.0001	AS
130726_coassembly	IWPCW0716G	0.0001	FE
130726_coassembly	KMWIQ0712K	0.0001	AS
130726_coassembly	WJTYV4855R	0.0001	FE
130726_coassembly	SNLSN1243N	0.0001	AS
130726_coassembly	BDOLL5284I	0.0001	AS
130726_coassembly	NQWTN3218U	0.0001	AS
130726_coassembly	TGQNY1141I	0.0001	FE
130726_coassembly	AYHUY2120D	0.0001	AS
130726_coassembly	GXDMU2252I	0.0001	AS
130726_coassembly	NOAOR5976A	0.171791	FEED
130726_coassembly	VVJFE8127P	0.0001	AS
130726_coassembly	EGUDA3204Z	0.0001	FE
130726_coassembly	JXRFG8695L	0.0001	AS
130726_coassembly	BKBAA7920Q	0.0001	AS
130726_coassembly	NEAWE3101W	0.0001	AS
130726_coassembly	AXMGK3135Q	0.0001	FE
130726_coassembly	FIEDP4142E	0.0001	FE
130726_coassembly	GFGIA8953L	0.0001	AS
130726_coassembly	XVJHZ6745S	0.0001	FEED
130726_coassembly	ZRQMP3158R	0.0001	FE
130726_coassembly	SNUEY9437E	0.0001	AS
130726_coassembly	FQLZW4300W	0.0001	AS
130726_coassembly	SGUAO0911C	0.0001	FE
130726_coassembly	NJJXB7326T	0.0001	FE
130726_coassembly	EWOJK0017V	0.0001	AS
130726_coassembly	XHJCW6359E	0.0001	AS
130726_coassembly	LSCZF6957Y	0.0001	AS
130726_coassembly	YTCDV3980T	0.0001	FE
130726_coassembly	JVDVE4651D	0.0001	FE
130726_coassembly	WQYNP1853R	0.381327	FEED
130726_coassembly	GQRAR9649I	0.0001	FE
130726_coassembly	RJYXA9040V	0.0001	FE
130726_coassembly	JUJHF9134P	0.0001	AS
130726_coassembly	WIZOE2839Q	0.0001	FE
130726_coassembly	CTKAA1553C	0.0001	FEED
130726_coassembly	LNBYT5954Z	0.0001	AS
130726_coassembly	FBLKR3479R	0.0001	FE
130726_coassembly	WUJXT0280Z	0.0001	FE
130726_coassembly	RTCST0504P	0.0001	AS
130726_coassembly	ZHXHU7580Y	0.0001	FEED
130726_coassembly	IUDZC4434Q	0.0001	AS
130726_coassembly	VKAZC4265A	0.0001	FE
130726_coassembly	XVVHV0835V	0.0001	FE
130726_coassembly	CVREQ2707V	0.0001	AS
130726_coassembly	SPGSU7537F	0.0001	FE
130726_coassembly	HFGVI0044Q	0.0001	AS
130726_coassembly	MRGNY0672A	0.0001	AS
130726_coassembly	SZCRM0055T	0.0001	FE
130726_coassembly	KCIJR7559P	0.0001	FE
130726_coassembly	UCOZS4528E	0.0001	AS
130726_coassembly	IXKAB6328T	0.0001	FE
130726_coassembly	NZVQQ9792V	0.0001	FE
130726_coassembly	QKLUC6872B	0.0001	FE
130726_coassembly	WEOIY8760C	0.0001	FE
130726_coassembly	AAOLJ3001L	0.0001	AS
130726_coassembly	CB__Y2020_M4_D10_ML	0.0001	AS
130726_coassembly	TBBIJ6883B	0.0001	AS
130726_coassembly	CB__Y2020_M4_D7_INF	0.0361565	AS
130726_coassembly	YPQCU7286X	0.0001	AS
130726_coassembly	UJATH1427C	0.0001	FE
130726_coassembly	PQLRE3426M	0.0001	FE
130726_coassembly	OQKAY0494C	0.198505	FEED
130726_coassembly	XTFIC0638G	0.0001	FE
130726_coassembly	CXVWL1327T	0.0001	FE
130726_coassembly	SLHEZ2715P	0.0001	AS
130726_coassembly	UIBOQ0127Z	0.0001	AS
130726_coassembly	BIHLB6119Y	0.0001	FE
130726_coassembly	LMGGV4316U	0.0001	AS
130726_coassembly	UMQML6506P	0.0001	FE
130726_coassembly	KJUPI1833T	0.0001	FE
130726_coassembly	ABVSK8395E	0.0001	AS
130726_coassembly	TFTUD9566I	0.0001	AS
130726_coassembly	GONKH1834E	0.0001	AS
130726_coassembly	SMRZL4770S	0.0001	AS
130726_coassembly	PPQYX0519D	0.0001	AS
130726_coassembly	DNGEE8998Y	0.0001	AS
130726_coassembly	MGTBM3934B	0.0001	AS
130726_coassembly	LIRKT9545S	0.325695	FEED
130726_coassembly	ZYTXN5029K	0.0001	AS
130726_coassembly	OGYXM7861O	0.0001	AS
130726_coassembly	LJSLX5580A	0.0001	AS
130726_coassembly	UPKQF5024K	0.0001	AS
130726_coassembly	KEIHK1168I	0.0001	AS
130726_coassembly	GTAKE7915Y	0.0001	AS
130726_coassembly	JXBDA6620S	0.205299	FEED
130726_coassembly	YOGJP6828Y	0.0001	FE
130726_coassembly	DJXNB4054F	0.0001	FE
130726_coassembly	LIIAL0853Z	0.0001	FE
130726_coassembly	HDRFF4542I	0.0001	AS
130726_coassembly	RAMLS4636B	0.0001	FE
130726_coassembly	RBHSA3360N	0.0001	AS
130726_coassembly	HQATZ1945L	0.0001	AS
130726_coassembly	ZFYKJ6264T	0.408458	FEED
130726_coassembly	CB_FEED10_Y2020_M4_D3_INF	0.418551	FEED
130726_coassembly	PMBNJ0338H	0.0001	AS
130726_coassembly	YGECA1284U	0.0001	FE
130726_coassembly	LZGQG4924W	0.0001	AS
1329_LIRKT9545S_HS	FIEDP4142E	0.0001	FE
1329_LIRKT9545S_HS	RTCST0504P	0.0001	AS
1329_LIRKT9545S_HS	GXDMU2252I	0.0001	AS
1329_LIRKT9545S_HS	FFNVF9186D	0.0001	FE
1329_LIRKT9545S_HS	WIZOE2839Q	0.0001	FE
1329_LIRKT9545S_HS	LIRKT9545S	0.222918	FEED
1329_LIRKT9545S_HS	SGUAO0911C	0.0001	FE
1329_LIRKT9545S_HS	KEIHK1168I	0.0001	AS
1329_LIRKT9545S_HS	WUJXT0280Z	0.0001	FE
1329_LIRKT9545S_HS	NQWTN3218U	0.0001	AS
1329_LIRKT9545S_HS	WEOIY8760C	0.0001	FE
1329_LIRKT9545S_HS	SJIUI4838N	0.0001	FE
1329_LIRKT9545S_HS	LIIAL0853Z	0.0001	FE
1329_LIRKT9545S_HS	NOAOR5976A	0.166398	FEED
1329_LIRKT9545S_HS	XHJCW6359E	0.0001	AS
1329_LIRKT9545S_HS	PPQYX0519D	0.0001	AS
1329_LIRKT9545S_HS	XVVHV0835V	0.0001	FE
1329_LIRKT9545S_HS	IXKAB6328T	0.0001	FE
1329_LIRKT9545S_HS	KMWIQ0712K	0.0001	AS
1329_LIRKT9545S_HS	DNGEE8998Y	0.0001	AS
1329_LIRKT9545S_HS	MHETY4827Z	0.0001	FE
1329_LIRKT9545S_HS	VKAZC4265A	0.0001	FE
1329_LIRKT9545S_HS	LMGGV4316U	0.0001	AS
1329_LIRKT9545S_HS	WJTYV4855R	0.0001	FE
1329_LIRKT9545S_HS	NJJXB7326T	0.0001	FE
1329_LIRKT9545S_HS	IWPCW0716G	0.0001	FE
1329_LIRKT9545S_HS	PQLRE3426M	0.0001	FE
1329_LIRKT9545S_HS	ZHXHU7580Y	0.110258	FEED
1329_LIRKT9545S_HS	MRGNY0672A	0.0001	AS
1329_LIRKT9545S_HS	NEAWE3101W	0.0001	AS
1329_LIRKT9545S_HS	IUDZC4434Q	0.0001	AS
1329_LIRKT9545S_HS	EZZPO6467Z	0.0001	AS
1329_LIRKT9545S_HS	ABVSK8395E	0.0001	AS
1329_LIRKT9545S_HS	CXVWL1327T	0.0001	FE
1329_LIRKT9545S_HS	GFGIA8953L	0.0001	AS
1329_LIRKT9545S_HS	FQLZW4300W	0.0001	AS
1329_LIRKT9545S_HS	EWOJK0017V	0.0001	AS
1329_LIRKT9545S_HS	FBLKR3479R	0.0001	FE
1329_LIRKT9545S_HS	AXMGK3135Q	0.0001	FE
1329_LIRKT9545S_HS	LNBYT5954Z	0.0001	AS
1329_LIRKT9545S_HS	RAMLS4636B	0.0001	FE
1329_LIRKT9545S_HS	HDRFF4542I	0.0001	AS
1329_LIRKT9545S_HS	OQKAY0494C	0.232135	FEED
1329_LIRKT9545S_HS	ETWDT7513P	0.0001	FE
1329_LIRKT9545S_HS	GQRAR9649I	0.0001	FE
1329_LIRKT9545S_HS	AWBTU5226J	0.0001	FE
1329_LIRKT9545S_HS	SMRZL4770S	0.0001	AS
1329_LIRKT9545S_HS	BIHLB6119Y	0.0001	FE
1329_LIRKT9545S_HS	OGYXM7861O	0.0001	AS
1329_LIRKT9545S_HS	FFXIX2867H	0.0001	AS
1329_LIRKT9545S_HS	XBASS0297H	0.0001	FE
1329_LIRKT9545S_HS	BDOLL5284I	0.0001	AS
1329_LIRKT9545S_HS	LZGQG4924W	0.0001	AS
1329_LIRKT9545S_HS	GONKH1834E	0.0001	AS
1329_LIRKT9545S_HS	EGUDA3204Z	0.0001	FE
1329_LIRKT9545S_HS	UPKQF5024K	0.0001	AS
1329_LIRKT9545S_HS	CB_FEED10_Y2020_M4_D3_INF	0.0916651	FEED
1329_LIRKT9545S_HS	CTKAA1553C	0.0001	FEED
1329_LIRKT9545S_HS	SLHEZ2715P	0.0001	AS
1329_LIRKT9545S_HS	UCOZS4528E	0.0001	AS
1329_LIRKT9545S_HS	XTFIC0638G	0.0001	FE
1329_LIRKT9545S_HS	AYHUY2120D	0.0001	AS
1329_LIRKT9545S_HS	KJUPI1833T	0.0001	FE
1329_LIRKT9545S_HS	JUJHF9134P	0.0001	AS
1329_LIRKT9545S_HS	ASZUA0069S	0.0001	AS
1329_LIRKT9545S_HS	LJSLX5580A	0.0001	AS
1329_LIRKT9545S_HS	RVETB4734A	0.0001	FE
1329_LIRKT9545S_HS	RJYXA9040V	0.0001	FE
1329_LIRKT9545S_HS	NZVQQ9792V	0.0001	FE
1329_LIRKT9545S_HS	QKLUC6872B	0.0001	FE
1329_LIRKT9545S_HS	JXRFG8695L	0.0001	AS
1329_LIRKT9545S_HS	MGTBM3934B	0.0001	AS
1329_LIRKT9545S_HS	JVDVE4651D	0.0001	FE
1329_LIRKT9545S_HS	CB__Y2020_M4_D10_ML	0.0001	AS
1329_LIRKT9545S_HS	YTCDV3980T	0.0001	FE
1329_LIRKT9545S_HS	EBZCS4093H	0.0001	AS
1329_LIRKT9545S_HS	KCIJR7559P	0.0001	FE
1329_LIRKT9545S_HS	TGQNY1141I	0.0001	FE
1329_LIRKT9545S_HS	SPGSU7537F	0.0001	FE
1329_LIRKT9545S_HS	TBBIJ6883B	0.0001	AS
1329_LIRKT9545S_HS	YGECA1284U	0.0001	FE
1329_LIRKT9545S_HS	LSCZF6957Y	0.0001	AS
1329_LIRKT9545S_HS	CB__Y2020_M4_D7_INF	0.0001	AS
1329_LIRKT9545S_HS	NLQVX0980P	0.0001	AS
1329_LIRKT9545S_HS	XQXFX8126Y	0.0001	FE
1329_LIRKT9545S_HS	SMAIH8416T	0.0001	AS
1329_LIRKT9545S_HS	XVJHZ6745S	0.0001	FEED
1329_LIRKT9545S_HS	UJATH1427C	0.0001	FE
1329_LIRKT9545S_HS	AAOLJ3001L	0.0001	AS
1329_LIRKT9545S_HS	CB_P2_2020_03_31_INF	0.137575	FEED
1329_LIRKT9545S_HS	HQATZ1945L	0.0001	AS
1329_LIRKT9545S_HS	ZFYKJ6264T	0.194994	FEED
1329_LIRKT9545S_HS	TFTUD9566I	0.0001	AS
1329_LIRKT9545S_HS	SZCRM0055T	0.0001	FE
1329_LIRKT9545S_HS	SNLSN1243N	0.0001	AS
1329_LIRKT9545S_HS	SNUEY9437E	0.0001	AS
1329_LIRKT9545S_HS	ZRQMP3158R	0.0001	FE
1329_LIRKT9545S_HS	HFGVI0044Q	0.0001	AS
1329_LIRKT9545S_HS	BKBAA7920Q	0.0001	AS
1329_LIRKT9545S_HS	GTAKE7915Y	0.0001	AS
1329_LIRKT9545S_HS	DJXNB4054F	0.0001	FE
1329_LIRKT9545S_HS	VVJFE8127P	0.0001	AS
1329_LIRKT9545S_HS	ZYTXN5029K	0.0001	AS
1329_LIRKT9545S_HS	YPQCU7286X	0.0001	AS
1329_LIRKT9545S_HS	YOGJP6828Y	0.0001	FE
1329_LIRKT9545S_HS	JXBDA6620S	0.202602	FEED
1329_LIRKT9545S_HS	CVREQ2707V	0.0001	AS
1329_LIRKT9545S_HS	WQYNP1853R	0.222513	FEED
1329_LIRKT9545S_HS	UIBOQ0127Z	0.0001	AS
1329_LIRKT9545S_HS	RBHSA3360N	0.0001	AS
1329_LIRKT9545S_HS	UMQML6506P	0.0001	FE
1329_LIRKT9545S_HS	PMBNJ0338H	0.0001	AS
1365_WQYNP1853R_HS	GONKH1834E	0.0001	AS
1365_WQYNP1853R_HS	SNUEY9437E	0.0001	AS
1365_WQYNP1853R_HS	AWBTU5226J	0.0001	FE
1365_WQYNP1853R_HS	CB__Y2020_M4_D10_ML	0.106866	AS
1365_WQYNP1853R_HS	IXKAB6328T	0.0001	FE
1365_WQYNP1853R_HS	IWPCW0716G	0.0001	FE
1365_WQYNP1853R_HS	DNGEE8998Y	0.0001	AS
1365_WQYNP1853R_HS	KMWIQ0712K	0.0001	AS
1365_WQYNP1853R_HS	CB_FEED10_Y2020_M4_D3_INF	0.808803	FEED
1365_WQYNP1853R_HS	NZVQQ9792V	0.0001	FE
1365_WQYNP1853R_HS	NLQVX0980P	0.0001	AS
1365_WQYNP1853R_HS	YOGJP6828Y	0.0001	FE
1365_WQYNP1853R_HS	FBLKR3479R	0.0001	FE
1365_WQYNP1853R_HS	XQXFX8126Y	0.0001	FE
1365_WQYNP1853R_HS	WEOIY8760C	0.0001	FE
1365_WQYNP1853R_HS	QKLUC6872B	0.0001	FE
1365_WQYNP1853R_HS	FIEDP4142E	0.0001	FE
1365_WQYNP1853R_HS	VVJFE8127P	0.0001	AS
1365_WQYNP1853R_HS	KEIHK1168I	0.0001	AS
1365_WQYNP1853R_HS	UIBOQ0127Z	0.0001	AS
1365_WQYNP1853R_HS	JXBDA6620S	1.52382	FEED
1365_WQYNP1853R_HS	ETWDT7513P	0.0001	FE
1365_WQYNP1853R_HS	UPKQF5024K	0.0001	AS
1365_WQYNP1853R_HS	NQWTN3218U	0.0001	AS
1365_WQYNP1853R_HS	PMBNJ0338H	0.0001	AS
1365_WQYNP1853R_HS	JVDVE4651D	0.0001	FE
1365_WQYNP1853R_HS	GTAKE7915Y	0.0001	AS
1365_WQYNP1853R_HS	SGUAO0911C	0.0001	FE
1365_WQYNP1853R_HS	XHJCW6359E	0.0001	AS
1365_WQYNP1853R_HS	CTKAA1553C	0.783795	FEED
1365_WQYNP1853R_HS	SMAIH8416T	0.0001	AS
1365_WQYNP1853R_HS	BKBAA7920Q	0.0001	AS
1365_WQYNP1853R_HS	BDOLL5284I	0.0001	AS
1365_WQYNP1853R_HS	EWOJK0017V	0.0001	AS
1365_WQYNP1853R_HS	EGUDA3204Z	0.0001	FE
1365_WQYNP1853R_HS	ZYTXN5029K	0.0001	AS
1365_WQYNP1853R_HS	HFGVI0044Q	0.0001	AS
1365_WQYNP1853R_HS	NEAWE3101W	0.0001	AS
1365_WQYNP1853R_HS	KCIJR7559P	0.0001	FE
1365_WQYNP1853R_HS	TFTUD9566I	0.0001	AS
1365_WQYNP1853R_HS	SLHEZ2715P	0.0001	AS
1365_WQYNP1853R_HS	SMRZL4770S	0.0001	AS
1365_WQYNP1853R_HS	CVREQ2707V	0.0001	AS
1365_WQYNP1853R_HS	WQYNP1853R	1.27367	FEED
1365_WQYNP1853R_HS	SPGSU7537F	0.0001	FE
1365_WQYNP1853R_HS	FFNVF9186D	0.0001	FE
1365_WQYNP1853R_HS	SJIUI4838N	0.0001	FE
1365_WQYNP1853R_HS	AAOLJ3001L	0.0001	AS
1365_WQYNP1853R_HS	FFXIX2867H	0.0001	AS
1365_WQYNP1853R_HS	RVETB4734A	0.0001	FE
1365_WQYNP1853R_HS	FQLZW4300W	0.0001	AS
1365_WQYNP1853R_HS	CB__Y2020_M4_D7_INF	0.0001	AS
1365_WQYNP1853R_HS	PQLRE3426M	0.0001	FE
1365_WQYNP1853R_HS	UCOZS4528E	0.0001	AS
1365_WQYNP1853R_HS	LJSLX5580A	0.0001	AS
1365_WQYNP1853R_HS	NJJXB7326T	0.0001	FE
1365_WQYNP1853R_HS	XVJHZ6745S	0.683568	FEED
1365_WQYNP1853R_HS	MRGNY0672A	0.0001	AS
1365_WQYNP1853R_HS	TBBIJ6883B	0.0001	AS
1365_WQYNP1853R_HS	RJYXA9040V	0.0001	FE
1365_WQYNP1853R_HS	XBASS0297H	0.0001	FE
1365_WQYNP1853R_HS	WIZOE2839Q	0.0001	FE
1365_WQYNP1853R_HS	LMGGV4316U	0.0001	AS
1365_WQYNP1853R_HS	YGECA1284U	0.0001	FE
1365_WQYNP1853R_HS	MHETY4827Z	0.0001	FE
1365_WQYNP1853R_HS	JUJHF9134P	0.0001	AS
1365_WQYNP1853R_HS	WJTYV4855R	0.0001	FE
1365_WQYNP1853R_HS	LIIAL0853Z	0.0001	FE
1365_WQYNP1853R_HS	XTFIC0638G	0.0001	FE
1365_WQYNP1853R_HS	EZZPO6467Z	0.0001	AS
1365_WQYNP1853R_HS	OQKAY0494C	1.1891	FEED
1365_WQYNP1853R_HS	EBZCS4093H	0.0001	AS
1365_WQYNP1853R_HS	DJXNB4054F	0.0001	FE
1365_WQYNP1853R_HS	AXMGK3135Q	0.0001	FE
1365_WQYNP1853R_HS	ZFYKJ6264T	1.15447	FEED
1365_WQYNP1853R_HS	LSCZF6957Y	0.0001	AS
1365_WQYNP1853R_HS	TGQNY1141I	0.0001	FE
1365_WQYNP1853R_HS	MGTBM3934B	0.0001	AS
1365_WQYNP1853R_HS	OGYXM7861O	0.0001	AS
1365_WQYNP1853R_HS	WUJXT0280Z	0.0001	FE
1365_WQYNP1853R_HS	KJUPI1833T	0.0001	FE
1365_WQYNP1853R_HS	XVVHV0835V	0.0001	FE
1365_WQYNP1853R_HS	UJATH1427C	0.0001	FE
1365_WQYNP1853R_HS	NOAOR5976A	1.25385	FEED
1365_WQYNP1853R_HS	GXDMU2252I	0.0001	AS
1365_WQYNP1853R_HS	GQRAR9649I	0.0001	FE
1365_WQYNP1853R_HS	GFGIA8953L	0.0001	AS
1365_WQYNP1853R_HS	ASZUA0069S	0.0001	AS
1365_WQYNP1853R_HS	ZRQMP3158R	0.0001	FE
1365_WQYNP1853R_HS	ZHXHU7580Y	0.714766	FEED
1365_WQYNP1853R_HS	SZCRM0055T	0.0001	FE
1365_WQYNP1853R_HS	BIHLB6119Y	0.0001	FE
1365_WQYNP1853R_HS	YTCDV3980T	0.0001	FE
1365_WQYNP1853R_HS	RBHSA3360N	0.0001	AS
1365_WQYNP1853R_HS	ABVSK8395E	0.0001	AS
1365_WQYNP1853R_HS	UMQML6506P	0.0001	FE
1365_WQYNP1853R_HS	LNBYT5954Z	0.0001	AS
1365_WQYNP1853R_HS	CB_P2_2020_03_31_INF	0.543554	FEED
1365_WQYNP1853R_HS	RAMLS4636B	0.0001	FE
1365_WQYNP1853R_HS	LZGQG4924W	0.0001	AS
1365_WQYNP1853R_HS	YPQCU7286X	0.0001	AS
1365_WQYNP1853R_HS	RTCST0504P	0.0001	AS
1365_WQYNP1853R_HS	IUDZC4434Q	0.0001	AS
1365_WQYNP1853R_HS	HQATZ1945L	0.0001	AS
1365_WQYNP1853R_HS	AYHUY2120D	0.0001	AS
1365_WQYNP1853R_HS	LIRKT9545S	1.24032	FEED
1365_WQYNP1853R_HS	PPQYX0519D	0.0001	AS
1365_WQYNP1853R_HS	SNLSN1243N	0.0001	AS
1365_WQYNP1853R_HS	CXVWL1327T	0.0001	FE
1365_WQYNP1853R_HS	HDRFF4542I	0.0001	AS
1365_WQYNP1853R_HS	VKAZC4265A	0.0001	FE
1365_WQYNP1853R_HS	JXRFG8695L	0.0001	AS
13757_WQYNP1853R_HS	GONKH1834E	0.0001	AS
13757_WQYNP1853R_HS	UPKQF5024K	0.0001	AS
13757_WQYNP1853R_HS	MHETY4827Z	0.0001	FE
13757_WQYNP1853R_HS	NZVQQ9792V	0.0001	FE
13757_WQYNP1853R_HS	WIZOE2839Q	0.0001	FE
13757_WQYNP1853R_HS	FBLKR3479R	0.0001	FE
13757_WQYNP1853R_HS	SPGSU7537F	0.0001	FE
13757_WQYNP1853R_HS	XHJCW6359E	0.0001	AS
13757_WQYNP1853R_HS	EGUDA3204Z	0.0001	FE
13757_WQYNP1853R_HS	HFGVI0044Q	0.0001	AS
13757_WQYNP1853R_HS	RVETB4734A	0.0001	FE
13757_WQYNP1853R_HS	MRGNY0672A	0.0001	AS
13757_WQYNP1853R_HS	DJXNB4054F	0.0001	FE
13757_WQYNP1853R_HS	NLQVX0980P	0.0001	AS
13757_WQYNP1853R_HS	WEOIY8760C	0.0001	FE
13757_WQYNP1853R_HS	EWOJK0017V	0.0001	AS
13757_WQYNP1853R_HS	AAOLJ3001L	0.0001	AS
13757_WQYNP1853R_HS	VVJFE8127P	0.0001	AS
13757_WQYNP1853R_HS	CB_FEED10_Y2020_M4_D3_INF	0.0001	FEED
13757_WQYNP1853R_HS	KCIJR7559P	0.0001	FE
13757_WQYNP1853R_HS	ETWDT7513P	0.0001	FE
13757_WQYNP1853R_HS	IWPCW0716G	0.0001	FE
13757_WQYNP1853R_HS	NQWTN3218U	0.0001	AS
13757_WQYNP1853R_HS	CB__Y2020_M4_D10_ML	0.077308	AS
13757_WQYNP1853R_HS	EZZPO6467Z	0.0001	AS
13757_WQYNP1853R_HS	FIEDP4142E	0.0001	FE
13757_WQYNP1853R_HS	GTAKE7915Y	0.0001	AS
13757_WQYNP1853R_HS	ZYTXN5029K	0.0001	AS
13757_WQYNP1853R_HS	RJYXA9040V	0.0001	FE
13757_WQYNP1853R_HS	XBASS0297H	0.0001	FE
13757_WQYNP1853R_HS	IXKAB6328T	0.0001	FE
13757_WQYNP1853R_HS	NEAWE3101W	0.0001	AS
13757_WQYNP1853R_HS	SNUEY9437E	0.0001	AS
13757_WQYNP1853R_HS	CTKAA1553C	0.0001	FEED
13757_WQYNP1853R_HS	SGUAO0911C	0.0001	FE
13757_WQYNP1853R_HS	LJSLX5580A	0.0001	AS
13757_WQYNP1853R_HS	XTFIC0638G	0.0001	FE
13757_WQYNP1853R_HS	NJJXB7326T	0.0001	FE
13757_WQYNP1853R_HS	QKLUC6872B	0.0001	FE
13757_WQYNP1853R_HS	SMAIH8416T	0.0001	AS
13757_WQYNP1853R_HS	JVDVE4651D	0.0001	FE
13757_WQYNP1853R_HS	AXMGK3135Q	0.0001	FE
13757_WQYNP1853R_HS	SJIUI4838N	0.0001	FE
13757_WQYNP1853R_HS	ZFYKJ6264T	0.0001	FEED
13757_WQYNP1853R_HS	IUDZC4434Q	0.0001	AS
13757_WQYNP1853R_HS	GXDMU2252I	0.0001	AS
13757_WQYNP1853R_HS	TFTUD9566I	0.0001	AS
13757_WQYNP1853R_HS	AWBTU5226J	0.0001	FE
13757_WQYNP1853R_HS	SLHEZ2715P	0.0001	AS
13757_WQYNP1853R_HS	YOGJP6828Y	0.0001	FE
13757_WQYNP1853R_HS	JUJHF9134P	0.0001	AS
13757_WQYNP1853R_HS	OQKAY0494C	0.0001	FEED
13757_WQYNP1853R_HS	CVREQ2707V	0.0001	AS
13757_WQYNP1853R_HS	XQXFX8126Y	0.0001	FE
13757_WQYNP1853R_HS	XVJHZ6745S	0.0001	FEED
13757_WQYNP1853R_HS	LSCZF6957Y	0.0001	AS
13757_WQYNP1853R_HS	YGECA1284U	0.0001	FE
13757_WQYNP1853R_HS	LMGGV4316U	0.0001	AS
13757_WQYNP1853R_HS	MGTBM3934B	0.0001	AS
13757_WQYNP1853R_HS	FFXIX2867H	0.0001	AS
13757_WQYNP1853R_HS	JXBDA6620S	0.0001	FEED
13757_WQYNP1853R_HS	WUJXT0280Z	0.0001	FE
13757_WQYNP1853R_HS	AYHUY2120D	0.0001	AS
13757_WQYNP1853R_HS	SMRZL4770S	0.0001	AS
13757_WQYNP1853R_HS	LNBYT5954Z	0.0001	AS
13757_WQYNP1853R_HS	WQYNP1853R	0.0001	FEED
13757_WQYNP1853R_HS	TBBIJ6883B	0.0001	AS
13757_WQYNP1853R_HS	UIBOQ0127Z	0.0001	AS
13757_WQYNP1853R_HS	BDOLL5284I	0.0001	AS
13757_WQYNP1853R_HS	KEIHK1168I	0.0001	AS
13757_WQYNP1853R_HS	ASZUA0069S	0.0001	AS
13757_WQYNP1853R_HS	LIRKT9545S	0.0001	FEED
13757_WQYNP1853R_HS	FQLZW4300W	0.0001	AS
13757_WQYNP1853R_HS	PMBNJ0338H	0.0001	AS
13757_WQYNP1853R_HS	UCOZS4528E	0.0001	AS
13757_WQYNP1853R_HS	XVVHV0835V	0.0001	FE
13757_WQYNP1853R_HS	KJUPI1833T	0.0001	FE
13757_WQYNP1853R_HS	BIHLB6119Y	0.0001	FE
13757_WQYNP1853R_HS	HDRFF4542I	0.0001	AS
13757_WQYNP1853R_HS	DNGEE8998Y	0.0001	AS
13757_WQYNP1853R_HS	SNLSN1243N	0.0001	AS
13757_WQYNP1853R_HS	JXRFG8695L	0.0001	AS
13757_WQYNP1853R_HS	YPQCU7286X	0.0001	AS
13757_WQYNP1853R_HS	GQRAR9649I	0.0001	FE
13757_WQYNP1853R_HS	EBZCS4093H	0.0672971	AS
13757_WQYNP1853R_HS	TGQNY1141I	0.0001	FE
13757_WQYNP1853R_HS	ZHXHU7580Y	0.0001	FEED
13757_WQYNP1853R_HS	PQLRE3426M	0.0001	FE
13757_WQYNP1853R_HS	SZCRM0055T	0.0001	FE
13757_WQYNP1853R_HS	UJATH1427C	0.0001	FE
13757_WQYNP1853R_HS	YTCDV3980T	0.0001	FE
13757_WQYNP1853R_HS	ZRQMP3158R	0.0001	FE
13757_WQYNP1853R_HS	BKBAA7920Q	0.0001	AS
13757_WQYNP1853R_HS	UMQML6506P	0.0001	FE
13757_WQYNP1853R_HS	KMWIQ0712K	0.0001	AS
13757_WQYNP1853R_HS	OGYXM7861O	0.0001	AS
13757_WQYNP1853R_HS	ABVSK8395E	0.0001	AS
13757_WQYNP1853R_HS	VKAZC4265A	0.0001	FE
13757_WQYNP1853R_HS	LIIAL0853Z	0.0001	FE
13757_WQYNP1853R_HS	LZGQG4924W	0.0001	AS
13757_WQYNP1853R_HS	WJTYV4855R	0.0001	FE
13757_WQYNP1853R_HS	PPQYX0519D	0.0001	AS
13757_WQYNP1853R_HS	FFNVF9186D	0.0001	FE
13757_WQYNP1853R_HS	CB_P2_2020_03_31_INF	0.0001	FEED
13757_WQYNP1853R_HS	GFGIA8953L	0.0001	AS
13757_WQYNP1853R_HS	NOAOR5976A	0.0001	FEED
13757_WQYNP1853R_HS	HQATZ1945L	0.0001	AS
13757_WQYNP1853R_HS	CXVWL1327T	0.0001	FE
13757_WQYNP1853R_HS	RAMLS4636B	0.0001	FE
13757_WQYNP1853R_HS	RTCST0504P	0.0001	AS
13757_WQYNP1853R_HS	RBHSA3360N	0.0001	AS
13757_WQYNP1853R_HS	CB__Y2020_M4_D7_INF	0.0800313	AS
13765_coassembly	HFGVI0044Q	0.0001	AS
13765_coassembly	FFXIX2867H	0.0001	AS
13765_coassembly	IWPCW0716G	0.0001	FE
13765_coassembly	RVETB4734A	0.0001	FE
13765_coassembly	ETWDT7513P	0.0001	FE
13765_coassembly	FBLKR3479R	0.0001	FE
13765_coassembly	VVJFE8127P	0.0001	AS
13765_coassembly	EZZPO6467Z	0.0001	AS
13765_coassembly	WEOIY8760C	0.0001	FE
13765_coassembly	QKLUC6872B	0.0001	FE
13765_coassembly	WIZOE2839Q	0.0001	FE
13765_coassembly	MHETY4827Z	0.0001	FE
13765_coassembly	EGUDA3204Z	0.0001	FE
13765_coassembly	ZYTXN5029K	0.0001	AS
13765_coassembly	KCIJR7559P	0.0001	FE
13765_coassembly	NEAWE3101W	0.0001	AS
13765_coassembly	NLQVX0980P	0.0001	AS
13765_coassembly	PMBNJ0338H	0.0001	AS
13765_coassembly	NJJXB7326T	0.0001	FE
13765_coassembly	SPGSU7537F	0.0001	FE
13765_coassembly	NZVQQ9792V	0.0001	FE
13765_coassembly	XTFIC0638G	0.0001	FE
13765_coassembly	RJYXA9040V	0.0001	FE
13765_coassembly	ZFYKJ6264T	0.0001	FEED
13765_coassembly	AAOLJ3001L	0.0001	AS
13765_coassembly	CB_P2_2020_03_31_INF	0.0001	FEED
13765_coassembly	NQWTN3218U	0.0001	AS
13765_coassembly	TFTUD9566I	0.0001	AS
13765_coassembly	XHJCW6359E	0.0001	AS
13765_coassembly	SGUAO0911C	0.0001	FE
13765_coassembly	SMRZL4770S	0.0001	AS
13765_coassembly	LJSLX5580A	0.0001	AS
13765_coassembly	FIEDP4142E	0.0001	FE
13765_coassembly	WQYNP1853R	0.0001	FEED
13765_coassembly	JVDVE4651D	0.0001	FE
13765_coassembly	SJIUI4838N	0.0001	FE
13765_coassembly	XBASS0297H	0.0001	FE
13765_coassembly	BKBAA7920Q	0.0001	AS
13765_coassembly	LMGGV4316U	0.0001	AS
13765_coassembly	GXDMU2252I	0.0001	AS
13765_coassembly	SNUEY9437E	0.0001	AS
13765_coassembly	AWBTU5226J	0.0001	FE
13765_coassembly	YOGJP6828Y	0.0001	FE
13765_coassembly	CTKAA1553C	0.0001	FEED
13765_coassembly	JUJHF9134P	0.0001	AS
13765_coassembly	CXVWL1327T	0.0001	FE
13765_coassembly	MRGNY0672A	0.0001	AS
13765_coassembly	XVJHZ6745S	0.0001	FEED
13765_coassembly	SMAIH8416T	0.0001	AS
13765_coassembly	CB__Y2020_M4_D10_ML	0.0001	AS
13765_coassembly	IXKAB6328T	0.0001	FE
13765_coassembly	DJXNB4054F	0.0001	FE
13765_coassembly	IUDZC4434Q	0.0001	AS
13765_coassembly	UPKQF5024K	0.0001	AS
13765_coassembly	PQLRE3426M	0.0001	FE
13765_coassembly	SLHEZ2715P	0.0001	AS
13765_coassembly	AYHUY2120D	0.0001	AS
13765_coassembly	LIIAL0853Z	0.0001	FE
13765_coassembly	YTCDV3980T	0.0001	FE
13765_coassembly	GTAKE7915Y	0.0001	AS
13765_coassembly	TBBIJ6883B	0.0001	AS
13765_coassembly	GFGIA8953L	0.0001	AS
13765_coassembly	BDOLL5284I	0.0001	AS
13765_coassembly	YGECA1284U	0.0001	FE
13765_coassembly	CVREQ2707V	0.0001	AS
13765_coassembly	MGTBM3934B	0.0001	AS
13765_coassembly	EBZCS4093H	0.0001	AS
13765_coassembly	GONKH1834E	0.0001	AS
13765_coassembly	UCOZS4528E	0.0001	AS
13765_coassembly	KJUPI1833T	0.0001	FE
13765_coassembly	JXBDA6620S	0.0001	FEED
13765_coassembly	BIHLB6119Y	0.0001	FE
13765_coassembly	UIBOQ0127Z	0.0001	AS
13765_coassembly	OQKAY0494C	0.0001	FEED
13765_coassembly	UMQML6506P	0.0001	FE
13765_coassembly	ZRQMP3158R	0.0001	FE
13765_coassembly	KEIHK1168I	0.0001	AS
13765_coassembly	LSCZF6957Y	0.0001	AS
13765_coassembly	LIRKT9545S	0.0001	FEED
13765_coassembly	TGQNY1141I	0.0001	FE
13765_coassembly	UJATH1427C	0.0001	FE
13765_coassembly	WJTYV4855R	0.0001	FE
13765_coassembly	WUJXT0280Z	0.0001	FE
13765_coassembly	EWOJK0017V	0.0001	AS
13765_coassembly	XQXFX8126Y	0.0001	FE
13765_coassembly	LNBYT5954Z	0.0001	AS
13765_coassembly	NOAOR5976A	0.0001	FEED
13765_coassembly	PPQYX0519D	0.0001	AS
13765_coassembly	XVVHV0835V	0.0001	FE
13765_coassembly	KMWIQ0712K	0.0001	AS
13765_coassembly	ASZUA0069S	0.0001	AS
13765_coassembly	YPQCU7286X	0.0001	AS
13765_coassembly	RBHSA3360N	0.0001	AS
13765_coassembly	CB_FEED10_Y2020_M4_D3_INF	0.0499447	FEED
13765_coassembly	CB__Y2020_M4_D7_INF	0.0001	AS
[truncated: 16,593 more rows]

[truncated: 17 more sheets: Figure 4F, Figure 4G, Figure 4H, Figure 4I, Figure 4J, Figure 4K, Figure 4L, Figure 5B, Figure 5C, Figure 5D, Figure 5E, Figure 5F, Figure 5G, Figure 6C, Figure 7D, Figure 7E, Figure 7F]
